# Supplementary material for: Mammalian ZAP and KHNYN can independently restrict CpG-enriched avian viruses
Source: bioRxiv. 2025 Sep 10:2024.12.23.629495. Originally published 2024 Dec 23. Preprint. [Version 2] doi: 10.1101/2024.12.23.629495 (PMC11703154; doi:10.1101/2024.12.23.629495)
Supplement: Supplement 3 [file media-3.zip]

Archive with 7 entries (7 files):
- FigS3Ai.py
- __MACOSX/._FigS3Ai.py
- FigS3Aii.py
- __MACOSX/._FigS3Aii.py
- FigS3Aiii.py
- FigS3Aiv.py
- __MACOSX/._FigS3Aiv.py
