# Supplementary material for: Mammalian ZAP and KHNYN can independently restrict CpG-enriched avian viruses
Source: bioRxiv. 2025 Sep 10:2024.12.23.629495. Originally published 2024 Dec 23. Preprint. [Version 2] doi: 10.1101/2024.12.23.629495 (PMC11703154; doi:10.1101/2024.12.23.629495)
Supplement: Supplement 3 [file media-3.zip › FigS3Ai.py]

import cPickle, base64
try:
	from SimpleSession.versions.v65 import beginRestore,\
	    registerAfterModelsCB, reportRestoreError, checkVersion
except ImportError:
	from chimera import UserError
	raise UserError('Cannot open session that was saved in a'
	    ' newer version of Chimera; update your version')
checkVersion([1, 16, 42360])
import chimera
from chimera import replyobj
replyobj.status('Restoring session...', \
    blankAfter=0)
replyobj.status('Beginning session restore...', \
    blankAfter=0, secondary=True)
beginRestore()

def restoreCoreModels():
	from SimpleSession.versions.v65 import init, restoreViewer, \
	     restoreMolecules, restoreColors, restoreSurfaces, \
	     restoreVRML, restorePseudoBondGroups, restoreModelAssociations
	molInfo = cPickle.loads(base64.b64decode('gAJ9cQEoVRFyaWJib25JbnNpZGVDb2xvcnECSwhOfYdVCWJhbGxTY2FsZXEDSwhHP9AAAAAAAAB9h1UJcG9pbnRTaXplcQRLCEc/8AAAAAAAAH2HVQVjb2xvcnEFSwhLAn1xBihLAF1xB0sAYUsBXXEISwFhSwNdcQlLB2F1h1UKcmliYm9uVHlwZXEKSwhLAH2HVQpzdGlja1NjYWxlcQtLCEc/8AAAAAAAAH2HVQxtbUNJRkhlYWRlcnNxDF1xDShOTk5OTk5OTmVVDGFyb21hdGljTW9kZXEOSwhLAX2HVQp2ZHdEZW5zaXR5cQ9LCEdAFAAAAAAAAH2HVQZoaWRkZW5xEEsIiX2HVQ1hcm9tYXRpY0NvbG9ycRFLCE59h1UPcmliYm9uU21vb3RoaW5ncRJLCEsAfYdVCWF1dG9jaGFpbnETSwiIfYdVCnBkYlZlcnNpb25xFEsISwJ9h1UIb3B0aW9uYWxxFX1xFlUIb3BlbmVkQXNxF4iJSwgoWH0AAAAvVXNlcnMvYmVjazExNjkvR29vZ2xlIERyaXZlLzEgUG9zdGRvYy9NYW51c2NyaXB0cy8yMDI0YSBCZWNrZXIgTGFuZ2xvaXMgWktUL0RhdGEvcm9iZXR0YV9tb2RlbHNfMjc4OTQ4KGdnYVpDM0hBVjFfMS0yMTkpLnBkYnEYVQNQREJxGU6JdHEafXEbKChYdgAAAC9Vc2Vycy9iZWNrMTE2OS9Hb29nbGUgRHJpdmUvMSBQb3N0ZG9jL01hbnVzY3JpcHRzLzIwMjRhIEJlY2tlciBMYW5nbG9pcyBaS1QvRGF0YS9nZ2FaQzNIQVYxX0FGLUYxTldMOS1GMS1tb2RlbF92NC5wZGJVA1BEQk6JdHEcXXEdSwdhKFVlL1VzZXJzL2JlY2sxMTY5L0dvb2dsZSBEcml2ZS9Qb3N0ZG9jL0Jpb2luZm9ybWF0aWNzL3RyUm9zZXR0YS9nZ2FaQVAvUm9iZXR0YUNNX2Z1bGxfbW9kZWxfNjEyMDdfMS5wZGJOTksBdHEeXXEfSwBhKFUENnVlalUFUERCSUROiXRxIF1xIUsBYXWHh3NVD2xvd2VyQ2FzZUNoYWluc3EiSwiJfYdVCWxpbmVXaWR0aHEjSwhHP/AAAAAAAAB9h1UPcmVzaWR1ZUxhYmVsUG9zcSRLCEsAfYdVBG5hbWVxJUsIWCsAAAByb2JldHRhX21vZGVsc18yNzg5NDgoZ2dhWkMzSEFWMV8xLTIxOSkucGRifXEmKFgkAAAAZ2dhWkMzSEFWMV9BRi1GMU5XTDktRjEtbW9kZWxfdjQucGRiXXEnSwdhWAQAAAA2dWVqXXEoSwFhWCAAAABSb2JldHRhQ01fZnVsbF9tb2RlbF82MTIwN18xLnBkYl1xKUsAYXWHVQ9hcm9tYXRpY0Rpc3BsYXlxKksIiX2HVQ9yaWJib25TdGlmZm5lc3NxK0sIRz/pmZmZmZmafYdVCnBkYkhlYWRlcnNxLF1xLSh9cS4oWAYAAABQRlJNQVRdcS9YCQAAAFBGUk1BVCBUU3EwYVgGAAAAVEFSR0VUXXExWAsAAABUQVJHRVQgNlVFSnEyYVgGAAAATUVUSE9EXXEzKFgtAAAATUVUSE9EICAgIFJPU0VUVEEgcHJvdmlkZXMgYm90aCBhYiBpbml0aW8gYW5kcTRYMAAAAE1FVEhPRCAgICBjb21wYXJhdGl2ZSBtb2RlbHMgb2YgcHJvdGVpbiBkb21haW5zLnE1WDYAAABNRVRIT0QgICAgQ29tcGFyYXRpdmUgbW9kZWxzIGFyZSBidWlsdCBmcm9tIHN0cnVjdHVyZXNxNlg3AAAATUVUSE9EICAgIGRldGVjdGVkIGFuZCBhbGlnbmVkIGJ5IEhIU0VBUkNILCBTUEFSS1MsIGFuZHE3WEAAAABNRVRIT0QgICAgUmFwdG9yLiBMb29wIHJlZ2lvbnMgYXJlIGFzc2VtYmxlZCBmcm9tIGZyYWdtZW50cyBhbmQgcThYOwAAAE1FVEhPRCAgICBvcHRpbWl6ZWQgdG8gZml0IHRoZSBhbGlnbmVkIHRlbXBsYXRlIHN0cnVjdHVyZXMucTlYNwAAAE1FVEhPRCAgICBEZSBub3ZvIG1vZGVscyBhcmUgYnVpbHQgdXNpbmcgdGhlIFJvc2V0dGEgZGVxOlg7AAAATUVUSE9EICAgIG5vdm8gcHJvdG9jb2wuICBUaGUgcHJvY2VkdXJlIGlzIGZ1bGx5IGF1dG9tYXRlZC5xO2VYBgAAAEFVVEhPUl1xPFgUAAAAQVVUSE9SIEJBS0VSLVJPQkVUVEFxPWF1fXE+KFgGAAAAS0VZV0RTXXE/KFhQAAAAS0VZV0RTICAgIFpJTkMgRklOR0VSIEFOVElWSVJBTCBQUk9URUlOLCBaQVAsIFJOQSBCSU5ESU5HIERPTUFJTiwgQU5USVZJUkFMICAgICBxQFhQAAAAS0VZV0RTICAgMiBQUk9URUlOICAgICAgICAgICAgICAgICAgICAgICAgICAgICAgICAgICAgICAgICAgICAgICAgICAgICAgICAgICAgICBxQWVYBgAAAFNFUVJFU11xQihYUAAAAFNFUVJFUyAgIDEgQSAgMjI5ICBTRVIgQVNOIEFMQSBBTEEgQVNQIFBSTyBHTFUgVkFMIENZUyBDWVMgUEhFIElMRSBUSFIgICAgICAgICAgcUNYUAAAAFNFUVJFUyAgIDIgQSAgMjI5ICBMWVMgSUxFIExFVSBDWVMgQUxBIEhJUyBHTFkgR0xZIEFSRyBNRVQgQUxBIExFVSBBU1AgICAgICAgICAgcURYUAAAAFNFUVJFUyAgIDMgQSAgMjI5ICBBTEEgTEVVIExFVSBHTE4gR0xVIElMRSBBTEEgTEVVIFNFUiBHTFUgUFJPIEdMTiBMRVUgICAgICAgICAgcUVYUAAAAFNFUVJFUyAgIDQgQSAgMjI5ICBDWVMgR0xVIFZBTCBMRVUgR0xOIFZBTCBBTEEgR0xZIFBSTyBBU1AgQVJHIFBIRSBWQUwgICAgICAgICAgcUZYUAAAAFNFUVJFUyAgIDUgQSAgMjI5ICBWQUwgTEVVIEdMVSBUSFIgR0xZIEdMWSBHTFUgQUxBIEdMWSBJTEUgVEhSIEFSRyBTRVIgICAgICAgICAgcUdYUAAAAFNFUVJFUyAgIDYgQSAgMjI5ICBWQUwgVkFMIEFMQSBUSFIgVEhSIEFSRyBBTEEgQVJHIFZBTCBDWVMgQVJHIEFSRyBMWVMgICAgICAgICAgcUhYUAAAAFNFUVJFUyAgIDcgQSAgMjI5ICBUWVIgQ1lTIEdMTiBBUkcgUFJPIENZUyBBU1AgQVNOIExFVSBISVMgTEVVIENZUyBMWVMgICAgICAgICAgcUlYUAAAAFNFUVJFUyAgIDggQSAgMjI5ICBMRVUgQVNOIExFVSBMRVUgR0xZIEFSRyBDWVMgQVNOIFRZUiBTRVIgR0xOIFNFUiBHTFUgICAgICAgICAgcUpYUAAAAFNFUVJFUyAgIDkgQSAgMjI5ICBBUkcgQVNOIExFVSBDWVMgTFlTIFRZUiBTRVIgSElTIEdMVSBWQUwgTEVVIFNFUiBHTFUgICAgICAgICAgcUtYUAAAAFNFUVJFUyAgMTAgQSAgMjI5ICBHTFUgQVNOIFBIRSBMWVMgVkFMIExFVSBMWVMgQVNOIEhJUyBHTFUgTEVVIFNFUiBHTFkgICAgICAgICAgcUxYUAAAAFNFUVJFUyAgMTEgQSAgMjI5ICBMRVUgQVNOIExZUyBHTFUgR0xVIExFVSBBTEEgVkFMIExFVSBMRVUgTEVVIEdMTiBTRVIgICAgICAgICAgcU1YUAAAAFNFUVJFUyAgMTIgQSAgMjI5ICBBU1AgUFJPIFBIRSBQSEUgTUVUIFBSTyBHTFUgSUxFIENZUyBMWVMgU0VSIFRZUiBMWVMgICAgICAgICAgcU5YUAAAAFNFUVJFUyAgMTMgQSAgMjI5ICBHTFkgR0xVIEdMWSBBUkcgR0xOIEdMTiBJTEUgQ1lTIEFTTiBHTE4gR0xOIFBSTyBQUk8gICAgICAgICAgcU9YUAAAAFNFUVJFUyAgMTQgQSAgMjI5ICBDWVMgU0VSIEFSRyBMRVUgSElTIElMRSBDWVMgQVNQIEhJUyBQSEUgVEhSIEFSRyBHTFkgICAgICAgICAgcVBYUAAAAFNFUVJFUyAgMTUgQSAgMjI5ICBBU04gQ1lTIEFSRyBQSEUgUFJPIEFTTiBDWVMgTEVVIEFSRyBTRVIgSElTIEFTTiBMRVUgICAgICAgICAgcVFYUAAAAFNFUVJFUyAgMTYgQSAgMjI5ICBNRVQgQVNQIEFSRyBMWVMgVkFMIExFVSBBTEEgSUxFIE1FVCBBUkcgR0xVIEhJUyBHTFkgICAgICAgICAgcVJYUAAAAFNFUVJFUyAgMTcgQSAgMjI5ICBMRVUgQVNOIFBSTyBBU1AgVkFMIFZBTCBHTE4gQVNOIElMRSBHTE4gQVNQIElMRSBDWVMgICAgICAgICAgcVNYUAAAAFNFUVJFUyAgMTggQSAgMjI5ICBBU04gU0VSIExZUyBISVMgTUVUIEdMTiBMWVMgQVNOICAgICAgICAgICAgICAgICAgICAgICAgICAgICAgcVRYUAAAAFNFUVJFUyAgIDEgQiAgICAzICAgIFUgICBDICAgRyAgICAgICAgICAgICAgICAgICAgICAgICAgICAgICAgICAgICAgICAgICAgICAgICAgcVVlWAUAAABEQlJFRl1xVihYUAAAAERCUkVGICA2VUVKIEEgICAgMiAgIDIyNyAgVU5QICAgIFE3WjJXNCAgIFpDQ0hWX0hVTUFOICAgICAgMiAgICAyMjcgICAgICAgICAgICAgcVdYUAAAAERCUkVGICA2VUVKIEIgICAgMSAgICAgMyAgUERCICAgIDZVRUogICAgIDZVRUogICAgICAgICAgICAgMSAgICAgIDMgICAgICAgICAgICAgcVhlWAUAAABUSVRMRV1xWVhQAAAAVElUTEUgICAgIENSWVNUQUwgU1RSVUNUVVJFIE9GIEhVTUFOIFpJTkMgRklOR0VSIEFOVElWSVJBTCBQUk9URUlOIEJPVU5EIFRPIFJOQSBxWmFYBgAAAENJU1BFUF1xW1hQAAAAQ0lTUEVQICAgMSBBUkcgQSAgIDgwICAgIFBSTyBBICAgODEgICAgICAgICAgMCAgICAgICAgIDAuNzMgICAgICAgICAgICAgICAgICAgICBxXGFYBAAAAExJTktdcV0oWFAAAABMSU5LICAgICAgICAgU0cgIENZUyBBICA3MyAgICAgICAgICAgICAgICBaTiAgICBaTiBBIDUwMSAgICAgMTU1NSAgIDE1NTUgIDIuMzMgIHFeWFAAAABMSU5LICAgICAgICAgU0cgIENZUyBBICA3OCAgICAgICAgICAgICAgICBaTiAgICBaTiBBIDUwMSAgICAgMTU1NSAgIDE1NTUgIDIuMzAgIHFfWFAAAABMSU5LICAgICAgICAgU0cgIENZUyBBICA4MiAgICAgICAgICAgICAgICBaTiAgICBaTiBBIDUwMSAgICAgMTU1NSAgIDE1NTUgIDIuMzAgIHFgWFAAAABMSU5LICAgICAgICAgTkUyIEhJUyBBICA4NiAgICAgICAgICAgICAgICBaTiAgICBaTiBBIDUwMSAgICAgMTU1NSAgIDE1NTUgIDIuMTcgIHFhWFAAAABMSU5LICAgICAgICAgU0cgIENZUyBBICA4OCAgICAgICAgICAgICAgICBaTiAgICBaTiBBIDUwMiAgICAgMTU1NSAgIDE1NTUgIDIuMzIgIHFiWFAAAABMSU5LICAgICAgICAgU0cgIENZUyBBICA5NiAgICAgICAgICAgICAgICBaTiAgICBaTiBBIDUwMiAgICAgMTU1NSAgIDE1NTUgIDIuMjYgIHFjWFAAAABMSU5LICAgICAgICAgU0cgIENZUyBBIDEwNiAgICAgICAgICAgICAgICBaTiAgICBaTiBBIDUwMiAgICAgMTU1NSAgIDE1NTUgIDIuMjcgIHFkWFAAAABMSU5LICAgICAgICAgTkUyIEhJUyBBIDExMCAgICAgICAgICAgICAgICBaTiAgICBaTiBBIDUwMiAgICAgMTU1NSAgIDE1NTUgIDIuMTUgIHFlWFAAAABMSU5LICAgICAgICAgU0cgIENZUyBBIDE1MCAgICAgICAgICAgICAgICBaTiAgICBaTiBBIDUwNCAgICAgMTU1NSAgIDE1NTUgIDIuMjcgIHFmWFAAAABMSU5LICAgICAgICAgU0cgIENZUyBBIDE2MiAgICAgICAgICAgICAgICBaTiAgICBaTiBBIDUwNCAgICAgMTU1NSAgIDE1NTUgIDIuNTYgIHFnWFAAAABMSU5LICAgICAgICAgU0cgIENZUyBBIDE2OCAgICAgICAgICAgICAgICBaTiAgICBaTiBBIDUwNCAgICAgMTU1NSAgIDE1NTUgIDIuMzggIHFoWFAAAABMSU5LICAgICAgICAgTkUyIEhJUyBBIDE3MiAgICAgICAgICAgICAgICBaTiAgICBaTiBBIDUwNCAgICAgMTU1NSAgIDE1NTUgIDIuMDcgIHFpWFAAAABMSU5LICAgICAgICAgU0cgIENZUyBBIDE3NCAgICAgICAgICAgICAgICBaTiAgICBaTiBBIDUwMyAgICAgMTU1NSAgIDE1NTUgIDIuMjkgIHFqWFAAAABMSU5LICAgICAgICAgU0cgIENZUyBBIDE4MiAgICAgICAgICAgICAgICBaTiAgICBaTiBBIDUwMyAgICAgMTU1NSAgIDE1NTUgIDIuMTggIHFrWFAAAABMSU5LICAgICAgICAgU0cgIENZUyBBIDE4NyAgICAgICAgICAgICAgICBaTiAgICBaTiBBIDUwMyAgICAgMTU1NSAgIDE1NTUgIDIuNDcgIHFsWFAAAABMSU5LICAgICAgICAgTkUyIEhJUyBBIDE5MSAgICAgICAgICAgICAgICBaTiAgICBaTiBBIDUwMyAgICAgMTU1NSAgIDE1NTUgIDIuMTEgIHFtZVgFAAAASEVMSVhdcW4oWFAAAABIRUxJWCAgICAxIEFBMSBBU1AgQSAgICAzICBISVMgQSAgIDE3ICAxICAgICAgICAgICAgICAgICAgICAgICAgICAgICAgICAgIDE1ICAgIHFvWFAAAABIRUxJWCAgICAyIEFBMiBMRVUgQSAgIDIzICBBTEEgQSAgIDMxICAxICAgICAgICAgICAgICAgICAgICAgICAgICAgICAgICAgICA5ICAgIHFwWFAAAABIRUxJWCAgICAzIEFBMyBTRVIgQSAgIDMzICBHTFkgQSAgIDQ1ICAxICAgICAgICAgICAgICAgICAgICAgICAgICAgICAgICAgIDEzICAgIHFxWFAAAABIRUxJWCAgICA0IEFBNCBDWVMgQSAgIDg4ICBMRVUgQSAgIDkzICAxICAgICAgICAgICAgICAgICAgICAgICAgICAgICAgICAgICA2ICAgIHFyWFAAAABIRUxJWCAgICA1IEFBNSBTRVIgQSAgMTE0ICBISVMgQSAgMTI0ICAxICAgICAgICAgICAgICAgICAgICAgICAgICAgICAgICAgIDExICAgIHFzWFAAAABIRUxJWCAgICA2IEFBNiBBU04gQSAgMTMwICBBU1AgQSAgMTQyICAxICAgICAgICAgICAgICAgICAgICAgICAgICAgICAgICAgIDEzICAgIHF0WFAAAABIRUxJWCAgICA3IEFBNyBQUk8gQSAgMTQzICBNRVQgQSAgMTQ2ICA1ICAgICAgICAgICAgICAgICAgICAgICAgICAgICAgICAgICA0ICAgIHF1WFAAAABIRUxJWCAgICA4IEFBOCBDWVMgQSAgMTc0ICBBUkcgQSAgMTc5ICAxICAgICAgICAgICAgICAgICAgICAgICAgICAgICAgICAgICA2ICAgIHF2WFAAAABIRUxJWCAgICA5IEFBOSBBU1AgQSAgMTk1ICBISVMgQSAgMjA1ICAxICAgICAgICAgICAgICAgICAgICAgICAgICAgICAgICAgIDExICAgIHF3WFAAAABIRUxJWCAgIDEwIEFCMSBBU04gQSAgMjA4ICBHTE4gQSAgMjI1ICAxICAgICAgICAgICAgICAgICAgICAgICAgICAgICAgICAgIDE4ICAgIHF4ZVgGAAAAUkVNQVJLXXF5KFhQAAAAUkVNQVJLICAgMiAgICAgICAgICAgICAgICAgICAgICAgICAgICAgICAgICAgICAgICAgICAgICAgICAgICAgICAgICAgICAgICAgICAgICBxelhQAAAAUkVNQVJLICAgMiBSRVNPTFVUSU9OLiAgICAyLjIxIEFOR1NUUk9NUy4gICAgICAgICAgICAgICAgICAgICAgICAgICAgICAgICAgICAgICBxe1hQAAAAUkVNQVJLICAgMyAgICAgICAgICAgICAgICAgICAgICAgICAgICAgICAgICAgICAgICAgICAgICAgICAgICAgICAgICAgICAgICAgICAgICBxfFhQAAAAUkVNQVJLICAgMyBSRUZJTkVNRU5ULiAgICAgICAgICAgICAgICAgICAgICAgICAgICAgICAgICAgICAgICAgICAgICAgICAgICAgICAgICBxfVhQAAAAUkVNQVJLICAgMyAgIFBST0dSQU0gICAgIDogQlVTVEVSIDIuMTAuMyAgICAgICAgICAgICAgICAgICAgICAgICAgICAgICAgICAgICAgICBxflhQAAAAUkVNQVJLICAgMyAgIEFVVEhPUlMgICAgIDogQlJJQ09HTkUsQkxBTkMsQlJBTkRMLEZMRU5TQlVSRyxLRUxMRVIsICAgICAgICAgICAgICBxf1hQAAAAUkVNQVJLICAgMyAgICAgICAgICAgICAgIDogUEFDSU9SRUssUk9WRVJTSSxTSEFSRkYsU01BUlQsVk9OUkhFSU4sICAgICAgICAgICAgICBxgFhQAAAAUkVNQVJLICAgMyAgICAgICAgICAgICAgIDogV09NQUNLLE1BVFRIRVdTLFRFTiBFWUNLLFRST05SVUQgICAgICAgICAgICAgICAgICAgICBxgVhQAAAAUkVNQVJLICAgMyAgICAgICAgICAgICAgICAgICAgICAgICAgICAgICAgICAgICAgICAgICAgICAgICAgICAgICAgICAgICAgICAgICAgICBxglhQAAAAUkVNQVJLICAgMyAgREFUQSBVU0VEIElOIFJFRklORU1FTlQuICAgICAgICAgICAgICAgICAgICAgICAgICAgICAgICAgICAgICAgICAgICBxg1hQAAAAUkVNQVJLICAgMyAgIFJFU09MVVRJT04gUkFOR0UgSElHSCAoQU5HU1RST01TKSA6IDIuMjEgICAgICAgICAgICAgICAgICAgICAgICAgICBxhFhQAAAAUkVNQVJLICAgMyAgIFJFU09MVVRJT04gUkFOR0UgTE9XICAoQU5HU1RST01TKSA6IDM4LjAwICAgICAgICAgICAgICAgICAgICAgICAgICBxhVhQAAAAUkVNQVJLICAgMyAgIERBVEEgQ1VUT0ZGICAgICAgICAgICAgKFNJR01BKEYpKSA6IDAuMDAwICAgICAgICAgICAgICAgICAgICAgICAgICBxhlhQAAAAUkVNQVJLICAgMyAgIENPTVBMRVRFTkVTUyBGT1IgUkFOR0UgICAgICAgICglKSA6IDk5LjkgICAgICAgICAgICAgICAgICAgICAgICAgICBxh1hQAAAAUkVNQVJLICAgMyAgIE5VTUJFUiBPRiBSRUZMRUNUSU9OUyAgICAgICAgICAgICA6IDE4MDc2ICAgICAgICAgICAgICAgICAgICAgICAgICBxiFhQAAAAUkVNQVJLICAgMyAgICAgICAgICAgICAgICAgICAgICAgICAgICAgICAgICAgICAgICAgICAgICAgICAgICAgICAgICAgICAgICAgICAgICBxiVhQAAAAUkVNQVJLICAgMyAgRklUIFRPIERBVEEgVVNFRCBJTiBSRUZJTkVNRU5ULiAgICAgICAgICAgICAgICAgICAgICAgICAgICAgICAgICAgICBxilhQAAAAUkVNQVJLICAgMyAgIENST1NTLVZBTElEQVRJT04gTUVUSE9EICAgICAgICAgICA6IFRIUk9VR0hPVVQgICAgICAgICAgICAgICAgICAgICBxi1hQAAAAUkVNQVJLICAgMyAgIEZSRUUgUiBWQUxVRSBURVNUIFNFVCBTRUxFQ1RJT04gICA6IFJBTkRPTSAgICAgICAgICAgICAgICAgICAgICAgICBxjFhQAAAAUkVNQVJLICAgMyAgIFIgVkFMVUUgICAgIChXT1JLSU5HICsgVEVTVCBTRVQpICA6IDAuMjEzICAgICAgICAgICAgICAgICAgICAgICAgICBxjVhQAAAAUkVNQVJLICAgMyAgIFIgVkFMVUUgICAgICAgICAgICAoV09SS0lORyBTRVQpICA6IDAuMjExICAgICAgICAgICAgICAgICAgICAgICAgICBxjlhQAAAAUkVNQVJLICAgMyAgIEZSRUUgUiBWQUxVRSAgICAgICAgICAgICAgICAgICAgICA6IDAuMjU1ICAgICAgICAgICAgICAgICAgICAgICAgICBxj1hQAAAAUkVNQVJLICAgMyAgIEZSRUUgUiBWQUxVRSBURVNUIFNFVCBTSVpFICAgKCUpICA6IDUuMjkwICAgICAgICAgICAgICAgICAgICAgICAgICBxkFhQAAAAUkVNQVJLICAgMyAgIEZSRUUgUiBWQUxVRSBURVNUIFNFVCBDT1VOVCAgICAgICA6IDk1NyAgICAgICAgICAgICAgICAgICAgICAgICAgICBxkVhQAAAAUkVNQVJLICAgMyAgIEVTVElNQVRFRCBFUlJPUiBPRiBGUkVFIFIgVkFMVUUgICA6IE5VTEwgICAgICAgICAgICAgICAgICAgICAgICAgICBxklhQAAAAUkVNQVJLICAgMyAgICAgICAgICAgICAgICAgICAgICAgICAgICAgICAgICAgICAgICAgICAgICAgICAgICAgICAgICAgICAgICAgICAgICBxk1hQAAAAUkVNQVJLICAgMyAgRklUIElOIFRIRSBISUdIRVNUIFJFU09MVVRJT04gQklOLiAgICAgICAgICAgICAgICAgICAgICAgICAgICAgICAgICBxlFhQAAAAUkVNQVJLICAgMyAgIFRPVEFMIE5VTUJFUiBPRiBCSU5TIFVTRUQgICAgICAgICAgICAgICA6IDQ3ICAgICAgICAgICAgICAgICAgICAgICBxlVhQAAAAUkVNQVJLICAgMyAgIEJJTiBSRVNPTFVUSU9OIFJBTkdFIEhJR0ggICAoQU5HU1RST01TKSA6IDIuMjEgICAgICAgICAgICAgICAgICAgICBxllhQAAAAUkVNQVJLICAgMyAgIEJJTiBSRVNPTFVUSU9OIFJBTkdFIExPVyAgICAoQU5HU1RST01TKSA6IDIuMjIgICAgICAgICAgICAgICAgICAgICBxl1hQAAAAUkVNQVJLICAgMyAgIEJJTiBDT01QTEVURU5FU1MgKFdPUktJTkcrVEVTVCkgICAgICglKSA6IDk2LjMwICAgICAgICAgICAgICAgICAgICBxmFhQAAAAUkVNQVJLICAgMyAgIFJFRkxFQ1RJT05TIElOIEJJTiAoV09SS0lORyArIFRFU1QgU0VUKSA6IDM4NSAgICAgICAgICAgICAgICAgICAgICBxmVhQAAAAUkVNQVJLICAgMyAgIEJJTiBSIFZBTFVFICAgICAgICAoV09SS0lORyArIFRFU1QgU0VUKSA6IDAuMjQ0OCAgICAgICAgICAgICAgICAgICBxmlhQAAAAUkVNQVJLICAgMyAgIFJFRkxFQ1RJT05TIElOIEJJTiAgICAgICAgKFdPUktJTkcgU0VUKSA6IDM2NiAgICAgICAgICAgICAgICAgICAgICBxm1hQAAAAUkVNQVJLICAgMyAgIEJJTiBSIFZBTFVFICAgICAgICAgICAgICAgKFdPUktJTkcgU0VUKSA6IDAuMjM1NCAgICAgICAgICAgICAgICAgICBxnFhQAAAAUkVNQVJLICAgMyAgIEJJTiBGUkVFIFIgVkFMVUUgICAgICAgICAgICAgICAgICAgICAgICA6IDAuNDEyNSAgICAgICAgICAgICAgICAgICBxnVhQAAAAUkVNQVJLICAgMyAgIEJJTiBGUkVFIFIgVkFMVUUgVEVTVCBTRVQgU0laRSAgICAgICglKSA6IDQuOTQgICAgICAgICAgICAgICAgICAgICBxnlhQAAAAUkVNQVJLICAgMyAgIEJJTiBGUkVFIFIgVkFMVUUgVEVTVCBTRVQgQ09VTlQgICAgICAgICA6IDE5ICAgICAgICAgICAgICAgICAgICAgICBxn1hQAAAAUkVNQVJLICAgMyAgIEVTVElNQVRFRCBFUlJPUiBPRiBCSU4gRlJFRSBSIFZBTFVFICAgICA6IDAuMDAwICAgICAgICAgICAgICAgICAgICBxoFhQAAAAUkVNQVJLICAgMyAgICAgICAgICAgICAgICAgICAgICAgICAgICAgICAgICAgICAgICAgICAgICAgICAgICAgICAgICAgICAgICAgICAgICBxoVhQAAAAUkVNQVJLICAgMyAgTlVNQkVSIE9GIE5PTi1IWURST0dFTiBBVE9NUyBVU0VEIElOIFJFRklORU1FTlQuICAgICAgICAgICAgICAgICAgICBxolhQAAAAUkVNQVJLICAgMyAgIFBST1RFSU4gQVRPTVMgICAgICAgICAgICA6IDE2NDYgICAgICAgICAgICAgICAgICAgICAgICAgICAgICAgICAgICBxo1hQAAAAUkVNQVJLICAgMyAgIE5VQ0xFSUMgQUNJRCBBVE9NUyAgICAgICA6IDYzICAgICAgICAgICAgICAgICAgICAgICAgICAgICAgICAgICAgICBxpFhQAAAAUkVNQVJLICAgMyAgIEhFVEVST0dFTiBBVE9NUyAgICAgICAgICA6IDE0ICAgICAgICAgICAgICAgICAgICAgICAgICAgICAgICAgICAgICBxpVhQAAAAUkVNQVJLICAgMyAgIFNPTFZFTlQgQVRPTVMgICAgICAgICAgICA6IDkzICAgICAgICAgICAgICAgICAgICAgICAgICAgICAgICAgICAgICBxplhQAAAAUkVNQVJLICAgMyAgICAgICAgICAgICAgICAgICAgICAgICAgICAgICAgICAgICAgICAgICAgICAgICAgICAgICAgICAgICAgICAgICAgICBxp1hQAAAAUkVNQVJLICAgMyAgQiBWQUxVRVMuICAgICAgICAgICAgICAgICAgICAgICAgICAgICAgICAgICAgICAgICAgICAgICAgICAgICAgICAgICBxqFhQAAAAUkVNQVJLICAgMyAgIEZST00gV0lMU09OIFBMT1QgICAgICAgICAgIChBKioyKSA6IDY0LjIxICAgICAgICAgICAgICAgICAgICAgICAgICBxqVhQAAAAUkVNQVJLICAgMyAgIE1FQU4gQiBWQUxVRSAgICAgIChPVkVSQUxMLCBBKioyKSA6IDc1LjY3ICAgICAgICAgICAgICAgICAgICAgICAgICBxqlhQAAAAUkVNQVJLICAgMyAgIE9WRVJBTEwgQU5JU09UUk9QSUMgQiBWQUxVRS4gICAgICAgICAgICAgICAgICAgICAgICAgICAgICAgICAgICAgICBxq1hQAAAAUkVNQVJLICAgMyAgICBCMTEgKEEqKjIpIDogMTMuMjQ5NDAgICAgICAgICAgICAgICAgICAgICAgICAgICAgICAgICAgICAgICAgICAgICBxrFhQAAAAUkVNQVJLICAgMyAgICBCMjIgKEEqKjIpIDogMTMuMjQ5NDAgICAgICAgICAgICAgICAgICAgICAgICAgICAgICAgICAgICAgICAgICAgICBxrVhQAAAAUkVNQVJLICAgMyAgICBCMzMgKEEqKjIpIDogLTI2LjQ5ODcwICAgICAgICAgICAgICAgICAgICAgICAgICAgICAgICAgICAgICAgICAgICBxrlhQAAAAUkVNQVJLICAgMyAgICBCMTIgKEEqKjIpIDogMC4wMDAwMCAgICAgICAgICAgICAgICAgICAgICAgICAgICAgICAgICAgICAgICAgICAgICBxr1hQAAAAUkVNQVJLICAgMyAgICBCMTMgKEEqKjIpIDogMC4wMDAwMCAgICAgICAgICAgICAgICAgICAgICAgICAgICAgICAgICAgICAgICAgICAgICBxsFhQAAAAUkVNQVJLICAgMyAgICBCMjMgKEEqKjIpIDogMC4wMDAwMCAgICAgICAgICAgICAgICAgICAgICAgICAgICAgICAgICAgICAgICAgICAgICBxsVhQAAAAUkVNQVJLICAgMyAgICAgICAgICAgICAgICAgICAgICAgICAgICAgICAgICAgICAgICAgICAgICAgICAgICAgICAgICAgICAgICAgICAgICBxslhQAAAAUkVNQVJLICAgMyAgRVNUSU1BVEVEIENPT1JESU5BVEUgRVJST1IuICAgICAgICAgICAgICAgICAgICAgICAgICAgICAgICAgICAgICAgICBxs1hQAAAAUkVNQVJLICAgMyAgIEVTRCBGUk9NIExVWlpBVEkgUExPVCAgICAgICAgICAgICAgICAgICAgKEEpIDogMC4zMjAgICAgICAgICAgICAgICBxtFhQAAAAUkVNQVJLICAgMyAgIERQSSAoQkxPVyBFUS0xMCkgQkFTRUQgT04gUiBWQUxVRSAgICAgICAgKEEpIDogMC4xOTYgICAgICAgICAgICAgICBxtVhQAAAAUkVNQVJLICAgMyAgIERQSSAoQkxPVyBFUS05KSBCQVNFRCBPTiBGUkVFIFIgVkFMVUUgICAgKEEpIDogMC4xODAgICAgICAgICAgICAgICBxtlhQAAAAUkVNQVJLICAgMyAgIERQSSAoQ1JVSUNLU0hBTkspIEJBU0VEIE9OIFIgVkFMVUUgICAgICAgKEEpIDogMC4xOTAgICAgICAgICAgICAgICBxt1hQAAAAUkVNQVJLICAgMyAgIERQSSAoQ1JVSUNLU0hBTkspIEJBU0VEIE9OIEZSRUUgUiBWQUxVRSAgKEEpIDogMC4xNzcgICAgICAgICAgICAgICBxuFhQAAAAUkVNQVJLICAgMyAgICAgICAgICAgICAgICAgICAgICAgICAgICAgICAgICAgICAgICAgICAgICAgICAgICAgICAgICAgICAgICAgICAgICBxuVhQAAAAUkVNQVJLICAgMyAgIFJFRkVSRU5DRVM6IEJMT1csIEQuICgyMDAyKSBBQ1RBIENSWVNUIEQ1OCwgNzkyLTc5NyAgICAgICAgICAgICAgICBxulhQAAAAUkVNQVJLICAgMyAgICAgICAgICAgICAgIENSVUlDS1NIQU5LLCBELlcuSi4gKDE5OTkpIEFDVEEgQ1JZU1QgRDU1LCA1ODMtNjAxICAgICBxu1hQAAAAUkVNQVJLICAgMyAgICAgICAgICAgICAgICAgICAgICAgICAgICAgICAgICAgICAgICAgICAgICAgICAgICAgICAgICAgICAgICAgICAgICBxvFhQAAAAUkVNQVJLICAgMyBDT1JSRUxBVElPTiBDT0VGRklDSUVOVFMuICAgICAgICAgICAgICAgICAgICAgICAgICAgICAgICAgICAgICAgICAgICBxvVhQAAAAUkVNQVJLICAgMyAgIENPUlJFTEFUSU9OIENPRUZGSUNJRU5UIEZPLUZDICAgICAgOiAwLjkzNCAgICAgICAgICAgICAgICAgICAgICAgICBxvlhQAAAAUkVNQVJLICAgMyAgIENPUlJFTEFUSU9OIENPRUZGSUNJRU5UIEZPLUZDIEZSRUUgOiAwLjkxOSAgICAgICAgICAgICAgICAgICAgICAgICBxv1hQAAAAUkVNQVJLICAgMyAgICAgICAgICAgICAgICAgICAgICAgICAgICAgICAgICAgICAgICAgICAgICAgICAgICAgICAgICAgICAgICAgICAgICBxwFhQAAAAUkVNQVJLICAgMyAgIE5VTUJFUiBPRiBHRU9NRVRSSUMgRlVOQ1RJT04gVEVSTVMgREVGSU5FRCA6IDE1ICAgICAgICAgICAgICAgICAgICBxwVhQAAAAUkVNQVJLICAgMyAgIFRFUk0gICAgICAgICAgICAgICAgICAgICAgICAgIENPVU5UICAgIFdFSUdIVCAgIEZVTkNUSU9OLiAgICAgICAgICBxwlhQAAAAUkVNQVJLICAgMyAgICBCT05EIExFTkdUSFMgICAgICAgICAgICAgIDogMTc0OCAgIDsgMi4wMDAgIDsgSEFSTU9OSUMgICAgICAgICAgICBxw1hQAAAAUkVNQVJLICAgMyAgICBCT05EIEFOR0xFUyAgICAgICAgICAgICAgIDogMjM2MSAgIDsgMi4wMDAgIDsgSEFSTU9OSUMgICAgICAgICAgICBxxFhQAAAAUkVNQVJLICAgMyAgICBUT1JTSU9OIEFOR0xFUyAgICAgICAgICAgIDogNjE5ICAgIDsgMi4wMDAgIDsgU0lOVVNPSURBTCAgICAgICAgICBxxVhQAAAAUkVNQVJLICAgMyAgICBUUklHT05BTCBDQVJCT04gUExBTkVTICAgIDogTlVMTCAgIDsgTlVMTCAgIDsgTlVMTCAgICAgICAgICAgICAgICBxxlhQAAAAUkVNQVJLICAgMyAgICBHRU5FUkFMIFBMQU5FUyAgICAgICAgICAgIDogMjg4ICAgIDsgNS4wMDAgIDsgSEFSTU9OSUMgICAgICAgICAgICBxx1hQAAAAUkVNQVJLICAgMyAgICBJU09UUk9QSUMgVEhFUk1BTCBGQUNUT1JTIDogMTc0OCAgIDsgMjAuMDAwIDsgSEFSTU9OSUMgICAgICAgICAgICBxyFhQAAAAUkVNQVJLICAgMyAgICBCQUQgTk9OLUJPTkRFRCBDT05UQUNUUyAgIDogMSAgICAgIDsgNS4wMDAgIDsgU0VNSUhBUk1PTklDICAgICAgICBxyVhQAAAAUkVNQVJLICAgMyAgICBJTVBST1BFUiBUT1JTSU9OUyAgICAgICAgIDogTlVMTCAgIDsgTlVMTCAgIDsgTlVMTCAgICAgICAgICAgICAgICBxylhQAAAAUkVNQVJLICAgMyAgICBQU0VVRE9ST1RBVElPTiBBTkdMRVMgICAgIDogTlVMTCAgIDsgTlVMTCAgIDsgTlVMTCAgICAgICAgICAgICAgICBxy1hQAAAAUkVNQVJLICAgMyAgICBDSElSQUwgSU1QUk9QRVIgVE9SU0lPTiAgIDogMjI3ICAgIDsgNS4wMDAgIDsgU0VNSUhBUk1PTklDICAgICAgICBxzFhQAAAAUkVNQVJLICAgMyAgICBTVU0gT0YgT0NDVVBBTkNJRVMgICAgICAgIDogTlVMTCAgIDsgTlVMTCAgIDsgTlVMTCAgICAgICAgICAgICAgICBxzVhQAAAAUkVNQVJLICAgMyAgICBVVElMSVRZIERJU1RBTkNFUyAgICAgICAgIDogMTYgICAgIDsgMS4wMDAgIDsgSEFSTU9OSUMgICAgICAgICAgICBxzlhQAAAAUkVNQVJLICAgMyAgICBVVElMSVRZIEFOR0xFUyAgICAgICAgICAgIDogMjQgICAgIDsgMS4wMDAgIDsgSEFSTU9OSUMgICAgICAgICAgICBxz1hQAAAAUkVNQVJLICAgMyAgICBVVElMSVRZIFRPUlNJT04gICAgICAgICAgIDogTlVMTCAgIDsgTlVMTCAgIDsgTlVMTCAgICAgICAgICAgICAgICBx0FhQAAAAUkVNQVJLICAgMyAgICBJREVBTC1ESVNUIENPTlRBQ1QgVEVSTSAgIDogMTk3MiAgIDsgNC4wMDAgIDsgU0VNSUhBUk1PTklDICAgICAgICBx0VhQAAAAUkVNQVJLICAgMyAgICAgICAgICAgICAgICAgICAgICAgICAgICAgICAgICAgICAgICAgICAgICAgICAgICAgICAgICAgICAgICAgICAgICBx0lhQAAAAUkVNQVJLICAgMyAgIFJNUyBERVZJQVRJT05TIEZST00gSURFQUwgVkFMVUVTLiAgICAgICAgICAgICAgICAgICAgICAgICAgICAgICAgICBx01hQAAAAUkVNQVJLICAgMyAgICBCT05EIExFTkdUSFMgICAgICAgICAgICAgICAgICAgICAgIChBKSA6IDAuMDEwICAgICAgICAgICAgICAgICAgICBx1FhQAAAAUkVNQVJLICAgMyAgICBCT05EIEFOR0xFUyAgICAgICAgICAgICAgICAgIChERUdSRUVTKSA6IDEuMDUgICAgICAgICAgICAgICAgICAgICBx1VhQAAAAUkVNQVJLICAgMyAgICBQRVBUSURFIE9NRUdBIFRPUlNJT04gQU5HTEVTIChERUdSRUVTKSA6IDIuNjEgICAgICAgICAgICAgICAgICAgICBx1lhQAAAAUkVNQVJLICAgMyAgICBPVEhFUiBUT1JTSU9OIEFOR0xFUyAgICAgICAgIChERUdSRUVTKSA6IDE4LjUwICAgICAgICAgICAgICAgICAgICBx11hQAAAAUkVNQVJLICAgMyAgICAgICAgICAgICAgICAgICAgICAgICAgICAgICAgICAgICAgICAgICAgICAgICAgICAgICAgICAgICAgICAgICAgICBx2FhQAAAAUkVNQVJLICAgMyAgVExTIERFVEFJTFMgICAgICAgICAgICAgICAgICAgICAgICAgICAgICAgICAgICAgICAgICAgICAgICAgICAgICAgICBx2VhQAAAAUkVNQVJLICAgMyAgIE5VTUJFUiBPRiBUTFMgR1JPVVBTICA6IE5VTEwgICAgICAgICAgICAgICAgICAgICAgICAgICAgICAgICAgICAgICBx2lhQAAAAUkVNQVJLICAgMyAgICAgICAgICAgICAgICAgICAgICAgICAgICAgICAgICAgICAgICAgICAgICAgICAgICAgICAgICAgICAgICAgICAgICBx21hQAAAAUkVNQVJLICAgMyAgT1RIRVIgUkVGSU5FTUVOVCBSRU1BUktTOiBOVUxMICAgICAgICAgICAgICAgICAgICAgICAgICAgICAgICAgICAgICBx3FhQAAAAUkVNQVJLICAgNCAgICAgICAgICAgICAgICAgICAgICAgICAgICAgICAgICAgICAgICAgICAgICAgICAgICAgICAgICAgICAgICAgICAgICBx3VhQAAAAUkVNQVJLICAgNCA2VUVKIENPTVBMSUVTIFdJVEggRk9STUFUIFYuIDMuMzAsIDEzLUpVTC0xMSAgICAgICAgICAgICAgICAgICAgICAgICBx3lhQAAAAUkVNQVJLIDEwMCAgICAgICAgICAgICAgICAgICAgICAgICAgICAgICAgICAgICAgICAgICAgICAgICAgICAgICAgICAgICAgICAgICAgICBx31hQAAAAUkVNQVJLIDEwMCBUSElTIEVOVFJZIEhBUyBCRUVOIFBST0NFU1NFRCBCWSBSQ1NCIE9OIDIzLVNFUC0xOS4gICAgICAgICAgICAgICAgICBx4FhQAAAAUkVNQVJLIDEwMCBUSEUgREVQT1NJVElPTiBJRCBJUyBEXzEwMDAyNDQ0ODEuICAgICAgICAgICAgICAgICAgICAgICAgICAgICAgICAgICBx4VhQAAAAUkVNQVJLIDIwMCAgICAgICAgICAgICAgICAgICAgICAgICAgICAgICAgICAgICAgICAgICAgICAgICAgICAgICAgICAgICAgICAgICAgICBx4lhQAAAAUkVNQVJLIDIwMCBFWFBFUklNRU5UQUwgREVUQUlMUyAgICAgICAgICAgICAgICAgICAgICAgICAgICAgICAgICAgICAgICAgICAgICAgICBx41hQAAAAUkVNQVJLIDIwMCAgRVhQRVJJTUVOVCBUWVBFICAgICAgICAgICAgICAgIDogWC1SQVkgRElGRlJBQ1RJT04gICAgICAgICAgICAgICAgICBx5FhQAAAAUkVNQVJLIDIwMCAgREFURSBPRiBEQVRBIENPTExFQ1RJT04gICAgICAgIDogMDctRkVCLTE5ICAgICAgICAgICAgICAgICAgICAgICAgICBx5VhQAAAAUkVNQVJLIDIwMCAgVEVNUEVSQVRVUkUgICAgICAgICAgIChLRUxWSU4pIDogMTAwICAgICAgICAgICAgICAgICAgICAgICAgICAgICAgICBx5lhQAAAAUkVNQVJLIDIwMCAgUEggICAgICAgICAgICAgICAgICAgICAgICAgICAgIDogNy41ICAgICAgICAgICAgICAgICAgICAgICAgICAgICAgICBx51hQAAAAUkVNQVJLIDIwMCAgTlVNQkVSIE9GIENSWVNUQUxTIFVTRUQgICAgICAgIDogMSAgICAgICAgICAgICAgICAgICAgICAgICAgICAgICAgICBx6FhQAAAAUkVNQVJLIDIwMCAgICAgICAgICAgICAgICAgICAgICAgICAgICAgICAgICAgICAgICAgICAgICAgICAgICAgICAgICAgICAgICAgICAgICBx6VhQAAAAUkVNQVJLIDIwMCAgU1lOQ0hST1RST04gICAgICAgICAgICAgIChZL04pIDogWSAgICAgICAgICAgICAgICAgICAgICAgICAgICAgICAgICBx6lhQAAAAUkVNQVJLIDIwMCAgUkFESUFUSU9OIFNPVVJDRSAgICAgICAgICAgICAgIDogQVBTICAgICAgICAgICAgICAgICAgICAgICAgICAgICAgICBx61hQAAAAUkVNQVJLIDIwMCAgQkVBTUxJTkUgICAgICAgICAgICAgICAgICAgICAgIDogMjEtSUQtRCAgICAgICAgICAgICAgICAgICAgICAgICAgICBx7FhQAAAAUkVNQVJLIDIwMCAgWC1SQVkgR0VORVJBVE9SIE1PREVMICAgICAgICAgIDogTlVMTCAgICAgICAgICAgICAgICAgICAgICAgICAgICAgICBx7VhQAAAAUkVNQVJLIDIwMCAgTU9OT0NIUk9NQVRJQyBPUiBMQVVFICAgIChNL0wpIDogTSAgICAgICAgICAgICAgICAgICAgICAgICAgICAgICAgICBx7lhQAAAAUkVNQVJLIDIwMCAgV0FWRUxFTkdUSCBPUiBSQU5HRSAgICAgICAgKEEpIDogMC45NzYyICAgICAgICAgICAgICAgICAgICAgICAgICAgICBx71hQAAAAUkVNQVJLIDIwMCAgTU9OT0NIUk9NQVRPUiAgICAgICAgICAgICAgICAgIDogTlVMTCAgICAgICAgICAgICAgICAgICAgICAgICAgICAgICBx8FhQAAAAUkVNQVJLIDIwMCAgT1BUSUNTICAgICAgICAgICAgICAgICAgICAgICAgIDogTlVMTCAgICAgICAgICAgICAgICAgICAgICAgICAgICAgICBx8VhQAAAAUkVNQVJLIDIwMCAgICAgICAgICAgICAgICAgICAgICAgICAgICAgICAgICAgICAgICAgICAgICAgICAgICAgICAgICAgICAgICAgICAgICBx8lhQAAAAUkVNQVJLIDIwMCAgREVURUNUT1IgVFlQRSAgICAgICAgICAgICAgICAgIDogUElYRUwgICAgICAgICAgICAgICAgICAgICAgICAgICAgICBx81hQAAAAUkVNQVJLIDIwMCAgREVURUNUT1IgTUFOVUZBQ1RVUkVSICAgICAgICAgIDogREVDVFJJUyBFSUdFUiBYIDlNICAgICAgICAgICAgICAgICBx9FhQAAAAUkVNQVJLIDIwMCAgSU5URU5TSVRZLUlOVEVHUkFUSU9OIFNPRlRXQVJFIDogWERTICAgICAgICAgICAgICAgICAgICAgICAgICAgICAgICBx9VhQAAAAUkVNQVJLIDIwMCAgREFUQSBTQ0FMSU5HIFNPRlRXQVJFICAgICAgICAgIDogWFNDQUxFICAgICAgICAgICAgICAgICAgICAgICAgICAgICBx9lhQAAAAUkVNQVJLIDIwMCAgICAgICAgICAgICAgICAgICAgICAgICAgICAgICAgICAgICAgICAgICAgICAgICAgICAgICAgICAgICAgICAgICAgICBx91hQAAAAUkVNQVJLIDIwMCAgTlVNQkVSIE9GIFVOSVFVRSBSRUZMRUNUSU9OUyAgIDogMTgwODEgICAgICAgICAgICAgICAgICAgICAgICAgICAgICBx+FhQAAAAUkVNQVJLIDIwMCAgUkVTT0xVVElPTiBSQU5HRSBISUdIICAgICAgKEEpIDogMi4yMDAgICAgICAgICAgICAgICAgICAgICAgICAgICAgICBx+VhQAAAAUkVNQVJLIDIwMCAgUkVTT0xVVElPTiBSQU5HRSBMT1cgICAgICAgKEEpIDogNDAuNjY4ICAgICAgICAgICAgICAgICAgICAgICAgICAgICBx+lhQAAAAUkVNQVJLIDIwMCAgUkVKRUNUSU9OIENSSVRFUklBICAoU0lHTUEoSSkpIDogTlVMTCAgICAgICAgICAgICAgICAgICAgICAgICAgICAgICBx+1hQAAAAUkVNQVJLIDIwMCAgICAgICAgICAgICAgICAgICAgICAgICAgICAgICAgICAgICAgICAgICAgICAgICAgICAgICAgICAgICAgICAgICAgICBx/FhQAAAAUkVNQVJLIDIwMCBPVkVSQUxMLiAgICAgICAgICAgICAgICAgICAgICAgICAgICAgICAgICAgICAgICAgICAgICAgICAgICAgICAgICAgICBx/VhQAAAAUkVNQVJLIDIwMCAgQ09NUExFVEVORVNTIEZPUiBSQU5HRSAgICAgKCUpIDogOTkuOCAgICAgICAgICAgICAgICAgICAgICAgICAgICAgICBx/lhQAAAAUkVNQVJLIDIwMCAgREFUQSBSRURVTkRBTkNZICAgICAgICAgICAgICAgIDogMjAuNTYgICAgICAgICAgICAgICAgICAgICAgICAgICAgICBx/1hQAAAAUkVNQVJLIDIwMCAgUiBNRVJHRSAgICAgICAgICAgICAgICAgICAgKEkpIDogMC4wNzkwMCAgICAgICAgICAgICAgICAgICAgICAgICAgICByAAEAAFhQAAAAUkVNQVJLIDIwMCAgUiBTWU0gICAgICAgICAgICAgICAgICAgICAgKEkpIDogTlVMTCAgICAgICAgICAgICAgICAgICAgICAgICAgICAgICByAQEAAFhQAAAAUkVNQVJLIDIwMCAgPEkvU0lHTUEoSSk+IEZPUiBUSEUgREFUQSBTRVQgIDogMjAuNjkwMCAgICAgICAgICAgICAgICAgICAgICAgICAgICByAgEAAFhQAAAAUkVNQVJLIDIwMCAgICAgICAgICAgICAgICAgICAgICAgICAgICAgICAgICAgICAgICAgICAgICAgICAgICAgICAgICAgICAgICAgICAgICByAwEAAFhQAAAAUkVNQVJLIDIwMCBJTiBUSEUgSElHSEVTVCBSRVNPTFVUSU9OIFNIRUxMLiAgICAgICAgICAgICAgICAgICAgICAgICAgICAgICAgICAgICByBAEAAFhQAAAAUkVNQVJLIDIwMCAgSElHSEVTVCBSRVNPTFVUSU9OIFNIRUxMLCBSQU5HRSBISUdIIChBKSA6IDIuMjAgICAgICAgICAgICAgICAgICAgICByBQEAAFhQAAAAUkVNQVJLIDIwMCAgSElHSEVTVCBSRVNPTFVUSU9OIFNIRUxMLCBSQU5HRSBMT1cgIChBKSA6IDIuMzQgICAgICAgICAgICAgICAgICAgICByBgEAAFhQAAAAUkVNQVJLIDIwMCAgQ09NUExFVEVORVNTIEZPUiBTSEVMTCAgICAgKCUpIDogOTguNiAgICAgICAgICAgICAgICAgICAgICAgICAgICAgICByBwEAAFhQAAAAUkVNQVJLIDIwMCAgREFUQSBSRURVTkRBTkNZIElOIFNIRUxMICAgICAgIDogMjAuODAgICAgICAgICAgICAgICAgICAgICAgICAgICAgICByCAEAAFhQAAAAUkVNQVJLIDIwMCAgUiBNRVJHRSBGT1IgU0hFTEwgICAgICAgICAgKEkpIDogMS4zNzUwMCAgICAgICAgICAgICAgICAgICAgICAgICAgICByCQEAAFhQAAAAUkVNQVJLIDIwMCAgUiBTWU0gRk9SIFNIRUxMICAgICAgICAgICAgKEkpIDogTlVMTCAgICAgICAgICAgICAgICAgICAgICAgICAgICAgICByCgEAAFhQAAAAUkVNQVJLIDIwMCAgPEkvU0lHTUEoSSk+IEZPUiBTSEVMTCAgICAgICAgIDogMi4wODAgICAgICAgICAgICAgICAgICAgICAgICAgICAgICByCwEAAFhQAAAAUkVNQVJLIDIwMCAgICAgICAgICAgICAgICAgICAgICAgICAgICAgICAgICAgICAgICAgICAgICAgICAgICAgICAgICAgICAgICAgICAgICByDAEAAFhQAAAAUkVNQVJLIDIwMCBESUZGUkFDVElPTiBQUk9UT0NPTDogU0lOR0xFIFdBVkVMRU5HVEggICAgICAgICAgICAgICAgICAgICAgICAgICAgICByDQEAAFhQAAAAUkVNQVJLIDIwMCBNRVRIT0QgVVNFRCBUTyBERVRFUk1JTkUgVEhFIFNUUlVDVFVSRTogTU9MRUNVTEFSIFJFUExBQ0VNRU5UICAgICAgICByDgEAAFhQAAAAUkVNQVJLIDIwMCBTT0ZUV0FSRSBVU0VEOiBQSEFTRVIgICAgICAgICAgICAgICAgICAgICAgICAgICAgICAgICAgICAgICAgICAgICAgICByDwEAAFhQAAAAUkVNQVJLIDIwMCBTVEFSVElORyBNT0RFTDogM1U5RyAgICAgICAgICAgICAgICAgICAgICAgICAgICAgICAgICAgICAgICAgICAgICAgICByEAEAAFhQAAAAUkVNQVJLIDIwMCAgICAgICAgICAgICAgICAgICAgICAgICAgICAgICAgICAgICAgICAgICAgICAgICAgICAgICAgICAgICAgICAgICAgICByEQEAAFhQAAAAUkVNQVJLIDIwMCBSRU1BUks6IE5VTEwgICAgICAgICAgICAgICAgICAgICAgICAgICAgICAgICAgICAgICAgICAgICAgICAgICAgICAgICByEgEAAFhQAAAAUkVNQVJLIDI4MCAgICAgICAgICAgICAgICAgICAgICAgICAgICAgICAgICAgICAgICAgICAgICAgICAgICAgICAgICAgICAgICAgICAgICByEwEAAFhQAAAAUkVNQVJLIDI4MCBDUllTVEFMICAgICAgICAgICAgICAgICAgICAgICAgICAgICAgICAgICAgICAgICAgICAgICAgICAgICAgICAgICAgICByFAEAAFhQAAAAUkVNQVJLIDI4MCBTT0xWRU5UIENPTlRFTlQsIFZTICAgKCUpOiA1OS40MCAgICAgICAgICAgICAgICAgICAgICAgICAgICAgICAgICAgICByFQEAAFhQAAAAUkVNQVJLIDI4MCBNQVRUSEVXUyBDT0VGRklDSUVOVCwgVk0gKEFOR1NUUk9NUyoqMy9EQSk6IDMuMDMgICAgICAgICAgICAgICAgICAgICByFgEAAFhQAAAAUkVNQVJLIDI4MCAgICAgICAgICAgICAgICAgICAgICAgICAgICAgICAgICAgICAgICAgICAgICAgICAgICAgICAgICAgICAgICAgICAgICByFwEAAFhQAAAAUkVNQVJLIDI4MCBDUllTVEFMTElaQVRJT04gQ09ORElUSU9OUzogNyUgUEVHIDgwMDAsIDMwTU0gTUFHTkVTSVVNIENITE9SSURFLCAgICByGAEAAFhQAAAAUkVNQVJLIDI4MCAgMTBNTSBTUEVSTUlORSwgNTBNTSBIRVBFUyBQSCA3LjUsIFZBUE9SIERJRkZVU0lPTiwgU0lUVElORyBEUk9QLCAgICByGQEAAFhQAAAAUkVNQVJLIDI4MCAgVEVNUEVSQVRVUkUgMjkzLjE1SyAgICAgICAgICAgICAgICAgICAgICAgICAgICAgICAgICAgICAgICAgICAgICAgICByGgEAAFhQAAAAUkVNQVJLIDI5MCAgICAgICAgICAgICAgICAgICAgICAgICAgICAgICAgICAgICAgICAgICAgICAgICAgICAgICAgICAgICAgICAgICAgICByGwEAAFhQAAAAUkVNQVJLIDI5MCBDUllTVEFMTE9HUkFQSElDIFNZTU1FVFJZICAgICAgICAgICAgICAgICAgICAgICAgICAgICAgICAgICAgICAgICAgICByHAEAAFhQAAAAUkVNQVJLIDI5MCBTWU1NRVRSWSBPUEVSQVRPUlMgRk9SIFNQQUNFIEdST1VQOiBQIDY1ICAgICAgICAgICAgICAgICAgICAgICAgICAgICByHQEAAFhQAAAAUkVNQVJLIDI5MCAgICAgICAgICAgICAgICAgICAgICAgICAgICAgICAgICAgICAgICAgICAgICAgICAgICAgICAgICAgICAgICAgICAgICByHgEAAFhQAAAAUkVNQVJLIDI5MCAgICAgIFNZTU9QICAgU1lNTUVUUlkgICAgICAgICAgICAgICAgICAgICAgICAgICAgICAgICAgICAgICAgICAgICAgICByHwEAAFhQAAAAUkVNQVJLIDI5MCAgICAgTk5OTU1NICAgT1BFUkFUT1IgICAgICAgICAgICAgICAgICAgICAgICAgICAgICAgICAgICAgICAgICAgICAgICByIAEAAFhQAAAAUkVNQVJLIDI5MCAgICAgICAxNTU1ICAgWCxZLFogICAgICAgICAgICAgICAgICAgICAgICAgICAgICAgICAgICAgICAgICAgICAgICAgICByIQEAAFhQAAAAUkVNQVJLIDI5MCAgICAgICAyNTU1ICAgLVksWC1ZLForMi8zICAgICAgICAgICAgICAgICAgICAgICAgICAgICAgICAgICAgICAgICAgICByIgEAAFhQAAAAUkVNQVJLIDI5MCAgICAgICAzNTU1ICAgLVgrWSwtWCxaKzEvMyAgICAgICAgICAgICAgICAgICAgICAgICAgICAgICAgICAgICAgICAgICByIwEAAFhQAAAAUkVNQVJLIDI5MCAgICAgICA0NTU1ICAgLVgsLVksWisxLzIgICAgICAgICAgICAgICAgICAgICAgICAgICAgICAgICAgICAgICAgICAgICByJAEAAFhQAAAAUkVNQVJLIDI5MCAgICAgICA1NTU1ICAgWSwtWCtZLForMS82ICAgICAgICAgICAgICAgICAgICAgICAgICAgICAgICAgICAgICAgICAgICByJQEAAFhQAAAAUkVNQVJLIDI5MCAgICAgICA2NTU1ICAgWC1ZLFgsWis1LzYgICAgICAgICAgICAgICAgICAgICAgICAgICAgICAgICAgICAgICAgICAgICByJgEAAFhQAAAAUkVNQVJLIDI5MCAgICAgICAgICAgICAgICAgICAgICAgICAgICAgICAgICAgICAgICAgICAgICAgICAgICAgICAgICAgICAgICAgICAgICByJwEAAFhQAAAAUkVNQVJLIDI5MCAgICAgV0hFUkUgTk5OIC0+IE9QRVJBVE9SIE5VTUJFUiAgICAgICAgICAgICAgICAgICAgICAgICAgICAgICAgICAgICByKAEAAFhQAAAAUkVNQVJLIDI5MCAgICAgICAgICAgTU1NIC0+IFRSQU5TTEFUSU9OIFZFQ1RPUiAgICAgICAgICAgICAgICAgICAgICAgICAgICAgICAgICByKQEAAFhQAAAAUkVNQVJLIDI5MCAgICAgICAgICAgICAgICAgICAgICAgICAgICAgICAgICAgICAgICAgICAgICAgICAgICAgICAgICAgICAgICAgICAgICByKgEAAFhQAAAAUkVNQVJLIDI5MCBDUllTVEFMTE9HUkFQSElDIFNZTU1FVFJZIFRSQU5TRk9STUFUSU9OUyAgICAgICAgICAgICAgICAgICAgICAgICAgICByKwEAAFhQAAAAUkVNQVJLIDI5MCBUSEUgRk9MTE9XSU5HIFRSQU5TRk9STUFUSU9OUyBPUEVSQVRFIE9OIFRIRSBBVE9NL0hFVEFUTSAgICAgICAgICAgICByLAEAAFhQAAAAUkVNQVJLIDI5MCBSRUNPUkRTIElOIFRISVMgRU5UUlkgVE8gUFJPRFVDRSBDUllTVEFMTE9HUkFQSElDQUxMWSAgICAgICAgICAgICAgICByLQEAAFhQAAAAUkVNQVJLIDI5MCBSRUxBVEVEIE1PTEVDVUxFUy4gICAgICAgICAgICAgICAgICAgICAgICAgICAgICAgICAgICAgICAgICAgICAgICAgICByLgEAAFhQAAAAUkVNQVJLIDI5MCAgIFNNVFJZMSAgIDEgIDEuMDAwMDAwICAwLjAwMDAwMCAgMC4wMDAwMDAgICAgICAgIDAuMDAwMDAgICAgICAgICAgICByLwEAAFhQAAAAUkVNQVJLIDI5MCAgIFNNVFJZMiAgIDEgIDAuMDAwMDAwICAxLjAwMDAwMCAgMC4wMDAwMDAgICAgICAgIDAuMDAwMDAgICAgICAgICAgICByMAEAAFhQAAAAUkVNQVJLIDI5MCAgIFNNVFJZMyAgIDEgIDAuMDAwMDAwICAwLjAwMDAwMCAgMS4wMDAwMDAgICAgICAgIDAuMDAwMDAgICAgICAgICAgICByMQEAAFhQAAAAUkVNQVJLIDI5MCAgIFNNVFJZMSAgIDIgLTAuNTAwMDAwIC0wLjg2NjAyNSAgMC4wMDAwMDAgICAgICAgIDAuMDAwMDAgICAgICAgICAgICByMgEAAFhQAAAAUkVNQVJLIDI5MCAgIFNNVFJZMiAgIDIgIDAuODY2MDI1IC0wLjUwMDAwMCAgMC4wMDAwMDAgICAgICAgIDAuMDAwMDAgICAgICAgICAgICByMwEAAFhQAAAAUkVNQVJLIDI5MCAgIFNNVFJZMyAgIDIgIDAuMDAwMDAwICAwLjAwMDAwMCAgMS4wMDAwMDAgICAgICAgMjcuMTEzMzMgICAgICAgICAgICByNAEAAFhQAAAAUkVNQVJLIDI5MCAgIFNNVFJZMSAgIDMgLTAuNTAwMDAwICAwLjg2NjAyNSAgMC4wMDAwMDAgICAgICAgIDAuMDAwMDAgICAgICAgICAgICByNQEAAFhQAAAAUkVNQVJLIDI5MCAgIFNNVFJZMiAgIDMgLTAuODY2MDI1IC0wLjUwMDAwMCAgMC4wMDAwMDAgICAgICAgIDAuMDAwMDAgICAgICAgICAgICByNgEAAFhQAAAAUkVNQVJLIDI5MCAgIFNNVFJZMyAgIDMgIDAuMDAwMDAwICAwLjAwMDAwMCAgMS4wMDAwMDAgICAgICAgMTMuNTU2NjcgICAgICAgICAgICByNwEAAFhQAAAAUkVNQVJLIDI5MCAgIFNNVFJZMSAgIDQgLTEuMDAwMDAwICAwLjAwMDAwMCAgMC4wMDAwMDAgICAgICAgIDAuMDAwMDAgICAgICAgICAgICByOAEAAFhQAAAAUkVNQVJLIDI5MCAgIFNNVFJZMiAgIDQgIDAuMDAwMDAwIC0xLjAwMDAwMCAgMC4wMDAwMDAgICAgICAgIDAuMDAwMDAgICAgICAgICAgICByOQEAAFhQAAAAUkVNQVJLIDI5MCAgIFNNVFJZMyAgIDQgIDAuMDAwMDAwICAwLjAwMDAwMCAgMS4wMDAwMDAgICAgICAgMjAuMzM1MDAgICAgICAgICAgICByOgEAAFhQAAAAUkVNQVJLIDI5MCAgIFNNVFJZMSAgIDUgIDAuNTAwMDAwICAwLjg2NjAyNSAgMC4wMDAwMDAgICAgICAgIDAuMDAwMDAgICAgICAgICAgICByOwEAAFhQAAAAUkVNQVJLIDI5MCAgIFNNVFJZMiAgIDUgLTAuODY2MDI1ICAwLjUwMDAwMCAgMC4wMDAwMDAgICAgICAgIDAuMDAwMDAgICAgICAgICAgICByPAEAAFhQAAAAUkVNQVJLIDI5MCAgIFNNVFJZMyAgIDUgIDAuMDAwMDAwICAwLjAwMDAwMCAgMS4wMDAwMDAgICAgICAgIDYuNzc4MzMgICAgICAgICAgICByPQEAAFhQAAAAUkVNQVJLIDI5MCAgIFNNVFJZMSAgIDYgIDAuNTAwMDAwIC0wLjg2NjAyNSAgMC4wMDAwMDAgICAgICAgIDAuMDAwMDAgICAgICAgICAgICByPgEAAFhQAAAAUkVNQVJLIDI5MCAgIFNNVFJZMiAgIDYgIDAuODY2MDI1ICAwLjUwMDAwMCAgMC4wMDAwMDAgICAgICAgIDAuMDAwMDAgICAgICAgICAgICByPwEAAFhQAAAAUkVNQVJLIDI5MCAgIFNNVFJZMyAgIDYgIDAuMDAwMDAwICAwLjAwMDAwMCAgMS4wMDAwMDAgICAgICAgMzMuODkxNjcgICAgICAgICAgICByQAEAAFhQAAAAUkVNQVJLIDI5MCAgICAgICAgICAgICAgICAgICAgICAgICAgICAgICAgICAgICAgICAgICAgICAgICAgICAgICAgICAgICAgICAgICAgICByQQEAAFhQAAAAUkVNQVJLIDI5MCBSRU1BUks6IE5VTEwgICAgICAgICAgICAgICAgICAgICAgICAgICAgICAgICAgICAgICAgICAgICAgICAgICAgICAgICByQgEAAFhQAAAAUkVNQVJLIDMwMCAgICAgICAgICAgICAgICAgICAgICAgICAgICAgICAgICAgICAgICAgICAgICAgICAgICAgICAgICAgICAgICAgICAgICByQwEAAFhQAAAAUkVNQVJLIDMwMCBCSU9NT0xFQ1VMRTogMSAgICAgICAgICAgICAgICAgICAgICAgICAgICAgICAgICAgICAgICAgICAgICAgICAgICAgICByRAEAAFhQAAAAUkVNQVJLIDMwMCBTRUUgUkVNQVJLIDM1MCBGT1IgVEhFIEFVVEhPUiBQUk9WSURFRCBBTkQvT1IgUFJPR1JBTSAgICAgICAgICAgICAgICByRQEAAFhQAAAAUkVNQVJLIDMwMCBHRU5FUkFURUQgQVNTRU1CTFkgSU5GT1JNQVRJT04gRk9SIFRIRSBTVFJVQ1RVUkUgSU4gICAgICAgICAgICAgICAgICByRgEAAFhQAAAAUkVNQVJLIDMwMCBUSElTIEVOVFJZLiBUSEUgUkVNQVJLIE1BWSBBTFNPIFBST1ZJREUgSU5GT1JNQVRJT04gT04gICAgICAgICAgICAgICByRwEAAFhQAAAAUkVNQVJLIDMwMCBCVVJJRUQgU1VSRkFDRSBBUkVBLiAgICAgICAgICAgICAgICAgICAgICAgICAgICAgICAgICAgICAgICAgICAgICAgICBySAEAAFhQAAAAUkVNQVJLIDM1MCAgICAgICAgICAgICAgICAgICAgICAgICAgICAgICAgICAgICAgICAgICAgICAgICAgICAgICAgICAgICAgICAgICAgICBySQEAAFhQAAAAUkVNQVJLIDM1MCBDT09SRElOQVRFUyBGT1IgQSBDT01QTEVURSBNVUxUSU1FUiBSRVBSRVNFTlRJTkcgVEhFIEtOT1dOICAgICAgICAgICBySgEAAFhQAAAAUkVNQVJLIDM1MCBCSU9MT0dJQ0FMTFkgU0lHTklGSUNBTlQgT0xJR09NRVJJWkFUSU9OIFNUQVRFIE9GIFRIRSAgICAgICAgICAgICAgICBySwEAAFhQAAAAUkVNQVJLIDM1MCBNT0xFQ1VMRSBDQU4gQkUgR0VORVJBVEVEIEJZIEFQUExZSU5HIEJJT01UIFRSQU5TRk9STUFUSU9OUyAgICAgICAgICByTAEAAFhQAAAAUkVNQVJLIDM1MCBHSVZFTiBCRUxPVy4gIEJPVEggTk9OLUNSWVNUQUxMT0dSQVBISUMgQU5EICAgICAgICAgICAgICAgICAgICAgICAgICByTQEAAFhQAAAAUkVNQVJLIDM1MCBDUllTVEFMTE9HUkFQSElDIE9QRVJBVElPTlMgQVJFIEdJVkVOLiAgICAgICAgICAgICAgICAgICAgICAgICAgICAgICByTgEAAFhQAAAAUkVNQVJLIDM1MCAgICAgICAgICAgICAgICAgICAgICAgICAgICAgICAgICAgICAgICAgICAgICAgICAgICAgICAgICAgICAgICAgICAgICByTwEAAFhQAAAAUkVNQVJLIDM1MCBCSU9NT0xFQ1VMRTogMSAgICAgICAgICAgICAgICAgICAgICAgICAgICAgICAgICAgICAgICAgICAgICAgICAgICAgICByUAEAAFhQAAAAUkVNQVJLIDM1MCBBVVRIT1IgREVURVJNSU5FRCBCSU9MT0dJQ0FMIFVOSVQ6IERJTUVSSUMgICAgICAgICAgICAgICAgICAgICAgICAgICByUQEAAFhQAAAAUkVNQVJLIDM1MCBTT0ZUV0FSRSBERVRFUk1JTkVEIFFVQVRFUk5BUlkgU1RSVUNUVVJFOiBESU1FUklDICAgICAgICAgICAgICAgICAgICByUgEAAFhQAAAAUkVNQVJLIDM1MCBTT0ZUV0FSRSBVU0VEOiBQSVNBICAgICAgICAgICAgICAgICAgICAgICAgICAgICAgICAgICAgICAgICAgICAgICAgICByUwEAAFhQAAAAUkVNQVJLIDM1MCBUT1RBTCBCVVJJRUQgU1VSRkFDRSBBUkVBOiAxMjUwIEFOR1NUUk9NKioyICAgICAgICAgICAgICAgICAgICAgICAgICByVAEAAFhQAAAAUkVNQVJLIDM1MCBTVVJGQUNFIEFSRUEgT0YgVEhFIENPTVBMRVg6IDEyMDIwIEFOR1NUUk9NKioyICAgICAgICAgICAgICAgICAgICAgICByVQEAAFhQAAAAUkVNQVJLIDM1MCBDSEFOR0UgSU4gU09MVkVOVCBGUkVFIEVORVJHWTogLTE1LjAgS0NBTC9NT0wgICAgICAgICAgICAgICAgICAgICAgICByVgEAAFhQAAAAUkVNQVJLIDM1MCBBUFBMWSBUSEUgRk9MTE9XSU5HIFRPIENIQUlOUzogQSwgQiAgICAgICAgICAgICAgICAgICAgICAgICAgICAgICAgICByVwEAAFhQAAAAUkVNQVJLIDM1MCAgIEJJT01UMSAgIDEgIDEuMDAwMDAwICAwLjAwMDAwMCAgMC4wMDAwMDAgICAgICAgIDAuMDAwMDAgICAgICAgICAgICByWAEAAFhQAAAAUkVNQVJLIDM1MCAgIEJJT01UMiAgIDEgIDAuMDAwMDAwICAxLjAwMDAwMCAgMC4wMDAwMDAgICAgICAgIDAuMDAwMDAgICAgICAgICAgICByWQEAAFhQAAAAUkVNQVJLIDM1MCAgIEJJT01UMyAgIDEgIDAuMDAwMDAwICAwLjAwMDAwMCAgMS4wMDAwMDAgICAgICAgIDAuMDAwMDAgICAgICAgICAgICByWgEAAFhQAAAAUkVNQVJLIDQ2NSAgICAgICAgICAgICAgICAgICAgICAgICAgICAgICAgICAgICAgICAgICAgICAgICAgICAgICAgICAgICAgICAgICAgICByWwEAAFhQAAAAUkVNQVJLIDQ2NSBNSVNTSU5HIFJFU0lEVUVTICAgICAgICAgICAgICAgICAgICAgICAgICAgICAgICAgICAgICAgICAgICAgICAgICAgICByXAEAAFhQAAAAUkVNQVJLIDQ2NSBUSEUgRk9MTE9XSU5HIFJFU0lEVUVTIFdFUkUgTk9UIExPQ0FURUQgSU4gVEhFICAgICAgICAgICAgICAgICAgICAgICByXQEAAFhQAAAAUkVNQVJLIDQ2NSBFWFBFUklNRU5ULiAoTT1NT0RFTCBOVU1CRVI7IFJFUz1SRVNJRFVFIE5BTUU7IEM9Q0hBSU4gICAgICAgICAgICAgICByXgEAAFhQAAAAUkVNQVJLIDQ2NSBJREVOVElGSUVSOyBTU1NFUT1TRVFVRU5DRSBOVU1CRVI7IEk9SU5TRVJUSU9OIENPREUuKSAgICAgICAgICAgICAgICByXwEAAFhQAAAAUkVNQVJLIDQ2NSAgICAgICAgICAgICAgICAgICAgICAgICAgICAgICAgICAgICAgICAgICAgICAgICAgICAgICAgICAgICAgICAgICAgICByYAEAAFhQAAAAUkVNQVJLIDQ2NSAgIE0gUkVTIEMgU1NTRVFJICAgICAgICAgICAgICAgICAgICAgICAgICAgICAgICAgICAgICAgICAgICAgICAgICAgICByYQEAAFhQAAAAUkVNQVJLIDQ2NSAgICAgU0VSIEEgICAgLTEgICAgICAgICAgICAgICAgICAgICAgICAgICAgICAgICAgICAgICAgICAgICAgICAgICAgICByYgEAAFhQAAAAUkVNQVJLIDQ2NSAgICAgQVNOIEEgICAgIDAgICAgICAgICAgICAgICAgICAgICAgICAgICAgICAgICAgICAgICAgICAgICAgICAgICAgICByYwEAAFhQAAAAUkVNQVJLIDQ2NSAgICAgQUxBIEEgICAgIDEgICAgICAgICAgICAgICAgICAgICAgICAgICAgICAgICAgICAgICAgICAgICAgICAgICAgICByZAEAAFhQAAAAUkVNQVJLIDQ2NSAgICAgVEhSIEEgICAgNTQgICAgICAgICAgICAgICAgICAgICAgICAgICAgICAgICAgICAgICAgICAgICAgICAgICAgICByZQEAAFhQAAAAUkVNQVJLIDQ2NSAgICAgR0xZIEEgICAgNTUgICAgICAgICAgICAgICAgICAgICAgICAgICAgICAgICAgICAgICAgICAgICAgICAgICAgICByZgEAAFhQAAAAUkVNQVJLIDQ2NSAgICAgR0xZIEEgICAgNTYgICAgICAgICAgICAgICAgICAgICAgICAgICAgICAgICAgICAgICAgICAgICAgICAgICAgICByZwEAAFhQAAAAUkVNQVJLIDQ2NSAgICAgR0xVIEEgICAgNTcgICAgICAgICAgICAgICAgICAgICAgICAgICAgICAgICAgICAgICAgICAgICAgICAgICAgICByaAEAAFhQAAAAUkVNQVJLIDQ2NSAgICAgQUxBIEEgICAgNTggICAgICAgICAgICAgICAgICAgICAgICAgICAgICAgICAgICAgICAgICAgICAgICAgICAgICByaQEAAFhQAAAAUkVNQVJLIDQ2NSAgICAgR0xZIEEgICAgNTkgICAgICAgICAgICAgICAgICAgICAgICAgICAgICAgICAgICAgICAgICAgICAgICAgICAgICByagEAAFhQAAAAUkVNQVJLIDQ2NSAgICAgR0xOIEEgICAxMDAgICAgICAgICAgICAgICAgICAgICAgICAgICAgICAgICAgICAgICAgICAgICAgICAgICAgICByawEAAFhQAAAAUkVNQVJLIDQ2NSAgICAgU0VSIEEgICAxMDEgICAgICAgICAgICAgICAgICAgICAgICAgICAgICAgICAgICAgICAgICAgICAgICAgICAgICBybAEAAFhQAAAAUkVNQVJLIDQ2NSAgICAgR0xVIEEgICAxMDIgICAgICAgICAgICAgICAgICAgICAgICAgICAgICAgICAgICAgICAgICAgICAgICAgICAgICBybQEAAFhQAAAAUkVNQVJLIDQ2NSAgICAgQVJHIEEgICAxMDMgICAgICAgICAgICAgICAgICAgICAgICAgICAgICAgICAgICAgICAgICAgICAgICAgICAgICBybgEAAFhQAAAAUkVNQVJLIDQ2NSAgICAgR0xOIEEgICAxNjUgICAgICAgICAgICAgICAgICAgICAgICAgICAgICAgICAgICAgICAgICAgICAgICAgICAgICBybwEAAFhQAAAAUkVNQVJLIDQ2NSAgICAgUFJPIEEgICAxNjYgICAgICAgICAgICAgICAgICAgICAgICAgICAgICAgICAgICAgICAgICAgICAgICAgICAgICBycAEAAFhQAAAAUkVNQVJLIDQ2NSAgICAgUFJPIEEgICAxNjcgICAgICAgICAgICAgICAgICAgICAgICAgICAgICAgICAgICAgICAgICAgICAgICAgICAgICBycQEAAFhQAAAAUkVNQVJLIDQ2NSAgICAgQVNOIEEgICAyMjcgICAgICAgICAgICAgICAgICAgICAgICAgICAgICAgICAgICAgICAgICAgICAgICAgICAgICBycgEAAFhQAAAAUkVNQVJLIDQ3MCAgICAgICAgICAgICAgICAgICAgICAgICAgICAgICAgICAgICAgICAgICAgICAgICAgICAgICAgICAgICAgICAgICAgICBycwEAAFhQAAAAUkVNQVJLIDQ3MCBNSVNTSU5HIEFUT00gICAgICAgICAgICAgICAgICAgICAgICAgICAgICAgICAgICAgICAgICAgICAgICAgICAgICAgICBydAEAAFhQAAAAUkVNQVJLIDQ3MCBUSEUgRk9MTE9XSU5HIFJFU0lEVUVTIEhBVkUgTUlTU0lORyBBVE9NUyAoTT1NT0RFTCBOVU1CRVI7ICAgICAgICAgICBydQEAAFhQAAAAUkVNQVJLIDQ3MCBSRVM9UkVTSURVRSBOQU1FOyBDPUNIQUlOIElERU5USUZJRVI7IFNTRVE9U0VRVUVOQ0UgTlVNQkVSOyAgICAgICAgICBydgEAAFhQAAAAUkVNQVJLIDQ3MCBJPUlOU0VSVElPTiBDT0RFKTogICAgICAgICAgICAgICAgICAgICAgICAgICAgICAgICAgICAgICAgICAgICAgICAgICBydwEAAFhQAAAAUkVNQVJLIDQ3MCAgIE0gUkVTIENTU0VRSSAgQVRPTVMgICAgICAgICAgICAgICAgICAgICAgICAgICAgICAgICAgICAgICAgICAgICAgICByeAEAAFhQAAAAUkVNQVJLIDQ3MCAgICAgR0xVIEEgICA1ICAgIENHICAgQ0QgICBPRTEgIE9FMiAgICAgICAgICAgICAgICAgICAgICAgICAgICAgICAgICByeQEAAFhQAAAAUkVNQVJLIDQ3MCAgICAgR0xOIEEgIDI4ICAgIENHICAgQ0QgICBPRTEgIE5FMiAgICAgICAgICAgICAgICAgICAgICAgICAgICAgICAgICByegEAAFhQAAAAUkVNQVJLIDQ3MCAgICAgSUxFIEEgIDYwICAgIENHMSAgQ0cyICBDRDEgICAgICAgICAgICAgICAgICAgICAgICAgICAgICAgICAgICAgICByewEAAFhQAAAAUkVNQVJLIDQ3MCAgICAgVEhSIEEgIDYxICAgIE9HMSAgQ0cyICAgICAgICAgICAgICAgICAgICAgICAgICAgICAgICAgICAgICAgICAgICByfAEAAFhQAAAAUkVNQVJLIDQ3MCAgICAgQVNOIEEgMTA0ICAgIENHICAgT0QxICBORDIgICAgICAgICAgICAgICAgICAgICAgICAgICAgICAgICAgICAgICByfQEAAFhQAAAAUkVNQVJLIDQ3MCAgICAgQVNOIEEgMTYzICAgIENHICAgT0QxICBORDIgICAgICAgICAgICAgICAgICAgICAgICAgICAgICAgICAgICAgICByfgEAAFhQAAAAUkVNQVJLIDQ3MCAgICAgR0xOIEEgMTY0ICAgIENHICAgQ0QgICBPRTEgIE5FMiAgICAgICAgICAgICAgICAgICAgICAgICAgICAgICAgICByfwEAAFhQAAAAUkVNQVJLIDQ3MCAgICAgQVJHIEEgMTk2ICAgIENHICAgQ0QgICBORSAgIENaICAgTkgxICBOSDIgICAgICAgICAgICAgICAgICAgICAgICBygAEAAFhQAAAAUkVNQVJLIDQ3MCAgICAgTFlTIEEgMTk3ICAgIENHICAgQ0QgICBDRSAgIE5aICAgICAgICAgICAgICAgICAgICAgICAgICAgICAgICAgICBygQEAAFhQAAAAUkVNQVJLIDQ3MCAgICAgR0xVIEEgMjA0ICAgIENHICAgQ0QgICBPRTEgIE9FMiAgICAgICAgICAgICAgICAgICAgICAgICAgICAgICAgICByggEAAFhQAAAAUkVNQVJLIDQ3MCAgICAgTFlTIEEgMjI2ICAgIENHICAgQ0QgICBDRSAgIE5aICAgICAgICAgICAgICAgICAgICAgICAgICAgICAgICAgICBygwEAAFhQAAAAUkVNQVJLIDUwMCAgICAgICAgICAgICAgICAgICAgICAgICAgICAgICAgICAgICAgICAgICAgICAgICAgICAgICAgICAgICAgICAgICAgICByhAEAAFhQAAAAUkVNQVJLIDUwMCBHRU9NRVRSWSBBTkQgU1RFUkVPQ0hFTUlTVFJZICAgICAgICAgICAgICAgICAgICAgICAgICAgICAgICAgICAgICAgICByhQEAAFhQAAAAUkVNQVJLIDUwMCBTVUJUT1BJQzogVE9SU0lPTiBBTkdMRVMgICAgICAgICAgICAgICAgICAgICAgICAgICAgICAgICAgICAgICAgICAgICByhgEAAFhQAAAAUkVNQVJLIDUwMCAgICAgICAgICAgICAgICAgICAgICAgICAgICAgICAgICAgICAgICAgICAgICAgICAgICAgICAgICAgICAgICAgICAgICByhwEAAFhQAAAAUkVNQVJLIDUwMCBUT1JTSU9OIEFOR0xFUyBPVVRTSURFIFRIRSBFWFBFQ1RFRCBSQU1BQ0hBTkRSQU4gUkVHSU9OUzogICAgICAgICAgICByiAEAAFhQAAAAUkVNQVJLIDUwMCAoTT1NT0RFTCBOVU1CRVI7IFJFUz1SRVNJRFVFIE5BTUU7IEM9Q0hBSU4gSURFTlRJRklFUjsgICAgICAgICAgICAgICByiQEAAFhQAAAAUkVNQVJLIDUwMCBTU0VRPVNFUVVFTkNFIE5VTUJFUjsgST1JTlNFUlRJT04gQ09ERSkuICAgICAgICAgICAgICAgICAgICAgICAgICAgICByigEAAFhQAAAAUkVNQVJLIDUwMCAgICAgICAgICAgICAgICAgICAgICAgICAgICAgICAgICAgICAgICAgICAgICAgICAgICAgICAgICAgICAgICAgICAgICByiwEAAFhQAAAAUkVNQVJLIDUwMCBTVEFOREFSRCBUQUJMRTogICAgICAgICAgICAgICAgICAgICAgICAgICAgICAgICAgICAgICAgICAgICAgICAgICAgICByjAEAAFhQAAAAUkVNQVJLIDUwMCBGT1JNQVQ6KDEwWCxJMywxWCxBMywxWCxBMSxJNCxBMSw0WCxGNy4yLDNYLEY3LjIpICAgICAgICAgICAgICAgICAgICByjQEAAFhQAAAAUkVNQVJLIDUwMCAgICAgICAgICAgICAgICAgICAgICAgICAgICAgICAgICAgICAgICAgICAgICAgICAgICAgICAgICAgICAgICAgICAgICByjgEAAFhQAAAAUkVNQVJLIDUwMCBFWFBFQ1RFRCBWQUxVRVM6IEdKIEtMRVlXRUdUIEFORCBUQSBKT05FUyAoMTk5NikuIFBISS9QU0ktICAgICAgICAgICByjwEAAFhQAAAAUkVNQVJLIDUwMCBDSE9MT0dZOiBSQU1BQ0hBTkRSQU4gUkVWSVNJVEVELiBTVFJVQ1RVUkUgNCwgMTM5NSAtIDE0MDAgICAgICAgICAgICBykAEAAFhQAAAAUkVNQVJLIDUwMCAgICAgICAgICAgICAgICAgICAgICAgICAgICAgICAgICAgICAgICAgICAgICAgICAgICAgICAgICAgICAgICAgICAgICBykQEAAFhQAAAAUkVNQVJLIDUwMCAgTSBSRVMgQ1NTRVFJICAgICAgICBQU0kgICAgICAgUEhJICAgICAgICAgICAgICAgICAgICAgICAgICAgICAgICAgICBykgEAAFhQAAAAUkVNQVJLIDUwMCAgICBBU04gQSAgOTcgICAgICAgMzQuNzcgICAgLTk0LjU2ICAgICAgICAgICAgICAgICAgICAgICAgICAgICAgICAgICBykwEAAFhQAAAAUkVNQVJLIDUwMCAgICBMRVUgQSAxMTMgICAgICAgNTEuMjEgICAgLTk3Ljg2ICAgICAgICAgICAgICAgICAgICAgICAgICAgICAgICAgICBylAEAAFhQAAAAUkVNQVJLIDUwMCAgICBISVMgQSAxNzIgICAgICAgNzQuNjUgICAtMTAyLjg0ICAgICAgICAgICAgICAgICAgICAgICAgICAgICAgICAgICBylQEAAFhQAAAAUkVNQVJLIDUwMCAgICBBU04gQSAxODYgICAgICAgNjYuODMgICAtMTExLjU1ICAgICAgICAgICAgICAgICAgICAgICAgICAgICAgICAgICBylgEAAFhQAAAAUkVNQVJLIDUwMCAgICAgICAgICAgICAgICAgICAgICAgICAgICAgICAgICAgICAgICAgICAgICAgICAgICAgICAgICAgICAgICAgICAgICBylwEAAFhQAAAAUkVNQVJLIDUwMCBSRU1BUks6IE5VTEwgICAgICAgICAgICAgICAgICAgICAgICAgICAgICAgICAgICAgICAgICAgICAgICAgICAgICAgICBymAEAAFhQAAAAUkVNQVJLIDYxMCAgICAgICAgICAgICAgICAgICAgICAgICAgICAgICAgICAgICAgICAgICAgICAgICAgICAgICAgICAgICAgICAgICAgICBymQEAAFhQAAAAUkVNQVJLIDYxMCBNSVNTSU5HIEhFVEVST0FUT00gICAgICAgICAgICAgICAgICAgICAgICAgICAgICAgICAgICAgICAgICAgICAgICAgICBymgEAAFhQAAAAUkVNQVJLIDYxMCBUSEUgRk9MTE9XSU5HIFJFU0lEVUVTIEhBVkUgTUlTU0lORyBBVE9NUyAoTT1NT0RFTCBOVU1CRVI7ICAgICAgICAgICBymwEAAFhQAAAAUkVNQVJLIDYxMCBSRVM9UkVTSURVRSBOQU1FOyBDPUNIQUlOIElERU5USUZJRVI7IFNTRVE9U0VRVUVOQ0UgTlVNQkVSOyAgICAgICAgICBynAEAAFhQAAAAUkVNQVJLIDYxMCBJPUlOU0VSVElPTiBDT0RFKTogICAgICAgICAgICAgICAgICAgICAgICAgICAgICAgICAgICAgICAgICAgICAgICAgICBynQEAAFhQAAAAUkVNQVJLIDYxMCAgIE0gUkVTIEMgU1NFUUkgICAgICAgICAgICAgICAgICAgICAgICAgICAgICAgICAgICAgICAgICAgICAgICAgICAgICByngEAAFhQAAAAUkVNQVJLIDYxMCAgICAgU1BNIEIgIDEwMSAgICAgICAgICAgICAgICAgICAgICAgICAgICAgICAgICAgICAgICAgICAgICAgICAgICAgICBynwEAAFhQAAAAUkVNQVJLIDYyMCAgICAgICAgICAgICAgICAgICAgICAgICAgICAgICAgICAgICAgICAgICAgICAgICAgICAgICAgICAgICAgICAgICAgICByoAEAAFhQAAAAUkVNQVJLIDYyMCBNRVRBTCBDT09SRElOQVRJT04gICAgICAgICAgICAgICAgICAgICAgICAgICAgICAgICAgICAgICAgICAgICAgICAgICByoQEAAFhQAAAAUkVNQVJLIDYyMCAoTT1NT0RFTCBOVU1CRVI7IFJFUz1SRVNJRFVFIE5BTUU7IEM9Q0hBSU4gSURFTlRJRklFUjsgICAgICAgICAgICAgICByogEAAFhQAAAAUkVNQVJLIDYyMCBTU0VRPVNFUVVFTkNFIE5VTUJFUjsgST1JTlNFUlRJT04gQ09ERSk6ICAgICAgICAgICAgICAgICAgICAgICAgICAgICByowEAAFhQAAAAUkVNQVJLIDYyMCAgICAgICAgICAgICAgICAgICAgICAgICAgICAgICAgICAgICAgICAgICAgICAgICAgICAgICAgICAgICAgICAgICAgICBypAEAAFhQAAAAUkVNQVJLIDYyMCBDT09SRElOQVRJT04gQU5HTEVTIEZPUjogIE0gUkVTIENTU0VRSSBNRVRBTCAgICAgICAgICAgICAgICAgICAgICAgICBypQEAAFhQAAAAUkVNQVJLIDYyMCAgICAgICAgICAgICAgICAgICAgICAgICAgICAgIFpOIEEgNTAxICBaTiAgICAgICAgICAgICAgICAgICAgICAgICAgICBypgEAAFhQAAAAUkVNQVJLIDYyMCBOIFJFUyBDU1NFUUkgQVRPTSAgICAgICAgICAgICAgICAgICAgICAgICAgICAgICAgICAgICAgICAgICAgICAgICAgICBypwEAAFhQAAAAUkVNQVJLIDYyMCAxIENZUyBBICA3MyAgIFNHICAgICAgICAgICAgICAgICAgICAgICAgICAgICAgICAgICAgICAgICAgICAgICAgICAgICByqAEAAFhQAAAAUkVNQVJLIDYyMCAyIENZUyBBICA3OCAgIFNHICAxMTAuNiAgICAgICAgICAgICAgICAgICAgICAgICAgICAgICAgICAgICAgICAgICAgICByqQEAAFhQAAAAUkVNQVJLIDYyMCAzIENZUyBBICA4MiAgIFNHICAxMTcuMSAxMTAuNCAgICAgICAgICAgICAgICAgICAgICAgICAgICAgICAgICAgICAgICByqgEAAFhQAAAAUkVNQVJLIDYyMCA0IEhJUyBBICA4NiAgIE5FMiAxMDcuNiAxMDguMSAxMDIuMyAgICAgICAgICAgICAgICAgICAgICAgICAgICAgICAgICByqwEAAFhQAAAAUkVNQVJLIDYyMCBOICAgICAgICAgICAgICAgICAgICAxICAgICAyICAgICAzICAgICAgICAgICAgICAgICAgICAgICAgICAgICAgICAgICByrAEAAFhQAAAAUkVNQVJLIDYyMCAgICAgICAgICAgICAgICAgICAgICAgICAgICAgICAgICAgICAgICAgICAgICAgICAgICAgICAgICAgICAgICAgICAgICByrQEAAFhQAAAAUkVNQVJLIDYyMCBDT09SRElOQVRJT04gQU5HTEVTIEZPUjogIE0gUkVTIENTU0VRSSBNRVRBTCAgICAgICAgICAgICAgICAgICAgICAgICByrgEAAFhQAAAAUkVNQVJLIDYyMCAgICAgICAgICAgICAgICAgICAgICAgICAgICAgIFpOIEEgNTAyICBaTiAgICAgICAgICAgICAgICAgICAgICAgICAgICByrwEAAFhQAAAAUkVNQVJLIDYyMCBOIFJFUyBDU1NFUUkgQVRPTSAgICAgICAgICAgICAgICAgICAgICAgICAgICAgICAgICAgICAgICAgICAgICAgICAgICBysAEAAFhQAAAAUkVNQVJLIDYyMCAxIENZUyBBICA4OCAgIFNHICAgICAgICAgICAgICAgICAgICAgICAgICAgICAgICAgICAgICAgICAgICAgICAgICAgICBysQEAAFhQAAAAUkVNQVJLIDYyMCAyIENZUyBBICA5NiAgIFNHICAxMDUuNiAgICAgICAgICAgICAgICAgICAgICAgICAgICAgICAgICAgICAgICAgICAgICBysgEAAFhQAAAAUkVNQVJLIDYyMCAzIENZUyBBIDEwNiAgIFNHICAxMTAuOSAxMTcuOSAgICAgICAgICAgICAgICAgICAgICAgICAgICAgICAgICAgICAgICByswEAAFhQAAAAUkVNQVJLIDYyMCA0IEhJUyBBIDExMCAgIE5FMiAxMTMuMSAxMDIuMiAxMDcuMCAgICAgICAgICAgICAgICAgICAgICAgICAgICAgICAgICBytAEAAFhQAAAAUkVNQVJLIDYyMCBOICAgICAgICAgICAgICAgICAgICAxICAgICAyICAgICAzICAgICAgICAgICAgICAgICAgICAgICAgICAgICAgICAgICBytQEAAFhQAAAAUkVNQVJLIDYyMCAgICAgICAgICAgICAgICAgICAgICAgICAgICAgICAgICAgICAgICAgICAgICAgICAgICAgICAgICAgICAgICAgICAgICBytgEAAFhQAAAAUkVNQVJLIDYyMCBDT09SRElOQVRJT04gQU5HTEVTIEZPUjogIE0gUkVTIENTU0VRSSBNRVRBTCAgICAgICAgICAgICAgICAgICAgICAgICBytwEAAFhQAAAAUkVNQVJLIDYyMCAgICAgICAgICAgICAgICAgICAgICAgICAgICAgIFpOIEEgNTA0ICBaTiAgICAgICAgICAgICAgICAgICAgICAgICAgICByuAEAAFhQAAAAUkVNQVJLIDYyMCBOIFJFUyBDU1NFUUkgQVRPTSAgICAgICAgICAgICAgICAgICAgICAgICAgICAgICAgICAgICAgICAgICAgICAgICAgICByuQEAAFhQAAAAUkVNQVJLIDYyMCAxIENZUyBBIDE1MCAgIFNHICAgICAgICAgICAgICAgICAgICAgICAgICAgICAgICAgICAgICAgICAgICAgICAgICAgICByugEAAFhQAAAAUkVNQVJLIDYyMCAyIENZUyBBIDE2MiAgIFNHICAxMTEuMSAgICAgICAgICAgICAgICAgICAgICAgICAgICAgICAgICAgICAgICAgICAgICByuwEAAFhQAAAAUkVNQVJLIDYyMCAzIENZUyBBIDE2OCAgIFNHICAxMDIuOCAxMTIuMiAgICAgICAgICAgICAgICAgICAgICAgICAgICAgICAgICAgICAgICByvAEAAFhQAAAAUkVNQVJLIDYyMCA0IEhJUyBBIDE3MiAgIE5FMiAxMDguNSAgOTcuNSAxMjQuNyAgICAgICAgICAgICAgICAgICAgICAgICAgICAgICAgICByvQEAAFhQAAAAUkVNQVJLIDYyMCBOICAgICAgICAgICAgICAgICAgICAxICAgICAyICAgICAzICAgICAgICAgICAgICAgICAgICAgICAgICAgICAgICAgICByvgEAAFhQAAAAUkVNQVJLIDYyMCAgICAgICAgICAgICAgICAgICAgICAgICAgICAgICAgICAgICAgICAgICAgICAgICAgICAgICAgICAgICAgICAgICAgICByvwEAAFhQAAAAUkVNQVJLIDYyMCBDT09SRElOQVRJT04gQU5HTEVTIEZPUjogIE0gUkVTIENTU0VRSSBNRVRBTCAgICAgICAgICAgICAgICAgICAgICAgICBywAEAAFhQAAAAUkVNQVJLIDYyMCAgICAgICAgICAgICAgICAgICAgICAgICAgICAgIFpOIEEgNTAzICBaTiAgICAgICAgICAgICAgICAgICAgICAgICAgICBywQEAAFhQAAAAUkVNQVJLIDYyMCBOIFJFUyBDU1NFUUkgQVRPTSAgICAgICAgICAgICAgICAgICAgICAgICAgICAgICAgICAgICAgICAgICAgICAgICAgICBywgEAAFhQAAAAUkVNQVJLIDYyMCAxIENZUyBBIDE3NCAgIFNHICAgICAgICAgICAgICAgICAgICAgICAgICAgICAgICAgICAgICAgICAgICAgICAgICAgICBywwEAAFhQAAAAUkVNQVJLIDYyMCAyIENZUyBBIDE4MiAgIFNHICAxMTQuMCAgICAgICAgICAgICAgICAgICAgICAgICAgICAgICAgICAgICAgICAgICAgICByxAEAAFhQAAAAUkVNQVJLIDYyMCAzIENZUyBBIDE4NyAgIFNHICAxMTIuOSAxMDMuMyAgICAgICAgICAgICAgICAgICAgICAgICAgICAgICAgICAgICAgICByxQEAAFhQAAAAUkVNQVJLIDYyMCA0IEhJUyBBIDE5MSAgIE5FMiAxMTQuNyAxMDguNCAxMDIuMyAgICAgICAgICAgICAgICAgICAgICAgICAgICAgICAgICByxgEAAFhQAAAAUkVNQVJLIDYyMCBOICAgICAgICAgICAgICAgICAgICAxICAgICAyICAgICAzICAgICAgICAgICAgICAgICAgICAgICAgICAgICAgICAgICByxwEAAFhQAAAAUkVNQVJLIDgwMCAgICAgICAgICAgICAgICAgICAgICAgICAgICAgICAgICAgICAgICAgICAgICAgICAgICAgICAgICAgICAgICAgICAgICByyAEAAFhQAAAAUkVNQVJLIDgwMCBTSVRFICAgICAgICAgICAgICAgICAgICAgICAgICAgICAgICAgICAgICAgICAgICAgICAgICAgICAgICAgICAgICAgICByyQEAAFhQAAAAUkVNQVJLIDgwMCBTSVRFX0lERU5USUZJRVI6IEFDMSAgICAgICAgICAgICAgICAgICAgICAgICAgICAgICAgICAgICAgICAgICAgICAgICByygEAAFhQAAAAUkVNQVJLIDgwMCBFVklERU5DRV9DT0RFOiBTT0ZUV0FSRSAgICAgICAgICAgICAgICAgICAgICAgICAgICAgICAgICAgICAgICAgICAgICByywEAAFhQAAAAUkVNQVJLIDgwMCBTSVRFX0RFU0NSSVBUSU9OOiBiaW5kaW5nIHNpdGUgZm9yIHJlc2lkdWUgWk4gQSA1MDEgICAgICAgICAgICAgICAgICByzAEAAFhQAAAAUkVNQVJLIDgwMCAgICAgICAgICAgICAgICAgICAgICAgICAgICAgICAgICAgICAgICAgICAgICAgICAgICAgICAgICAgICAgICAgICAgICByzQEAAFhQAAAAUkVNQVJLIDgwMCBTSVRFX0lERU5USUZJRVI6IEFDMiAgICAgICAgICAgICAgICAgICAgICAgICAgICAgICAgICAgICAgICAgICAgICAgICByzgEAAFhQAAAAUkVNQVJLIDgwMCBFVklERU5DRV9DT0RFOiBTT0ZUV0FSRSAgICAgICAgICAgICAgICAgICAgICAgICAgICAgICAgICAgICAgICAgICAgICByzwEAAFhQAAAAUkVNQVJLIDgwMCBTSVRFX0RFU0NSSVBUSU9OOiBiaW5kaW5nIHNpdGUgZm9yIHJlc2lkdWUgWk4gQSA1MDIgICAgICAgICAgICAgICAgICBy0AEAAFhQAAAAUkVNQVJLIDgwMCAgICAgICAgICAgICAgICAgICAgICAgICAgICAgICAgICAgICAgICAgICAgICAgICAgICAgICAgICAgICAgICAgICAgICBy0QEAAFhQAAAAUkVNQVJLIDgwMCBTSVRFX0lERU5USUZJRVI6IEFDMyAgICAgICAgICAgICAgICAgICAgICAgICAgICAgICAgICAgICAgICAgICAgICAgICBy0gEAAFhQAAAAUkVNQVJLIDgwMCBFVklERU5DRV9DT0RFOiBTT0ZUV0FSRSAgICAgICAgICAgICAgICAgICAgICAgICAgICAgICAgICAgICAgICAgICAgICBy0wEAAFhQAAAAUkVNQVJLIDgwMCBTSVRFX0RFU0NSSVBUSU9OOiBiaW5kaW5nIHNpdGUgZm9yIHJlc2lkdWUgWk4gQSA1MDMgICAgICAgICAgICAgICAgICBy1AEAAFhQAAAAUkVNQVJLIDgwMCAgICAgICAgICAgICAgICAgICAgICAgICAgICAgICAgICAgICAgICAgICAgICAgICAgICAgICAgICAgICAgICAgICAgICBy1QEAAFhQAAAAUkVNQVJLIDgwMCBTSVRFX0lERU5USUZJRVI6IEFDNCAgICAgICAgICAgICAgICAgICAgICAgICAgICAgICAgICAgICAgICAgICAgICAgICBy1gEAAFhQAAAAUkVNQVJLIDgwMCBFVklERU5DRV9DT0RFOiBTT0ZUV0FSRSAgICAgICAgICAgICAgICAgICAgICAgICAgICAgICAgICAgICAgICAgICAgICBy1wEAAFhQAAAAUkVNQVJLIDgwMCBTSVRFX0RFU0NSSVBUSU9OOiBiaW5kaW5nIHNpdGUgZm9yIHJlc2lkdWUgWk4gQSA1MDQgICAgICAgICAgICAgICAgICBy2AEAAFhQAAAAUkVNQVJLIDgwMCAgICAgICAgICAgICAgICAgICAgICAgICAgICAgICAgICAgICAgICAgICAgICAgICAgICAgICAgICAgICAgICAgICAgICBy2QEAAFhQAAAAUkVNQVJLIDgwMCBTSVRFX0lERU5USUZJRVI6IEFDNSAgICAgICAgICAgICAgICAgICAgICAgICAgICAgICAgICAgICAgICAgICAgICAgICBy2gEAAFhQAAAAUkVNQVJLIDgwMCBFVklERU5DRV9DT0RFOiBTT0ZUV0FSRSAgICAgICAgICAgICAgICAgICAgICAgICAgICAgICAgICAgICAgICAgICAgICBy2wEAAFhQAAAAUkVNQVJLIDgwMCBTSVRFX0RFU0NSSVBUSU9OOiBiaW5kaW5nIHNpdGUgZm9yIHJlc2lkdWUgU1BNIEIgMTAxICAgICAgICAgICAgICAgICBy3AEAAGVYBgAAAFNDQUxFMV1y3QEAAFhQAAAAU0NBTEUxICAgICAgMC4wMDgxMjQgIDAuMDA0NjkwICAwLjAwMDAwMCAgICAgICAgMC4wMDAwMCAgICAgICAgICAgICAgICAgICAgICAgICBy3gEAAGFYBgAAAFNDQUxFMl1y3wEAAFhQAAAAU0NBTEUyICAgICAgMC4wMDAwMDAgIDAuMDA5MzgxICAwLjAwMDAwMCAgICAgICAgMC4wMDAwMCAgICAgICAgICAgICAgICAgICAgICAgICBy4AEAAGFYBgAAAEFVVEhPUl1y4QEAAFhQAAAAQVVUSE9SICAgIEouTC5NRUFHSEVSLEouTC5TTUlUSCAgICAgICAgICAgICAgICAgICAgICAgICAgICAgICAgICAgICAgICAgICAgICAgICBy4gEAAGFYBgAAAENSWVNUMV1y4wEAAFhQAAAAQ1JZU1QxICAxMjMuMDkwICAxMjMuMDkwICAgNDAuNjcwICA5MC4wMCAgOTAuMDAgMTIwLjAwIFAgNjUgICAgICAgICAgNiAgICAgICAgICBy5AEAAGFYBgAAAE9SSUdYMV1y5QEAAFhQAAAAT1JJR1gxICAgICAgMS4wMDAwMDAgIDAuMDAwMDAwICAwLjAwMDAwMCAgICAgICAgMC4wMDAwMCAgICAgICAgICAgICAgICAgICAgICAgICBy5gEAAGFYBgAAAE9SSUdYM11y5wEAAFhQAAAAT1JJR1gzICAgICAgMC4wMDAwMDAgIDAuMDAwMDAwICAxLjAwMDAwMCAgICAgICAgMC4wMDAwMCAgICAgICAgICAgICAgICAgICAgICAgICBy6AEAAGFYBgAAAE9SSUdYMl1y6QEAAFhQAAAAT1JJR1gyICAgICAgMC4wMDAwMDAgIDEuMDAwMDAwICAwLjAwMDAwMCAgICAgICAgMC4wMDAwMCAgICAgICAgICAgICAgICAgICAgICAgICBy6gEAAGFYBgAAAFNPVVJDRV1y6wEAAChYUAAAAFNPVVJDRSAgICBNT0xfSUQ6IDE7ICAgICAgICAgICAgICAgICAgICAgICAgICAgICAgICAgICAgICAgICAgICAgICAgICAgICAgICAgICAgcuwBAABYUAAAAFNPVVJDRSAgIDIgT1JHQU5JU01fU0NJRU5USUZJQzogSE9NTyBTQVBJRU5TOyAgICAgICAgICAgICAgICAgICAgICAgICAgICAgICAgICAgcu0BAABYUAAAAFNPVVJDRSAgIDMgT1JHQU5JU01fQ09NTU9OOiBIVU1BTjsgICAgICAgICAgICAgICAgICAgICAgICAgICAgICAgICAgICAgICAgICAgICAgcu4BAABYUAAAAFNPVVJDRSAgIDQgT1JHQU5JU01fVEFYSUQ6IDk2MDY7ICAgICAgICAgICAgICAgICAgICAgICAgICAgICAgICAgICAgICAgICAgICAgICAgcu8BAABYUAAAAFNPVVJDRSAgIDUgR0VORTogWkMzSEFWMSwgWkMzSERDMiwgUFJPMTY3NzsgICAgICAgICAgICAgICAgICAgICAgICAgICAgICAgICAgICAgcvABAABYUAAAAFNPVVJDRSAgIDYgRVhQUkVTU0lPTl9TWVNURU06IEVTQ0hFUklDSElBIENPTEk7ICAgICAgICAgICAgICAgICAgICAgICAgICAgICAgICAgcvEBAABYUAAAAFNPVVJDRSAgIDcgRVhQUkVTU0lPTl9TWVNURU1fVEFYSUQ6IDU2MjsgICAgICAgICAgICAgICAgICAgICAgICAgICAgICAgICAgICAgICAgcvIBAABYUAAAAFNPVVJDRSAgIDggTU9MX0lEOiAyOyAgICAgICAgICAgICAgICAgICAgICAgICAgICAgICAgICAgICAgICAgICAgICAgICAgICAgICAgICAgcvMBAABYUAAAAFNPVVJDRSAgIDkgU1lOVEhFVElDOiBZRVM7ICAgICAgICAgICAgICAgICAgICAgICAgICAgICAgICAgICAgICAgICAgICAgICAgICAgICAgcvQBAABYUAAAAFNPVVJDRSAgMTAgT1JHQU5JU01fU0NJRU5USUZJQzogU1lOVEhFVElDIENPTlNUUlVDVDsgICAgICAgICAgICAgICAgICAgICAgICAgICAgcvUBAABYUAAAAFNPVVJDRSAgMTEgT1JHQU5JU01fVEFYSUQ6IDMyNjMwICAgICAgICAgICAgICAgICAgICAgICAgICAgICAgICAgICAgICAgICAgICAgICAgcvYBAABlWAYAAABGT1JNVUxdcvcBAAAoWFAAAABGT1JNVUwgICAzICAgWk4gICAgNChaTiAyKykgICAgICAgICAgICAgICAgICAgICAgICAgICAgICAgICAgICAgICAgICAgICAgICAgICAgIHL4AQAAWFAAAABGT1JNVUwgICA3ICBTUE0gICAgQzEwIEgyNiBONCAgICAgICAgICAgICAgICAgICAgICAgICAgICAgICAgICAgICAgICAgICAgICAgICAgIHL5AQAAWFAAAABGT1JNVUwgICA4ICBIT0ggICAqOTMoSDIgTykgICAgICAgICAgICAgICAgICAgICAgICAgICAgICAgICAgICAgICAgICAgICAgICAgICAgIHL6AQAAZVgGAAAASEVUTkFNXXL7AQAAKFhQAAAASEVUTkFNICAgICAgWk4gWklOQyBJT04gICAgICAgICAgICAgICAgICAgICAgICAgICAgICAgICAgICAgICAgICAgICAgICAgICAgICAgICBy/AEAAFhQAAAASEVUTkFNICAgICBTUE0gU1BFUk1JTkUgICAgICAgICAgICAgICAgICAgICAgICAgICAgICAgICAgICAgICAgICAgICAgICAgICAgICAgICBy/QEAAGVYBgAAAENPTVBORF1y/gEAAChYUAAAAENPTVBORCAgICBNT0xfSUQ6IDE7ICAgICAgICAgICAgICAgICAgICAgICAgICAgICAgICAgICAgICAgICAgICAgICAgICAgICAgICAgICAgcv8BAABYUAAAAENPTVBORCAgIDIgTU9MRUNVTEU6IFpJTkMgRklOR0VSIENDQ0gtVFlQRSBBTlRJVklSQUwgUFJPVEVJTiAxOyAgICAgICAgICAgICAgICAgcgACAABYUAAAAENPTVBORCAgIDMgQ0hBSU46IEE7ICAgICAgICAgICAgICAgICAgICAgICAgICAgICAgICAgICAgICAgICAgICAgICAgICAgICAgICAgICAgcgECAABYUAAAAENPTVBORCAgIDQgU1lOT05ZTTogQURQLVJJQk9TWUxUUkFOU0ZFUkFTRSBESVBIVEhFUklBIFRPWElOLUxJS0UgMTMsQVJURDEzLCAgICAgcgICAABYUAAAAENPTVBORCAgIDUgSU5BQ1RJVkUgUE9MWSBbQURQLVJJQk9TRV0gUE9MWU1FUkFTRSAxMyxQQVJQMTMsWklOQyBGSU5HRVIgQ0NDSCAgICAgcgMCAABYUAAAAENPTVBORCAgIDYgRE9NQUlOLUNPTlRBSU5JTkcgUFJPVEVJTiAyLFpJTkMgRklOR0VSIEFOVElWSVJBTCBQUk9URUlOLFpBUDsgICAgICAgcgQCAABYUAAAAENPTVBORCAgIDcgRU5HSU5FRVJFRDogWUVTOyAgICAgICAgICAgICAgICAgICAgICAgICAgICAgICAgICAgICAgICAgICAgICAgICAgICAgcgUCAABYUAAAAENPTVBORCAgIDggTU9MX0lEOiAyOyAgICAgICAgICAgICAgICAgICAgICAgICAgICAgICAgICAgICAgICAgICAgICAgICAgICAgICAgICAgcgYCAABYUAAAAENPTVBORCAgIDkgTU9MRUNVTEU6IFJOQSAoNSctUihQKlVQKkNQKkcpLTMnKTsgICAgICAgICAgICAgICAgICAgICAgICAgICAgICAgICAgcgcCAABYUAAAAENPTVBORCAgMTAgQ0hBSU46IEI7ICAgICAgICAgICAgICAgICAgICAgICAgICAgICAgICAgICAgICAgICAgICAgICAgICAgICAgICAgICAgcggCAABYUAAAAENPTVBORCAgMTEgRU5HSU5FRVJFRDogWUVTICAgICAgICAgICAgICAgICAgICAgICAgICAgICAgICAgICAgICAgICAgICAgICAgICAgICAgcgkCAABlWAYAAABSRVZEQVRdcgoCAABYUAAAAFJFVkRBVCAgIDEgICAxMy1OT1YtMTkgNlVFSiAgICAwICAgICAgICAgICAgICAgICAgICAgICAgICAgICAgICAgICAgICAgICAgICAgICAgcgsCAABhWAMAAABIRVRdcgwCAAAoWFAAAABIRVQgICAgIFpOICBBIDUwMSAgICAgICAxICAgICAgICAgICAgICAgICAgICAgICAgICAgICAgICAgICAgICAgICAgICAgICAgICAgICAgIHINAgAAWFAAAABIRVQgICAgIFpOICBBIDUwMiAgICAgICAxICAgICAgICAgICAgICAgICAgICAgICAgICAgICAgICAgICAgICAgICAgICAgICAgICAgICAgIHIOAgAAWFAAAABIRVQgICAgIFpOICBBIDUwMyAgICAgICAxICAgICAgICAgICAgICAgICAgICAgICAgICAgICAgICAgICAgICAgICAgICAgICAgICAgICAgIHIPAgAAWFAAAABIRVQgICAgIFpOICBBIDUwNCAgICAgICAxICAgICAgICAgICAgICAgICAgICAgICAgICAgICAgICAgICAgICAgICAgICAgICAgICAgICAgIHIQAgAAWFAAAABIRVQgICAgU1BNICBCIDEwMSAgICAgIDEwICAgICAgICAgICAgICAgICAgICAgICAgICAgICAgICAgICAgICAgICAgICAgICAgICAgICAgIHIRAgAAZVgFAAAAU0hFRVRdchICAAAoWFAAAABTSEVFVCAgICAxIEFBMSAzIEFSRyBBICAyMCAgQUxBIEEgIDIyICAwICAgICAgICAgICAgICAgICAgICAgICAgICAgICAgICAgICAgICAgIHITAgAAWFAAAABTSEVFVCAgICAyIEFBMSAzIFNFUiBBICA2MyAgQUxBIEEgIDY2IC0xICBPICBWQUwgQSAgNjQgICBOICBNRVQgQSAgMjEgICAgICAgICAgIHIUAgAAWFAAAABTSEVFVCAgICAzIEFBMSAzIFBIRSBBICA0OSAgTEVVIEEgIDUyIC0xICBOICBWQUwgQSAgNTAgICBPICBWQUwgQSAgNjUgICAgICAgICAgIHIVAgAAZVgEAAAAU0lURV1yFgIAAChYUAAAAFNJVEUgICAgIDEgQUMxICA0IENZUyBBICA3MyAgQ1lTIEEgIDc4ICBDWVMgQSAgODIgIEhJUyBBICA4NiAgICAgICAgICAgICAgICAgICAgchcCAABYUAAAAFNJVEUgICAgIDEgQUMyICA0IENZUyBBICA4OCAgQ1lTIEEgIDk2ICBDWVMgQSAxMDYgIEhJUyBBIDExMCAgICAgICAgICAgICAgICAgICAgchgCAABYUAAAAFNJVEUgICAgIDEgQUMzICA0IENZUyBBIDE3NCAgQ1lTIEEgMTgyICBDWVMgQSAxODcgIEhJUyBBIDE5MSAgICAgICAgICAgICAgICAgICAgchkCAABYUAAAAFNJVEUgICAgIDEgQUM0ICA0IENZUyBBIDE1MCAgQ1lTIEEgMTYyICBDWVMgQSAxNjggIEhJUyBBIDE3MiAgICAgICAgICAgICAgICAgICAgchoCAABYUAAAAFNJVEUgICAgIDEgQUM1ICAzICAgVSBCICAgMSAgICBDIEIgICAyICAgIEcgQiAgIDMgICAgICAgICAgICAgICAgICAgICAgICAgICAgICAgchsCAABlWAYAAABIRUFERVJdchwCAABYUAAAAEhFQURFUiAgICBBTlRJVklSQUwgUFJPVEVJTiAgICAgICAgICAgICAgICAgICAgICAgMjEtU0VQLTE5ICAgNlVFSiAgICAgICAgICAgICAgch0CAABhWAYAAABFWFBEVEFdch4CAABYUAAAAEVYUERUQSAgICBYLVJBWSBESUZGUkFDVElPTiAgICAgICAgICAgICAgICAgICAgICAgICAgICAgICAgICAgICAgICAgICAgICAgICAgICAgch8CAABhWAYAAABTQ0FMRTNdciACAABYUAAAAFNDQUxFMyAgICAgIDAuMDAwMDAwICAwLjAwMDAwMCAgMC4wMjQ1ODggICAgICAgIDAuMDAwMDAgICAgICAgICAgICAgICAgICAgICAgICAgciECAABhWAQAAABKUk5MXXIiAgAAKFhQAAAASlJOTCAgICAgICAgQVVUSCAgIEouTC5NRUFHSEVSLE0uVEFLQVRBLEQuR09OQ0FMVkVTLUNBUk5FSVJPLFMuQy5LRUFORSwgICAgICAgICByIwIAAFhQAAAASlJOTCAgICAgICAgQVVUSCAyIEEuUkVCRU5ERU5ORSxILk9IRyxWLksuT1JSLE0uUi5NQUNET05BTEQsSi5BLlNUVUNLRVksICAgICAgICByJAIAAFhQAAAASlJOTCAgICAgICAgQVVUSCAzIFAuRC5CSUVOSUFTWixKLkwuU01JVEggICAgICAgICAgICAgICAgICAgICAgICAgICAgICAgICAgICAgICByJQIAAFhQAAAASlJOTCAgICAgICAgVElUTCAgIFNUUlVDVFVSRSBPRiBUSEUgWklOQy1GSU5HRVIgQU5USVZJUkFMIFBST1RFSU4gSU4gQ09NUExFWCAgICByJgIAAFhQAAAASlJOTCAgICAgICAgVElUTCAyIFdJVEggUk5BIFJFVkVBTFMgTUVDSEFOSVNNIEZPUiBTRUxFQ1RJVkUgVEFSR0VUSU5HIE9GICAgICAgICByJwIAAFhQAAAASlJOTCAgICAgICAgVElUTCAzIENHLVJJQ0ggVklSQUwgU0VRVUVOQ0VTICAgICAgICAgICAgICAgICAgICAgICAgICAgICAgICAgICAgICByKAIAAFhQAAAASlJOTCAgICAgICAgUkVGICAgIFBST0MuTkFUTC5BQ0FELlNDSS5VU0EgICAgICAgICAgICAgICAgICAgICAyMDE5ICAgICAgICAgICAgICByKQIAAFhQAAAASlJOTCAgICAgICAgUkVGTiAgICAgICAgICAgICAgICAgICBFU1NOIDEwOTEtNjQ5MCAgICAgICAgICAgICAgICAgICAgICAgICAgICAgICByKgIAAFhQAAAASlJOTCAgICAgICAgRE9JICAgIDEwLjEwNzMvUE5BUy4xOTEzMjMyMTE2ICAgICAgICAgICAgICAgICAgICAgICAgICAgICAgICAgICAgICByKwIAAGVYBgAAAFNFUUFEVl1yLAIAAChYUAAAAFNFUUFEViA2VUVKIFNFUiBBICAgLTEgIFVOUCAgUTdaMlc0ICAgICAgICAgICAgICBFWFBSRVNTSU9OIFRBRyAgICAgICAgICAgICAgICAgci0CAABYUAAAAFNFUUFEViA2VUVKIEFTTiBBICAgIDAgIFVOUCAgUTdaMlc0ICAgICAgICAgICAgICBFWFBSRVNTSU9OIFRBRyAgICAgICAgICAgICAgICAgci4CAABYUAAAAFNFUUFEViA2VUVKIEFMQSBBICAgIDEgIFVOUCAgUTdaMlc0ICAgICAgICAgICAgICBFWFBSRVNTSU9OIFRBRyAgICAgICAgICAgICAgICAgci8CAABldX1yMAIAAChYBgAAAFBGUk1BVF1yMQIAAFgJAAAAUEZSTUFUIFRTcjICAABhWAYAAABUQVJHRVRdcjMCAABYGQAAAFRBUkdFVCBnZ2FaQzNIQVYxXzEtMjE5YWFyNAIAAGFYBgAAAFJFTUFSS11yNQIAAFgrAAAAUkVNQVJLIElEIDI3ODk0OCBNT0RFTCAxIGdnYVpDM0hBVjFfMS0yMTlhYXI2AgAAYVgGAAAATUVUSE9EXXI3AgAAKFgtAAAATUVUSE9EICAgIFJPU0VUVEEgcHJvdmlkZXMgYm90aCBhYiBpbml0aW8gYW5kcjgCAABYMAAAAE1FVEhPRCAgICBjb21wYXJhdGl2ZSBtb2RlbHMgb2YgcHJvdGVpbiBkb21haW5zLnI5AgAAWDYAAABNRVRIT0QgICAgQ29tcGFyYXRpdmUgbW9kZWxzIGFyZSBidWlsdCBmcm9tIHN0cnVjdHVyZXNyOgIAAFg3AAAATUVUSE9EICAgIGRldGVjdGVkIGFuZCBhbGlnbmVkIGJ5IEhIU0VBUkNILCBTUEFSS1MsIGFuZHI7AgAAWEAAAABNRVRIT0QgICAgUmFwdG9yLiBMb29wIHJlZ2lvbnMgYXJlIGFzc2VtYmxlZCBmcm9tIGZyYWdtZW50cyBhbmQgcjwCAABYOwAAAE1FVEhPRCAgICBvcHRpbWl6ZWQgdG8gZml0IHRoZSBhbGlnbmVkIHRlbXBsYXRlIHN0cnVjdHVyZXMucj0CAABYNwAAAE1FVEhPRCAgICBEZSBub3ZvIG1vZGVscyBhcmUgYnVpbHQgdXNpbmcgdGhlIFJvc2V0dGEgZGVyPgIAAFg7AAAATUVUSE9EICAgIG5vdm8gcHJvdG9jb2wuICBUaGUgcHJvY2VkdXJlIGlzIGZ1bGx5IGF1dG9tYXRlZC5yPwIAAGVYBgAAAEFVVEhPUl1yQAIAAFgUAAAAQVVUSE9SIEJBS0VSLVJPQkVUVEFyQQIAAGF1fXJCAgAAKFgAAAAAXXJDAgAAWAAAAABhWAYAAABSRU1BUktdckQCAABYKwAAAFJFTUFSSyBJRCAyNzg5NDggTU9ERUwgMiBnZ2FaQzNIQVYxXzEtMjE5YWFyRQIAAGFYBgAAAFRBUkdFVF1yRgIAAFgZAAAAVEFSR0VUIGdnYVpDM0hBVjFfMS0yMTlhYXJHAgAAYVgGAAAAQVVUSE9SXXJIAgAAWBQAAABBVVRIT1IgQkFLRVItUk9CRVRUQXJJAgAAYVgGAAAAUEZSTUFUXXJKAgAAWAkAAABQRlJNQVQgVFNySwIAAGFYBgAAAE1FVEhPRF1yTAIAAChYLQAAAE1FVEhPRCAgICBST1NFVFRBIHByb3ZpZGVzIGJvdGggYWIgaW5pdGlvIGFuZHJNAgAAWDAAAABNRVRIT0QgICAgY29tcGFyYXRpdmUgbW9kZWxzIG9mIHByb3RlaW4gZG9tYWlucy5yTgIAAFg2AAAATUVUSE9EICAgIENvbXBhcmF0aXZlIG1vZGVscyBhcmUgYnVpbHQgZnJvbSBzdHJ1Y3R1cmVzck8CAABYNwAAAE1FVEhPRCAgICBkZXRlY3RlZCBhbmQgYWxpZ25lZCBieSBISFNFQVJDSCwgU1BBUktTLCBhbmRyUAIAAFhAAAAATUVUSE9EICAgIFJhcHRvci4gTG9vcCByZWdpb25zIGFyZSBhc3NlbWJsZWQgZnJvbSBmcmFnbWVudHMgYW5kIHJRAgAAWDsAAABNRVRIT0QgICAgb3B0aW1pemVkIHRvIGZpdCB0aGUgYWxpZ25lZCB0ZW1wbGF0ZSBzdHJ1Y3R1cmVzLnJSAgAAWDcAAABNRVRIT0QgICAgRGUgbm92byBtb2RlbHMgYXJlIGJ1aWx0IHVzaW5nIHRoZSBSb3NldHRhIGRlclMCAABYOwAAAE1FVEhPRCAgICBub3ZvIHByb3RvY29sLiAgVGhlIHByb2NlZHVyZSBpcyBmdWxseSBhdXRvbWF0ZWQuclQCAABldX1yVQIAAChYAAAAAF1yVgIAAFgAAAAAYVgGAAAAUkVNQVJLXXJXAgAAWCsAAABSRU1BUksgSUQgMjc4OTQ4IE1PREVMIDMgZ2dhWkMzSEFWMV8xLTIxOWFhclgCAABhWAYAAABUQVJHRVRdclkCAABYGQAAAFRBUkdFVCBnZ2FaQzNIQVYxXzEtMjE5YWFyWgIAAGFYBgAAAEFVVEhPUl1yWwIAAFgUAAAAQVVUSE9SIEJBS0VSLVJPQkVUVEFyXAIAAGFYBgAAAFBGUk1BVF1yXQIAAFgJAAAAUEZSTUFUIFRTcl4CAABhWAYAAABNRVRIT0Rdcl8CAAAoWC0AAABNRVRIT0QgICAgUk9TRVRUQSBwcm92aWRlcyBib3RoIGFiIGluaXRpbyBhbmRyYAIAAFgwAAAATUVUSE9EICAgIGNvbXBhcmF0aXZlIG1vZGVscyBvZiBwcm90ZWluIGRvbWFpbnMucmECAABYNgAAAE1FVEhPRCAgICBDb21wYXJhdGl2ZSBtb2RlbHMgYXJlIGJ1aWx0IGZyb20gc3RydWN0dXJlc3JiAgAAWDcAAABNRVRIT0QgICAgZGV0ZWN0ZWQgYW5kIGFsaWduZWQgYnkgSEhTRUFSQ0gsIFNQQVJLUywgYW5kcmMCAABYQAAAAE1FVEhPRCAgICBSYXB0b3IuIExvb3AgcmVnaW9ucyBhcmUgYXNzZW1ibGVkIGZyb20gZnJhZ21lbnRzIGFuZCByZAIAAFg7AAAATUVUSE9EICAgIG9wdGltaXplZCB0byBmaXQgdGhlIGFsaWduZWQgdGVtcGxhdGUgc3RydWN0dXJlcy5yZQIAAFg3AAAATUVUSE9EICAgIERlIG5vdm8gbW9kZWxzIGFyZSBidWlsdCB1c2luZyB0aGUgUm9zZXR0YSBkZXJmAgAAWDsAAABNRVRIT0QgICAgbm92byBwcm90b2NvbC4gIFRoZSBwcm9jZWR1cmUgaXMgZnVsbHkgYXV0b21hdGVkLnJnAgAAZXV9cmgCAAAoWAAAAABdcmkCAABYAAAAAGFYBgAAAFJFTUFSS11yagIAAFgrAAAAUkVNQVJLIElEIDI3ODk0OCBNT0RFTCA0IGdnYVpDM0hBVjFfMS0yMTlhYXJrAgAAYVgGAAAAVEFSR0VUXXJsAgAAWBkAAABUQVJHRVQgZ2dhWkMzSEFWMV8xLTIxOWFhcm0CAABhWAYAAABBVVRIT1Jdcm4CAABYFAAAAEFVVEhPUiBCQUtFUi1ST0JFVFRBcm8CAABhWAYAAABQRlJNQVRdcnACAABYCQAAAFBGUk1BVCBUU3JxAgAAYVgGAAAATUVUSE9EXXJyAgAAKFgtAAAATUVUSE9EICAgIFJPU0VUVEEgcHJvdmlkZXMgYm90aCBhYiBpbml0aW8gYW5kcnMCAABYMAAAAE1FVEhPRCAgICBjb21wYXJhdGl2ZSBtb2RlbHMgb2YgcHJvdGVpbiBkb21haW5zLnJ0AgAAWDYAAABNRVRIT0QgICAgQ29tcGFyYXRpdmUgbW9kZWxzIGFyZSBidWlsdCBmcm9tIHN0cnVjdHVyZXNydQIAAFg3AAAATUVUSE9EICAgIGRldGVjdGVkIGFuZCBhbGlnbmVkIGJ5IEhIU0VBUkNILCBTUEFSS1MsIGFuZHJ2AgAAWEAAAABNRVRIT0QgICAgUmFwdG9yLiBMb29wIHJlZ2lvbnMgYXJlIGFzc2VtYmxlZCBmcm9tIGZyYWdtZW50cyBhbmQgcncCAABYOwAAAE1FVEhPRCAgICBvcHRpbWl6ZWQgdG8gZml0IHRoZSBhbGlnbmVkIHRlbXBsYXRlIHN0cnVjdHVyZXMucngCAABYNwAAAE1FVEhPRCAgICBEZSBub3ZvIG1vZGVscyBhcmUgYnVpbHQgdXNpbmcgdGhlIFJvc2V0dGEgZGVyeQIAAFg7AAAATUVUSE9EICAgIG5vdm8gcHJvdG9jb2wuICBUaGUgcHJvY2VkdXJlIGlzIGZ1bGx5IGF1dG9tYXRlZC5yegIAAGV1fXJ7AgAAKFgAAAAAXXJ8AgAAWAAAAABhWAYAAABSRU1BUktdcn0CAABYKwAAAFJFTUFSSyBJRCAyNzg5NDggTU9ERUwgNSBnZ2FaQzNIQVYxXzEtMjE5YWFyfgIAAGFYBgAAAFRBUkdFVF1yfwIAAFgZAAAAVEFSR0VUIGdnYVpDM0hBVjFfMS0yMTlhYXKAAgAAYVgGAAAAQVVUSE9SXXKBAgAAWBQAAABBVVRIT1IgQkFLRVItUk9CRVRUQXKCAgAAYVgGAAAAUEZSTUFUXXKDAgAAWAkAAABQRlJNQVQgVFNyhAIAAGFYBgAAAE1FVEhPRF1yhQIAAChYLQAAAE1FVEhPRCAgICBST1NFVFRBIHByb3ZpZGVzIGJvdGggYWIgaW5pdGlvIGFuZHKGAgAAWDAAAABNRVRIT0QgICAgY29tcGFyYXRpdmUgbW9kZWxzIG9mIHByb3RlaW4gZG9tYWlucy5yhwIAAFg2AAAATUVUSE9EICAgIENvbXBhcmF0aXZlIG1vZGVscyBhcmUgYnVpbHQgZnJvbSBzdHJ1Y3R1cmVzcogCAABYNwAAAE1FVEhPRCAgICBkZXRlY3RlZCBhbmQgYWxpZ25lZCBieSBISFNFQVJDSCwgU1BBUktTLCBhbmRyiQIAAFhAAAAATUVUSE9EICAgIFJhcHRvci4gTG9vcCByZWdpb25zIGFyZSBhc3NlbWJsZWQgZnJvbSBmcmFnbWVudHMgYW5kIHKKAgAAWDsAAABNRVRIT0QgICAgb3B0aW1pemVkIHRvIGZpdCB0aGUgYWxpZ25lZCB0ZW1wbGF0ZSBzdHJ1Y3R1cmVzLnKLAgAAWDcAAABNRVRIT0QgICAgRGUgbm92byBtb2RlbHMgYXJlIGJ1aWx0IHVzaW5nIHRoZSBSb3NldHRhIGRlcowCAABYOwAAAE1FVEhPRCAgICBub3ZvIHByb3RvY29sLiAgVGhlIHByb2NlZHVyZSBpcyBmdWxseSBhdXRvbWF0ZWQuco0CAABldX1yjgIAAChYBgAAAFJFTUFSS11yjwIAAChYUAAAAFJFTUFSSyAgIDEgICAgICAgICAgICAgICAgICAgICAgICAgICAgICAgICAgICAgICAgICAgICAgICAgICAgICAgICAgICAgICAgICAgICAgcpACAABYUAAAAFJFTUFSSyAgIDEgUkVGRVJFTkNFIDEgICAgICAgICAgICAgICAgICAgICAgICAgICAgICAgICAgICAgICAgICAgICAgICAgICAgICAgICAgcpECAABYUAAAAFJFTUFSSyAgIDEgIEFVVEggICBKT0hOIEpVTVBFUiwgUklDSEFSRCBFVkFOUywgQUxFWEFOREVSIFBSSVRaRUwsIFRJTSBHUkVFTiwgICAgcpICAABYUAAAAFJFTUFSSyAgIDEgIEFVVEggMiBNSUNIQUVMIEZJR1VSTk9WLCBPTEFGIFJPTk5FQkVSR0VSLCBLQVRIUllOIFRVTllBU1VWVU5BS09PTCwgcpMCAABYUAAAAFJFTUFSSyAgIDEgIEFVVEggMyBSVVNTIEJBVEVTLCBBVUdVU1RJTiBaSURFSywgQU5OQSBQT1RBUEVOS08sIEFMRVggQlJJREdMQU5ELCAgcpQCAABYUAAAAFJFTUFSSyAgIDEgIEFVVEggNCBDTEVNRU5TIE1FWUVSLCBTSU1PTiBBIEEgS09ITCwgQU5EUkVXIEogQkFMTEFSRCwgICAgICAgICAgICAgcpUCAABYUAAAAFJFTUFSSyAgIDEgIEFVVEggNSBBTkRSRVcgQ09XSUUsIEJFUk5BUkRJTk8gUk9NRVJBLVBBUkVERVMsIFNUQU5JU0xBViBOSUtPTE9WLCAgcpYCAABYUAAAAFJFTUFSSyAgIDEgIEFVVEggNiBSSVNIVUIgSkFJTiwgSk9OQVMgQURMRVIsIFRSRVZPUiBCQUNLLCBTVElHIFBFVEVSU0VOLCAgICAgICAgcpcCAABYUAAAAFJFTUFSSyAgIDEgIEFVVEggNyBEQVZJRCBSRUlNQU4sIEVMTEVOIENMQU5DWSwgTUlDSEFMIFpJRUxJTlNLSSwgICAgICAgICAgICAgICAgcpgCAABYUAAAAFJFTUFSSyAgIDEgIEFVVEggOCBNQVJUSU4gU1RFSU5FR0dFUiwgTUlDSEFMSU5BIFBBQ0hPTFNLQSwgVEFNQVMgQkVSR0hBTU1FUiwgICAgcpkCAABYUAAAAFJFTUFSSyAgIDEgIEFVVEggOSBEQVZJRCBTSUxWRVIsIE9SSU9MIFZJTllBTFMsIEFORFJFVyBXIFNFTklPUiwgICAgICAgICAgICAgICAgcpoCAABYUAAAAFJFTUFSSyAgIDEgIEFVVEgxMCBLT1JBWSBLQVZVS0NVT0dMVSwgUFVTSE1FRVQgS09ITEksIERFTUlTIEhBU1NBQklTICAgICAgICAgICAgcpsCAABYUAAAAFJFTUFSSyAgIDEgIFRJVEwgICBISUdITFkgQUNDVVJBVEUgUFJPVEVJTiBTVFJVQ1RVUkUgUFJFRElDVElPTiBXSVRIIEFMUEhBRk9MRCAgcpwCAABYUAAAAFJFTUFSSyAgIDEgIFJFRiAgICBOQVRVUkUgICAgICAgICAgICAgICAgICAgICAgICBWLiA1OTYgICA1ODMgMjAyMSAgICAgICAgICAgICAgcp0CAABYUAAAAFJFTUFSSyAgIDEgIFJFRk4gICAgICAgICAgICAgICAgICAgSVNTTiAwMDI4LTA4MzYgICAgICAgICAgICAgICAgICAgICAgICAgICAgICAgcp4CAABYUAAAAFJFTUFSSyAgIDEgIFBNSUQgICAzNDI2NTg0NCAgICAgICAgICAgICAgICAgICAgICAgICAgICAgICAgICAgICAgICAgICAgICAgICAgICAgcp8CAABYUAAAAFJFTUFSSyAgIDEgIERPSSAgICAxMC4xMDM4L3M0MTU4Ni0wMjEtMDM4MTktMiAgICAgICAgICAgICAgICAgICAgICAgICAgICAgICAgICAgcqACAABYUAAAAFJFTUFSSyAgIDEgICAgICAgICAgICAgICAgICAgICAgICAgICAgICAgICAgICAgICAgICAgICAgICAgICAgICAgICAgICAgICAgICAgICAgcqECAABYUAAAAFJFTUFSSyAgIDEgRElTQ0xBSU1FUlMgICAgICAgICAgICAgICAgICAgICAgICAgICAgICAgICAgICAgICAgICAgICAgICAgICAgICAgICAgcqICAABYUAAAAFJFTUFSSyAgIDEgQUxQSEFGT0xEIERBVEEsIENPUFlSSUdIVCAoMjAyMSkgREVFUE1JTkQgVEVDSE5PTE9HSUVTIExJTUlURUQuIFRIRSAgcqMCAABYUAAAAFJFTUFSSyAgIDEgSU5GT1JNQVRJT04gUFJPVklERUQgSVMgVEhFT1JFVElDQUwgTU9ERUxMSU5HIE9OTFkgQU5EIENBVVRJT04gU0hPVUxEcqQCAABYUAAAAFJFTUFSSyAgIDEgQkUgRVhFUkNJU0VEIElOIElUUyBVU0UuIElUIElTIFBST1ZJREVEICJBUy1JUyIgV0lUSE9VVCBBTlkgV0FSUkFOVFkgcqUCAABYUAAAAFJFTUFSSyAgIDEgT0YgQU5ZIEtJTkQsIFdIRVRIRVIgRVhQUkVTU0VEIE9SIElNUExJRUQuIE5PIFdBUlJBTlRZIElTIEdJVkVOIFRIQVQgcqYCAABYUAAAAFJFTUFSSyAgIDEgVVNFIE9GIFRIRSBJTkZPUk1BVElPTiBTSEFMTCBOT1QgSU5GUklOR0UgVEhFIFJJR0hUUyBPRiBBTlkgVEhJUkQgICAgcqcCAABYUAAAAFJFTUFSSyAgIDEgUEFSVFkuIFRIRSBJTkZPUk1BVElPTiBJUyBOT1QgSU5URU5ERUQgVE8gQkUgQSBTVUJTVElUVVRFIEZPUiAgICAgICAgcqgCAABYUAAAAFJFTUFSSyAgIDEgUFJPRkVTU0lPTkFMIE1FRElDQUwgQURWSUNFLCBESUFHTk9TSVMsIE9SIFRSRUFUTUVOVCwgQU5EIERPRVMgTk9UICAgcqkCAABYUAAAAFJFTUFSSyAgIDEgQ09OU1RJVFVURSBNRURJQ0FMIE9SIE9USEVSIFBST0ZFU1NJT05BTCBBRFZJQ0UuIElUIElTIEFWQUlMQUJMRSBGT1IgcqoCAABYUAAAAFJFTUFSSyAgIDEgQUNBREVNSUMgQU5EIENPTU1FUkNJQUwgUFVSUE9TRVMsIFVOREVSIENDLUJZIDQuMCBMSUNFTkNFLiAgICAgICAgICAgcqsCAABlWAYAAABTRVFSRVNdcqwCAAAoWFAAAABTRVFSRVMgICAxIEEgIDcxMyAgTUVUIEdMWSBBU1AgUFJPIFZBTCBWQUwgQ1lTIFNFUiBQSEUgTEVVIFRIUiBMWVMgVEhSICAgICAgICAgIHKtAgAAWFAAAABTRVFSRVMgICAyIEEgIDcxMyAgTEVVIENZUyBBTEEgR0xVIEdMWSBHTFkgQVJHIExFVSBHTFkgTEVVIEFMQSBHTFUgTEVVICAgICAgICAgIHKuAgAAWFAAAABTRVFSRVMgICAzIEEgIDcxMyAgR0xOIEdMTiBISVMgVkFMIEdMWSBMRVUgU0VSIEFMQSBHTE4gR0xOIExFVSBBUkcgR0xVICAgICAgICAgIHKvAgAAWFAAAABTRVFSRVMgICA0IEEgIDcxMyAgVEhSIExFVSBHTE4gQUxBIEFMQSBHTFkgUFJPIEdMVSBBUkcgUEhFIExFVSBMRVUgTEVVICAgICAgICAgIHKwAgAAWFAAAABTRVFSRVMgICA1IEEgIDcxMyAgVEhSIEdMWSBBTEEgR0xZIEdMWSBBTEEgUFJPIEdMVSBWQUwgTEVVIEFMQSBMRVUgVEhSICAgICAgICAgIHKxAgAAWFAAAABTRVFSRVMgICA2IEEgIDcxMyAgQUxBIFZBTCBBUkcgSUxFIENZUyBNRVQgQVJHIExZUyBHTE4gQ1lTIEdMVSBHTFkgQ1lTICAgICAgICAgIHKyAgAAWFAAAABTRVFSRVMgICA3IEEgIDcxMyAgR0xVIEFSRyBMRVUgSElTIExFVSBDWVMgTFlTIExFVSBISVMgTEVVIE1FVCBHTFkgQVJHICAgICAgICAgIHKzAgAAWFAAAABTRVFSRVMgICA4IEEgIDcxMyAgQ1lTIFNFUiBMRVUgQVJHIEhJUyBBUkcgVkFMIENZUyBMWVMgVFlSIFNFUiBISVMgQVNQICAgICAgICAgIHK0AgAAWFAAAABTRVFSRVMgICA5IEEgIDcxMyAgSUxFIFRIUiBTRVIgQUxBIEdMVSBBU04gTFlTIExZUyBWQUwgTEVVIExZUyBUSFIgSElTICAgICAgICAgIHK1AgAAWFAAAABTRVFSRVMgIDEwIEEgIDcxMyAgR0xVIExFVSBTRVIgR0xZIExFVSBTRVIgR0xVIEFTTiBHTFUgTEVVIEFSRyBJTEUgTEVVICAgICAgICAgIHK2AgAAWFAAAABTRVFSRVMgIDExIEEgIDcxMyAgTEVVIExFVSBHTE4gQVNOIEFTUCBQUk8gUEhFIExFVSBMRVUgUFJPIEFTUCBBTEEgQ1lTICAgICAgICAgIHK3AgAAWFAAAABTRVFSRVMgIDEyIEEgIDcxMyAgR0xOIFBIRSBUWVIgQVNOIEFTTiBBUkcgVkFMIEFTTiBUSFIgQ1lTIFNFUiBHTE4gQVJHICAgICAgICAgIHK4AgAAWFAAAABTRVFSRVMgIDEzIEEgIDcxMyAgQVNQIEFTUCBDWVMgQVNOIExZUyBMRVUgSElTIElMRSBDWVMgQVJHIFRZUiBQSEUgTEVVICAgICAgICAgIHK5AgAAWFAAAABTRVFSRVMgIDE0IEEgIDcxMyAgSElTIEdMWSBHTFkgQ1lTIExZUyBQSEUgUEhFIFBSTyBDWVMgTFlTIExZUyBTRVIgSElTICAgICAgICAgIHK6AgAAWFAAAABTRVFSRVMgIDE1IEEgIDcxMyAgQVNOIFBIRSBMRVUgQVNQIFNFUiBDWVMgQUxBIExFVSBBUkcgTEVVIExFVSBMWVMgQVNOICAgICAgICAgIHK7AgAAWFAAAABTRVFSRVMgIDE2IEEgIDcxMyAgR0xZIEdMWSBJTEUgQVNQIEdMVSBMWVMgTUVUIEFMQSBTRVIgQVNOIElMRSBHTE4gTFlTICAgICAgICAgIHK8AgAAWFAAAABTRVFSRVMgIDE3IEEgIDcxMyAgVkFMIFRZUiBBU1AgSElTIExZUyBISVMgVkFMIEdMVSBMRVUgSElTIExZUyBBUkcgR0xVICAgICAgICAgIHK9AgAAWFAAAABTRVFSRVMgIDE4IEEgIDcxMyAgTFlTIFBSTyBBU04gR0xZIFBSTyBTRVIgVFlSIExZUyBQUk8gQVJHIEdMTiBUSFIgU0VSICAgICAgICAgIHK+AgAAWFAAAABTRVFSRVMgIDE5IEEgIDcxMyAgR0xVIEdMVSBBU1AgQVJHIFRIUiBBU04gTFlTIFNFUiBTRVIgTFlTIEdMVSBHTE4gTFlTICAgICAgICAgIHK/AgAAWFAAAABTRVFSRVMgIDIwIEEgIDcxMyAgUFJPIFNFUiBQSEUgR0xVIFRIUiBQUk8gR0xVIFZBTCBTRVIgVEhSIFZBTCBISVMgQUxBICAgICAgICAgIHLAAgAAWFAAAABTRVFSRVMgIDIxIEEgIDcxMyAgUFJPIFBSTyBTRVIgR0xVIFZBTCBMRVUgUEhFIFNFUiBHTE4gUFJPIFNFUiBBUkcgQUxBICAgICAgICAgIHLBAgAAWFAAAABTRVFSRVMgIDIyIEEgIDcxMyAgQVNQIEFSRyBTRVIgU0VSIEFTTiBMWVMgVEhSIENZUyBHTE4gU0VSIEdMVSBISVMgR0xVICAgICAgICAgIHLCAgAAWFAAAABTRVFSRVMgIDIzIEEgIDcxMyAgUEhFIExFVSBUSFIgR0xZIFRIUiBBUkcgU0VSIExZUyBWQUwgR0xVIEdMWSBMWVMgTFlTICAgICAgICAgIHLDAgAAWFAAAABTRVFSRVMgIDI0IEEgIDcxMyAgQVNQIEFTUCBTRVIgU0VSIFZBTCBBU04gU0VSIFNFUiBMWVMgQVNQIEFTTiBMWVMgQVNQICAgICAgICAgIHLEAgAAWFAAAABTRVFSRVMgIDI1IEEgIDcxMyAgTFlTIFNFUiBBU1AgR0xVIElMRSBDWVMgTEVVIFBIRSBBU04gVkFMIFRSUCBMWVMgVFlSICAgICAgICAgIHLFAgAAWFAAAABTRVFSRVMgIDI2IEEgIDcxMyAgQ1lTIExZUyBISVMgQVNOIEdMVSBMWVMgQ1lTIFRIUiBTRVIgVkFMIEhJUyBUWVIgSElTICAgICAgICAgIHLGAgAAWFAAAABTRVFSRVMgIDI3IEEgIDcxMyAgTEVVIFBSTyBUWVIgQVJHIFRSUCBHTE4gVkFMIFRZUiBBU04gR0xZIElMRSBUSFIgVFJQICAgICAgICAgIHLHAgAAWFAAAABTRVFSRVMgIDI4IEEgIDcxMyAgQVNOIEFTUCBMRVUgU0VSIE1FVCBNRVQgR0xVIEdMVSBJTEUgR0xVIExZUyBBTEEgVFlSICAgICAgICAgIHLIAgAAWFAAAABTRVFSRVMgIDI5IEEgIDcxMyAgQ1lTIEFTUCBQUk8gTFlTIEFTTiBTRVIgU0VSIEFMQSBBTEEgQVNQIExZUyBHTFkgSUxFICAgICAgICAgIHLJAgAAWFAAAABTRVFSRVMgIDMwIEEgIDcxMyAgQVNOIFBIRSBHTE4gVEhSIE1FVCBUSFIgTEVVIFNFUiBTRVIgU0VSIExFVSBJTEUgQVJHICAgICAgICAgIHLKAgAAWFAAAABTRVFSRVMgIDMxIEEgIDcxMyAgQVJHIExFVSBTRVIgVEhSIFBSTyBTRVIgU0VSIFZBTCBWQUwgQVNOIFBSTyBUSFIgUEhFICAgICAgICAgIHLLAgAAWFAAAABTRVFSRVMgIDMyIEEgIDcxMyAgVkFMIExFVSBUSFIgVEhSIExZUyBUUlAgSUxFIFRSUCBUWVIgVFJQIExZUyBBU04gQVNQICAgICAgICAgIHLMAgAAWFAAAABTRVFSRVMgIDMzIEEgIDcxMyAgSElTIEdMWSBHTE4gVFJQIFRIUiBHTFUgVFlSIEdMWSBUSFIgR0xOIEdMWSBHTFUgR0xOICAgICAgICAgIHLNAgAAWFAAAABTRVFSRVMgIDM0IEEgIDcxMyAgR0xZIElMRSBWQUwgQVNOIFNFUiBQUk8gU0VSIFNFUiBBU1AgSUxFIExFVSBHTFUgQVNOICAgICAgICAgIHLOAgAAWFAAAABTRVFSRVMgIDM1IEEgIDcxMyAgTEVVIFRZUiBMRVUgQUxBIEFTUCBQUk8gQVNQIFRIUiBUSFIgSUxFIEdMTiBQSEUgR0xOICAgICAgICAgIHLPAgAAWFAAAABTRVFSRVMgIDM2IEEgIDcxMyAgQUxBIEdMWSBMRVUgVFlSIFRZUiBUWVIgR0xOIExFVSBBU04gUEhFIExZUyBHTFUgTUVUICAgICAgICAgIHLQAgAAWFAAAABTRVFSRVMgIDM3IEEgIDcxMyAgSUxFIEdMTiBJTEUgQVNOIFRIUiBTRVIgU0VSIExZUyBUSFIgTFlTIEFSRyBMWVMgVkFMICAgICAgICAgIHLRAgAAWFAAAABTRVFSRVMgIDM4IEEgIDcxMyAgQ1lTIEFSRyBBUkcgUFJPIExZUyBQSEUgVkFMIFNFUiBUWVIgR0xVIEdMVSBWQUwgR0xOICAgICAgICAgIHLSAgAAWFAAAABTRVFSRVMgIDM5IEEgIDcxMyAgTFlTIElMRSBMWVMgR0xVIEFSRyBHTFkgR0xOIEFSRyBBU1AgU0VSIElMRSBQUk8gU0VSICAgICAgICAgIHLTAgAAWFAAAABTRVFSRVMgIDQwIEEgIDcxMyAgR0xOIEFMQSBDWVMgUFJPIFBSTyBISVMgVFJQIEFTUCBHTE4gU0VSIEFMQSBMRVUgUFJPICAgICAgICAgIHLUAgAAWFAAAABTRVFSRVMgIDQxIEEgIDcxMyAgQVNQIFBIRSBHTFkgVFlSIExZUyBHTFUgVkFMIEdMVSBJTEUgU0VSIFRIUiBJTEUgU0VSICAgICAgICAgIHLVAgAAWFAAAABTRVFSRVMgIDQyIEEgIDcxMyAgU0VSIEdMVSBUWVIgR0xOIEdMVSBJTEUgTFlTIExZUyBHTE4gUEhFIEdMVSBHTE4gVEhSICAgICAgICAgIHLWAgAAWFAAAABTRVFSRVMgIDQzIEEgIDcxMyAgTUVUIExZUyBTRVIgQ1lTIEFTTiBJTEUgSUxFIExZUyBJTEUgTEVVIEFSRyBJTEUgR0xOICAgICAgICAgIHLXAgAAWFAAAABTRVFSRVMgIDQ0IEEgIDcxMyAgQVNOIFBSTyBTRVIgTEVVIFRSUCBMWVMgVkFMIFBIRSBHTE4gVFJQIEdMTiBMWVMgR0xVICAgICAgICAgIHLYAgAAWFAAAABTRVFSRVMgIDQ1IEEgIDcxMyAgR0xOIE1FVCBMWVMgQVJHIEdMTiBTRVIgR0xZIEdMWSBMWVMgR0xVIFZBTCBMWVMgR0xVICAgICAgICAgIHLZAgAAWFAAAABTRVFSRVMgIDQ2IEEgIDcxMyAgQVJHIExFVSBMRVUgUEhFIEhJUyBHTFkgVEhSIE1FVCBHTFkgQ1lTIExFVSBMRVUgR0xVICAgICAgICAgIHLaAgAAWFAAAABTRVFSRVMgIDQ3IEEgIDcxMyAgQVNQIElMRSBDWVMgU0VSIEhJUyBBU04gUEhFIEFTUCBUUlAgQVJHIFZBTCBDWVMgR0xZICAgICAgICAgIHLbAgAAWFAAAABTRVFSRVMgIDQ4IEEgIDcxMyAgU0VSIEFTTiBHTFkgQVNOIExFVSBUWVIgR0xZIExZUyBHTFkgU0VSIFRZUiBQSEUgQUxBICAgICAgICAgIHLcAgAAWFAAAABTRVFSRVMgIDQ5IEEgIDcxMyAgU0VSIEFTUCBBTEEgU0VSIFRZUiBTRVIgSElTIEdMWSBUWVIgQ1lTIEdMTiBTRVIgQUxBICAgICAgICAgIHLdAgAAWFAAAABTRVFSRVMgIDUwIEEgIDcxMyAgR0xZIExZUyBTRVIgVEhSIElMRSBNRVQgUEhFIE1FVCBBTEEgQVJHIFZBTCBMRVUgVkFMICAgICAgICAgIHLeAgAAWFAAAABTRVFSRVMgIDUxIEEgIDcxMyAgR0xZIEFTUCBUWVIgQUxBIEdMTiBHTFkgTFlTIEdMVSBISVMgVFlSIFZBTCBBUkcgUFJPICAgICAgICAgIHLfAgAAWFAAAABTRVFSRVMgIDUyIEEgIDcxMyAgUFJPIEFMQSBMWVMgTEVVIFZBTCBHTFkgR0xZIFBIRSBHTE4gUEhFIFRZUiBBU1AgU0VSICAgICAgICAgIHLgAgAAWFAAAABTRVFSRVMgIDUzIEEgIDcxMyAgQ1lTIFZBTCBBU1AgQVNQIFZBTCBBTEEgQVNOIFBSTyBTRVIgSUxFIFBIRSBWQUwgSUxFICAgICAgICAgIHLhAgAAWFAAAABTRVFSRVMgIDU0IEEgIDcxMyAgUEhFIEdMVSBMWVMgQVNOIEdMTiBJTEUgVFlSIFBSTyBHTFUgVFlSIExFVSBJTEUgR0xVICAgICAgICAgIHLiAgAAWFAAAABTRVFSRVMgIDU1IEEgIDcxMyAgVFlSIExZUyBBU1AgVkFMIEdMTiBMWVMgTFlTIENZUyBJTEUgVkFMIENZUyAgICAgICAgICAgICAgICAgIHLjAgAAZVgFAAAAREJSRUZdcuQCAABYUAAAAERCUkVGICBYWFhYIEEgICAgMSAgIDcxMyAgVU5QICAgIEYxTldMOSAgIEYxTldMOV9DSElDSyAgICAgMSAgICA3MTMgICAgICAgICAgICAgcuUCAABhWAYAAABTQ0FMRTFdcuYCAABYUAAAAFNDQUxFMSAgICAgIDEuMDAwMDAwICAwLjAwMDAwMCAgMC4wMDAwMDAgICAgICAgIDAuMDAwMDAgICAgICAgICAgICAgICAgICAgICAgICAgcucCAABhWAYAAABTQ0FMRTJdcugCAABYUAAAAFNDQUxFMiAgICAgIDAuMDAwMDAwICAxLjAwMDAwMCAgMC4wMDAwMDAgICAgICAgIDAuMDAwMDAgICAgICAgICAgICAgICAgICAgICAgICAgcukCAABhWAYAAABTQ0FMRTNdcuoCAABYUAAAAFNDQUxFMyAgICAgIDAuMDAwMDAwICAwLjAwMDAwMCAgMS4wMDAwMDAgICAgICAgIDAuMDAwMDAgICAgICAgICAgICAgICAgICAgICAgICAgcusCAABhWAYAAABDUllTVDFdcuwCAABYUAAAAENSWVNUMSAgICAxLjAwMCAgICAxLjAwMCAgICAxLjAwMCAgOTAuMDAgIDkwLjAwICA5MC4wMCBQIDEgICAgICAgICAgIDEgICAgICAgICAgcu0CAABhWAUAAABUSVRMRV1y7gIAAChYUAAAAFRJVExFICAgICBBTFBIQUZPTEQgTU9OT01FUiBWMi4wIFBSRURJQ1RJT04gRk9SIFVOQ0hBUkFDVEVSSVpFRCBQUk9URUlOICAgICAgICAgcu8CAABYUAAAAFRJVExFICAgIDIgKEYxTldMOSkgICAgICAgICAgICAgICAgICAgICAgICAgICAgICAgICAgICAgICAgICAgICAgICAgICAgICAgICAgICAgcvACAABlWAYAAABPUklHWDFdcvECAABYUAAAAE9SSUdYMSAgICAgIDEuMDAwMDAwICAwLjAwMDAwMCAgMC4wMDAwMDAgICAgICAgIDAuMDAwMDAgICAgICAgICAgICAgICAgICAgICAgICAgcvICAABhWAYAAABPUklHWDNdcvMCAABYUAAAAE9SSUdYMyAgICAgIDAuMDAwMDAwICAwLjAwMDAwMCAgMS4wMDAwMDAgICAgICAgIDAuMDAwMDAgICAgICAgICAgICAgICAgICAgICAgICAgcvQCAABhWAYAAABPUklHWDJdcvUCAABYUAAAAE9SSUdYMiAgICAgIDAuMDAwMDAwICAxLjAwMDAwMCAgMC4wMDAwMDAgICAgICAgIDAuMDAwMDAgICAgICAgICAgICAgICAgICAgICAgICAgcvYCAABhWAYAAABIRUFERVJdcvcCAABYUAAAAEhFQURFUiAgICAgICAgICAgICAgICAgICAgICAgICAgICAgICAgICAgICAgICAgICAgMDEtSlVOLTIyICAgICAgICAgICAgICAgICAgICAgcvgCAABhWAYAAABTT1VSQ0VdcvkCAAAoWFAAAABTT1VSQ0UgICAgTU9MX0lEOiAxOyAgICAgICAgICAgICAgICAgICAgICAgICAgICAgICAgICAgICAgICAgICAgICAgICAgICAgICAgICAgIHL6AgAAWFAAAABTT1VSQ0UgICAyIE9SR0FOSVNNX1NDSUVOVElGSUM6IEdBTExVUyBHQUxMVVM7ICAgICAgICAgICAgICAgICAgICAgICAgICAgICAgICAgIHL7AgAAWFAAAABTT1VSQ0UgICAzIE9SR0FOSVNNX1RBWElEOiA5MDMxICAgICAgICAgICAgICAgICAgICAgICAgICAgICAgICAgICAgICAgICAgICAgICAgIHL8AgAAZVgGAAAAQ09NUE5EXXL9AgAAKFhQAAAAQ09NUE5EICAgIE1PTF9JRDogMTsgICAgICAgICAgICAgICAgICAgICAgICAgICAgICAgICAgICAgICAgICAgICAgICAgICAgICAgICAgICBy/gIAAFhQAAAAQ09NUE5EICAgMiBNT0xFQ1VMRTogVU5DSEFSQUNURVJJWkVEIFBST1RFSU47ICAgICAgICAgICAgICAgICAgICAgICAgICAgICAgICAgICBy/wIAAFhQAAAAQ09NUE5EICAgMyBDSEFJTjogQSAgICAgICAgICAgICAgICAgICAgICAgICAgICAgICAgICAgICAgICAgICAgICAgICAgICAgICAgICAgICByAAMAAGV1ZVUDaWRzcgEDAABLCEsCSwWGfXICAwAAKEsASwCGXXIDAwAASwBhSwNLAIZdcgQDAABLB2FLAksBhl1yBQMAAEsCYUsCSwOGXXIGAwAASwRhSwJLAoZdcgcDAABLA2FLAUsAhl1yCAMAAEsBYUsCSwSGXXIJAwAASwVhdYdVDnN1cmZhY2VPcGFjaXR5cgoDAABLCEe/8AAAAAAAAH2HVRBhcm9tYXRpY0xpbmVUeXBlcgsDAABLCEsCfYdVFHJpYmJvbkhpZGVzTWFpbmNoYWlucgwDAABLCIh9h1UHZGlzcGxheXINAwAASwiIfYd1Lg=='))
	resInfo = cPickle.loads(base64.b64decode('gAJ9cQEoVQZpbnNlcnRxAk0yB1UBIH2HVQtmaWxsRGlzcGxheXEDTTIHiX2HVQRuYW1lcQRNMgdYAwAAAExFVX1xBShYAwAAAElMRV1xBihLREtoS4BLo0vFS81L5EvnS/hNEAFNZQFNcQFNegFNlgFNpAFNpwFNVAJNeAJNkAJNswJN1QJN3QJNLwNNUwNNawNNjgNNsANNuANNCgRNLgRNRgRNaQRNiwRNkwRN5QRNCQVNIQVNRAVNZgVNbgVNwAVN5AVN/AVNHwZNQQZNSQZNmwZNvwZN1wZN+gZNHAdNJAdlWAMAAABHTE5dcQcoSxpLG0siSyNLKUtJS4RLj0uaS85L9kv+TQQBTSMBTVwBTW8BTXABTXQBTaIBTaUBTa4BTSoCTSsCTTICTTMCTTkCTVkCTZQCTZ8CTaoCTd4CTQUDTQYDTQ0DTQ4DTRQDTTQDTW8DTXoDTYUDTbkDTeADTeEDTegDTekDTe8DTQ8ETUoETVUETWAETZQETbsETbwETcMETcQETcoETeoETSUFTTAFTTsFTW8FTZYFTZcFTZ4FTZ8FTaUFTcUFTQAGTQsGTRYGTUoGTXEGTXIGTXkGTXoGTYAGTaAGTdsGTeYGTfEGTSUHZVgCAAAAWk5dcQgoTbMBTbQBTbUBTbYBZVgBAAAAR11xCU2yAWFYAwAAAEdMWV1xCihLAUsRSxJLFUseSyxLNUs3SzhLTEtZS3hLqkurS8NLxEvsS+1NBwFNMgFNUAFNawFNbQFNgQFNmwFNEQJNIQJNIgJNJQJNLgJNPAJNRQJNRwJNSAJNXAJNaQJNiAJNugJNuwJN0wJN1AJN7AJN/AJN/QJNAANNCQNNFwNNIANNIgNNIwNNNwNNRANNYwNNlQNNlgNNrgNNrwNNxwNN1wNN2ANN2wNN5ANN8gNN+wNN/QNN/gNNEgRNHwRNPgRNcARNcQRNiQRNigRNogRNsgRNswRNtgRNvwRNzQRN1gRN2ARN2QRN7QRN+gRNGQVNSwVNTAVNZAVNZQVNfQVNjQVNjgVNkQVNmgVNqAVNsQVNswVNtAVNyAVN1QVN9AVNJgZNJwZNPwZNQAZNWAZNaAZNaQZNbAZNdQZNgwZNjAZNjgZNjwZNowZNsAZNzwZNAQdNAgdNGgdNGwdlWAMAAABHTFVdcQsoSxBLGEsmSy5LO0tLS05LbEt1S3tLfUvHS9dL30v3S/xNAQFNDwFNPwFNQwFNRAFNTQFNVAFNVQFNZAFNbAFNmQFNIAJNKAJNNgJNPgJNSwJNWwJNXgJNfAJNhQJNiwJNjQJN1wJN5wJN+wJNAwNNEQNNGQNNJgNNNgNNOQNNVwNNYANNZgNNaANNsgNNwgNN1gNN3gNN7ANN9ANNAQRNEQRNFARNMgRNOwRNQQRNQwRNjQRNnQRNsQRNuQRNxwRNzwRN3ARN7ARN7wRNDQVNFgVNHAVNHgVNaAVNeAVNjAVNlAVNogVNqgVNtwVNxwVNygVN6AVN8QVN9wVN+QVNQwZNUwZNZwZNbwZNfQZNhQZNkgZNogZNpQZNwwZNzAZN0gZN1AZNHgdNLgdlWAMAAABDWVNdcQwoSwZLDktFS0pLTUtTS1tLYkuOS5hLnkukS6xLsUu7S+FL4kvpTQABTR0BTSIBTSYBTSwBTTQBTToBTWYBTXIBTXUBTXsBTYMBTYgBTagBTRYCTR4CTVUCTVoCTV0CTWMCTWsCTXICTZ4CTagCTa4CTbQCTbwCTcECTcsCTfECTfkCTTADTTUDTTgDTT4DTUYDTU0DTXkDTYMDTYkDTY8DTZcDTZwDTaYDTcwDTdQDTQsETRAETRMETRkETSEETSgETVQETV4ETWQETWoETXIETXcETYEETacETa8ETeYETesETe4ETfQETfwETQMFTS8FTTkFTT8FTUUFTU0FTVIFTVwFTYIFTYoFTcEFTcYFTckFTc8FTdcFTd4FTQoGTRQGTRoGTSAGTSgGTS0GTTcGTV0GTWUGTZwGTaEGTaQGTaoGTbIGTbkGTeUGTe8GTfUGTfsGTQMHTQgHTRIHZVgDAAAAQVNQXXENKEsCS2dLhkuMS5xLnUu5S8ZL0kvdS/JNCQFNJwFNXgFNfAFNkAFNnwFNpgFNEgJNdwJNlgJNnAJNrAJNrQJNyQJN1gJN4gJN7QJNUgNNcQNNdwNNhwNNiANNpANNsQNNvQNNyANNLQRNTARNUgRNYgRNYwRNfwRNjARNmARNowRNCAVNJwVNLQVNPQVNPgVNWgVNZwVNcwVNfgVN4wVNAgZNCAZNGAZNGQZNNQZNQgZNTgZNWQZNvgZN3QZN4wZN8wZN9AZNEAdNHQdNKQdlWAMAAABTRVJdcQ4oSwdLIEtcS2VLakt3S3pLmUu0S7pLy0v7TRMBTTcBTT0BTUIBTU8BTV0BTWgBTXYBTYsBTaoBTRcCTTACTWwCTXUCTXoCTYcCTYoCTakCTcQCTcoCTdsCTfICTQsDTUcDTVADTVUDTWIDTWUDTYQDTZ8DTaUDTbYDTc0DTeYDTSIETSsETTAETT0ETUAETV8ETXoETYAETZEETagETcEETf0ETQYFTQsFTRgFTRsFTToFTVUFTVsFTWwFTYMFTZwFTdgFTeEFTeYFTfMFTfYFTRUGTTAGTTYGTUcGTV4GTXcGTbMGTbwGTcEGTc4GTdEGTfAGTQsHTREHTSIHZVgDAAAATFlTXXEPKEsLS0hLVEtjS25Lb0tyS6BLrUuyS7NLwUvIS89L1EvaS+ZNIAFNLQFNOwFNRwFNSgFNUwFNZwFNagFNkgFNqwFNrwFNGwJNWAJNZAJNcwJNfgJNfwJNggJNsAJNvQJNwgJNwwJN0QJN2AJN3wJN5AJN6gJN9gJNMwNNPwNNTgNNWQNNWgNNXQNNiwNNmANNnQNNngNNrANNswNNugNNvwNNxQNN0QNNDgRNGgRNKQRNNARNNQRNOARNZgRNcwRNeARNeQRNhwRNjgRNlQRNmgRNoARNrARN6QRN9QRNBAVNDwVNEAVNEwVNQQVNTgVNUwVNVAVNYgVNaQVNcAVNdQVNewVNhwVNxAVN0AVN3wVN6gVN6wVN7gVNHAZNKQZNLgZNLwZNPQZNRAZNSwZNUAZNVgZNYgZNnwZNqwZNugZNxQZNxgZNyQZN9wZNBAdNCQdNCgdNGAdNHwdNJgdNKwdNMQdlWAMAAABQUk9dcRAoSwNLLUs6S4dLi0uwS95L/U0IAU0lAU1fAU1jAU2GAU2eAU0TAk09Ak1KAk2XAk2bAk3AAk3uAk0YA00lA01yA012A02bA03JA03zA00ABE1NBE1RBE12BE2kBE3OBE3bBE0oBU0sBU1RBU1/BU2pBU22BU0DBk0HBk0sBk1aBk2EBk2RBk3eBk3iBk0HB2VYAwAAAEFTTl1xEShLbUt8S4VLkkuTS5ZLn0u2S8JLzE0oAU0vAU01AU04AU1FAU1LAU1SAU1zAU2CAU2HAU2NAU2dAU2jAU2pAU19Ak2MAk2VAk2iAk2jAk2mAk2vAk3GAk3SAk3cAk1YA01nA01wA019A01+A02BA02KA02hA02tA023A00zBE1CBE1LBE1YBE1ZBE1cBE1lBE18BE2IBE2SBE0OBU0dBU0mBU0zBU00BU03BU1ABU1XBU1jBU1tBU3pBU34BU0BBk0OBk0PBk0SBk0bBk0yBk0+Bk1IBk3EBk3TBk3cBk3pBk3qBk3tBk32Bk0NB00ZB00jB2VYAQAAAENdcRJNsQFhWAMAAABWQUxdcRMoSwRLBUsdSzxLQkthS3BLlUvQS9ZL4E0CAU0FAU0MAU0NAU0UAU0VAU0cAU1AAU1IAU1YAU2TAU2gAU2hAU0UAk0VAk0tAk1MAk1SAk1xAk2AAk2lAk3gAk3mAk3vAk3wAk0IA00nA00tA01MA01bA02AA027A03BA03KA03LA03jA00CBE0IBE0nBE02BE1bBE2WBE2cBE2lBE2mBE2+BE3dBE3jBE0CBU0RBU02BU1xBU13BU2ABU2BBU2ZBU24BU2+BU3dBU3sBU0RBk1MBk1SBk1bBk1cBk10Bk2TBk2ZBk24Bk3HBk3sBk0nB00tB2VYAwAAAFRIUl1xFChLCksMSydLNEtAS2lLc0uXS+VNEQFNFwFNGAFNfwFNGgJNHAJNNwJNRAJNUAJNeQJNgwJNpwJN9QJN9wJNEgNNHwNNKwNNVANNXgNNggNN0ANN0gNN7QNN+gNNBgRNLwRNOQRNXQRNqwRNrQRNyARN1QRN4QRNCgVNFAVNOAVNhgVNiAVNowVNsAVNvAVN5QVN7wVNEwZNYQZNYwZNfgZNiwZNlwZNwAZNygZN7gZlWAMAAABIT0hdcRUoTbcBTbgBTbkBTboBTbsBTbwBTb0BTb4BTb8BTcABTcEBTcIBTcMBTcQBTcUBTcYBTccBTcgBTckBTcoBTcsBTcwBTc0BTc4BTc8BTdABTdEBTdIBTdMBTdQBTdUBTdYBTdcBTdgBTdkBTdoBTdsBTdwBTd0BTd4BTd8BTeABTeEBTeIBTeMBTeQBTeUBTeYBTecBTegBTekBTeoBTesBTewBTe0BTe4BTe8BTfABTfEBTfIBTfMBTfQBTfUBTfYBTfcBTfgBTfkBTfoBTfsBTfwBTf0BTf4BTf8BTQACTQECTQICTQMCTQQCTQUCTQYCTQcCTQgCTQkCTQoCTQsCTQwCTQ0CTQ4CTQ8CZVgDAAAASElTXXEWKEscS1FLVktfS2ZLdEuiS6lLtUvTS9VL2UvrTSoBTT4BTUwBTXkBTX0BTYwBTZoBTawBTSwCTWECTWYCTW8CTXYCTYQCTbICTbkCTcUCTeMCTeUCTekCTQcDTTwDTUEDTUoDTVEDTV8DTY0DTZQDTaADTb4DTcADTcQDTeIDTRcETRwETSUETSwETToETWgETW8ETXsETZkETZsETZ8ETb0ETfIETfcETQAFTQcFTRUFTUMFTUoFTVYFTXQFTXYFTXoFTZgFTc0FTdIFTdsFTeIFTfAFTR4GTSUGTTEGTU8GTVEGTVUGTXMGTagGTa0GTbYGTb0GTcsGTfkGTQAHTQwHTSoHTSwHTTAHZVgBAAAAVV1xF02wAWFYAwAAAFBIRV1xGChLCEswS4hLkEunS65Lr0u3S+NNCwFNRgFNYAFNYQFNfgFNhQFNGAJNQAJNmAJNoAJNtwJNvgJNvwJNxwJN8wJNGwNNcwNNewNNkgNNmQNNmgNNogNNzgNN9gNNTgRNVgRNbQRNdARNdQRNfQRNqQRN0QRNKQVNMQVNSAVNTwVNUAVNWAVNhAVNrAVNBAZNDAZNIwZNKgZNKwZNMwZNXwZNhwZN3wZN5wZN/gZNBQdNBgdNDgdlWAMAAABBTEFdcRkoSw9LF0shSypLK0s2SzlLPktBS2tLjUu8S8pL3EvqS/BL80v5TQYBTRYBTRoBTVcBTZUBTR8CTScCTTECTToCTTsCTUYCTUkCTU4CTVECTXsCTZ0CTcwCTdoCTfoCTQIDTQwDTRUDTRYDTSEDTSQDTSkDTSwDTVYDTXgDTacDTbUDTdUDTd0DTecDTfADTfEDTfwDTf8DTQQETQcETTEETVMETYIETZAETbAETbgETcIETcsETcwETdcETdoETd8ETeIETQwFTS4FTV0FTWsFTYsFTZMFTZ0FTaYFTacFTbIFTbUFTboFTb0FTecFTQkGTTgGTUYGTWYGTW4GTXgGTYEGTYIGTY0GTZAGTZUGTZgGTcIGTeQGTRMHTSEHZVgDAAAATUVUXXEaKEsAS0ZLWEvJS+9NYgFNjwFNlwFNrQFNEAJNVgJNaAJN2QJN6wJNMQNNQwNNtANNxgNNDARNHgRNjwRNoQRN5wRN+QRNagVNfAVNwgVN1AVNRQZNVwZNnQZNrwZNIAdlWAMAAABBUkddcRsoSxNLJUsvS0NLR0tPS1pLXktgS39LlEubS6VLvkvbS+5NCgFNEgFNGQFNGwFNHgFNHwFNJAFNMwFNbgFNdwFNgAFNhAFNigFNkQFNmAFNIwJNNQJNPwJNUwJNVwJNXwJNagJNbgJNcAJNjwJNpAJNqwJNtQJNzgJN/gJNEANNGgNNLgNNMgNNOgNNRQNNSQNNSwNNagNNfwNNhgNNkANNqQNN2QNN6wNN9QNNCQRNDQRNFQRNIARNJARNJgRNRQRNWgRNYQRNawRNhARNtARNxgRN0ARN5ARN6ARN8ARN+wRN/wRNAQVNIAVNNQVNPAVNRgVNXwVNjwVNoQVNqwVNvwVNwwVNywVN1gVN2gVN3AVN+wVNEAZNFwZNIQZNOgZNagZNfAZNhgZNmgZNngZNpgZNsQZNtQZNtwZN1gZN6wZN8gZN/AZNFQdlWAMAAABUWVJdcRwoS2RLkUumS9FNIQFNNgFNPAFNaQFNdAJNoQJNtgJN4QJNTwNNfANNkQNNvANNKgRNVwRNbARNlwRNBQVNMgVNRwVNcgVN4AVNDQZNIgZNTQZNuwZN6AZN/QZNKAdldYdVBWNoYWlucR1NMgdYAQAAAEF9cR5YAQAAAEJOXXEfTbABSwOGcSBhhnOHVQ5yaWJib25EcmF3TW9kZXEhTTIHSwJ9h1UCc3NxIk0yB4mJhn1xIyiJiIZOXXEkKEsTSwOGcSVLO0sDhnEmS+5LA4ZxJ00LAUsEhnEoTRMBSwSGcSlNIwJLA4ZxKk1AAksFhnErTUoCSwWGcSxN/gJLA4ZxLU0bA0sFhnEuTSUDSwWGcS9N2QNLA4ZxME32A0sFhnExTQAESwWGcTJNtARLA4ZxM03RBEsFhnE0TdsESwWGcTVNjwVLA4ZxNk2sBUsEhnE3TbcFSwSGcThNagZLA4ZxOU2HBksEhnE6TZIGSwSGcTtlhoiJhk5dcTwoSwNLDoZxPUsWSwiGcT5LIUsLhnE/S1RLBIZxQEtcSwSGcUFLa0sJhnFCS3tLC4ZxQ0uHSwOGcURLpUsEhnFFS7pLCYZxRkvHSxSGcUdL3ksOhnFIS/FLCIZxSUv8SwuGcUpNLQFLBYZxS01DAUsJhnFMTVMBSwuGcU1NXwFLA4ZxTk18AUsEhnFPTZEBSwqGcVBNngFLEIZxUU0TAksNhnFSTSYCSwiGcVNNMQJLC4ZxVE1GAksDhnFVTWQCSwSGcVZNewJLCYZxV02LAksLhnFYTZcCSwOGcVlNnwJLBIZxWk2rAksDhnFbTbUCSwSGcVxNygJLCYZxXU3XAksThnFeTe4CSw2GcV9NAQNLCIZxYE0MA0sLhnFhTT8DSwSGcWJNSgNLA4ZxY01WA0sJhnFkTWYDSwuGcWVNcgNLA4ZxZk16A0sEhnFnTYYDSwOGcWhNkANLBIZxaU2lA0sJhnFqTbIDSxOGcWtNyQNLDYZxbE3cA0sIhnFtTecDSwuGcW5NGgRLBIZxb00xBEsJhnFwTUEESwuGcXFNTQRLA4Zxck1VBEsEhnFzTWEESwOGcXRNawRLBIZxdU2ABEsJhnF2TY0ESxOGcXdNpARLDYZxeE23BEsIhnF5TcIESwuGcXpN1wRLA4Zxe031BEsEhnF8TQwFSwmGcX1NHAVLC4Zxfk0oBUsDhnF/TUYFSwSGcYBNWwVLCYZxgU1oBUsMhnGCTXUFSwSGcYNNfwVLDYZxhE2SBUsIhnGFTZ0FSwuGcYZN0AVLBIZxh03nBUsJhnGITfcFSwuGcYlNAwZLA4Zxik0LBksEhnGLTRcGSwOGcYxNIQZLBIZxjU02BksJhnGOTUMGSxOGcY9NWgZLDYZxkE1tBksIhnGRTXgGSwuGcZJNqwZLBIZxk03CBksJhnGUTdIGSwmGcZVN3gZLA4Zxlk3mBksEhnGXTfIGSwOGcZhN/AZLBIZxmU0RB0sIhnGaTR4HSxOGcZtlhnWHVQhtb2xlY3VsZXGcTTIHSwF9cZ0oSwBOXXGeSwBL3IZxn2GGSwJOXXGgTRACS9uGcaFhhksDTl1xok3rAkvbhnGjYYZLBE5dcaRNxgNL24ZxpWGGSwVOXXGmTaEES9uGcadhhksGTl1xqE18BUvbhnGpYYZLB05dcapNVwZL24Zxq2GGdYdVC3JpYmJvbkNvbG9ycaxNMgdLB31xrShLCE5dca5NVwZL24Zxr2GGSwROXXGwSwBL3IZxsWGGSwVOXXGyKEvcS9SGcbNNswFLXYZxtGWGSwZOXXG1TbABSwOGcbZhhnWHVQVsYWJlbHG3TTIHWAAAAAB9h1UKbGFiZWxDb2xvcnG4TTIHSwd9cbkoSwhOXXG6TVcGS9uGcbthhksETl1xvEsAS9yGcb1hhksFTl1xvihL3EvUhnG/TbMBS12GccBlhksGTl1xwU2wAUsDhnHCYYZ1h1UIZmlsbE1vZGVxw00yB0sBfYdVBWlzSGV0ccRNMgeJfXHFiE5dccZNswFLXYZxx2GGc4dVC2xhYmVsT2Zmc2V0cchNMgdOfYdVCHBvc2l0aW9uccldccooSwFL3IZxy0sCSzSGccxLPEsohnHNS2hLPYZxzkuoSzuGcc9LAUsDhnHQTfUBSwSGcdFNWQJLWYZx0ksBS9uGcdNLAUvbhnHUSwFL24Zx1UsBS9uGcdZLAUvbhnHXSwFL24Zx2GVVDXJpYmJvbkRpc3BsYXlx2U0yB4h9h1UIb3B0aW9uYWxx2n1VBHNzSWRx200yB0r/////fXHcKEsBTl1x3ShLA0sOhnHeSxNLA4Zx30veSw6GceBL7ksDhnHhTRMCSw2GceJNIwJLA4Zx403uAksNhnHkTf4CSwOGceVNyQNLDYZx5k3ZA0sDhnHnTaQESw2GcehNtARLA4Zx6U1/BUsNhnHqTY8FSwOGcetNWgZLDYZx7E1qBksDhnHtZYZLAk5dce4oSxZLCIZx70s7SwOGcfBL8UsIhnHxTQsBSwSGcfJNJgJLCIZx801AAksFhnH0TQEDSwiGcfVNGwNLBYZx9k3cA0sIhnH3TfYDSwWGcfhNtwRLCIZx+U3RBEsFhnH6TZIFSwiGcftNrAVLBIZx/E1tBksIhnH9TYcGSwSGcf5lhksDTl1x/yhLIUsLhnIAAQAAS/xLC4ZyAQEAAE0TAUsEhnICAQAATTECSwuGcgMBAABNSgJLBYZyBAEAAE0MA0sLhnIFAQAATSUDSwWGcgYBAABN5wNLC4ZyBwEAAE0ABEsFhnIIAQAATcIESwuGcgkBAABN2wRLBYZyCgEAAE2dBUsLhnILAQAATbcFSwSGcgwBAABNeAZLC4ZyDQEAAE2SBksEhnIOAQAAZYZLBE5dcg8BAAAoS1RLBIZyEAEAAE0tAUsFhnIRAQAATUYCSwOGchIBAABNPwNLBIZyEwEAAE0aBEsEhnIUAQAATdcESwOGchUBAABN0AVLBIZyFgEAAE2rBksEhnIXAQAAZYZLBU5dchgBAAAoS1xLBIZyGQEAAE1DAUsJhnIaAQAATWQCSwSGchsBAABNSgNLA4ZyHAEAAE0xBEsJhnIdAQAATfUESwSGch4BAABN5wVLCYZyHwEAAE3CBksJhnIgAQAAZYZLBk5dciEBAAAoS2tLCYZyIgEAAE1TAUsLhnIjAQAATXsCSwmGciQBAABNVgNLCYZyJQEAAE1BBEsLhnImAQAATQwFSwmGcicBAABN9wVLC4ZyKAEAAE3SBksJhnIpAQAAZYZLB05dcioBAAAoS3tLC4ZyKwEAAE1fAUsDhnIsAQAATYsCSwuGci0BAABNZgNLC4ZyLgEAAE1NBEsDhnIvAQAATRwFSwuGcjABAABNAwZLA4ZyMQEAAE3eBksDhnIyAQAAZYZLCE5dcjMBAAAoS4dLA4ZyNAEAAE18AUsEhnI1AQAATZcCSwOGcjYBAABNcgNLA4ZyNwEAAE1VBEsEhnI4AQAATSgFSwOGcjkBAABNCwZLBIZyOgEAAE3mBksEhnI7AQAAZYZLCU5dcjwBAAAoS6VLBIZyPQEAAE2RAUsKhnI+AQAATZ8CSwSGcj8BAABNegNLBIZyQAEAAE1hBEsDhnJBAQAATUYFSwSGckIBAABNFwZLA4ZyQwEAAE3yBksDhnJEAQAAZYZLCk5dckUBAAAoS7pLCYZyRgEAAE2eAUsQhnJHAQAATasCSwOGckgBAABNhgNLA4ZySQEAAE1rBEsEhnJKAQAATVsFSwmGcksBAABNIQZLBIZyTAEAAE38BksEhnJNAQAAZYZLC05dck4BAAAoS8dLFIZyTwEAAE21AksEhnJQAQAATZADSwSGclEBAABNgARLCYZyUgEAAE1oBUsMhnJTAQAATTYGSwmGclQBAABNEQdLCIZyVQEAAGWGSwxOXXJWAQAAKE3KAksJhnJXAQAATaUDSwmGclgBAABNjQRLE4ZyWQEAAE11BUsEhnJaAQAATUMGSxOGclsBAABNHgdLE4ZyXAEAAGWGSw1OXXJdAQAAKE3XAksThnJeAQAATbIDSxOGcl8BAABlhnWHdS4='))
	atomInfo = cPickle.loads(base64.b64decode('gAJ9cQEoVQdyZXNpZHVlcQJN+F5L431xAyhLCE5dcQRLAEsThnEFYYZLCU5dcQZLE0sHhnEHYYZLCk5dcQhLGksMhnEJYYZLC05dcQpLJksOhnELYYZLDE5dcQxLNEsQhnENYYZLDU5dcQ5LREsQhnEPYYZLDk5dcRBLVEsLhnERYYZLD05dcRJLX0sLhnETYYZLEE5dcRRLaksUhnEVYYZLEU5dcRZLfksThnEXYYZLEk5dcRhLkUsOhnEZYYZLE05dcRpLn0sWhnEbYYZLFE5dcRxLtUsOhnEdYYZLFU5dcR5Lw0sThnEfYYZLFk5dcSBL1ksLhnEhYYZLF05dcSJL4UsKhnEjYYZLGE5dcSRL60sPhnElYYZLGU5dcSZL+ksHhnEnYYZLGk5dcShNAQFLB4ZxKWGGSxtOXXEqTQgBSxiGcSthhkscTl1xLE0gAUsThnEtYYZLHU5dcS5NMwFLB4ZxL2GGSx5OXXEwTToBSxOGcTFhhksfTl1xMk1NAUsKhnEzYYZLIE5dcTRNVwFLD4ZxNWGGSyFOXXE2TWYBSxOGcTdhhksiTl1xOE15AUsRhnE5YYZLI05dcTpNigFLEYZxO2GGSyROXXE8TZsBSxGGcT1hhkslTl1xPk2sAUsQhnE/YYZLJk5dcUBNvAFLB4ZxQWGGSydOXXFCTcMBSxOGcUNhhksoTl1xRE3WAUsLhnFFYYZLKU5dcUZN4QFLCoZxR2GGSypOXXFITesBSxGGcUlhhksrTl1xSk38AUsRhnFLYYZLLE5dcUxNDQJLE4ZxTWGGSy1OXXFOTSACSxiGcU9hhksuTl1xUE04AksPhnFRYYZLL05dcVJNRwJLDoZxU2GGSzBOXXFUTVUCSxOGcVVhhksxTl1xVk1oAksRhnFXYYZLMk5dcVhNeQJLCoZxWWGGSzNOXXFaTYMCSwqGcVthhks0Tl1xXE2NAksHhnFdYYZLNU5dcV5NlAJLDoZxX2GGSzZOXXFgTaICSw+GcWFhhks3Tl1xYk2xAksYhnFjYYZLOE5dcWRNyQJLFIZxZWGGSzlOXXFmTd0CSxOGcWdhhks6Tl1xaE3wAksThnFpYYZLO05dcWpNAwNLE4Zxa2GGSzxOXXFsTRYDSw6GcW1hhks9Tl1xbk0kA0sHhnFvYYZLPk5dcXBNKwNLCoZxcWGGSz9OXXFyTTUDSweGcXNhhktATl1xdE08A0sHhnF1YYZLQU5dcXZNQwNLCoZxd2GGS0JOXXF4TU0DSw6GcXlhhktDTl1xek1bA0sPhnF7YYZLRE5dcXxNagNLEIZxfWGGS0VOXXF+TXoDSxOGcX9hhktGTl1xgE2NA0sKhnGBYYZLR05dcYJNlwNLE4Zxg2GGS0hOXXGETaoDSw6GcYVhhktJTl1xhk24A0sKhnGHYYZLSk5dcYhNwgNLEIZxiWGGS0tOXXGKTdIDSxiGcYthhktMTl1xjE3qA0sThnGNYYZLTU5dcY5N/QNLCoZxj2GGS05OXXGQTQcESxGGcZFhhktPTl1xkk0YBEsYhnGTYYZLUE5dcZRNMARLFoZxlWGGS1FOXXGWTUYESxGGcZdhhktSTl1xmE1XBEsKhnGZYYZLU05dcZpNYQRLD4Zxm2GGS1ROXXGcTXAESweGcZ1hhktVTl1xnk13BEsLhnGfYYZLVk5dcaBNggRLD4ZxoWGGS1dOXXGiTZEESxiGcaNhhktYTl1xpE2pBEsThnGlYYZLWU5dcaZNvARLEYZxp2GGS1pOXXGoTc0ESxOGcalhhktbTl1xqk3gBEsLhnGrYYZLXE5dcaxN6wRLFoZxrWGGS11OXXGuTQEFSxOGca9hhkteTl1xsE0UBUsRhnGxYYZLX05dcbJNJQVLE4Zxs2GGS2BOXXG0TTgFSxGGcbVhhkthTl1xtk1JBUsHhnG3YYZLYk5dcbhNUAVLGIZxuWGGS2NOXXG6TWgFSwuGcbthhktkTl1xvE1zBUsLhnG9YYZLZU5dcb5NfgVLE4Zxv2GGS2ZOXXHATZEFSxiGccFhhktnTl1xwk2pBUsRhnHDYYZLaE5dccRNugVLGIZxxWGGS2lOXXHGTdIFSxCGccdhhktqTl1xyE3iBUsLhnHJYYZLa05dccpN7QVLFoZxy2GGS2xOXXHMTQMGSxWGcc1hhkttTl1xzk0YBksLhnHPYYZLbk5dcdBNIwZLEYZx0WGGS29OXXHSTTQGSwyGcdNhhktwTl1x1E1ABksThnHVYYZLcU5dcdZNUwZLDoZx12GGS3JOXXHYTWEGSwuGcdlhhktzTl1x2k1sBksKhnHbYYZLdE5dcdxNdgZLD4Zx3WGGS3VOXXHeTYUGSw6Gcd9hhkt2Tl1x4E2TBksWhnHhYYZLd05dceJNqQZLFoZx42GGS3hOXXHkTb8GSxCGceVhhkt5Tl1x5k3PBksThnHnYYZLek5dcehN4gZLFoZx6WGGS3tOXXHqTfgGSw6Gcethhkt8Tl1x7E0GB0sRhnHtYYZLfU5dce5NFwdLD4Zx72GGS35OXXHwTSYHSxOGcfFhhkt/Tl1x8k05B0sLhnHzYYZLgE5dcfRNRAdLB4Zx9WGGS4FOXXH2TUsHSxOGcfdhhkuCTl1x+E1eB0sLhnH5YYZLg05dcfpNaQdLD4Zx+2GGS4ROXXH8TXgHSw6Gcf1hhkuFTl1x/k2GB0sPhnH/YYZLhk5dcgABAABNlQdLE4ZyAQEAAGGGS4dOXXICAQAATagHSxiGcgMBAABhhkuITl1yBAEAAE3AB0sThnIFAQAAYYZLiU5dcgYBAABN0wdLE4ZyBwEAAGGGS4pOXXIIAQAATeYHSxOGcgkBAABhhkuLTl1yCgEAAE35B0sThnILAQAAYYZLjE5dcgwBAABNDAhLEYZyDQEAAGGGS41OXXIOAQAATR0ISw6Gcg8BAABhhkuOTl1yEAEAAE0rCEsMhnIRAQAAYYZLj05dchIBAABNNwhLDoZyEwEAAGGGS5BOXXIUAQAATUUISxSGchUBAABhhkuRTl1yFgEAAE1ZCEsThnIXAQAAYYZLkk5dchgBAABNbAhLE4ZyGQEAAGGGS5NOXXIaAQAATX8ISw6GchsBAABhhkuUTl1yHAEAAE2NCEsMhnIdAQAAYYZLlU5dch4BAABNmQhLCoZyHwEAAGGGS5ZOXXIgAQAATaMISwqGciEBAABhhkuXTl1yIgEAAE2tCEsRhnIjAQAAYYZLmE5dciQBAABNvghLFIZyJQEAAGGGS5lOXXImAQAATdIISxWGcicBAABhhkuaTl1yKAEAAE3nCEsOhnIpAQAAYYZLm05dcioBAABN9QhLDoZyKwEAAGGGS5xOXXIsAQAATQMJSxiGci0BAABhhkudTl1yLgEAAE0bCUsQhnIvAQAAYYZLnk5dcjABAABNKwlLDoZyMQEAAGGGS59OXXIyAQAATTkJSw6GcjMBAABhhkugTl1yNAEAAE1HCUsKhnI1AQAAYYZLoU5dcjYBAABNUQlLC4ZyNwEAAGGGS6JOXXI4AQAATVwJSxGGcjkBAABhhkujTl1yOgEAAE1tCUsYhnI7AQAAYYZLpE5dcjwBAABNhQlLDIZyPQEAAGGGS6VOXXI+AQAATZEJSwyGcj8BAABhhkumTl1yQAEAAE2dCUsLhnJBAQAAYYZLp05dckIBAABNqAlLDoZyQwEAAGGGS6hOXXJEAQAATbYJSxaGckUBAABhhkupTl1yRgEAAE3MCUsThnJHAQAAYYZLqk5dckgBAABN3wlLEYZySQEAAGGGS6tOXXJKAQAATfAJSxOGcksBAABhhkusTl1yTAEAAE0DCksLhnJNAQAAYYZLrU5dck4BAABNDgpLGIZyTwEAAGGGS65OXXJQAQAATSYKSxWGclEBAABhhkuvTl1yUgEAAE07CksUhnJTAQAAYYZLsE5dclQBAABNTwpLE4ZyVQEAAGGGS7FOXXJWAQAATWIKSxGGclcBAABhhkuyTl1yWAEAAE1zCksHhnJZAQAAYYZLs05dcloBAABNegpLB4ZyWwEAAGGGS7ROXXJcAQAATYEKSwuGcl0BAABhhku1Tl1yXgEAAE2MCksWhnJfAQAAYYZLtk5dcmABAABNogpLFIZyYQEAAGGGS7dOXXJiAQAATbYKSxSGcmMBAABhhku4Tl1yZAEAAE3KCksOhnJlAQAAYYZLuU5dcmYBAABN2ApLC4ZyZwEAAGGGS7pOXXJoAQAATeMKSxaGcmkBAABhhku7Tl1yagEAAE35CksWhnJrAQAAYYZLvE5dcmwBAABNDwtLC4ZybQEAAGGGS71OXXJuAQAATRoLSxGGcm8BAABhhku+Tl1ycAEAAE0rC0sOhnJxAQAAYYZLv05dcnIBAABNOQtLFIZycwEAAGGGS8BOXXJ0AQAATU0LSxOGcnUBAABhhkvBTl1ydgEAAE1gC0sMhnJ3AQAAYYZLwk5dcngBAABNbAtLC4ZyeQEAAGGGS8NOXXJ6AQAATXcLSwuGcnsBAABhhkvETl1yfAEAAE2CC0sKhnJ9AQAAYYZLxU5dcn4BAABNjAtLE4ZyfwEAAGGGS8ZOXXKAAQAATZ8LSxiGcoEBAABhhkvHTl1yggEAAE23C0sThnKDAQAAYYZLyE5dcoQBAABNygtLE4ZyhQEAAGGGS8lOXXKGAQAATd0LSxaGcocBAABhhkvKTl1yiAEAAE3zC0sOhnKJAQAAYYZLy05dcooBAABNAQxLB4ZyiwEAAGGGS8xOXXKMAQAATQgMSweGco0BAABhhkvNTl1yjgEAAE0PDEsThnKPAQAAYYZLzk5dcpABAABNIgxLDIZykQEAAGGGS89OXXKSAQAATS4MSw+GcpMBAABhhkvQTl1ylAEAAE09DEsWhnKVAQAAYYZL0U5dcpYBAABNUwxLEYZylwEAAGGGS9JOXXKYAQAATWQMSwqGcpkBAABhhkvTTl1ymgEAAE1uDEsLhnKbAQAAYYZL1E5dcpwBAABNeQxLDoZynQEAAGGGS9VOXXKeAQAATYcMSxOGcp8BAABhhkvWTl1yoAEAAE2aDEsRhnKhAQAAYYZL105dcqIBAABNqwxLFoZyowEAAGGGS9hOXXKkAQAATcEMSxCGcqUBAABhhkvZTl1ypgEAAE3RDEsVhnKnAQAAYYZL2k5dcqgBAABN5gxLDIZyqQEAAGGGS9tOXXKqAQAATfIMSxGGcqsBAABhhkvcTl1yrAEAAE0DDUsWhnKtAQAAYYZL3U5dcq4BAABNGQ1LEYZyrwEAAGGGS95OXXKwAQAATSoNSxCGcrEBAABhhkvfTl1ysgEAAE06DUsPhnKzAQAAYYZL4E5dcrQBAABNSQ1LE4ZytQEAAGGGS+FOXXK2AQAATVwNSxGGcrcBAABhhkviTl1yuAEAAE1tDUsWhnK5AQAAYYZL5E5dcroBAABNnA1LBYZyuwEAAGGGS+VOXXK8AQAATaENSwiGcr0BAABhhkvmTl1yvgEAAE2pDUsHhnK/AQAAYYZL505dcsABAABNsA1LBYZywQEAAGGGS+hOXXLCAQAATbUNSweGcsMBAABhhkvpTl1yxAEAAE28DUsGhnLFAQAAYYZL6k5dcsYBAABNwg1LBoZyxwEAAGGGS+tOXXLIAQAATcgNSwuGcskBAABhhkvsTl1yygEAAE3TDUsIhnLLAQAAYYZL7U5dcswBAABN2w1LB4ZyzQEAAGGGS+5OXXLOAQAATeINSwmGcs8BAABhhkvvTl1y0AEAAE3rDUsIhnLRAQAAYYZL8E5dctIBAABN8w1LCIZy0wEAAGGGS/FOXXLUAQAATfsNSwaGctUBAABhhkvyTl1y1gEAAE0BDksFhnLXAQAAYYZL805dctgBAABNBg5LCoZy2QEAAGGGS/ROXXLaAQAATRAOSwSGctsBAABhhkv1Tl1y3AEAAE0UDksEhnLdAQAAYYZL9k5dct4BAABNGA5LC4Zy3wEAAGGGS/dOXXLgAQAATSMOSwiGcuEBAABhhkv4Tl1y4gEAAE0rDksFhnLjAQAAYYZL+U5dcuQBAABNMA5LCIZy5QEAAGGGS/pOXXLmAQAATTgOSwiGcucBAABhhkv7Tl1y6AEAAE1ADksFhnLpAQAAYYZL/E5dcuoBAABNRQ5LCIZy6wEAAGGGS/1OXXLsAQAATU0OSwiGcu0BAABhhkv+Tl1y7gEAAE1VDksFhnLvAQAAYYZL/05dcvABAABNWg5LCYZy8QEAAGGGTQABTl1y8gEAAE1jDksIhnLzAQAAYYZNAQFOXXL0AQAATWsOSwWGcvUBAABhhk0CAU5dcvYBAABNcA5LCIZy9wEAAGGGTQMBTl1y+AEAAE14DksGhnL5AQAAYYZNBAFOXXL6AQAATX4OSwmGcvsBAABhhk0FAU5dcvwBAABNhw5LB4Zy/QEAAGGGTQYBTl1y/gEAAE2ODksJhnL/AQAAYYZNBwFOXXIAAgAATZcOSwiGcgECAABhhk0IAU5dcgICAABNnw5LBoZyAwIAAGGGTQkBTl1yBAIAAE2lDksJhnIFAgAAYYZNCgFOXXIGAgAATa4OSweGcgcCAABhhk0LAU5dcggCAABNtQ5LCIZyCQIAAGGGTQwBTl1yCgIAAE29DksJhnILAgAAYYZNDQFOXXIMAgAATcYOSweGcg0CAABhhk0OAU5dcg4CAABNzQ5LBYZyDwIAAGGGTQ8BTl1yEAIAAE3SDksEhnIRAgAAYYZNEAFOXXISAgAATdYOSweGchMCAABhhk0RAU5dchQCAABN3Q5LCIZyFQIAAGGGTRIBTl1yFgIAAE3lDksLhnIXAgAAYYZNEwFOXXIYAgAATfAOSwuGchkCAABhhk0UAU5dchoCAABN+w5LB4ZyGwIAAGGGTRUBTl1yHAIAAE0CD0sHhnIdAgAAYYZNFgFOXXIeAgAATQkPSwiGch8CAABhhk0XAU5dciACAABNEQ9LCYZyIQIAAGGGTRgBTl1yIgIAAE0aD0sFhnIjAgAAYYZNGQFOXXIkAgAATR8PSwWGciUCAABhhk0aAU5dciYCAABNJA9LC4ZyJwIAAGGGTRsBTl1yKAIAAE0vD0sGhnIpAgAAYYZNHAFOXXIqAgAATTUPSweGcisCAABhhk0dAU5dciwCAABNPA9LB4ZyLQIAAGGGTR4BTl1yLgIAAE1DD0sFhnIvAgAAYYZNHwFOXXIwAgAATUgPSweGcjECAABhhk0gAU5dcjICAABNTw9LB4ZyMwIAAGGGTSEBTl1yNAIAAE1WD0sLhnI1AgAAYYZNIgFOXXI2AgAATWEPSwWGcjcCAABhhk0jAU5dcjgCAABNZg9LC4ZyOQIAAGGGTSQBTl1yOgIAAE1xD0sHhnI7AgAAYYZNJQFOXXI8AgAATXgPSwaGcj0CAABhhk0mAU5dcj4CAABNfg9LC4ZyPwIAAGGGTScBTl1yQAIAAE2JD0sLhnJBAgAAYYZNKAFOXXJCAgAATZQPSwmGckMCAABhhk0pAU5dckQCAABNnQ9LDIZyRQIAAGGGTSoBTl1yRgIAAE2pD0sGhnJHAgAAYYZNKwFOXXJIAgAATa8PSwmGckkCAABhhk0sAU5dckoCAABNuA9LC4ZySwIAAGGGTS0BTl1yTAIAAE3DD0sHhnJNAgAAYYZNLgFOXXJOAgAATcoPSwaGck8CAABhhk0vAU5dclACAABN0A9LCIZyUQIAAGGGTTABTl1yUgIAAE3YD0sIhnJTAgAAYYZNMQFOXXJUAgAATeAPSwiGclUCAABhhk0yAU5dclYCAABN6A9LCoZyVwIAAGGGTTMBTl1yWAIAAE3yD0sIhnJZAgAAYYZNNAFOXXJaAgAATfoPSwaGclsCAABhhk01AU5dclwCAABNABBLCYZyXQIAAGGGTTYBTl1yXgIAAE0JEEsIhnJfAgAAYYZNNwFOXXJgAgAATREQSwiGcmECAABhhk04AU5dcmICAABNGRBLCIZyYwIAAGGGTTkBTl1yZAIAAE0hEEsIhnJlAgAAYYZNOgFOXXJmAgAATSkQSwSGcmcCAABhhk07AU5dcmgCAABNLRBLC4ZyaQIAAGGGTTwBTl1yagIAAE04EEsGhnJrAgAAYYZNPQFOXXJsAgAATT4QSwiGcm0CAABhhk0+AU5dcm4CAABNRhBLDIZybwIAAGGGTT8BTl1ycAIAAE1SEEsGhnJxAgAAYYZNQAFOXXJyAgAATVgQSwWGcnMCAABhhk1BAU5dcnQCAABNXRBLCIZydQIAAGGGTUIBTl1ydgIAAE1lEEsGhnJ3AgAAYYZNQwFOXXJ4AgAATWsQSwmGcnkCAABhhk1EAU5dcnoCAABNdBBLDIZyewIAAGGGTUUBTl1yfAIAAE2AEEsGhnJ9AgAAYYZNRgFOXXJ+AgAATYYQSwqGcn8CAABhhk1HAU5dcoACAABNkBBLCYZygQIAAGGGTUgBTl1yggIAAE2ZEEsHhnKDAgAAYYZNSQFOXXKEAgAATaAQSwiGcoUCAABhhk1KAU5dcoYCAABNqBBLBoZyhwIAAGGGTUsBTl1yiAIAAE2uEEsJhnKJAgAAYYZNTAFOXXKKAgAATbcQSwmGcosCAABhhk1NAU5dcowCAABNwBBLCIZyjQIAAGGGTU4BTl1yjgIAAE3IEEsLhnKPAgAAYYZNTwFOXXKQAgAATdMQSwmGcpECAABhhk1QAU5dcpICAABN3BBLB4ZykwIAAGGGTVEBTl1ylAIAAE3jEEsIhnKVAgAAYYZNUgFOXXKWAgAATesQSwmGcpcCAABhhk1TAU5dcpgCAABN9BBLCIZymQIAAGGGTVQBTl1ymgIAAE38EEsKhnKbAgAAYYZNVQFOXXKcAgAATQYRSwmGcp0CAABhhk1WAU5dcp4CAABNDxFLCIZynwIAAGGGTVcBTl1yoAIAAE0XEUsGhnKhAgAAYYZNWAFOXXKiAgAATR0RSwSGcqMCAABhhk1ZAU5dcqQCAABNIRFLCIZypQIAAGGGTVoBTl1ypgIAAE0pEUsIhnKnAgAAYYZNWwFOXXKoAgAATTERSwmGcqkCAABhhk1cAU5dcqoCAABNOhFLCYZyqwIAAGGGTV0BTl1yrAIAAE1DEUsJhnKtAgAAYYZNXgFOXXKuAgAATUwRSwiGcq8CAABhhk1fAU5dcrACAABNVBFLBYZysQIAAGGGTWABTl1ysgIAAE1ZEUsHhnKzAgAAYYZNYQFOXXK0AgAATWARSwiGcrUCAABhhk1iAU5dcrYCAABNaBFLCIZytwIAAGGGTWMBTl1yuAIAAE1wEUsIhnK5AgAAYYZNZAFOXXK6AgAATXgRSwmGcrsCAABhhk1lAU5dcrwCAABNgRFLBoZyvQIAAGGGTWYBTl1yvgIAAE2HEUsIhnK/AgAAYYZNZwFOXXLAAgAATY8RSweGcsECAABhhk1oAU5dcsICAABNlhFLC4ZywwIAAGGGTWkBTl1yxAIAAE2hEUsLhnLFAgAAYYZNagFOXXLGAgAATawRSwiGcscCAABhhk1rAU5dcsgCAABNtBFLB4ZyyQIAAGGGTWwBTl1yygIAAE27EUsJhnLLAgAAYYZNbQFOXXLMAgAATcQRSwiGcs0CAABhhk1uAU5dcs4CAABNzBFLBoZyzwIAAGGGTW8BTl1y0AIAAE3SEUsJhnLRAgAAYYZNcAFOXXLSAgAATdsRSwaGctMCAABhhk1xAU5dctQCAABN4RFLDIZy1QIAAGGGTXIBTl1y1gIAAE3tEUsJhnLXAgAAYYZNcwFOXXLYAgAATfYRSwSGctkCAABhhk10AU5dctoCAABN+hFLCYZy2wIAAGGGTXUBTl1y3AIAAE0DEksEhnLdAgAAYYZNdgFOXXLeAgAATQcSSwuGct8CAABhhk13AU5dcuACAABNEhJLCYZy4QIAAGGGTXgBTl1y4gIAAE0bEksJhnLjAgAAYYZNeQFOXXLkAgAATSQSSwiGcuUCAABhhk16AU5dcuYCAABNLBJLBoZy5wIAAGGGTXsBTl1y6AIAAE0yEksFhnLpAgAAYYZNfAFOXXLqAgAATTcSSwWGcusCAABhhk19AU5dcuwCAABNPBJLBoZy7QIAAGGGTX4BTl1y7gIAAE1CEksGhnLvAgAAYYZNfwFOXXLwAgAATUgSSwuGcvECAABhhk2AAU5dcvICAABNUxJLCIZy8wIAAGGGTYEBTl1y9AIAAE1bEksKhnL1AgAAYYZNggFOXXL2AgAATWUSSwiGcvcCAABhhk2DAU5dcvgCAABNbRJLBoZy+QIAAGGGTYQBTl1y+gIAAE1zEksIhnL7AgAAYYZNhQFOXXL8AgAATXsSSwqGcv0CAABhhk2GAU5dcv4CAABNhRJLC4Zy/wIAAGGGTYcBTl1yAAMAAE2QEksHhnIBAwAAYYZNiAFOXXICAwAATZcSSwuGcgMDAABhhk2JAU5dcgQDAABNohJLBIZyBQMAAGGGTYoBTl1yBgMAAE2mEksIhnIHAwAAYYZNiwFOXXIIAwAATa4SSwaGcgkDAABhhk2MAU5dcgoDAABNtBJLC4ZyCwMAAGGGTY0BTl1yDAMAAE2/EksLhnINAwAAYYZNjgFOXXIOAwAATcoSSweGcg8DAABhhk2PAU5dchADAABN0RJLCIZyEQMAAGGGTZABTl1yEgMAAE3ZEksGhnITAwAAYYZNkQFOXXIUAwAATd8SSwiGchUDAABhhk2SAU5dchYDAABN5xJLC4ZyFwMAAGGGTZMBTl1yGAMAAE3yEksGhnIZAwAAYYZNlAFOXXIaAwAATfgSSwqGchsDAABhhk2VAU5dchwDAABNAhNLCIZyHQMAAGGGTZYBTl1yHgMAAE0KE0sIhnIfAwAAYYZNlwFOXXIgAwAATRITSwiGciEDAABhhk2YAU5dciIDAABNGhNLCIZyIwMAAGGGTZkBTl1yJAMAAE0iE0sFhnIlAwAAYYZNmgFOXXImAwAATScTSwWGcicDAABhhk2bAU5dcigDAABNLBNLB4ZyKQMAAGGGTZwBTl1yKgMAAE0zE0sIhnIrAwAAYYZNnQFOXXIsAwAATTsTSwWGci0DAABhhk2eAU5dci4DAABNQBNLCIZyLwMAAGGGTZ8BTl1yMAMAAE1IE0sIhnIxAwAAYYZNoAFOXXIyAwAATVATSwuGcjMDAABhhk2hAU5dcjQDAABNWxNLBYZyNQMAAGGGTaIBTl1yNgMAAE1gE0sKhnI3AwAAYYZNowFOXXI4AwAATWoTSwSGcjkDAABhhk2kAU5dcjoDAABNbhNLCIZyOwMAAGGGTaUBTl1yPAMAAE12E0sIhnI9AwAAYYZNpgFOXXI+AwAATX4TSweGcj8DAABhhk2nAU5dckADAABNhRNLCIZyQQMAAGGGTagBTl1yQgMAAE2NE0sHhnJDAwAAYYZNqQFOXXJEAwAATZQTSweGckUDAABhhk2qAU5dckYDAABNmxNLCYZyRwMAAGGGTasBTl1ySAMAAE2kE0sIhnJJAwAAYYZNrAFOXXJKAwAATawTSwiGcksDAABhhk2tAU5dckwDAABNtBNLCYZyTQMAAGGGTa4BTl1yTgMAAE29E0sIhnJPAwAAYYZNrwFOXXJQAwAATcUTSwiGclEDAABhhk2wAU5dclIDAABNzRNLBoZyUwMAAGGGTbEBTl1yVAMAAE3TE0sIhnJVAwAAYYZNsgFOXXJWAwAATdsTSwaGclcDAABhhk2zAU5dclgDAABN4RNLCYZyWQMAAGGGTbQBTl1yWgMAAE3qE0sKhnJbAwAAYYZNtQFOXXJcAwAATfQTSwiGcl0DAABhhk22AU5dcl4DAABN/BNLCYZyXwMAAGGGTbcBTl1yYAMAAE0FFEsFhnJhAwAAYYZNuAFOXXJiAwAATQoUSxSGcmMDAABhhk25AU5dcmQDAABNHhRLFIZyZQMAAGGGTboBTl1yZgMAAE0yFEsXhnJnAwAAYYZNuwFOXXJoAwAATUkUSwGGcmkDAABhhk28AU5dcmoDAABNShRLAYZyawMAAGGGTb0BTl1ybAMAAE1LFEsBhnJtAwAAYYZNvgFOXXJuAwAATUwUSwGGcm8DAABhhk2/AU5dcnADAABNTRRLAYZycQMAAGGGTcABTl1ycgMAAE1OFEsBhnJzAwAAYYZNwQFOXXJ0AwAATU8USwGGcnUDAABhhk3CAU5dcnYDAABNUBRLAYZydwMAAGGGTcMBTl1yeAMAAE1RFEsBhnJ5AwAAYYZNxAFOXXJ6AwAATVIUSwGGcnsDAABhhk3FAU5dcnwDAABNUxRLAYZyfQMAAGGGTcYBTl1yfgMAAE1UFEsBhnJ/AwAAYYZNxwFOXXKAAwAATVUUSwGGcoEDAABhhk3IAU5dcoIDAABNVhRLAYZygwMAAGGGTckBTl1yhAMAAE1XFEsBhnKFAwAAYYZNygFOXXKGAwAATVgUSwGGcocDAABhhk3LAU5dcogDAABNWRRLAYZyiQMAAGGGTcwBTl1yigMAAE1aFEsBhnKLAwAAYYZNzQFOXXKMAwAATVsUSwGGco0DAABhhk3OAU5dco4DAABNXBRLAYZyjwMAAGGGTc8BTl1ykAMAAE1dFEsBhnKRAwAAYYZN0AFOXXKSAwAATV4USwGGcpMDAABhhk3RAU5dcpQDAABNXxRLAYZylQMAAGGGTdIBTl1ylgMAAE1gFEsBhnKXAwAAYYZN0wFOXXKYAwAATWEUSwGGcpkDAABhhk3UAU5dcpoDAABNYhRLAYZymwMAAGGGTdUBTl1ynAMAAE1jFEsBhnKdAwAAYYZN1gFOXXKeAwAATWQUSwGGcp8DAABhhk3XAU5dcqADAABNZRRLAYZyoQMAAGGGTdgBTl1yogMAAE1mFEsBhnKjAwAAYYZN2QFOXXKkAwAATWcUSwGGcqUDAABhhk3aAU5dcqYDAABNaBRLAYZypwMAAGGGTdsBTl1yqAMAAE1pFEsBhnKpAwAAYYZN3AFOXXKqAwAATWoUSwGGcqsDAABhhk3dAU5dcqwDAABNaxRLAYZyrQMAAGGGTd4BTl1yrgMAAE1sFEsBhnKvAwAAYYZN3wFOXXKwAwAATW0USwGGcrEDAABhhk3gAU5dcrIDAABNbhRLAYZyswMAAGGGTeEBTl1ytAMAAE1vFEsBhnK1AwAAYYZN4gFOXXK2AwAATXAUSwGGcrcDAABhhk3jAU5dcrgDAABNcRRLAYZyuQMAAGGGTeQBTl1yugMAAE1yFEsBhnK7AwAAYYZN5QFOXXK8AwAATXMUSwGGcr0DAABhhk3mAU5dcr4DAABNdBRLAYZyvwMAAGGGTecBTl1ywAMAAE11FEsBhnLBAwAAYYZN6AFOXXLCAwAATXYUSwGGcsMDAABhhk3pAU5dcsQDAABNdxRLAYZyxQMAAGGGTeoBTl1yxgMAAE14FEsBhnLHAwAAYYZN6wFOXXLIAwAATXkUSwGGcskDAABhhk3sAU5dcsoDAABNehRLAYZyywMAAGGGTe0BTl1yzAMAAE17FEsBhnLNAwAAYYZN7gFOXXLOAwAATXwUSwGGcs8DAABhhk3vAU5dctADAABNfRRLAYZy0QMAAGGGTfABTl1y0gMAAE1+FEsBhnLTAwAAYYZN8QFOXXLUAwAATX8USwGGctUDAABhhk3yAU5dctYDAABNgBRLAYZy1wMAAGGGTfMBTl1y2AMAAE2BFEsBhnLZAwAAYYZN9AFOXXLaAwAATYIUSwGGctsDAABhhk31AU5dctwDAABNgxRLAYZy3QMAAGGGTfYBTl1y3gMAAE2EFEsBhnLfAwAAYYZN9wFOXXLgAwAATYUUSwGGcuEDAABhhk34AU5dcuIDAABNhhRLAYZy4wMAAGGGTfkBTl1y5AMAAE2HFEsBhnLlAwAAYYZN+gFOXXLmAwAATYgUSwGGcucDAABhhk37AU5dcugDAABNiRRLAYZy6QMAAGGGTfwBTl1y6gMAAE2KFEsBhnLrAwAAYYZN/QFOXXLsAwAATYsUSwGGcu0DAABhhk3+AU5dcu4DAABNjBRLAYZy7wMAAGGGTf8BTl1y8AMAAE2NFEsBhnLxAwAAYYZNAAJOXXLyAwAATY4USwGGcvMDAABhhk0BAk5dcvQDAABNjxRLAYZy9QMAAGGGTQICTl1y9gMAAE2QFEsBhnL3AwAAYYZNAwJOXXL4AwAATZEUSwGGcvkDAABhhk0EAk5dcvoDAABNkhRLAYZy+wMAAGGGTQUCTl1y/AMAAE2TFEsBhnL9AwAAYYZNBgJOXXL+AwAATZQUSwGGcv8DAABhhk0HAk5dcgAEAABNlRRLAYZyAQQAAGGGTQgCTl1yAgQAAE2WFEsBhnIDBAAAYYZNCQJOXXIEBAAATZcUSwGGcgUEAABhhk0KAk5dcgYEAABNmBRLAYZyBwQAAGGGTQsCTl1yCAQAAE2ZFEsBhnIJBAAAYYZNDAJOXXIKBAAATZoUSwGGcgsEAABhhk0NAk5dcgwEAABNmxRLAYZyDQQAAGGGTQ4CTl1yDgQAAE2cFEsBhnIPBAAAYYZNDwJOXXIQBAAATZ0USwGGchEEAABhhk0QAk5dchIEAABNnhRLAYZyEwQAAGGGTRECTl1yFAQAAE2fFEsBhnIVBAAAYYZNEgJOXXIWBAAATaAUSwGGchcEAABhhk0TAk5dchgEAABNoRRLAYZyGQQAAGGGTRQCTl1yGgQAAE2iFEsBhnIbBAAAYYZNFQJOXXIcBAAATaMUSwGGch0EAABhhk0WAk5dch4EAABNpBRLAYZyHwQAAGGGTRcCTl1yIAQAAE2lFEsBhnIhBAAAYYZNGAJOXXIiBAAATaYUSxOGciMEAABhhk0ZAk5dciQEAABNuRRLB4ZyJQQAAGGGTRoCTl1yJgQAAE3AFEsMhnInBAAAYYZNGwJOXXIoBAAATcwUSw6GcikEAABhhk0cAk5dcioEAABN2hRLEIZyKwQAAGGGTR0CTl1yLAQAAE3qFEsQhnItBAAAYYZNHgJOXXIuBAAATfoUSwuGci8EAABhhk0fAk5dcjAEAABNBRVLC4ZyMQQAAGGGTSACTl1yMgQAAE0QFUsUhnIzBAAAYYZNIQJOXXI0BAAATSQVSxOGcjUEAABhhk0iAk5dcjYEAABNNxVLDoZyNwQAAGGGTSMCTl1yOAQAAE1FFUsWhnI5BAAAYYZNJAJOXXI6BAAATVsVSw6GcjsEAABhhk0lAk5dcjwEAABNaRVLE4ZyPQQAAGGGTSYCTl1yPgQAAE18FUsLhnI/BAAAYYZNJwJOXXJABAAATYcVSwqGckEEAABhhk0oAk5dckIEAABNkRVLD4ZyQwQAAGGGTSkCTl1yRAQAAE2gFUsHhnJFBAAAYYZNKgJOXXJGBAAATacVSweGckcEAABhhk0rAk5dckgEAABNrhVLGIZySQQAAGGGTSwCTl1ySgQAAE3GFUsThnJLBAAAYYZNLQJOXXJMBAAATdkVSweGck0EAABhhk0uAk5dck4EAABN4BVLE4ZyTwQAAGGGTS8CTl1yUAQAAE3zFUsKhnJRBAAAYYZNMAJOXXJSBAAATf0VSw+GclMEAABhhk0xAk5dclQEAABNDBZLE4ZyVQQAAGGGTTICTl1yVgQAAE0fFksRhnJXBAAAYYZNMwJOXXJYBAAATTAWSxGGclkEAABhhk00Ak5dcloEAABNQRZLEYZyWwQAAGGGTTUCTl1yXAQAAE1SFksQhnJdBAAAYYZNNgJOXXJeBAAATWIWSweGcl8EAABhhk03Ak5dcmAEAABNaRZLE4ZyYQQAAGGGTTgCTl1yYgQAAE18FksLhnJjBAAAYYZNOQJOXXJkBAAATYcWSwqGcmUEAABhhk06Ak5dcmYEAABNkRZLEYZyZwQAAGGGTTsCTl1yaAQAAE2iFksRhnJpBAAAYYZNPAJOXXJqBAAATbMWSxOGcmsEAABhhk09Ak5dcmwEAABNxhZLGIZybQQAAGGGTT4CTl1ybgQAAE3eFksPhnJvBAAAYYZNPwJOXXJwBAAATe0WSw6GcnEEAABhhk1AAk5dcnIEAABN+xZLE4ZycwQAAGGGTUECTl1ydAQAAE0OF0sRhnJ1BAAAYYZNQgJOXXJ2BAAATR8XSwqGcncEAABhhk1DAk5dcngEAABNKRdLCoZyeQQAAGGGTUQCTl1yegQAAE0zF0sHhnJ7BAAAYYZNRQJOXXJ8BAAATToXSw6Gcn0EAABhhk1GAk5dcn4EAABNSBdLD4ZyfwQAAGGGTUcCTl1ygAQAAE1XF0sYhnKBBAAAYYZNSAJOXXKCBAAATW8XSxSGcoMEAABhhk1JAk5dcoQEAABNgxdLE4ZyhQQAAGGGTUoCTl1yhgQAAE2WF0sThnKHBAAAYYZNSwJOXXKIBAAATakXSxOGcokEAABhhk1MAk5dcooEAABNvBdLDoZyiwQAAGGGTU0CTl1yjAQAAE3KF0sHhnKNBAAAYYZNTgJOXXKOBAAATdEXSwqGco8EAABhhk1PAk5dcpAEAABN2xdLB4ZykQQAAGGGTVACTl1ykgQAAE3iF0sHhnKTBAAAYYZNUQJOXXKUBAAATekXSwqGcpUEAABhhk1SAk5dcpYEAABN8xdLDoZylwQAAGGGTVMCTl1ymAQAAE0BGEsPhnKZBAAAYYZNVAJOXXKaBAAATRAYSxCGcpsEAABhhk1VAk5dcpwEAABNIBhLE4ZynQQAAGGGTVYCTl1yngQAAE0zGEsKhnKfBAAAYYZNVwJOXXKgBAAATT0YSxOGcqEEAABhhk1YAk5dcqIEAABNUBhLDoZyowQAAGGGTVkCTl1ypAQAAE1eGEsKhnKlBAAAYYZNWgJOXXKmBAAATWgYSxCGcqcEAABhhk1bAk5dcqgEAABNeBhLGIZyqQQAAGGGTVwCTl1yqgQAAE2QGEsThnKrBAAAYYZNXQJOXXKsBAAATaMYSwuGcq0EAABhhk1eAk5dcq4EAABNrhhLEYZyrwQAAGGGTV8CTl1ysAQAAE2/GEsYhnKxBAAAYYZNYAJOXXKyBAAATdcYSxaGcrMEAABhhk1hAk5dcrQEAABN7RhLEYZytQQAAGGGTWICTl1ytgQAAE3+GEsLhnK3BAAAYYZNYwJOXXK4BAAATQkZSw+GcrkEAABhhk1kAk5dcroEAABNGBlLB4ZyuwQAAGGGTWUCTl1yvAQAAE0fGUsLhnK9BAAAYYZNZgJOXXK+BAAATSoZSw+Gcr8EAABhhk1nAk5dcsAEAABNORlLGIZywQQAAGGGTWgCTl1ywgQAAE1RGUsThnLDBAAAYYZNaQJOXXLEBAAATWQZSxGGcsUEAABhhk1qAk5dcsYEAABNdRlLE4ZyxwQAAGGGTWsCTl1yyAQAAE2IGUsLhnLJBAAAYYZNbAJOXXLKBAAATZMZSxaGcssEAABhhk1tAk5dcswEAABNqRlLE4ZyzQQAAGGGTW4CTl1yzgQAAE28GUsRhnLPBAAAYYZNbwJOXXLQBAAATc0ZSxOGctEEAABhhk1wAk5dctIEAABN4BlLEYZy0wQAAGGGTXECTl1y1AQAAE3xGUsHhnLVBAAAYYZNcgJOXXLWBAAATfgZSxiGctcEAABhhk1zAk5dctgEAABNEBpLC4Zy2QQAAGGGTXQCTl1y2gQAAE0bGksLhnLbBAAAYYZNdQJOXXLcBAAATSYaSxOGct0EAABhhk12Ak5dct4EAABNORpLGIZy3wQAAGGGTXcCTl1y4AQAAE1RGksRhnLhBAAAYYZNeAJOXXLiBAAATWIaSxiGcuMEAABhhk15Ak5dcuQEAABNehpLEIZy5QQAAGGGTXoCTl1y5gQAAE2KGksLhnLnBAAAYYZNewJOXXLoBAAATZUaSxaGcukEAABhhk18Ak5dcuoEAABNqxpLFYZy6wQAAGGGTX0CTl1y7AQAAE3AGksLhnLtBAAAYYZNfgJOXXLuBAAATcsaSxGGcu8EAABhhk1/Ak5dcvAEAABN3BpLDIZy8QQAAGGGTYACTl1y8gQAAE3oGksThnLzBAAAYYZNgQJOXXL0BAAATfsaSw6GcvUEAABhhk2CAk5dcvYEAABNCRtLC4Zy9wQAAGGGTYMCTl1y+AQAAE0UG0sKhnL5BAAAYYZNhAJOXXL6BAAATR4bSw+GcvsEAABhhk2FAk5dcvwEAABNLRtLDoZy/QQAAGGGTYYCTl1y/gQAAE07G0sWhnL/BAAAYYZNhwJOXXIABQAATVEbSxaGcgEFAABhhk2IAk5dcgIFAABNZxtLEIZyAwUAAGGGTYkCTl1yBAUAAE13G0sThnIFBQAAYYZNigJOXXIGBQAATYobSxaGcgcFAABhhk2LAk5dcggFAABNoBtLDoZyCQUAAGGGTYwCTl1yCgUAAE2uG0sRhnILBQAAYYZNjQJOXXIMBQAATb8bSw+Gcg0FAABhhk2OAk5dcg4FAABNzhtLE4ZyDwUAAGGGTY8CTl1yEAUAAE3hG0sLhnIRBQAAYYZNkAJOXXISBQAATewbSweGchMFAABhhk2RAk5dchQFAABN8xtLE4ZyFQUAAGGGTZICTl1yFgUAAE0GHEsLhnIXBQAAYYZNkwJOXXIYBQAATREcSw+GchkFAABhhk2UAk5dchoFAABNIBxLDoZyGwUAAGGGTZUCTl1yHAUAAE0uHEsPhnIdBQAAYYZNlgJOXXIeBQAATT0cSxOGch8FAABhhk2XAk5dciAFAABNUBxLGIZyIQUAAGGGTZgCTl1yIgUAAE1oHEsThnIjBQAAYYZNmQJOXXIkBQAATXscSxOGciUFAABhhk2aAk5dciYFAABNjhxLE4ZyJwUAAGGGTZsCTl1yKAUAAE2hHEsThnIpBQAAYYZNnAJOXXIqBQAATbQcSxGGcisFAABhhk2dAk5dciwFAABNxRxLDoZyLQUAAGGGTZ4CTl1yLgUAAE3THEsMhnIvBQAAYYZNnwJOXXIwBQAATd8cSw6GcjEFAABhhk2gAk5dcjIFAABN7RxLFIZyMwUAAGGGTaECTl1yNAUAAE0BHUsThnI1BQAAYYZNogJOXXI2BQAATRQdSxOGcjcFAABhhk2jAk5dcjgFAABNJx1LDoZyOQUAAGGGTaQCTl1yOgUAAE01HUsMhnI7BQAAYYZNpQJOXXI8BQAATUEdSwqGcj0FAABhhk2mAk5dcj4FAABNSx1LCoZyPwUAAGGGTacCTl1yQAUAAE1VHUsRhnJBBQAAYYZNqAJOXXJCBQAATWYdSxSGckMFAABhhk2pAk5dckQFAABNeh1LFYZyRQUAAGGGTaoCTl1yRgUAAE2PHUsOhnJHBQAAYYZNqwJOXXJIBQAATZ0dSw6GckkFAABhhk2sAk5dckoFAABNqx1LGIZySwUAAGGGTa0CTl1yTAUAAE3DHUsQhnJNBQAAYYZNrgJOXXJOBQAATdMdSw6Gck8FAABhhk2vAk5dclAFAABN4R1LDoZyUQUAAGGGTbACTl1yUgUAAE3vHUsKhnJTBQAAYYZNsQJOXXJUBQAATfkdSwuGclUFAABhhk2yAk5dclYFAABNBB5LEYZyVwUAAGGGTbMCTl1yWAUAAE0VHksYhnJZBQAAYYZNtAJOXXJaBQAATS0eSwyGclsFAABhhk21Ak5dclwFAABNOR5LDIZyXQUAAGGGTbYCTl1yXgUAAE1FHksLhnJfBQAAYYZNtwJOXXJgBQAATVAeSw6GcmEFAABhhk24Ak5dcmIFAABNXh5LFoZyYwUAAGGGTbkCTl1yZAUAAE10HksThnJlBQAAYYZNugJOXXJmBQAATYceSxGGcmcFAABhhk27Ak5dcmgFAABNmB5LE4ZyaQUAAGGGTbwCTl1yagUAAE2rHksLhnJrBQAAYYZNvQJOXXJsBQAATbYeSxiGcm0FAABhhk2+Ak5dcm4FAABNzh5LFYZybwUAAGGGTb8CTl1ycAUAAE3jHksUhnJxBQAAYYZNwAJOXXJyBQAATfceSxOGcnMFAABhhk3BAk5dcnQFAABNCh9LEYZydQUAAGGGTcICTl1ydgUAAE0bH0sHhnJ3BQAAYYZNwwJOXXJ4BQAATSIfSweGcnkFAABhhk3EAk5dcnoFAABNKR9LC4ZyewUAAGGGTcUCTl1yfAUAAE00H0sWhnJ9BQAAYYZNxgJOXXJ+BQAATUofSxSGcn8FAABhhk3HAk5dcoAFAABNXh9LFIZygQUAAGGGTcgCTl1yggUAAE1yH0sOhnKDBQAAYYZNyQJOXXKEBQAATYAfSwuGcoUFAABhhk3KAk5dcoYFAABNix9LFoZyhwUAAGGGTcsCTl1yiAUAAE2hH0sWhnKJBQAAYYZNzAJOXXKKBQAATbcfSwuGcosFAABhhk3NAk5dcowFAABNwh9LEYZyjQUAAGGGTc4CTl1yjgUAAE3TH0sOhnKPBQAAYYZNzwJOXXKQBQAATeEfSxSGcpEFAABhhk3QAk5dcpIFAABN9R9LE4ZykwUAAGGGTdECTl1ylAUAAE0IIEsMhnKVBQAAYYZN0gJOXXKWBQAATRQgSwuGcpcFAABhhk3TAk5dcpgFAABNHyBLC4ZymQUAAGGGTdQCTl1ymgUAAE0qIEsKhnKbBQAAYYZN1QJOXXKcBQAATTQgSxOGcp0FAABhhk3WAk5dcp4FAABNRyBLGIZynwUAAGGGTdcCTl1yoAUAAE1fIEsThnKhBQAAYYZN2AJOXXKiBQAATXIgSxOGcqMFAABhhk3ZAk5dcqQFAABNhSBLFoZypQUAAGGGTdoCTl1ypgUAAE2bIEsOhnKnBQAAYYZN2wJOXXKoBQAATakgSweGcqkFAABhhk3cAk5dcqoFAABNsCBLB4ZyqwUAAGGGTd0CTl1yrAUAAE23IEsThnKtBQAAYYZN3gJOXXKuBQAATcogSwyGcq8FAABhhk3fAk5dcrAFAABN1iBLD4ZysQUAAGGGTeACTl1ysgUAAE3lIEsWhnKzBQAAYYZN4QJOXXK0BQAATfsgSxGGcrUFAABhhk3iAk5dcrYFAABNDCFLCoZytwUAAGGGTeMCTl1yuAUAAE0WIUsLhnK5BQAAYYZN5AJOXXK6BQAATSEhSw6GcrsFAABhhk3lAk5dcrwFAABNLyFLE4ZyvQUAAGGGTeYCTl1yvgUAAE1CIUsRhnK/BQAAYYZN5wJOXXLABQAATVMhSxaGcsEFAABhhk3oAk5dcsIFAABNaSFLEIZywwUAAGGGTekCTl1yxAUAAE15IUsVhnLFBQAAYYZN6gJOXXLGBQAATY4hSwyGcscFAABhhk3rAk5dcsgFAABNmiFLEYZyyQUAAGGGTewCTl1yygUAAE2rIUsWhnLLBQAAYYZN7QJOXXLMBQAATcEhSxGGcs0FAABhhk3uAk5dcs4FAABN0iFLEIZyzwUAAGGGTe8CTl1y0AUAAE3iIUsPhnLRBQAAYYZN8AJOXXLSBQAATfEhSxOGctMFAABhhk3xAk5dctQFAABNBCJLEYZy1QUAAGGGTfICTl1y1gUAAE0VIksXhnLXBQAAYYZN8wJOXXLYBQAATSwiSxOGctkFAABhhk30Ak5dctoFAABNPyJLB4Zy2wUAAGGGTfUCTl1y3AUAAE1GIksMhnLdBQAAYYZN9gJOXXLeBQAATVIiSw6Gct8FAABhhk33Ak5dcuAFAABNYCJLEIZy4QUAAGGGTfgCTl1y4gUAAE1wIksQhnLjBQAAYYZN+QJOXXLkBQAATYAiSwuGcuUFAABhhk36Ak5dcuYFAABNiyJLC4Zy5wUAAGGGTfsCTl1y6AUAAE2WIksUhnLpBQAAYYZN/AJOXXLqBQAATaoiSxOGcusFAABhhk39Ak5dcuwFAABNvSJLDoZy7QUAAGGGTf4CTl1y7gUAAE3LIksWhnLvBQAAYYZN/wJOXXLwBQAATeEiSw6GcvEFAABhhk0AA05dcvIFAABN7yJLE4Zy8wUAAGGGTQEDTl1y9AUAAE0CI0sLhnL1BQAAYYZNAgNOXXL2BQAATQ0jSwqGcvcFAABhhk0DA05dcvgFAABNFyNLD4Zy+QUAAGGGTQQDTl1y+gUAAE0mI0sHhnL7BQAAYYZNBQNOXXL8BQAATS0jSweGcv0FAABhhk0GA05dcv4FAABNNCNLGIZy/wUAAGGGTQcDTl1yAAYAAE1MI0sThnIBBgAAYYZNCANOXXICBgAATV8jSweGcgMGAABhhk0JA05dcgQGAABNZiNLE4ZyBQYAAGGGTQoDTl1yBgYAAE15I0sKhnIHBgAAYYZNCwNOXXIIBgAATYMjSw+GcgkGAABhhk0MA05dcgoGAABNkiNLE4ZyCwYAAGGGTQ0DTl1yDAYAAE2lI0sRhnINBgAAYYZNDgNOXXIOBgAATbYjSxGGcg8GAABhhk0PA05dchAGAABNxyNLEYZyEQYAAGGGTRADTl1yEgYAAE3YI0sQhnITBgAAYYZNEQNOXXIUBgAATegjSweGchUGAABhhk0SA05dchYGAABN7yNLE4ZyFwYAAGGGTRMDTl1yGAYAAE0CJEsLhnIZBgAAYYZNFANOXXIaBgAATQ0kSwqGchsGAABhhk0VA05dchwGAABNFyRLEYZyHQYAAGGGTRYDTl1yHgYAAE0oJEsRhnIfBgAAYYZNFwNOXXIgBgAATTkkSxOGciEGAABhhk0YA05dciIGAABNTCRLGIZyIwYAAGGGTRkDTl1yJAYAAE1kJEsPhnIlBgAAYYZNGgNOXXImBgAATXMkSw6GcicGAABhhk0bA05dcigGAABNgSRLE4ZyKQYAAGGGTRwDTl1yKgYAAE2UJEsRhnIrBgAAYYZNHQNOXXIsBgAATaUkSwqGci0GAABhhk0eA05dci4GAABNryRLCoZyLwYAAGGGTR8DTl1yMAYAAE25JEsHhnIxBgAAYYZNIANOXXIyBgAATcAkSw6GcjMGAABhhk0hA05dcjQGAABNziRLD4ZyNQYAAGGGTSIDTl1yNgYAAE3dJEsYhnI3BgAAYYZNIwNOXXI4BgAATfUkSxSGcjkGAABhhk0kA05dcjoGAABNCSVLE4ZyOwYAAGGGTSUDTl1yPAYAAE0cJUsThnI9BgAAYYZNJgNOXXI+BgAATS8lSxOGcj8GAABhhk0nA05dckAGAABNQiVLDoZyQQYAAGGGTSgDTl1yQgYAAE1QJUsHhnJDBgAAYYZNKQNOXXJEBgAATVclSwqGckUGAABhhk0qA05dckYGAABNYSVLB4ZyRwYAAGGGTSsDTl1ySAYAAE1oJUsHhnJJBgAAYYZNLANOXXJKBgAATW8lSwqGcksGAABhhk0tA05dckwGAABNeSVLDoZyTQYAAGGGTS4DTl1yTgYAAE2HJUsPhnJPBgAAYYZNLwNOXXJQBgAATZYlSxCGclEGAABhhk0wA05dclIGAABNpiVLE4ZyUwYAAGGGTTEDTl1yVAYAAE25JUsKhnJVBgAAYYZNMgNOXXJWBgAATcMlSxOGclcGAABhhk0zA05dclgGAABN1iVLDoZyWQYAAGGGTTQDTl1yWgYAAE3kJUsKhnJbBgAAYYZNNQNOXXJcBgAATe4lSxCGcl0GAABhhk02A05dcl4GAABN/iVLGIZyXwYAAGGGTTcDTl1yYAYAAE0WJksThnJhBgAAYYZNOANOXXJiBgAATSkmSwuGcmMGAABhhk05A05dcmQGAABNNCZLEYZyZQYAAGGGTToDTl1yZgYAAE1FJksYhnJnBgAAYYZNOwNOXXJoBgAATV0mSxaGcmkGAABhhk08A05dcmoGAABNcyZLEYZyawYAAGGGTT0DTl1ybAYAAE2EJksLhnJtBgAAYYZNPgNOXXJuBgAATY8mSw+Gcm8GAABhhk0/A05dcnAGAABNniZLB4ZycQYAAGGGTUADTl1ycgYAAE2lJksLhnJzBgAAYYZNQQNOXXJ0BgAATbAmSw+GcnUGAABhhk1CA05dcnYGAABNvyZLGIZydwYAAGGGTUMDTl1yeAYAAE3XJksThnJ5BgAAYYZNRANOXXJ6BgAATeomSxGGcnsGAABhhk1FA05dcnwGAABN+yZLE4ZyfQYAAGGGTUYDTl1yfgYAAE0OJ0sLhnJ/BgAAYYZNRwNOXXKABgAATRknSxaGcoEGAABhhk1IA05dcoIGAABNLydLE4ZygwYAAGGGTUkDTl1yhAYAAE1CJ0sRhnKFBgAAYYZNSgNOXXKGBgAATVMnSxOGcocGAABhhk1LA05dcogGAABNZidLEYZyiQYAAGGGTUwDTl1yigYAAE13J0sHhnKLBgAAYYZNTQNOXXKMBgAATX4nSxiGco0GAABhhk1OA05dco4GAABNlidLC4ZyjwYAAGGGTU8DTl1ykAYAAE2hJ0sLhnKRBgAAYYZNUANOXXKSBgAATawnSxOGcpMGAABhhk1RA05dcpQGAABNvydLGIZylQYAAGGGTVIDTl1ylgYAAE3XJ0sRhnKXBgAAYYZNUwNOXXKYBgAATegnSxiGcpkGAABhhk1UA05dcpoGAABNAChLEIZymwYAAGGGTVUDTl1ynAYAAE0QKEsLhnKdBgAAYYZNVgNOXXKeBgAATRsoSxaGcp8GAABhhk1XA05dcqAGAABNMShLFYZyoQYAAGGGTVgDTl1yogYAAE1GKEsLhnKjBgAAYYZNWQNOXXKkBgAATVEoSxGGcqUGAABhhk1aA05dcqYGAABNYihLDIZypwYAAGGGTVsDTl1yqAYAAE1uKEsThnKpBgAAYYZNXANOXXKqBgAATYEoSw6GcqsGAABhhk1dA05dcqwGAABNjyhLC4ZyrQYAAGGGTV4DTl1yrgYAAE2aKEsKhnKvBgAAYYZNXwNOXXKwBgAATaQoSw+GcrEGAABhhk1gA05dcrIGAABNsyhLDoZyswYAAGGGTWEDTl1ytAYAAE3BKEsWhnK1BgAAYYZNYgNOXXK2BgAATdcoSxaGcrcGAABhhk1jA05dcrgGAABN7ShLEIZyuQYAAGGGTWQDTl1yugYAAE39KEsThnK7BgAAYYZNZQNOXXK8BgAATRApSxaGcr0GAABhhk1mA05dcr4GAABNJilLDoZyvwYAAGGGTWcDTl1ywAYAAE00KUsRhnLBBgAAYYZNaANOXXLCBgAATUUpSw+GcsMGAABhhk1pA05dcsQGAABNVClLE4ZyxQYAAGGGTWoDTl1yxgYAAE1nKUsLhnLHBgAAYYZNawNOXXLIBgAATXIpSweGcskGAABhhk1sA05dcsoGAABNeSlLE4ZyywYAAGGGTW0DTl1yzAYAAE2MKUsLhnLNBgAAYYZNbgNOXXLOBgAATZcpSw+Gcs8GAABhhk1vA05dctAGAABNpilLDoZy0QYAAGGGTXADTl1y0gYAAE20KUsPhnLTBgAAYYZNcQNOXXLUBgAATcMpSxOGctUGAABhhk1yA05dctYGAABN1ilLGIZy1wYAAGGGTXMDTl1y2AYAAE3uKUsThnLZBgAAYYZNdANOXXLaBgAATQEqSxOGctsGAABhhk11A05dctwGAABNFCpLE4Zy3QYAAGGGTXYDTl1y3gYAAE0nKksThnLfBgAAYYZNdwNOXXLgBgAATToqSxGGcuEGAABhhk14A05dcuIGAABNSypLDoZy4wYAAGGGTXkDTl1y5AYAAE1ZKksMhnLlBgAAYYZNegNOXXLmBgAATWUqSw6GcucGAABhhk17A05dcugGAABNcypLFIZy6QYAAGGGTXwDTl1y6gYAAE2HKksThnLrBgAAYYZNfQNOXXLsBgAATZoqSxOGcu0GAABhhk1+A05dcu4GAABNrSpLDoZy7wYAAGGGTX8DTl1y8AYAAE27KksMhnLxBgAAYYZNgANOXXLyBgAATccqSwqGcvMGAABhhk2BA05dcvQGAABN0SpLCoZy9QYAAGGGTYIDTl1y9gYAAE3bKksRhnL3BgAAYYZNgwNOXXL4BgAATewqSxSGcvkGAABhhk2EA05dcvoGAABNACtLFYZy+wYAAGGGTYUDTl1y/AYAAE0VK0sOhnL9BgAAYYZNhgNOXXL+BgAATSMrSw6Gcv8GAABhhk2HA05dcgAHAABNMStLGIZyAQcAAGGGTYgDTl1yAgcAAE1JK0sQhnIDBwAAYYZNiQNOXXIEBwAATVkrSw6GcgUHAABhhk2KA05dcgYHAABNZytLDoZyBwcAAGGGTYsDTl1yCAcAAE11K0sKhnIJBwAAYYZNjANOXXIKBwAATX8rSwuGcgsHAABhhk2NA05dcgwHAABNiitLEYZyDQcAAGGGTY4DTl1yDgcAAE2bK0sYhnIPBwAAYYZNjwNOXXIQBwAATbMrSwyGchEHAABhhk2QA05dchIHAABNvytLDIZyEwcAAGGGTZEDTl1yFAcAAE3LK0sLhnIVBwAAYYZNkgNOXXIWBwAATdYrSw6GchcHAABhhk2TA05dchgHAABN5CtLFoZyGQcAAGGGTZQDTl1yGgcAAE36K0sThnIbBwAAYYZNlQNOXXIcBwAATQ0sSxGGch0HAABhhk2WA05dch4HAABNHixLE4ZyHwcAAGGGTZcDTl1yIAcAAE0xLEsLhnIhBwAAYYZNmANOXXIiBwAATTwsSxiGciMHAABhhk2ZA05dciQHAABNVCxLFYZyJQcAAGGGTZoDTl1yJgcAAE1pLEsUhnInBwAAYYZNmwNOXXIoBwAATX0sSxOGcikHAABhhk2cA05dcioHAABNkCxLEYZyKwcAAGGGTZ0DTl1yLAcAAE2hLEsHhnItBwAAYYZNngNOXXIuBwAATagsSweGci8HAABhhk2fA05dcjAHAABNryxLC4ZyMQcAAGGGTaADTl1yMgcAAE26LEsWhnIzBwAAYYZNoQNOXXI0BwAATdAsSxSGcjUHAABhhk2iA05dcjYHAABN5CxLFIZyNwcAAGGGTaMDTl1yOAcAAE34LEsOhnI5BwAAYYZNpANOXXI6BwAATQYtSwuGcjsHAABhhk2lA05dcjwHAABNES1LFoZyPQcAAGGGTaYDTl1yPgcAAE0nLUsWhnI/BwAAYYZNpwNOXXJABwAATT0tSwuGckEHAABhhk2oA05dckIHAABNSC1LEYZyQwcAAGGGTakDTl1yRAcAAE1ZLUsOhnJFBwAAYYZNqgNOXXJGBwAATWctSxSGckcHAABhhk2rA05dckgHAABNey1LE4ZySQcAAGGGTawDTl1ySgcAAE2OLUsMhnJLBwAAYYZNrQNOXXJMBwAATZotSwuGck0HAABhhk2uA05dck4HAABNpS1LC4ZyTwcAAGGGTa8DTl1yUAcAAE2wLUsKhnJRBwAAYYZNsANOXXJSBwAATbotSxOGclMHAABhhk2xA05dclQHAABNzS1LGIZyVQcAAGGGTbIDTl1yVgcAAE3lLUsThnJXBwAAYYZNswNOXXJYBwAATfgtSxOGclkHAABhhk20A05dcloHAABNCy5LFoZyWwcAAGGGTbUDTl1yXAcAAE0hLksOhnJdBwAAYYZNtgNOXXJeBwAATS8uSweGcl8HAABhhk23A05dcmAHAABNNi5LB4ZyYQcAAGGGTbgDTl1yYgcAAE09LksThnJjBwAAYYZNuQNOXXJkBwAATVAuSwyGcmUHAABhhk26A05dcmYHAABNXC5LD4ZyZwcAAGGGTbsDTl1yaAcAAE1rLksWhnJpBwAAYYZNvANOXXJqBwAATYEuSxGGcmsHAABhhk29A05dcmwHAABNki5LCoZybQcAAGGGTb4DTl1ybgcAAE2cLksLhnJvBwAAYYZNvwNOXXJwBwAATacuSw6GcnEHAABhhk3AA05dcnIHAABNtS5LE4ZycwcAAGGGTcEDTl1ydAcAAE3ILksRhnJ1BwAAYYZNwgNOXXJ2BwAATdkuSxaGcncHAABhhk3DA05dcngHAABN7y5LEIZyeQcAAGGGTcQDTl1yegcAAE3/LksVhnJ7BwAAYYZNxQNOXXJ8BwAATRQvSwyGcn0HAABhhk3GA05dcn4HAABNIC9LEYZyfwcAAGGGTccDTl1ygAcAAE0xL0sWhnKBBwAAYYZNyANOXXKCBwAATUcvSxGGcoMHAABhhk3JA05dcoQHAABNWC9LEIZyhQcAAGGGTcoDTl1yhgcAAE1oL0sPhnKHBwAAYYZNywNOXXKIBwAATXcvSxOGcokHAABhhk3MA05dcooHAABNii9LEYZyiwcAAGGGTc0DTl1yjAcAAE2bL0sXhnKNBwAAYYZNzgNOXXKOBwAATbIvSxOGco8HAABhhk3PA05dcpAHAABNxS9LB4ZykQcAAGGGTdADTl1ykgcAAE3ML0sMhnKTBwAAYYZN0QNOXXKUBwAATdgvSw6GcpUHAABhhk3SA05dcpYHAABN5i9LEIZylwcAAGGGTdMDTl1ymAcAAE32L0sQhnKZBwAAYYZN1ANOXXKaBwAATQYwSwuGcpsHAABhhk3VA05dcpwHAABNETBLC4ZynQcAAGGGTdYDTl1yngcAAE0cMEsUhnKfBwAAYYZN1wNOXXKgBwAATTAwSxOGcqEHAABhhk3YA05dcqIHAABNQzBLDoZyowcAAGGGTdkDTl1ypAcAAE1RMEsWhnKlBwAAYYZN2gNOXXKmBwAATWcwSw6GcqcHAABhhk3bA05dcqgHAABNdTBLE4ZyqQcAAGGGTdwDTl1yqgcAAE2IMEsLhnKrBwAAYYZN3QNOXXKsBwAATZMwSwqGcq0HAABhhk3eA05dcq4HAABNnTBLD4ZyrwcAAGGGTd8DTl1ysAcAAE2sMEsHhnKxBwAAYYZN4ANOXXKyBwAATbMwSweGcrMHAABhhk3hA05dcrQHAABNujBLGIZytQcAAGGGTeIDTl1ytgcAAE3SMEsThnK3BwAAYYZN4wNOXXK4BwAATeUwSweGcrkHAABhhk3kA05dcroHAABN7DBLE4ZyuwcAAGGGTeUDTl1yvAcAAE3/MEsKhnK9BwAAYYZN5gNOXXK+BwAATQkxSw+Gcr8HAABhhk3nA05dcsAHAABNGDFLE4ZywQcAAGGGTegDTl1ywgcAAE0rMUsRhnLDBwAAYYZN6QNOXXLEBwAATTwxSxGGcsUHAABhhk3qA05dcsYHAABNTTFLEYZyxwcAAGGGTesDTl1yyAcAAE1eMUsQhnLJBwAAYYZN7ANOXXLKBwAATW4xSweGcssHAABhhk3tA05dcswHAABNdTFLE4ZyzQcAAGGGTe4DTl1yzgcAAE2IMUsLhnLPBwAAYYZN7wNOXXLQBwAATZMxSwqGctEHAABhhk3wA05dctIHAABNnTFLEYZy0wcAAGGGdShN8QNOXXLUBwAATa4xSxGGctUHAABhhk3yA05dctYHAABNvzFLE4Zy1wcAAGGGTfMDTl1y2AcAAE3SMUsYhnLZBwAAYYZN9ANOXXLaBwAATeoxSw+GctsHAABhhk31A05dctwHAABN+TFLDoZy3QcAAGGGTfYDTl1y3gcAAE0HMksThnLfBwAAYYZN9wNOXXLgBwAATRoySxGGcuEHAABhhk34A05dcuIHAABNKzJLCoZy4wcAAGGGTfkDTl1y5AcAAE01MksKhnLlBwAAYYZN+gNOXXLmBwAATT8ySweGcucHAABhhk37A05dcugHAABNRjJLDoZy6QcAAGGGTfwDTl1y6gcAAE1UMksPhnLrBwAAYYZN/QNOXXLsBwAATWMySxiGcu0HAABhhk3+A05dcu4HAABNezJLFIZy7wcAAGGGTf8DTl1y8AcAAE2PMksThnLxBwAAYYZNAAROXXLyBwAATaIySxOGcvMHAABhhk0BBE5dcvQHAABNtTJLE4Zy9QcAAGGGTQIETl1y9gcAAE3IMksOhnL3BwAAYYZNAwROXXL4BwAATdYySweGcvkHAABhhk0EBE5dcvoHAABN3TJLCoZy+wcAAGGGTQUETl1y/AcAAE3nMksHhnL9BwAAYYZNBgROXXL+BwAATe4ySweGcv8HAABhhk0HBE5dcgAIAABN9TJLCoZyAQgAAGGGTQgETl1yAggAAE3/MksOhnIDCAAAYYZNCQROXXIECAAATQ0zSw+GcgUIAABhhk0KBE5dcgYIAABNHDNLEIZyBwgAAGGGTQsETl1yCAgAAE0sM0sThnIJCAAAYYZNDAROXXIKCAAATT8zSwqGcgsIAABhhk0NBE5dcgwIAABNSTNLE4ZyDQgAAGGGTQ4ETl1yDggAAE1cM0sOhnIPCAAAYYZNDwROXXIQCAAATWozSwqGchEIAABhhk0QBE5dchIIAABNdDNLEIZyEwgAAGGGTREETl1yFAgAAE2EM0sYhnIVCAAAYYZNEgROXXIWCAAATZwzSxOGchcIAABhhk0TBE5dchgIAABNrzNLC4ZyGQgAAGGGTRQETl1yGggAAE26M0sRhnIbCAAAYYZNFQROXXIcCAAATcszSxiGch0IAABhhk0WBE5dch4IAABN4zNLFoZyHwgAAGGGTRcETl1yIAgAAE35M0sRhnIhCAAAYYZNGAROXXIiCAAATQo0SwuGciMIAABhhk0ZBE5dciQIAABNFTRLD4ZyJQgAAGGGTRoETl1yJggAAE0kNEsHhnInCAAAYYZNGwROXXIoCAAATSs0SwuGcikIAABhhk0cBE5dcioIAABNNjRLD4ZyKwgAAGGGTR0ETl1yLAgAAE1FNEsYhnItCAAAYYZNHgROXXIuCAAATV00SxOGci8IAABhhk0fBE5dcjAIAABNcDRLEYZyMQgAAGGGTSAETl1yMggAAE2BNEsThnIzCAAAYYZNIQROXXI0CAAATZQ0SwqGcjUIAABhhk0iBE5dcjYIAABNnjRLFoZyNwgAAGGGTSMETl1yOAgAAE20NEsThnI5CAAAYYZNJAROXXI6CAAATcc0SxGGcjsIAABhhk0lBE5dcjwIAABN2DRLE4ZyPQgAAGGGTSYETl1yPggAAE3rNEsRhnI/CAAAYYZNJwROXXJACAAATfw0SweGckEIAABhhk0oBE5dckIIAABNAzVLGIZyQwgAAGGGTSkETl1yRAgAAE0bNUsLhnJFCAAAYYZNKgROXXJGCAAATSY1SwuGckcIAABhhk0rBE5dckgIAABNMTVLE4ZySQgAAGGGTSwETl1ySggAAE1ENUsYhnJLCAAAYYZNLQROXXJMCAAATVw1SxGGck0IAABhhk0uBE5dck4IAABNbTVLGIZyTwgAAGGGTS8ETl1yUAgAAE2FNUsQhnJRCAAAYYZNMAROXXJSCAAATZU1SwqGclMIAABhhk0xBE5dclQIAABNnzVLFoZyVQgAAGGGTTIETl1yVggAAE21NUsVhnJXCAAAYYZNMwROXXJYCAAATco1SwuGclkIAABhhk00BE5dcloIAABN1TVLEYZyWwgAAGGGTTUETl1yXAgAAE3mNUsMhnJdCAAAYYZNNgROXXJeCAAATfI1SxOGcl8IAABhhk03BE5dcmAIAABNBTZLDoZyYQgAAGGGTTgETl1yYggAAE0TNksLhnJjCAAAYYZNOQROXXJkCAAATR42SwqGcmUIAABhhk06BE5dcmYIAABNKDZLD4ZyZwgAAGGGTTsETl1yaAgAAE03NksOhnJpCAAAYYZNPAROXXJqCAAATUU2SxaGcmsIAABhhk09BE5dcmwIAABNWzZLFoZybQgAAGGGTT4ETl1ybggAAE1xNksQhnJvCAAAYYZNPwROXXJwCAAATYE2SxOGcnEIAABhhk1ABE5dcnIIAABNlDZLFoZycwgAAGGGTUEETl1ydAgAAE2qNksOhnJ1CAAAYYZNQgROXXJ2CAAATbg2SxGGcncIAABhhk1DBE5dcngIAABNyTZLD4ZyeQgAAGGGTUQETl1yeggAAE3YNksThnJ7CAAAYYZNRQROXXJ8CAAATes2SwuGcn0IAABhhk1GBE5dcn4IAABN9jZLB4ZyfwgAAGGGTUcETl1ygAgAAE39NksThnKBCAAAYYZNSAROXXKCCAAATRA3SwuGcoMIAABhhk1JBE5dcoQIAABNGzdLD4ZyhQgAAGGGTUoETl1yhggAAE0qN0sOhnKHCAAAYYZNSwROXXKICAAATTg3Sw+GcokIAABhhk1MBE5dcooIAABNRzdLE4ZyiwgAAGGGTU0ETl1yjAgAAE1aN0sYhnKNCAAAYYZNTgROXXKOCAAATXI3SxOGco8IAABhhk1PBE5dcpAIAABNhTdLE4ZykQgAAGGGTVAETl1ykggAAE2YN0sThnKTCAAAYYZNUQROXXKUCAAATas3SxOGcpUIAABhhk1SBE5dcpYIAABNvjdLEYZylwgAAGGGTVMETl1ymAgAAE3PN0sOhnKZCAAAYYZNVAROXXKaCAAATd03SwyGcpsIAABhhk1VBE5dcpwIAABN6TdLDoZynQgAAGGGTVYETl1ynggAAE33N0sUhnKfCAAAYYZNVwROXXKgCAAATQs4SxOGcqEIAABhhk1YBE5dcqIIAABNHjhLE4ZyowgAAGGGTVkETl1ypAgAAE0xOEsOhnKlCAAAYYZNWgROXXKmCAAATT84SwyGcqcIAABhhk1bBE5dcqgIAABNSzhLCoZyqQgAAGGGTVwETl1yqggAAE1VOEsKhnKrCAAAYYZNXQROXXKsCAAATV84SxGGcq0IAABhhk1eBE5dcq4IAABNcDhLFIZyrwgAAGGGTV8ETl1ysAgAAE2EOEsVhnKxCAAAYYZNYAROXXKyCAAATZk4Sw6GcrMIAABhhk1hBE5dcrQIAABNpzhLDoZytQgAAGGGTWIETl1ytggAAE21OEsYhnK3CAAAYYZNYwROXXK4CAAATc04SxCGcrkIAABhhk1kBE5dcroIAABN3ThLDoZyuwgAAGGGTWUETl1yvAgAAE3rOEsOhnK9CAAAYYZNZgROXXK+CAAATfk4SwqGcr8IAABhhk1nBE5dcsAIAABNAzlLC4ZywQgAAGGGTWgETl1ywggAAE0OOUsRhnLDCAAAYYZNaQROXXLECAAATR85SxiGcsUIAABhhk1qBE5dcsYIAABNNzlLDIZyxwgAAGGGTWsETl1yyAgAAE1DOUsMhnLJCAAAYYZNbAROXXLKCAAATU85SwuGcssIAABhhk1tBE5dcswIAABNWjlLDoZyzQgAAGGGTW4ETl1yzggAAE1oOUsWhnLPCAAAYYZNbwROXXLQCAAATX45SxOGctEIAABhhk1wBE5dctIIAABNkTlLEYZy0wgAAGGGTXEETl1y1AgAAE2iOUsThnLVCAAAYYZNcgROXXLWCAAATbU5SwuGctcIAABhhk1zBE5dctgIAABNwDlLGIZy2QgAAGGGTXQETl1y2ggAAE3YOUsVhnLbCAAAYYZNdQROXXLcCAAATe05SxSGct0IAABhhk12BE5dct4IAABNATpLE4Zy3wgAAGGGTXcETl1y4AgAAE0UOksRhnLhCAAAYYZNeAROXXLiCAAATSU6SweGcuMIAABhhk15BE5dcuQIAABNLDpLB4Zy5QgAAGGGTXoETl1y5ggAAE0zOksLhnLnCAAAYYZNewROXXLoCAAATT46SxaGcukIAABhhk18BE5dcuoIAABNVDpLFIZy6wgAAGGGTX0ETl1y7AgAAE1oOksUhnLtCAAAYYZNfgROXXLuCAAATXw6Sw6Gcu8IAABhhk1/BE5dcvAIAABNijpLC4Zy8QgAAGGGTYAETl1y8ggAAE2VOksWhnLzCAAAYYZNgQROXXL0CAAATas6SxaGcvUIAABhhk2CBE5dcvYIAABNwTpLC4Zy9wgAAGGGTYMETl1y+AgAAE3MOksRhnL5CAAAYYZNhAROXXL6CAAATd06Sw6GcvsIAABhhk2FBE5dcvwIAABN6zpLFIZy/QgAAGGGTYYETl1y/ggAAE3/OksThnL/CAAAYYZNhwROXXIACQAATRI7SwyGcgEJAABhhk2IBE5dcgIJAABNHjtLC4ZyAwkAAGGGTYkETl1yBAkAAE0pO0sLhnIFCQAAYYZNigROXXIGCQAATTQ7SwqGcgcJAABhhk2LBE5dcggJAABNPjtLE4ZyCQkAAGGGTYwETl1yCgkAAE1RO0sYhnILCQAAYYZNjQROXXIMCQAATWk7SxOGcg0JAABhhk2OBE5dcg4JAABNfDtLE4ZyDwkAAGGGTY8ETl1yEAkAAE2PO0sWhnIRCQAAYYZNkAROXXISCQAATaU7Sw6GchMJAABhhk2RBE5dchQJAABNsztLB4ZyFQkAAGGGTZIETl1yFgkAAE26O0sHhnIXCQAAYYZNkwROXXIYCQAATcE7SxOGchkJAABhhk2UBE5dchoJAABN1DtLDIZyGwkAAGGGTZUETl1yHAkAAE3gO0sPhnIdCQAAYYZNlgROXXIeCQAATe87SxaGch8JAABhhk2XBE5dciAJAABNBTxLEYZyIQkAAGGGTZgETl1yIgkAAE0WPEsKhnIjCQAAYYZNmQROXXIkCQAATSA8SwuGciUJAABhhk2aBE5dciYJAABNKzxLDoZyJwkAAGGGTZsETl1yKAkAAE05PEsThnIpCQAAYYZNnAROXXIqCQAATUw8SxGGcisJAABhhk2dBE5dciwJAABNXTxLFoZyLQkAAGGGTZ4ETl1yLgkAAE1zPEsQhnIvCQAAYYZNnwROXXIwCQAATYM8SxWGcjEJAABhhk2gBE5dcjIJAABNmDxLDIZyMwkAAGGGTaEETl1yNAkAAE2kPEsRhnI1CQAAYYZNogROXXI2CQAATbU8SxaGcjcJAABhhk2jBE5dcjgJAABNyzxLEYZyOQkAAGGGTaQETl1yOgkAAE3cPEsQhnI7CQAAYYZNpQROXXI8CQAATew8Sw+Gcj0JAABhhk2mBE5dcj4JAABN+zxLE4ZyPwkAAGGGTacETl1yQAkAAE0OPUsRhnJBCQAAYYZNqAROXXJCCQAATR89SxeGckMJAABhhk2pBE5dckQJAABNNj1LE4ZyRQkAAGGGTaoETl1yRgkAAE1JPUsHhnJHCQAAYYZNqwROXXJICQAATVA9SwyGckkJAABhhk2sBE5dckoJAABNXD1LDoZySwkAAGGGTa0ETl1yTAkAAE1qPUsQhnJNCQAAYYZNrgROXXJOCQAATXo9SxCGck8JAABhhk2vBE5dclAJAABNij1LC4ZyUQkAAGGGTbAETl1yUgkAAE2VPUsLhnJTCQAAYYZNsQROXXJUCQAATaA9SxSGclUJAABhhk2yBE5dclYJAABNtD1LE4ZyVwkAAGGGTbMETl1yWAkAAE3HPUsOhnJZCQAAYYZNtAROXXJaCQAATdU9SxaGclsJAABhhk21BE5dclwJAABN6z1LDoZyXQkAAGGGTbYETl1yXgkAAE35PUsThnJfCQAAYYZNtwROXXJgCQAATQw+SwuGcmEJAABhhk24BE5dcmIJAABNFz5LCoZyYwkAAGGGTbkETl1yZAkAAE0hPksPhnJlCQAAYYZNugROXXJmCQAATTA+SweGcmcJAABhhk27BE5dcmgJAABNNz5LB4ZyaQkAAGGGTbwETl1yagkAAE0+PksYhnJrCQAAYYZNvQROXXJsCQAATVY+SxOGcm0JAABhhk2+BE5dcm4JAABNaT5LB4ZybwkAAGGGTb8ETl1ycAkAAE1wPksThnJxCQAAYYZNwAROXXJyCQAATYM+SwqGcnMJAABhhk3BBE5dcnQJAABNjT5LD4ZydQkAAGGGTcIETl1ydgkAAE2cPksThnJ3CQAAYYZNwwROXXJ4CQAATa8+SxGGcnkJAABhhk3EBE5dcnoJAABNwD5LEYZyewkAAGGGTcUETl1yfAkAAE3RPksRhnJ9CQAAYYZNxgROXXJ+CQAATeI+SxCGcn8JAABhhk3HBE5dcoAJAABN8j5LB4ZygQkAAGGGTcgETl1yggkAAE35PksThnKDCQAAYYZNyQROXXKECQAATQw/SwuGcoUJAABhhk3KBE5dcoYJAABNFz9LCoZyhwkAAGGGTcsETl1yiAkAAE0hP0sRhnKJCQAAYYZNzAROXXKKCQAATTI/SxGGcosJAABhhk3NBE5dcowJAABNQz9LE4ZyjQkAAGGGTc4ETl1yjgkAAE1WP0sYhnKPCQAAYYZNzwROXXKQCQAATW4/Sw+GcpEJAABhhk3QBE5dcpIJAABNfT9LDoZykwkAAGGGTdEETl1ylAkAAE2LP0sThnKVCQAAYYZN0gROXXKWCQAATZ4/SxGGcpcJAABhhk3TBE5dcpgJAABNrz9LCoZymQkAAGGGTdQETl1ymgkAAE25P0sKhnKbCQAAYYZN1QROXXKcCQAATcM/SweGcp0JAABhhk3WBE5dcp4JAABNyj9LDoZynwkAAGGGTdcETl1yoAkAAE3YP0sPhnKhCQAAYYZN2AROXXKiCQAATec/SxiGcqMJAABhhk3ZBE5dcqQJAABN/z9LFIZypQkAAGGGTdoETl1ypgkAAE0TQEsThnKnCQAAYYZN2wROXXKoCQAATSZASxOGcqkJAABhhk3cBE5dcqoJAABNOUBLE4ZyqwkAAGGGTd0ETl1yrAkAAE1MQEsOhnKtCQAAYYZN3gROXXKuCQAATVpASweGcq8JAABhhk3fBE5dcrAJAABNYUBLCoZysQkAAGGGTeAETl1ysgkAAE1rQEsHhnKzCQAAYYZN4QROXXK0CQAATXJASweGcrUJAABhhk3iBE5dcrYJAABNeUBLCoZytwkAAGGGTeMETl1yuAkAAE2DQEsOhnK5CQAAYYZN5AROXXK6CQAATZFASw+GcrsJAABhhk3lBE5dcrwJAABNoEBLEIZyvQkAAGGGTeYETl1yvgkAAE2wQEsThnK/CQAAYYZN5wROXXLACQAATcNASwqGcsEJAABhhk3oBE5dcsIJAABNzUBLE4ZywwkAAGGGTekETl1yxAkAAE3gQEsOhnLFCQAAYYZN6gROXXLGCQAATe5ASwqGcscJAABhhk3rBE5dcsgJAABN+EBLEIZyyQkAAGGGTewETl1yygkAAE0IQUsYhnLLCQAAYYZN7QROXXLMCQAATSBBSxOGcs0JAABhhk3uBE5dcs4JAABNM0FLC4ZyzwkAAGGGTe8ETl1y0AkAAE0+QUsRhnLRCQAAYYZN8AROXXLSCQAATU9BSxiGctMJAABhhk3xBE5dctQJAABNZ0FLFoZy1QkAAGGGTfIETl1y1gkAAE19QUsRhnLXCQAAYYZN8wROXXLYCQAATY5BSwuGctkJAABhhk30BE5dctoJAABNmUFLD4Zy2wkAAGGGTfUETl1y3AkAAE2oQUsHhnLdCQAAYYZN9gROXXLeCQAATa9BSwuGct8JAABhhk33BE5dcuAJAABNukFLD4Zy4QkAAGGGTfgETl1y4gkAAE3JQUsYhnLjCQAAYYZN+QROXXLkCQAATeFBSxOGcuUJAABhhk36BE5dcuYJAABN9EFLEYZy5wkAAGGGTfsETl1y6AkAAE0FQksThnLpCQAAYYZN/AROXXLqCQAATRhCSwuGcusJAABhhk39BE5dcuwJAABNI0JLFoZy7QkAAGGGTf4ETl1y7gkAAE05QksThnLvCQAAYYZN/wROXXLwCQAATUxCSxGGcvEJAABhhk0ABU5dcvIJAABNXUJLE4Zy8wkAAGGGTQEFTl1y9AkAAE1wQksRhnL1CQAAYYZNAgVOXXL2CQAATYFCSweGcvcJAABhhk0DBU5dcvgJAABNiEJLGIZy+QkAAGGGTQQFTl1y+gkAAE2gQksLhnL7CQAAYYZNBQVOXXL8CQAATatCSwuGcv0JAABhhk0GBU5dcv4JAABNtkJLE4Zy/wkAAGGGTQcFTl1yAAoAAE3JQksYhnIBCgAAYYZNCAVOXXICCgAATeFCSxGGcgMKAABhhk0JBU5dcgQKAABN8kJLGIZyBQoAAGGGTQoFTl1yBgoAAE0KQ0sQhnIHCgAAYYZNCwVOXXIICgAATRpDSwuGcgkKAABhhk0MBU5dcgoKAABNJUNLFoZyCwoAAGGGTQ0FTl1yDAoAAE07Q0sVhnINCgAAYYZNDgVOXXIOCgAATVBDSwuGcg8KAABhhk0PBU5dchAKAABNW0NLEYZyEQoAAGGGTRAFTl1yEgoAAE1sQ0sMhnITCgAAYYZNEQVOXXIUCgAATXhDSxOGchUKAABhhk0SBU5dchYKAABNi0NLDoZyFwoAAGGGTRMFTl1yGAoAAE2ZQ0sLhnIZCgAAYYZNFAVOXXIaCgAATaRDSwqGchsKAABhhk0VBU5dchwKAABNrkNLD4ZyHQoAAGGGTRYFTl1yHgoAAE29Q0sOhnIfCgAAYYZNFwVOXXIgCgAATctDSxaGciEKAABhhk0YBU5dciIKAABN4UNLFoZyIwoAAGGGTRkFTl1yJAoAAE33Q0sQhnIlCgAAYYZNGgVOXXImCgAATQdESxOGcicKAABhhk0bBU5dcigKAABNGkRLFoZyKQoAAGGGTRwFTl1yKgoAAE0wREsOhnIrCgAAYYZNHQVOXXIsCgAATT5ESxGGci0KAABhhk0eBU5dci4KAABNT0RLD4ZyLwoAAGGGTR8FTl1yMAoAAE1eREsThnIxCgAAYYZNIAVOXXIyCgAATXFESwuGcjMKAABhhk0hBU5dcjQKAABNfERLB4ZyNQoAAGGGTSIFTl1yNgoAAE2DREsThnI3CgAAYYZNIwVOXXI4CgAATZZESwuGcjkKAABhhk0kBU5dcjoKAABNoURLD4ZyOwoAAGGGTSUFTl1yPAoAAE2wREsOhnI9CgAAYYZNJgVOXXI+CgAATb5ESw+Gcj8KAABhhk0nBU5dckAKAABNzURLE4ZyQQoAAGGGTSgFTl1yQgoAAE3gREsYhnJDCgAAYYZNKQVOXXJECgAATfhESxOGckUKAABhhk0qBU5dckYKAABNC0VLE4ZyRwoAAGGGTSsFTl1ySAoAAE0eRUsThnJJCgAAYYZNLAVOXXJKCgAATTFFSxOGcksKAABhhk0tBU5dckwKAABNREVLEYZyTQoAAGGGTS4FTl1yTgoAAE1VRUsOhnJPCgAAYYZNLwVOXXJQCgAATWNFSwyGclEKAABhhk0wBU5dclIKAABNb0VLDoZyUwoAAGGGTTEFTl1yVAoAAE19RUsUhnJVCgAAYYZNMgVOXXJWCgAATZFFSxOGclcKAABhhk0zBU5dclgKAABNpEVLE4ZyWQoAAGGGTTQFTl1yWgoAAE23RUsOhnJbCgAAYYZNNQVOXXJcCgAATcVFSwyGcl0KAABhhk02BU5dcl4KAABN0UVLCoZyXwoAAGGGTTcFTl1yYAoAAE3bRUsLhnJhCgAAYYZNOAVOXXJiCgAATeZFSxGGcmMKAABhhk05BU5dcmQKAABN90VLFIZyZQoAAGGGTToFTl1yZgoAAE0LRksVhnJnCgAAYYZNOwVOXXJoCgAATSBGSw6GcmkKAABhhk08BU5dcmoKAABNLkZLDoZyawoAAGGGTT0FTl1ybAoAAE08RksYhnJtCgAAYYZNPgVOXXJuCgAATVRGSxCGcm8KAABhhk0/BU5dcnAKAABNZEZLDoZycQoAAGGGTUAFTl1ycgoAAE1yRksOhnJzCgAAYYZNQQVOXXJ0CgAATYBGSwuGcnUKAABhhk1CBU5dcnYKAABNi0ZLC4ZydwoAAGGGTUMFTl1yeAoAAE2WRksRhnJ5CgAAYYZNRAVOXXJ6CgAATadGSxiGcnsKAABhhk1FBU5dcnwKAABNv0ZLDIZyfQoAAGGGTUYFTl1yfgoAAE3LRksMhnJ/CgAAYYZNRwVOXXKACgAATddGSwuGcoEKAABhhk1IBU5dcoIKAABN4kZLDoZygwoAAGGGTUkFTl1yhAoAAE3wRksWhnKFCgAAYYZNSgVOXXKGCgAATQZHSxOGcocKAABhhk1LBU5dcogKAABNGUdLEYZyiQoAAGGGTUwFTl1yigoAAE0qR0sThnKLCgAAYYZNTQVOXXKMCgAATT1HSwuGco0KAABhhk1OBU5dco4KAABNSEdLGIZyjwoAAGGGTU8FTl1ykAoAAE1gR0sVhnKRCgAAYYZNUAVOXXKSCgAATXVHSxSGcpMKAABhhk1RBU5dcpQKAABNiUdLE4ZylQoAAGGGTVIFTl1ylgoAAE2cR0sRhnKXCgAAYYZNUwVOXXKYCgAATa1HSweGcpkKAABhhk1UBU5dcpoKAABNtEdLB4ZymwoAAGGGTVUFTl1ynAoAAE27R0sLhnKdCgAAYYZNVgVOXXKeCgAATcZHSxaGcp8KAABhhk1XBU5dcqAKAABN3EdLFIZyoQoAAGGGTVgFTl1yogoAAE3wR0sUhnKjCgAAYYZNWQVOXXKkCgAATQRISw6GcqUKAABhhk1aBU5dcqYKAABNEkhLC4ZypwoAAGGGTVsFTl1yqAoAAE0dSEsWhnKpCgAAYYZNXAVOXXKqCgAATTNISxaGcqsKAABhhk1dBU5dcqwKAABNSUhLC4ZyrQoAAGGGTV4FTl1yrgoAAE1USEsRhnKvCgAAYYZNXwVOXXKwCgAATWVISw6GcrEKAABhhk1gBU5dcrIKAABNc0hLFIZyswoAAGGGTWEFTl1ytAoAAE2HSEsThnK1CgAAYYZNYgVOXXK2CgAATZpISwyGcrcKAABhhk1jBU5dcrgKAABNpkhLC4ZyuQoAAGGGTWQFTl1yugoAAE2xSEsLhnK7CgAAYYZNZQVOXXK8CgAATbxISwqGcr0KAABhhk1mBU5dcr4KAABNxkhLE4ZyvwoAAGGGTWcFTl1ywAoAAE3ZSEsYhnLBCgAAYYZNaAVOXXLCCgAATfFISxOGcsMKAABhhk1pBU5dcsQKAABNBElLE4ZyxQoAAGGGTWoFTl1yxgoAAE0XSUsWhnLHCgAAYYZNawVOXXLICgAATS1JSw6GcskKAABhhk1sBU5dcsoKAABNO0lLB4ZyywoAAGGGTW0FTl1yzAoAAE1CSUsHhnLNCgAAYYZNbgVOXXLOCgAATUlJSxOGcs8KAABhhk1vBU5dctAKAABNXElLDIZy0QoAAGGGTXAFTl1y0goAAE1oSUsPhnLTCgAAYYZNcQVOXXLUCgAATXdJSxaGctUKAABhhk1yBU5dctYKAABNjUlLEYZy1woAAGGGTXMFTl1y2AoAAE2eSUsKhnLZCgAAYYZNdAVOXXLaCgAATahJSwuGctsKAABhhk11BU5dctwKAABNs0lLDoZy3QoAAGGGTXYFTl1y3goAAE3BSUsThnLfCgAAYYZNdwVOXXLgCgAATdRJSxGGcuEKAABhhk14BU5dcuIKAABN5UlLFoZy4woAAGGGTXkFTl1y5AoAAE37SUsQhnLlCgAAYYZNegVOXXLmCgAATQtKSxWGcucKAABhhk17BU5dcugKAABNIEpLDIZy6QoAAGGGTXwFTl1y6goAAE0sSksRhnLrCgAAYYZNfQVOXXLsCgAATT1KSxaGcu0KAABhhk1+BU5dcu4KAABNU0pLEYZy7woAAGGGTX8FTl1y8AoAAE1kSksQhnLxCgAAYYZNgAVOXXLyCgAATXRKSw+GcvMKAABhhk2BBU5dcvQKAABNg0pLE4Zy9QoAAGGGTYIFTl1y9goAAE2WSksRhnL3CgAAYYZNgwVOXXL4CgAATadKSxeGcvkKAABhhk2EBU5dcvoKAABNvkpLE4Zy+woAAGGGTYUFTl1y/AoAAE3RSksHhnL9CgAAYYZNhgVOXXL+CgAATdhKSwyGcv8KAABhhk2HBU5dcgALAABN5EpLDoZyAQsAAGGGTYgFTl1yAgsAAE3ySksQhnIDCwAAYYZNiQVOXXIECwAATQJLSxCGcgULAABhhk2KBU5dcgYLAABNEktLC4ZyBwsAAGGGTYsFTl1yCAsAAE0dS0sLhnIJCwAAYYZNjAVOXXIKCwAATShLSxSGcgsLAABhhk2NBU5dcgwLAABNPEtLE4ZyDQsAAGGGTY4FTl1yDgsAAE1PS0sOhnIPCwAAYYZNjwVOXXIQCwAATV1LSxaGchELAABhhk2QBU5dchILAABNc0tLDoZyEwsAAGGGTZEFTl1yFAsAAE2BS0sThnIVCwAAYYZNkgVOXXIWCwAATZRLSwuGchcLAABhhk2TBU5dchgLAABNn0tLCoZyGQsAAGGGTZQFTl1yGgsAAE2pS0sPhnIbCwAAYYZNlQVOXXIcCwAATbhLSweGch0LAABhhk2WBU5dch4LAABNv0tLB4ZyHwsAAGGGTZcFTl1yIAsAAE3GS0sYhnIhCwAAYYZNmAVOXXIiCwAATd5LSxOGciMLAABhhk2ZBU5dciQLAABN8UtLB4ZyJQsAAGGGTZoFTl1yJgsAAE34S0sThnInCwAAYYZNmwVOXXIoCwAATQtMSwqGcikLAABhhk2cBU5dcioLAABNFUxLD4ZyKwsAAGGGTZ0FTl1yLAsAAE0kTEsThnItCwAAYYZNngVOXXIuCwAATTdMSxGGci8LAABhhk2fBU5dcjALAABNSExLEYZyMQsAAGGGTaAFTl1yMgsAAE1ZTEsRhnIzCwAAYYZNoQVOXXI0CwAATWpMSxCGcjULAABhhk2iBU5dcjYLAABNekxLB4ZyNwsAAGGGTaMFTl1yOAsAAE2BTEsThnI5CwAAYYZNpAVOXXI6CwAATZRMSwuGcjsLAABhhk2lBU5dcjwLAABNn0xLCoZyPQsAAGGGTaYFTl1yPgsAAE2pTEsRhnI/CwAAYYZNpwVOXXJACwAATbpMSxGGckELAABhhk2oBU5dckILAABNy0xLE4ZyQwsAAGGGTakFTl1yRAsAAE3eTEsYhnJFCwAAYYZNqgVOXXJGCwAATfZMSw+GckcLAABhhk2rBU5dckgLAABNBU1LDoZySQsAAGGGTawFTl1ySgsAAE0TTUsThnJLCwAAYYZNrQVOXXJMCwAATSZNSxGGck0LAABhhk2uBU5dck4LAABNN01LCoZyTwsAAGGGTa8FTl1yUAsAAE1BTUsKhnJRCwAAYYZNsAVOXXJSCwAATUtNSweGclMLAABhhk2xBU5dclQLAABNUk1LDoZyVQsAAGGGTbIFTl1yVgsAAE1gTUsPhnJXCwAAYYZNswVOXXJYCwAATW9NSxiGclkLAABhhk20BU5dcloLAABNh01LFIZyWwsAAGGGTbUFTl1yXAsAAE2bTUsThnJdCwAAYYZNtgVOXXJeCwAATa5NSxOGcl8LAABhhk23BU5dcmALAABNwU1LE4ZyYQsAAGGGTbgFTl1yYgsAAE3UTUsOhnJjCwAAYYZNuQVOXXJkCwAATeJNSweGcmULAABhhk26BU5dcmYLAABN6U1LCoZyZwsAAGGGTbsFTl1yaAsAAE3zTUsHhnJpCwAAYYZNvAVOXXJqCwAATfpNSweGcmsLAABhhk29BU5dcmwLAABNAU5LCoZybQsAAGGGTb4FTl1ybgsAAE0LTksOhnJvCwAAYYZNvwVOXXJwCwAATRlOSw+GcnELAABhhk3ABU5dcnILAABNKE5LEIZycwsAAGGGTcEFTl1ydAsAAE04TksThnJ1CwAAYYZNwgVOXXJ2CwAATUtOSwqGcncLAABhhk3DBU5dcngLAABNVU5LE4ZyeQsAAGGGTcQFTl1yegsAAE1oTksOhnJ7CwAAYYZNxQVOXXJ8CwAATXZOSwqGcn0LAABhhk3GBU5dcn4LAABNgE5LEIZyfwsAAGGGTccFTl1ygAsAAE2QTksYhnKBCwAAYYZNyAVOXXKCCwAATahOSxOGcoMLAABhhk3JBU5dcoQLAABNu05LC4ZyhQsAAGGGTcoFTl1yhgsAAE3GTksRhnKHCwAAYYZNywVOXXKICwAATddOSxiGcokLAABhhk3MBU5dcooLAABN705LFoZyiwsAAGGGTc0FTl1yjAsAAE0FT0sRhnKNCwAAYYZNzgVOXXKOCwAATRZPSwuGco8LAABhhk3PBU5dcpALAABNIU9LD4ZykQsAAGGGTdAFTl1ykgsAAE0wT0sHhnKTCwAAYYZN0QVOXXKUCwAATTdPSwuGcpULAABhhk3SBU5dcpYLAABNQk9LD4ZylwsAAGGGTdMFTl1ymAsAAE1RT0sYhnKZCwAAYYZN1AVOXXKaCwAATWlPSxOGcpsLAABhhk3VBU5dcpwLAABNfE9LEYZynQsAAGGGTdYFTl1yngsAAE2NT0sThnKfCwAAYYZN1wVOXXKgCwAATaBPSwqGcqELAABhhk3YBU5dcqILAABNqk9LFoZyowsAAGGGTdkFTl1ypAsAAE3AT0sThnKlCwAAYYZN2gVOXXKmCwAATdNPSxGGcqcLAABhhk3bBU5dcqgLAABN5E9LE4ZyqQsAAGGGTdwFTl1yqgsAAE33T0sRhnKrCwAAYYZN3QVOXXKsCwAATQhQSweGcq0LAABhhk3eBU5dcq4LAABND1BLGIZyrwsAAGGGTd8FTl1ysAsAAE0nUEsLhnKxCwAAYYZN4AVOXXKyCwAATTJQSwuGcrMLAABhhk3hBU5dcrQLAABNPVBLE4ZytQsAAGGGTeIFTl1ytgsAAE1QUEsYhnK3CwAAYYZN4wVOXXK4CwAATWhQSxGGcrkLAABhhk3kBU5dcroLAABNeVBLGIZyuwsAAGGGTeUFTl1yvAsAAE2RUEsQhnK9CwAAYYZN5gVOXXK+CwAATaFQSwqGcr8LAABhhk3nBU5dcsALAABNq1BLFoZywQsAAGGGTegFTl1ywgsAAE3BUEsVhnLDCwAAYYZN6QVOXXLECwAATdZQSwuGcsULAABhhk3qBU5dcsYLAABN4VBLEYZyxwsAAGGGTesFTl1yyAsAAE3yUEsMhnLJCwAAYYZN7AVOXXLKCwAATf5QSxOGcssLAABhhk3tBU5dcswLAABNEVFLDoZyzQsAAGGGTe4FTl1yzgsAAE0fUUsLhnLPCwAAYYZN7wVOXXLQCwAATSpRSwqGctELAABhhk3wBU5dctILAABNNFFLD4Zy0wsAAGGGTfEFTl1y1AsAAE1DUUsOhnLVCwAAYYZN8gVOXXLWCwAATVFRSxaGctcLAABhhk3zBU5dctgLAABNZ1FLFoZy2QsAAGGGTfQFTl1y2gsAAE19UUsQhnLbCwAAYYZN9QVOXXLcCwAATY1RSxOGct0LAABhhk32BU5dct4LAABNoFFLFoZy3wsAAGGGTfcFTl1y4AsAAE22UUsOhnLhCwAAYYZN+AVOXXLiCwAATcRRSxGGcuMLAABhhk35BU5dcuQLAABN1VFLD4Zy5QsAAGGGTfoFTl1y5gsAAE3kUUsThnLnCwAAYYZN+wVOXXLoCwAATfdRSwuGcukLAABhhk38BU5dcuoLAABNAlJLB4Zy6wsAAGGGTf0FTl1y7AsAAE0JUksThnLtCwAAYYZN/gVOXXLuCwAATRxSSwuGcu8LAABhhk3/BU5dcvALAABNJ1JLD4Zy8QsAAGGGTQAGTl1y8gsAAE02UksOhnLzCwAAYYZNAQZOXXL0CwAATURSSw+GcvULAABhhk0CBk5dcvYLAABNU1JLE4Zy9wsAAGGGTQMGTl1y+AsAAE1mUksYhnL5CwAAYYZNBAZOXXL6CwAATX5SSxOGcvsLAABhhk0FBk5dcvwLAABNkVJLE4Zy/QsAAGGGTQYGTl1y/gsAAE2kUksThnL/CwAAYYZNBwZOXXIADAAATbdSSxOGcgEMAABhhk0IBk5dcgIMAABNylJLEYZyAwwAAGGGTQkGTl1yBAwAAE3bUksOhnIFDAAAYYZNCgZOXXIGDAAATelSSwyGcgcMAABhhk0LBk5dcggMAABN9VJLDoZyCQwAAGGGTQwGTl1yCgwAAE0DU0sUhnILDAAAYYZNDQZOXXIMDAAATRdTSxOGcg0MAABhhk0OBk5dcg4MAABNKlNLE4ZyDwwAAGGGTQ8GTl1yEAwAAE09U0sOhnIRDAAAYYZNEAZOXXISDAAATUtTSwyGchMMAABhhk0RBk5dchQMAABNV1NLCoZyFQwAAGGGTRIGTl1yFgwAAE1hU0sKhnIXDAAAYYZNEwZOXXIYDAAATWtTSxGGchkMAABhhk0UBk5dchoMAABNfFNLFIZyGwwAAGGGTRUGTl1yHAwAAE2QU0sVhnIdDAAAYYZNFgZOXXIeDAAATaVTSw6Gch8MAABhhk0XBk5dciAMAABNs1NLDoZyIQwAAGGGTRgGTl1yIgwAAE3BU0sYhnIjDAAAYYZNGQZOXXIkDAAATdlTSxCGciUMAABhhk0aBk5dciYMAABN6VNLDoZyJwwAAGGGTRsGTl1yKAwAAE33U0sOhnIpDAAAYYZNHAZOXXIqDAAATQVUSwqGcisMAABhhk0dBk5dciwMAABND1RLC4ZyLQwAAGGGTR4GTl1yLgwAAE0aVEsRhnIvDAAAYYZNHwZOXXIwDAAATStUSxiGcjEMAABhhk0gBk5dcjIMAABNQ1RLDIZyMwwAAGGGTSEGTl1yNAwAAE1PVEsMhnI1DAAAYYZNIgZOXXI2DAAATVtUSwuGcjcMAABhhk0jBk5dcjgMAABNZlRLDoZyOQwAAGGGTSQGTl1yOgwAAE10VEsWhnI7DAAAYYZNJQZOXXI8DAAATYpUSxOGcj0MAABhhk0mBk5dcj4MAABNnVRLEYZyPwwAAGGGTScGTl1yQAwAAE2uVEsThnJBDAAAYYZNKAZOXXJCDAAATcFUSwuGckMMAABhhk0pBk5dckQMAABNzFRLGIZyRQwAAGGGTSoGTl1yRgwAAE3kVEsVhnJHDAAAYYZNKwZOXXJIDAAATflUSxSGckkMAABhhk0sBk5dckoMAABNDVVLE4ZySwwAAGGGTS0GTl1yTAwAAE0gVUsRhnJNDAAAYYZNLgZOXXJODAAATTFVSweGck8MAABhhk0vBk5dclAMAABNOFVLB4ZyUQwAAGGGTTAGTl1yUgwAAE0/VUsLhnJTDAAAYYZNMQZOXXJUDAAATUpVSxaGclUMAABhhk0yBk5dclYMAABNYFVLFIZyVwwAAGGGTTMGTl1yWAwAAE10VUsUhnJZDAAAYYZNNAZOXXJaDAAATYhVSw6GclsMAABhhk01Bk5dclwMAABNllVLC4ZyXQwAAGGGTTYGTl1yXgwAAE2hVUsWhnJfDAAAYYZNNwZOXXJgDAAATbdVSxaGcmEMAABhhk04Bk5dcmIMAABNzVVLC4ZyYwwAAGGGTTkGTl1yZAwAAE3YVUsRhnJlDAAAYYZNOgZOXXJmDAAATelVSw6GcmcMAABhhk07Bk5dcmgMAABN91VLFIZyaQwAAGGGTTwGTl1yagwAAE0LVksThnJrDAAAYYZNPQZOXXJsDAAATR5WSwyGcm0MAABhhk0+Bk5dcm4MAABNKlZLC4ZybwwAAGGGTT8GTl1ycAwAAE01VksLhnJxDAAAYYZNQAZOXXJyDAAATUBWSwqGcnMMAABhhk1BBk5dcnQMAABNSlZLE4ZydQwAAGGGTUIGTl1ydgwAAE1dVksYhnJ3DAAAYYZNQwZOXXJ4DAAATXVWSxOGcnkMAABhhk1EBk5dcnoMAABNiFZLE4ZyewwAAGGGTUUGTl1yfAwAAE2bVksWhnJ9DAAAYYZNRgZOXXJ+DAAATbFWSw6Gcn8MAABhhk1HBk5dcoAMAABNv1ZLB4ZygQwAAGGGTUgGTl1yggwAAE3GVksHhnKDDAAAYYZNSQZOXXKEDAAATc1WSxOGcoUMAABhhk1KBk5dcoYMAABN4FZLDIZyhwwAAGGGTUsGTl1yiAwAAE3sVksPhnKJDAAAYYZNTAZOXXKKDAAATftWSxaGcosMAABhhk1NBk5dcowMAABNEVdLEYZyjQwAAGGGTU4GTl1yjgwAAE0iV0sKhnKPDAAAYYZNTwZOXXKQDAAATSxXSwuGcpEMAABhhk1QBk5dcpIMAABNN1dLDoZykwwAAGGGTVEGTl1ylAwAAE1FV0sThnKVDAAAYYZNUgZOXXKWDAAATVhXSxGGcpcMAABhhk1TBk5dcpgMAABNaVdLFoZymQwAAGGGTVQGTl1ymgwAAE1/V0sQhnKbDAAAYYZNVQZOXXKcDAAATY9XSxWGcp0MAABhhk1WBk5dcp4MAABNpFdLDIZynwwAAGGGTVcGTl1yoAwAAE2wV0sRhnKhDAAAYYZNWAZOXXKiDAAATcFXSxaGcqMMAABhhk1ZBk5dcqQMAABN11dLEYZypQwAAGGGTVoGTl1ypgwAAE3oV0sQhnKnDAAAYYZNWwZOXXKoDAAATfhXSw+GcqkMAABhhk1cBk5dcqoMAABNB1hLE4ZyqwwAAGGGTV0GTl1yrAwAAE0aWEsRhnKtDAAAYYZNXgZOXXKuDAAATStYSxeGcq8MAABhhk1fBk5dcrAMAABNQlhLCIZysQwAAGGGTWAGTl1ysgwAAE1KWEsEhnKzDAAAYYZNYQZOXXK0DAAATU5YSwiGcrUMAABhhk1iBk5dcrYMAABNVlhLB4ZytwwAAGGGTWMGTl1yuAwAAE1dWEsHhnK5DAAAYYZNZAZOXXK6DAAATWRYSweGcrsMAABhhk1lBk5dcrwMAABNa1hLBoZyvQwAAGGGTWYGTl1yvgwAAE1xWEsGhnK/DAAAYYZNZwZOXXLADAAATXdYSwuGcsEMAABhhk1oBk5dcsIMAABNglhLCIZywwwAAGGGTWkGTl1yxAwAAE2KWEsHhnLFDAAAYYZNagZOXXLGDAAATZFYSwmGcscMAABhhk1rBk5dcsgMAABNmlhLB4ZyyQwAAGGGTWwGTl1yygwAAE2hWEsIhnLLDAAAYYZNbQZOXXLMDAAATalYSwaGcs0MAABhhk1uBk5dcs4MAABNr1hLBYZyzwwAAGGGTW8GTl1y0AwAAE20WEsJhnLRDAAAYYZNcAZOXXLSDAAATb1YSwSGctMMAABhhk1xBk5dctQMAABNwVhLBIZy1QwAAGGGTXIGTl1y1gwAAE3FWEsLhnLXDAAAYYZNcwZOXXLYDAAATdBYSwiGctkMAABhhk10Bk5dctoMAABN2FhLBIZy2wwAAGGGTXUGTl1y3AwAAE3cWEsIhnLdDAAAYYZNdgZOXXLeDAAATeRYSwWGct8MAABhhk13Bk5dcuAMAABN6VhLCYZy4QwAAGGGTXgGTl1y4gwAAE3yWEsIhnLjDAAAYYZNeQZOXXLkDAAATfpYSwmGcuUMAABhhk16Bk5dcuYMAABNA1lLCYZy5wwAAGGGTXsGTl1y6AwAAE0MWUsKhnLpDAAAYYZNfAZOXXLqDAAATRZZSweGcusMAABhhk19Bk5dcuwMAABNHVlLBIZy7QwAAGGGTX4GTl1y7gwAAE0hWUsIhnLvDAAAYYZNfwZOXXLwDAAATSlZSwaGcvEMAABhhk2ABk5dcvIMAABNL1lLBYZy8wwAAGGGTYEGTl1y9AwAAE00WUsJhnL1DAAAYYZNggZOXXL2DAAATT1ZSwmGcvcMAABhhk2DBk5dcvgMAABNRllLCIZy+QwAAGGGTYQGTl1y+gwAAE1OWUsLhnL7DAAAYYZNhQZOXXL8DAAATVlZSwmGcv0MAABhhk2GBk5dcv4MAABNYllLB4Zy/wwAAGGGTYcGTl1yAA0AAE1pWUsIhnIBDQAAYYZNiAZOXXICDQAATXFZSwmGcgMNAABhhk2JBk5dcgQNAABNellLBYZyBQ0AAGGGTYoGTl1yBg0AAE1/WUsFhnIHDQAAYYZNiwZOXXIIDQAATYRZSwSGcgkNAABhhk2MBk5dcgoNAABNiFlLB4ZyCw0AAGGGTY0GTl1yDA0AAE2PWUsJhnINDQAAYYZNjgZOXXIODQAATZhZSwuGcg8NAABhhk2PBk5dchANAABNo1lLC4ZyEQ0AAGGGTZAGTl1yEg0AAE2uWUsIhnITDQAAYYZNkQZOXXIUDQAATbZZSwiGchUNAABhhk2SBk5dchYNAABNvllLCIZyFw0AAGGGTZMGTl1yGA0AAE3GWUsHhnIZDQAAYYZNlAZOXXIaDQAATc1ZSwSGchsNAABhhk2VBk5dchwNAABN0VlLBYZyHQ0AAGGGTZYGTl1yHg0AAE3WWUsEhnIfDQAAYYZNlwZOXXIgDQAATdpZSwSGciENAABhhk2YBk5dciINAABN3llLBYZyIw0AAGGGTZkGTl1yJA0AAE3jWUsHhnIlDQAAYYZNmgZOXXImDQAATepZSwmGcicNAABhhk2bBk5dcigNAABN81lLB4ZyKQ0AAGGGTZwGTl1yKg0AAE36WUsIhnIrDQAAYYZNnQZOXXIsDQAATQJaSwWGci0NAABhhk2eBk5dci4NAABNB1pLCIZyLw0AAGGGTZ8GTl1yMA0AAE0PWksHhnIxDQAAYYZNoAZOXXIyDQAATRZaSwWGcjMNAABhhk2hBk5dcjQNAABNG1pLB4ZyNQ0AAGGGTaIGTl1yNg0AAE0iWksLhnI3DQAAYYZNowZOXXI4DQAATS1aSwiGcjkNAABhhk2kBk5dcjoNAABNNVpLBoZyOw0AAGGGTaUGTl1yPA0AAE07WksIhnI9DQAAYYZNpgZOXXI+DQAATUNaSwuGcj8NAABhhk2nBk5dckANAABNTlpLCYZyQQ0AAGGGTagGTl1yQg0AAE1XWksJhnJDDQAAYYZNqQZOXXJEDQAATWBaSwaGckUNAABhhk2qBk5dckYNAABNZlpLCYZyRw0AAGGGTasGTl1ySA0AAE1vWksEhnJJDQAAYYZNrAZOXXJKDQAATXNaSwaGcksNAABhhk2tBk5dckwNAABNeVpLCYZyTQ0AAGGGTa4GTl1yTg0AAE2CWksLhnJPDQAAYYZNrwZOXXJQDQAATY1aSwiGclENAABhhk2wBk5dclINAABNlVpLCoZyUw0AAGGGTbEGTl1yVA0AAE2fWksIhnJVDQAAYYZNsgZOXXJWDQAATadaSwaGclcNAABhhk2zBk5dclgNAABNrVpLCYZyWQ0AAGGGTbQGTl1yWg0AAE22WksIhnJbDQAAYYZNtQZOXXJcDQAATb5aSwqGcl0NAABhhk22Bk5dcl4NAABNyFpLCIZyXw0AAGGGTbcGTl1yYA0AAE3QWksIhnJhDQAAYYZNuAZOXXJiDQAATdhaSwSGcmMNAABhhk25Bk5dcmQNAABN3FpLC4ZyZQ0AAGGGTboGTl1yZg0AAE3nWksGhnJnDQAAYYZNuwZOXXJoDQAATe1aSwaGcmkNAABhhk28Bk5dcmoNAABN81pLCIZyaw0AAGGGTb0GTl1ybA0AAE37WksLhnJtDQAAYYZNvgZOXXJuDQAATQZbSwqGcm8NAABhhk2/Bk5dcnANAABNEFtLC4ZycQ0AAGGGTcAGTl1ycg0AAE0bW0sHhnJzDQAAYYZNwQZOXXJ0DQAATSJbSwaGcnUNAABhhk3CBk5dcnYNAABNKFtLCYZydw0AAGGGTcMGTl1yeA0AAE0xW0sMhnJ5DQAAYYZNxAZOXXJ6DQAATT1bSwaGcnsNAABhhk3FBk5dcnwNAABNQ1tLCoZyfQ0AAGGGTcYGTl1yfg0AAE1NW0sIhnJ/DQAAYYZNxwZOXXKADQAATVVbSwiGcoENAABhhk3IBk5dcoINAABNXVtLB4Zygw0AAGGGTckGTl1yhA0AAE1kW0sGhnKFDQAAYYZNygZOXXKGDQAATWpbSwWGcocNAABhhk3LBk5dcogNAABNb1tLCYZyiQ0AAGGGTcwGTl1yig0AAE14W0sIhnKLDQAAYYZNzQZOXXKMDQAATYBbSwmGco0NAABhhk3OBk5dco4NAABNiVtLCYZyjw0AAGGGTc8GTl1ykA0AAE2SW0sHhnKRDQAAYYZN0AZOXXKSDQAATZlbSwiGcpMNAABhhk3RBk5dcpQNAABNoVtLCYZylQ0AAGGGTdIGTl1ylg0AAE2qW0sHhnKXDQAAYYZN0wZOXXKYDQAATbFbSwqGcpkNAABhhk3UBk5dcpoNAABNu1tLCYZymw0AAGGGTdUGTl1ynA0AAE3EW0sIhnKdDQAAYYZN1gZOXXKeDQAATcxbSwaGcp8NAABhhk3XBk5dcqANAABN0ltLBIZyoQ0AAGGGTdgGTl1yog0AAE3WW0sIhnKjDQAAYYZN2QZOXXKkDQAATd5bSwaGcqUNAABhhk3aBk5dcqYNAABN5FtLCYZypw0AAGGGTdsGTl1yqA0AAE3tW0sIhnKpDQAAYYZN3AZOXXKqDQAATfVbSwmGcqsNAABhhk3dBk5dcqwNAABN/ltLCIZyrQ0AAGGGTd4GTl1yrg0AAE0GXEsLhnKvDQAAYYZN3wZOXXKwDQAATRFcSwiGcrENAABhhk3gBk5dcrINAABNGVxLCIZysw0AAGGGTeEGTl1ytA0AAE0hXEsIhnK1DQAAYYZN4gZOXXK2DQAATSlcSwiGcrcNAABhhk3jBk5dcrgNAABNMVxLCYZyuQ0AAGGGTeQGTl1yug0AAE06XEsIhnK7DQAAYYZN5QZOXXK8DQAATUJcSwiGcr0NAABhhk3mBk5dcr4NAABNSlxLB4Zyvw0AAGGGTecGTl1ywA0AAE1RXEsLhnLBDQAAYYZN6AZOXXLCDQAATVxcSwiGcsMNAABhhk3pBk5dcsQNAABNZFxLCIZyxQ0AAGGGTeoGTl1yxg0AAE1sXEsHhnLHDQAAYYZN6wZOXXLIDQAATXNcSwiGcskNAABhhk3sBk5dcsoNAABNe1xLBYZyyw0AAGGGTe0GTl1yzA0AAE2AXEsGhnLNDQAAYYZN7gZOXXLODQAATYZcSwmGcs8NAABhhk3vBk5dctANAABNj1xLC4Zy0Q0AAGGGTfAGTl1y0g0AAE2aXEsMhnLTDQAAYYZN8QZOXXLUDQAATaZcSwiGctUNAABhhk3yBk5dctYNAABNrlxLCIZy1w0AAGGGTfMGTl1y2A0AAE22XEsLhnLZDQAAYYZN9AZOXXLaDQAATcFcSweGctsNAABhhk31Bk5dctwNAABNyFxLCIZy3Q0AAGGGTfYGTl1y3g0AAE3QXEsHhnLfDQAAYYZN9wZOXXLgDQAATddcSwaGcuENAABhhk34Bk5dcuINAABN3VxLBoZy4w0AAGGGTfkGTl1y5A0AAE3jXEsJhnLlDQAAYYZN+gZOXXLmDQAATexcSwuGcucNAABhhk37Bk5dcugNAABN91xLCIZy6Q0AAGGGTfwGTl1y6g0AAE3/XEsIhnLrDQAAYYZN/QZOXXLsDQAATQddSwaGcu0NAABhhk3+Bk5dcu4NAABNDV1LCIZy7w0AAGGGTf8GTl1y8A0AAE0VXUsJhnLxDQAAYYZNAAdOXXLyDQAATR5dSwiGcvMNAABhhk0BB05dcvQNAABNJl1LCoZy9Q0AAGGGTQIHTl1y9g0AAE0wXUsIhnL3DQAAYYZNAwdOXXL4DQAATThdSwaGcvkNAABhhk0EB05dcvoNAABNPl1LC4Zy+w0AAGGGTQUHTl1y/A0AAE1JXUsMhnL9DQAAYYZNBgdOXXL+DQAATVVdSwuGcv8NAABhhk0HB05dcgAOAABNYF1LCIZyAQ4AAGGGTQgHTl1yAg4AAE1oXUsKhnIDDgAAYYZNCQdOXXIEDgAATXJdSwSGcgUOAABhhk0KB05dcgYOAABNdl1LBIZyBw4AAGGGTQsHTl1yCA4AAE16XUsGhnIJDgAAYYZNDAdOXXIKDgAATYBdSwmGcgsOAABhhk0NB05dcgwOAABNiV1LC4ZyDQ4AAGGGTQ4HTl1yDg4AAE2UXUsLhnIPDgAAYYZNDwdOXXIQDgAATZ9dSweGchEOAABhhk0QB05dchIOAABNpl1LBoZyEw4AAGGGTREHTl1yFA4AAE2sXUsJhnIVDgAAYYZNEgdOXXIWDgAATbVdSwmGchcOAABhhk0TB05dchgOAABNvl1LBoZyGQ4AAGGGTRQHTl1yGg4AAE3EXUsKhnIbDgAAYYZNFQdOXXIcDgAATc5dSwiGch0OAABhhk0WB05dch4OAABN1l1LC4ZyHw4AAGGGTRcHTl1yIA4AAE3hXUsIhnIhDgAAYYZNGAdOXXIiDgAATeldSwiGciMOAABhhk0ZB05dciQOAABN8V1LBoZyJQ4AAGGGTRoHTl1yJg4AAE33XUsGhnInDgAAYYZNGwdOXXIoDgAATf1dSwWGcikOAABhhk0cB05dcioOAABNAl5LCIZyKw4AAGGGTR0HTl1yLA4AAE0KXksLhnItDgAAYYZNHgdOXXIuDgAATRVeSwiGci8OAABhhk0fB05dcjAOAABNHV5LCIZyMQ4AAGGGTSAHTl1yMg4AAE0lXksJhnIzDgAAYYZNIQdOXXI0DgAATS5eSwiGcjUOAABhhk0iB05dcjYOAABNNl5LBIZyNw4AAGGGTSMHTl1yOA4AAE06XksEhnI5DgAAYYZNJAdOXXI6DgAATT5eSwiGcjsOAABhhk0lB05dcjwOAABNRl5LCIZyPQ4AAGGGTSYHTl1yPg4AAE1OXksJhnI/DgAAYYZNJwdOXXJADgAATVdeSwmGckEOAABhhk0oB05dckIOAABNYF5LCIZyQw4AAGGGTSkHTl1yRA4AAE1oXksFhnJFDgAAYYZNKgdOXXJGDgAATW1eSwaGckcOAABhhk0rB05dckgOAABNc15LCIZySQ4AAGGGTSwHTl1ySg4AAE17XksIhnJLDgAAYYZNLQdOXXJMDgAATYNeSwmGck0OAABhhk0uB05dck4OAABNjF5LCYZyTw4AAGGGTS8HTl1yUA4AAE2VXksHhnJRDgAAYYZNMAdOXXJSDgAATZxeSwyGclMOAABhhk0xB05dclQOAABNqF5LCIZyVQ4AAGGGTTIHTl1yVg4AAE2wXksKhnJXDgAAYYZNMwdOXXJYDgAATbpeSwmGclkOAABhhk00B05dcloOAABNw15LCoZyWw4AAGGGTTUHTl1yXA4AAE3NXksHhnJdDgAAYYZNNgdOXXJeDgAATdReSwmGcl8OAABhhk03B05dcmAOAABN3V5LCIZyYQ4AAGGGTTgHTl1yYg4AAE3lXksKhnJjDgAAYYZNOQdOXXJkDgAATe9eSwmGcmUOAABhhnWHVQh2ZHdDb2xvcnJmDgAATfheTn2HVQRuYW1lcmcOAABN+F5YAQAAAE99cmgOAAAoWAQAAAAxSEQyXXJpDgAAKEuOS9NNMAFNSgFNdgFN0wFNHQJNZQJN7QJNAANNEwNNigNNpwNNuQRN3QRNEQVNNQVNjgVNkQZN3wZNNgdNWwdNhAdNpQdN4wdN9gdNCQhNKQhNaQhNfAhN8whNAQlNNwlNtAlN3AlNXwpNNwtNXQtNnAtNxwtN2gtN/wtNhQxNWQ1NNBVNeRVN1hVN8BVNHBZNeRZNwxZNCxdNkxdNphdNuRdNMBhNTRhNYRlNhRlNuRlN3RlNNhpNORtNhxtN3htNAxxNLBxNTRxNixxNnhxNsRxN0RxNER1NJB1Nmx1NqR1N3x1NXB5NhB5NBx9N3x9NBSBNRCBNbyBNgiBNpyBNLSFNASJNuiJN/yJNXCNNdiNNoiNN/yNNSSRNkSRNGSVNLCVNPyVNtiVN0yVN5yZNCydNPydNYydNvCdNvyhNDSlNZClNiSlNsilN0ylNESpNJCpNNypNVypNlypNqipNIStNLytNZStN4itNCixNjSxNZS1Niy1Nyi1N9S1NCC5NLS5Nsy5Nhy9NQDBNhTBN4jBN/DBNKDFNhTFNzzFNFzJNnzJNsjJNxTJNPDNNWTNNbTRNkTRNxDRN6DRNQTVNQzZNkTZN6DZNDTdNNjdNVzdNlTdNqDdNuzdN2zdNGzhNLjhNpThNszhN6ThNZjlNjjlNETpN6TpNDztNTjtNeTtNjDtNsTtNNzxNCz1NxD1NCT5NZj5NgD5NrD5NCT9NUz9Nmz9NI0BNNkBNSUBNwEBN3UBN8UFNFUJNSUJNbUJNxkJNyUNNF0RNbkRNk0RNvERN3URNG0VNLkVNQUVNYUVNoUVNtEVNLEZNOkZNcEZN7kZNFkdNmUdNcUhNl0hN1khNAUlNFElNOUlNv0lNk0pNTEtNkUtN7ktNCExNNExNkUxN20xNI01Nq01Nvk1N0U1NSE5NZU5NeU9NnU9N0E9N9E9NTVBNT1FNnVFN9FFNGVJNQlJNY1JNoVJNtFJNx1JN51JNJ1NNOlNNsVNNv1NN9VNNclRNmlRNHVVN9VVNG1ZNWlZNhVZNmFZNvVZNQ1dNF1hlWAQAAAAxSEQxXXJqDgAAKEuLS9BNLQFNRwFNcwFN0AFNGgJNYgJN6gJN/QJNEANNhwNNpANN+gNNtgRN2gRNDgVNMgVNiwVNUAZN3AZNMwdNWAdNogdN0AdN4AdN8wdNBghNZghNeQhN2QlNAApNXApNWgtNmQtNxAtN1wtNHwxNlwxNVg1NMRVNdhVN0xVN7RVNGRZNdhZNwBZNCBdNkBdNoxdNthdNLRhNShhNoBhNXhlNghlNthlN2hlNMxpN+BpNhBtN2xtNABxNShxNeBxNiBxNmxxNrhxNDh1NIR1NgR5NqB5NBB9NAiBNQSBNbCBNfyBNxyBNPyFN/iFNtyJN/CJNWSNNcyNNnyNN/CNNRiRNjiRNFiVNKSVNPCVNsyVN0CVNJiZN5CZNCCdNPCdNYCdNuSdNfihNCilNYSlNhilN0ClN/ilNDipNISpNNCpNlCpNpypNByxNLixNiixNiC1Nxy1N8i1NBS5NTS5NxS5NhC9NPTBNgjBN3zBN+TBNJTFNgjFNzDFNFDJNnDJNrzJNwjJNOTNNVjNNrDNNajRNjjRNwTRN5TRNPjVNAjZNjjZN5TZNCjdNVDdNgjdNkjdNpTdNuDdNGDhNKzhNizlNsjlNDjpNDDtNSztNdjtNiTtN0TtNSTxNCD1NwT1NBj5NYz5NfT5NqT5NBj9NUD9NmD9NIEBNM0BNRkBNvUBN2kBNMEFN7kFNEkJNRkJNakJNw0JNiENNFERNa0RNkERN2kRNCEVNGEVNK0VNPkVNnkVNsUVNE0dNOkdNlkdNlEhN00hN/khNEUlNWUlN0UlNkEpNSUtNjktN60tNBUxNMUxNjkxN2ExNIE1NqE1Nu01Nzk1NRU5NYk5NuE5Ndk9Nmk9NzU9N8U9NSlBNDlFNmlFN8VFNFlJNYFJNjlJNnlJNsVJNxFJNJFNNN1NNl1RNvlRNGlVNGFZNV1ZNglZNlVZN3VZNVVdNFFhlWAIAAABPNl1yaw4AAE1DFGFYAgAAAE80XXJsDgAATRsUYVgCAAAATzJdcm0OAAAoTRgUTSwUZVgCAAAATjNdcm4OAAAoTRkUTS0UTUcUZVgEAAAAM0hHMV1ybw4AAChLQEtQTbgBTXYDTc4DTd4FTcsGTScJTc0MTTYNTeYUTfYUTV4WTRwYTXQYTYYaTXMbTc8dTXUhTd4hTWwiTXwiTeQjTaIlTfolTQwoTfkoTVUrTfsuTWQvTfIvTQIwTWoxTSgzTYAzTZE1TX02Tdk4TX88Teg8TXY9TYY9Te4+TaxATQRBTRZDTQNETWBGTQdKTXBKTf5KTQ5LTXZMTTROTYxOTZ1QTYlRTeVTTYtXTfRXZVgEAAAAM0hHMl1ycA4AAChLQ0tTS55Lwk27AU1UAk0jA015A023A03RA035A03hBU1PBk1gBk3OBk0FB03PB00qCU1GCU3/CU0eDE2WDE3QDE05DU3pFE35FE1EFU1oFU1hFk36Fk3JF00fGE1dGE13GE2fGE2JGk33Gk0IG012G02tG013HE3SHU3uHU2nHk3GIE0+IU14IU3hIU1vIk1/Ik3KIk3uIk3nI02AJE1PJU2lJU3jJU39JU0lJk0PKE19KE2OKE38KE0zKU39KU1YK010K00tLE1MLk3ELk3+Lk1nL031L00FME1QME10ME1tMU0GMk3VMk0rM01pM02DM02rM02UNU0BNk0SNk2ANk23Nk2BN03cOE34OE2xOU3QO01IPE2CPE3rPE15PU2JPU3UPU34PU3xPk2KP01ZQE2vQE3tQE0HQU0vQU0ZQ02HQ02YQ00GRE09RE0HRU1jRk1/Rk05R01YSU3QSU0KSk1zSk0BS00RS01cS02AS015TE0STU3hTU03Tk11Tk2PTk23Tk2gUE0NUU0eUU2MUU3DUU2NUk3oU00EVE29VE3cVk1UV02OV033V2VYBAAAADJIRDJdcnEOAAAoS49L1E0xAU1LAU13AU3UAU0eAk1mAk3uAk0BA00UA02LA02oA026BE3eBE0SBU02BU2PBU2SBk3gBk03B01cB02FB02mB03kB033B00KCE0qCE1qCE19CE30CE0CCU04CU21CU3dCU1gCk04C01eC02dC03IC03bC00ADE2GDE1aDU01FU16FU3XFU3xFU0dFk16Fk3EFk0MF02UF02nF026F00xGE1OGE1iGU2GGU26GU3eGU03Gk06G02IG03fG00EHE0tHE1OHE2MHE2fHE2yHE3SHE0SHU0lHU2cHU2qHU3gHU1dHk2FHk0IH03gH00GIE1FIE1wIE2DIE2oIE0uIU0CIk27Ik0AI01dI013I02jI00AJE1KJE2SJE0aJU0tJU1AJU23JU3UJU3oJk0MJ01AJ01kJ029J03AKE0OKU1lKU2KKU2zKU3UKU0SKk0lKk04Kk1YKk2YKk2rKk0iK00wK01mK03jK00LLE2OLE1mLU2MLU3LLU32LU0JLk0uLk20Lk2IL01BME2GME3jME39ME0pMU2GMU3QMU0YMk2gMk2zMk3GMk09M01aM01uNE2SNE3FNE3pNE1CNU1ENk2SNk3pNk0ON003N01YN02WN02pN028N03cN00cOE0vOE2mOE20OE3qOE1nOU2POU0SOk3qOk0QO01PO016O02NO02yO004PE0MPU3FPU0KPk1nPk2BPk2tPk0KP01UP02cP00kQE03QE1KQE3BQE3eQE3yQU0WQk1KQk1uQk3HQk3KQ00YRE1vRE2URE29RE3eRE0cRU0vRU1CRU1iRU2iRU21RU0tRk07Rk1xRk3vRk0XR02aR01ySE2YSE3XSE0CSU0VSU06SU3ASU2USk1NS02SS03vS00JTE01TE2STE3cTE0kTU2sTU2/TU3STU1JTk1mTk16T02eT03RT031T01OUE1QUU2eUU31UU0aUk1DUk1kUk2iUk21Uk3IUk3oUk0oU007U02yU03AU032U01zVE2bVE0eVU32VU0cVk1bVk2GVk2ZVk2+Vk1EV00YWGVYBAAAADJIRDFdcnIOAAAoS4xL0U0uAU1IAU10AU3RAU0bAk1jAk3rAk3+Ak0RA02IA02lA037A023BE3bBE0PBU0zBU2MBU1RBk3dBk00B01ZB02jB03RB03hB030B00HCE1nCE16CE3aCU0BCk1dCk1bC02aC03FC03YC00gDE2YDE1XDU0yFU13FU3UFU3uFU0aFk13Fk3BFk0JF02RF02kF023F00uGE1LGE2hGE1fGU2DGU23GU3bGU00Gk35Gk2FG03cG00BHE1LHE15HE2JHE2cHE2vHE0PHU0iHU2CHk2pHk0FH00DIE1CIE1tIE2AIE3IIE1AIU3/IU24Ik39Ik1aI010I02gI039I01HJE2PJE0XJU0qJU09JU20JU3RJU0nJk3lJk0JJ009J01hJ026J01/KE0LKU1iKU2HKU3RKU3/KU0PKk0iKk01Kk2VKk2oKk0ILE0vLE2LLE2JLU3ILU3zLU0GLk1OLk3GLk2FL00+ME2DME3gME36ME0mMU2DMU3NMU0VMk2dMk2wMk3DMk06M01XM02tM01rNE2PNE3CNE3mNE0/NU0DNk2PNk3mNk0LN01VN02DN02TN02mN025N00ZOE0sOE2MOU2zOU0POk0NO01MO013O02KO03SO01KPE0JPU3CPU0HPk1kPk1+Pk2qPk0HP01RP02ZP00hQE00QE1HQE2+QE3bQE0xQU3vQU0TQk1HQk1rQk3EQk2JQ00VRE1sRE2RRE3bRE0JRU0ZRU0sRU0/RU2fRU2yRU0UR007R02XR02VSE3USE3/SE0SSU1aSU3SSU2RSk1KS02PS03sS00GTE0yTE2PTE3ZTE0hTU2pTU28TU3PTU1GTk1jTk25Tk13T02bT03OT03yT01LUE0PUU2bUU3yUU0XUk1hUk2PUk2fUk2yUk3FUk0lU004U02YVE2/VE0bVU0ZVk1YVk2DVk2WVk3eVk1WV00VWGVYAwAAAE8yJ11ycw4AAChNFBRNKBRNPBRlWAMAAABDMyddcnQOAAAoTREUTSUUTTkUZVgDAAAAMUhaXXJ1DgAAKEuyTUMETf4ETQAGTaYGTbwGTfUGTckJTZ8KTfYKTQwLTfALTVAMTb4MTRYNTYANTVgVTeoYTaYZTagaTU4bTWQbTZ0bTXEeTUcfTZ4fTbQfTZggTfggTWYhTb4hTSkiTd4iTXAmTSwnTS4oTdQoTeooTSMpTfcrTc0sTSQtTTotTR4uTX4uTewuTUQvTa8vTWQwTfYzTbE0TbI1TVg2TW42Tac2TXs5TVE6Tag6Tb46TaI7TQI8TXA8Tcg8TTM9Teg9TXpBTTZCTThDTd5DTfRDTS1ETQNHTdlHTTBITUZITSpJTYpJTfhJTVBKTbtKTXBLTQJPTb1PTb5QTWRRTXpRTbNRTYdUTV1VTbRVTcpVTa5WTQ5XTXxXTdRXTT9YZVgBAAAASF1ydg4AAChLF0siSztLS0taS2VLdUuGS5hLqEu8S8tL3EvmS/RL/k0FAU0TAU0oAU03AU1CAU1SAU1gAU1uAU2CAU2TAU2lAU2zAU3AAU3LAU3cAU3mAU30AU0FAk0VAk0rAk1BAk1OAk1dAk1xAk1+Ak2IAk2RAk2rAk28Ak3UAk3lAk34Ak0LA00dA00oA00wA005A01AA01IA01kA01xA02CA02SA02fA02xA029A03JA03dA03yA00DBE0PBE0jBE05BE1PBE1dBE1qBE10BE19BE2LBE2cBE2xBE3GBE3VBE3mBE30BE0JBU0eBU0tBU1ABU1NBU1bBU1uBU15BU2GBU2cBU2zBU3FBU3ZBU3oBU32BU0PBk0eBk0tBk08Bk1IBk1aBk1nBk1xBk1/Bk2NBk2cBk2yBk3GBk3XBk3rBk3/Bk0QB00gB00uB00/B01IB01TB01kB01yB02AB02PB02dB02zB03IB03bB03uB00BCE0VCE0lCE0zCE1QCE1hCE10CE2VCE2eCE2pCE22CE3JCE3eCE3vCE39CE0OCU0iCU0zCU1ACU1NCU1XCU1lCU14CU2NCU2ZCU2jCU2wCU2/CU3UCU3pCU34CU0JCk0ZCk0yCk1GCk1XCk1sCk13Ck1+Ck2HCk2VCk2tCk3BCk3eCk3sCk0CC00VC00kC00zC01EC01VC01oC01yC019C02HC02UC02qC02/C03SC03mC037C00FDE0MDE0XDE0qDE03DE1GDE1bDE1pDE10DE2BDE2PDE2jDE20DE3IDE3dDE3uDE38DE0MDU0jDU0xDU1DDU1RDU1mDU12DU2PDU29FE3IFE3hFE3xFE0AFU0LFU0bFU0sFU0+FU1OFU1iFU1xFU2CFU2MFU2aFU2kFU2rFU25FU3OFU3dFU3oFU34FU0GFk0UFk0oFk05Fk1LFk1ZFk1mFk1xFk2CFk2MFk2aFk2rFk27Fk3RFk3nFk30Fk0DF00XF00kF00uF003F01RF01iF016F02LF02eF02xF03DF03OF03WF03fF03mF03uF00KGE0XGE0oGE04GE1FGE1XGE1jGE1vGE2DGE2YGE2pGE22GE3KGE3gGE32GE0EGU0SGU0cGU0lGU0zGU1EGU1ZGU1uGU19GU2OGU2cGU2xGU3GGU3VGU3oGU31GU0DGk0WGk0hGk0uGk1EGk1bGk1tGk2BGk2QGk2eGk23Gk3GGk3VGk3kGk3wGk0CG00PG00ZG00nG001G01EG01aG01uG01/G02TG02nG024G03IG03WG03nG03wG037G00MHE0aHE0oHE03HE1FHE1bHE1wHE2DHE2WHE2pHE29HE3NHE3bHE34HE0JHU0cHU09HU1GHU1RHU1eHU1xHU2GHU2XHU2lHU22HU3KHU3bHU3oHU31HU3/HU0NHk0gHk01Hk1BHk1LHk1YHk1nHk18Hk2RHk2gHk2xHk3BHk3aHk3uHk3/Hk0UH00fH00mH00vH009H01VH01pH02GH02UH02qH029H03MH03bH03sH039H00QIE0aIE0lIE0vIE08IE1SIE1nIE16IE2OIE2jIE2tIE20IE2/IE3SIE3fIE3uIE0DIU0RIU0cIU0pIU03IU1LIU1cIU1wIU2FIU2WIU2kIU20IU3LIU3ZIU3rIU35IU0OIk0fIk1DIk1OIk1nIk13Ik2GIk2RIk2hIk2yIk3EIk3UIk3oIk33Ik0II00SI00gI00qI00xI00/I01UI01jI01uI01+I02MI02aI02uI02/I03RI03fI03sI033I00IJE0SJE0gJE0xJE1BJE1XJE1tJE16JE2JJE2dJE2qJE20JE29JE3XJE3oJE0AJU0RJU0kJU03JU1JJU1UJU1cJU1lJU1sJU10JU2QJU2dJU2uJU2+JU3LJU3dJU3pJU31JU0JJk0eJk0vJk08Jk1QJk1mJk18Jk2KJk2YJk2iJk2rJk25Jk3KJk3fJk30Jk0DJ00UJ00iJ003J01MJ01bJ01uJ017J02JJ02cJ02nJ020J03KJ03hJ03zJ00HKE0WKE0kKE09KE1MKE1bKE1qKE12KE2IKE2VKE2fKE2tKE27KE3KKE3gKE30KE0FKU0ZKU0tKU0+KU1OKU1cKU1tKU12KU2BKU2SKU2gKU2uKU29KU3LKU3hKU32KU0JKk0cKk0vKk1DKk1TKk1hKk1+Kk2PKk2iKk3DKk3MKk3XKk3kKk33Kk0MK00dK00rK008K01QK01hK01uK017K02FK02TK02mK027K03HK03RK03eK03tK00CLE0XLE0mLE03LE1HLE1gLE10LE2FLE2aLE2lLE2sLE21LE3DLE3bLE3vLE0MLU0aLU0wLU1DLU1SLU1hLU1yLU2DLU2WLU2gLU2rLU21LU3CLU3YLU3tLU0ALk0ULk0pLk0zLk06Lk1FLk1YLk1lLk10Lk2JLk2XLk2iLk2vLk29Lk3RLk3iLk32Lk0LL00cL00qL006L01RL01fL01xL01/L02UL02lL03JL03UL03tL039L00MME0XME0nME04ME1KME1aME1uME19ME2OME2YME2mME2wME23ME3FME3aME3pME30ME0EMU0SMU0gMU00MU1FMU1XMU1lMU1yMU19MU2OMU2YMU2mMU23MU3HMU3dMU3zMU0AMk0PMk0jMk0wMk06Mk1DMk1dMk1uMk2GMk2XMk2qMk29Mk3PMk3aMk3iMk3rMk3yMk36Mk0WM00jM000M01EM01RM01jM01vM017M02PM02kM021M03CM03WM03sM00CNE0QNE0eNE0oNE0xNE0/NE1QNE1lNE16NE2JNE2aNE2nNE28NE3RNE3gNE3zNE0ANU0ONU0hNU0sNU05NU1PNU1mNU14NU2MNU2bNU2oNU3BNU3QNU3fNU3uNU36NU0MNk0ZNk0jNk0xNk0/Nk1ONk1kNk14Nk2JNk2dNk2xNk3CNk3SNk3gNk3xNk36Nk0FN00WN00kN00yN01BN01PN01lN016N02NN02gN02zN03HN03XN03lN00COE0TOE0mOE1HOE1QOE1bOE1oOE17OE2QOE2hOE2vOE3AOE3UOE3lOE3yOE3/OE0JOU0XOU0qOU0/OU1LOU1VOU1iOU1xOU2GOU2bOU2qOU27OU3LOU3kOU34OU0JOk0eOk0pOk0wOk05Ok1HOk1fOk1zOk2QOk2eOk20Ok3HOk3WOk3lOk32Ok0HO00aO00kO00vO005O01GO01cO01xO02EO02YO02tO023O02+O03JO03cO03pO034O00NPE0bPE0mPE0zPE1BPE1VPE1mPE16PE2PPE2gPE2uPE2+PE3VPE3jPE31PE0DPU0YPU0pPU1NPU1YPU1xPU2BPU2QPU2bPU2rPU28PU3OPU3ePU3yPU0BPk0SPk0cPk0qPk00Pk07Pk1JPk1ePk1tPk14Pk2IPk2WPk2kPk24Pk3JPk3bPk3pPk32Pk0BP00SP00cP00qP007P01LP01hP013P02EP02TP02nP020P02+P03HP03hP03yP00KQE0bQE0uQE1BQE1TQE1eQE1mQE1vQE12QE1+QE2aQE2nQE24QE3IQE3VQE3nQE3zQE3/QE0TQU0oQU05QU1GQU1aQU1wQU2GQU2UQU2iQU2sQU21QU3DQU3UQU3pQU3+QU0NQk0eQk0sQk1BQk1WQk1lQk14Qk2FQk2TQk2mQk2xQk2+Qk3UQk3rQk39Qk0RQ00gQ00uQ01HQ01WQ01lQ010Q02AQ02SQ02fQ02pQ023Q03FQ03UQ03qQ03+Q00PRE0jRE03RE1IRE1YRE1mRE13RE2ARE2LRE2cRE2qRE24RE3HRE3VRE3rRE0ARU0TRU0mRU05RU1NRU1dRU1rRU2IRU2ZRU2sRU3NRU3WRU3hRU3vRU0CRk0XRk0oRk02Rk1HRk1bRk1sRk15Rk2GRk2RRk2fRk2yRk3HRmUoTdNGTd1GTepGTflGTQ5HTSNHTTJHTUNHTVNHTWxHTYBHTZFHTaZHTbFHTbhHTcFHTc9HTedHTftHTRhITSZITTxITU9ITV5ITW1ITX5ITY9ITaJITaxITbdITcFITc5ITeRITflITQxJTSBJTTVJTT9JTUZJTVFJTWRJTXFJTYBJTZVJTaNJTa5JTbtJTclJTd1JTe5JTQJKTRdKTShKTTZKTUZKTV1KTWtKTX1KTYtKTaBKTbFKTdVKTeBKTflKTQlLTRhLTSNLTTNLTURLTVZLTWZLTXpLTYlLTZpLTaRLTbJLTbxLTcNLTdFLTeZLTfVLTQBMTRBMTR5MTSxMTUBMTVFMTWNMTXFMTX5MTYlMTZpMTaRMTbJMTcNMTdNMTelMTf9MTQxNTRtNTS9NTTxNTUZNTU9NTWlNTXpNTZJNTaNNTbZNTclNTdtNTeZNTe5NTfdNTf5NTQZOTSJOTS9OTUBOTVBOTV1OTW9OTXtOTYdOTZtOTbBOTcFOTc5OTeJOTfhOTQ5PTRxPTSpPTTRPTT1PTUtPTVxPTXFPTYZPTZVPTaZPTbNPTchPTd1PTexPTf9PTQxQTRpQTS1QTThQTUVQTVtQTXJQTYRQTZhQTadQTbRQTc1QTdxQTetQTfpQTQZRTRhRTSVRTS9RTT1RTUtRTVpRTXBRTYRRTZVRTalRTb1RTc5RTd5RTexRTf1RTQZSTRFSTSJSTTBSTT5STU1STVtSTXFSTYZSTZlSTaxSTb9STdNSTeNSTfFSTQ5TTR9TTTJTTVNTTVxTTWdTTXRTTYdTTZxTTa1TTbtTTcxTTeBTTfFTTf5TTQtUTRVUTSNUTTZUTUtUTVdUTWFUTW5UTX1UTZJUTadUTbZUTcdUTddUTfBUTQRVTRVVTSpVTTVVTTxVTUVVTVNVTWtVTX9VTZxVTapVTcBVTdNVTeJVTfFVTQJWTRNWTSZWTTBWTTtWTUVWTVJWTWhWTX1WTZBWTaRWTblWTcNWTcpWTdVWTehWTfVWTQRXTRlXTSdXTTJXTT9XTU1XTWFXTXJXTYZXTZtXTaxXTbpXTcpXTeFXTe9XTQFYTQ9YTSRYTTVYZVgDAAAAMUhCXXJ3DgAAKEsMSyRLLktcS2dLd0uIS6pLzUveS+hL9k0VAU0qAU1EAU1UAU1iAU1wAU2EAU2VAU2nAU3NAU3eAU3oAU32AU0HAk0XAk0tAk1DAk1fAk1zAk2AAk2KAk2cAk2tAk2+Ak3WAk3nAk36Ak0NA00yA01KA01VA01mA02EA02UA02hA02/A03fA00FBE0RBE0lBE07BE1RBE1fBE1sBE1/BE2NBE2eBE2zBE3IBE3XBE3oBE32BE0LBU0gBU0vBU1CBU1dBU1wBU17BU2IBU2eBU21BU3HBU3qBU34BU0RBk0gBk0vBk0+Bk1pBk1zBk2BBk2PBk2eBk20Bk3ZBk3tBk0SB00iB00wB01BB01VB01mB010B02CB02RB02fB021B03dB03wB00DCE0XCE0nCE01CE0/CE1SCE1jCE12CE2HCE2XCE2gCE2rCE24CE3LCE3gCE3xCE3/CE0QCU01CU1PCU1ZCU1nCU16CU2PCU2bCU2lCU2yCU3BCU3WCU3rCU0LCk0bCk00Ck1ICk1ZCk1uCk2JCk2XCk2vCk3DCk3SCk3gCk3uCk0EC00XC00mC001C01GC01XC01qC010C01/C02JC02WC02sC03BC03UC03oC039C00sDE05DE1IDE1dDE1rDE12DE2DDE2lDE22DE3fDE3wDE3+DE0ODU0lDU1FDU1TDU1oDU14DU2RDU2yFE3KFE3UFE0CFU0NFU0dFU0uFU1QFU1zFU2EFU2OFU2cFU27FU3QFU3qFU36FU0IFk0WFk0qFk07Fk1NFk1zFk2EFk2OFk2cFk2tFk29Fk3TFk3pFk0FF00ZF00mF00wF01CF01TF01kF018F02NF02gF02zF03YF03wF037F00MGE0qGE06GE1HGE1lGE2FGE2rGE24GE3MGE3iGE34GE0GGU0UGU0nGU01GU1GGU1bGU1wGU1/GU2QGU2eGU2zGU3IGU3XGU3qGU0FGk0YGk0jGk0wGk1GGk1dGk1vGk2SGk2gGk25Gk3IGk3XGk3mGk0RG00bG00pG003G01GG01cG02BG02VG026G03KG03YG03pG039G00OHE0cHE0qHE05HE1HHE1dHE2FHE2YHE2rHE2/HE3PHE3dHE3nHE36HE0LHU0eHU0vHU0/HU1IHU1THU1gHU1zHU2IHU2ZHU2nHU24HU3dHU33HU0BHk0PHk0iHk03Hk1DHk1NHk1aHk1pHk1+Hk2THk2zHk3DHk3cHk3wHk0BH00WH00xH00/H01XH01rH016H02IH02WH02sH02/H03OH03dH03uH03/H00SIE0cIE0nIE0xIE0+IE1UIE1pIE18IE2QIE2lIE3UIE3hIE3wIE0FIU0TIU0eIU0rIU1NIU1eIU2HIU2YIU2mIU22IU3NIU3tIU37IU0QIk0hIk04Ik1QIk1aIk2IIk2TIk2jIk20Ik3WIk35Ik0KI00UI00iI01BI01WI01wI02AI02OI02cI02wI03BI03TI035I00KJE0UJE0iJE0zJE1DJE1ZJE1vJE2LJE2fJE2sJE22JE3IJE3ZJE3qJE0CJU0TJU0mJU05JU1eJU12JU2BJU2SJU2wJU3AJU3NJU3rJU0LJk0xJk0+Jk1SJk1oJk1+Jk2MJk2aJk2tJk27Jk3MJk3hJk32Jk0FJ00WJ00kJ005J01OJ01dJ01wJ02LJ02eJ02pJ022J03MJ03jJ031J00YKE0mKE0/KE1OKE1dKE1sKE2XKE2hKE2vKE29KE3MKE3iKE0HKU0bKU1AKU1QKU1eKU1vKU2DKU2UKU2iKU2wKU2/KU3NKU3jKU0LKk0eKk0xKk1FKk1VKk1jKk1tKk2AKk2RKk2kKk21Kk3FKk3OKk3ZKk3mKk35Kk0OK00fK00tK00+K01jK019K02HK02VK02oK029K03JK03TK03gK03vK00ELE0ZLE05LE1JLE1iLE12LE2HLE2cLE23LE3FLE3dLE3xLE0ALU0OLU0cLU0yLU1FLU1ULU1jLU10LU2FLU2YLU2iLU2tLU23LU3ELU3aLU3vLU0CLk0WLk0rLk1aLk1nLk12Lk2LLk2ZLk2kLk2xLk3TLk3kLk0NL00eL00sL008L01TL01zL02BL02WL02nL02+L03WL03gL00OME0ZME0pME06ME1cME1/ME2QME2aME2oME3HME3cME32ME0GMU0UMU0iMU02MU1HMU1ZMU1/MU2QMU2aMU2oMU25MU3JMU3fMU31MU0RMk0lMk0yMk08Mk1OMk1fMk1wMk2IMk2ZMk2sMk2/Mk3kMk38Mk0HM00YM002M01GM01TM01xM02RM023M03EM03YM03uM00ENE0SNE0gNE0zNE1BNE1SNE1nNE18NE2LNE2cNE2pNE2+NE3TNE3iNE31NE0QNU0jNU0uNU07NU1RNU1oNU16NU2dNU2qNU3DNU3SNU3hNU3wNU0bNk0lNk0zNk1BNk1QNk1mNk2LNk2fNk3ENk3UNk3iNk3zNk0HN00YN00mN000N01DN01RN01nN02PN02iN021N03JN03ZN03nN03xN00EOE0VOE0oOE05OE1JOE1SOE1dOE1qOE19OE2SOE2jOE2xOE3COE3nOE0BOU0LOU0ZOU0sOU1BOU1NOU1XOU1kOU1zOU2IOU2dOU29OU3NOU3mOU36OU0LOk0gOk07Ok1JOk1hOk11Ok2EOk2SOk2gOk22Ok3JOk3YOk3nOk34Ok0JO00cO00mO00xO007O01IO01eO01zO02GO02aO02vO03eO03rO036O00PPE0dPE0oPE01PE1XPE1oPE2RPE2iPE2wPE3APE3XPE33PE0FPU0aPU0rPU1CPU1aPU1kPU2SPU2dPU2tPU2+PU3gPU0DPk0UPk0ePk0sPk1LPk1gPk16Pk2KPk2YPk2mPk26Pk3LPk3dPk0DP00UP00eP00sP009P01NP01jP015P02VP02pP022P03AP03SP03jP030P00MQE0dQE0wQE1DQE1oQE2AQE2LQE2cQE26QE3KQE3XQE31QE0VQU07QU1IQU1cQU1yQU2IQU2WQU2kQU23QU3FQU3WQU3rQU0AQk0PQk0gQk0uQk1DQk1YQk1nQk16Qk2VQk2oQk2zQk3AQk3WQk3tQk3/Qk0iQ00wQ01JQ01YQ01nQ012Q02hQ02rQ025Q03HQ03WQ03sQ00RRE0lRE1KRE1aRE1oRE15RE2NRE2eRE2sRE26RE3JRE3XRE3tRE0VRU0oRU07RU1PRU1fRU1tRU13RU2KRU2bRU2uRU2/RU3PRU3YRU3jRU3xRU0ERk0ZRk0qRk04Rk1JRk1uRk2IRk2TRk2hRk20Rk3JRk3VRk3fRk3sRk37Rk0QR00lR01FR01VR01uR02CR02TR02oR03DR03RR03pR039R00MSE0aSE0oSE0+SE1RSE1gSE1vSE2ASE2RSE2kSE2uSE25SE3DSE3QSE3mSE37SE0OSU0iSU03SU1mSU1zSU2CSU2XSU2lSU2wSU29SU3fSU3wSU0ZSk0qSk04Sk1ISk1fSk1/Sk2NSk2iSk2zSk3KSk3iSk3sSk0aS00lS001S01GS01oS02LS02cS02mS020S03TS03oS00CTE0STE0gTE0uTE1CTE1TTE1lTE2LTE2cTE2mTE20TE3FTE3VTE3rTE0BTU0dTU0xTU0+TU1ITU1aTU1rTU18TU2UTU2lTU24TU3LTU3wTU0ITk0TTk0kTk1CTk1STk1fTk19Tk2dTk3DTk3QTk3kTk36Tk0QT00eT00sT00/T01NT01eT01zT02IT02XT02oT021T03KT03fT03uT00BUE0cUE0vUE06UE1HUE1dUE10UE2GUE2pUE22UE3PUE3eUE3tUE38UE0nUU0xUU0/UU1NUU1cUU1yUU2XUU2rUU3QUU3gUU3uUU3/UU0TUk0kUk0yUk1AUk1PUk1dUk1zUk2bUk2uUk3BUk3VUmUoTeVSTfNSTf1STRBTTSFTTTRTTUVTTVVTTV5TTWlTTXZTTYlTTZ5TTa9TTb1TTc5TTfNTTQ1UTRdUTSVUTThUTU1UTVlUTWNUTXBUTX9UTZRUTalUTclUTdlUTfJUTQZVTRdVTSxVTUdVTVVVTW1VTYFVTZBVTZ5VTaxVTcJVTdVVTeRVTfNVTQRWTRVWTShWTTJWTT1WTUdWTVRWTWpWTX9WTZJWTaZWTbtWTepWTfdWTQZXTRtXTSlXTTRXTUFXTWNXTXRXTZ1XTa5XTbxXTcxXTeNXTQNYTRFYTSZYTTdYZVgBAAAAUF1yeA4AAChNChRNHhRNMhRlWAMAAAAxSEFdcnkOAAAoSxhL/00GAU04AU3BAU2SAk0pA006A01BA011BE1OBU1JB014Ck1/Ck0GDE0NDE2+FE2lFU2sFU3eFU1nFk04F03PF03gF03nF00dGU32GU3xG00gH00nH02uIE21IE1EIk0rI00yI01kI03tI02+JE1VJU1mJU1tJU2jJk18J013KU2mLE2tLE00Lk07Lk3KL02xME24ME3qME1zMU1EMk3bMk3sMk3zMk0pNE0BNU37Nk0qOk0xOk24O02/O01OPU01Pk08Pk1uPk33Pk3IP01fQE1wQE13QE2tQU2GQk2BRE2yR025R01ASU1HSU3WSk29S03ES032S01/TE1QTU3nTU34TU3/TU01T00NUE0HUk02VU09VU3EVk3LVmVYAwAAADFIR11yeg4AAChLDkswS6xL+E0XAU1kAU2GAU2XAU34AU0JAk0vAk1FAk11Ak2eAk2vAk3AAk1XA01oA03hA00TBE0nBE09BE1TBE1uBE2PBE2gBE34BE1EBU1fBU2gBU3JBU36BU2DBk2gBk22Bk3vBk0kB012B02TB023B00ZCE1BCE2JCE26CE0SCU1pCU18CU3DCU0dCk2ZCk3UCk3wCk0GC02uC03qC007DE1KDE1fDE2nDE24DE0QDU1HDU16DU2TDU20FE3WFE1SFU2eFU29FU0KFk0sFk09Fk2eFk2vFk3VFk3rFk0bF01EF01VF01mF039F00OGE2HGE26GE3OGE3kGE36GE0WGU03GU1IGU2gGU3sGU0HGk1IGk1xGk2iGk0rG01IG01eG02XG03MG00eHE07HE1fHE3BHE3pHE0xHU1iHU26HU0RHk0kHk1rHk3FHk1BH018H02YH02uH01WIE2SIE3jIE3yIE0HIU1PIU1gIU24IU3vIU0jIk06Ik1cIk3YIk0kI01DI02QI02yI03DI00kJE01JE1bJE1xJE2hJE3KJE3bJE3sJE2DJU2UJU0NJk1AJk1UJk1qJk2AJk2cJk29Jk3OJk0mJ01yJ02NJ03OJ033J00oKE2xKE3OKE3kKE0dKU1SKU2kKU3BKU3lKU1HKk1vKk23Kk3oKk1AK02XK02qK03xK01LLE3HLE0CLU0eLU00LU3cLU0YLk1pLk14Lk2NLk3VLk3mLk0+L011L02pL03AL03iL01eME2qME3JME0WMU04MU1JMU2qMU27MU3hMU33MU0nMk1QMk1hMk1yMk0JM00aM02TM03GM03aM03wM00GNE0iNE1DNE1UNE2rNE33NE0SNU1TNU18NU2sNU01Nk1SNk1oNk2hNk3WNk0oN01FN01pN03LN03zN007OE1sOE3EOE0bOU0uOU11OU3POU1LOk2GOk2iOk24Ok1gO02cO03tO038O00RPE1ZPE1qPE3CPE35PE0tPU1EPU1mPU3iPU0uPk1NPk2aPk28Pk3NPk0uP00/P01lP017P02rP03UP03lP032P02NQE2eQE0XQU1KQU1eQU10QU2KQU2mQU3HQU3YQU0wQk18Qk2XQk3YQk0BQ00yQ027Q03YQ03uQ00nRE1cRE2uRE3LRE3vRE1RRU15RU3BRU3zRU1LRk2jRk22Rk39Rk1XR03TR00OSE0qSE1ASE3oSE0kSU11SU2ESU2ZSU3hSU3ySU1KSk2BSk21Sk3MSk3uSk1qS022S03VS00iTE1ETE1VTE22TE3HTE3tTE0DTU0zTU1cTU1tTU1+TU0VTk0mTk2fTk3STk3mTk38Tk0ST00uT01PT01gT023T00DUE0eUE1fUE2IUE24UE1BUU1eUU10UU2tUU3iUU00Uk1RUk11Uk3XUk3/Uk1HU014U03QU00nVE06VE2BVE3bVE1XVU2SVU2uVU3EVU1sVk2oVk35Vk0IV00dV01lV012V03OV00FWE05WGVYAwAAADFIRF1yew4AAChLMkuuTRkBTTECTaACTcICTVkDTeMDTSkETT8ETaIETfoETWEFTaIFTcsFTfwFTaIGTbgGTfEGTbkHTUMITYsITRQJTX4JTcUJTR8KTZsKTdYKTfIKTQgLTbALTewLTUwMTboMTRINTXwNTZUNTdgUTVQVTb8VTdcWTUYXTWgXTf8XTYkYTdAYTeYYTUoZTaIZTQkaTUoaTXMaTaQaTUobTWAbTZkbTWEcTescTTMdTbwdTSYeTW0eTcceTUMfTX4fTZofTbAfTVggTZQgTfQgTWIhTbohTSUiTV4iTdoiTUUjTV0kTcwkTe4kTYUlTQ8mTVYmTWwmTdAmTSgnTY8nTdAnTfknTSooTdAoTeYoTR8pTecpTXEqTbkqTUIrTawrTfMrTU0sTcksTQQtTSAtTTYtTd4tTRouTXouTeguTUAvTasvTeQvTWAwTcswTeMxTVIyTXQyTQszTZUzTdwzTfIzTVY0Ta00TRQ1TVU1TX41Ta41TVQ2TWo2TaM2TWs3TfU3TT04TcY4TTA5TXc5TdE5TU06TYg6TaQ6Tbo6TWI7TZ47Tf47TWw8TcQ8TS89TWg9TeQ9TU8+TWc/TdY/Tfg/TY9ATRlBTWBBTXZBTdpBTTJCTZlCTdpCTQNDTTRDTdpDTfBDTSlETfFETXtFTcNFTU1GTbhGTf9GTVlHTdVHTRBITSxITUJITepITSZJTYZJTfRJTUxKTbdKTfBKTWxLTddLTe9MTV5NTYBNTRdOTaFOTehOTf5OTWJPTblPTSBQTWFQTYpQTbpQTWBRTXZRTa9RTXdSTQFTTUlTTdJTTTxUTYNUTd1UTVlVTZRVTbBVTcZVTW5WTapWTQpXTXhXTdBXTTtYZVgDAAAAMUhFXXJ8DgAAKEsQS7BNFQRNQQRN/ARNRgVN/gVNpAZNugZN8wZNxwlNnQpN9ApNCgtN7gtNTgxNYQxNvAxNFA1Nfg1NthRNVhVNvBhN6BhNpBlN7hlNphpNTBtNYhtNmxtNbx5NRR9NnB9Nsh9NliBN9iBNCSFNZCFNvCFNJyJNPCJN3CJNQiZNbiZNKidNdCdNLChN0ihN6ChNISlN9StNyyxNIi1NOC1NHC5NfC5Njy5N6i5NQi9NrS9Nwi9NYjBNyDNN9DNNrzRN+TRNsDVNVjZNbDZNpTZNeTlNTzpNpjpNvDpNoDtNADxNEzxNbjxNxjxNMT1NRj1N5j1NTEFNeEFNNEJNfkJNNkNN3ENN8kNNK0RNAUdN10dNLkhNREhNKElNiElNm0lN9klNTkpNuUpNzkpNbktN1E5NAE9Nu09NBVBNvFBNYlFNeFFNsVFNhVRNW1VNslVNyFVNrFZNDFdNH1dNeldN0ldNPVhlWAIAAAAySF1yfQ4AAChLCU2vFE01Ik27L00/PU3HSmVYAgAAAE9IXXJ+DgAAKE0OBk3dCE0xCk3cDE2oD01REE1/EE3sEU22Gk2FHU3ZHk2EIU08KE0LK01fLE0KL03ANU2POE3jOU2OPE1GQ00WRk1rR00WSk3MUE2bU03vVE2aV007W02kXE1TXU2mXmVYAgAAAE9HXXJ/DgAAKEtkTdsBTXgFTR0GTWYGTT4HTWMHTVYJTRQLTXELTXMMTX0OTTQPTVcQTYUQTa0QTRwRTYYRTeARTUcSTfcSTeATTQoVTYEWTSAaTcUaTQ4bTeYbTQscTf4dTbwfTRkgTRshTZAiTQckTaYnTUsoTZQoTWwpTZEpTYQrTUItTZ8tTaEuTRYwTY0xTSs1Tc81TRg2TfA2TRU3TQg5TcY6TSM7TSU8TZo9TRE/TbBCTVVDTZ5DTXZETZtETZBGTU5ITatITa1JTSJLTZlMTTdQTdtQTSRRTfxRTSFSTRRUTdJVTS9WTTFXTXZYTS5ZTfJaTUJbTWlbTdFbTeNbTeJcTcNdTfZdTXJeZVgEAAAAMkhFMl1ygA4AAChNiQFNmgFN+wFNDAJNeAJNVgRNHAhNvQhNbAlNqgxNLxZNQBZNoRZNshZNHhdN/RhNxBxNZR1NFB5NUiFNtSNNxiNNJyRNOCRNpCRNgyZNSipN6ypNmitN2C5NOzFNTDFNrTFNvjFNKjJNCTRNzjdNbzhNHjlNXDxNvz5N0D5NMT9NQj9Nrj9NjUFNVEVN9kVNpkZN5ElNR0xNWExNuUxNykxNNk1NFU9N2lJNe1NNKlRNaFdlWAMAAABPNSddcoEOAAAoTQ0UTSEUTTUUZVgCAAAASFpdcoIOAAAoS31N3AJNWAhN0QhNTgpNtQpNyQpNTAtNIxVNghdNAB1NeR1N9h5NXR9NcR9N9B9NqSJNCCVNhipN/ypNfCxN4yxN9yxNei1NLzBNjjJNCjhNgzhNADpNZzpNezpN/jpNsz1NEkBNkEVNCkZNiEdN70dNA0hNhkhNO0tNmk1NFlNNj1NNDFVNc1VNh1VNClZlWAMAAABPUDFdcoMOAAAoTQsUTR8UTTMUZVgDAAAAT1AyXXKEDgAAKE0MFE0gFE00FGVYAgAAAFpOXXKFDgAAKE1JFE1KFE1LFE1MFGVYAwAAAEM1J11yhg4AAChNDhRNIhRNNhRlWAIAAABISF1yhw4AAChNFwZN5ghNOgpN5QxNvxpNjh1N4h5NjSFNRShNFCtNaCxNEy9NyTVNmDhN7DlNlzxNT0NNH0ZNdEdNH0pN1VBNpFNN+FRNo1dlWAIAAAAzSF1yiA4AAChLCk2wFE02Ik28L01APU3ISmVYAgAAAEhCXXKJDgAAKEs9S01Lmku+TbUBTVACTR8DTXMDTbMDTcsDTfQDTdsFTUoGTVwGTcgGTQEHTcoHTSQJTUIJTfoJTRkMTZEMTcoMTTMNTeMUTfMUTUAVTWQVTVsWTfYWTcUXTRkYTVkYTXEYTZoYTYMaTfIaTQQbTXAbTakbTXIcTcwdTeodTaIeTcEgTTkhTXIhTdshTWkiTXkiTcYiTeoiTeEjTXwkTUslTZ8lTd8lTfclTSAmTQkoTXgoTYooTfYoTS8pTfgpTVIrTXArTSgsTUcuTb8uTfguTWEvTe8vTf8vTUwwTXAwTWcxTQIyTdEyTSUzTWUzTX0zTaYzTY41Tfw1TQ42TXo2TbM2TXw3TdY4TfQ4Taw5Tcs7TUM8TXw8TeU8TXM9TYM9TdA9TfQ9Tes+TYY/TVVATalATelATQFBTSpBTRNDTYJDTZRDTQBETTlETQJFTV1GTXtGTTRHTVNJTctJTQRKTW1KTftKTQtLTVhLTXxLTXNMTQ5NTd1NTTFOTXFOTYlOTbJOTZpQTQhRTRpRTYZRTb9RTYhSTeJTTQBUTbhUTddWTU9XTYhXTfFXZVgCAAAASEFdcooOAAAoSwtLI0stSzxLTEtbS2ZLdkuHS5lLqUu9S8xL3UvnS/VNFAFNKQFNQwFNUwFNYQFNbwFNgwFNlAFNpgFNtAFNzAFN3QFN5wFN9QFNBgJNFgJNLAJNQgJNTwJNXgJNcgJNfwJNiQJNmwJNrAJNvQJN1QJN5gJN+QJNDANNHgNNMQNNSQNNVANNZQNNcgNNgwNNkwNNoANNsgNNvgNNygNN3gNN8wNNBARNEARNJARNOgRNUARNXgRNawRNfgRNjARNnQRNsgRNxwRN1gRN5wRN9QRNCgVNHwVNLgVNQQVNXAVNbwVNegVNhwVNnQVNtAVNxgVN2gVN6QVN9wVNEAZNHwZNLgZNPQZNSQZNWwZNaAZNcgZNgAZNjgZNnQZNswZNxwZN2AZN7AZNAAdNEQdNIQdNLwdNQAdNVAdNZQdNcwdNgQdNkAdNngdNtAdNyQdN3AdN7wdNAghNFghNJghNNAhNPghNUQhNYghNdQhNhghNlghNnwhNqghNtwhNyghN3whN8AhN/ghNDwlNIwlNNAlNQQlNTglNWAlNZglNeQlNjglNmglNpAlNsQlNwAlN1QlN6glN+QlNCgpNGgpNMwpNRwpNWApNbQpNiApNlgpNrgpNwgpN0QpN3wpN7QpNAwtNFgtNJQtNNAtNRQtNVgtNaQtNcwtNfgtNiAtNlQtNqwtNwAtN0wtN5wtN/AtNGAxNKwxNOAxNRwxNXAxNagxNdQxNggxNkAxNpAxNtQxNyQxN3gxN7wxN/QxNDQ1NJA1NMg1NRA1NUg1NZw1Ndw1NkA1NsRRNyRRN0xRN4hRN8hRNARVNDBVNHBVNLRVNPxVNTxVNYxVNchVNgxVNjRVNmxVNuhVNzxVN6RVN+RVNBxZNFRZNKRZNOhZNTBZNWhZNchZNgxZNjRZNmxZNrBZNvBZN0hZN6BZN9RZNBBdNGBdNJRdNLxdNQRdNUhdNYxdNexdNjBdNnxdNshdNxBdN1xdN7xdN+hdNCxhNGBhNKRhNORhNRhhNWBhNZBhNcBhNhBhNmRhNqhhNtxhNyxhN4RhN9xhNBRlNExlNJhlNNBlNRRlNWhlNbxlNfhlNjxlNnRlNshlNxxlN1hlN6RlNBBpNFxpNIhpNLxpNRRpNXBpNbhpNghpNkRpNnxpNuBpNxxpN1hpN5RpN8RpNAxtNEBtNGhtNKBtNNhtNRRtNWxtNbxtNgBtNlBtNqBtNuRtNyRtN1xtN6BtN/BtNDRxNGxxNKRxNOBxNRhxNXBxNcRxNhBxNlxxNqhxNvhxNzhxN3BxN5hxN+RxNCh1NHR1NLh1NPh1NRx1NUh1NXx1Nch1Nhx1NmB1Nph1Ntx1Nyx1N3B1N6R1N9h1NAB5NDh5NIR5NNh5NQh5NTB5NWR5NaB5NfR5Nkh5NoR5Nsh5Nwh5N2x5N7x5NAB9NFR9NMB9NPh9NVh9Nah9NeR9Nhx9NlR9Nqx9Nvh9NzR9N3B9N7R9N/h9NESBNGyBNJiBNMCBNPSBNUyBNaCBNeyBNjyBNpCBNwCBN0yBN4CBN7yBNBCFNEiFNHSFNKiFNOCFNTCFNXSFNcSFNhiFNlyFNpSFNtSFNzCFN2iFN7CFN+iFNDyJNICJNNyJNTyJNWSJNaCJNeCJNhyJNkiJNoiJNsyJNxSJN1SJN6SJN+CJNCSNNEyNNISNNQCNNVSNNbyNNfyNNjSNNmyNNryNNwCNN0iNN4CNN+CNNCSRNEyRNISRNMiRNQiRNWCRNbiRNeyRNiiRNniRNqyRNtSRNxyRN2CRN6SRNASVNEiVNJSVNOCVNSiVNXSVNdSVNgCVNkSVNniVNryVNvyVNzCVN3iVN6iVN9iVNCiZNHyZNMCZNPSZNUSZNZyZNfSZNiyZNmSZNrCZNuiZNyyZN4CZN9SZNBCdNFSdNIydNOCdNTSdNXCdNbydNiidNnSdNqCdNtSdNyydN4idN9CdNCChNFyhNJShNPihNTShNXChNayhNdyhNiShNlihNoChNrihNvChNyyhN4ShN9ShNBilNGilNLilNPylNTylNXSlNbilNgilNkylNoSlNrylNvilNzClN4ilN9ylNCipNHSpNMCpNRCpNVCpNYipNbCpNfypNkCpNoypNtCpNxCpNzSpN2CpN5SpN+CpNDStNHitNLCtNPStNUStNYitNbytNfCtNhitNlCtNpytNvCtNyCtN0itN3ytN7itNAyxNGCxNJyxNOCxNSCxNYSxNdSxNhixNmyxNtixNxCxN3CxN8CxN/yxNDS1NGy1NMS1NRC1NUy1NYi1Ncy1NhC1Nly1NoS1NrC1Nti1Nwy1N2S1N7i1NAS5NFS5NKi5NRi5NWS5NZi5NdS5Nii5NmC5Noy5NsC5Nvi5N0i5N4y5N9y5NDC9NHS9NKy9NOy9NUi9NYC9Nci9NgC9NlS9Npi9NvS9N1S9N3y9N7i9N/i9NDTBNGDBNKDBNOTBNSzBNWzBNbzBNfjBNjzBNmTBNpzBNxjBN2zBN9TBNBTFNEzFNITFNNTFNRjFNWDFNZjFNfjFNjzFNmTFNpzFNuDFNyDFN3jFN9DFNATJNEDJNJDJNMTJNOzJNTTJNXjJNbzJNhzJNmDJNqzJNvjJN0DJN4zJN+zJNBjNNFzNNJDNNNTNNRTNNUjNNZDNNcDNNfDNNkDNNpTNNtjNNwzNN1zNN7TNNAzRNETRNHzRNMjRNQDRNUTRNZjRNezRNijRNmzRNqDRNvTRN0jRN4TRN9DRNDzVNIjVNLTVNOjVNUDVNZzVNeTVNjTVNnDVNqTVNwjVN0TVN4DVN7zVN+zVNDTZNGjZNJDZNMjZNQDZNTzZNZTZNeTZNijZNnjZNsjZNwzZN0zZN4TZN8jZNBjdNFzdNJTdNMzdNQjdNUDdNZjdNezdNjjdNoTdNtDdNyDdN2DdN5jdN8DdNAzhNFDhNJzhNODhNSDhNUThNXDhNaThNfDhNkThNojhNsDhNwThN1ThN5jhN8zhNADlNCjlNGDlNKzlNQDlNTDlNVjlNYzlNcjlNhzlNnDlNqzlNvDlNzDlN5TlN+TlNCjpNHzpNOjpNSDpNYDpNdDpNgzpNkTpNnzpNtTpNyDpN1zpN5jpN9zpNCDtNGztNJTtNMDtNOjtNRztNXTtNcjtNhTtNmTtNrjtNyjtN3TtN6jtN+TtNDjxNHDxNJzxNNDxNQjxNVjxNZzxNezxNkDxNoTxNrzxNvzxN1jxN5DxN9jxNBD1NGT1NKj1NQT1NWT1NYz1Ncj1Ngj1NkT1NnD1NrD1NvT1Nzz1N3z1N8z1NAj5NEz5NHT5NKz5NSj5NXz5NeT5NiT5Nlz5NpT5NuT5Nyj5N3D5N6j5NAj9NEz9NHT9NKz9NPD9NTD9NYj9NeD9NhT9NlD9NqD9NtT9Nvz9N0T9N4j9N8z9NC0BNHEBNL0BNQkBNVEBNZ0BNf0BNikBNm0BNqEBNuUBNyUBN1kBN6EBN9EBNAEFNFEFNKUFNOkFNR0FNW0FNcUFNh0FNlUFNo0FNtkFNxEFN1UFN6kFN/0FNDkJNH0JNLUJNQkJNV0JNZkJNeUJNlEJNp0JNskJNv0JN1UJN7EJN/kJNEkNNIUNNL0NNSENNV0NNZkNNdUNNgUNNk0NNoENNqkNNuENNxkNN1UNN60NN/0NNEERNJERNOERNSURNWURNZ0RNeERNjERNnURNq0RNuURNyERN1kRN7ERNAUVNFEVNJ0VNOkVNTkVNXkVNbEVNdkVNiUVNmkVNrUVNvkVNzkVN10VN4kVN8EVNA0ZNGEZNKUZNN0ZNSEZNXEZNbUZNekZNh0ZNkkZNoEZNs0ZNyEZN1EZN3kZN60ZN+kZND0dNJEdNM0dNREdNVEdNbUdNgUdNkkdNp0dNwkdN0EdN6EdN/EdNC0hNGUhNJ0hNPUhNUEhNX0hNbkhNf0hNkEhNo0hNrUhNuEhNwkhNz0hN5UhN+khNDUlNIUlNNklNUklNZUlNcklNgUlNlklNpEllKE2vSU28SU3KSU3eSU3vSU0DSk0YSk0pSk03Sk1HSk1eSk1sSk1+Sk2MSk2hSk2ySk3JSk3hSk3rSk36Sk0KS00ZS00kS000S01FS01XS01nS017S02KS02bS02lS02zS03SS03nS00BTE0RTE0fTE0tTE1BTE1STE1kTE1yTE2KTE2bTE2lTE2zTE3ETE3UTE3qTE0ATU0NTU0cTU0wTU09TU1HTU1ZTU1qTU17TU2TTU2kTU23TU3KTU3cTU3vTU0HTk0STk0jTk0wTk1BTk1RTk1eTk1wTk18Tk2ITk2cTk2xTk3CTk3PTk3jTk35Tk0PT00dT00rT00+T01MT01dT01yT02HT02WT02nT020T03JT03eT03tT00AUE0bUE0uUE05UE1GUE1cUE1zUE2FUE2ZUE2oUE21UE3OUE3dUE3sUE37UE0HUU0ZUU0mUU0wUU0+UU1MUU1bUU1xUU2FUU2WUU2qUU2+UU3PUU3fUU3tUU3+UU0SUk0jUk0xUk0/Uk1OUk1cUk1yUk2HUk2aUk2tUk3AUk3UUk3kUk3yUk38Uk0PU00gU00zU01EU01UU01dU01oU011U02IU02dU02uU028U03NU03hU03yU03/U00MVE0WVE0kVE03VE1MVE1YVE1iVE1vVE1+VE2TVE2oVE23VE3IVE3YVE3xVE0FVU0WVU0rVU1GVU1UVU1sVU2AVU2PVU2dVU2rVU3BVU3UVU3jVU3yVU0DVk0UVk0nVk0xVk08Vk1GVk1TVk1pVk1+Vk2RVk2lVk26Vk3WVk3pVk32Vk0FV00aV00oV00zV01AV01OV01iV01zV02HV02cV02tV027V03LV03iV03wV00CWE0QWE0lWE02WGVYAgAAAEhHXXKLDgAAKEteS2lLikvPS+BNLAFNRgFNcgFNzwFN4AFNGQJNYQJN6QJN/AJNDwNNhgNNowNNgQRNtQRN2QRN6gRNDQVNMQVNcgVNfQVNigVN7AVNIgZNawZN2wZNMgdNQwdNVwdNaAdNoQdN3wdN8gdNBQhNZQhNeAhNWwlNpwlN2AlNDQpNWwpNiwpN4gpNGQtNWQtNdgtNgQtNmAtNwwtN1gtNeAxNVQ1NBBVNDxVNMBVNdRVNhhVN0hVN7BVNGBZNdRZNhhZNvxZNBxdNjxdNohdNtRdNLBhNSRhNrRhNCBlNKRlNXRlNgRlNkhlNtRlN2RlNGhpNJRpNMhpNlBpNyhpNExtNgxtN2htN6xtN/xtNEBxNSRxNhxxNmhxNrRxNDR1NIB1NAx5NTx5NgB5NtR5NAx9NMx9Nih9NwR9NASBNHiBNKSBNQCBNayBNfiBNICFN/SFNiiJNlSJNtiJN+yJNDCNNWCNNciNNniNN+yNNDCRNRSRNjSRNFSVNKCVNOyVNsiVNzyVNMyZNjiZNryZN4yZNBydNGCdNOydNXydNoCdNqydNuCdNGihNUChNmShNCSlNYClNcSlNhSlNlilNzylNDSpNICpNMypNkypNpipNiStN1StNBixNOyxNiSxNuSxNEC1NRy1Nhy1NpC1Nry1Nxi1N8S1NBC5Npi5Ngy9NEDBNGzBNPDBNgTBNkjBN3jBN+DBNJDFNgTFNkjFNyzFNEzJNmzJNrjJNwTJNODNNVTNNuTNNFDRNNTRNaTRNjTRNwDRN5DRNJTVNMDVNPTVN1DVNHTZNjTZN5DZN9TZNCTdNGjdNUzdNkTdNpDdNtzdNFzhNKjhNDTlNWTlNijlNvzlNDTpNPTpNlDpNyzpNCztNKDtNMztNSjtNdTtNiDtNKjxNBz1NlD1Nnz1NwD1NBT5NFj5NYj5NfD5NqD5NBT9NFj9NTz9Nlz9NH0BNMkBNRUBNvEBN2UBNPUFNmEFNuUFN7UFNEUJNIkJNRUJNaUJNqkJNtUJNwkJNJENNWkNNo0NNE0RNakRNe0RNj0RNoERN2URNF0VNKkVNPUVNnUVNsEVN5UVNikZNlUZN4UZNEkdNR0dNlUdNxUdNHEhNU0hNk0hNsEhNu0hN0khN/UhNEElNsklNj0pNHEtNJ0tNSEtNjUtNnktN6ktNBExNMExNjUxNnkxN10xNH01Np01Nuk1NzU1NRE5NYU5NxU5NIE9NQU9NdU9NmU9NzE9N8E9NMVBNPFBNSVBN4FBNKVFNmVFN8FFNAVJNFVJNJlJNX1JNnVJNsFJNw1JNI1NNNlNNGVRNZVRNllRNy1RNGVVNSVVNoFVN11VNF1ZNNFZNP1ZNVlZNgVZNlFZNNldNE1hlWAIAAABIRV1yjA4AAChNGwFNMwJNxAJN5QNNKwRNpARNYwVNpAVNzQVNuwdNFglNgAlNIQpNsgtNlw1NwRVN2RZNahdNixhN0hhNTBlNCxpNTBpNdRpNYxxNvh1NKB5NyR5NWiBNRyNNXyRN8CRNESZNWCZN0iZNkSdN0idN+ydN6SlNRCtNritNTyxN4C1NzTBN5TFNdjJNlzNN3jNNWDRNFjVNVzVNgDVNbTdNyDhNMjlN0zlNZDtNUT5NaT9N+j9NG0FNYkFN3EFNm0JN3EJNBUNN80RNT0ZNukZNW0dN7EhN2UtN8UxNgk1No05N6k5NZE9NIlBNY1BNjFBNeVJN1FNNPlRN31RNcFZlWAMAAABPNCddco0OAAAoTRAUTSQUTTgUZVgEAAAAMUhHMl1yjg4AAChLQUtRS5xLwE25AU1SAk0hA013A021A03PA033A03fBU1NBk1eBk3MBk0DB03NB00oCU1ECU39CU0cDE2UDE3ODE03DU3nFE33FE1CFU1mFU1fFk34Fk3HF00dGE1bGE11GE2dGE2HGk31Gk0GG010G02rG011HE3QHU3sHU2lHk3EIE08IU12IU3fIU1tIk19Ik3IIk3sIk3lI01+JE1NJU2jJU3hJU37JU0jJk0NKE17KE2MKE36KE0xKU37KU1WK01yK00rLE1KLk3CLk38Lk1lL03zL00DME1OME1yME1rMU0EMk3TMk0pM01nM02BM02pM02SNU3/NU0QNk1+Nk21Nk1/N03aOE32OE2vOU3OO01GPE2APE3pPE13PU2HPU3SPU32PU3vPk2IP01XQE2tQE3rQE0FQU0tQU0XQ02FQ02WQ00ERE07RE0FRU1hRk19Rk03R01WSU3OSU0ISk1xSk3/Sk0PS01aS01+S013TE0QTU3fTU01Tk1zTk2NTk21Tk2eUE0LUU0cUU2KUU3BUU2LUk3mU00CVE27VE3aVk1SV02MV031V2VYBAAAADFIRzFdco8OAAAoSz5LTk22AU10A03MA031A03cBU1LBk3JBk3LB00lCU37CU0aDE2SDE3LDE00DU3kFE30FE1cFk0aGE1yGE2bGE2EGk3zGk1xG01zHE3NHU2jHk3CIE06IU1zIU3cIU1qIk16Ik3iI02gJU34JU0hJk0KKE15KE33KE35KU1TK00pLE1ILk3ALk35Lk1iL03wL00AME1oMU0mM01+M02nM02PNU39NU17Nk19N03XOE2tOU3MO01EPE19PE3mPE10PU2EPU3sPk2qQE0CQU0rQU0UQ02DQ00BRE0DRU1eRk01R01USU3MSU0FSk1uSk38Sk0MS010TE0yTk2KTk2zTk2bUE0JUU2HUU2JUk3jU025VE3YVk1QV02JV03yV2VYBAAAADJISDJdcpAOAAAoTR8BTTcCTcgCTekDTS8ETagETWcFTagFTdEFTb8HTRoJTYQJTSUKTbYLTZsNTcUVTd0WTW4XTY8YTdYYTVAZTQ8aTVAaTXkaTWccTcIdTSweTc0eTV4gTUsjTWMkTfQkTRUmTVwmTdYmTZUnTdYnTf8nTe0pTUgrTbIrTVMsTeQtTdEwTekxTXoyTZszTeIzTVw0TRo1TVs1TYQ1TXE3Tcw4TTY5Tdc5TWg7TVU+TW0/Tf4/TR9BTWZBTeBBTZ9CTeBCTQlDTfdETVNGTb5GTV9HTfBITd1LTfVMTYZNTadOTe5OTWhPTSZQTWdQTZBQTX1STdhTTUJUTeNUTXRWZVgBAAAAQ11ykQ4AAChLAksVSxxLKEs2S0ZLVkthS2xLgEuTS6FLt0vFS9hL40vtS/xNAwFNCgFNIgFNNQFNPAFNTwFNWQFNaAFNewFNjAFNnQFNrgFNvgFNxQFN2AFN4wFN7QFN/gFNDwJNIgJNOgJNSQJNVwJNagJNewJNhQJNjwJNlgJNpAJNswJNywJN3wJN8gJNBQNNGANNJgNNLQNNNwNNPgNNRQNNTwNNXQNNbANNfANNjwNNmQNNrANNugNNxANN1ANN7ANN/wNNCQRNGgRNMgRNSARNWQRNYwRNcgRNeQRNhARNkwRNqwRNvgRNzwRN4gRN7QRNAwVNFgVNJwVNOgVNSwVNUgVNagVNdQVNgAVNkwVNqwVNvAVN1AVN5AVN7wVNBQZNGgZNJQZNNgZNQgZNVQZNYwZNbgZNeAZNhwZNlQZNqwZNwQZN0QZN5AZN+gZNCAdNGQdNKAdNOwdNRgdNTQdNYAdNawdNegdNiAdNlwdNqgdNwgdN1QdN6AdN+wdNDghNHwhNLQhNOQhNRwhNWwhNbghNgQhNjwhNmwhNpQhNrwhNwAhN1AhN6QhN9whNBQlNHQlNLQlNOwlNSQlNUwlNXglNbwlNhwlNkwlNnwlNqglNuAlNzglN4QlN8glNBQpNEApNKApNPQpNUQpNZApNdQpNfApNgwpNjgpNpApNuApNzApN2gpN5QpN+wpNEQtNHAtNLQtNOwtNTwtNYgtNbgtNeQtNhAtNjgtNoQtNuQtNzAtN3wtN9QtNAwxNCgxNEQxNJAxNMAxNPwxNVQxNZgxNcAxNewxNiQxNnAxNrQxNwwxN0wxN6AxN9AxNBQ1NGw1NLA1NPA1NSw1NXg1Nbw1NhQ1Nng1Now1Nqw1Nsg1Ntw1Nvg1NxA1Nyg1N1Q1N3Q1N5A1N7Q1N9Q1N/Q1NAw5NCA5NEg5NFg5NGg5NJQ5NLQ5NMg5NOg5NQg5NRw5NTw5NVw5NXA5NZQ5NbQ5Ncg5Neg5NgA5NiQ5NkA5NmQ5NoQ5Npw5NsA5Ntw5Nvw5NyA5Nzw5N1A5N2A5N3w5N5w5N8g5N/Q5NBA9NCw9NEw9NHA9NIQ9NJg9NMQ9NNw9NPg9NRQ9NSg9NUQ9NWA9NYw9NaA9Ncw9Neg9NgA9Niw9Nlg9Nnw9Nqw9NsQ9Nug9NxQ9NzA9N0g9N2g9N4g9N6g9N9A9N/A9NAhBNCxBNExBNGxBNIxBNKxBNLxBNOhBNQBBNSBBNVBBNWhBNXxBNZxBNbRBNdhBNghBNiBBNkhBNmxBNohBNqhBNsBBNuRBNwhBNyhBN1RBN3hBN5RBN7RBN9hBN/hBNCBFNERFNGRFNHxFNIxFNKxFNMxFNPBFNRRFNThFNVhFNWxFNYhFNahFNchFNehFNgxFNiRFNkRFNmBFNoxFNrhFNthFNvRFNxhFNzhFN1BFN3RFN4xFN7xFN+BFN/BFNBRJNCRJNFBJNHRJNJhJNLhJNNBJNORJNPhJNRBJNShJNVRJNXRJNZxJNbxJNdRJNfRJNhxJNkhJNmRJNpBJNqBJNsBJNthJNwRJNzBJN0xJN2xJN4RJN6RJN9BJN+hJNBBNNDBNNFBNNHBNNJBNNKRNNLhNNNRNNPRNNQhNNShNNUhNNXRNNYhNNbBNNcBNNeBNNgBNNhxNNjxNNlhNNnRNNphNNrhNNthNNvxNNxxNNzxNN1RNN3RNN4xNN7BNN9hNN/hNNBxRNqBRNuxRNwhRNzhRN3BRN7BRN/BRNBxVNEhVNJhVNORVNRxVNXRVNaxVNfhVNiRVNkxVNohVNqRVNsBVNyBVN2xVN4hVN9RVN/xVNDhZNIRZNMhZNQxZNVBZNZBZNaxZNfhZNiRZNkxZNpBZNtRZNyBZN4BZN7xZN/RZNEBdNIRdNKxdNNRdNPBdNShdNWRdNcRdNhRdNmBdNqxdNvhdNzBdN0xdN3RdN5BdN6xdN9RdNAxhNEhhNIhhNNRhNPxhNUhhNYBhNahhNehhNkhhNpRhNsBhNwRhN2RhN7xhNABlNCxlNGhlNIRlNLBlNOxlNUxlNZhlNdxlNihlNlRlNqxlNvhlNzxlN4hlN8xlN+hlNEhpNHRpNKBpNOxpNUxpNZBpNfBpNjBpNlxpNrRpNwhpNzRpN3hpN6hpN/RpNCxtNFhtNIBtNLxtNPRtNUxtNaRtNeRtNjBtNohtNsBtNwRtN0BtN4xtN7htN9RtNCBxNExxNIhxNMBxNPxxNUhxNahxNfRxNkBxNoxxNthxNxxxN1RxN4RxN7xxNAx1NFh1NKR1NNx1NQx1NTR1NVx1NaB1NfB1NkR1Nnx1NrR1NxR1N1R1N4x1N8R1N+x1NBh5NFx5NLx5NOx5NRx5NUh5NYB5Ndh5NiR5Nmh5NrR5NuB5N0B5N5R5N+R5NDB9NHR9NJB9NKx9NNh9NTB9NYB9NdB9Ngh9NjR9Nox9NuR9NxB9N1R9N4x9N9x9NCiBNFiBNISBNLCBNNiBNSSBNYSBNdCBNhyBNnSBNqyBNsiBNuSBNzCBN2CBN5yBN/SBNDiFNGCFNIyFNMSFNRCFNVSFNayFNeyFNkCFNnCFNrSFNwyFN1CFN5CFN8yFNBiJNFyJNLiJNQSJNSCJNVCJNYiJNciJNgiJNjSJNmCJNrCJNvyJNzSJN4yJN8SJNBCNNDyNNGSNNKCNNLyNNNiNNTiNNYSNNaCNNeyNNhSNNlCNNpyNNuCNNySNN2iNN6iNN8SNNBCRNDyRNGSRNKiRNOyRNTiRNZiRNdSRNgyRNliRNpyRNsSRNuyRNwiRN0CRN3yRN9yRNCyVNHiVNMSVNRCVNUiVNWSVNYyVNaiVNcSVNeyVNiSVNmCVNqCVNuyVNxSVN2CVN5iVN8CVNACZNGCZNKyZNNiZNRyZNXyZNdSZNhiZNkSZNoCZNpyZNsiZNwSZN2SZN7CZN/SZNECdNGydNMSdNRCdNVSdNaCdNeSdNgCdNmCdNoydNridNwSdN2SdN6idNAihNEihNHShNMyhNSChNUyhNZChNcChNgyhNkShNnChNpihNtShNwyhN2ShN7yhN/yhNEilNKClNNilNRylNVilNaSlNdClNeylNjilNmSlNqClNtilNxSlN2ClN8ClNAypNFipNKSpNPCpNTSpNWypNZypNdSpNiSpNnCpNrypNvSpNySpN0ypN3SpN7ipNAitNFytNJStNMytNSytNWytNaStNdytNgStNjCtNnStNtStNwStNzStN2CtN5itN/CtNDyxNICxNMyxNPixNVixNayxNfyxNkixNoyxNqixNsSxNvCxN0ixN5ixN+ixNCC1NEy1NKS1NPy1NSi1NWy1NaS1NfS1NkC1NnC1Npy1Nsi1NvC1Nzy1N5y1N+i1NDS5NIy5NMS5NOC5NPy5NUi5NXi5NbS5Ngy5NlC5Nni5NqS5Nty5Nyi5N2y5N8S5NAS9NFi9NIi9NMy9NSS9NWi9Nai9NeS9NjC9NnS9NtC9Nxy9Nzi9N2i9N6C9N+C9NCDBNEzBNHjBNMjBNRTBNUzBNaTBNdzBNijBNlTBNnzBNrjBNtTBNvDBN1DBN5zBN7jBNATFNCzFNGjFNLTFNPjFNTzFNYDFNcDFNdzFNijFNlTFNnzFNsDFNwTFN1DFN7DFN+zFNCTJNHDJNLTJNNzJNQTJNSDJNVjJNZTJNfTJNkTJNpDJNtzJNyjJN2DJN3zJN6TJN8DJN9zJNATNNDzNNHjNNLjNNQTNNSzNNXjNNbDNNdjNNhjNNnjNNsTNNvDNNzTNN5TNN+zNNDDRNFzRNJjRNLTRNODRNRzRNXzRNcjRNgzRNljRNoDRNtjRNyTRN2jRN7TRN/jRNBTVNHTVNKDVNMzVNRjVNXjVNbzVNhzVNlzVNoTVNtzVNzDVN1zVN6DVN9DVNBzZNFTZNIDZNKjZNOTZNRzZNXTZNczZNgzZNljZNrDZNujZNyzZN2jZN7TZN+DZN/zZNEjdNHTdNLDdNOjdNSTdNXDdNdDdNhzdlKE2aN02tN03AN03RN03fN03rN035N00NOE0gOE0zOE1BOE1NOE1XOE1hOE1yOE2GOE2bOE2pOE23OE3POE3fOE3tOE37OE0FOU0QOU0hOU05OU1FOU1ROU1cOU1qOU2AOU2TOU2kOU23OU3COU3aOU3vOU0DOk0WOk0nOk0uOk01Ok1AOk1WOk1qOk1+Ok2MOk2XOk2tOk3DOk3OOk3fOk3tOk0BO00UO00gO00rO002O01AO01TO01rO01+O02RO02nO021O028O03DO03WO03iO03xO00HPE0YPE0iPE0tPE07PE1OPE1fPE11PE2FPE2aPE2mPE23PE3NPE3ePE3uPE39PE0QPU0hPU04PU1LPU1SPU1ePU1sPU18PU2MPU2XPU2iPU22PU3JPU3XPU3tPU37PU0OPk0ZPk0jPk0yPk05Pk1APk1YPk1rPk1yPk2FPk2PPk2ePk2xPk3CPk3TPk3kPk30Pk37Pk0OP00ZP00jP000P01FP01YP01wP01/P02NP02gP02xP027P03FP03MP03aP03pP00BQE0VQE0oQE07QE1OQE1cQE1jQE1tQE10QE17QE2FQE2TQE2iQE2yQE3FQE3PQE3iQE3wQE36QE0KQU0iQU01QU1AQU1RQU1pQU1/QU2QQU2bQU2qQU2xQU28QU3LQU3jQU32QU0HQk0aQk0lQk07Qk1OQk1fQk1yQk2DQk2KQk2iQk2tQk24Qk3LQk3jQk30Qk0MQ00cQ00nQ009Q01SQ01dQ01uQ016Q02NQ02bQ02mQ02wQ02/Q03NQ03jQ035Q00JRE0cRE0yRE1ARE1RRE1gRE1zRE1+RE2FRE2YRE2jRE2yRE3ARE3PRE3iRE36RE0NRU0gRU0zRU1GRU1XRU1lRU1xRU1/RU2TRU2mRU25RU3HRU3TRU3dRU3oRU35RU0NRk0iRk0wRk0+Rk1WRk1mRk10Rk2CRk2NRk2YRk2pRk3BRk3NRk3ZRk3kRk3yRk0IR00bR00sR00/R01KR01iR013R02LR02eR02vR022R029R03IR03eR03yR00GSE0USE0fSE01SE1LSE1WSE1nSE11SE2JSE2cSE2oSE2zSE2+SE3ISE3bSE3zSE0GSU0ZSU0vSU09SU1ESU1LSU1eSU1qSU15SU2PSU2gSU2qSU21SU3DSU3WSU3nSU39SU0NSk0iSk0uSk0/Sk1VSk1mSk12Sk2FSk2YSk2pSk3ASk3TSk3aSk3mSk30Sk0ES00US00fS00qS00+S01RS01fS011S02DS02WS02hS02rS026S03BS03IS03gS03zS036S00NTE0XTE0mTE05TE1KTE1bTE1sTE18TE2DTE2WTE2hTE2rTE28TE3NTE3gTE34TE0HTU0VTU0oTU05TU1DTU1NTU1UTU1iTU1xTU2JTU2dTU2wTU3DTU3WTU3kTU3rTU31TU38TU0DTk0NTk0bTk0qTk06Tk1NTk1XTk1qTk14Tk2CTk2STk2qTk29Tk3ITk3ZTk3xTk0HT00YT00jT00yT005T01ET01TT01rT01+T02PT02iT02sT03CT03VT03mT035T00KUE0RUE0pUE00UE0/UE1SUE1qUE17UE2TUE2jUE2tUE3DUE3YUE3jUE30UE0AUU0TUU0hUU0sUU02UU1FUU1TUU1pUU1/UU2PUU2iUU24UU3GUU3XUU3mUU35UU0EUk0LUk0eUk0pUk04Uk1GUk1VUk1oUk2AUk2TUk2mUk25Uk3MUk3dUk3rUk33Uk0FU00ZU00sU00/U01NU01ZU01jU01tU01+U02SU02nU021U03DU03bU03rU035U00HVE0RVE0cVE0tVE1FVE1RVE1dVE1oVE12VE2MVE2fVE2wVE3DVE3OVE3mVE37VE0PVU0iVU0zVU06VU1BVU1MVU1iVU12VU2KVU2YVU2jVU25VU3PVU3aVU3rVU35VU0NVk0gVk0sVk03Vk1CVk1MVk1fVk13Vk2KVk2dVk2zVk3BVk3IVk3PVk3iVk3uVk39Vk0TV00kV00uV005V01HV01aV01rV02BV02RV02mV02yV03DV03ZV03qV036V00JWE0cWE0tWE1EWE1MWE1QWE1YWE1fWE1mWE1tWE1zWE15WE2EWE2MWE2TWE2cWE2jWE2rWE2xWE22WE2/WE3DWE3HWE3SWE3aWE3eWE3mWE3rWE30WE38WE0FWU0OWU0YWU0fWU0jWU0rWU0xWU02WU0/WU1IWU1QWU1bWU1kWU1rWU1zWU18WU2BWU2GWU2KWU2RWU2aWU2lWU2wWU24WU3AWU3IWU3PWU3TWU3YWU3cWU3gWU3lWU3sWU31WU38WU0EWk0JWk0RWk0YWk0dWk0kWk0vWk03Wk09Wk1FWk1QWk1ZWk1iWk1oWk1xWk11Wk17Wk2EWk2PWk2XWk2hWk2pWk2vWk24Wk3AWk3KWk3SWk3aWk3eWk3pWk3vWk31Wk39Wk0IW00SW00dW00kW00qW00zW00/W01FW01PW01XW01fW01mW01sW01xW016W02CW02LW02UW02bW02jW02sW02zW029W03GW03OW03UW03YW03gW03mW03vW033W00AXE0IXE0TXE0bXE0jXE0rXE0zXE08XE1EXE1MXE1TXE1eXE1mXE1uXE11XE19XE2CXE2IXE2RXE2cXE2oXE2wXE24XE3DXE3KXE3SXE3ZXE3fXE3lXE3uXE35XE0BXU0JXU0PXU0XXU0gXU0oXU0yXU06XU1AXU1LXU1XXU1iXU1qXU10XU14XU18XU2CXU2LXU2WXU2hXU2oXU2uXU23XU3AXU3GXU3QXU3YXU3jXU3rXU3zXU35XU3/XU0EXk0MXk0XXk0fXk0nXk0wXk04Xk08Xk1AXk1IXk1QXk1ZXk1iXk1qXk1vXk11Xk19Xk2FXk2OXk2XXk2eXk2qXk2yXk28Xk3FXk3PXk3WXk3fXk3nXk3xXmVYBAAAADJISDFdcpIOAAAoTR0BTTUCTcYCTecDTS0ETaYETWUFTaYFTc8FTb0HTRgJTYIJTSMKTbQLTZkNTcMVTdsWTWwXTY0YTdQYTU4ZTQ0aTU4aTXcaTWUcTcAdTSoeTcseTVwgTUkjTWEkTfIkTRMmTVomTdQmTZMnTdQnTf0nTespTUYrTbArTVEsTeItTc8wTecxTXgyTZkzTeAzTVo0TRg1TVk1TYI1TW83Tco4TTQ5TdU5TWY7TVM+TWs/Tfw/TR1BTWRBTd5BTZ1CTd5CTQdDTfVETVFGTbxGTV1HTe5ITdtLTfNMTYRNTaVOTexOTWZPTSRQTWVQTY5QTXtSTdZTTUBUTeFUTXJWZVgDAAAAT1hUXXKTDgAAKE2HDU0ZIk2fL00jPU2rSk0vWGVYBAAAADNIRDFdcpQOAAAoS41L0k0vAU1JAU11AU3SAU0cAk1kAk3sAk3/Ak0SA02JA02mA038A024BE3cBE0QBU00BU2NBU1SBk3eBk01B01aB02kB03SB03iB031B00ICE1oCE17CE3bCU0CCk1eCk1cC02bC03GC03ZC00hDE2ZDE1YDU0zFU14FU3VFU3vFU0bFk14Fk3CFk0KF02SF02lF024F00vGE1MGE2iGE1gGU2EGU24GU3cGU01Gk36Gk2GG03dG00CHE1MHE16HE2KHE2dHE2wHE0QHU0jHU2DHk2qHk0GH00EIE1DIE1uIE2BIE3JIE1BIU0AIk25Ik3+Ik1bI011I02hI03+I01IJE2QJE0YJU0rJU0+JU21JU3SJU0oJk3mJk0KJ00+J01iJ027J02AKE0MKU1jKU2IKU3SKU0AKk0QKk0jKk02Kk2WKk2pKk0JLE0wLE2MLE2KLU3JLU30LU0HLk1PLk3HLk2GL00/ME2EME3hME37ME0nMU2EMU3OMU0WMk2eMk2xMk3EMk07M01YM02uM01sNE2QNE3DNE3nNE1ANU0ENk2QNk3nNk0MN01WN02EN02UN02nN026N00aOE0tOE2NOU20OU0QOk0OO01NO014O02LO03TO01LPE0KPU3DPU0IPk1lPk1/Pk2rPk0IP01SP02aP00iQE01QE1IQE2/QE3cQE0yQU3wQU0UQk1IQk1sQk3FQk2KQ00WRE1tRE2SRE3cRE0KRU0aRU0tRU1ARU2gRU2zRU0VR008R02YR02WSE3VSE0ASU0TSU1bSU3TSU2SSk1LS02QS03tS00HTE0zTE2QTE3aTE0iTU2qTU29TU3QTU1HTk1kTk26Tk14T02cT03PT03zT01MUE0QUU2cUU3zUU0YUk1iUk2QUk2gUk2zUk3GUk0mU005U02ZVE3AVE0cVU0aVk1ZVk2EVk2XVk3fVk1XV00WWGVYBAAAADNIRDJdcpUOAAAoS5BL1U0yAU1MAU14AU3VAU0fAk1nAk3vAk0CA00VA02MA02pA027BE3fBE0TBU03BU2QBU3hBk04B01dB02nB03lB034B00LCE1rCE1+CE3eCU1hCk1fC02eC03JC03cC01bDU02FU17FU3YFU3yFU0eFk17Fk3FFk0NF02VF02oF027F00yGE1PGE1jGU2HGU27GU3fGU04Gk2JG03gG00FHE1PHE2NHE2gHE2zHE0THU0mHU2GHk0JH00HIE1GIE1xIE2EIE0DIk28Ik0BI01eI014I02kI00BJE1LJE2TJE0bJU0uJU1BJU24JU3VJU3pJk0NJ01BJ01lJ02+J00PKU1mKU2LKU3VKU0TKk0mKk05Kk2ZKk2sKk0MLE2PLE2NLU3MLU33LU0KLk2JL01CME2HME3kME3+ME0qMU2HMU3RMU0ZMk2hMk20Mk3HMk0+M01bM01vNE2TNE3GNE3qNE1DNU2TNk3qNk0PN01ZN02XN02qN029N00dOE0wOE2QOU0TOk0RO01QO017O02OO00NPU3GPU0LPk1oPk2CPk2uPk0LP01VP02dP00lQE04QE1LQE3CQE3fQE3zQU0XQk1LQk1vQk3IQk0ZRE1wRE2VRE3fRE0dRU0wRU1DRU2jRU22RU0YR02bR02ZSE3YSE0DSU0WSU2VSk1OS02TS03wS00KTE02TE2TTE3dTE0lTU2tTU3ATU3TTU1KTk1nTk17T02fT03ST032T01PUE2fUU32UU0bUk1lUk2jUk22Uk3JUk0pU008U02cVE0fVU0dVk1cVk2HVk2aVk0ZWGVYAwAAAENFMl1ylg4AAChLc03SAk0MBk1OCE3HCE3bCE0vCk1ECk2rCk2/Ck1CC03aDE3RDU35Dk2mD01PEE19EE3REE2fEU2qEU3qEU2OEk3IEk0ZFU14F020Gk32HE1vHU2DHU3XHk3sHk1TH01nH03qH02CIU2fIk3+JE06KE18Kk31Kk0JK01dLE1yLE3ZLE3tLE1wLU0IL00lME2EMk2+NU0AOE15OE2NOE3hOU32OU1dOk1xOk30Ok2MPE2pPU0IQE1EQ02GRU0ARk0URk1pR01+R03lR035R018SE0USk0xS02QTU3KUE0MU02FU02ZU03tVE0CVU1pVU19VU0AVk2YV02AWE2sWU06W01aXE2YXE2jXE1SXU1eXU2SXU2dXU3fXU2lXmVYAwAAAENFMV1ylw4AAChLck2jAU3RAk3EBE0cBU2xBU0LBk0rBk0OB01NCE3GCE3aCE3nCU0uCk1DCk1qCk2qCk2+Ck0iC01BC03ZDE36DE0hDU1kDU3QDU0ODk34Dk2lD03wD01OEE18EE2OEE3QEE0EEU2eEU2pEU3pEU1jEk2DEk2NEk3HEk0AE01oE03yE00YFU1JFk13F01sGU3EGU1ZGk2zGk3TGk22G031HE1uHU2CHU2PHk3WHk3rHk0SH01SH01mH03KH03pH02BIU2iIU3JIU0MIk2eIk3PI039JE3yJk1KJ03fJ005KE1ZKE08KU17Kk30Kk0IK00VLE1cLE1xLE2YLE3YLE3sLE1QLU1vLU0HL00oL01PL02SL00kME1VMU2DMk14NE3PNE1kNU29NU3dNU3ANk3/N014OE2MOE2ZOU3gOU31OU0cOk1cOk1wOk3UOk3zOk2LPE2sPE3TPE0WPU2oPU3ZPk0HQE38QU1UQk3pQk1DQ01jQ01GRE2FRU3/RU0TRk0hR01oR019R02kR03kR034R01cSE17SE0TSk00Sk1bSk2eSk0wS01hTE2PTU2ET03bT01wUE3JUE3pUE3MUU0LU02EU02YU02lVE3sVE0BVU0oVU1oVU18VU3gVU3/VU2XV024V03fV00iWE1/WE0UWU2rWU2dWk3GWk0OW005W01LW025W01ZXE2XXE2iXE0uXU1RXU1dXU1wXU2RXU2cXU3MXU3eXU2kXk24Xk3LXk3tXmVYAwAAADJIQV1ymA4AAChLGU0AAU0HAU05AU3CAU2TAk0qA007A01CA012BE1PBU1KB015Ck2ACk0HDE0ODE2/FE2mFU2tFU3fFU1oFk05F03QF03hF03oF00eGU33GU3yG00hH00oH02vIE22IE1FIk0sI00zI01lI03uI02/JE1WJU1nJU1uJU2kJk19J014KU2nLE2uLE01Lk08Lk3LL02yME25ME3rME10MU1FMk3cMk3tMk30Mk0qNE0CNU38Nk0rOk0yOk25O03AO01PPU02Pk09Pk1vPk34Pk3JP01gQE1xQE14QE2uQU2HQk2CRE2zR026R01BSU1ISU3XSk2+S03FS033S02ATE1RTU3oTU35TU0ATk02T00OUE0IUk03VU0+VU3FVk3MVmVYAwAAAEMxJ11ymQ4AAChNFRRNKRRNPRRlWAMAAAAySEJdcpoOAAAoSw1LJUsvS11LaEt4S4lLq0vOS99L6Uv3TRYBTSsBTUUBTVUBTWMBTXEBTYUBTZYBTagBTc4BTd8BTekBTfcBTQgCTRgCTS4CTUQCTWACTXQCTYECTYsCTZ0CTa4CTb8CTdcCTegCTfsCTQ4DTTMDTUsDTVYDTWcDTYUDTZUDTaIDTcADTeADTQYETRIETSYETTwETVIETWAETW0ETYAETY4ETZ8ETbQETckETdgETekETfcETQwFTSEFTTAFTUMFTV4FTXEFTXwFTYkFTZ8FTbYFTcgFTesFTfkFTRIGTSEGTTAGTT8GTWoGTXQGTYIGTZAGTZ8GTbUGTdoGTe4GTRMHTSMHTTEHTUIHTVYHTWcHTXUHTYMHTZIHTaAHTbYHTd4HTfEHTQQITRgITSgITTYITUAITVMITWQITXcITYgITZgITaEITawITbkITcwITeEITfIITQAJTREJTTYJTVAJTVoJTWgJTXsJTZAJTZwJTaYJTbMJTcIJTdcJTewJTQwKTRwKTTUKTUkKTVoKTW8KTYoKTZgKTbAKTcQKTdMKTeEKTe8KTQULTRgLTScLTTYLTUcLTVgLTWsLTXULTYALTYoLTZcLTa0LTcILTdULTekLTf4LTS0MTToMTUkMTV4MTWwMTXcMTYQMTaYMTbcMTeAMTfEMTf8MTQ8NTSYNTUYNTVQNTWkNTXkNTZINTbMUTcsUTdUUTQMVTQ4VTR4VTS8VTVEVTXQVTYUVTY8VTZ0VTbwVTdEVTesVTfsVTQkWTRcWTSsWTTwWTU4WTXQWTYUWTY8WTZ0WTa4WTb4WTdQWTeoWTQYXTRoXTScXTTEXTUMXTVQXTWUXTX0XTY4XTaEXTbQXTdkXTfEXTfwXTQ0YTSsYTTsYTUgYTWYYTYYYTawYTbkYTc0YTeMYTfkYTQcZTRUZTSgZTTYZTUcZTVwZTXEZTYAZTZEZTZ8ZTbQZTckZTdgZTesZTQYaTRkaTSQaTTEaTUcaTV4aTXAaTZMaTaEaTboaTckaTdgaTecaTRIbTRwbTSobTTgbTUcbTV0bTYIbTZYbTbsbTcsbTdkbTeobTf4bTQ8cTR0cTSscTTocTUgcTV4cTYYcTZkcTawcTcAcTdAcTd4cTegcTfscTQwdTR8dTTAdTUAdTUkdTVQdTWEdTXQdTYkdTZodTagdTbkdTd4dTfgdTQIeTRAeTSMeTTgeTUQeTU4eTVseTWoeTX8eTZQeTbQeTcQeTd0eTfEeTQIfTRcfTTIfTUAfTVgfTWwfTXsfTYkfTZcfTa0fTcAfTc8fTd4fTe8fTQAgTRMgTR0gTSggTTIgTT8gTVUgTWogTX0gTZEgTaYgTdUgTeIgTfEgTQYhTRQhTR8hTSwhTU4hTV8hTYghTZkhTachTbchTc4hTe4hTfwhTREiTSIiTTkiTVEiTVsiTYkiTZQiTaQiTbUiTdciTfoiTQsjTRUjTSMjTUIjTVcjTXEjTYEjTY8jTZ0jTbEjTcIjTdQjTfojTQskTRUkTSMkTTQkTUQkTVokTXAkTYwkTaAkTa0kTbckTckkTdokTeskTQMlTRQlTSclTTolTV8lTXclTYIlTZMlTbElTcElTc4lTewlTQwmTTImTT8mTVMmTWkmTX8mTY0mTZsmTa4mTbwmTc0mTeImTfcmTQYnTRcnTSUnTTonTU8nTV4nTXEnTYwnTZ8nTaonTbcnTc0nTeQnTfYnTRkoTScoTUAoTU8oTV4oTW0oTZgoTaIoTbAoTb4oTc0oTeMoTQgpTRwpTUEpTVEpTV8pTXApTYQpTZUpTaMpTbEpTcApTc4pTeQpTQwqTR8qTTIqTUYqTVYqTWQqTW4qTYEqTZIqTaUqTbYqTcYqTc8qTdoqTecqTfoqTQ8rTSArTS4rTT8rTWQrTX4rTYgrTZYrTakrTb4rTcorTdQrTeErTfArTQUsTRosTTosTUosTWMsTXcsTYgsTZ0sTbgsTcYsTd4sTfIsTQEtTQ8tTR0tTTMtTUYtTVUtTWQtTXUtTYYtTZktTaMtTa4tTbgtTcUtTdstTfAtTQMuTRcuTSwuTVsuTWguTXcuTYwuTZouTaUuTbIuTdQuTeUuTQ4vTR8vTS0vTT0vTVQvTXQvTYIvTZcvTagvTb8vTdcvTeEvTQ8wTRowTSowTTswTV0wTYAwTZEwTZswTakwTcgwTd0wTfcwTQcxTRUxTSMxTTcxTUgxTVoxTYAxTZExTZsxTakxTboxTcoxTeAxTfYxTRIyTSYyTTMyTT0yTU8yTWAyTXEyTYkyTZoyTa0yTcAyTeUyTf0yTQgzTRkzTTczTUczTVQzTXIzTZIzTbgzTcUzTdkzTe8zTQU0TRM0TSE0TTQ0TUI0TVM0TWg0TX00TYw0TZ00Tao0Tb80TdQ0TeM0TfY0TRE1TSQ1TS81TTw1TVI1TWk1TXs1TZ41Tas1TcQ1TdM1TeI1TfE1TRw2TSY2TTQ2TUI2TVE2TWc2TYw2TaA2TcU2TdU2TeM2TfQ2TQg3TRk3TSc3TTU3TUQ3TVI3TWg3TZA3TaM3TbY3Tco3Tdo3Teg3TfI3TQU4TRY4TSk4TTo4TUo4TVM4TV44TWs4TX44TZM4TaQ4TbI4TcM4Teg4TQI5TQw5TRo5TS05TUI5TU45TVg5TWU5TXQ5TYk5TZ45Tb45Tc45Tec5Tfs5TQw6TSE6TTw6TUo6TWI6TXY6TYU6TZM6TaE6Tbc6Tco6Tdk6Teg6Tfk6TQo7TR07TSc7TTI7TTw7TUk7TV87TXQ7TYc7TZs7TbA7Td87Tew7Tfs7TRA8TR48TSk8TTY8TVg8TWk8TZI8TaM8TbE8TcE8Tdg8Tfg8TQY9TRs9TSw9TUM9TVs9TWU9TZM9TZ49Ta49Tb89TeE9TQQ+TRU+TR8+TS0+TUw+TWE+TXs+TYs+TZk+Tac+Tbs+Tcw+Td4+TQQ/TRU/TR8/TS0/TT4/TU4/TWQ/TXo/TZY/Tao/Tbc/TcE/TdM/TeQ/TfU/TQ1ATR5ATTFATURATWlATYFATYxATZ1ATbtATctATdhATfZATRZBTTxBTUlBTV1BTXNBTYlBTZdBTaVBTbhBTcZBTddBTexBTQFCTRBCTSFCTS9CTURCTVlCTWhCTXtCTZZCTalCTbRCTcFCTddCTe5CTQBDTSNDTTFDTUpDTVlDTWhDTXdDTaJDTaxDTbpDTchDTddDTe1DTRJETSZETUtETVtETWlETXpETY5ETZ9ETa1ETbtETcpETdhETe5ETRZFTSlFTTxFTVBFTWBFTW5FTXhFTYtFTZxFTa9FTcBFTdBFTdlFTeRFTfJFTQVGTRpGTStGTTlGTUpGTW9GTYlGTZRGTaJGTbVGTcpGTdZGTeBGTe1GTfxGTRFHTSZHTUZHTVZHTW9HTYNHTZRHTalHTcRHTdJHTepHTf5HTQ1ITRtITSlITT9ITVJITWFITXBITYFITZJITaVITa9ITbpITcRITdFITedITfxITQ9JTSNJTThJTWdJTXRJTYNJTZhJTaZJTbFJTb5JTeBJTfFJTRpKTStKTTlKTUlKTWBKTYBKTY5KTaNKTbRKTctKTeNKTe1KTRtLTSZLTTZLTUdLTWlLTYxLTZ1LTadLTbVLTdRLTelLTQNMTRNMTSFMTS9MTUNMTVRMTWZMTYxMTZ1MTadMTbVMTcZMTdZMTexMTQJNTR5NTTJNTT9NTUlNTVtNTWxNTX1NTZVNTaZNTblNTcxNTfFNTQlOTRROTSVOTUNOTVNOTWBOTX5OTZ5OTcROTdFOTeVOTftOTRFPTR9PTS1PTUBPTU5PTV9PTXRPTYlPTZhPTalPTbZPTctPTeBPTe9PTQJQTR1QTTBQTTtQTUhQTV5QTXVQTYdQTapQTbdQTdBQTd9QTe5QTf1QTShRTTJRTUBRTU5RTV1RTXNRTZhRTaxRTdFRTeFRTe9RTQBSTRRSTSVSTTNSTUFSTVBSTV5STXRSTZxSTa9STcJSTdZSZShN5lJN9FJN/lJNEVNNIlNNNVNNRlNNVlNNX1NNalNNd1NNilNNn1NNsFNNvlNNz1NN9FNNDlRNGFRNJlRNOVRNTlRNWlRNZFRNcVRNgFRNlVRNqlRNylRN2lRN81RNB1VNGFVNLVVNSFVNVlVNblVNglVNkVVNn1VNrVVNw1VN1lVN5VVN9FVNBVZNFlZNKVZNM1ZNPlZNSFZNVVZNa1ZNgFZNk1ZNp1ZNvFZN61ZN+FZNB1dNHFdNKldNNVdNQldNZFdNdVdNnldNr1dNvVdNzVdN5FdNBFhNElhNJ1hNOFhlWAMAAAAySEVdcpsOAAAoSxFLsU0WBE1CBE39BE1HBU3/BU2lBk27Bk30Bk3ICU2eCk31Ck0LC03vC01PDE1iDE29DE0VDU1/DU23FE1XFU29GE3pGE2lGU3vGU2nGk1NG01jG02cG01wHk1GH02dH02zH02XIE33IE0KIU1lIU29IU0oIk09Ik3dIk1DJk1vJk0rJ011J00tKE3TKE3pKE0iKU32K03MLE0jLU05LU0dLk19Lk2QLk3rLk1DL02uL03DL01jME3JM031M02wNE36NE2xNU1XNk1tNk2mNk16OU1QOk2nOk29Ok2hO00BPE0UPE1vPE3HPE0yPU1HPU3nPU1NQU15QU01Qk1/Qk03Q03dQ03zQ00sRE0CR03YR00vSE1FSE0pSU2JSU2cSU33SU1PSk26Sk3PSk1vS03VTk0BT028T00GUE29UE1jUU15UU2yUU2GVE1cVU2zVU3JVU2tVk0NV00gV017V03TV00+WGVYAwAAADJIRF1ynA4AAChLM0uvTRoBTTICTaECTcMCTVoDTeQDTSoETUAETaMETfsETWIFTaMFTcwFTf0FTaMGTbkGTfIGTboHTUQITYwITRUJTX8JTcYJTSAKTZwKTdcKTfMKTQkLTbELTe0LTU0MTbsMTRMNTX0NTZYNTdkUTVUVTcAVTdgWTUcXTWkXTQAYTYoYTdEYTecYTUsZTaMZTQoaTUsaTXQaTaUaTUsbTWEbTZobTWIcTewcTTQdTb0dTSceTW4eTcgeTUQfTX8fTZsfTbEfTVkgTZUgTfUgTWMhTbshTSYiTV8iTdsiTUYjTV4kTc0kTe8kTYYlTRAmTVcmTW0mTdEmTSknTZAnTdEnTfonTSsoTdEoTecoTSApTegpTXIqTboqTUMrTa0rTfQrTU4sTcosTQUtTSEtTTctTd8tTRsuTXsuTekuTUEvTawvTeUvTWEwTcwwTeQxTVMyTXUyTQwzTZYzTd0zTfMzTVc0Ta40TRU1TVY1TX81Ta81TVU2TWs2TaQ2TWw3TfY3TT44Tcc4TTE5TXg5TdI5TU46TYk6TaU6Tbs6TWM7TZ87Tf87TW08TcU8TTA9TWk9TeU9TVA+TWg/Tdc/Tfk/TZBATRpBTWFBTXdBTdtBTTNCTZpCTdtCTQRDTTVDTdtDTfFDTSpETfJETXxFTcRFTU5GTblGTQBHTVpHTdZHTRFITS1ITUNITetITSdJTYdJTfVJTU1KTbhKTfFKTW1LTdhLTfBMTV9NTYFNTRhOTaJOTelOTf9OTWNPTbpPTSFQTWJQTYtQTbtQTWFRTXdRTbBRTXhSTQJTTUpTTdNTTT1UTYRUTd5UTVpVTZVVTbFVTcdVTW9WTatWTQtXTXlXTdFXTTxYZVgDAAAAMkhHXXKdDgAAKEsPSzFLrUv5TRgBTWUBTYcBTZgBTfkBTQoCTTACTUYCTXYCTZ8CTbACTcECTVgDTWkDTeIDTRQETSgETT4ETVQETW8ETZAETaEETfkETUUFTWAFTaEFTcoFTfsFTYQGTaEGTbcGTfAGTSUHTXcHTZQHTbgHTRoITUIITYoITbsITRMJTWoJTX0JTcQJTR4KTZoKTdUKTfEKTQcLTa8LTesLTTwMTUsMTWAMTagMTbkMTRENTUgNTXsNTZQNTbUUTdcUTVMVTZ8VTb4VTQsWTS0WTT4WTZ8WTbAWTdYWTewWTRwXTUUXTVYXTWcXTf4XTQ8YTYgYTbsYTc8YTeUYTfsYTRcZTTgZTUkZTaEZTe0ZTQgaTUkaTXIaTaMaTSwbTUkbTV8bTZgbTc0bTR8cTTwcTWAcTcIcTeocTTIdTWMdTbsdTRIeTSUeTWweTcYeTUIfTX0fTZkfTa8fTVcgTZMgTeQgTfMgTQghTVAhTWEhTbkhTfAhTSQiTTsiTV0iTdkiTSUjTUQjTZEjTbMjTcQjTSUkTTYkTVwkTXIkTaIkTcskTdwkTe0kTYQlTZUlTQ4mTUEmTVUmTWsmTYEmTZ0mTb4mTc8mTScnTXMnTY4nTc8nTfgnTSkoTbIoTc8oTeUoTR4pTVMpTaUpTcIpTeYpTUgqTXAqTbgqTekqTUErTZgrTasrTfIrTUwsTcgsTQMtTR8tTTUtTd0tTRkuTWouTXkuTY4uTdYuTecuTT8vTXYvTaovTcEvTeMvTV8wTaswTcowTRcxTTkxTUoxTasxTbwxTeIxTfgxTSgyTVEyTWIyTXMyTQozTRszTZQzTcczTdszTfEzTQc0TSM0TUQ0TVU0Taw0Tfg0TRM1TVQ1TX01Ta01TTY2TVM2TWk2TaI2Tdc2TSk3TUY3TWo3Tcw3TfQ3TTw4TW04TcU4TRw5TS85TXY5TdA5TUw6TYc6TaM6Tbk6TWE7TZ07Te47Tf07TRI8TVo8TWs8TcM8Tfo8TS49TUU9TWc9TeM9TS8+TU4+TZs+Tb0+Tc4+TS8/TUA/TWY/TXw/Taw/TdU/TeY/Tfc/TY5ATZ9ATRhBTUtBTV9BTXVBTYtBTadBTchBTdlBTTFCTX1CTZhCTdlCTQJDTTNDTbxDTdlDTe9DTShETV1ETa9ETcxETfBETVJFTXpFTcJFTfRFTUxGTaRGTbdGTf5GTVhHTdRHTQ9ITStITUFITelITSVJTXZJTYVJTZpJTeJJTfNJTUtKTYJKTbZKTc1KTe9KTWtLTbdLTdZLTSNMTUVMTVZMTbdMTchMTe5MTQRNTTRNTV1NTW5NTX9NTRZOTSdOTaBOTdNOTedOTf1OTRNPTS9PTVBPTWFPTbhPTQRQTR9QTWBQTYlQTblQTUJRTV9RTXVRTa5RTeNRTTVSTVJSTXZSTdhSTQBTTUhTTXlTTdFTTShUTTtUTYJUTdxUTVhVTZNVTa9VTcVVTW1WTalWTfpWTQlXTR5XTWZXTXdXTc9XTQZYTTpYZVgDAAAASEQyXXKeDgAAKEt6TaoBTdkCTcoETSIFTbcFTRQGTTIGTRQHTVUITc4ITeMITe0JTTcKTUsKTXEKTbIKTcYKTSkLTUkLTeIMTQENTSgNTWoNTSAVTU8WTX8XTXMZTcoZTV8aTbwaTdoaTbwbTf0cTXYdTYsdTZUeTd8eTfMeTRkfTVofTW4fTdEfTfEfTYohTaghTc8hTRIiTaYiTdUjTQUlTfkmTVAnTeUnTUIoTWAoTUIpTYMqTfwqTRErTRssTWUsTXksTZ4sTeAsTfQsTVctTXctTRAvTS4vTVYvTZgvTSwwTVsxTYsyTX40TdU0TWs1TcY1TeM1TcY2TQc4TYA4TZU4TZ85Tek5Tf05TSM6TWQ6TXg6Tds6Tfs6TZQ8TbI8Tdk8TRw9TbA9Td8+TQ9ATQNCTVpCTe9CTUxDTWpDTUxETY1FTQdGTRxGTShHTXFHTYVHTapHTexHTQBITWJITYNITRxKTTpKTWFKTaVKTThLTWdMTZdNTYtPTeFPTXZQTdJQTfBQTdJRTRNTTYxTTaFTTatUTfVUTQlVTS9VTXBVTYRVTedVTQdWTaBXTb5XTeVXTShYZVgDAAAASEQxXXKfDgAAKEt5TakBTdgCTRMGTTEGTVQITc0ITeIITTYKTUoKTXAKTbEKTcUKTSgLTUgLTeEMTQANTScNTR8VTX4XTXIZTbsaTdkaTfwcTXUdTYodTd4eTfIeTRgfTVkfTW0fTdAfTfAfTYkhTaUiTQQlTfgmTUEoTV8oTYIqTfsqTRArTWQsTXgsTd8sTfMsTVYtTXYtTQ8vTVUvTSswTYoyTWo1TcU1TQY4TX84TZQ4Teg5Tfw5TSI6TWM6TXc6Tdo6Tfo6TZM8Ta89TQ5ATQJCTUtDTWlDTYxFTQZGTRtGTSdHTXBHTYRHTetHTf9HTYJITRtKTaRKTTdLTZZNTYpPTdFQTe9QTRJTTYtTTaBTTfRUTQhVTS5VTW9VTYNVTeZVTQZWTZ9XZVgCAAAAU0ddcqAOAAAoS1lL200CBE1cBE18BE3lBE1tBU3nBU2oCE1MCU2iCU0ICk2GCk3dCk18C03BDU3HDU0ADk2kDk19D02uD03PD03/D009EE1qEE3REU0xEk1BEk1yEk2zEk3eEk3SE03/FE2BFU2oGE0DGU0kGU2NGU0VGk2PGk1QHU30HU1KHk2wHk0uH02FH00kIE2FIk0HI00uJk2JJk2qJk0TJ02bJ00VKE3WKk16K03QK002LE20LE0LLU2qLU0LME2NME20M00PNE0wNE2ZNE0gNU2aNU1aOE3+OE1UOU26OU04Ok2POk0uO02PPU0RPk04QU2TQU20QU0dQk2lQk0fQ03gRU2FRk3cRk1CR03AR00XSE22SE0XS02ZS03ATk0bT008T02lT00sUE2mUE1mU00KVE1gVE3GVE1EVU2bVU06Vk1wWE2uWE06Wk1lWk14Wk2sWk3sWk0nW02FXE3cXE0MXU09XU1/XU2rXU38XWVYAwAAAEM0J11yoQ4AAChNDxRNIxRNNxRlWAMAAABPRTJdcqIOAAAoS/NNXwFNQAJNqgJNYwNNaQRNigRNfgZNHwdNcQdNjgdNNgxNQg1NYg5Nhg5NrQ5NGQ9NmBBNthBNvxBNDhFNQhFNSxFNwxFNAhJNmRVNBRZN5hZNUBdNCRhNERlNMhlNJhtNxxtNGRxNNhxN3iBN6iFNHyNNiyNNbCRN1iRNjyVNlyZNuCZNrChNTSlNnylNvClNZC5NcC9NpTBNETFN8jFNXDJNFTNNHTRNPjRNMDZN0TZNIzdNQDdN6DtN9DxNKT5NlT5Ndj9N4D9NmUBNoUFNwkFNtkNNV0RNqURNxkRNcElNfEpNsUtNHUxN/kxNaE1NIU5NKU9NSk9NPFFN3VFNL1JNTFJN9FZNAFhNvFhN8VhNYVlNl1lN8llNblpNgVpNd1tNw1tN7FtN/VtNVl5N3F5lWAMAAABPRTFdcqMOAAAoS/JNXgFNgAFNkQFN8gFNAwJNPwJNbwJNqQJNYgNNTQRNaARNiQRNfQZNHgdNcAdNjQdNEwhNtAhNYwlNNQxNoQxNQQ1NYQ5NhQ5NlQ5NrA5NxA5NGA9Ntg9NlxBNtRBNvhBNDRFNQRFNShFNfxFNwhFNARJNGRJNIhJNohNNuxNNAxRNmBVNBBZNJhZNNxZNmBZNqRZN5RZNFRdNTxdNCBhN9BhNEBlNMRlNJRtNxhtNGBxNNRxNuxxNXB1NCx5N3SBNSSFN6SFNHiNNiiNNrCNNvSNNHiRNLyRNayRNmyRN1SRNjiVNeiZNliZNtyZNqyhNTClNnilNuylNQSpN4ipNkStNYy5Nzy5Nby9NpDBNEDFNMjFNQzFNpDFNtTFN8TFNITJNWzJNFDNNADRNHDRNPTRNLzZN0DZNIjdNPzdNxTdNZjhNFTlN5ztNUzxN8zxNKD5NlD5Ntj5Nxz5NKD9NOT9NdT9NpT9N3z9NmEBNhEFNoEFNwUFNtUNNVkRNqERNxURNS0VN7UVNnUZNb0lN20lNe0pNsEtNHExNPkxNT0xNsExNwUxN/UxNLU1NZ01NIE5NDE9NKE9NSU9NO1FN3FFNLlJNS1JN0VJNclNNIVRN81ZNX1dN/1dNu1hN8FhNAllNC1lNPFlNRVlNYFlNeVlNlllN8VlNX1pNbVpNgFpNdltNwltN61tN/FtNOVxNjlxN61xNVV5Ni15N215lWAMAAABDRDFdcqQOAAAoS3BLhEvJTSYBTUABTWwBTckBTRMCTVsCTc8CTeMCTfYCTQkDTYADTZ0DTfEDTa8ETdMETQcFTSsFTYQFTQkGTUcGTdUGTSwHTVEHTZsHTccHTdkHTewHTf8HTUsITV8ITXIITcQITdgITdIJTfcJTSwKTUEKTVUKTagKTbwKTT8LTVMLTZILTb0LTdALTRYMTY4MTdcMTU8NTc4NTdoNTfINTfkNTTYOTUsOTVMOTWoOTXYOTZ0OTbsOTfYOTQ8PTaMPTeYPTfgPTQ8QTR8QTScQTUwQTWMQTXoQTaYQTc4QTekQTRURTScRTVIRTWYRTW4RTXYRTZwRTacRTcsRTecRTSsSTVkSTWwSTYsSTcUSTeUSTRATTTkTTUcTTXQTTbMTTcwTTRYVTSoVTW8VTcwVTeYVTRIWTW8WTbkWTQEXTXUXTYkXTZwXTa8XTSYYTUMYTZcYTVcZTXsZTa8ZTdMZTSwaTbEaTe8aTX0bTdQbTfkbTUMcTW8cTYEcTZQcTaccTfMcTQcdTRodTWwdTYAdTXoeTZ8eTdQeTekeTf0eTVAfTWQfTecfTfsfTTogTWUgTXggTb4gTTYhTX8hTfchTZwiTbAiTfUiTVIjTWwjTZgjTfUjTT8kTYckTfskTQ8lTSIlTTUlTawlTcklTR0mTd0mTQEnTTUnTVknTbInTTcoTXUoTQMpTVopTX8pTckpTfUpTQcqTRoqTS0qTXkqTY0qTaAqTfIqTQYrTQAsTSUsTVosTW8sTYMsTdYsTeosTW0tTYEtTcAtTestTf4tTUQuTbwuTQUvTX0vTSIwTTYwTXswTdgwTfIwTR4xTXsxTcUxTQ0yTYEyTZUyTagyTbsyTTIzTU8zTaMzTWM0TYc0Tbo0Td40TTc1Tbs1Tfk1TYc2Td42TQM3TU03TXk3TYs3TZ43TbE3Tf03TRE4TSQ4TXY4TYo4TYQ5Tak5Td45TfM5TQc6TVo6TW46TfE6TQU7TUQ7TW87TYI7Tcg7TUA8TYk8TQE9TaY9Tbo9Tf89TVw+TXY+TaI+Tf8+TUk/TZE/TQVATRlATSxATT9ATbZATdNATSdBTedBTQtCTT9CTWNCTbxCTUFDTX9DTQ1ETWRETYlETdNETf9ETRFFTSRFTTdFTYNFTZdFTapFTf1FTRFGTQxHTTFHTWZHTXtHTY9HTeJHTfZHTXlITY1ITcxITfdITQpJTVBJTchJTRFKTYlKTS5LTUJLTYdLTeRLTf5LTSpMTYdMTdFMTRlNTY1NTaFNTbRNTcdNTT5OTVtOTa9OTW9PTZNPTcZPTepPTUNQTcdQTQVRTZNRTepRTQ9STVlSTYVSTZdSTapSTb1STQlTTR1TTTBTTYJTTZZTTZBUTbVUTepUTf9UTRNVTWZVTXpVTf1VTRFWTVBWTXtWTY5WTdRWTUxXTZVXTQ1YTX1YTYhYTadYTdZYTeJYTfhYTSdZTUxZTW9ZTalZTbRZTbxZTcRZTQBaTQ1aTTRaTZNaTaVaTbxaTc5aTflaTTdbTVxbTZ9bTcpbTdxbTQRcTRhcTR9cTSdcTS9cTVdcTWJcTWpcTZVcTaBcTSRdTTddTU9dTVtdTWZdTY9dTZpdTdxdTeddTQheTRteTSNeTUVeTYJeTaJeTeNeZVgDAAAAQ0QyXXKlDgAAKEtxS4VLyk0nAU1BAU1tAU2iAU3KAU0UAk1cAk3QAk3kAk33Ak0KA02BA02eA02wBE3DBE3UBE0IBU0bBU0sBU2FBU2wBU0KBk0qBk3WBk0NB00tB01SB02cB03aB03tB00ACE1MCE1gCE1zCE3FCE3ZCE3TCU3mCU0tCk1CCk1WCk1pCk2pCk29Ck0hC01AC01UC02TC02+C03RC03YDE35DE0gDU1QDU1jDU3PDU36DU0NDk03Dk1MDk1UDk13Dk2eDk28Dk33Dk0QD02kD03nD03vD035D00QEE0gEE0oEE1NEE1kEE17EE2NEE2nEE3PEE3qEE0DEU0WEU0oEU1TEU1nEU1vEU13EU2dEU2oEU3oEU1aEk1iEk2CEk2MEk3GEk3mEk3/Ek0RE006E01nE011E03xE00XFU0rFU1wFU3NFU3nFU0TFk1IFk1wFk26Fk0CF012F02KF02dF02wF00nGE1EGE1YGU1rGU18GU2wGU3DGU3UGU0tGk1YGk2yGk3SGk1+G021G03VG036G01EHE2CHE2VHE2oHE30HE0IHU0bHU1tHU2BHU17Hk2OHk3VHk3qHk3+Hk0RH01RH01lH03JH03oH038H007IE1mIE15IE2AIU2hIU3IIU34IU0LIk2dIk2xIk32Ik1TI01tI02ZI03OI032I01AJE2IJE38JE0QJU0jJU02JU2tJU3KJU3eJk3xJk0CJ002J01JJ01aJ02zJ03eJ004KE1YKE0EKU07KU1bKU2AKU3KKU0IKk0bKk0uKk16Kk2OKk2hKk3zKk0HK00BLE0ULE1bLE1wLE2ELE2XLE3XLE3rLE1PLU1uLU2CLU3BLU3sLU3/LU0GL00nL01OL01+L02RL00jME03ME18ME3ZME3zME0fMU1UMU18MU3GMU0OMk2CMk2WMk2pMk28Mk0zM01QM01kNE13NE2INE27NE3ONE3fNE04NU1jNU28NU3cNU2INk2/Nk3fNk0EN01ON02MN02fN02yN03+N00SOE0lOE13OE2LOE2FOU2YOU3fOU30OU0IOk0bOk1bOk1vOk3TOk3yOk0GO01FO01wO02DO02KPE2rPE3SPE0CPU0VPU2nPU27PU0APk1dPk13Pk2jPk3YPk0AP01KP02SP00GQE0aQE0tQE1AQE23QE3UQE3oQU37QU0MQk1AQk1TQk1kQk29Qk3oQk1CQ01iQ00ORE1FRE1lRE2KRE3URE0SRU0lRU04RU2ERU2YRU2rRU3+RU0SRk0NR00gR01nR018R02QR02jR03jR033R01bSE16SE2OSE3NSE34SE0LSU0SSk0zSk1aSk2KSk2dSk0vS01DS02IS03lS03/S00rTE1gTE2ITE3STE0aTU2OTU2iTU21TU3ITU0/Tk1cTk1wT02DT02UT03HT03aT03rT01EUE1vUE3IUE3oUE2UUU3LUU3rUU0QUk1aUk2YUk2rUk2+Uk0KU00eU00xU02DU02XU02RVE2kVE3rVE0AVU0UVU0nVU1nVU17VU3fVU3+VU0SVk1RVk18Vk2PVk2WV023V03eV00OWE0hWE1+WE2JWE2oWE3XWE3jWE35WE0SWU0oWU1NWU1wWU2qWU21WU29WU3FWU0BWk0OWk2UWk2bWk2mWk29Wk3EWk3PWk36Wk0MW004W01JW02gW023W03LW03dW00FXE0gXE0oXE0wXE1YXE1jXE1rXE2WXE2hXE0lXU0sXU1QXU1cXU1nXU1uXU2QXU2bXU3KXU3dXU3oXU0JXk0cXk0kXk2jXk22Xk3JXk3kXk3rXmVYAgAAADFIXXKmDgAAKEsITa4UTTQiTbovTT49TcZKZVgDAAAASEUxXXKnDgAAKEt7TasBTdoCTcsETSMFTbgFTRUGTTMGTRUHTVYITc8ITeQITe4JTTgKTUwKTXIKTbMKTccKTSoLTUoLTeMMTQINTSkNTWsNTSEVTVAWTYAXTXQZTcsZTWAaTb0aTdsaTb0bTf4cTXcdTYwdTZYeTeAeTfQeTRofTVsfTW8fTdIfTfIfTYshTakhTdAhTRMiTaciTdYjTQYlTfomTVEnTeYnTUMoTWEoTUMpTYQqTf0qTRIrTRwsTWYsTXosTZ8sTeEsTfUsTVgtTXgtTREvTS8vTVcvTZkvTS0wTVwxTYwyTX80TdY0TWw1Tcc1TeQ1Tcc2TQg4TYE4TZY4TaA5Teo5Tf45TSQ6TWU6TXk6Tdw6Tfw6TZU8TbM8Tdo8TR09TbE9TeA+TRBATQRCTVtCTfBCTU1DTWtDTU1ETY5FTQhGTR1GTSlHTXJHTYZHTatHTe1HTQFITWNITYRITR1KTTtKTWJKTaZKTTlLTWhMTZhNTYxPTeJPTXdQTdNQTfFQTdNRTRRTTY1TTaJTTaxUTfZUTQpVTTBVTXFVTYVVTehVTQhWTaFXTb9XTeZXTSlYZVgDAAAASEUyXXKoDgAAKEt8TdsCTcwETSQFTbkFTRYGTRYHTVcITdAITeUITe8JTTkKTU0KTbQKTcgKTUsLTeQMTWwNTSIVTVEWTYEXTcwZTWEaTb4aTb4bTf8cTXgdTY0dTZceTeEeTfUeTVwfTXAfTfMfTYwhTaohTdEhTRQiTagiTdcjTQclTVInTecnTUQoTUQpTYUqTf4qTRMrTR0sTWcsTXssTaAsTeIsTfYsTXktTRIvTTAvTZovTS4wTV0xTY0yTYA0Tdc0Tcg1TeU1Tcg2TQk4TYI4TZc4TaE5Tes5Tf85TWY6TXo6Tf06TZY8TbQ8Tds8TR49TbI9TeE+TRFATVxCTfFCTU5DTU5ETY9FTQlGTR5GTXNHTYdHTaxHTe5HTQJITWRITYVITR5KTTxKTWNKTTpLTWlMTZlNTeNPTXhQTdRQTdRRTRVTTY5TTaNTTa1UTfdUTQtVTXJVTYZVTQlWTaJXTcBXTedXTSpYZVgCAAAATkVdcqkOAAAoTQ8BTScCTbgCTdkDTR8ETZgETVcFTZgFTcEFTa8HTQoJTXQJTRUKTaYLTYsNTR8OTewOTSsPTV0PTW0PTYUPTZAPTb8PTTQQTQ4STU8STZ4STbsSTe4STVcTTbUVTc0WTV4XTX8YTcYYTUAZTf8ZTUAaTWkaTVccTbIdTRweTb0eTU4gTTsjTVMkTeQkTQUmTUwmTcYmTYUnTcYnTe8nTd0pTTgrTaIrTUMsTdQtTcEwTdkxTWoyTYszTdIzTUw0TQo1TUs1TXQ1TWE3Tbw4TSY5Tcc5TVg7TUU+TV0/Te4/TQ9BTVZBTdBBTY9CTdBCTflCTedETUNGTa5GTU9HTeBITc1LTeVMTXZNTZdOTd5OTVhPTRZQTVdQTYBQTW1STchTTTJUTdNUTWRWTcxYTVVZTZ9ZTSlaTUpaTYlaTeNaTQJbTRdbTQ1cTb1cTfNcTUVdTRFeZVgCAAAATlpdcqoOAAAoS6dNOARN8wRN9QVNmwZNsQZN6gZNvglNlApN6wpNAQtN5QtNRQxNswxNCw1NdQ1N6g1NnA9NCBBNcxBN2xBN8xBNORFN2hFN9RFN6RNNTRVN3xhNmxlNnRpNQxtNWRtNkhtNZh5NPB9Nkx9NqR9NjSBN7SBNWyFNsyFNHiJN0yJNZSZNISdNIyhNyShN3yhNGClN7CtNwixNGS1NLy1NEy5Ncy5N4S5NOS9NpC9NWTBN6zNNpjRNpzVNTTZNYzZNnDZNcDlNRjpNnTpNszpNlztN9ztNZTxNvTxNKD1N3T1Nb0FNK0JNLUNN00NN6UNNIkRN+EZNzkdNJUhNO0hNH0lNf0lN7UlNRUpNsEpNZUtN905Nsk9Ns1BNWVFNb1FNqFFNfFRNUlVNqVVNv1VNo1ZNA1dNcVdNyVdNNFhNmVhNVlpNtVpNMFtNiFtNkVtNqVtNHV1NiF1NtF1NvV1NLV5NX15NlF5Nwl5N915lWAIAAABDOF1yqw4AAE0/FGFYAwAAADJIWl1yrA4AAChLs01EBE3/BE0BBk2nBk29Bk32Bk3KCU2gCk33Ck0NC03xC01RDE2/DE0XDU2BDU1ZFU3rGE2nGU2pGk1PG01lG02eG01yHk1IH02fH021H02ZIE35IE1nIU2/IU0qIk3fIk1xJk0tJ00vKE3VKE3rKE0kKU34K03OLE0lLU07LU0fLk1/Lk3tLk1FL02wL01lME33M02yNE2zNU1ZNk1vNk2oNk18OU1SOk2pOk2/Ok2jO00DPE1xPE3JPE00PU3pPU17QU03Qk05Q03fQ031Q00uRE0ER03aR00xSE1HSE0rSU2LSU35SU1RSk28Sk1xS00DT02+T02/UE1lUU17UU20UU2IVE1eVU21VU3LVU2vVk0PV019V03VV01AWGVYAwAAAE5EMV1yrQ4AAChNoQFNwgRNGgVNrwVNKQZNDAdN5QlNaApNIAtN+AxNHw1NYg1NDA5N7g9NjBBNAhFNYRJNgRJN/hJNZhNN8BNNRxZNahlNwhlNVxpN0RpNtBtNjR5NEB9NyB9NoCFNxyFNCiJNzSNN8CZNSCdN3SdNVyhNOilNEyxNlixNTi1NJi9NTS9NkC9NUzFNdjRNzTRNYjVN2zVNvjZNlzlNGjpN0jpNqjxN0TxNFD1N1z5N+kFNUkJN50JNYUNNRERNH0dNokdNWkhNMkpNWUpNnEpNX0xNgk9N2U9NblBN51BNylFNo1RNJlVN3lVNtldN3VdNIFhNE1lNnFpNxVpNDVtNSltNuFtNLV1Nb11Ny11Nt15Nyl5N7F5lWAIAAABDMl1yrg4AAChNFxRNKxRNRRRlWAMAAABORDJdcq8OAAAoTYwGTX8HTSQITe4ITfwITTIJTa8JTTILTfoLTYAMTd8PTRgQTUUQTccQTfsQTTARTa0STdgSTQkTTX0TTasTTdoTTTQbTSccTcwcTZYdTaQdTdodTVceTdofTaIgTSghTbooTa0pTVIqTRwrTSorTWArTd0rTWAtTSguTa4uTT42TTE3TdY3TaA4Ta44TeQ4TWE5TeQ6Taw7TTI8TcRDTbdETVxFTSdGTTVGTWtGTelGTWxITTRJTbpJTUpRTT1STeJSTaxTTbpTTfBTTW1UTfBVTbhWTT5XTX5bTfNbTUBcTaxcTbRcTc5cTRNdTdRdTTReTXleZVgCAAAAQzZdcrAOAAAoTR0UTTEUTUIUZVgCAAAAQzVdcrEOAAAoTRwUTTAUTUEUZVgCAAAAQzRdcrIOAAAoTRoUTS4UTUgUZVgDAAAAT0QxXXKzDgAAKEsgTToGTYsGTX4HTSMITTEITZMITe0ITfsITTEJTYsJTZcJTa4JTTELTWYLTfkLTSgMTX8MTewMTacNTT4OTeMOTdYPTd4PTRcQTUQQTcYQTfoQTS8RTY0RTXkSTawSTdcSTQgTTSATTXwTTYsTTaoTTcMTTdkTTcYUTeIaTTMbTSYcTcscTdkcTTsdTZUdTaMdTdkdTTMeTT8eTVYeTdkfTQ4gTaEgTdAgTSchTZQhTUwiTWgoTbkoTawpTVEqTV8qTcEqTRsrTSkrTV8rTbkrTcUrTdwrTV8tTZQtTScuTVYuTa0uTRovTdIvTew1TT02TTA3TdU3TeM3TUU4TZ84Ta04TeM4TT05TUk5TWA5TeM6TRg7Tas7Tdo7TTE8TZ48TVY9TXJDTcNDTbZETVtFTWlFTctFTSZGTTRGTWpGTcVGTdFGTehGTWtITaBITTNJTWJJTblJTSZKTd5KTfhQTUlRTTxSTeFSTe9STVFTTatTTblTTe9TTUlUTVVUTWxUTe9VTSRWTbdWTeZWTT1XTapXTVRYTVNbTX9bTfRbTUFcTUhcTXlcTa1cTbVcTc9cTf1cTQVdTRRdTdVdTe9dTTVeTUxeTXpeTa5eZVgDAAAAT0QyXXK0DgAAKEshTTsGTTIITZQITYwJTZgJTWcLTSkMTe0MTagNTT8OTeQOTdcPTY4RTXoSTSETTYwTTcQTTccUTeMaTdocTTwdTTQeTUAeTQ8gTdEgTZUhTU0iTWkoTWAqTcIqTborTcYrTZUtTVcuTRsvTdMvTe01TeQ3TUY4TT45TUo5TRk7Tds7TZ88TVc9TXNDTWpFTcxFTcZGTdJGTaFITWNJTSdKTd9KTflQTfBSTVJTTUpUTVZUTSVWTedWTatXTVVYTVRbTUlcTXpcTf5cTQZdTfBdTU1eTa9eZVgCAAAAQ0ddcrUOAAAoSwVLH0srS29Lg0ukS8hL8E0NAU0lAU0/AU1cAU1rAU1+AU2PAU2gAU3IAU3wAU0BAk0SAk0lAk09Ak1aAk1tAk2ZAk2nAk22Ak3OAk3iAk31Ak0IA01SA01gA01/A02cA03XA00MBE0dBE01BE1LBE1mBE2HBE2WBE2uBE3BBE3SBE3wBE0GBU0ZBU0qBU09BU1VBU2DBU2WBU2uBU2/BU3yBU0IBk0oBk05Bk17Bk2KBk2YBk2uBk3UBk3nBk0LB00cB00rB01QB01uB019B02LB02aB02tB03YB03rB03+B00RCE0iCE0wCE08CE1KCE1eCE1xCE2ECE2SCE2yCE3DCE3XCE3sCE36CE0ICU0wCU1hCU1yCU2KCU2WCU2tCU27CU3RCU3kCU0TCk0rCk1ACk1UCk1nCk2RCk2nCk27Ck3PCk3oCk3+Ck0fC00wC00+C01SC01lC02RC02kC028C03PC03iC034C00nDE0zDE1CDE1YDE1+DE2fDE2wDE3WDE3rDE33DE0IDU0eDU0/DU1ODU1hDU1yDU2JDU2mDU2uDU3NDU3nDU34DU0LDk0dDk0oDk01Dk09Dk1KDk1SDk1fDk11Dk2DDk2MDk2TDk2cDk2qDk26Dk3CDk3bDk3iDk3qDk31Dk0OD00WD00pD01bD01rD02DD02OD02ZD02iD020D029D03ID03VD03dD03lD03tD033D00FEE0OEE0WEE0eEE0mEE0yEE1DEE1LEE1iEE1wEE15EE2LEE2VEE2lEE2zEE28EE3FEE3NEE3YEE3oEE3wEE35EE0BEU0LEU0UEU0mEU0uEU02EU0/EU1IEU1REU1lEU1tEU11EU19EU2MEU2UEU2bEU2mEU2xEU25EU3AEU3XEU3mEU3yEU3/EU0MEk0XEk0gEk1NEk1YEk1gEk14Ek2AEk2KEk2cEk2rEk25Ek3EEk3PEk3WEk3kEk3sEk39Ek0HE00PE00XE00fE004E01NE01VE01lE01zE017E02DE02KE02gE02pE025E03CE03YE03mE03vE035E00BFE2rFE3FFE3RFE0VFU0pFU1KFU1uFU2WFU2zFU3LFU3lFU0CFk0RFk0kFk01Fk1GFk1uFk2WFk2nFk24Fk3LFk3jFk0AF00TF00/F01NF01cF010F02IF02bF02uF034F00GGE0lGE1CGE19GE2zGE3EGE3cGE3yGE0OGU0vGU0+GU1WGU1pGU16GU2YGU2uGU3BGU3SGU3lGU39GU0rGk0+Gk1WGk1nGk2aGk2wGk3QGk3hGk0jG00yG01AG01WG018G02PG02zG03EG03TG034G00WHE0lHE0zHE1CHE1VHE2AHE2THE2mHE25HE3KHE3YHE3kHE3yHE0GHU0ZHU0sHU06HU1aHU1rHU1/HU2UHU2iHU2wHU3YHU0JHk0aHk0yHk0+Hk1VHk1jHk15Hk2MHk27Hk3THk3oHk38Hk0PH005H01PH01jH013H02QH02mH03HH03YH03mH036H00NIE05IE1MIE1kIE13IE2KIE2gIE3PIE3bIE3qIE0AIU0mIU1HIU1YIU1+IU2TIU2fIU2wIU3GIU3nIU32IU0JIk0bIk0xIk1LIk1XIk2bIk2vIk3QIk30Ik0cI005I01RI01rI02II02XI02qI027I03MI030I00cJE0tJE0+JE1RJE1pJE2GJE2ZJE3FJE3TJE3iJE36JE0OJU0hJU00JU1+JU2MJU2rJU3IJU0DJk05Jk1KJk1iJk14Jk2UJk21Jk3EJk3cJk3vJk0AJ00eJ000J01HJ01YJ01rJ02DJ02xJ03EJ03cJ03tJ00gKE02KE1WKE1nKE2pKE24KE3GKE3cKE0CKU0VKU05KU1KKU1ZKU1+KU2cKU2rKU25KU3IKU3bKU0GKk0ZKk0sKk0/Kk1QKk1eKk1qKk14Kk2MKk2fKk2yKk3AKk3gKk3xKk0FK00aK00oK002K01eK02PK02gK024K03EK03bK03pK03/K00SLE1BLE1ZLE1uLE2CLE2VLE2/LE3VLE3pLE39LE0WLU0sLU1NLU1eLU1sLU2ALU2TLU2/LU3SLU3qLU39LU0QLk0mLk1VLk1hLk1wLk2GLk2sLk3NLk3eLk0EL00ZL00lL002L01ML01tL018L02PL02hL023L03RL03dL00hME01ME1WME16ME2iME2/ME3XME3xME0OMU0dMU0wMU1BMU1SMU16MU2iMU2zMU3EMU3XMU3vMU0MMk0fMk1LMk1ZMk1oMk2AMk2UMk2nMk26Mk0EM00SM00xM01OM02JM02/M03QM03oM03+M00aNE07NE1KNE1iNE11NE2GNE2jNE25NE3MNE3dNE3wNE0INU02NU1JNU1hNU1yNU2kNU26NU3aNU3rNU0tNk08Nk1KNk1gNk2GNk2ZNk29Nk3ONk3dNk0CN00gN00vN009N01MN01fN02KN02dN02wN03DN03UN03iN03uN038N00QOE0jOE02OE1EOE1kOE11OE2JOE2eOE2sOE26OE3iOE0TOU0kOU08OU1IOU1fOU1tOU2DOU2WOU3FOU3dOU3yOU0GOk0ZOk1DOk1ZOk1tOk2BOk2aOk2wOk3ROk3iOk3wOk0EO00XO01DO01WO01uO02BO02UO02qO03ZO03lO030O00KPE0wPE1RPE1iPE2IPE2dPE2pPE26PE3QPE3xPE0APU0TPU0lPU07PU1VPU1hPU2lPU25PU3aPU3+PU0mPk1DPk1bPk11Pk2SPk2hPk20Pk3FPk3WPk3+Pk0mP003P01IP01bP01zP02QP02jP03PP03dP03sP00EQE0YQE0rQE0+QE2IQE2WQE21QE3SQE0NQU1DQU1UQU1sQU2CQU2eQU2/QU3OQU3mQU35QU0KQk0oQk0+Qk1RQk1iQk11Qk2NQk27Qk3OQk3mQk33Qk0qQ01AQ01gQ01xQ02zQ03CQ03QQ03mQ00MRE0fRE1DRE1URE1jRE2IRE2mRE21RE3DRE3SRE3lRE0QRU0jRU02RU1JRU1aRU1oRU10RU2CRU2WRU2pRU28RU3KRU3rRU38RU0QRk0lRk0zRk1BRk1pRk2bRk2sRk3ERk3QRk3nRk31Rk0LR00eR01NR01lR016R02OR02hR03LR03hR031R00JSE0iSE04SE1ZSE1qSE14SE2MSE2fSE3LSE3eSE32SE0JSU0cSU0ySU1hSU1tSU18SU2SSU24SU3ZSU3qSU0QSk0lSk0xSk1CSk1YSk15Sk2ISk2bSk2tSk3DSk3dSk3pSk0tS01BS01iS02GS02uS03LS03jS039S00aTE0pTE08TE1NTE1eTE2GTE2uTE2/TE3QTE3jTE37TE0YTU0rTU1XTU1lTU10TU2MTU2gTU2zTU3GTU0QTk0eTk09Tk1aTk2VTk3LTk3cTk30Tk0KT00mT01HT01WT01uT02BT02ST02vT03FT03YT03pT038T00UUE1CUE1VUE1tUE1+UE2wUE3GUE3mUE33UE05UU1IUU1WUU1sUU2SUU2lUU3JUU3aUU3pUU0OUk0sUk07Uk1JUk1YUk1rUk2WUk2pUk28Uk3PUk3gUk3uUk36Uk0IU00cU00vU01CU01QU01wU02BU02VU02qU024U03GU03uU00fVE0wVE1IVE1UVE1rVE15VE2PVE2iVE3RVE3pVE3+VE0SVU0lVU1PVU1lVU15VU2NVU2mVU28VU3dVU3uVU38VU0QVk0jVk1PVk1iVk16Vk2NVk2gVk22Vk3lVk3xVk0AV00WV008V01dV01uV02UV02pV021V03GV03cV039V00MWE0fWE0xWE1HWE1TWE1bWE18WE2HWE2WWE2mWE25WE3KWE3VWE3hWE3uWE33WE3/WE0IWU0RWU0mWU05WU1CWU1LWU1TWU1eWU1uWU12WU2NWU2UWU2dWU2oWU2zWU27WU3DWU3oWWUoTe9ZTf9ZTQxaTSdaTUBaTUhaTVNaTVxaTWtaTX5aTYdaTZJaTZpaTaRaTbJaTbtaTcNaTc1aTdVaTeFaTfhaTQBbTQtbTRVbTS1bTTZbTUhbTVJbTXRbTX1bTYVbTY5bTZ5bTaZbTbZbTcBbTclbTdtbTelbTfJbTfpbTQNcTQtcTR5cTSZcTS5cTTZcTT9cTUdcTU9cTVZcTWFcTWlcTXFcTXhcTYtcTZRcTZ9cTatcTbNcTbtcTc1cTehcTfFcTfxcTQRdTRJdTRpdTSNdTStdTUNdTU5dTVpdTWVdTW1dTYVdTY5dTZldTaRdTbFdTbpdTcldTdNdTdtdTeZdTe5dTQdeTQ9eTRpeTSJeTSpeTTNeTUteTVNeTVxeTWVeTXheTYheTZFeTaFeTa1eTbVeTb9eTcheTdleTeJeTepeTfReZVgCAAAAQ0VdcrYOAAAoSwdLpk0OBE03BE3yBE0/BU30BU2aBk2wBk3pBk29CU2TCk3qCk0AC03kC01EDE1aDE2yDE0KDU10DU3pDU0qDk2bD00HEE1yEE3aEE3yEE04EU2zEU3ZEU30EU0ZE01PE03oE037E02tFE1MFU21GE3eGE2aGU3nGU2cGk1CG01YG02RG01lHk07H02SH02oH02MIE3sIE0CIU1aIU2yIU0dIk0zIk3SIk07Jk1kJk0gJ01tJ00iKE3IKE3eKE0XKU3rK03BLE0YLU0uLU0SLk1yLk2ILk3gLk04L02jL025L01YME3BM03qM02lNE3yNE2mNU1MNk1iNk2bNk1vOU1FOk2cOk2yOk2WO032O00MPE1kPE28PE0nPU09PU3cPU1FQU1uQU0qQk13Qk0sQ03SQ03oQ00hRE33Rk3NR00kSE06SE0eSU1+SU2USU3sSU1ESk2vSk3FSk1kS03NTk32Tk2xT03+T02yUE1YUU1uUU2nUU17VE1RVU2oVU2+VU2iVk0CV00YV01wV03IV00zWE1JWE2YWE1CWk1VWk20Wk3XWk0vW02HW02QW02oW00cXU2HXU2zXU28XU0sXk1eXk1nXk2TXk3BXk32XmVYAQAAAE5dcrcOAAAoSwBLE0saSyZLNEtES1RLX0tqS35LkUufS7VLw0vWS+FL60v6TQEBTQgBTSABTTMBTToBTU0BTVcBTWYBTXkBTYoBTZsBTawBTbwBTcMBTdYBTeEBTesBTfwBTQ0CTSACTTgCTUcCTVUCTWgCTXkCTYMCTY0CTZQCTaICTbECTckCTd0CTfACTQMDTRYDTSQDTSsDTTUDTTwDTUMDTU0DTVsDTWoDTXoDTY0DTZcDTaoDTbgDTcIDTdIDTeoDTf0DTQcETRgETTAETUYETVcETWEETXAETXcETYIETZEETakETbwETc0ETeAETesETQEFTRQFTSUFTTgFTUkFTVAFTWgFTXMFTX4FTZEFTakFTboFTdIFTeIFTe0FTQMGTRgGTSMGTTQGTUAGTVMGTWEGTWwGTXYGTYUGTZMGTakGTb8GTc8GTeIGTfgGTQYHTRcHTSYHTTkHTUQHTUsHTV4HTWkHTXgHTYYHTZUHTagHTcAHTdMHTeYHTfkHTQwITR0ITSsITTcITUUITVkITWwITX8ITY0ITZkITaMITa0ITb4ITdIITecITfUITQMJTRsJTSsJTTkJTUcJTVEJTVwJTW0JTYUJTZEJTZ0JTagJTbYJTcwJTd8JTfAJTQMKTQ4KTSYKTTsKTU8KTWIKTXMKTXoKTYEKTYwKTaIKTbYKTcoKTdgKTeMKTfkKTQ8LTRoLTSsLTTkLTU0LTWALTWwLTXcLTYILTYwLTZ8LTbcLTcoLTd0LTfMLTQEMTQgMTQ8MTSIMTS4MTT0MTVMMTWQMTW4MTXkMTYcMTZoMTasMTcEMTdEMTeYMTfIMTQMNTRkNTSoNTToNTUkNTVwNTW0NTYMNTZwNTaENTakNTbANTbUNTbwNTcINTcgNTdMNTdsNTeINTesNTfMNTfsNTQEOTQYOTRAOTRQOTRgOTSMOTSsOTTAOTTgOTUAOTUUOTU0OTVUOTVoOTWMOTWsOTXAOTXgOTX4OTYcOTY4OTZcOTZ8OTaUOTa4OTbUOTb0OTcYOTc0OTdIOTdYOTd0OTeUOTfAOTfsOTQIPTQkPTREPTRoPTR8PTSQPTS8PTTUPTTwPTUMPTUgPTU8PTVYPTWEPTWYPTXEPTXgPTX4PTYkPTZQPTZ0PTakPTa8PTbgPTcMPTcoPTdAPTdgPTeAPTegPTfIPTfoPTQAQTQkQTREQTRkQTSEQTSkQTS0QTTgQTT4QTUYQTVIQTVgQTV0QTWUQTWsQTXQQTYAQTYYQTZAQTZkQTaAQTagQTa4QTbcQTcAQTcgQTdMQTdwQTeMQTesQTfQQTfwQTQYRTQ8RTRcRTR0RTSERTSkRTTERTToRTUMRTUwRTVQRTVkRTWARTWgRTXARTXgRTYERTYcRTY8RTZYRTaERTawRTbQRTbsRTcQRTcwRTdIRTdsRTeERTe0RTfYRTfoRTQMSTQcSTRISTRsSTSQSTSwSTTISTTcSTTwSTUISTUgSTVMSTVsSTWUSTW0STXMSTXsSTYUSTZASTZcSTaISTaYSTa4STbQSTb8STcoSTdESTdkSTd8STecSTfISTfgSTQITTQoTTRITTRoTTSITTScTTSwTTTMTTTsTTUATTUgTTVATTVsTTWATTWoTTW4TTXYTTX4TTYUTTY0TTZQTTZsTTaQTTawTTbQTTb0TTcUTTc0TTdMTTdsTTeETTeoTTfQTTfwTTQUUTaYUTbkUTcAUTcwUTdoUTeoUTfoUTQUVTRAVTSQVTTcVTUUVTVsVTWkVTXwVTYcVTZEVTaAVTacVTa4VTcYVTdkVTeAVTfMVTf0VTQwWTR8WTTAWTUEWTVIWTWIWTWkWTXwWTYcWTZEWTaIWTbMWTcYWTd4WTe0WTfsWTQ4XTR8XTSkXTTMXTToXTUgXTVcXTW8XTYMXTZYXTakXTbwXTcoXTdEXTdsXTeIXTekXTfMXTQEYTRAYTSAYTTMYTT0YTVAYTV4YTWgYTXgYTZAYTaMYTa4YTb8YTdcYTe0YTf4YTQkZTRgZTR8ZTSoZTTkZTVEZTWQZTXUZTYgZTZMZTakZTbwZTc0ZTeAZTfEZTfgZTRAaTRsaTSYaTTkaTVEaTWIaTXoaTYoaTZUaTasaTcAaTcsaTdwaTegaTfsaTQkbTRQbTR4bTS0bTTsbTVEbTWcbTXcbTYobTaAbTa4bTb8bTc4bTeEbTewbTfMbTQYcTREcTSAcTS4cTT0cTVAcTWgcTXscTY4cTaEcTbQcTcUcTdMcTd8cTe0cTQEdTRQdTScdTTUdTUEdTUsdTVUdTWYdTXodTY8dTZ0dTasdTcMdTdMdTeEdTe8dTfkdTQQeTRUeTS0eTTkeTUUeTVAeTV4eTXQeTYceTZgeTaseTbYeTc4eTeMeTfceTQofTRsfTSIfTSkfTTQfTUofTV4fTXIfTYAfTYsfTaEfTbcfTcIfTdMfTeEfTfUfTQggTRQgTR8gTSogTTQgTUcgTV8gTXIgTYUgTZsgTakgTbAgTbcgTcogTdYgTeUgTfsgTQwhTRYhTSEhTS8hTUIhTVMhTWkhTXkhTY4hTZohTashTcEhTdIhTeIhTfEhTQQiTRUiTSwiTT8iTUYiTVIiTWAiTXAiTYAiTYsiTZYiTaoiTb0iTcsiTeEiTe8iTQIjTQ0jTRcjTSYjTS0jTTQjTUwjTV8jTWYjTXkjTYMjTZIjTaUjTbYjTccjTdgjTegjTe8jTQIkTQ0kTRckTSgkTTkkTUwkTWQkTXMkTYEkTZQkTaUkTa8kTbkkTcAkTc4kTd0kTfUkTQklTRwlTS8lTUIlTVAlTVclTWElTWglTW8lTXklTYclTZYlTaYlTbklTcMlTdYlTeQlTe4lTf4lTRYmTSkmTTQmTUUmTV0mTXMmTYQmTY8mTZ4mTaUmTbAmTb8mTdcmTeomTfsmTQ4nTRknTS8nTUInTVMnTWYnTXcnTX4nTZYnTaEnTawnTb8nTdcnTegnTQAoTRAoTRsoTTEoTUYoTVEoTWIoTW4oTYEoTY8oTZooTaQoTbMoTcEoTdcoTe0oTf0oTRApTSYpTTQpTUUpTVQpTWcpTXIpTXkpTYwpTZcpTaYpTbQpTcMpTdYpTe4pTQEqTRQqTScqTToqTUsqTVkqTWUqTXMqTYcqTZoqTa0qTbsqTccqTdEqTdsqTewqTQArTRUrTSMrTTErTUkrTVkrTWcrTXUrTX8rTYorTZsrTbMrTb8rTcsrTdYrTeQrTforTQ0sTR4sTTEsTTwsTVQsTWksTX0sTZAsTaEsTagsTa8sTbosTdAsTeQsTfgsTQYtTREtTSctTT0tTUgtTVktTWctTXstTY4tTZotTaUtTbAtTbotTc0tTeUtTfgtTQsuTSEuTS8uTTYuTT0uTVAuTVwuTWsuTYEuTZIuTZwuTacuTbUuTcguTdkuTe8uTf8uTRQvTSAvTTEvTUcvTVgvTWgvTXcvTYovTZsvTbIvTcUvTcwvTdgvTeYvTfYvTQYwTREwTRwwTTAwTUMwTVEwTWcwTXUwTYgwTZMwTZ0wTawwTbMwTbowTdIwTeUwTewwTf8wTQkxTRgxTSsxTTwxTU0xTV4xTW4xTXUxTYgxTZMxTZ0xTa4xTb8xTdIxTeoxTfkxTQcyTRoyTSsyTTUyTT8yTUYyTVQyTWMyTXsyTY8yTaIyTbUyTcgyTdYyTd0yTecyTe4yTfUyTf8yTQ0zTRwzTSwzTT8zTUkzTVwzTWozTXQzTYQzTZwzTa8zTbozTcszTeMzTfkzTQo0TRU0TSQ0TSs0TTY0TUU0TV00TXA0TYE0TZQ0TZ40TbQ0Tcc0Tdg0Tes0Tfw0TQM1TRs1TSY1TTE1TUQ1TVw1TW01TYU1TZU1TZ81TbU1Tco1TdU1TeY1TfI1TQU2TRM2TR42TSg2TTc2TUU2TVs2TXE2TYE2TZQ2Tao2Tbg2Tck2Tdg2Tes2TfY2Tf02TRA3TRs3TSo3TTg3TUc3TVo3TXI3TYU3ZShNmDdNqzdNvjdNzzdN3TdN6TdN9zdNCzhNHjhNMThNPzhNSzhNVThNXzhNcDhNhDhNmThNpzhNtThNzThN3ThN6zhN+ThNAzlNDjlNHzlNNzlNQzlNTzlNWjlNaDlNfjlNkTlNojlNtTlNwDlN2DlN7TlNATpNFDpNJTpNLDpNMzpNPjpNVDpNaDpNfDpNijpNlTpNqzpNwTpNzDpN3TpN6zpN/zpNEjtNHjtNKTtNNDtNPjtNUTtNaTtNfDtNjztNpTtNsztNujtNwTtN1DtN4DtN7ztNBTxNFjxNIDxNKzxNOTxNTDxNXTxNczxNgzxNmDxNpDxNtTxNyzxN3DxN7DxN+zxNDj1NHz1NNj1NST1NUD1NXD1Naj1Nej1Nij1NlT1NoD1NtD1Nxz1N1T1N6z1N+T1NDD5NFz5NIT5NMD5NNz5NPj5NVj5NaT5NcD5Ngz5NjT5NnD5Nrz5NwD5N0T5N4j5N8j5N+T5NDD9NFz9NIT9NMj9NQz9NVj9Nbj9NfT9Niz9Nnj9Nrz9NuT9Nwz9Nyj9N2D9N5z9N/z9NE0BNJkBNOUBNTEBNWkBNYUBNa0BNckBNeUBNg0BNkUBNoEBNsEBNw0BNzUBN4EBN7kBN+EBNCEFNIEFNM0FNPkFNT0FNZ0FNfUFNjkFNmUFNqEFNr0FNukFNyUFN4UFN9EFNBUJNGEJNI0JNOUJNTEJNXUJNcEJNgUJNiEJNoEJNq0JNtkJNyUJN4UJN8kJNCkNNGkNNJUNNO0NNUENNW0NNbENNeENNi0NNmUNNpENNrkNNvUNNy0NN4UNN90NNB0RNGkRNMERNPkRNT0RNXkRNcURNfERNg0RNlkRNoURNsERNvkRNzURN4ERN+ERNC0VNHkVNMUVNREVNVUVNY0VNb0VNfUVNkUVNpEVNt0VNxUVN0UVN20VN5kVN90VNC0ZNIEZNLkZNPEZNVEZNZEZNckZNgEZNi0ZNlkZNp0ZNv0ZNy0ZN10ZN4kZN8EZNBkdNGUdNKkdNPUdNSEdNYEdNdUdNiUdNnEdNrUdNtEdNu0dNxkdN3EdN8EdNBEhNEkhNHUhNM0hNSUhNVEhNZUhNc0hNh0hNmkhNpkhNsUhNvEhNxkhN2UhN8UhNBElNF0lNLUlNO0lNQklNSUlNXElNaElNd0lNjUlNnklNqElNs0lNwUlN1ElN5UlN+0lNC0pNIEpNLEpNPUpNU0pNZEpNdEpNg0pNlkpNp0pNvkpN0UpN2EpN5EpN8kpNAktNEktNHUtNKEtNPEtNT0tNXUtNc0tNgUtNlEtNn0tNqUtNuEtNv0tNxktN3ktN8UtN+EtNC0xNFUxNJExNN0xNSExNWUxNakxNekxNgUxNlExNn0xNqUxNukxNy0xN3kxN9kxNBU1NE01NJk1NN01NQU1NS01NUk1NYE1Nb01Nh01Nm01Nrk1NwU1N1E1N4k1N6U1N801N+k1NAU5NC05NGU5NKE5NOE5NS05NVU5NaE5Ndk5NgE5NkE5NqE5Nu05Nxk5N105N705NBU9NFk9NIU9NME9NN09NQk9NUU9NaU9NfE9NjU9NoE9Nqk9NwE9N009N5E9N909NCFBND1BNJ1BNMlBNPVBNUFBNaFBNeVBNkVBNoVBNq1BNwVBN1lBN4VBN8lBN/lBNEVFNH1FNKlFNNFFNQ1FNUVFNZ1FNfVFNjVFNoFFNtlFNxFFN1VFN5FFN91FNAlJNCVJNHFJNJ1JNNlJNRFJNU1JNZlJNflJNkVJNpFJNt1JNylJN21JN6VJN9VJNA1NNF1NNKlNNPVNNS1NNV1NNYVNNa1NNfFNNkFNNpVNNs1NNwVNN2VNN6VNN91NNBVRND1RNGlRNK1RNQ1RNT1RNW1RNZlRNdFRNilRNnVRNrlRNwVRNzFRN5FRN+VRNDVVNIFVNMVVNOFVNP1VNSlVNYFVNdFVNiFVNllVNoVVNt1VNzVVN2FVN6VVN91VNC1ZNHlZNKlZNNVZNQFZNSlZNXVZNdVZNiFZNm1ZNsVZNv1ZNxlZNzVZN4FZN7FZN+1ZNEVdNIldNLFdNN1dNRVdNWFdNaVdNf1dNj1dNpFdNsFdNwVdN11dN6FdN+FdNB1hNGlhNK1hNQlhNSlhNTlhNVlhNXVhNZFhNa1hNcVhNd1hNglhNilhNkVhNmlhNoVhNqVhNr1hNtFhNvVhNwVhNxVhN0FhN2FhN3FhN5FhN6VhN8lhN+lhNA1lNDFlNFllNHVlNIVlNKVlNL1lNNFlNPVlNRllNTllNWVlNYllNaVlNcVlNellNf1lNhFlNiFlNj1lNmFlNo1lNrllNtllNvllNxllNzVlN0VlN1llN2llN3llN41lN6llN81lN+llNAlpNB1pND1pNFlpNG1pNIlpNLVpNNVpNO1pNQ1pNTlpNV1pNYFpNZlpNb1pNc1pNeVpNglpNjVpNlVpNn1pNp1pNrVpNtlpNvlpNyFpN0FpN2FpN3FpN51pN7VpN81pN+1pNBltNEFtNG1tNIltNKFtNMVtNPVtNQ1tNTVtNVVtNXVtNZFtNaltNb1tNeFtNgFtNiVtNkltNmVtNoVtNqltNsVtNu1tNxFtNzFtN0ltN1ltN3ltN5FtN7VtN9VtN/ltNBlxNEVxNGVxNIVxNKVxNMVxNOlxNQlxNSlxNUVxNXFxNZFxNbFxNc1xNe1xNgFxNhlxNj1xNmlxNplxNrlxNtlxNwVxNyFxN0FxN11xN3VxN41xN7FxN91xN/1xNB11NDV1NFV1NHl1NJl1NMF1NOF1NPl1NSV1NVV1NYF1NaF1Ncl1Ndl1Nel1NgF1NiV1NlF1Nn11Npl1NrF1NtV1Nvl1NxF1Nzl1N1l1N4V1N6V1N8V1N911N/V1NAl5NCl5NFV5NHV5NJV5NLl5NNl5NOl5NPl5NRl5NTl5NV15NYF5NaF5NbV5Nc15Ne15Ng15NjF5NlV5NnF5NqF5NsF5Nul5Nw15NzV5N1F5N3V5N5V5N715lWAIAAABDWl1yuA4AAChLdE0QAU0oAk25Ak3TAk3aA00gBE2ZBE1YBU2ZBU3CBU0NBk2wB01PCE3ICE3cCE0LCU11CU0WCk0wCk1FCk2sCk3ACk1DC02nC03bDE2MDU3SDU0gDk3tDk36Dk0sD01eD01uD02GD02RD02nD03AD001EE1QEE1+EE3SEE2gEU2rEU3rEU0PEk1QEk2PEk2fEk28Ek3JEk3vEk1YE00aFU22FU3OFk1fF015F02AGE3HGE1BGU0AGk1BGk1qGk21Gk1YHE33HE1wHU2EHU2zHU0dHk2+Hk3YHk3tHk1UH01oH03rH01PIE2DIU2gIk08I01UJE3lJE3/JE0GJk1NJk3HJk2GJ03HJ03wJ007KE3eKU19Kk32Kk0KK005K02jK01ELE1eLE1zLE3aLE3uLE1xLU3VLU0JL00mME3CME3aMU1rMk2FMk2MM03TM01NNE0LNU1MNU11NU2/NU1iN00BOE16OE2OOE29OE0nOU3IOU3iOU33OU1eOk1yOk31Ok1ZO02NPE2qPU1GPk1eP03vP00JQE0QQU1XQU3RQU2QQk3RQk36Qk1FQ03oRE2HRU0BRk0VRk1ERk2vRk1QR01qR01/R03mR036R019SE3hSE0VSk0yS03OS03mTE13TU2RTU2YTk3fTk1ZT00XUE1YUE2BUE3LUE1uUk0NU02GU02aU03JU00zVE3UVE3uVE0DVU1qVU1+VU0BVk1lVk2ZV02BWE3PWE1YWU2iWU2tWU0sWk1NWk2MWk3mWk0FW00aW008W00QXE1bXE2ZXE2lXE3AXE32XE1IXU1UXU1fXU2TXU2eXU3gXU0UXk2nXmVYAwAAAENHMV1yuQ4AAChLOUtJTbEBTW8DTccDTe8DTdcFTUUGTcQGTcUHTSAJTfUJTRQMTYwMTcYMTS8NTboNTdgNTfANTWgOTbMOTcsOTQAPTQcPTToPTUEPTXYPTZ4QTeEQTV4RTckRTSkSTWoSTTETTUUTTZITTZkTTbETTcoTTd8UTe8UTVcWTRUYTW0YTZUYTX8aTe0aTWwbTW0cTcgdTZ0eTbwgTTQhTW4hTdchTWUiTXUiTd0jTZslTfMlTRsmTQUoTXMoTfIoTfMpTU4rTSMsTUIuTbouTfQuTV0vTesvTfsvTWMxTSEzTXkzTaEzTYo1Tfc1TXY2TXc3TdI4Tac5TcY7TT48TXg8TeE8TW89TX89Tec+TaVATf1ATSVBTQ9DTX1DTfxDTf1ETVlGTS9HTU5JTcZJTQBKTWlKTfdKTQdLTW9MTS1OTYVOTa1OTZZQTQNRTYJRTYNSTd5TTbNUTdJWTUpXTYRXTe1XTWJYTWlYTRtZTfhZTSBaTTJaTSBbTVpbTZdbTRZcTcZcTTVdTUNeTYBeTZpeTdJeZVgCAAAATjFdcroOAAAoTRYUTSoUTUQUZVgCAAAATjJdcrsOAABNRhRhWAMAAABDRzJdcrwOAAAoSzpLSkuXS7tNsgFNTQJNHANNcANNsANNyANN8ANN2AVNRgZNWQZNxQZN/gZNxgdNIQlNPwlN9glNFQxNjQxNxwxNMA1Nuw1N2Q1N4Q1N8Q1NaQ5NtA5NzA5NAQ9NCA9NOw9NQg9NTg9NVQ9Ndw9NnxBN4hBNXxFNyhFNKhJNaxJNlhJNMhNNRhNNkxNNmhNNshNNyxNN4BRN8BRNPRVNYRVNWBZN8xZNwhdNFhhNVhhNbhhNlhhNgBpN7hpNARtNbRtNphtNbhxNyR1N5x1Nnh5NvSBNNSFNbyFN2CFNZiJNdiJNwyJN5yJN3iNNeSRNSCVNnCVN3CVN9CVNHCZNBihNdChNhyhN8yhNLClN9ClNTytNbStNJCxNQy5Nuy5N9S5NXi9N7C9N/C9NSTBNbTBNZDFN/zFNzjJNIjNNYjNNejNNojNNizVN+DVNCzZNdzZNsDZNeDdN0zhN8ThNqDlNxztNPzxNeTxN4jxNcD1NgD1NzT1N8T1N6D5Ngz9NUkBNpkBN5kBN/kBNJkFNEENNfkNNkUNN/UNNNkRN/kRNWkZNeEZNMEdNT0lNx0lNAUpNakpN+EpNCEtNVUtNeUtNcExNC01N2k1NLk5Nbk5Nhk5Nrk5Nl1BNBFFNF1FNg1FNvFFNhFJN31NN/VNNtFRN01ZNS1dNhVdN7ldNY1hNalhNj1hNn1hNHFlNZ1lNy1lN+VlNFFpNIVpNM1pNIVtNW1tNYltNmFtNr1tNF1xNx1xN1VxNNl1NRF5NgV5Nm15N015lWAIAAABONF1yvQ4AAE0vFGFYAgAAAE43XXK+DgAATUAUYVgDAAAATkUyXXK/DgAAKE2BAU2SAU2kAU3zAU0EAk1wAk1OBE3FBE0dBU2yBU0sBk0PB00UCE21CE1kCU3oCU1rCk0jC02iDE37DE0iDU1lDU0PDk2WDk3FDk23D03xD02PEE0FEU2AEU0aEk0jEk1kEk2EEk0BE01pE02jE028E03zE00EFE0nFk04Fk1KFk2ZFk2qFk0WF031GE1tGU3FGU1aGk3UGk23G028HE1dHU0MHk2QHk0TH03LH01KIU2jIU3KIU0NIk2tI02+I03QI00fJE0wJE2cJE17Jk3zJk1LJ03gJ01aKE09KU1CKk3jKk2SK00WLE2ZLE1RLU3QLk0pL01QL02TL00zMU1EMU1WMU2lMU22MU0iMk0BNE15NE3QNE1lNU3eNU3BNk3GN01nOE0WOU2aOU0dOk3VOk1UPE2tPE3UPE0XPU23Pk3IPk3aPk0pP006P02mP02FQU39QU1VQk3qQk1kQ01HRE1MRU3uRU2eRk0iR02lR01dSE3cSU01Sk1cSk2fSk0/TE1QTE1iTE2xTE3CTE0uTU0NT02FT03cT01xUE3qUE3NUU3SUk1zU00iVE2mVE0pVU3hVU1gV025V03gV00jWE0BWU0KWU0VWU07WU1EWU14WU1eWk2eWk3HWk0PW01MW026W004XE2NXE3qXE0vXU1xXU3NXU2KXk25Xk3MXk3uXmVYBAAAADFISDJdcsAOAAAoTR4BTTYCTccCTegDTS4ETacETWYFTacFTdAFTb4HTRkJTYMJTSQKTbULTZoNTcQVTdwWTW0XTY4YTdUYTU8ZTQ4aTU8aTXgaTWYcTcEdTSseTcweTV0gTUojTWIkTfMkTRQmTVsmTdUmTZQnTdUnTf4nTewpTUcrTbErTVIsTeMtTdAwTegxTXkyTZozTeEzTVs0TRk1TVo1TYM1TXA3Tcs4TTU5TdY5TWc7TVQ+TWw/Tf0/TR5BTWVBTd9BTZ5CTd9CTQhDTfZETVJGTb1GTV5HTe9ITdxLTfRMTYVNTaZOTe1OTWdPTSVQTWZQTY9QTXxSTddTTUFUTeJUTXNWZVgEAAAAMUhIMV1ywQ4AAChNHAFNNAJNxQJN5gNNLARNpQRNZAVNpQVNzgVNvAdNFwlNgQlNIgpNswtNmA1NwhVN2hZNaxdNjBhN0xhNTRlNDBpNTRpNdhpNZBxNvx1NKR5Nyh5NWyBNSCNNYCRN8SRNEiZNWSZN0yZNkidN0ydN/CdN6ilNRStNrytNUCxN4S1NzjBN5jFNdzJNmDNN3zNNWTRNFzVNWDVNgTVNbjdNyThNMzlN1DlNZTtNUj5Naj9N+z9NHEFNY0FN3UFNnEJN3UJNBkNN9ERNUEZNu0ZNXEdN7UhN2ktN8kxNg01NpE5N605NZU9NI1BNZFBNjVBNelJN1VNNP1RN4FRNcVZlWAIAAABTRF1ywg4AAChLBk0NBE0+BU1ZDE0pDk2yEU0YE01OE036E02sFE20GE3mGU0BIU0yIk06Jk1sJ02HLk24L03AM03xNE0LPE08PU1EQU12Qk2TSU3ESk3MTk39T00XV01IWE1BWk3WWk1mXmVYAwAAAE9HMV1yww4AAChLlku6TUwCTRsDTa8DTVgGTf0GTT4JTeANTU0PTVQPTZUSTTwVTWAVTfIWTcEXTVUYTQAbTaUbTeYdTcIiTeYiTXgkTUclTdslTYYoTSspTWwrTUgwTWwwTf4xTc0yTWEzTQo2Ta82TfA4Tcw9TfA9TYI/TVFATeVATZBDTTVETXdGTVRLTXhLTQpNTdlNTW1OTRZRTbtRTfxTTZBYTaBYTWhZTcxZTRVaTWNbTbBbTdZcZVgDAAAAM0haXXLEDgAAKEu0TUUETQAFTQIGTagGTb4GTfcGTcsJTaEKTfgKTQ4LTfILTVIMTcAMTRgNTYINTVoVTewYTagZTaoaTVAbTWYbTZ8bTXMeTUkfTaAfTbYfTZogTfogTWghTcAhTSsiTeAiTXImTS4nTTAoTdYoTewoTSUpTfkrTc8sTSYtTTwtTSAuTYAuTe4uTUYvTbEvTWYwTfgzTbM0TbQ1TVo2TXA2Tak2TX05TVM6Tao6TcA6TaQ7TQQ8TXI8Tco8TTU9Teo9TXxBTThCTTpDTeBDTfZDTS9ETQVHTdtHTTJITUhITSxJTYxJTfpJTVJKTb1KTXJLTQRPTb9PTcBQTWZRTXxRTbVRTYlUTV9VTbZVTcxVTbBWTRBXTX5XTdZXTUFYZVgDAAAASEcxXXLFDgAAKEubS79NUQJNIANNtANNXQZNAgdNQwlNQRVNZRVN9xZNxhdNWhhNBRtNqhtN6x1NxyJN6yJNfSRNTCVN4CVNiyhNMClNcStNTTBNcTBNAzJN0jJNZjNNDzZNtDZN9ThN0T1N9T1Nhz9NVkBN6kBNlUNNOkRNfEZNWUtNfUtND01N3k1Nck5NG1FNwFFNAVRlWAMAAAAzSEJdcsYOAAAoS+pNVgFN6gFNggJNjAJNNANNTANNlgNNwQNNdQZNoghNiwtNbQxNkBVN/BVNkBZNKBdNMhdN2hdN8hdNPBhNZxhNHRtNSh1NMyBNFSFNFiNNgiNNFiRNriRNuCRNYCVNeCVNwiVN7SVNoyhN0CpNuS1Nmy5NnDBNCDFNnDFNNDJNPjJN5jJN/jJNSDNNczNNJzZNVDhNPTtNHzxNID5NjD5NID9NuD9Nwj9NakBNgkBNzEBN90BNrUNN2kVNxUhNp0lNqEtNFExNqExNQE1NSk1N8k1NCk5NVE5Nf05NM1FNYFNNSVZNK1dlWAMAAAAzSEVdcscOAAAoSxJNFwRNSAVNYwxNuBRNvhhN8BlNCyFNPiJNRCZNdidNkS5NxC9NyjNN+zRNFTxNSD1NTkFNgEJNnUlN0EpN1k5NB1BNIVdlWAIAAABDQl1yyA4AAChLBEseSypLOEtIS1hLY0tuS4JLlUujS7lLx0vaS+VL700MAU0kAU0+AU1RAU1bAU1qAU19AU2OAU2fAU2wAU3HAU3aAU3lAU3vAU0AAk0RAk0kAk08Ak1LAk1ZAk1sAk19Ak2HAk2YAk2mAk21Ak3NAk3hAk30Ak0HA00aA00vA01HA01RA01fA01uA01+A02RA02bA02uA028A03GA03WA03uA00BBE0LBE0cBE00BE1KBE1bBE1lBE17BE2GBE2VBE2tBE3ABE3RBE3kBE3vBE0FBU0YBU0pBU08BU1UBU1sBU13BU2CBU2VBU2tBU2+BU3WBU3mBU3xBU0HBk0cBk0nBk04Bk1EBk1XBk1lBk1wBk16Bk2JBk2XBk2tBk3DBk3TBk3mBk38Bk0KB00bB00qB009B01PB01iB01tB018B02KB02ZB02sB03EB03XB03qB039B00QCE0hCE0vCE07CE1JCE1dCE1wCE2DCE2RCE2dCE2nCE2xCE3CCE3WCE3rCE35CE0HCU0fCU0vCU09CU1LCU1VCU1gCU1xCU2JCU2VCU2hCU2sCU26CU3QCU3jCU30CU0HCk0SCk0qCk0/Ck1TCk1mCk2FCk2QCk2mCk26Ck3OCk3cCk3nCk39Ck0TC00eC00vC009C01RC01kC01wC017C02GC02QC02jC027C03OC03hC033C00TDE0mDE0yDE1BDE1XDE1oDE1yDE19DE2LDE2eDE2vDE3FDE3VDE3qDE32DE0HDU0dDU0uDU0+DU1NDU1gDU1xDU2IDU2gDU2lDU2tDU20DU25DU3ADU3GDU3MDU3XDU3fDU3mDU3vDU33DU3/DU0FDk0KDk0cDk0nDk0vDk00Dk08Dk1EDk1JDk1RDk1ZDk1eDk1nDk1vDk10Dk18Dk2CDk2LDk2SDk2bDk2jDk2pDk2yDk25Dk3BDk3KDk3RDk3aDk3hDk3pDk30Dk3/Dk0GD00ND00VD00eD00jD00oD00zD005D01AD01HD01MD01TD01aD01lD01qD011D018D02CD02ND02YD02hD02tD02zD028D03HD03OD03UD03cD03kD03sD032D03+D00EEE0NEE0VEE0dEE0lEE0xEE08EE1CEE1KEE1WEE1cEE1hEE1pEE1vEE14EE2EEE2KEE2UEE2dEE2kEE2sEE2yEE27EE3EEE3MEE3XEE3gEE3nEE3vEE34EE0AEU0KEU0TEU0bEU0lEU0tEU01EU0+EU1HEU1QEU1YEU1dEU1kEU1sEU10EU18EU2FEU2LEU2TEU2aEU2lEU2wEU24EU2/EU3IEU3QEU3WEU3fEU3lEU3xEU3+EU0LEk0WEk0fEk0oEk0wEk02Ek07Ek1AEk1GEk1MEk1XEk1fEk1pEk1xEk13Ek1/Ek2JEk2UEk2bEk2qEk2yEk24Ek3DEk3OEk3VEk3dEk3jEk3rEk32Ek38Ek0GE00OE00WE00eE00mE00rE00wE003E00/E01EE01ME01UE01fE01kE01yE016E02CE02JE02RE02YE02fE02oE02wE024E03BE03JE03RE03XE03fE03lE03uE034E00AFE0JFE2qFE3EFE3QFE3eFE3uFE3+FE0JFU0UFU0oFU07FU1JFU1fFU1tFU2AFU2LFU2VFU2yFU3KFU3kFU33FU0BFk0QFk0jFk00Fk1FFk1WFk1tFk2AFk2LFk2VFk2mFk23Fk3KFk3iFk3xFk3/Fk0SF00jF00tF00+F01MF01bF01zF02HF02aF02tF03AF03VF03tF033F00FGE0UGE0kGE03GE1BGE1UGE1iGE1sGE18GE2UGE2nGE2yGE3DGE3bGE3xGE0CGU0NGU0jGU0uGU09GU1VGU1oGU15GU2MGU2XGU2tGU3AGU3RGU3kGU38GU0UGk0fGk0qGk09Gk1VGk1mGk1+Gk2OGk2ZGk2vGk3EGk3PGk3gGk3sGk3/Gk0NG00YG00iG00xG00/G01VG01rG017G02OG02kG02yG03DG03SG03lG033G00KHE0VHE0kHE0yHE1BHE1UHE1sHE1/HE2SHE2lHE24HE3JHE3XHE3jHE3xHE0FHU0YHU0rHU05HU1FHU1PHU1ZHU1qHU1+HU2THU2hHU2vHU3HHU3XHU3lHU3zHU39HU0IHk0ZHk0xHk09Hk1JHk1UHk1iHk14Hk2LHk2cHk2vHk26Hk3SHk3nHk37Hk0OH00tH004H01OH01iH012H02EH02PH02lH027H03GH03XH03lH035H00MIE0YIE0jIE0uIE04IE1LIE1jIE12IE2JIE2fIE27IE3OIE3aIE3pIE3/IE0QIU0aIU0lIU0zIU1GIU1XIU1tIU19IU2SIU2eIU2vIU3FIU3WIU3mIU31IU0IIk0aIk0wIk1KIk1WIk1kIk10Ik2EIk2PIk2aIk2uIk3BIk3PIk3lIk3zIk0GI00RI00bI004I01QI01qI019I02HI02WI02pI026I03LI03cI03zI00GJE0RJE0bJE0sJE09JE1QJE1oJE13JE2FJE2YJE2pJE2zJE3EJE3SJE3hJE35JE0NJU0gJU0zJU1GJU1bJU1zJU19JU2LJU2aJU2qJU29JU3HJU3aJU3oJU3yJU0CJk0aJk0tJk04Jk1JJk1hJk13Jk2IJk2TJk2pJk20Jk3DJk3bJk3uJk3/Jk0SJ00dJ00zJ01GJ01XJ01qJ02CJ02aJ02lJ02wJ03DJ03bJ03sJ00EKE0UKE0fKE01KE1KKE1VKE1mKE1yKE2FKE2TKE2eKE2oKE23KE3FKE3bKE3xKE0BKU0UKU0qKU04KU1JKU1YKU1rKU19KU2QKU2bKU2qKU24KU3HKU3aKU3yKU0FKk0YKk0rKk0+Kk1PKk1dKk1pKk13Kk2LKk2eKk2xKk2/Kk3LKk3VKk3fKk3wKk0EK00ZK00nK001K01NK01dK01rK015K02DK02OK02fK023K03DK03PK03aK03oK03+K00RLE0iLE01LE1ALE1YLE1tLE2BLE2ULE2zLE2+LE3ULE3oLE38LE0KLU0VLU0rLU1BLU1MLU1dLU1rLU1/LU2SLU2eLU2pLU20LU2+LU3RLU3pLU38LU0PLk0lLk1BLk1ULk1gLk1vLk2FLk2WLk2gLk2rLk25Lk3MLk3dLk3zLk0DL00YL00kL001L01LL01cL01sL017L02OL02gL022L03QL03cL03qL036L00KME0VME0gME00ME1HME1VME1rME15ME2MME2XME2hME2+ME3WME3wME0DMU0NMU0cMU0vMU1AMU1RMU1iMU15MU2MMU2XMU2hMU2yMU3DMU3WMU3uMU39MU0LMk0eMk0vMk05Mk1KMk1YMk1nMk1/Mk2TMk2mMk25Mk3MMk3hMk35Mk0DM00RM00gM00wM01DM01NM01gM01uM014M02IM02gM02zM02+M03PM03nM039M00ONE0ZNE0vNE06NE1JNE1hNE10NE2FNE2YNE2iNE24NE3LNE3cNE3vNE0HNU0fNU0qNU01NU1INU1gNU1xNU2JNU2ZNU2jNU25NU3ONU3ZNU3qNU32NU0JNk0XNk0iNk0sNk07Nk1JNk1fNk11Nk2FNk2YNk2uNk28Nk3NNk3cNk3vNk0BN00UN00fN00uN008N01LN01eN012N02JN02cN02vN03CN03TN03hN03tN037N00POE0iOE01OE1DOE1POE1ZOE1jOE10OE2IOE2dOE2rOE25OE3ROE3hOE3vOE39OE0HOU0SOU0jOU07OU1HOU1TOU1eOU1sOU2COU2VOU2mOU25OU3EOU3cOU3xOU0FOk0YOk03Ok1COk1YOk1sOk2AOk2OOk2ZOk2vOk3FOk3QOk3hOk3vOk0DO00WO00iO00tO004O01CO01VO01tO02AO02TO02pO03FO03YO03kO03zO00JPE0aPGUoTSQ8TS88TT08TVA8TWE8TXc8TYc8TZw8Tag8Tbk8Tc88TeA8TfA8Tf88TRI9TSQ9TTo9TVQ9TWA9TW49TX49TY49TZk9TaQ9Tbg9Tcs9Tdk9Te89Tf09TRA+TRs+TSU+TUI+TVo+TXQ+TYc+TZE+TaA+TbM+TcQ+TdU+TeY+Tf0+TRA/TRs/TSU/TTY/TUc/TVo/TXI/TYE/TY8/TaI/TbM/Tb0/Tc4/Tdw/Tes/TQNATRdATSpATT1ATVBATWVATX1ATYdATZVATaRATbRATcdATdFATeRATfJATfxATQxBTSRBTTdBTUJBTVNBTWtBTYFBTZJBTZ1BTbNBTb5BTc1BTeVBTfhBTQlCTRxCTSdCTT1CTVBCTWFCTXRCTYxCTaRCTa9CTbpCTc1CTeVCTfZCTQ5DTR5DTSlDTT9DTVRDTV9DTXBDTXxDTY9DTZ1DTahDTbJDTcFDTc9DTeVDTftDTQtETR5ETTRETUJETVNETWJETXVETYdETZpETaVETbRETcJETdFETeRETfxETQ9FTSJFTTVFTUhFTVlFTWdFTXNFTYFFTZVFTahFTbtFTclFTdVFTd9FTepFTftFTQ9GTSRGTTJGTUBGTVhGTWhGTXZGTYRGTY9GTZpGTatGTcNGTc9GTdtGTeZGTfRGTQpHTR1HTS5HTUFHTUxHTWRHTXlHTY1HTaBHTb9HTcpHTeBHTfRHTQhITRZITSFITTdITU1ITVhITWlITXdITYtITZ5ITapITbVITcBITcpITd1ITfVITQhJTRtJTTFJTU1JTWBJTWxJTXtJTZFJTaJJTaxJTbdJTcVJTdhJTelJTf9JTQ9KTSRKTTBKTUFKTVdKTWhKTXhKTYdKTZpKTaxKTcJKTdxKTehKTfZKTQZLTRZLTSFLTSxLTUBLTVNLTWFLTXdLTYVLTZhLTaNLTa1LTcpLTeJLTfxLTQ9MTRlMTShMTTtMTUxMTV1MTW5MTYVMTZhMTaNMTa1MTb5MTc9MTeJMTfpMTQlNTRdNTSpNTTtNTUVNTVZNTWRNTXNNTYtNTZ9NTbJNTcVNTdhNTe1NTQVOTQ9OTR1OTSxOTTxOTU9OTVlOTWxOTXpOTYROTZROTaxOTb9OTcpOTdtOTfNOTQlPTRpPTSVPTTtPTUZPTVVPTW1PTYBPTZFPTaRPTa5PTcRPTddPTehPTftPTRNQTStQTTZQTUFQTVRQTWxQTX1QTZVQTaVQTa9QTcVQTdpQTeVQTfZQTQJRTRVRTSNRTS5RTThRTUdRTVVRTWtRTYFRTZFRTaRRTbpRTchRTdlRTehRTftRTQ1STSBSTStSTTpSTUhSTVdSTWpSTYJSTZVSTahSTbtSTc5STd9STe1STflSTQdTTRtTTS5TTUFTTU9TTVtTTWVTTW9TTYBTTZRTTalTTbdTTcVTTd1TTe1TTftTTQlUTRNUTR5UTS9UTUdUTVNUTV9UTWpUTXhUTY5UTaFUTbJUTcVUTdBUTehUTf1UTRFVTSRVTUNVTU5VTWRVTXhVTYxVTZpVTaVVTbtVTdFVTdxVTe1VTftVTQ9WTSJWTS5WTTlWTURWTU5WTWFWTXlWTYxWTZ9WTbVWTdFWTeRWTfBWTf9WTRVXTSZXTTBXTTtXTUlXTVxXTW1XTYNXTZNXTahXTbRXTcVXTdtXTexXTfxXTQtYTR5YTTBYTUVYTVFYTVlYTWBYTWdYTW5YTXRYTXpYTYVYTY1YTZRYTZ1YTaRYTaxYTbJYTbdYTchYTdNYTd9YTedYTexYTfVYTf1YTQZZTQ9ZTRlZTSRZTSxZTTJZTTdZTUBZTUlZTVFZTVxZTWVZTWxZTXRZTX1ZTYJZTYtZTZJZTZtZTaZZTbFZTblZTcFZTclZTdRZTeFZTeZZTe1ZTfZZTf1ZTQVaTQpaTRJaTRlaTR5aTSVaTTBaTThaTT5aTUZaTVFaTVpaTWNaTWlaTXZaTXxaTYVaTZBaTZhaTaJaTapaTbBaTblaTcFaTctaTdNaTd9aTepaTfBaTfZaTf5aTQlbTRNbTR5bTSVbTStbTTRbTUBbTUZbTVBbTVhbTWBbTWdbTW1bTXJbTXtbTYNbTYxbTZVbTZxbTaRbTa1bTbRbTb5bTcdbTc9bTdlbTeFbTedbTfBbTfhbTQFcTQlcTRRcTRxcTSRcTSxcTTRcTT1cTUVcTU1cTVRcTV9cTWdcTW9cTXZcTX5cTYNcTYlcTZJcTZ1cTalcTbFcTblcTcRcTctcTdNcTdpcTeBcTeZcTe9cTfpcTQJdTQpdTRBdTRhdTSFdTSldTTNdTTtdTUFdTUxdTVhdTWNdTWtdTX1dTYNdTYxdTZddTaJdTaldTa9dTbhdTcFdTcddTdFdTdldTeRdTexdTfRdTfpdTQBeTQVeTQ1eTRheTSBeTSheTTFeTUFeTUleTVFeTVpeTWNeTWteTXBeTXZeTX5eTYZeTY9eTZheTZ9eTateTbNeTb1eTcZeTdBeTddeTeBeTeheTfJeZVgCAAAAQ0FdcskOAAAoSwFLFEsbSydLNUtFS1VLYEtrS39LkkugS7ZLxEvXS+JL7Ev7TQIBTQkBTSEBTTQBTTsBTU4BTVgBTWcBTXoBTYsBTZwBTa0BTb0BTcQBTdcBTeIBTewBTf0BTQ4CTSECTTkCTUgCTVYCTWkCTXoCTYQCTY4CTZUCTaMCTbICTcoCTd4CTfECTQQDTRcDTSUDTSwDTTYDTT0DTUQDTU4DTVwDTWsDTXsDTY4DTZgDTasDTbkDTcMDTdMDTesDTf4DTQgETRkETTEETUcETVgETWIETXEETXgETYMETZIETaoETb0ETc4ETeEETewETQIFTRUFTSYFTTkFTUoFTVEFTWkFTXQFTX8FTZIFTaoFTbsFTdMFTeMFTe4FTQQGTRkGTSQGTTUGTUEGTVQGTWIGTW0GTXcGTYYGTZQGTaoGTcAGTdAGTeMGTfkGTQcHTRgHTScHTToHTUUHTUwHTV8HTWoHTXkHTYcHTZYHTakHTcEHTdQHTecHTfoHTQ0ITR4ITSwITTgITUYITVoITW0ITYAITY4ITZoITaQITa4ITb8ITdMITegITfYITQQJTRwJTSwJTToJTUgJTVIJTV0JTW4JTYYJTZIJTZ4JTakJTbcJTc0JTeAJTfEJTQQKTQ8KTScKTTwKTVAKTWMKTXQKTXsKTYIKTY0KTaMKTbcKTcsKTdkKTeQKTfoKTRALTRsLTSwLTToLTU4LTWELTW0LTXgLTYMLTY0LTaALTbgLTcsLTd4LTfQLTQIMTQkMTRAMTSMMTS8MTT4MTVQMTWUMTW8MTXoMTYgMTZsMTawMTcIMTdIMTecMTfMMTQQNTRoNTSsNTTsNTUoNTV0NTW4NTYQNTZ0NTaINTaoNTbENTbYNTb0NTcMNTckNTdQNTdwNTeMNTewNTfQNTfwNTQIOTQcOTREOTRUOTRkOTSQOTSwOTTEOTTkOTUEOTUYOTU4OTVYOTVsOTWQOTWwOTXEOTXkOTX8OTYgOTY8OTZgOTaAOTaYOTa8OTbYOTb4OTccOTc4OTdMOTdcOTd4OTeYOTfEOTfwOTQMPTQoPTRIPTRsPTSAPTSUPTTAPTTYPTT0PTUQPTUkPTVAPTVcPTWIPTWcPTXIPTXkPTX8PTYoPTZUPTZ4PTaoPTbAPTbkPTcQPTcsPTdEPTdkPTeEPTekPTfMPTfsPTQEQTQoQTRIQTRoQTSIQTSoQTS4QTTkQTT8QTUcQTVMQTVkQTV4QTWYQTWwQTXUQTYEQTYcQTZEQTZoQTaEQTakQTa8QTbgQTcEQTckQTdQQTd0QTeQQTewQTfUQTf0QTQcRTRARTRgRTR4RTSIRTSoRTTIRTTsRTUQRTU0RTVURTVoRTWERTWkRTXERTXkRTYIRTYgRTZARTZcRTaIRTa0RTbURTbwRTcURTc0RTdMRTdwRTeIRTe4RTfcRTfsRTQQSTQgSTRMSTRwSTSUSTS0STTMSTTgSTT0STUMSTUkSTVQSTVwSTWYSTW4STXQSTXwSTYYSTZESTZgSTaMSTacSTa8STbUSTcASTcsSTdISTdoSTeASTegSTfMSTfkSTQMTTQsTTRMTTRsTTSMTTSgTTS0TTTQTTTwTTUETTUkTTVETTVwTTWETTWsTTW8TTXcTTX8TTYYTTY4TTZUTTZwTTaUTTa0TTbUTTb4TTcYTTc4TTdQTTdwTTeITTesTTfUTTf0TTQYUTacUTboUTcEUTc0UTdsUTesUTfsUTQYVTREVTSUVTTgVTUYVTVwVTWoVTX0VTYgVTZIVTaEVTagVTa8VTccVTdoVTeEVTfQVTf4VTQ0WTSAWTTEWTUIWTVMWTWMWTWoWTX0WTYgWTZIWTaMWTbQWTccWTd8WTe4WTfwWTQ8XTSAXTSoXTTQXTTsXTUkXTVgXTXAXTYQXTZcXTaoXTb0XTcsXTdIXTdwXTeMXTeoXTfQXTQIYTREYTSEYTTQYTT4YTVEYTV8YTWkYTXkYTZEYTaQYTa8YTcAYTdgYTe4YTf8YTQoZTRkZTSAZTSsZTToZTVIZTWUZTXYZTYkZTZQZTaoZTb0ZTc4ZTeEZTfIZTfkZTREaTRwaTScaTToaTVIaTWMaTXsaTYsaTZYaTawaTcEaTcwaTd0aTekaTfwaTQobTRUbTR8bTS4bTTwbTVIbTWgbTXgbTYsbTaEbTa8bTcAbTc8bTeIbTe0bTfQbTQccTRIcTSEcTS8cTT4cTVEcTWkcTXwcTY8cTaIcTbUcTcYcTdQcTeAcTe4cTQIdTRUdTSgdTTYdTUIdTUwdTVYdTWcdTXsdTZAdTZ4dTawdTcQdTdQdTeIdTfAdTfodTQUeTRYeTS4eTToeTUYeTVEeTV8eTXUeTYgeTZkeTaweTbceTc8eTeQeTfgeTQsfTRwfTSMfTSofTTUfTUsfTV8fTXMfTYEfTYwfTaIfTbgfTcMfTdQfTeIfTfYfTQkgTRUgTSAgTSsgTTUgTUggTWAgTXMgTYYgTZwgTaogTbEgTbggTcsgTdcgTeYgTfwgTQ0hTRchTSIhTTAhTUMhTVQhTWohTXohTY8hTZshTawhTcIhTdMhTeMhTfIhTQUiTRYiTS0iTUAiTUciTVMiTWEiTXEiTYEiTYwiTZciTasiTb4iTcwiTeIiTfAiTQMjTQ4jTRgjTScjTS4jTTUjTU0jTWAjTWcjTXojTYQjTZMjTaYjTbcjTcgjTdkjTekjTfAjTQMkTQ4kTRgkTSkkTTokTU0kTWUkTXQkTYIkTZUkTaYkTbAkTbokTcEkTc8kTd4kTfYkTQolTR0lTTAlTUMlTVElTVglTWIlTWklTXAlTXolTYglTZclTaclTbolTcQlTdclTeUlTe8lTf8lTRcmTSomTTUmTUYmTV4mTXQmTYUmTZAmTZ8mTaYmTbEmTcAmTdgmTesmTfwmTQ8nTRonTTAnTUMnTVQnTWcnTXgnTX8nTZcnTaInTa0nTcAnTdgnTeknTQEoTREoTRwoTTIoTUcoTVIoTWMoTW8oTYIoTZAoTZsoTaUoTbQoTcIoTdgoTe4oTf4oTREpTScpTTUpTUYpTVUpTWgpTXMpTXopTY0pTZgpTacpTbUpTcQpTdcpTe8pTQIqTRUqTSgqTTsqTUwqTVoqTWYqTXQqTYgqTZsqTa4qTbwqTcgqTdIqTdwqTe0qTQErTRYrTSQrTTIrTUorTVorTWgrTXYrTYArTYsrTZwrTbQrTcArTcwrTdcrTeUrTfsrTQ4sTR8sTTIsTT0sTVUsTWosTX4sTZEsTaIsTaksTbAsTbssTdEsTeUsTfksTQctTRItTSgtTT4tTUktTVotTWgtTXwtTY8tTZstTaYtTbEtTbstTc4tTeYtTfktTQwuTSIuTTAuTTcuTT4uTVEuTV0uTWwuTYIuTZMuTZ0uTaguTbYuTckuTdouTfAuTQAvTRUvTSEvTTIvTUgvTVkvTWkvTXgvTYsvTZwvTbMvTcYvTc0vTdkvTecvTfcvTQcwTRIwTR0wTTEwTUQwTVIwTWgwTXYwTYkwTZQwTZ4wTa0wTbQwTbswTdMwTeYwTe0wTQAxTQoxTRkxTSwxTT0xTU4xTV8xTW8xTXYxTYkxTZQxTZ4xTa8xTcAxTdMxTesxTfoxTQgyTRsyTSwyTTYyTUAyTUcyTVUyTWQyTXwyTZAyTaMyTbYyTckyTdcyTd4yTegyTe8yTfYyTQAzTQ4zTR0zTS0zTUAzTUozTV0zTWszTXUzTYUzTZ0zTbAzTbszTcwzTeQzTfozTQs0TRY0TSU0TSw0TTc0TUY0TV40TXE0TYI0TZU0TZ80TbU0Tcg0Tdk0Tew0Tf00TQQ1TRw1TSc1TTI1TUU1TV01TW41TYY1TZY1TaA1TbY1Tcs1TdY1Tec1TfM1TQY2TRQ2TR82TSk2TTg2TUY2TVw2TXI2TYI2TZU2Tas2Tbk2Tco2Tdk2Tew2Tfc2Tf42TRE3TRw3TSs3TTk3TUg3TVs3TXM3TYY3ZShNmTdNrDdNvzdN0DdN3jdN6jdN+DdNDDhNHzhNMjhNQDhNTDhNVjhNYDhNcThNhThNmjhNqDhNtjhNzjhN3jhN7DhN+jhNBDlNDzlNIDlNODlNRDlNUDlNWzlNaTlNfzlNkjlNozlNtjlNwTlN2TlN7jlNAjpNFTpNJjpNLTpNNDpNPzpNVTpNaTpNfTpNizpNljpNrDpNwjpNzTpN3jpN7DpNADtNEztNHztNKjtNNTtNPztNUjtNajtNfTtNkDtNpjtNtDtNuztNwjtN1TtN4TtN8DtNBjxNFzxNITxNLDxNOjxNTTxNXjxNdDxNhDxNmTxNpTxNtjxNzDxN3TxN7TxN/DxNDz1NID1NNz1NSj1NUT1NXT1Naz1Nez1Niz1Nlj1NoT1NtT1NyD1N1j1N7D1N+j1NDT5NGD5NIj5NMT5NOD5NPz5NVz5Naj5NcT5NhD5Njj5NnT5NsD5NwT5N0j5N4z5N8z5N+j5NDT9NGD9NIj9NMz9NRD9NVz9Nbz9Nfj9NjD9Nnz9NsD9Nuj9NxD9Nyz9N2T9N6D9NAEBNFEBNJ0BNOkBNTUBNW0BNYkBNbEBNc0BNekBNhEBNkkBNoUBNsUBNxEBNzkBN4UBN70BN+UBNCUFNIUFNNEFNP0FNUEFNaEFNfkFNj0FNmkFNqUFNsEFNu0FNykFN4kFN9UFNBkJNGUJNJEJNOkJNTUJNXkJNcUJNgkJNiUJNoUJNrEJNt0JNykJN4kJN80JNC0NNG0NNJkNNPENNUUNNXENNbUNNeUNNjENNmkNNpUNNr0NNvkNNzENN4kNN+ENNCERNG0RNMURNP0RNUERNX0RNckRNfURNhERNl0RNokRNsURNv0RNzkRN4URN+URNDEVNH0VNMkVNRUVNVkVNZEVNcEVNfkVNkkVNpUVNuEVNxkVN0kVN3EVN50VN+EVNDEZNIUZNL0ZNPUZNVUZNZUZNc0ZNgUZNjEZNl0ZNqEZNwEZNzEZN2EZN40ZN8UZNB0dNGkdNK0dNPkdNSUdNYUdNdkdNikdNnUdNrkdNtUdNvEdNx0dN3UdN8UdNBUhNE0hNHkhNNEhNSkhNVUhNZkhNdEhNiEhNm0hNp0hNskhNvUhNx0hN2khN8khNBUlNGElNLklNPElNQ0lNSklNXUlNaUlNeElNjklNn0lNqUlNtElNwklN1UlN5klN/ElNDEpNIUpNLUpNPkpNVEpNZUpNdUpNhEpNl0pNqEpNv0pN0kpN2UpN5UpN80pNA0tNE0tNHktNKUtNPUtNUEtNXktNdEtNgktNlUtNoEtNqktNuUtNwEtNx0tN30tN8ktN+UtNDExNFkxNJUxNOExNSUxNWkxNa0xNe0xNgkxNlUxNoExNqkxNu0xNzExN30xN90xNBk1NFE1NJ01NOE1NQk1NTE1NU01NYU1NcE1NiE1NnE1Nr01Nwk1N1U1N401N6k1N9E1N+01NAk5NDE5NGk5NKU5NOU5NTE5NVk5NaU5Nd05NgU5NkU5NqU5NvE5Nx05N2E5N8E5NBk9NF09NIk9NMU9NOE9NQ09NUk9Nak9NfU9Njk9NoU9Nq09NwU9N1E9N5U9N+E9NCVBNEFBNKFBNM1BNPlBNUVBNaVBNelBNklBNolBNrFBNwlBN11BN4lBN81BN/1BNElFNIFFNK1FNNVFNRFFNUlFNaFFNflFNjlFNoVFNt1FNxVFN1lFN5VFN+FFNA1JNClJNHVJNKFJNN1JNRVJNVFJNZ1JNf1JNklJNpVJNuFJNy1JN3FJN6lJN9lJNBFNNGFNNK1NNPlNNTFNNWFNNYlNNbFNNfVNNkVNNplNNtFNNwlNN2lNN6lNN+FNNBlRNEFRNG1RNLFRNRFRNUFRNXFRNZ1RNdVRNi1RNnlRNr1RNwlRNzVRN5VRN+lRNDlVNIVVNMlVNOVVNQFVNS1VNYVVNdVVNiVVNl1VNolVNuFVNzlVN2VVN6lVN+FVNDFZNH1ZNK1ZNNlZNQVZNS1ZNXlZNdlZNiVZNnFZNslZNwFZNx1ZNzlZN4VZN7VZN/FZNEldNI1dNLVdNOFdNRldNWVdNaldNgFdNkFdNpVdNsVdNwldN2FdN6VdN+VdNCFhNG1hNLFhNQ1hNS1hNT1hNV1hNXlhNZVhNbFhNclhNeFhNg1hNi1hNklhNm1hNolhNqlhNsFhNtVhNvlhNwlhNxlhN0VhN2VhN3VhN5VhN6lhN81hN+1hNBFlNDVlNF1lNHllNIllNKllNMFlNNVlNPllNR1lNT1lNWllNY1lNallNcllNe1lNgFlNhVlNiVlNkFlNmVlNpFlNr1lNt1lNv1lNx1lNzllN0llN11lN21lN31lN5FlN61lN9FlN+1lNA1pNCFpNEFpNF1pNHFpNI1pNLlpNNlpNPFpNRFpNT1pNWFpNYVpNZ1pNcFpNdFpNelpNg1pNjlpNllpNoFpNqFpNrlpNt1pNv1pNyVpN0VpN2VpN3VpN6FpN7lpN9FpN/FpNB1tNEVtNHFtNI1tNKVtNMltNPltNRFtNTltNVltNXltNZVtNa1tNcFtNeVtNgVtNiltNk1tNmltNoltNq1tNsltNvFtNxVtNzVtN01tN11tN31tN5VtN7ltN9ltN/1tNB1xNElxNGlxNIlxNKlxNMlxNO1xNQ1xNS1xNUlxNXVxNZVxNbVxNdFxNfFxNgVxNh1xNkFxNm1xNp1xNr1xNt1xNwlxNyVxN0VxN2FxN3lxN5FxN7VxN+FxNAF1NCF1NDl1NFl1NH11NJ11NMV1NOV1NP11NSl1NVl1NYV1NaV1Nc11Nd11Ne11NgV1Nil1NlV1NoF1Np11NrV1Ntl1Nv11NxV1Nz11N111N4l1N6l1N8l1N+F1N/l1NA15NC15NFl5NHl5NJl5NL15NN15NO15NP15NR15NT15NWF5NYV5NaV5Nbl5NdF5NfF5NhF5NjV5Nll5NnV5NqV5NsV5Nu15NxF5Nzl5N1V5N3l5N5l5N8F5lWAQAAAAxSEUyXXLKDgAAKE2IAU2ZAU36AU0LAk13Ak1VBE0bCE28CE1rCU2pDE0uFk0/Fk2gFk2xFk0dF038GE3DHE1kHU0THk1RIU20I03FI00mJE03JE2jJE2CJk1JKk3qKk2ZK03XLk06MU1LMU2sMU29MU0pMk0INE3NN01uOE0dOU1bPE2+Pk3PPk0wP01BP02tP02MQU1TRU31RU2lRk3jSU1GTE1XTE24TE3JTE01TU0UT03ZUk16U00pVE1nV2VYAwAAAE5IMV1yyw4AAChNEQFNKQJNugJN2wNNIQRNmgRNWQVNmgVNwwVNsQdNDAlNdglNFwpNqAtNjQ1NIQ5N7g5NLQ9NXw9Nbw9Nhw9Nkg9NwQ9NNhBNEBJNURJNoBJNvRJN8BJNWRNNtxVNzxZNYBdNgRhNyBhNQhlNARpNQhpNaxpNWRxNtB1NHh5Nvx5NUCBNPSNNVSRN5iRNByZNTiZNyCZNhydNyCdN8SdN3ylNOitNpCtNRSxN1i1NwzBN2zFNbDJNjTNN1DNNTjRNDDVNTTVNdjVNYzdNvjhNKDlNyTlNWjtNRz5NXz9N8D9NEUFNWEFN0kFNkUJN0kJN+0JN6URNRUZNsEZNUUdN4khNz0tN50xNeE1NmU5N4E5NWk9NGFBNWVBNglBNb1JNylNNNFRN1VRNZlZNzVhNVllNoFlNKlpNS1pNilpN5FpNA1tNGFtNDlxNvlxN9FxNRl1NEl5lWAMAAABOSDJdcswOAAAoTRIBTSoCTbsCTdwDTSIETZsETVoFTZsFTcQFTbIHTQ0JTXcJTRgKTakLTY4NTSIOTe8OTS4PTWAPTXAPTYgPTZMPTcIPTTcQTRESTVISTaESTb4STfESTVoTTbgVTdAWTWEXTYIYTckYTUMZTQIaTUMaTWwaTVocTbUdTR8eTcAeTVEgTT4jTVYkTeckTQgmTU8mTckmTYgnTcknTfInTeApTTsrTaUrTUYsTdctTcQwTdwxTW0yTY4zTdUzTU80TQ01TU41TXc1TWQ3Tb84TSk5Tco5TVs7TUg+TWA/TfE/TRJBTVlBTdNBTZJCTdNCTfxCTepETUZGTbFGTVJHTeNITdBLTehMTXlNTZpOTeFOTVtPTRlQTVpQTYNQTXBSTctTTTVUTdZUTWdWTc5YTVdZTaFZTStaTUxaTYtaTeVaTQRbTRlbTQ9cTb9cTfVcTUddTRNeZVgCAAAAQ0Rdcs0OAAAoSyxLpUvxTQ4BTV0BTX8BTZABTfEBTQICTSYCTT4CTW4CTZoCTagCTbcCTVMDTWEDTdgDTR4ETTYETUwETWcETYgETZcETfEETVYFTZcFTcAFTfMFTXwGTZkGTa8GTegGTR0HTW8HTYwHTa4HTRIITT0ITYUITbMITQkJTWIJTXMJTbwJTRQKTZIKTdAKTekKTf8KTaULTeMLTTQMTUMMTaAMTbEMTQkNTUANTXMNTYoNTa8NTegNTR4OTWAOTYQOTY0OTZQOTasOTcMOTdwOTesOTRcPTSoPTVwPTWwPTYQPTY8PTZoPTbUPTb4PTckPTQYQTTMQTXEQTZYQTbQQTb0QTdkQTfEQTQwRTTcRTUARTUkRTX4RTZURTboRTcERTdgRTfMRTQASTQ0STRgSTSESTU4STZ0STboSTdASTe0STVYTTYQTTaETTboTTecTTQIUTdIUTUsVTZcVTbQVTQMWTSUWTTYWTZcWTagWTcwWTeQWTRQXTUAXTU4XTV0XTfkXTQcYTX4YTcUYTd0YTfMYTQ8ZTTAZTT8ZTZkZTf4ZTT8aTWgaTZsaTSQbTUEbTVcbTZAbTcUbTRccTTQcTVYcTbocTeUcTS0dTVsdTbEdTQoeTRseTWQeTbweTTofTXgfTZEfTacfTU0gTYsgTdwgTesgTUghTVkhTbEhTeghTRwiTVgiTdEiTR0jTTojTYkjTasjTbwjTR0kTS4kTVIkTWokTZokTcYkTdQkTeMkTX8lTY0lTQQmTUsmTWMmTXkmTZUmTbYmTcUmTR8nTYQnTcUnTe4nTSEoTaooTccoTd0oTRYpTUspTZ0pTbopTdwpTUAqTWsqTbMqTeEqTTcrTZArTaErTeorTUIsTcAsTf4sTRctTS0tTdMtTREuTWIuTXEuTc4uTd8uTTcvTW4vTaIvTd4vTVcwTaMwTcAwTQ8xTTExTUIxTaMxTbQxTdgxTfAxTSAyTUwyTVoyTWkyTQUzTRMzTYozTdEzTekzTf8zTRs0TTw0TUs0TaQ0TQk1TUo1TXM1TaU1TS42TUs2TWE2TZo2Tc82TSE3TT43TWA3TcQ3Te83TTc4TWU4Tbs4TRQ5TSU5TW45TcY5TUQ6TYI6TZs6TbE6TVc7TZU7TeY7TfU7TVI8TWM8Tbs8TfI8TSY9TWI9Tds9TSc+TUQ+TZM+TbU+TcY+TSc/TTg/TVw/TXQ/TaQ/TdA/Td4/Te0/TYlATZdATQ5BTVVBTW1BTYNBTZ9BTcBBTc9BTSlCTY5CTc9CTfhCTStDTbRDTdFDTedDTSBETVVETadETcRETeZETUpFTXVFTb1FTexFTUJGTZxGTa1GTfZGTU5HTcxHTQpITSNITTlITd9ITR1JTW5JTX1JTdpJTetJTUNKTXpKTa5KTepKTWNLTa9LTcxLTRtMTT1MTU5MTa9MTcBMTeRMTfxMTSxNTVhNTWZNTXVNTRFOTR9OTZZOTd1OTfVOTQtPTSdPTUhPTVdPTbBPTRVQTVZQTX9QTbFQTTpRTVdRTW1RTaZRTdtRTS1STUpSTWxSTdBSTftSTUNTTXFTTcdTTSBUTTFUTXpUTdJUTVBVTY5VTadVTb1VTWNWTaFWTfJWTQFXTV5XTW9XTcdXTf5XTTJYTVxYTZdYTbpYTctYTe9YTQBZTQlZTTpZTUNZTVRZTV9ZTXdZTY5ZTZVZTZ5ZTelZTfBZTShaTUlaTVRaTV1aTWxaTX9aTYhaTbNaTeJaTQFbTRZbTS5bTXVbTYZbTY9bTadbTcFbTepbTftbTQxcTTdcTVBcTXJcTYxcTbxcTelcTfJcTRtdTURdTYZdTaVdTbJdTbtdTRBeTSteTVReTV1eTYleTZJeTcBeTdpeTfVeZVgEAAAAMkhHMl1yzg4AAChLQktSS51LwU26AU1TAk0iA014A022A03QA034A03gBU1OBk1fBk3NBk0EB03OB00pCU1FCU3+CU0dDE2VDE3PDE04DU3oFE34FE1DFU1nFU1gFk35Fk3IF00eGE1cGE12GE2eGE2IGk32Gk0HG011G02sG012HE3RHU3tHU2mHk3FIE09IU13IU3gIU1uIk1+Ik3JIk3tIk3mI01/JE1OJU2kJU3iJU38JU0kJk0OKE18KE2NKE37KE0yKU38KU1XK01zK00sLE1LLk3DLk39Lk1mL030L00EME1PME1zME1sMU0FMk3UMk0qM01oM02CM02qM02TNU0ANk0RNk1/Nk22Nk2AN03bOE33OE2wOU3PO01HPE2BPE3qPE14PU2IPU3TPU33PU3wPk2JP01YQE2uQE3sQE0GQU0uQU0YQ02GQ02XQ00FRE08RE0GRU1iRk1+Rk04R01XSU3PSU0JSk1ySk0AS00QS01bS01/S014TE0RTU3gTU02Tk10Tk2OTk22Tk2fUE0MUU0dUU2LUU3CUU2MUk3nU00DVE28VE3bVk1TV02NV032V2VYBAAAADJIRzFdcs8OAAAoSz9LT023AU11A03NA032A03dBU1MBk3KBk3MB00mCU38CU0bDE2TDE3MDE01DU3lFE31FE1dFk0bGE1zGE2cGE2FGk30Gk1yG010HE3OHU2kHk3DIE07IU10IU3dIU1rIk17Ik3jI02hJU35JU0iJk0LKE16KE34KE36KU1UK00qLE1JLk3BLk36Lk1jL03xL00BME1pMU0nM01/M02oM02QNU3+NU18Nk1+N03YOE2uOU3NO01FPE1+PE3nPE11PU2FPU3tPk2rQE0DQU0sQU0VQ02EQ00CRE0ERU1fRk02R01VSU3NSU0GSk1vSk39Sk0NS011TE0zTk2LTk20Tk2cUE0KUU2IUU2KUk3kU026VE3ZVk1RV02KV03zV2VYAgAAAE45XXLQDgAATT4UYVgDAAAATzMnXXLRDgAAKE0SFE0mFE06FGVYAwAAAEMyJ11y0g4AAChNExRNJxRNOxRldYdVA3Zkd3LTDgAATfheiX2HVQ5zdXJmYWNlRGlzcGxheXLUDgAATfheiX2HVQVjb2xvcnLVDgAATfheSwd9ctYOAAAoSwhdctcOAAAoTUJYTUNYTURYTUVYTUZYTUdYTUhYTUlYTUpYTUtYTUxYTU1YTU5YTU9YTVBYTVFYTVJYTVNYTVRYTVVYTVZYTVdYTVhYTVlYTVpYTVtYTVxYTV1YTV5YTV9YTWBYTWFYTWJYTWNYTWRYTWVYTWZYTWdYTWhYTWlYTWpYTWtYTWxYTW1YTW5YTW9YTXBYTXFYTXJYTXNYTXRYTXVYTXZYTXdYTXhYTXlYTXpYTXtYTXxYTX1YTX5YTX9YTYBYTYFYTYJYTYNYTYRYTYVYTYZYTYdYTYhYTYlYTYpYTYtYTYxYTY1YTY5YTY9YTZBYTZFYTZJYTZNYTZRYTZVYTZZYTZdYTZhYTZlYTZpYTZtYTZxYTZ1YTZ5YTZ9YTaBYTaFYTaJYTaNYTaRYTaVYTaZYTadYTahYTalYTapYTatYTaxYTa1YTa5YTa9YTbBYTbFYTbJYTbNYTbRYTbVYTbZYTbdYTbhYTblYTbpYTbtYTbxYTb1YTb5YTb9YTcBYTcFYTcJYTcNYTcRYTcVYTcZYTcdYTchYTclYTcpYTctYTcxYTc1YTc5YTc9YTdBYTdFYTdJYTdNYTdRYTdVYTdZYTddYTdhYTdlYTdpYTdtYTdxYTd1YTd5YTd9YTeBYTeFYTeJYTeNYTeRYTeVYTeZYTedYTehYTelYTepYTetYTexYTe1YTe5YTe9YTfBYTfFYTfJYTfNYTfRYTfVYTfZYTfdYTfhYTflYTfpYTftYTfxYTf1YTf5YTf9YTQBZTQFZTQJZTQNZTQRZTQVZTQZZTQdZTQhZTQlZTQpZTQtZTQxZTQ1ZTQ5ZTQ9ZTRBZTRFZTRJZTRNZTRRZTRVZTRZZTRdZTRhZTRlZTRpZTRtZTRxZTR1ZTR5ZTR9ZTSBZTSFZTSJZTSNZTSRZTSVZTSZZTSdZTShZTSlZTSpZTStZTSxZTS1ZTS5ZTS9ZTTBZTTFZTTJZTTNZTTRZTTVZTTZZTTdZTThZTTlZTTpZTTtZTTxZTT1ZTT5ZTT9ZTUBZTUFZTUJZTUNZTURZTUVZTUZZTUdZTUhZTUlZTUpZTUtZTUxZTU1ZTU5ZTU9ZTVBZTVFZTVJZTVNZTVRZTVVZTVZZTVdZTVhZTVlZTVpZTVtZTVxZTV1ZTV5ZTV9ZTWBZTWFZTWJZTWNZTWRZTWVZTWZZTWdZTWhZTWlZTWpZTWtZTWxZTW1ZTW5ZTW9ZTXBZTXFZTXJZTXNZTXRZTXVZTXZZTXdZTXhZTXlZTXpZTXtZTXxZTX1ZTX5ZTX9ZTYBZTYFZTYJZTYNZTYRZTYVZTYZZTYdZTYhZTYlZTYpZTYtZTYxZTY1ZTY5ZTY9ZTZBZTZFZTZJZTZNZTZRZTZVZTZZZTZdZTZhZTZlZTZpZTZtZTZxZTZ1ZTZ5ZTZ9ZTaBZTaFZTaJZTaNZTaRZTaVZTaZZTadZTahZTalZTapZTatZTaxZTa1ZTa5ZTa9ZTbBZTbFZTbJZTbNZTbRZTbVZTbZZTbdZTbhZTblZTbpZTbtZTbxZTb1ZTb5ZTb9ZTcBZTcFZTcJZTcNZTcRZTcVZTcZZTcdZTchZTclZTcpZTctZTcxZTc1ZTc5ZTc9ZTdBZTdFZTdJZTdNZTdRZTdVZTdZZTddZTdhZTdlZTdpZTdtZTdxZTd1ZTd5ZTd9ZTeBZTeFZTeJZTeNZTeRZTeVZTeZZTedZTehZTelZTepZTetZTexZTe1ZTe5ZTe9ZTfBZTfFZTfJZTfNZTfRZTfVZTfZZTfdZTfhZTflZTfpZTftZTfxZTf1ZTf5ZTf9ZTQBaTQFaTQJaTQNaTQRaTQVaTQZaTQdaTQhaTQlaTQpaTQtaTQxaTQ1aTQ5aTQ9aTRBaTRFaTRJaTRNaTRRaTRVaTRZaTRdaTRhaTRlaTRpaTRtaTRxaTR1aTR5aTR9aTSBaTSFaTSJaTSNaTSRaTSVaTSZaTSdaTShaTSlaTSpaTStaTSxaTS1aTS5aTS9aTTBaTTFaTTJaTTNaTTRaTTVaTTZaTTdaTThaTTlaTTpaTTtaTTxaTT1aTT5aTT9aTUBaTUFaTUJaTUNaTURaTUVaTUZaTUdaTUhaTUlaTUpaTUtaTUxaTU1aTU5aTU9aTVBaTVFaTVJaTVNaTVRaTVVaTVZaTVdaTVhaTVlaTVpaTVtaTVxaTV1aTV5aTV9aTWBaTWFaTWJaTWNaTWRaTWVaTWZaTWdaTWhaTWlaTWpaTWtaTWxaTW1aTW5aTW9aTXBaTXFaTXJaTXNaTXRaTXVaTXZaTXdaTXhaTXlaTXpaTXtaTXxaTX1aTX5aTX9aTYBaTYFaTYJaTYNaTYRaTYVaTYZaTYdaTYhaTYlaTYpaTYtaTYxaTY1aTY5aTY9aTZBaTZFaTZJaTZNaTZRaTZVaTZZaTZdaTZhaTZlaTZpaTZtaTZxaTZ1aTZ5aTZ9aTaBaTaFaTaJaTaNaTaRaTaVaTaZaTadaTahaTalaTapaTataTaxaTa1aTa5aTa9aTbBaTbFaTbJaTbNaTbRaTbVaTbZaTbdaTbhaTblaTbpaTbtaTbxaTb1aTb5aTb9aTcBaTcFaTcJaTcNaTcRaTcVaTcZaTcdaTchaTclaTcpaTctaTcxaTc1aTc5aTc9aTdBaTdFaTdJaTdNaTdRaTdVaTdZaTddaTdhaTdlaTdpaTdtaTdxaTd1aTd5aTd9aTeBaTeFaTeJaTeNaTeRaTeVaTeZaTedaTehaTelaTepaTetaTexaTe1aTe5aTe9aTfBaTfFaTfJaTfNaTfRaTfVaTfZaTfdaTfhaTflaTfpaTftaTfxaTf1aTf5aTf9aTQBbTQFbTQJbTQNbTQRbTQVbTQZbTQdbTQhbTQlbTQpbTQtbTQxbTQ1bTQ5bTQ9bTRBbTRFbTRJbTRNbTRRbTRVbTRZbTRdbTRhbTRlbTRpbTRtbTRxbTR1bTR5bTR9bTSBbTSFbTSJbTSNbTSRbTSVbTSZbTSdbTShbTSlbTSpbTStbTSxbTS1bTS5bTS9bTTBbTTFbTTJbTTNbTTRbTTVbTTZbTTdbTThbTTlbTTpbTTtbTTxbTT1bTT5bTT9bTUBbTUFbTUJbTUNbTURbTUVbTUZbTUdbTUhbTUlbTUpbTUtbTUxbTU1bTU5bTU9bTVBbTVFbTVJbTVNbTVRbTVVbTVZbTVdbTVhbTVlbTVpbTVtbTVxbTV1bTV5bTV9bTWBbTWFbTWJbTWNbTWRbTWVbTWZbTWdbTWhbTWlbTWpbTWtbTWxbTW1bTW5bTW9bTXBbTXFbTXJbTXNbTXRbTXVbTXZbTXdbTXhbTXlbTXpbTXtbTXxbTX1bTX5bTX9bTYBbTYFbTYJbTYNbTYRbTYVbTYZbTYdbTYhbTYlbTYpbTYtbTYxbTY1bTY5bTY9bTZBbTZFbTZJbTZNbTZRbTZVbTZZbTZdbTZhbTZlbTZpbTZtbTZxbTZ1bTZ5bTZ9bTaBbTaFbTaJbTaNbTaRbTaVbTaZbTadbTahbTalbTapbTatbTaxbTa1bTa5bTa9bTbBbTbFbTbJbTbNbTbRbTbVbTbZbTbdbTbhbTblbTbpbTbtbTbxbTb1bTb5bTb9bTcBbTcFbTcJbTcNbTcRbTcVbTcZbTcdbTchbTclbTcpbTctbTcxbTc1bTc5bTc9bTdBbTdFbTdJbTdNbTdRbTdVbTdZbTddbTdhbTdlbTdpbTdtbTdxbTd1bTd5bTd9bTeBbTeFbTeJbTeNbTeRbTeVbTeZbTedbTehbTelbTepbTetbTexbTe1bTe5bTe9bTfBbTfFbTfJbTfNbTfRbTfVbTfZbTfdbTfhbTflbTfpbTftbTfxbTf1bTf5bTf9bTQBcTQFcTQJcTQNcTQRcTQVcTQZcTQdcTQhcTQlcTQpcTQtcTQxcTQ1cTQ5cTQ9cTRBcTRFcTRJcTRNcTRRcTRVcTRZcTRdcTRhcTRlcTRpcTRtcTRxcTR1cTR5cTR9cTSBcTSFcTSJcTSNcTSRcTSVcTSZcTSdcTShcTSlcZShNKlxNK1xNLFxNLVxNLlxNL1xNMFxNMVxNMlxNM1xNNFxNNVxNNlxNN1xNOFxNOVxNOlxNO1xNPFxNPVxNPlxNP1xNQFxNQVxNQlxNQ1xNRFxNRVxNRlxNR1xNSFxNSVxNSlxNS1xNTFxNTVxNTlxNT1xNUFxNUVxNUlxNU1xNVFxNVVxNVlxNV1xNWFxNWVxNWlxNW1xNXFxNXVxNXlxNX1xNYFxNYVxNYlxNY1xNZFxNZVxNZlxNZ1xNaFxNaVxNalxNa1xNbFxNbVxNblxNb1xNcFxNcVxNclxNc1xNdFxNdVxNdlxNd1xNeFxNeVxNelxNe1xNfFxNfVxNflxNf1xNgFxNgVxNglxNg1xNhFxNhVxNhlxNh1xNiFxNiVxNilxNi1xNjFxNjVxNjlxNj1xNkFxNkVxNklxNk1xNlFxNlVxNllxNl1xNmFxNmVxNmlxNm1xNnFxNnVxNnlxNn1xNoFxNoVxNolxNo1xNpFxNpVxNplxNp1xNqFxNqVxNqlxNq1xNrFxNrVxNrlxNr1xNsFxNsVxNslxNs1xNtFxNtVxNtlxNt1xNuFxNuVxNulxNu1xNvFxNvVxNvlxNv1xNwFxNwVxNwlxNw1xNxFxNxVxNxlxNx1xNyFxNyVxNylxNy1xNzFxNzVxNzlxNz1xN0FxN0VxN0lxN01xN1FxN1VxN1lxN11xN2FxN2VxN2lxN21xN3FxN3VxN3lxN31xN4FxN4VxN4lxN41xN5FxN5VxN5lxN51xN6FxN6VxN6lxN61xN7FxN7VxN7lxN71xN8FxN8VxN8lxN81xN9FxN9VxN9lxN91xN+FxN+VxN+lxN+1xN/FxN/VxN/lxN/1xNAF1NAV1NAl1NA11NBF1NBV1NBl1NB11NCF1NCV1NCl1NC11NDF1NDV1NDl1ND11NEF1NEV1NEl1NE11NFF1NFV1NFl1NF11NGF1NGV1NGl1NG11NHF1NHV1NHl1NH11NIF1NIV1NIl1NI11NJF1NJV1NJl1NJ11NKF1NKV1NKl1NK11NLF1NLV1NLl1NL11NMF1NMV1NMl1NM11NNF1NNV1NNl1NN11NOF1NOV1NOl1NO11NPF1NPV1NPl1NP11NQF1NQV1NQl1NQ11NRF1NRV1NRl1NR11NSF1NSV1NSl1NS11NTF1NTV1NTl1NT11NUF1NUV1NUl1NU11NVF1NVV1NVl1NV11NWF1NWV1NWl1NW11NXF1NXV1NXl1NX11NYF1NYV1NYl1NY11NZF1NZV1NZl1NZ11NaF1NaV1Nal1Na11NbF1NbV1Nbl1Nb11NcF1NcV1Ncl1Nc11NdF1NdV1Ndl1Nd11NeF1NeV1Nel1Ne11NfF1NfV1Nfl1Nf11NgF1NgV1Ngl1Ng11NhF1NhV1Nhl1Nh11NiF1NiV1Nil1Ni11NjF1NjV1Njl1Nj11NkF1NkV1Nkl1Nk11NlF1NlV1Nll1Nl11NmF1NmV1Nml1Nm11NnF1NnV1Nnl1Nn11NoF1NoV1Nol1No11NpF1NpV1Npl1Np11NqF1NqV1Nql1Nq11NrF1NrV1Nrl1Nr11NsF1NsV1Nsl1Ns11NtF1NtV1Ntl1Nt11NuF1NuV1Nul1Nu11NvF1NvV1Nvl1Nv11NwF1NwV1Nwl1Nw11NxF1NxV1Nxl1Nx11NyF1NyV1Nyl1Ny11NzF1NzV1Nzl1Nz11N0F1N0V1N0l1N011N1F1N1V1N1l1N111N2F1N2V1N2l1N211N3F1N3V1N3l1N311N4F1N4V1N4l1N411N5F1N5V1N5l1N511N6F1N6V1N6l1N611N7F1N7V1N7l1N711N8F1N8V1N8l1N811N9F1N9V1N9l1N911N+F1N+V1N+l1N+11N/F1N/V1N/l1N/11NAF5NAV5NAl5NA15NBF5NBV5NBl5NB15NCF5NCV5NCl5NC15NDF5NDV5NDl5ND15NEF5NEV5NEl5NE15NFF5NFV5NFl5NF15NGF5NGV5NGl5NG15NHF5NHV5NHl5NH15NIF5NIV5NIl5NI15NJF5NJV5NJl5NJ15NKF5NKV5NKl5NK15NLF5NLV5NLl5NL15NMF5NMV5NMl5NM15NNF5NNV5NNl5NN15NOF5NOV5NOl5NO15NPF5NPV5NPl5NP15NQF5NQV5NQl5NQ15NRF5NRV5NRl5NR15NSF5NSV5NSl5NS15NTF5NTV5NTl5NT15NUF5NUV5NUl5NU15NVF5NVV5NVl5NV15NWF5NWV5NWl5NW15NXF5NXV5NXl5NX15NYF5NYV5NYl5NY15NZF5NZV5NZl5NZ15NaF5NaV5Nal5Na15NbF5NbV5Nbl5Nb15NcF5NcV5Ncl5Nc15NdF5NdV5Ndl5Nd15NeF5NeV5Nel5Ne15NfF5NfV5Nfl5Nf15NgF5NgV5Ngl5Ng15NhF5NhV5Nhl5Nh15NiF5NiV5Nil5Ni15NjF5NjV5Njl5Nj15NkF5NkV5Nkl5Nk15NlF5NlV5Nll5Nl15NmF5NmV5Nml5Nm15NnF5NnV5Nnl5Nn15NoF5NoV5Nol5No15NpF5NpV5Npl5Np15NqF5NqV5Nql5Nq15NrF5NrV5Nrl5Nr15NsF5NsV5Nsl5Ns15NtF5NtV5Ntl5Nt15NuF5NuV5Nul5Nu15NvF5NvV5Nvl5Nv15NwF5NwV5Nwl5Nw15NxF5NxV5Nxl5Nx15NyF5NyV5Nyl5Ny15NzF5NzV5Nzl5Nz15N0F5N0V5N0l5N015N1F5N1V5N1l5N115N2F5N2V5N2l5N215N3F5N3V5N3l5N315N4F5N4V5N4l5N415N5F5N5V5N5l5N515N6F5N6V5N6l5N615N7F5N7V5N7l5N715N8F5N8V5N8l5N815N9F5N9V5N9l5N915lSwRdctgOAAAoSwBLAUsCSwNLBEsFSwZLB0sISwlLCksLSwxLDUsOSw9LEEsRSxJLE0sUSxVLFksXSxhLGUsaSxtLHEsdSx5LH0sgSyFLIksjSyRLJUsmSydLKEspSypLK0ssSy1LLksvSzBLMUsySzNLNEs1SzZLN0s4SzlLOks7SzxLPUs+Sz9LQEtBS0JLQ0tES0VLRktHS0hLSUtKS0tLTEtNS05LT0tQS1FLUktTS1RLVUtWS1dLWEtZS1pLW0tcS11LXktfS2BLYUtiS2NLZEtlS2ZLZ0toS2lLaktrS2xLbUtuS29LcEtxS3JLc0t0S3VLdkt3S3hLeUt6S3tLfEt9S35Lf0uAS4FLgkuDS4RLhUuGS4dLiEuJS4pLi0uMS41LjkuPS5BLkUuSS5NLlEuVS5ZLl0uYS5lLmkubS5xLnUueS59LoEuhS6JLo0ukS6VLpkunS6hLqUuqS6tLrEutS65Lr0uwS7FLskuzS7RLtUu2S7dLuEu5S7pLu0u8S71Lvku/S8BLwUvCS8NLxEvFS8ZLx0vIS8lLykvLS8xLzUvOS89L0EvRS9JL00vUS9VL1kvXS9hL2UvaS9tL3EvdS95L30vgS+FL4kvjS+RL5UvmS+dL6EvpS+pL60vsS+1L7kvvS/BL8UvyS/NL9Ev1S/ZL90v4S/lL+kv7S/xL/Uv+S/9NAAFNAQFNAgFNAwFNBAFNBQFNBgFNBwFNCAFNCQFNCgFNCwFNDAFNDQFNDgFNDwFNEAFNEQFNEgFNEwFNFAFNFQFNFgFNFwFNGAFNGQFNGgFNGwFNHAFNHQFNHgFNHwFNIAFNIQFNIgFNIwFNJAFNJQFNJgFNJwFNKAFNKQFNKgFNKwFNLAFNLQFNLgFNLwFNMAFNMQFNMgFNMwFNNAFNNQFNNgFNNwFNOAFNOQFNOgFNOwFNPAFNPQFNPgFNPwFNQAFNQQFNQgFNQwFNRAFNRQFNRgFNRwFNSAFNSQFNSgFNSwFNTAFNTQFNTgFNTwFNUAFNUQFNUgFNUwFNVAFNVQFNVgFNVwFNWAFNWQFNWgFNWwFNXAFNXQFNXgFNXwFNYAFNYQFNYgFNYwFNZAFNZQFNZgFNZwFNaAFNaQFNagFNawFNbAFNbQFNbgFNbwFNcAFNcQFNcgFNcwFNdAFNdQFNdgFNdwFNeAFNeQFNegFNewFNfAFNfQFNfgFNfwFNgAFNgQFNggFNgwFNhAFNhQFNhgFNhwFNiAFNiQFNigFNiwFNjAFNjQFNjgFNjwFNkAFNkQFNkgFNkwFNlAFNlQFNlgFNlwFNmAFNmQFNmgFNmwFNnAFNnQFNngFNnwFNoAFNoQFNogFNowFNpAFNpQFNpgFNpwFNqAFNqQFNqgFNqwFNrAFNrQFNrgFNrwFNsAFNsQFNsgFNswFNtAFNtQFNtgFNtwFNuAFNuQFNugFNuwFNvAFNvQFNvgFNvwFNwAFNwQFNwgFNwwFNxAFNxQFNxgFNxwFNyAFNyQFNygFNywFNzAFNzQFNzgFNzwFN0AFN0QFN0gFN0wFN1AFN1QFN1gFN1wFN2AFN2QFN2gFN2wFN3AFN3QFN3gFN3wFN4AFN4QFN4gFN4wFN5AFN5QFN5gFN5wFN6AFN6QFN6gFN6wFN7AFN7QFN7gFN7wFN8AFN8QFN8gFN8wFN9AFN9QFN9gFN9wFN+AFN+QFN+gFN+wFN/AFN/QFN/gFN/wFNAAJNAQJNAgJNAwJNBAJNBQJNBgJNBwJNCAJNCQJNCgJNCwJNDAJNDQJNDgJNDwJNEAJNEQJNEgJNEwJNFAJNFQJNFgJNFwJNGAJNGQJNGgJNGwJNHAJNHQJNHgJNHwJNIAJNIQJNIgJNIwJNJAJNJQJNJgJNJwJNKAJNKQJNKgJNKwJNLAJNLQJNLgJNLwJNMAJNMQJNMgJNMwJNNAJNNQJNNgJNNwJNOAJNOQJNOgJNOwJNPAJNPQJNPgJNPwJNQAJNQQJNQgJNQwJNRAJNRQJNRgJNRwJNSAJNSQJNSgJNSwJNTAJNTQJNTgJNTwJNUAJNUQJNUgJNUwJNVAJNVQJNVgJNVwJNWAJNWQJNWgJNWwJNXAJNXQJNXgJNXwJNYAJNYQJNYgJNYwJNZAJNZQJNZgJNZwJNaAJNaQJNagJNawJNbAJNbQJNbgJNbwJNcAJNcQJNcgJNcwJNdAJNdQJNdgJNdwJNeAJNeQJNegJNewJNfAJNfQJNfgJNfwJNgAJNgQJNggJNgwJNhAJNhQJNhgJNhwJNiAJNiQJNigJNiwJNjAJNjQJNjgJNjwJNkAJNkQJNkgJNkwJNlAJNlQJNlgJNlwJNmAJNmQJNmgJNmwJNnAJNnQJNngJNnwJNoAJNoQJNogJNowJNpAJNpQJNpgJNpwJNqAJNqQJNqgJNqwJNrAJNrQJNrgJNrwJNsAJNsQJNsgJNswJNtAJNtQJNtgJNtwJNuAJNuQJNugJNuwJNvAJNvQJNvgJNvwJNwAJNwQJNwgJNwwJNxAJNxQJNxgJNxwJNyAJNyQJNygJNywJNzAJNzQJNzgJNzwJN0AJN0QJN0gJN0wJN1AJN1QJN1gJN1wJN2AJN2QJN2gJN2wJN3AJN3QJN3gJN3wJN4AJN4QJN4gJN4wJN5AJN5QJN5gJN5wJN6AJN6QJN6gJN6wJN7AJN7QJN7gJN7wJN8AJN8QJN8gJN8wJN9AJN9QJN9gJN9wJN+AJN+QJN+gJN+wJN/AJN/QJN/gJN/wJNAANNAQNNAgNNAwNNBANNBQNNBgNNBwNNCANNCQNNCgNNCwNNDANNDQNNDgNNDwNNEANNEQNNEgNNEwNNFANNFQNNFgNNFwNNGANNGQNNGgNNGwNNHANNHQNNHgNNHwNNIANNIQNNIgNNIwNNJANNJQNNJgNNJwNNKANNKQNNKgNNKwNNLANNLQNNLgNNLwNNMANNMQNNMgNNMwNNNANNNQNNNgNNNwNNOANNOQNNOgNNOwNNPANNPQNNPgNNPwNNQANNQQNNQgNNQwNNRANNRQNNRgNNRwNNSANNSQNNSgNNSwNNTANNTQNNTgNNTwNNUANNUQNNUgNNUwNNVANNVQNNVgNNVwNNWANNWQNNWgNNWwNNXANNXQNNXgNNXwNNYANNYQNNYgNNYwNNZANNZQNNZgNNZwNNaANNaQNNagNNawNNbANNbQNNbgNNbwNNcANNcQNNcgNNcwNNdANNdQNNdgNNdwNNeANNeQNNegNNewNNfANNfQNNfgNNfwNNgANNgQNNggNNgwNNhANNhQNNhgNNhwNNiANNiQNNigNNiwNNjANNjQNNjgNNjwNNkANNkQNNkgNNkwNNlANNlQNNlgNNlwNNmANNmQNNmgNNmwNNnANNnQNNngNNnwNNoANNoQNNogNNowNNpANNpQNNpgNNpwNNqANNqQNNqgNNqwNNrANNrQNNrgNNrwNNsANNsQNNsgNNswNNtANNtQNNtgNNtwNNuANNuQNNugNNuwNNvANNvQNNvgNNvwNNwANNwQNNwgNNwwNNxANNxQNNxgNNxwNNyANNyQNNygNNywNNzANNzQNNzgNNzwNN0ANN0QNN0gNN0wNN1ANN1QNN1gNN1wNN2ANN2QNN2gNN2wNN3ANN3QNN3gNN3wNN4ANN4QNN4gNN4wNN5ANN5QNN5gNN5wNlKE3oA03pA03qA03rA03sA03tA03uA03vA03wA03xA03yA03zA030A031A032A033A034A035A036A037A038A039A03+A03/A00ABE0BBE0CBE0DBE0EBE0FBE0GBE0HBE0IBE0JBE0KBE0LBE0MBE0NBE0OBE0PBE0QBE0RBE0SBE0TBE0UBE0VBE0WBE0XBE0YBE0ZBE0aBE0bBE0cBE0dBE0eBE0fBE0gBE0hBE0iBE0jBE0kBE0lBE0mBE0nBE0oBE0pBE0qBE0rBE0sBE0tBE0uBE0vBE0wBE0xBE0yBE0zBE00BE01BE02BE03BE04BE05BE06BE07BE08BE09BE0+BE0/BE1ABE1BBE1CBE1DBE1EBE1FBE1GBE1HBE1IBE1JBE1KBE1LBE1MBE1NBE1OBE1PBE1QBE1RBE1SBE1TBE1UBE1VBE1WBE1XBE1YBE1ZBE1aBE1bBE1cBE1dBE1eBE1fBE1gBE1hBE1iBE1jBE1kBE1lBE1mBE1nBE1oBE1pBE1qBE1rBE1sBE1tBE1uBE1vBE1wBE1xBE1yBE1zBE10BE11BE12BE13BE14BE15BE16BE17BE18BE19BE1+BE1/BE2ABE2BBE2CBE2DBE2EBE2FBE2GBE2HBE2IBE2JBE2KBE2LBE2MBE2NBE2OBE2PBE2QBE2RBE2SBE2TBE2UBE2VBE2WBE2XBE2YBE2ZBE2aBE2bBE2cBE2dBE2eBE2fBE2gBE2hBE2iBE2jBE2kBE2lBE2mBE2nBE2oBE2pBE2qBE2rBE2sBE2tBE2uBE2vBE2wBE2xBE2yBE2zBE20BE21BE22BE23BE24BE25BE26BE27BE28BE29BE2+BE2/BE3ABE3BBE3CBE3DBE3EBE3FBE3GBE3HBE3IBE3JBE3KBE3LBE3MBE3NBE3OBE3PBE3QBE3RBE3SBE3TBE3UBE3VBE3WBE3XBE3YBE3ZBE3aBE3bBE3cBE3dBE3eBE3fBE3gBE3hBE3iBE3jBE3kBE3lBE3mBE3nBE3oBE3pBE3qBE3rBE3sBE3tBE3uBE3vBE3wBE3xBE3yBE3zBE30BE31BE32BE33BE34BE35BE36BE37BE38BE39BE3+BE3/BE0ABU0BBU0CBU0DBU0EBU0FBU0GBU0HBU0IBU0JBU0KBU0LBU0MBU0NBU0OBU0PBU0QBU0RBU0SBU0TBU0UBU0VBU0WBU0XBU0YBU0ZBU0aBU0bBU0cBU0dBU0eBU0fBU0gBU0hBU0iBU0jBU0kBU0lBU0mBU0nBU0oBU0pBU0qBU0rBU0sBU0tBU0uBU0vBU0wBU0xBU0yBU0zBU00BU01BU02BU03BU04BU05BU06BU07BU08BU09BU0+BU0/BU1ABU1BBU1CBU1DBU1EBU1FBU1GBU1HBU1IBU1JBU1KBU1LBU1MBU1NBU1OBU1PBU1QBU1RBU1SBU1TBU1UBU1VBU1WBU1XBU1YBU1ZBU1aBU1bBU1cBU1dBU1eBU1fBU1gBU1hBU1iBU1jBU1kBU1lBU1mBU1nBU1oBU1pBU1qBU1rBU1sBU1tBU1uBU1vBU1wBU1xBU1yBU1zBU10BU11BU12BU13BU14BU15BU16BU17BU18BU19BU1+BU1/BU2ABU2BBU2CBU2DBU2EBU2FBU2GBU2HBU2IBU2JBU2KBU2LBU2MBU2NBU2OBU2PBU2QBU2RBU2SBU2TBU2UBU2VBU2WBU2XBU2YBU2ZBU2aBU2bBU2cBU2dBU2eBU2fBU2gBU2hBU2iBU2jBU2kBU2lBU2mBU2nBU2oBU2pBU2qBU2rBU2sBU2tBU2uBU2vBU2wBU2xBU2yBU2zBU20BU21BU22BU23BU24BU25BU26BU27BU28BU29BU2+BU2/BU3ABU3BBU3CBU3DBU3EBU3FBU3GBU3HBU3IBU3JBU3KBU3LBU3MBU3NBU3OBU3PBU3QBU3RBU3SBU3TBU3UBU3VBU3WBU3XBU3YBU3ZBU3aBU3bBU3cBU3dBU3eBU3fBU3gBU3hBU3iBU3jBU3kBU3lBU3mBU3nBU3oBU3pBU3qBU3rBU3sBU3tBU3uBU3vBU3wBU3xBU3yBU3zBU30BU31BU32BU33BU34BU35BU36BU37BU38BU39BU3+BU3/BU0ABk0BBk0CBk0DBk0EBk0FBk0GBk0HBk0IBk0JBk0KBk0LBk0MBk0NBk0OBk0PBk0QBk0RBk0SBk0TBk0UBk0VBk0WBk0XBk0YBk0ZBk0aBk0bBk0cBk0dBk0eBk0fBk0gBk0hBk0iBk0jBk0kBk0lBk0mBk0nBk0oBk0pBk0qBk0rBk0sBk0tBk0uBk0vBk0wBk0xBk0yBk0zBk00Bk01Bk02Bk03Bk04Bk05Bk06Bk07Bk08Bk09Bk0+Bk0/Bk1ABk1BBk1CBk1DBk1EBk1FBk1GBk1HBk1IBk1JBk1KBk1LBk1MBk1NBk1OBk1PBk1QBk1RBk1SBk1TBk1UBk1VBk1WBk1XBk1YBk1ZBk1aBk1bBk1cBk1dBk1eBk1fBk1gBk1hBk1iBk1jBk1kBk1lBk1mBk1nBk1oBk1pBk1qBk1rBk1sBk1tBk1uBk1vBk1wBk1xBk1yBk1zBk10Bk11Bk12Bk13Bk14Bk15Bk16Bk17Bk18Bk19Bk1+Bk1/Bk2ABk2BBk2CBk2DBk2EBk2FBk2GBk2HBk2IBk2JBk2KBk2LBk2MBk2NBk2OBk2PBk2QBk2RBk2SBk2TBk2UBk2VBk2WBk2XBk2YBk2ZBk2aBk2bBk2cBk2dBk2eBk2fBk2gBk2hBk2iBk2jBk2kBk2lBk2mBk2nBk2oBk2pBk2qBk2rBk2sBk2tBk2uBk2vBk2wBk2xBk2yBk2zBk20Bk21Bk22Bk23Bk24Bk25Bk26Bk27Bk28Bk29Bk2+Bk2/Bk3ABk3BBk3CBk3DBk3EBk3FBk3GBk3HBk3IBk3JBk3KBk3LBk3MBk3NBk3OBk3PBk3QBk3RBk3SBk3TBk3UBk3VBk3WBk3XBk3YBk3ZBk3aBk3bBk3cBk3dBk3eBk3fBk3gBk3hBk3iBk3jBk3kBk3lBk3mBk3nBk3oBk3pBk3qBk3rBk3sBk3tBk3uBk3vBk3wBk3xBk3yBk3zBk30Bk31Bk32Bk33Bk34Bk35Bk36Bk37Bk38Bk39Bk3+Bk3/Bk0AB00BB00CB00DB00EB00FB00GB00HB00IB00JB00KB00LB00MB00NB00OB00PB00QB00RB00SB00TB00UB00VB00WB00XB00YB00ZB00aB00bB00cB00dB00eB00fB00gB00hB00iB00jB00kB00lB00mB00nB00oB00pB00qB00rB00sB00tB00uB00vB00wB00xB00yB00zB000B001B002B003B004B005B006B007B008B009B00+B00/B01AB01BB01CB01DB01EB01FB01GB01HB01IB01JB01KB01LB01MB01NB01OB01PB01QB01RB01SB01TB01UB01VB01WB01XB01YB01ZB01aB01bB01cB01dB01eB01fB01gB01hB01iB01jB01kB01lB01mB01nB01oB01pB01qB01rB01sB01tB01uB01vB01wB01xB01yB01zB010B011B012B013B014B015B016B017B018B019B01+B01/B02AB02BB02CB02DB02EB02FB02GB02HB02IB02JB02KB02LB02MB02NB02OB02PB02QB02RB02SB02TB02UB02VB02WB02XB02YB02ZB02aB02bB02cB02dB02eB02fB02gB02hB02iB02jB02kB02lB02mB02nB02oB02pB02qB02rB02sB02tB02uB02vB02wB02xB02yB02zB020B021B022B023B024B025B026B027B028B029B02+B02/B03AB03BB03CB03DB03EB03FB03GB03HB03IB03JB03KB03LB03MB03NB03OB03PB2UoTdAHTdEHTdIHTdMHTdQHTdUHTdYHTdcHTdgHTdkHTdoHTdsHTdwHTd0HTd4HTd8HTeAHTeEHTeIHTeMHTeQHTeUHTeYHTecHTegHTekHTeoHTesHTewHTe0HTe4HTe8HTfAHTfEHTfIHTfMHTfQHTfUHTfYHTfcHTfgHTfkHTfoHTfsHTfwHTf0HTf4HTf8HTQAITQEITQIITQMITQQITQUITQYITQcITQgITQkITQoITQsITQwITQ0ITQ4ITQ8ITRAITREITRIITRMITRQITRUITRYITRcITRgITRkITRoITRsITRwITR0ITR4ITR8ITSAITSEITSIITSMITSQITSUITSYITScITSgITSkITSoITSsITSwITS0ITS4ITS8ITTAITTEITTIITTMITTQITTUITTYITTcITTgITTkITToITTsITTwITT0ITT4ITT8ITUAITUEITUIITUMITUQITUUITUYITUcITUgITUkITUoITUsITUwITU0ITU4ITU8ITVAITVEITVIITVMITVQITVUITVYITVcITVgITVkITVoITVsITVwITV0ITV4ITV8ITWAITWEITWIITWMITWQITWUITWYITWcITWgITWkITWoITWsITWwITW0ITW4ITW8ITXAITXEITXIITXMITXQITXUITXYITXcITXgITXkITXoITXsITXwITX0ITX4ITX8ITYAITYEITYIITYMITYQITYUITYYITYcITYgITYkITYoITYsITYwITY0ITY4ITY8ITZAITZEITZIITZMITZQITZUITZYITZcITZgITZkITZoITZsITZwITZ0ITZ4ITZ8ITaAITaEITaIITaMITaQITaUITaYITacITagITakITaoITasITawITa0ITa4ITa8ITbAITbEITbIITbMITbQITbUITbYITbcITbgITbkITboITbsITbwITb0ITb4ITb8ITcAITcEITcIITcMITcQITcUITcYITccITcgITckITcoITcsITcwITc0ITc4ITc8ITdAITdEITdIITdMITdQITdUITdYITdcITdgITdkITdoITdsITdwITd0ITd4ITd8ITeAITeEITeIITeMITeQITeUITeYITecITegITekITeoITesITewITe0ITe4ITe8ITfAITfEITfIITfMITfQITfUITfYITfcITfgITfkITfoITfsITfwITf0ITf4ITf8ITQAJTQEJTQIJTQMJTQQJTQUJTQYJTQcJTQgJTQkJTQoJTQsJTQwJTQ0JTQ4JTQ8JTRAJTREJTRIJTRMJTRQJTRUJTRYJTRcJTRgJTRkJTRoJTRsJTRwJTR0JTR4JTR8JTSAJTSEJTSIJTSMJTSQJTSUJTSYJTScJTSgJTSkJTSoJTSsJTSwJTS0JTS4JTS8JTTAJTTEJTTIJTTMJTTQJTTUJTTYJTTcJTTgJTTkJTToJTTsJTTwJTT0JTT4JTT8JTUAJTUEJTUIJTUMJTUQJTUUJTUYJTUcJTUgJTUkJTUoJTUsJTUwJTU0JTU4JTU8JTVAJTVEJTVIJTVMJTVQJTVUJTVYJTVcJTVgJTVkJTVoJTVsJTVwJTV0JTV4JTV8JTWAJTWEJTWIJTWMJTWQJTWUJTWYJTWcJTWgJTWkJTWoJTWsJTWwJTW0JTW4JTW8JTXAJTXEJTXIJTXMJTXQJTXUJTXYJTXcJTXgJTXkJTXoJTXsJTXwJTX0JTX4JTX8JTYAJTYEJTYIJTYMJTYQJTYUJTYYJTYcJTYgJTYkJTYoJTYsJTYwJTY0JTY4JTY8JTZAJTZEJTZIJTZMJTZQJTZUJTZYJTZcJTZgJTZkJTZoJTZsJTZwJTZ0JTZ4JTZ8JTaAJTaEJTaIJTaMJTaQJTaUJTaYJTacJTagJTakJTaoJTasJTawJTa0JTa4JTa8JTbAJTbEJTbIJTbMJTbQJTbUJTbYJTbcJTbgJTbkJTboJTbsJTbwJTb0JTb4JTb8JTcAJTcEJTcIJTcMJTcQJTcUJTcYJTccJTcgJTckJTcoJTcsJTcwJTc0JTc4JTc8JTdAJTdEJTdIJTdMJTdQJTdUJTdYJTdcJTdgJTdkJTdoJTdsJTdwJTd0JTd4JTd8JTeAJTeEJTeIJTeMJTeQJTeUJTeYJTecJTegJTekJTeoJTesJTewJTe0JTe4JTe8JTfAJTfEJTfIJTfMJTfQJTfUJTfYJTfcJTfgJTfkJTfoJTfsJTfwJTf0JTf4JTf8JTQAKTQEKTQIKTQMKTQQKTQUKTQYKTQcKTQgKTQkKTQoKTQsKTQwKTQ0KTQ4KTQ8KTRAKTREKTRIKTRMKTRQKTRUKTRYKTRcKTRgKTRkKTRoKTRsKTRwKTR0KTR4KTR8KTSAKTSEKTSIKTSMKTSQKTSUKTSYKTScKTSgKTSkKTSoKTSsKTSwKTS0KTS4KTS8KTTAKTTEKTTIKTTMKTTQKTTUKTTYKTTcKTTgKTTkKTToKTTsKTTwKTT0KTT4KTT8KTUAKTUEKTUIKTUMKTUQKTUUKTUYKTUcKTUgKTUkKTUoKTUsKTUwKTU0KTU4KTU8KTVAKTVEKTVIKTVMKTVQKTVUKTVYKTVcKTVgKTVkKTVoKTVsKTVwKTV0KTV4KTV8KTWAKTWEKTWIKTWMKTWQKTWUKTWYKTWcKTWgKTWkKTWoKTWsKTWwKTW0KTW4KTW8KTXAKTXEKTXIKTXMKTXQKTXUKTXYKTXcKTXgKTXkKTXoKTXsKTXwKTX0KTX4KTX8KTYAKTYEKTYIKTYMKTYQKTYUKTYYKTYcKTYgKTYkKTYoKTYsKTYwKTY0KTY4KTY8KTZAKTZEKTZIKTZMKTZQKTZUKTZYKTZcKTZgKTZkKTZoKTZsKTZwKTZ0KTZ4KTZ8KTaAKTaEKTaIKTaMKTaQKTaUKTaYKTacKTagKTakKTaoKTasKTawKTa0KTa4KTa8KTbAKTbEKTbIKTbMKTbQKTbUKTbYKTbcKTbgKTbkKTboKTbsKTbwKTb0KTb4KTb8KTcAKTcEKTcIKTcMKTcQKTcUKTcYKTccKTcgKTckKTcoKTcsKTcwKTc0KTc4KTc8KTdAKTdEKTdIKTdMKTdQKTdUKTdYKTdcKTdgKTdkKTdoKTdsKTdwKTd0KTd4KTd8KTeAKTeEKTeIKTeMKTeQKTeUKTeYKTecKTegKTekKTeoKTesKTewKTe0KTe4KTe8KTfAKTfEKTfIKTfMKTfQKTfUKTfYKTfcKTfgKTfkKTfoKTfsKTfwKTf0KTf4KTf8KTQALTQELTQILTQMLTQQLTQULTQYLTQcLTQgLTQkLTQoLTQsLTQwLTQ0LTQ4LTQ8LTRALTRELTRILTRMLTRQLTRULTRYLTRcLTRgLTRkLTRoLTRsLTRwLTR0LTR4LTR8LTSALTSELTSILTSMLTSQLTSULTSYLTScLTSgLTSkLTSoLTSsLTSwLTS0LTS4LTS8LTTALTTELTTILTTMLTTQLTTULTTYLTTcLTTgLTTkLTToLTTsLTTwLTT0LTT4LTT8LTUALTUELTUILTUMLTUQLTUULTUYLTUcLTUgLTUkLTUoLTUsLTUwLTU0LTU4LTU8LTVALTVELTVILTVMLTVQLTVULTVYLTVcLTVgLTVkLTVoLTVsLTVwLTV0LTV4LTV8LTWALTWELTWILTWMLTWQLTWULTWYLTWcLTWgLTWkLTWoLTWsLTWwLTW0LTW4LTW8LTXALTXELTXILTXMLTXQLTXULTXYLTXcLTXgLTXkLTXoLTXsLTXwLTX0LTX4LTX8LTYALTYELTYILTYMLTYQLTYULTYYLTYcLTYgLTYkLTYoLTYsLTYwLTY0LTY4LTY8LTZALTZELTZILTZMLTZQLTZULTZYLTZcLTZgLTZkLTZoLTZsLTZwLTZ0LTZ4LTZ8LTaALTaELTaILTaMLTaQLTaULTaYLTacLTagLTakLTaoLTasLTawLTa0LTa4LTa8LTbALTbELTbILTbMLTbQLTbULTbYLTbcLZShNuAtNuQtNugtNuwtNvAtNvQtNvgtNvwtNwAtNwQtNwgtNwwtNxAtNxQtNxgtNxwtNyAtNyQtNygtNywtNzAtNzQtNzgtNzwtN0AtN0QtN0gtN0wtN1AtN1QtN1gtN1wtN2AtN2QtN2gtN2wtN3AtN3QtN3gtN3wtN4AtN4QtN4gtN4wtN5AtN5QtN5gtN5wtN6AtN6QtN6gtN6wtN7AtN7QtN7gtN7wtN8AtN8QtN8gtN8wtN9AtN9QtN9gtN9wtN+AtN+QtN+gtN+wtN/AtN/QtN/gtN/wtNAAxNAQxNAgxNAwxNBAxNBQxNBgxNBwxNCAxNCQxNCgxNCwxNDAxNDQxNDgxNDwxNEAxNEQxNEgxNEwxNFAxNFQxNFgxNFwxNGAxNGQxNGgxNGwxNHAxNHQxNHgxNHwxNIAxNIQxNIgxNIwxNJAxNJQxNJgxNJwxNKAxNKQxNKgxNKwxNLAxNLQxNLgxNLwxNMAxNMQxNMgxNMwxNNAxNNQxNNgxNNwxNOAxNOQxNOgxNOwxNPAxNPQxNPgxNPwxNQAxNQQxNQgxNQwxNRAxNRQxNRgxNRwxNSAxNSQxNSgxNSwxNTAxNTQxNTgxNTwxNUAxNUQxNUgxNUwxNVAxNVQxNVgxNVwxNWAxNWQxNWgxNWwxNXAxNXQxNXgxNXwxNYAxNYQxNYgxNYwxNZAxNZQxNZgxNZwxNaAxNaQxNagxNawxNbAxNbQxNbgxNbwxNcAxNcQxNcgxNcwxNdAxNdQxNdgxNdwxNeAxNeQxNegxNewxNfAxNfQxNfgxNfwxNgAxNgQxNggxNgwxNhAxNhQxNhgxNhwxNiAxNiQxNigxNiwxNjAxNjQxNjgxNjwxNkAxNkQxNkgxNkwxNlAxNlQxNlgxNlwxNmAxNmQxNmgxNmwxNnAxNnQxNngxNnwxNoAxNoQxNogxNowxNpAxNpQxNpgxNpwxNqAxNqQxNqgxNqwxNrAxNrQxNrgxNrwxNsAxNsQxNsgxNswxNtAxNtQxNtgxNtwxNuAxNuQxNugxNuwxNvAxNvQxNvgxNvwxNwAxNwQxNwgxNwwxNxAxNxQxNxgxNxwxNyAxNyQxNygxNywxNzAxNzQxNzgxNzwxN0AxN0QxN0gxN0wxN1AxN1QxN1gxN1wxN2AxN2QxN2gxN2wxN3AxN3QxN3gxN3wxN4AxN4QxN4gxN4wxN5AxN5QxN5gxN5wxN6AxN6QxN6gxN6wxN7AxN7QxN7gxN7wxN8AxN8QxN8gxN8wxN9AxN9QxN9gxN9wxN+AxN+QxN+gxN+wxN/AxN/QxN/gxN/wxNAA1NAQ1NAg1NAw1NBA1NBQ1NBg1NBw1NCA1NCQ1NCg1NCw1NDA1NDQ1NDg1NDw1NEA1NEQ1NEg1NEw1NFA1NFQ1NFg1NFw1NGA1NGQ1NGg1NGw1NHA1NHQ1NHg1NHw1NIA1NIQ1NIg1NIw1NJA1NJQ1NJg1NJw1NKA1NKQ1NKg1NKw1NLA1NLQ1NLg1NLw1NMA1NMQ1NMg1NMw1NNA1NNQ1NNg1NNw1NOA1NOQ1NOg1NOw1NPA1NPQ1NPg1NPw1NQA1NQQ1NQg1NQw1NRA1NRQ1NRg1NRw1NSA1NSQ1NSg1NSw1NTA1NTQ1NTg1NTw1NUA1NUQ1NUg1NUw1NVA1NVQ1NVg1NVw1NWA1NWQ1NWg1NWw1NXA1NXQ1NXg1NXw1NYA1NYQ1NYg1NYw1NZA1NZQ1NZg1NZw1NaA1NaQ1Nag1Naw1NbA1NbQ1Nbg1Nbw1NcA1NcQ1Ncg1Ncw1NdA1NdQ1Ndg1Ndw1NeA1NeQ1Neg1New1NfA1NfQ1Nfg1Nfw1NgA1NgQ1Ngg1Ngw1NhA1NhQ1Nhg1Nhw1NiA1NiQ1Nig1Niw1NjA1NjQ1Njg1Njw1NkA1NkQ1Nkg1Nkw1NlA1NlQ1Nlg1Nlw1NmA1NmQ1Nmg1Nmw1lSwVdctkOAAAoTZwNTZ0NTZ4NTZ8NTaANTaENTaINTaMNTaQNTaUNTaYNTacNTagNTakNTaoNTasNTawNTa0NTa4NTa8NTbANTbENTbINTbMNTbQNTbUNTbYNTbcNTbgNTbkNTboNTbsNTbwNTb0NTb4NTb8NTcANTcENTcINTcMNTcQNTcUNTcYNTccNTcgNTckNTcoNTcsNTcwNTc0NTc4NTc8NTdANTdENTdINTdMNTdQNTdUNTdYNTdcNTdgNTdkNTdoNTdsNTdwNTd0NTd4NTd8NTeANTeENTeINTeMNTeQNTeUNTeYNTecNTegNTekNTeoNTesNTewNTe0NTe4NTe8NTfANTfENTfINTfMNTfQNTfUNTfYNTfcNTfgNTfkNTfoNTfsNTfwNTf0NTf4NTf8NTQAOTQEOTQIOTQMOTQQOTQUOTQYOTQcOTQgOTQkOTQoOTQsOTQwOTQ0OTQ4OTQ8OTRAOTREOTRIOTRMOTRQOTRUOTRYOTRcOTRgOTRkOTRoOTRsOTRwOTR0OTR4OTR8OTSAOTSEOTSIOTSMOTSQOTSUOTSYOTScOTSgOTSkOTSoOTSsOTSwOTS0OTS4OTS8OTTAOTTEOTTIOTTMOTTQOTTUOTTYOTTcOTTgOTTkOTToOTTsOTTwOTT0OTT4OTT8OTUAOTUEOTUIOTUMOTUQOTUUOTUYOTUcOTUgOTUkOTUoOTUsOTUwOTU0OTU4OTU8OTVAOTVEOTVIOTVMOTVQOTVUOTVYOTVcOTVgOTVkOTVoOTVsOTVwOTV0OTV4OTV8OTWAOTWEOTWIOTWMOTWQOTWUOTWYOTWcOTWgOTWkOTWoOTWsOTWwOTW0OTW4OTW8OTXAOTXEOTXIOTXMOTXQOTXUOTXYOTXcOTXgOTXkOTXoOTXsOTXwOTX0OTX4OTX8OTYAOTYEOTYIOTYMOTYQOTYUOTYYOTYcOTYgOTYkOTYoOTYsOTYwOTY0OTY4OTY8OTZAOTZEOTZIOTZMOTZQOTZUOTZYOTZcOTZgOTZkOTZoOTZsOTZwOTZ0OTZ4OTZ8OTaAOTaEOTaIOTaMOTaQOTaUOTaYOTacOTagOTakOTaoOTasOTawOTa0OTa4OTa8OTbAOTbEOTbIOTbMOTbQOTbUOTbYOTbcOTbgOTbkOTboOTbsOTbwOTb0OTb4OTb8OTcAOTcEOTcIOTcMOTcQOTcUOTcYOTccOTcgOTckOTcoOTcsOTcwOTc0OTc4OTc8OTdAOTdEOTdIOTdMOTdQOTdUOTdYOTdcOTdgOTdkOTdoOTdsOTdwOTd0OTd4OTd8OTeAOTeEOTeIOTeMOTeQOTeUOTeYOTecOTegOTekOTeoOTesOTewOTe0OTe4OTe8OTfAOTfEOTfIOTfMOTfQOTfUOTfYOTfcOTfgOTfkOTfoOTfsOTfwOTf0OTf4OTf8OTQAPTQEPTQIPTQMPTQQPTQUPTQYPTQcPTQgPTQkPTQoPTQsPTQwPTQ0PTQ4PTQ8PTRAPTREPTRIPTRMPTRQPTRUPTRYPTRcPTRgPTRkPTRoPTRsPTRwPTR0PTR4PTR8PTSAPTSEPTSIPTSMPTSQPTSUPTSYPTScPTSgPTSkPTSoPTSsPTSwPTS0PTS4PTS8PTTAPTTEPTTIPTTMPTTQPTTUPTTYPTTcPTTgPTTkPTToPTTsPTTwPTT0PTT4PTT8PTUAPTUEPTUIPTUMPTUQPTUUPTUYPTUcPTUgPTUkPTUoPTUsPTUwPTU0PTU4PTU8PTVAPTVEPTVIPTVMPTVQPTVUPTVYPTVcPTVgPTVkPTVoPTVsPTVwPTV0PTV4PTV8PTWAPTWEPTWIPTWMPTWQPTWUPTWYPTWcPTWgPTWkPTWoPTWsPTWwPTW0PTW4PTW8PTXAPTXEPTXIPTXMPTXQPTXUPTXYPTXcPTXgPTXkPTXoPTXsPTXwPTX0PTX4PTX8PTYAPTYEPTYIPTYMPTYQPTYUPTYYPTYcPTYgPTYkPTYoPTYsPTYwPTY0PTY4PTY8PTZAPTZEPTZIPTZMPTZQPTZUPTZYPTZcPTZgPTZkPTZoPTZsPTZwPTZ0PTZ4PTZ8PTaAPTaEPTaIPTaMPTaQPTaUPTaYPTacPTagPTakPTaoPTasPTawPTa0PTa4PTa8PTbAPTbEPTbIPTbMPTbQPTbUPTbYPTbcPTbgPTbkPTboPTbsPTbwPTb0PTb4PTb8PTcAPTcEPTcIPTcMPTcQPTcUPTcYPTccPTcgPTckPTcoPTcsPTcwPTc0PTc4PTc8PTdAPTdEPTdIPTdMPTdQPTdUPTdYPTdcPTdgPTdkPTdoPTdsPTdwPTd0PTd4PTd8PTeAPTeEPTeIPTeMPTeQPTeUPTeYPTecPTegPTekPTeoPTesPTewPTe0PTe4PTe8PTfAPTfEPTfIPTfMPTfQPTfUPTfYPTfcPTfgPTfkPTfoPTfsPTfwPTf0PTf4PTf8PTQAQTQEQTQIQTQMQTQQQTQUQTQYQTQcQTQgQTQkQTQoQTQsQTQwQTQ0QTQ4QTQ8QTRAQTREQTRIQTRMQTRQQTRUQTRYQTRcQTRgQTRkQTRoQTRsQTRwQTR0QTR4QTR8QTSAQTSEQTSIQTSMQTSQQTSUQTSYQTScQTSgQTSkQTSoQTSsQTSwQTS0QTS4QTS8QTTAQTTEQTTIQTTMQTTQQTTUQTTYQTTcQTTgQTTkQTToQTTsQTTwQTT0QTT4QTT8QTUAQTUEQTUIQTUMQTUQQTUUQTUYQTUcQTUgQTUkQTUoQTUsQTUwQTU0QTU4QTU8QTVAQTVEQTVIQTVMQTVQQTVUQTVYQTVcQTVgQTVkQTVoQTVsQTVwQTV0QTV4QTV8QTWAQTWEQTWIQTWMQTWQQTWUQTWYQTWcQTWgQTWkQTWoQTWsQTWwQTW0QTW4QTW8QTXAQTXEQTXIQTXMQTXQQTXUQTXYQTXcQTXgQTXkQTXoQTXsQTXwQTX0QTX4QTX8QTYAQTYEQTYIQTYMQTYQQTYUQTYYQTYcQTYgQTYkQTYoQTYsQTYwQTY0QTY4QTY8QTZAQTZEQTZIQTZMQTZQQTZUQTZYQTZcQTZgQTZkQTZoQTZsQTZwQTZ0QTZ4QTZ8QTaAQTaEQTaIQTaMQTaQQTaUQTaYQTacQTagQTakQTaoQTasQTawQTa0QTa4QTa8QTbAQTbEQTbIQTbMQTbQQTbUQTbYQTbcQTbgQTbkQTboQTbsQTbwQTb0QTb4QTb8QTcAQTcEQTcIQTcMQTcQQTcUQTcYQTccQTcgQTckQTcoQTcsQTcwQTc0QTc4QTc8QTdAQTdEQTdIQTdMQTdQQTdUQTdYQTdcQTdgQTdkQTdoQTdsQTdwQTd0QTd4QTd8QTeAQTeEQTeIQTeMQTeQQTeUQTeYQTecQTegQTekQTeoQTesQTewQTe0QTe4QTe8QTfAQTfEQTfIQTfMQTfQQTfUQTfYQTfcQTfgQTfkQTfoQTfsQTfwQTf0QTf4QTf8QTQARTQERTQIRTQMRTQQRTQURTQYRTQcRTQgRTQkRTQoRTQsRTQwRTQ0RTQ4RTQ8RTRARTRERTRIRTRMRTRQRTRURTRYRTRcRTRgRTRkRTRoRTRsRTRwRTR0RTR4RTR8RTSARTSERTSIRTSMRTSQRTSURTSYRTScRTSgRTSkRTSoRTSsRTSwRTS0RTS4RTS8RTTARTTERTTIRTTMRTTQRTTURTTYRTTcRTTgRTTkRTToRTTsRTTwRTT0RTT4RTT8RTUARTUERTUIRTUMRTUQRTUURTUYRTUcRTUgRTUkRTUoRTUsRTUwRTU0RTU4RTU8RTVARTVERTVIRTVMRTVQRTVURTVYRTVcRTVgRTVkRTVoRTVsRTVwRTV0RTV4RTV8RTWARTWERTWIRTWMRTWQRTWURTWYRTWcRTWgRTWkRTWoRTWsRTWwRTW0RTW4RTW8RTXARTXERTXIRTXMRTXQRTXURTXYRTXcRTXgRTXkRTXoRTXsRTXwRTX0RTX4RTX8RTYARTYERTYIRTYMRZShNhBFNhRFNhhFNhxFNiBFNiRFNihFNixFNjBFNjRFNjhFNjxFNkBFNkRFNkhFNkxFNlBFNlRFNlhFNlxFNmBFNmRFNmhFNmxFNnBFNnRFNnhFNnxFNoBFNoRFNohFNoxFNpBFNpRFNphFNpxFNqBFNqRFNqhFNqxFNrBFNrRFNrhFNrxFNsBFNsRFNshFNsxFNtBFNtRFNthFNtxFNuBFNuRFNuhFNuxFNvBFNvRFNvhFNvxFNwBFNwRFNwhFNwxFNxBFNxRFNxhFNxxFNyBFNyRFNyhFNyxFNzBFNzRFNzhFNzxFN0BFN0RFN0hFN0xFN1BFN1RFN1hFN1xFN2BFN2RFN2hFN2xFN3BFN3RFN3hFN3xFN4BFN4RFN4hFN4xFN5BFN5RFN5hFN5xFN6BFN6RFN6hFN6xFN7BFN7RFN7hFN7xFN8BFN8RFN8hFN8xFN9BFN9RFN9hFN9xFN+BFN+RFN+hFN+xFN/BFN/RFN/hFN/xFNABJNARJNAhJNAxJNBBJNBRJNBhJNBxJNCBJNCRJNChJNCxJNDBJNDRJNDhJNDxJNEBJNERJNEhJNExJNFBJNFRJNFhJNFxJNGBJNGRJNGhJNGxJNHBJNHRJNHhJNHxJNIBJNIRJNIhJNIxJNJBJNJRJNJhJNJxJNKBJNKRJNKhJNKxJNLBJNLRJNLhJNLxJNMBJNMRJNMhJNMxJNNBJNNRJNNhJNNxJNOBJNORJNOhJNOxJNPBJNPRJNPhJNPxJNQBJNQRJNQhJNQxJNRBJNRRJNRhJNRxJNSBJNSRJNShJNSxJNTBJNTRJNThJNTxJNUBJNURJNUhJNUxJNVBJNVRJNVhJNVxJNWBJNWRJNWhJNWxJNXBJNXRJNXhJNXxJNYBJNYRJNYhJNYxJNZBJNZRJNZhJNZxJNaBJNaRJNahJNaxJNbBJNbRJNbhJNbxJNcBJNcRJNchJNcxJNdBJNdRJNdhJNdxJNeBJNeRJNehJNexJNfBJNfRJNfhJNfxJNgBJNgRJNghJNgxJNhBJNhRJNhhJNhxJNiBJNiRJNihJNixJNjBJNjRJNjhJNjxJNkBJNkRJNkhJNkxJNlBJNlRJNlhJNlxJNmBJNmRJNmhJNmxJNnBJNnRJNnhJNnxJNoBJNoRJNohJNoxJNpBJNpRJNphJNpxJNqBJNqRJNqhJNqxJNrBJNrRJNrhJNrxJNsBJNsRJNshJNsxJNtBJNtRJNthJNtxJNuBJNuRJNuhJNuxJNvBJNvRJNvhJNvxJNwBJNwRJNwhJNwxJNxBJNxRJNxhJNxxJNyBJNyRJNyhJNyxJNzBJNzRJNzhJNzxJN0BJN0RJN0hJN0xJN1BJN1RJN1hJN1xJN2BJN2RJN2hJN2xJN3BJN3RJN3hJN3xJN4BJN4RJN4hJN4xJN5BJN5RJN5hJN5xJN6BJN6RJN6hJN6xJN7BJN7RJN7hJN7xJN8BJN8RJN8hJN8xJN9BJN9RJN9hJN9xJN+BJN+RJN+hJN+xJN/BJN/RJN/hJN/xJNABNNARNNAhNNAxNNBBNNBRNNBhNNBxNNCBNNCRNNChNNCxNNDBNNDRNNDhNNDxNNEBNNERNNEhNNExNNFBNNFRNNFhNNFxNNGBNNGRNNGhNNGxNNHBNNHRNNHhNNHxNNIBNNIRNNIhNNIxNNJBNNJRNNJhNNJxNNKBNNKRNNKhNNKxNNLBNNLRNNLhNNLxNNMBNNMRNNMhNNMxNNNBNNNRNNNhNNNxNNOBNNORNNOhNNOxNNPBNNPRNNPhNNPxNNQBNNQRNNQhNNQxNNRBNNRRNNRhNNRxNNSBNNSRNNShNNSxNNTBNNTRNNThNNTxNNUBNNURNNUhNNUxNNVBNNVRNNVhNNVxNNWBNNWRNNWhNNWxNNXBNNXRNNXhNNXxNNYBNNYRNNYhNNYxNNZBNNZRNNZhNNZxNNaBNNaRNNahNNaxNNbBNNbRNNbhNNbxNNcBNNcRNNchNNcxNNdBNNdRNNdhNNdxNNeBNNeRNNehNNexNNfBNNfRNNfhNNfxNNgBNNgRNNghNNgxNNhBNNhRNNhhNNhxNNiBNNiRNNihNNixNNjBNNjRNNjhNNjxNNkBNNkRNNkhNNkxNNlBNNlRNNlhNNlxNNmBNNmRNNmhNNmxNNnBNNnRNNnhNNnxNNoBNNoRNNohNNoxNNpBNNpRNNphNNpxNNqBNNqRNNqhNNqxNNrBNNrRNNrhNNrxNNsBNNsRNNshNNsxNNtBNNtRNNthNNtxNNuBNNuRNNuhNNuxNNvBNNvRNNvhNNvxNNwBNNwRNNwhNNwxNNxBNNxRNNxhNNxxNNyBNNyRNNyhNNyxNNzBNNzRNNzhNNzxNN0BNN0RNN0hNN0xNN1BNN1RNN1hNN1xNN2BNN2RNN2hNN2xNN3BNN3RNN3hNN3xNN4BNN4RNN4hNN4xNN5BNN5RNN5hNN5xNN6BNN6RNN6hNN6xNN7BNN7RNN7hNN7xNN8BNN8RNN8hNN8xNN9BNN9RNN9hNN9xNN+BNN+RNN+hNN+xNN/BNN/RNN/hNN/xNNABRNARRNAhRNAxRNBBRNBRRNBhRNBxRNCBRNCRRNSRRNShRNSxRNTBRNTRRNThRNTxRNUBRNURRNUhRNUxRNVBRNVRRNVhRNVxRNWBRNWRRNWhRNWxRNXBRNXRRNXhRNXxRNYBRNYRRNYhRNYxRNZBRNZRRNZhRNZxRNaBRNaRRNahRNaxRNbBRNbRRNbhRNbxRNcBRNcRRNchRNcxRNdBRNdRRNdhRNdxRNeBRNeRRNehRNexRNfBRNfRRNfhRNfxRNgBRNgRRNghRNgxRNhBRNhRRNhhRNhxRNiBRNiRRNihRNixRNjBRNjRRNjhRNjxRNkBRNkRRNkhRNkxRNlBRNlRRNlhRNlxRNmBRNmRRNmhRNmxRNnBRNnRRNnhRNnxRNoBRNoRRNohRNoxRNpBRNpRRlSwZdctoOAAAoTQoUTQsUTQwUTQ0UTQ4UTQ8UTRAUTREUTRIUTRMUTRQUTRUUTRYUTRcUTRgUTRkUTRoUTRsUTRwUTR0UTR4UTR8UTSAUTSEUTSIUTSMUTSQUTSUUTSYUTScUTSgUTSkUTSoUTSsUTSwUTS0UTS4UTS8UTTAUTTEUTTIUTTMUTTQUTTUUTTYUTTcUTTgUTTkUTToUTTsUTTwUTT0UTT4UTT8UTUAUTUEUTUIUTUMUTUQUTUUUTUYUTUcUTUgUZXWHVQlpZGF0bVR5cGVy2w4AAE34Xol9h1UGYWx0TG9jctwOAABN+F5VAH2HVQVsYWJlbHLdDgAATfheWAAAAAB9h1UOc3VyZmFjZU9wYWNpdHly3g4AAE34Xke/8AAAAAAAAH1y3w4AAEc/4AAAAAAAAE5dcuAOAABLAE1JFIZy4Q4AAGGGc4dVB2VsZW1lbnRy4g4AAE34XksBfXLjDgAAKEsGXXLkDgAAKEsBSwJLBEsFSwdLFEsVSxtLHEseSx9LJ0soSypLK0ssSzVLNks4SzlLOktFS0ZLSEtJS0pLVUtWS1hLYEthS2NLa0tsS25Lb0twS3FLcktzS3RLf0uAS4JLg0uES4VLkkuTS5VLl0ugS6FLo0ukS6VLpku2S7dLuUu7S8RLxUvHS8hLyUvKS9dL2EvaS+JL40vlS+xL7UvvS/BL8Uv7S/xNAgFNAwFNCQFNCgFNDAFNDQFNDgFNEAFNIQFNIgFNJAFNJQFNJgFNJwFNNAFNNQFNOwFNPAFNPgFNPwFNQAFNQQFNTgFNTwFNUQFNWAFNWQFNWwFNXAFNXQFNZwFNaAFNagFNawFNbAFNbQFNegFNewFNfQFNfgFNfwFNiwFNjAFNjgFNjwFNkAFNnAFNnQFNnwFNoAFNogFNowFNrQFNrgFNsAFNsQFNsgFNvQFNvgFNxAFNxQFNxwFNyAFNyQFNygFN1wFN2AFN2gFN4gFN4wFN5QFN7AFN7QFN7wFN8AFN8QFN/QFN/gFNAAJNAQJNAgJNDgJNDwJNEQJNEgJNEwJNFAJNIQJNIgJNJAJNJQJNJgJNKAJNOQJNOgJNPAJNPQJNPgJNSAJNSQJNSwJNTQJNVgJNVwJNWQJNWgJNWwJNXAJNaQJNagJNbAJNbQJNbgJNegJNewJNfQJNhAJNhQJNhwJNjgJNjwJNlQJNlgJNmAJNmQJNmgJNowJNpAJNpgJNpwJNqAJNsgJNswJNtQJNtgJNtwJNuQJNygJNywJNzQJNzgJNzwJN0AJN0QJN0gJN0wJN3gJN3wJN4QJN4gJN4wJN5AJN8QJN8gJN9AJN9QJN9gJN9wJNBANNBQNNBwNNCANNCQNNCgNNFwNNGANNGgNNHANNJQNNJgNNLANNLQNNLwNNNgNNNwNNPQNNPgNNRANNRQNNRwNNTgNNTwNNUQNNUgNNUwNNXANNXQNNXwNNYANNYQNNawNNbANNbgNNbwNNcANNewNNfANNfgNNfwNNgANNgQNNjgNNjwNNkQNNmANNmQNNmwNNnANNnQNNngNNqwNNrANNrgNNsANNuQNNugNNvANNwwNNxANNxgNNxwNNyANN0wNN1ANN1gNN1wNN2ANN2gNN6wNN7ANN7gNN7wNN8ANN8QNN/gNN/wNNAQRNCARNCQRNCwRNDARNDgRNGQRNGgRNHARNHQRNHgRNIARNMQRNMgRNNARNNQRNNgRNNwRNRwRNSARNSgRNSwRNTARNWARNWQRNWwRNYgRNYwRNZQRNZgRNZwRNcQRNcgRNeARNeQRNewRNgwRNhARNhgRNhwRNiARNkgRNkwRNlQRNlgRNlwRNmQRNqgRNqwRNrQRNrgRNrwRNsARNvQRNvgRNwARNwQRNwwRNxARNzgRNzwRN0QRN0gRN0wRN1ARN4QRN4gRN5ARN7ARN7QRN7wRN8ARN8QRN8gRNAgVNAwVNBQVNBgVNBwVNCAVNFQVNFgVNGAVNGQVNGwVNHAVNJgVNJwVNKQVNKgVNKwVNLAVNOQVNOgVNPAVNPQVNPwVNSgVNSwVNUQVNUgVNVAVNVQVNVgVNWAVNaQVNagVNbAVNdAVNdQVNdwVNfwVNgAVNggVNgwVNhAVNhQVNkgVNkwVNlQVNlgVNlwVNmQVNqgVNqwVNrQVNrgVNsAVNsQVNuwVNvAVNvgVNvwVNwAVNwgVN0wVN1AVN1gVN1wVN2AVN4wVN5AVN5gVN7gVN7wVN8QVN8gVN8wVN9AVNBAZNBQZNBwZNCAZNCQZNCgZNCwZNDAZNDQZNGQZNGgZNHAZNJAZNJQZNJwZNKAZNKgZNKwZNNQZNNgZNOAZNOQZNQQZNQgZNRAZNRQZNRgZNRwZNVAZNVQZNVwZNWQZNYgZNYwZNZQZNbQZNbgZNcAZNdwZNeAZNegZNewZNfAZNhgZNhwZNiQZNigZNlAZNlQZNlwZNmAZNmQZNmgZNqgZNqwZNrQZNrgZNrwZNsAZNwAZNwQZNwwZNxAZNxQZN0AZN0QZN0wZN1AZN1QZN1gZN4wZN5AZN5gZN5wZN6AZN6QZN+QZN+gZN/AZN/gZNBwdNCAdNCgdNCwdNDQdNDgdNGAdNGQdNGwdNHAdNHQdNJwdNKAdNKgdNKwdNLAdNLQdNOgdNOwdNPQdNRQdNRgdNTAdNTQdNTwdNUAdNUQdNUgdNXwdNYAdNYgdNagdNawdNbQdNbgdNbwdNeQdNegdNfAdNfQdNhwdNiAdNigdNiwdNjAdNlgdNlwdNmQdNmgdNmwdNnAdNqQdNqgdNrAdNrQdNrgdNsAdNwQdNwgdNxAdNxQdNxgdNxwdN1AdN1QdN1wdN2AdN2QdN2gdN5wdN6AdN6gdN6wdN7AdN7QdN+gdN+wdN/QdN/gdN/wdNAAhNDQhNDghNEAhNEQhNEghNHghNHwhNIQhNIghNLAhNLQhNLwhNMAhNOAhNOQhNOwhNPAhNPQhNRghNRwhNSQhNSghNSwhNTAhNTQhNTghNTwhNWghNWwhNXQhNXghNXwhNYAhNbQhNbghNcAhNcQhNcghNcwhNgAhNgQhNgwhNhAhNhQhNjghNjwhNkQhNkghNmghNmwhNnQhNpAhNpQhNpwhNrghNrwhNsQhNsghNswhNvwhNwAhNwghNwwhNxAhNxQhNxghNxwhNyAhN0whN1AhN1ghN1whN2AhN2QhN2ghN2whN3AhN6AhN6QhN6whN7AhN9ghN9whN+QhN+ghNBAlNBQlNBwlNCAlNCQlNCwlNHAlNHQlNHwlNIAlNIQlNLAlNLQlNLwlNMAlNOglNOwlNPQlNPwlNSAlNSQlNSwlNUglNUwlNVQlNXQlNXglNYAlNYQlNYglNbglNbwlNcQlNcglNcwlNdQlNhglNhwlNiQlNiglNkglNkwlNlQlNlglNnglNnwlNoQlNqQlNqglNrAlNrQlNtwlNuAlNuglNuwlNvAlNvQlNzQlNzglN0AlN0QlN0glN0wlN4AlN4QlN4wlN5AlN5glN5wlN8QlN8glN9AlN9QlN9glN9wlNBApNBQpNBwpNDwpNEApNEgpNEwpNFApNFgpNJwpNKApNKgpNKwpNLApNLQpNLgpNLwpNMApNPApNPQpNPwpNQApNQQpNQgpNQwpNRApNRQpNUApNUQpNUwpNVApNVQpNVgpNYwpNZApNZgpNZwpNaQpNagpNdApNdQpNewpNfApNggpNgwpNhQpNjQpNjgpNkApNkQpNkgpNkwpNowpNpApNpgpNpwpNqApNqQpNqgpNqwpNrApNtwpNuApNugpNuwpNvApNvQpNvgpNvwpNwApNywpNzApNzgpNzwpN0ApN2QpN2gpN3ApN5ApN5QpN5wpN6ApN6QpN6gpN+gpN+wpN/QpN/gpN/wpNAAtNEAtNEQtNEwtNGwtNHAtNHgtNHwtNIQtNIgtNLAtNLQtNLwtNMAtNOgtNOwtNPQtNPgtNPwtNQAtNQQtNQgtNQwtNTgtNTwtNUQtNUgtNUwtNVAtNYQtNYgtNZAtNZQtNbQtNbgtNcAtNeAtNeQtNewtNgwtNhAtNhgtNjQtNjgtNkAtNkQtNkgtNkwtNoAtNoQtNowtNpAtNpQtNpwtNuAtNuQtNuwtNvAtNvQtNvgtNywtNzAtNzgtNzwtN0AtN0QtN3gtN3wtN4QtN4gtN4wtN5AtN9AtN9QtN9wtN+AtNAgxNAwxNCQxNCgxNEAxNEQxNEwxNFAxNFQxNFgxNIwxNJAxNJgxNJwxNLwxNMAxNMgxNMwxNNAxNPgxNPwxNQQxNQgxNQwxNRAxNVAxNVQxNVwxNWAxNWgxNZQxNZgxNaAxNbwxNcAxNcgxNegxNewxNfQxNfgxNiAxNiQxNiwxNjAxNjQxNjgxNmwxNnAxNngxlKE2fDE2gDE2sDE2tDE2vDE2wDE2xDE2yDE3CDE3DDE3FDE3GDE3HDE3SDE3TDE3VDE3WDE3XDE3YDE3ZDE3aDE3bDE3nDE3oDE3qDE3rDE3zDE30DE32DE33DE35DE36DE0EDU0FDU0HDU0IDU0JDU0KDU0aDU0bDU0dDU0eDU0gDU0hDU0rDU0sDU0uDU0vDU0wDU07DU08DU0+DU0/DU1ADU1KDU1LDU1NDU1ODU1PDU1QDU1dDU1eDU1gDU1hDU1jDU1kDU1uDU1vDU1xDU1yDU1zDU10DU2EDU2FDU2IDU2JDU2KDU2MDU2dDU2eDU2gDU2iDU2jDU2lDU2mDU2qDU2rDU2tDU2uDU2vDU2xDU2yDU20DU22DU23DU25DU26DU27DU29DU2+DU3ADU3DDU3EDU3GDU3JDU3KDU3MDU3NDU3ODU3PDU3QDU3RDU3SDU3UDU3VDU3XDU3YDU3ZDU3aDU3cDU3dDU3fDU3hDU3jDU3kDU3mDU3nDU3oDU3pDU3sDU3tDU3vDU3wDU3xDU3yDU30DU31DU33DU34DU35DU36DU38DU39DU3/DU0CDk0DDk0FDk0HDk0IDk0KDk0LDk0NDk0ODk0RDk0SDk0VDk0WDk0ZDk0aDk0cDk0dDk0eDk0gDk0kDk0lDk0nDk0oDk0qDk0sDk0tDk0vDk0xDk0yDk00Dk01Dk02Dk03Dk05Dk06Dk08Dk09Dk1BDk1CDk1EDk1GDk1HDk1JDk1KDk1LDk1MDk1ODk1PDk1RDk1SDk1TDk1UDk1WDk1XDk1ZDk1bDk1cDk1eDk1fDk1gDk1kDk1lDk1nDk1oDk1pDk1qDk1sDk1tDk1vDk1xDk1yDk10Dk11Dk12Dk13Dk15Dk16Dk18Dk1/Dk2ADk2CDk2DDk2EDk2IDk2JDk2LDk2MDk2NDk2PDk2QDk2SDk2TDk2UDk2YDk2ZDk2bDk2cDk2dDk2eDk2gDk2hDk2jDk2mDk2nDk2pDk2qDk2rDk2vDk2wDk2yDk2zDk20Dk22Dk23Dk25Dk26Dk27Dk28Dk2+Dk2/Dk3BDk3CDk3DDk3HDk3IDk3KDk3LDk3MDk3ODk3PDk3RDk3TDk3UDk3XDk3YDk3aDk3bDk3cDk3eDk3fDk3hDk3iDk3mDk3nDk3pDk3qDk3rDk3tDk3xDk3yDk30Dk31Dk32Dk33Dk34Dk35Dk36Dk38Dk39Dk3/Dk0AD00BD00DD00ED00GD00HD00ID00KD00LD00ND00OD00PD00QD00SD00TD00VD00WD00XD00bD00cD00eD00gD00hD00jD00lD00mD00oD00pD00qD00sD00wD00xD00zD002D003D005D006D007D009D00+D01AD01BD01CD01ED01FD01HD01JD01KD01MD01OD01QD01RD01TD01VD01XD01YD01aD01bD01cD01eD01iD01jD01lD01nD01oD01qD01rD01sD01uD01yD01zD011D012D013D015D016D018D01/D02AD02CD02DD02ED02GD02KD02LD02ND02OD02PD02RD02VD02WD02YD02ZD02aD02bD02eD02fD02hD02iD02jD02kD02lD02mD02nD02qD02rD02tD02wD02xD02zD020D021D025D026D028D029D02+D03AD03ED03FD03HD03ID03JD03LD03MD03OD03RD03SD03UD03VD03ZD03aD03cD03dD03hD03iD03kD03lD03mD03nD03pD03qD03sD03tD03vD03wD03zD030D032D033D034D035D037D038D03+D00BEE0CEE0EEE0FEE0GEE0HEE0KEE0LEE0NEE0OEE0PEE0QEE0SEE0TEE0VEE0WEE0aEE0bEE0dEE0eEE0fEE0gEE0iEE0jEE0lEE0mEE0nEE0oEE0qEE0rEE0uEE0vEE0xEE0yEE0zEE01EE05EE06EE08EE0/EE1AEE1CEE1DEE1HEE1IEE1KEE1LEE1MEE1NEE1OEE1PEE1QEE1TEE1UEE1WEE1ZEE1aEE1cEE1eEE1fEE1hEE1iEE1jEE1kEE1mEE1nEE1pEE1sEE1tEE1vEE1wEE1xEE1yEE11EE12EE14EE15EE16EE17EE18EE19EE1+EE2BEE2CEE2EEE2HEE2IEE2KEE2LEE2NEE2OEE2REE2SEE2UEE2VEE2WEE2aEE2bEE2dEE2eEE2fEE2hEE2iEE2kEE2lEE2mEE2nEE2pEE2qEE2sEE2vEE2wEE2yEE2zEE20EE24EE25EE27EE28EE29EE3BEE3CEE3EEE3FEE3JEE3KEE3MEE3NEE3OEE3PEE3QEE3REE3SEE3UEE3VEE3XEE3YEE3ZEE3aEE3dEE3eEE3gEE3hEE3iEE3kEE3lEE3nEE3oEE3pEE3qEE3sEE3tEE3vEE3wEE3xEE3yEE31EE32EE34EE35EE39EE3+EE0AEU0BEU0DEU0EEU0HEU0IEU0KEU0LEU0MEU0QEU0REU0TEU0UEU0VEU0WEU0YEU0ZEU0bEU0eEU0fEU0iEU0jEU0lEU0mEU0nEU0oEU0qEU0rEU0tEU0uEU0yEU0zEU01EU02EU03EU04EU07EU08EU0+EU0/EU1AEU1EEU1FEU1HEU1IEU1JEU1NEU1OEU1QEU1REU1SEU1TEU1VEU1WEU1YEU1aEU1bEU1dEU1eEU1fEU1hEU1iEU1kEU1lEU1mEU1nEU1pEU1qEU1sEU1tEU1uEU1vEU1xEU1yEU10EU11EU12EU13EU15EU16EU18EU19EU1+EU2CEU2DEU2FEU2IEU2JEU2LEU2MEU2QEU2REU2TEU2UEU2VEU2XEU2YEU2aEU2bEU2cEU2dEU2eEU2fEU2gEU2iEU2jEU2lEU2mEU2nEU2oEU2pEU2qEU2rEU2tEU2uEU2wEU2xEU2zEU21EU22EU24EU25EU26EU28EU29EU2/EU3AEU3BEU3FEU3GEU3IEU3JEU3KEU3LEU3NEU3OEU3QEU3TEU3UEU3WEU3XEU3YEU3ZEU3cEU3dEU3fEU3iEU3jEU3lEU3mEU3nEU3oEU3pEU3qEU3rEU3uEU3vEU3xEU3yEU3zEU30EU33EU34EU37EU38EU3+EU3/EU0AEk0EEk0FEk0IEk0JEk0LEk0MEk0NEk0PEk0TEk0UEk0WEk0XEk0YEk0cEk0dEk0fEk0gEk0hEk0lEk0mEk0oEk0pEk0qEk0rEk0tEk0uEk0wEk0zEk00Ek02Ek04Ek05Ek07Ek09Ek0+Ek1AEk1DEk1EEk1GEk1JEk1KEk1MEk1NEk1OEk1QEk1UEk1VEk1XEk1YEk1ZEk1aEk1cEk1dEk1fEk1gEk1iEk1jEk1mEk1nEk1pEk1qEk1rEk1sEk1uEk1vEk1xEk10Ek11Ek13Ek14Ek18Ek19Ek1/Ek2AEk2CEk2DEk2GEk2HEk2JEk2KEk2LEk2MEk2NEk2OEk2PEk2REk2SEk2UEk2WEk2YEk2ZEk2bEk2cEk2dEk2fEk2jEk2kEk2nEk2oEk2qEk2rEk2vEk2wEk2yEk21Ek22Ek24Ek25Ek26Ek28Ek3AEk3BEk3DEk3EEk3FEk3GEk3HEk3IEk3JEk3LEk3MEk3OEk3PEk3QEk3SEk3TEk3VEk3WEk3aEk3bEk3dEk3gEk3hEk3jEk3kEk3lEk3mEk3oEk3pEk3rEk3sEk3tEk3vEk3zEk30Ek32Ek35Ek36Ek38Ek39Ek3/Ek0AE00DE00EE00GE00HE00LE00ME00OE00PE00QE00RE00TE00UE00WE00XE00ZE00bE00cE00eE00fE00jE00kE00mE00oE00pE00rE00tE00uE00wE00xE00yE000E001E003E004E005E006E008E009E00/E01BE01CE01EE01FE01GE01HE01JE01KE01ME01NE01PE01RE01SE01UE01VE01WE01YE01cE01dE01fE2UoTWETTWITTWQTTWUTTWcTTWgTTWsTTWwTTW8TTXATTXITTXMTTXQTTXUTTXcTTXgTTXoTTXsTTX8TTYATTYITTYMTTYQTTYYTTYcTTYkTTYoTTY4TTY8TTZETTZITTZMTTZUTTZYTTZgTTZkTTZoTTZwTTZ0TTZ8TTaATTaETTaUTTaYTTagTTakTTa0TTa4TTbATTbETTbITTbMTTbUTTbYTTbgTTbkTTboTTb4TTb8TTcETTcITTcYTTccTTckTTcoTTcsTTcwTTc4TTc8TTdETTdQTTdUTTdcTTdgTTdwTTd0TTd8TTeITTeMTTeUTTeYTTecTTegTTesTTewTTe4TTe8TTfETTfITTfUTTfYTTfgTTfkTTfsTTf0TTf4TTQAUTQEUTQIUTQYUTQcUTQkUTQ4UTQ8UTREUTRMUTRUUTRcUTRoUTRwUTR0UTSIUTSMUTSUUTScUTSkUTSsUTS4UTTAUTTEUTTYUTTcUTTkUTTsUTT0UTT8UTUEUTUIUTUUUTUgUTacUTagUTaoUTasUTa0UTboUTbsUTcEUTcIUTcQUTcUUTc0UTc4UTdAUTdEUTdIUTdsUTdwUTd4UTd8UTeAUTesUTewUTe4UTe8UTfAUTfsUTfwUTf4UTQYVTQcVTQkVTREVTRIVTRQVTRUVTRYVTRcVTRgVTRkVTRoVTSUVTSYVTSgVTSkVTSoVTSsVTTgVTTkVTTsVTT0VTUYVTUcVTUkVTUoVTUsVTUwVTVwVTV0VTV8VTWEVTWoVTWsVTW0VTW4VTW8VTXAVTX0VTX4VTYAVTYgVTYkVTYsVTZIVTZMVTZUVTZYVTZcVTaEVTaIVTagVTakVTa8VTbAVTbIVTbMVTbQVTbYVTccVTcgVTcoVTcsVTcwVTc0VTdoVTdsVTeEVTeIVTeQVTeUVTeYVTecVTfQVTfUVTfcVTf4VTf8VTQEWTQIWTQMWTQ0WTQ4WTRAWTREWTRIWTRMWTSAWTSEWTSMWTSQWTSUWTTEWTTIWTTQWTTUWTTYWTUIWTUMWTUUWTUYWTUgWTUkWTVMWTVQWTVYWTVcWTVgWTWMWTWQWTWoWTWsWTW0WTW4WTW8WTXAWTX0WTX4WTYAWTYgWTYkWTYsWTZIWTZMWTZUWTZYWTZcWTaMWTaQWTaYWTacWTagWTbQWTbUWTbcWTbgWTbkWTboWTccWTcgWTcoWTcsWTcwWTc4WTd8WTeAWTeIWTeMWTeQWTe4WTe8WTfEWTfMWTfwWTf0WTf8WTQAXTQEXTQIXTQ8XTRAXTRIXTRMXTRQXTSAXTSEXTSMXTSoXTSsXTS0XTTQXTTUXTTsXTTwXTT4XTT8XTUAXTUkXTUoXTUwXTU0XTU4XTVgXTVkXTVsXTVwXTV0XTV8XTXAXTXEXTXMXTXQXTXUXTXYXTXcXTXgXTXkXTYQXTYUXTYcXTYgXTYkXTYoXTZcXTZgXTZoXTZsXTZwXTZ0XTaoXTasXTa0XTa4XTa8XTbAXTb0XTb4XTcAXTcIXTcsXTcwXTdIXTdMXTdUXTdwXTd0XTeMXTeQXTeoXTesXTe0XTfQXTfUXTfcXTfgXTfkXTQIYTQMYTQUYTQYYTQcYTREYTRIYTRQYTRUYTRYYTSEYTSIYTSQYTSUYTSYYTScYTTQYTTUYTTcYTT4YTT8YTUEYTUIYTUMYTUQYTVEYTVIYTVQYTVYYTV8YTWAYTWIYTWkYTWoYTWwYTW0YTW4YTXkYTXoYTXwYTX0YTX4YTYAYTZEYTZIYTZQYTZUYTZYYTZcYTaQYTaUYTacYTa8YTbAYTbIYTbMYTbUYTcAYTcEYTcMYTcQYTcUYTccYTdgYTdkYTdsYTdwYTd0YTd4YTe4YTe8YTfEYTfIYTfMYTf8YTQAZTQIZTQoZTQsZTQ0ZTQ4ZTQ8ZTRkZTRoZTSAZTSEZTSMZTSsZTSwZTS4ZTS8ZTTAZTToZTTsZTT0ZTT4ZTT8ZTUEZTVIZTVMZTVUZTVYZTVcZTVgZTWUZTWYZTWgZTWkZTWsZTWwZTXYZTXcZTXkZTXoZTXsZTXwZTYkZTYoZTYwZTZQZTZUZTZcZTZgZTZkZTZoZTaoZTasZTa0ZTa4ZTa8ZTbAZTb0ZTb4ZTcAZTcEZTcMZTcQZTc4ZTc8ZTdEZTdIZTdMZTdQZTeEZTeIZTeQZTeUZTecZTfIZTfMZTfkZTfoZTfwZTf0ZTf4ZTQAaTREaTRIaTRQaTRwaTR0aTR8aTScaTSgaTSoaTSsaTSwaTS0aTToaTTsaTT0aTT4aTT8aTUEaTVIaTVMaTVUaTVYaTVgaTVkaTWMaTWQaTWYaTWcaTWgaTWoaTXsaTXwaTX4aTX8aTYAaTYsaTYwaTY4aTZYaTZcaTZkaTZoaTZsaTZwaTawaTa0aTa8aTbAaTbEaTbIaTbMaTbQaTbUaTcEaTcIaTcQaTcwaTc0aTc8aTdAaTdIaTdMaTd0aTd4aTeAaTeEaTekaTeoaTewaTe0aTe4aTe8aTfwaTf0aTf8aTQEbTQobTQsbTQ0bTRUbTRYbTRgbTR8bTSAbTSIbTSMbTSQbTS4bTS8bTTEbTTIbTTwbTT0bTT8bTUAbTUEbTUIbTVIbTVMbTVUbTVYbTVcbTVgbTWgbTWkbTWsbTWwbTW0bTXgbTXkbTXsbTXwbTX0bTX4bTYsbTYwbTY4bTY8bTZAbTZEbTaEbTaIbTaQbTaYbTa8bTbAbTbIbTbMbTbUbTbYbTcAbTcEbTcMbTcQbTcUbTc8bTdAbTdIbTdMbTdQbTdUbTeIbTeMbTeUbTe0bTe4bTfQbTfUbTfcbTfgbTfkbTfobTQccTQgcTQocTRIcTRMcTRUcTRYcTRccTSEcTSIcTSQcTSUcTS8cTTAcTTIcTTMcTTQcTT4cTT8cTUEcTUIcTUMcTUQcTVEcTVIcTVQcTVUcTVYcTVgcTWkcTWocTWwcTW0cTW4cTW8cTXwcTX0cTX8cTYAcTYEcTYIcTY8cTZAcTZIcTZMcTZQcTZUcTaIcTaMcTaUcTaYcTaccTagcTbUcTbYcTbgcTbkcTbocTcYcTcccTckcTcocTdQcTdUcTdccTdgcTeAcTeEcTeMcTeQcTeUcTe4cTe8cTfEcTfIcTfMcTfQcTfUcTfYcTfccTQIdTQMdTQUdTQYdTQcdTQgdTRUdTRYdTRgdTRkdTRodTRsdTSgdTSkdTSsdTSwdTS0dTTYdTTcdTTkdTTodTUIdTUMdTUUdTUwdTU0dTU8dTVYdTVcdTVkdTVodTVsdTWcdTWgdTWodTWsdTWwdTW0dTW4dTW8dTXAdTXsdTXwdTX4dTX8dTYAdTYEdTYIdTYMdTYQdTZAdTZEdTZMdTZQdTZ4dTZ8dTaEdTaIdTawdTa0dTa8dTbAdTbEdTbMdTcQdTcUdTccdTcgdTckdTdQdTdUdTdcdTdgdTeIdTeMdTeUdTecdTfAdTfEdTfMdTfodTfsdTf0dTQUeTQYeTQgeTQkeTQoeTRYeTRceTRkeTRoeTRseTR0eTS4eTS8eTTEeTTIeTToeTTseTT0eTT4eTUYeTUceTUkeTVEeTVIeTVQeTVUeTV8eTWAeTWIeTWMeTWQeTWUeTXUeTXYeTXgeTXkeTXoeTXseTYgeTYkeTYseTYweTY4eTY8eTZkeTZoeTZweTZ0eTZ4eTZ8eTaweTa0eTa8eTbceTbgeTboeTbseTbweTb4eTc8eTdAeTdIeTdMeTdQeTdUeTdYeTdceTdgeTeQeTeUeTeceTegeTekeTeoeTeseTeweTe0eTfgeTfkeTfseTfweTf0eTf4eTQsfTQwfTQ4fTQ8fTREfTRIfTRwfTR0fTSMfTSQfTSofTSsfTS0fTTUfTTYfTTgfTTkfTTofTTsfTUsfTUwfTU4fTU8fTVAfTVEfTVIfTVMfTVQfTV8fTWAfTWIfTWMfTWQfTWUfTWYfTWcfTWgfTXMfTXQfTXYfTXcfTXgfTYEfTYIfTYQfTYwfTY0fTY8fTZAfTZEfTZIfZShNoh9Nox9NpR9Nph9Npx9NqB9NuB9NuR9Nux9Nwx9NxB9Nxh9Nxx9NyR9Nyh9N1B9N1R9N1x9N2B9N4h9N4x9N5R9N5h9N5x9N6B9N6R9N6h9N6x9N9h9N9x9N+R9N+h9N+x9N/B9NCSBNCiBNDCBNDSBNFSBNFiBNGCBNICBNISBNIyBNKyBNLCBNLiBNNSBNNiBNOCBNOSBNOiBNOyBNSCBNSSBNSyBNTCBNTSBNTyBNYCBNYSBNYyBNZCBNZSBNZiBNcyBNdCBNdiBNdyBNeCBNeSBNhiBNhyBNiSBNiiBNiyBNjCBNnCBNnSBNnyBNoCBNqiBNqyBNsSBNsiBNuCBNuSBNuyBNvCBNvSBNviBNyyBNzCBNziBNzyBN1yBN2CBN2iBN2yBN3CBN5iBN5yBN6SBN6iBN6yBN7CBN/CBN/SBN/yBNACFNAiFNDSFNDiFNECFNFyFNGCFNGiFNIiFNIyFNJSFNJiFNMCFNMSFNMyFNNCFNNSFNNiFNQyFNRCFNRiFNRyFNSCFNVCFNVSFNVyFNWCFNWSFNWiFNaiFNayFNbSFNbiFNbyFNeiFNeyFNfSFNfiFNfyFNgCFNgSFNgiFNgyFNjyFNkCFNkiFNkyFNmyFNnCFNniFNnyFNoSFNoiFNrCFNrSFNryFNsCFNsSFNsiFNwiFNwyFNxSFNxiFNyCFNySFN0yFN1CFN1iFN1yFN2CFN4yFN5CFN5iFN5yFN6CFN8iFN8yFN9SFN9iFN9yFN+CFNBSJNBiJNCCJNCSJNCyJNDCJNFiJNFyJNGiJNGyJNHCJNHSJNLSJNLiJNMCJNMSJNMyJNQCJNQSJNRyJNSCJNSiJNSyJNUyJNVCJNViJNVyJNWCJNYSJNYiJNZCJNZSJNZiJNcSJNciJNdCJNdSJNdiJNgSJNgiJNhCJNjCJNjSJNjyJNlyJNmCJNmiJNmyJNnCJNnSJNniJNnyJNoCJNqyJNrCJNriJNryJNsCJNsSJNviJNvyJNwSJNwyJNzCJNzSJNzyJN0CJN0SJN0iJN4iJN4yJN5SJN5yJN8CJN8SJN8yJN9CJN9SJN9iJNAyNNBCNNBiNNDiNNDyNNESNNGCNNGSNNGyNNHCNNHSNNJyNNKCNNLiNNLyNNNSNNNiNNOCNNOSNNOiNNPCNNTSNNTiNNUCNNUSNNUiNNUyNNYCNNYSNNZyNNaCNNaiNNayNNbCNNbSNNeiNNeyNNfSNNhCNNhSNNhyNNiCNNiSNNkyNNlCNNliNNlyNNmCNNmSNNpiNNpyNNqSNNqiNNqyNNtyNNuCNNuiNNuyNNvCNNyCNNySNNyyNNzCNNziNNzyNN2SNN2iNN3CNN3SNN3iNN6SNN6iNN8CNN8SNN8yNN9CNN9SNN9iNNAyRNBCRNBiRNDiRNDyRNESRNGCRNGSRNGyRNHCRNHSRNKSRNKiRNLCRNLSRNLiRNOiRNOyRNPSRNPiRNPyRNQCRNTSRNTiRNUCRNUSRNUiRNVCRNZSRNZiRNaCRNaSRNaiRNdCRNdSRNdyRNeSRNgiRNgyRNhSRNhiRNhyRNiCRNlSRNliRNmCRNmSRNmiRNpiRNpyRNqSRNsCRNsSRNsyRNuiRNuyRNwSRNwiRNxCRNxSRNxiRNzyRN0CRN0iRN0yRN1CRN3iRN3yRN4SRN4iRN4yRN5SRN9iRN9yRN+SRN+iRN+yRN/CRN/SRN/iRN/yRNCiVNCyVNDSVNDiVNDyVNECVNHSVNHiVNICVNISVNIiVNIyVNMCVNMSVNMyVNNCVNNSVNNiVNQyVNRCVNRiVNSCVNUSVNUiVNWCVNWSVNWyVNYiVNYyVNaSVNaiVNcCVNcSVNcyVNeiVNeyVNfSVNfiVNfyVNiCVNiSVNiyVNjCVNjSVNlyVNmCVNmiVNmyVNnCVNpyVNqCVNqiVNqyVNrCVNrSVNuiVNuyVNvSVNxCVNxSVNxyVNyCVNySVNyiVN1yVN2CVN2iVN3CVN5SVN5iVN6CVN7yVN8CVN8iVN8yVN9CVN/yVNACZNAiZNAyZNBCZNBiZNFyZNGCZNGiZNGyZNHCZNHSZNKiZNKyZNLSZNNSZNNiZNOCZNOSZNOyZNRiZNRyZNSSZNSiZNSyZNTSZNXiZNXyZNYSZNYiZNYyZNZCZNdCZNdSZNdyZNeCZNeSZNhSZNhiZNiCZNkCZNkSZNkyZNlCZNlSZNnyZNoCZNpiZNpyZNqSZNsSZNsiZNtCZNtSZNtiZNwCZNwSZNwyZNxCZNxSZNxyZN2CZN2SZN2yZN3CZN3SZN3iZN6yZN7CZN7iZN7yZN8SZN8iZN/CZN/SZN/yZNACdNASdNAidNDydNECdNEidNGidNGydNHSdNHidNHydNICdNMCdNMSdNMydNNCdNNSdNNidNQydNRCdNRidNRydNSSdNSidNVCdNVSdNVydNWCdNWSdNWidNZydNaCdNaidNaydNbSdNeCdNeSdNfydNgCdNgidNgydNhCdNhidNlydNmCdNmidNoidNoydNpSdNrSdNridNsCdNsSdNsidNsydNwCdNwSdNwydNxCdNxSdNxydN2CdN2SdN2ydN3CdN3idN3ydN6SdN6idN7CdN7SdN7idN8CdNAShNAihNBChNBShNBihNEShNEihNFChNHChNHShNHyhNIChNIShNIihNMihNMyhNNShNNihNNyhNOChNOShNOihNOyhNRyhNSChNSihNUihNUyhNVShNVihNWChNWShNYyhNZChNZihNZyhNbyhNcChNcihNcyhNdChNdShNgihNgyhNhShNhyhNkChNkShNkyhNmyhNnChNnihNpShNpihNqChNqShNqihNtChNtShNtyhNuChNwihNwyhNxShNxihNxyhNyChN2ChN2ShN2yhN3ChN3ShN3ihN7ihN7yhN8ShN8ihN8yhN/ihN/yhNASlNAilNAylNBClNESlNEilNFClNFSlNFilNFylNJylNKClNKilNLClNNSlNNilNOClNOSlNOylNPClNRilNRylNSSlNSilNSylNVSlNVilNWClNWSlNWilNWylNaClNaSlNaylNcylNdClNeilNeylNfSlNfilNfylNgClNjSlNjilNkClNmClNmSlNmylNnClNnSlNpylNqClNqilNqylNtSlNtilNuClNuSlNuilNxClNxSlNxylNyClNySlNyilN1ylN2ClN2ilN2ylN3ClN3ilN7ylN8ClN8ilN8ylN9ClN9SlNAipNAypNBSpNBipNBypNCCpNFSpNFipNGCpNGSpNGipNGypNKCpNKSpNKypNLCpNLSpNLipNOypNPCpNPipNPypNQCpNTCpNTSpNTypNUCpNWipNWypNXSpNXipNZipNZypNaSpNaipNaypNdCpNdSpNdypNeCpNeSpNeipNeypNfCpNfSpNiCpNiSpNiypNjCpNjSpNjipNmypNnCpNnipNnypNoCpNoSpNripNrypNsSpNsipNsypNvCpNvSpNvypNwCpNyCpNySpNyypN0ipN0ypN1SpN3CpN3SpN3ypN4CpN4SpN7SpN7ipN8CpN8SpN8ipN8ypN9CpN9SpN9ipNAStNAitNBCtNBStNBitNBytNCCtNCStNCitNFitNFytNGStNGitNJCtNJStNJytNKCtNMitNMytNNStNNitNNytNOStNSitNSytNTStNTitNTytNWitNWytNXStNXitNaCtNaStNaytNbStNditNdytNeStNgCtNgStNgytNiytNjCtNjitNjytNkCtNnCtNnStNnytNoCtNoStNoytNtCtNtStNtytNuCtNwCtNwStNwytNxCtNzCtNzStNzytN1ytN2CtN2itN2ytN5StN5itN6CtN6StN6itN6ytN+ytN/CtN/itN/ytNACxNASxNDixNDyxNESxNEixNFCxNFSxNHyxNICxNIixNIyxNJCxNJSxNMixNMyxNNSxNPSxNPixNQCxNQSxNQixNRCxNVSxNVixNWCxlKE1ZLE1aLE1bLE1cLE1dLE1eLE1qLE1rLE1tLE1uLE1vLE1wLE1xLE1yLE1zLE1+LE1/LE2BLE2CLE2DLE2ELE2RLE2SLE2ULE2VLE2XLE2YLE2iLE2jLE2pLE2qLE2wLE2xLE2zLE27LE28LE2+LE2/LE3ALE3BLE3RLE3SLE3ULE3VLE3WLE3XLE3YLE3ZLE3aLE3lLE3mLE3oLE3pLE3qLE3rLE3sLE3tLE3uLE35LE36LE38LE39LE3+LE0HLU0ILU0KLU0SLU0TLU0VLU0WLU0XLU0YLU0oLU0pLU0rLU0sLU0tLU0uLU0+LU0/LU1BLU1JLU1KLU1MLU1NLU1PLU1QLU1aLU1bLU1dLU1eLU1oLU1pLU1rLU1sLU1tLU1uLU1vLU1wLU1xLU18LU19LU1/LU2ALU2BLU2CLU2PLU2QLU2SLU2TLU2bLU2cLU2eLU2mLU2nLU2pLU2xLU2yLU20LU27LU28LU2+LU2/LU3ALU3BLU3OLU3PLU3RLU3SLU3TLU3VLU3mLU3nLU3pLU3qLU3rLU3sLU35LU36LU38LU39LU3+LU3/LU0MLk0NLk0PLk0QLk0RLk0SLk0iLk0jLk0lLk0mLk0wLk0xLk03Lk04Lk0+Lk0/Lk1BLk1CLk1DLk1ELk1RLk1SLk1ULk1VLk1dLk1eLk1gLk1hLk1iLk1sLk1tLk1vLk1wLk1xLk1yLk2CLk2DLk2FLk2GLk2ILk2TLk2ULk2WLk2dLk2eLk2gLk2oLk2pLk2rLk2sLk22Lk23Lk25Lk26Lk27Lk28Lk3JLk3KLk3MLk3NLk3OLk3aLk3bLk3dLk3eLk3fLk3gLk3wLk3xLk3zLk30Lk31Lk0AL00BL00DL00EL00FL00GL00HL00IL00JL00VL00WL00YL00ZL00hL00iL00kL00lL00nL00oL00yL00zL001L002L003L004L01IL01JL01LL01ML01OL01PL01ZL01aL01cL01dL01eL01pL01qL01sL01tL01uL014L015L017L018L019L01+L02LL02ML02OL02PL02RL02SL02cL02dL02gL02hL02iL02jL02zL020L022L023L025L03GL03HL03NL03OL03QL03RL03ZL03aL03cL03dL03eL03nL03oL03qL03rL03sL033L034L036L037L038L00HME0IME0KME0SME0TME0VME0dME0eME0gME0hME0iME0jME0kME0lME0mME0xME0yME00ME01ME02ME03ME1EME1FME1HME1JME1SME1TME1VME1WME1XME1YME1oME1pME1rME1tME12ME13ME15ME16ME17ME18ME2JME2KME2MME2UME2VME2XME2eME2fME2hME2iME2jME2tME2uME20ME21ME27ME28ME2+ME2/ME3AME3CME3TME3UME3WME3XME3YME3ZME3mME3nME3tME3uME3wME3xME3yME3zME0AMU0BMU0DMU0KMU0LMU0NMU0OMU0PMU0ZMU0aMU0cMU0dMU0eMU0fMU0sMU0tMU0vMU0wMU0xMU09MU0+MU1AMU1BMU1CMU1OMU1PMU1RMU1SMU1UMU1VMU1fMU1gMU1iMU1jMU1kMU1vMU1wMU12MU13MU15MU16MU17MU18MU2JMU2KMU2MMU2UMU2VMU2XMU2eMU2fMU2hMU2iMU2jMU2vMU2wMU2yMU2zMU20MU3AMU3BMU3DMU3EMU3FMU3GMU3TMU3UMU3WMU3XMU3YMU3aMU3rMU3sMU3uMU3vMU3wMU36MU37MU39MU3/MU0IMk0JMk0LMk0MMk0NMk0OMk0bMk0cMk0eMk0fMk0gMk0sMk0tMk0vMk02Mk03Mk05Mk1AMk1BMk1HMk1IMk1KMk1LMk1MMk1VMk1WMk1YMk1ZMk1aMk1kMk1lMk1nMk1oMk1pMk1rMk18Mk19Mk1/Mk2AMk2BMk2CMk2DMk2EMk2FMk2QMk2RMk2TMk2UMk2VMk2WMk2jMk2kMk2mMk2nMk2oMk2pMk22Mk23Mk25Mk26Mk27Mk28Mk3JMk3KMk3MMk3OMk3XMk3YMk3eMk3fMk3hMk3oMk3pMk3vMk3wMk32Mk33Mk35Mk0AM00BM00DM00EM00FM00OM00PM00RM00SM00TM00dM00eM00gM00hM00iM00tM00uM00wM00xM00yM00zM01AM01BM01DM01KM01LM01NM01OM01PM01QM01dM01eM01gM01iM01rM01sM01uM011M012M014M015M016M02FM02GM02IM02JM02KM02MM02dM02eM02gM02hM02iM02jM02wM02xM02zM027M028M02+M02/M03BM03MM03NM03PM03QM03RM03TM03kM03lM03nM03oM03pM03qM036M037M039M03+M03/M00LNE0MNE0ONE0WNE0XNE0ZNE0aNE0bNE0lNE0mNE0sNE0tNE0vNE03NE04NE06NE07NE08NE1GNE1HNE1JNE1KNE1LNE1NNE1eNE1fNE1hNE1iNE1jNE1kNE1xNE1yNE10NE11NE13NE14NE2CNE2DNE2FNE2GNE2HNE2INE2VNE2WNE2YNE2fNE2gNE2iNE2jNE2kNE2lNE21NE22NE24NE25NE26NE27NE3INE3JNE3LNE3MNE3ONE3PNE3ZNE3aNE3cNE3dNE3eNE3fNE3sNE3tNE3vNE3wNE3yNE39NE3+NE0ENU0FNU0HNU0INU0JNU0LNU0cNU0dNU0fNU0nNU0oNU0qNU0yNU0zNU01NU02NU03NU04NU1FNU1GNU1INU1JNU1KNU1MNU1dNU1eNU1gNU1hNU1jNU1kNU1uNU1vNU1xNU1yNU1zNU11NU2GNU2HNU2JNU2KNU2LNU2WNU2XNU2ZNU2gNU2hNU2jNU2kNU2lNU2mNU22NU23NU25NU26NU27NU28NU29NU2+NU2/NU3LNU3MNU3ONU3WNU3XNU3ZNU3aNU3cNU3dNU3nNU3oNU3qNU3rNU3zNU30NU32NU33NU34NU35NU0GNk0HNk0JNk0LNk0UNk0VNk0XNk0fNk0gNk0iNk0pNk0qNk0sNk0tNk0uNk04Nk05Nk07Nk08Nk1GNk1HNk1JNk1KNk1LNk1MNk1cNk1dNk1fNk1gNk1hNk1iNk1yNk1zNk11Nk12Nk13Nk2CNk2DNk2FNk2GNk2HNk2INk2VNk2WNk2YNk2ZNk2aNk2bNk2rNk2sNk2uNk2wNk25Nk26Nk28Nk29Nk2/Nk3ANk3KNk3LNk3NNk3ONk3PNk3ZNk3aNk3cNk3dNk3eNk3fNk3sNk3tNk3vNk33Nk34Nk3+Nk3/Nk0BN00CN00DN00EN00RN00SN00UN00cN00dN00fN00gN00hN00rN00sN00uN00vN005N006N008N009N00+N01IN01JN01LN01MN01NN01ON01bN01cN01eN01fN01gN01iN01zN010N012N013N014N015N02GN02HN02JN02KN02LN02MN02ZN02aN02cN02dN02eN02fN02sN02tN02vN02wN02xN02yN02/N03AN03CN03DN03EN03QN03RN03TN03UN03eN03fN03hN03iN03qN03rN03tN03uN03vN034N035N037N038N039N03+N03/N00AOE0BOE0MOE0NOE0POE0QOE0ROE0SOE0fOE0gOE0iOE0jOE0kOE0lOE0yOE0zOE01OE02OE03OE1AOE1BOE1DOE1EOE1MOE1NOE1POE1WOE1XOE1ZOE1gOE1hOE1jOE1kOE1lOE1xOE1yOE10OE11OE12OE13OE14OE15OE16OE2FOE2GOE2IOE2JOE2KOE2LOE2MOE2NOE2OOE2aOE2bOE2dOE2eOE2oOE2pOE2rOE2sOE22OE23OE25OE26OE27OE29OE3OOE3POE3ROE3SOE3TOE3eOE3fOE3hOE3iOGUoTew4Te04Te84TfE4Tfo4Tfs4Tf04TQQ5TQU5TQc5TQ85TRA5TRI5TRM5TRQ5TSA5TSE5TSM5TSQ5TSU5TSc5TTg5TTk5TTs5TTw5TUQ5TUU5TUc5TUg5TVA5TVE5TVM5TVs5TVw5TV45TV85TWk5TWo5TWw5TW05TW45TW85TX85TYA5TYI5TYM5TYQ5TYU5TZI5TZM5TZU5TZY5TZg5TZk5TaM5TaQ5TaY5Tac5Tag5Tak5TbY5Tbc5Tbk5TcE5TcI5TcQ5TcU5TcY5Tcg5Tdk5Tdo5Tdw5Td05Td45Td85TeA5TeE5TeI5Te45Te85TfE5TfI5TfM5TfQ5TfU5TfY5Tfc5TQI6TQM6TQU6TQY6TQc6TQg6TRU6TRY6TRg6TRk6TRs6TRw6TSY6TSc6TS06TS46TTQ6TTU6TTc6TT86TUA6TUI6TUM6TUQ6TUU6TVU6TVY6TVg6TVk6TVo6TVs6TVw6TV06TV46TWk6TWo6TWw6TW06TW46TW86TXA6TXE6TXI6TX06TX46TYA6TYE6TYI6TYs6TYw6TY46TZY6TZc6TZk6TZo6TZs6TZw6Taw6Ta06Ta86TbA6TbE6TbI6TcI6TcM6TcU6Tc06Tc46TdA6TdE6TdM6TdQ6Td46Td86TeE6TeI6Tew6Te06Te86TfA6TfE6TfI6TfM6TfQ6TfU6TQA7TQE7TQM7TQQ7TQU7TQY7TRM7TRQ7TRY7TRc7TR87TSA7TSI7TSo7TSs7TS07TTU7TTY7TTg7TT87TUA7TUI7TUM7TUQ7TUU7TVI7TVM7TVU7TVY7TVc7TVk7TWo7TWs7TW07TW47TW87TXA7TX07TX47TYA7TYE7TYI7TYM7TZA7TZE7TZM7TZQ7TZU7TZY7TaY7Tac7Tak7Tao7TbQ7TbU7Tbs7Tbw7TcI7TcM7TcU7TcY7Tcc7Tcg7TdU7TdY7Tdg7Tdk7TeE7TeI7TeQ7TeU7TeY7TfA7TfE7TfM7TfQ7TfU7TfY7TQY8TQc8TQk8TQo8TQw8TRc8TRg8TRo8TSE8TSI8TSQ8TSw8TS08TS88TTA8TTo8TTs8TT08TT48TT88TUA8TU08TU48TVA8TVE8TVI8TV48TV88TWE8TWI8TWM8TWQ8TXQ8TXU8TXc8TXg8TXk8TYQ8TYU8TYc8TYg8TYk8TYo8TYs8TYw8TY08TZk8TZo8TZw8TZ08TaU8TaY8Tag8Tak8Tas8Taw8TbY8Tbc8Tbk8Tbo8Tbs8Tbw8Tcw8Tc08Tc88TdA8TdI8TdM8Td08Td48TeA8TeE8TeI8Te08Te48TfA8TfE8TfI8Tfw8Tf08Tf88TQA9TQE9TQI9TQ89TRA9TRI9TRM9TRU9TRY9TSA9TSE9TSQ9TSU9TSY9TSc9TTc9TTg9TTo9TTs9TT09TUo9TUs9TVE9TVI9TVQ9TVU9TV09TV49TWA9TWE9TWI9TWs9TWw9TW49TW89TXA9TXs9TXw9TX49TX89TYA9TYs9TYw9TY49TZY9TZc9TZk9TaE9TaI9TaQ9TaU9TaY9Tac9Tag9Tak9Tao9TbU9TbY9Tbg9Tbk9Tbo9Tbs9Tcg9Tck9Tcs9Tc09TdY9Tdc9Tdk9Tdo9Tds9Tdw9Tew9Te09Te89TfE9Tfo9Tfs9Tf09Tf49Tf89TQA+TQ0+TQ4+TRA+TRg+TRk+TRs+TSI+TSM+TSU+TSY+TSc+TTE+TTI+TTg+TTk+TT8+TUA+TUI+TUM+TUQ+TUY+TVc+TVg+TVo+TVs+TVw+TV0+TWo+TWs+TXE+TXI+TXQ+TXU+TXY+TXc+TYQ+TYU+TYc+TY4+TY8+TZE+TZI+TZM+TZ0+TZ4+TaA+TaE+TaI+TaM+TbA+TbE+TbM+TbQ+TbU+TcE+TcI+TcQ+TcU+TcY+TdI+TdM+TdU+TdY+Tdg+Tdk+TeM+TeQ+TeY+Tec+Teg+TfM+TfQ+Tfo+Tfs+Tf0+Tf4+Tf8+TQA/TQ0/TQ4/TRA/TRg/TRk/TRs/TSI/TSM/TSU/TSY/TSc/TTM/TTQ/TTY/TTc/TTg/TUQ/TUU/TUc/TUg/TUk/TUo/TVc/TVg/TVo/TVs/TVw/TV4/TW8/TXA/TXI/TXM/TXQ/TX4/TX8/TYE/TYM/TYw/TY0/TY8/TZA/TZE/TZI/TZ8/TaA/TaI/TaM/TaQ/TbA/TbE/TbM/Tbo/Tbs/Tb0/TcQ/TcU/Tcs/Tcw/Tc4/Tc8/TdA/Tdk/Tdo/Tdw/Td0/Td4/Teg/Tek/Tes/Tew/Te0/Te8/TQBATQFATQNATQRATQVATQZATQdATQhATQlATRRATRVATRdATRhATRlATRpATSdATShATSpATStATSxATS1ATTpATTtATT1ATT5ATT9ATUBATU1ATU5ATVBATVJATVtATVxATWJATWNATWVATWxATW1ATXNATXRATXpATXtATX1ATYRATYVATYdATYhATYlATZJATZNATZVATZZATZdATaFATaJATaRATaVATaZATbFATbJATbRATbVATbZATbdATcRATcVATcdATc5ATc9ATdFATdJATdNATdRATeFATeJATeRATeZATe9ATfBATfJATflATfpATfxATf1ATf5ATQlBTQpBTQxBTQ1BTQ5BTRBBTSFBTSJBTSRBTSVBTSZBTSdBTTRBTTVBTTdBTT9BTUBBTUJBTUNBTUVBTVBBTVFBTVNBTVRBTVVBTVdBTWhBTWlBTWtBTWxBTW1BTW5BTX5BTX9BTYFBTYJBTYNBTY9BTZBBTZJBTZpBTZtBTZ1BTZ5BTZ9BTalBTapBTbBBTbFBTbNBTbtBTbxBTb5BTb9BTcBBTcpBTctBTc1BTc5BTc9BTdFBTeJBTeNBTeVBTeZBTedBTehBTfVBTfZBTfhBTflBTftBTfxBTQZCTQdCTQlCTQpCTQtCTQxCTRlCTRpCTRxCTSRCTSVCTSdCTShCTSlCTSpCTTpCTTtCTT1CTT5CTT9CTUBCTU1CTU5CTVBCTVFCTVNCTVRCTV5CTV9CTWFCTWJCTWNCTWRCTXFCTXJCTXRCTXVCTXdCTYJCTYNCTYlCTYpCTYxCTY1CTY5CTZBCTaFCTaJCTaRCTaxCTa1CTa9CTbdCTbhCTbpCTbtCTbxCTb1CTcpCTctCTc1CTc5CTc9CTdFCTeJCTeNCTeVCTeZCTehCTelCTfNCTfRCTfZCTfdCTfhCTfpCTQtDTQxDTQ5DTQ9DTRBDTRtDTRxDTR5DTSZDTSdDTSlDTSpDTStDTSxDTTxDTT1DTT9DTUBDTUFDTUJDTUNDTURDTUVDTVFDTVJDTVRDTVxDTV1DTV9DTWBDTWJDTWNDTW1DTW5DTXBDTXFDTXlDTXpDTXxDTX1DTX5DTX9DTYxDTY1DTY9DTZFDTZpDTZtDTZ1DTaVDTaZDTahDTa9DTbBDTbJDTbNDTbRDTb5DTb9DTcFDTcJDTcxDTc1DTc9DTdBDTdFDTdJDTeJDTeNDTeVDTeZDTedDTehDTfhDTflDTftDTfxDTf1DTQhETQlETQtETQxETQ1ETQ5ETRtETRxETR5ETR9ETSBETSFETTFETTJETTRETTZETT9ETUBETUJETUNETUVETUZETVBETVFETVNETVRETVVETV9ETWBETWJETWNETWRETWVETXJETXNETXVETX1ETX5ETYRETYVETYdETYhETYlETYpETZdETZhETZpETaJETaNETaVETaZETadETbFETbJETbRETbVETb9ETcBETcJETcNETcRETc5ETc9ETdFETdJETdNETdRETeFETeJETeRETeVETeZETehETflETfpETfxETf1ETf5ETf9ETQxFTQ1FTQ9FTRBFTRFFTRJFTR9FTSBFTSJFTSNFTSRFTSVFTTJFTTNFTTVFTTZFTTdFTThFTUVFTUZFTUhFTUlFTUpFTVZFTVdFTVlFTVpFTWRFTWVFTWdFTWhFTXBFTXFFTXNFTXRFTXVFTX5FTX9FTYFFTYJFTYNFTYRFTYVFTYZFTYdFTZJFZShNk0VNlUVNlkVNl0VNmEVNpUVNpkVNqEVNqUVNqkVNq0VNuEVNuUVNu0VNvEVNvUVNxkVNx0VNyUVNykVN0kVN00VN1UVN3EVN3UVN30VN50VN6EVN6kVN60VN7EVN+EVN+UVN+0VN/EVN/UVN/kVN/0VNAEZNAUZNDEZNDUZND0ZNEEZNEUZNEkZNE0ZNFEZNFUZNIUZNIkZNJEZNJUZNL0ZNMEZNMkZNM0ZNPUZNPkZNQEZNQUZNQkZNREZNVUZNVkZNWEZNWUZNWkZNZUZNZkZNaEZNaUZNc0ZNdEZNdkZNeEZNgUZNgkZNhEZNjEZNjUZNj0ZNl0ZNmEZNmkZNm0ZNnEZNqEZNqUZNq0ZNrEZNrUZNr0ZNwEZNwUZNw0ZNxEZNzEZNzUZNz0ZN0EZN2EZN2UZN20ZN40ZN5EZN5kZN50ZN8UZN8kZN9EZN9UZN9kZN90ZNB0dNCEdNCkdNC0dNDEdNDUdNGkdNG0dNHUdNHkdNIEdNIUdNK0dNLEdNLkdNL0dNMEdNMUdNPkdNP0dNQUdNSUdNSkdNTEdNTUdNTkdNUEdNYUdNYkdNZEdNZUdNZkdNZ0dNaEdNaUdNakdNdkdNd0dNeUdNekdNe0dNfEdNfUdNfkdNf0dNikdNi0dNjUdNjkdNj0dNkEdNnUdNnkdNoEdNoUdNo0dNpEdNrkdNr0dNtUdNtkdNvEdNvUdNv0dNx0dNyEdNykdNy0dNzEdNzUdN3UdN3kdN4EdN4UdN4kdN40dN5EdN5UdN5kdN8UdN8kdN9EdN9UdN9kdN90dN+EdN+UdN+kdNBUhNBkhNCEhNCUhNCkhNE0hNFEhNFkhNHkhNH0hNIUhNIkhNI0hNJEhNNEhNNUhNN0hNOEhNOUhNOkhNSkhNS0hNTUhNVUhNVkhNWEhNWUhNW0hNXEhNZkhNZ0hNaUhNakhNdEhNdUhNd0hNeEhNeUhNekhNe0hNfEhNfUhNiEhNiUhNi0hNjEhNjUhNjkhNm0hNnEhNnkhNn0hNp0hNqEhNqkhNskhNs0hNtUhNvUhNvkhNwEhNx0hNyEhNykhNy0hNzEhNzUhN2khN20hN3UhN3khN30hN4UhN8khN80hN9UhN9khN90hN+EhNBUlNBklNCElNCUlNCklNC0lNGElNGUlNG0lNHElNHUlNHklNLklNL0lNMUlNMklNPElNPUlNQ0lNRElNSklNS0lNTUlNTklNT0lNUElNXUlNXklNYElNYUlNaUlNaklNbElNbUlNbklNeElNeUlNe0lNfElNfUlNfklNjklNj0lNkUlNkklNlElNn0lNoElNoklNqUlNqklNrElNtElNtUlNt0lNuElNwklNw0lNxUlNxklNx0lNyElN1UlN1klN2ElN2UlN2klN5klN50lN6UlN6klN60lN7ElN/ElN/UlN/0lNAEpNAUpNDEpNDUpND0pNEEpNEUpNEkpNE0pNFEpNFUpNIUpNIkpNJEpNJUpNLUpNLkpNMEpNMUpNM0pNNEpNPkpNP0pNQUpNQkpNQ0pNREpNVEpNVUpNV0pNWEpNWkpNW0pNZUpNZkpNaEpNaUpNakpNdUpNdkpNeEpNeUpNekpNhEpNhUpNh0pNiEpNiUpNikpNl0pNmEpNmkpNm0pNnUpNnkpNqEpNqUpNrEpNrUpNrkpNr0pNv0pNwEpNwkpNw0pNxUpN0kpN00pN2UpN2kpN3EpN3UpN5UpN5kpN6EpN6UpN6kpN80pN9EpN9kpN90pN+EpNA0tNBEtNBktNB0tNCEtNE0tNFEtNFktNHktNH0tNIUtNKUtNKktNLEtNLUtNLktNL0tNMEtNMUtNMktNPUtNPktNQEtNQUtNQktNQ0tNUEtNUUtNU0tNVUtNXktNX0tNYUtNYktNY0tNZEtNdEtNdUtNd0tNeUtNgktNg0tNhUtNhktNh0tNiEtNlUtNlktNmEtNoEtNoUtNo0tNqktNq0tNrUtNrktNr0tNuUtNuktNwEtNwUtNx0tNyEtNyktNy0tNzEtNzktN30tN4EtN4ktN40tN5EtN5UtN8ktN80tN+UtN+ktN/EtN/UtN/ktN/0tNDExNDUxND0xNFkxNF0xNGUxNGkxNG0xNJUxNJkxNKExNKUxNKkxNK0xNOExNOUxNO0xNPExNPUxNSUxNSkxNTExNTUxNTkxNWkxNW0xNXUxNXkxNYExNYUxNa0xNbExNbkxNb0xNcExNe0xNfExNgkxNg0xNhUxNhkxNh0xNiExNlUxNlkxNmExNoExNoUxNo0xNqkxNq0xNrUxNrkxNr0xNu0xNvExNvkxNv0xNwExNzExNzUxNz0xN0ExN0UxN0kxN30xN4ExN4kxN40xN5ExN5kxN90xN+ExN+kxN+0xN/ExNBk1NB01NCU1NC01NFE1NFU1NF01NGE1NGU1NGk1NJ01NKE1NKk1NK01NLE1NOE1NOU1NO01NQk1NQ01NRU1NTE1NTU1NU01NVE1NVk1NV01NWE1NYU1NYk1NZE1NZU1NZk1NcE1NcU1Nc01NdE1NdU1Nd01NiE1NiU1Ni01NjE1NjU1Njk1Nj01NkE1NkU1NnE1NnU1Nn01NoE1NoU1Nok1Nr01NsE1Nsk1Ns01NtE1NtU1Nwk1Nw01NxU1Nxk1Nx01NyE1N1U1N1k1N2E1N2k1N401N5E1N6k1N601N7U1N9E1N9U1N+01N/E1NAk5NA05NBU5NDE5NDU5ND05NEE5NEU5NGk5NG05NHU5NHk5NH05NKU5NKk5NLE5NLU5NLk5NOU5NOk5NPE5NPU5NPk5NP05NTE5NTU5NT05NVk5NV05NWU5NWk5NW05NXE5NaU5Nak5NbE5Nbk5Nd05NeE5Nek5NgU5Ngk5NhE5NhU5Nhk5NkU5Nkk5NlE5NlU5Nlk5NmE5NqU5Nqk5NrE5NrU5Nrk5Nr05NvE5NvU5Nv05Nx05NyE5Nyk5Ny05NzU5N2E5N2U5N205N3E5N3U5N305N8E5N8U5N805N9E5N9U5N9k5NBk9NB09NCU9NCk9NC09NF09NGE9NGk9NIk9NI09NJU9NJk9NJ09NMU9NMk9NOE9NOU9NO09NQ09NRE9NRk9NR09NSE9NUk9NU09NVU9NVk9NV09NWU9Nak9Na09NbU9Nbk9Nb09NcE9NfU9Nfk9NgE9NgU9Ng09NhE9Njk9Nj09NkU9Nkk9Nk09NlE9NoU9Nok9NpE9Nq09NrE9Nrk9Nr09NsE9NsU9NwU9Nwk9NxE9NxU9Nxk9Nx09N1E9N1U9N109N2E9N2k9N209N5U9N5k9N6E9N6U9N6k9N609N+E9N+U9N+09N/E9N/k9NCVBNClBNEFBNEVBNE1BNFFBNFVBNF1BNKFBNKVBNK1BNM1BNNFBNNlBNPlBNP1BNQVBNQlBNQ1BNRFBNUVBNUlBNVFBNVVBNVlBNWFBNaVBNalBNbFBNbVBNb1BNcFBNelBNe1BNfVBNflBNf1BNgVBNklBNk1BNlVBNllBNl1BNolBNo1BNpVBNrFBNrVBNr1BNsFBNsVBNslBNwlBNw1BNxVBNxlBNx1BNyFBNyVBNylBNy1BN11BN2FBN2lBN4lBN41BN5VBN5lBN6FBN6VBN81BN9FBN9lBN91BN/1BNAFFNAlFNA1FNBFFNBVFNElFNE1FNFVFNF1FNIFFNIVFNI1FNK1FNLFFNLlFNNVFNNlFNOFFNOVFNOlFNRFFNRVFNR1FNSFFNUlFNU1FNVVFNVlFNV1FNWFFNaFFNaVFNa1FNbFFNbVFNblFNflFNf1FNgVFNglFNg1FNjlFNj1FNkVFNklFNk1FNlFFNoVFNolFNpFFNpVFNplFNp1FNt1FNuFFNulFNvFFNxVFNxlFNyFFNyVFNy1FNzFFN1lFN11FN2VFN2lFN21FN5VFN5lFN6FFN6VFN6lFN61FN+FFN+VFN+1FNA1JNBFJNClJNC1JNDVJNDlJND1JNEFJNHVJNHlJNIFJNKFJNKVJNK1JNLFJNLVJNN1JlKE04Uk06Uk07Uk1FUk1GUk1IUk1JUk1KUk1UUk1VUk1XUk1YUk1ZUk1aUk1nUk1oUk1qUk1rUk1sUk1uUk1/Uk2AUk2CUk2DUk2EUk2FUk2SUk2TUk2VUk2WUk2XUk2YUk2lUk2mUk2oUk2pUk2qUk2rUk24Uk25Uk27Uk28Uk29Uk2+Uk3LUk3MUk3OUk3PUk3QUk3cUk3dUk3fUk3gUk3qUk3rUk3tUk3uUk32Uk33Uk35Uk36Uk37Uk0EU00FU00HU00IU00JU00KU00LU00MU00NU00YU00ZU00bU00cU00dU00eU00rU00sU00uU00vU00wU00xU00+U00/U01BU01CU01DU01MU01NU01PU01QU01YU01ZU01bU01iU01jU01lU01sU01tU01vU01wU01xU019U01+U02AU02BU02CU02DU02EU02FU02GU02RU02SU02UU02VU02WU02XU02YU02ZU02aU02mU02nU02pU02qU020U021U023U024U03CU03DU03FU03GU03HU03JU03aU03bU03dU03eU03fU03qU03rU03tU03uU034U035U037U039U00GVE0HVE0JVE0QVE0RVE0TVE0bVE0cVE0eVE0fVE0gVE0sVE0tVE0vVE0wVE0xVE0zVE1EVE1FVE1HVE1IVE1QVE1RVE1TVE1UVE1cVE1dVE1fVE1nVE1oVE1qVE1rVE11VE12VE14VE15VE16VE17VE2LVE2MVE2OVE2PVE2QVE2RVE2eVE2fVE2hVE2iVE2kVE2lVE2vVE2wVE2yVE2zVE20VE21VE3CVE3DVE3FVE3NVE3OVE3QVE3RVE3SVE3UVE3lVE3mVE3oVE3pVE3qVE3rVE3sVE3tVE3uVE36VE37VE39VE3+VE3/VE0AVU0BVU0CVU0DVU0OVU0PVU0RVU0SVU0TVU0UVU0hVU0iVU0kVU0lVU0nVU0oVU0yVU0zVU05VU06VU1AVU1BVU1DVU1LVU1MVU1OVU1PVU1QVU1RVU1hVU1iVU1kVU1lVU1mVU1nVU1oVU1pVU1qVU11VU12VU14VU15VU16VU17VU18VU19VU1+VU2JVU2KVU2MVU2NVU2OVU2XVU2YVU2aVU2iVU2jVU2lVU2mVU2nVU2oVU24VU25VU27VU28VU29VU2+VU3OVU3PVU3RVU3ZVU3aVU3cVU3dVU3fVU3gVU3qVU3rVU3tVU3uVU34VU35VU37VU38VU39VU3+VU3/VU0AVk0BVk0MVk0NVk0PVk0QVk0RVk0SVk0fVk0gVk0iVk0jVk0rVk0sVk0uVk02Vk03Vk05Vk1BVk1CVk1EVk1LVk1MVk1OVk1PVk1QVk1RVk1eVk1fVk1hVk1iVk1jVk1lVk12Vk13Vk15Vk16Vk17Vk18Vk2JVk2KVk2MVk2NVk2OVk2PVk2cVk2dVk2fVk2gVk2hVk2iVk2yVk2zVk21Vk22Vk3AVk3BVk3HVk3IVk3OVk3PVk3RVk3SVk3TVk3UVk3hVk3iVk3kVk3lVk3tVk3uVk3wVk3xVk3yVk38Vk39Vk3/Vk0AV00BV00CV00SV00TV00VV00WV00YV00jV00kV00mV00tV00uV00wV004V005V007V008V01GV01HV01JV01KV01LV01MV01ZV01aV01cV01dV01eV01qV01rV01tV01uV01vV01wV02AV02BV02DV02EV02FV02QV02RV02TV02UV02VV02WV02XV02YV02ZV02lV02mV02oV02pV02xV02yV020V021V023V024V03CV03DV03FV03GV03HV03IV03YV03ZV03bV03cV03eV03fV03pV03qV03sV03tV03uV035V036V038V039V03+V00IWE0JWE0LWE0MWE0NWE0OWE0bWE0cWE0eWE0fWE0hWE0iWE0sWE0tWE0wWE0xWE0yWE0zWE1DWE1EWE1FWE1HWE1JWE1LWE1MWE1PWE1QWE1RWE1TWE1XWE1YWE1ZWE1bWE1cWE1eWE1fWE1gWE1iWE1jWE1lWE1mWE1nWE1pWE1qWE1sWE1tWE1uWE1yWE1zWE10WE14WE15WE16WE18WE19WE1+WE1/WE2AWE2BWE2DWE2EWE2FWE2HWE2IWE2JWE2LWE2MWE2NWE2PWE2SWE2TWE2UWE2WWE2XWE2YWE2bWE2cWE2dWE2fWE2iWE2jWE2kWE2mWE2nWE2oWE2qWE2rWE2sWE2wWE2xWE2yWE21WE22WE23WE25WE26WE2+WE2/WE3CWE3DWE3GWE3HWE3IWE3KWE3LWE3PWE3RWE3SWE3TWE3VWE3WWE3XWE3ZWE3aWE3dWE3eWE3fWE3hWE3iWE3jWE3lWE3mWE3nWE3qWE3rWE3sWE3uWE3vWE3zWE30WE31WE33WE34WE35WE37WE38WE39WE3/WE0AWU0EWU0FWU0GWU0IWU0JWU0NWU0OWU0PWU0RWU0SWU0UWU0XWU0YWU0ZWU0bWU0cWU0eWU0fWU0iWU0jWU0kWU0mWU0nWU0oWU0qWU0rWU0sWU0wWU0xWU0yWU01WU02WU03WU05WU06WU0+WU0/WU1AWU1CWU1DWU1HWU1IWU1JWU1LWU1MWU1NWU1PWU1QWU1RWU1TWU1UWU1YWU1aWU1bWU1cWU1eWU1fWU1jWU1kWU1lWU1nWU1qWU1rWU1sWU1uWU1vWU1wWU1yWU1zWU10WU12WU13WU17WU18WU19WU2AWU2BWU2CWU2FWU2GWU2JWU2KWU2LWU2NWU2OWU2QWU2RWU2SWU2UWU2VWU2ZWU2aWU2bWU2dWU2eWU2iWU2kWU2lWU2mWU2oWU2pWU2qWU2rWU2sWU2tWU2vWU2wWU2xWU2zWU20WU21WU23WU24WU25WU27WU28WU29WU2/WU3AWU3BWU3DWU3EWU3FWU3HWU3IWU3JWU3LWU3OWU3PWU3SWU3TWU3UWU3XWU3YWU3bWU3cWU3fWU3gWU3hWU3kWU3lWU3mWU3oWU3pWU3rWU3sWU3tWU3vWU3wWU30WU31WU32WU34WU35WU37WU38WU39WU3/WU0AWk0BWk0DWk0EWk0FWk0IWk0JWk0KWk0MWk0NWk0OWk0QWk0RWk0SWk0UWk0XWk0YWk0ZWk0cWk0dWk0eWk0gWk0hWk0jWk0kWk0lWk0nWk0oWk0sWk0uWk0vWk0wWk0yWk0zWk00Wk02Wk03Wk04Wk08Wk09Wk0+Wk1AWk1CWk1EWk1FWk1GWk1IWk1JWk1NWk1PWk1QWk1RWk1TWk1UWk1VWk1YWk1ZWk1aWk1cWk1dWk1hWk1iWk1jWk1nWk1oWk1pWk1rWk1sWk1wWk1xWk10Wk11Wk12Wk16Wk17Wk18Wk1+Wk1/Wk2DWk2EWk2FWk2HWk2IWk2MWk2OWk2PWk2QWk2SWk2TWk2UWk2WWk2XWk2YWk2aWk2bWk2dWk2gWk2hWk2iWk2kWk2lWk2mWk2oWk2pWk2qWk2uWk2vWk2wWk2yWk2zWk20Wk23Wk24Wk25Wk27Wk28Wk29Wk2/Wk3AWk3BWk3DWk3EWk3GWk3JWk3KWk3LWk3NWk3OWk3PWk3RWk3SWk3TWk3VWk3XWk3ZWk3aWk3dWk3eWk3fWk3hWk3iWk3mWk3oWk3pWk3qWk3uWk3vWk3wWk30Wk31Wk32Wk34Wk35Wk36Wk38Wk39Wk3+Wk0AW00BW00FW00HW00IW00JW00LW00MW00OW00RW00SW00TW00VW00WW00aW00cW00dW00eW00gW00hW00jW00kW00lW00pW00qW00rW00tW00uW00vW00yW00zW000W002W003W004W005W006W008W00+W00/W01AW01EW01FW01GW01IW01JW01LW01OW01PW01QW01SW01WW01XW01YW01aW01bW01cW01eW01fW01gW01iW01lW01mW01nW01rW01sW01tW01wW01xW01yW010W011W015W016W2UoTXtbTX1bTYFbTYJbTYNbTYVbTYZbTYdbTYpbTYtbTYxbTY5bTY9bTZBbTZNbTZRbTZVbTZdbTZhbTZpbTZtbTZxbTZ5bTZ9bTaBbTaJbTaNbTaRbTaZbTadbTahbTatbTaxbTa1bTa9bTbJbTbNbTbRbTbZbTbdbTblbTbxbTb1bTb5bTcBbTcFbTcVbTcZbTcdbTclbTcpbTctbTc1bTc5bTc9bTdNbTdRbTddbTdhbTdlbTdtbTdxbTd1bTd9bTeBbTeFbTeVbTeZbTedbTelbTepbTe5bTe9bTfBbTfJbTfZbTfdbTfhbTfpbTftbTf9bTQBcTQFcTQNcTQRcTQVcTQdcTQhcTQlcTQtcTQxcTRBcTRJcTRNcTRRcTRZcTRdcTRhcTRpcTRtcTRxcTR5cTR9cTSBcTSJcTSNcTSRcTSZcTSdcTShcTSpcTStcTSxcTS5cTS9cTTBcTTJcTTNcTTRcTTZcTTdcTTtcTTxcTT1cTT9cTUNcTURcTUVcTUdcTUtcTUxcTU1cTU9cTVBcTVJcTVNcTVRcTVZcTVdcTVhcTVlcTVpcTVtcTV1cTV5cTV9cTWFcTWJcTWNcTWVcTWZcTWdcTWlcTWpcTWtcTW1cTW5cTW9cTXFcTXJcTXRcTXVcTXZcTXhcTXxcTX1cTX5cTYFcTYJcTYNcTYdcTYhcTYlcTYtcTYxcTZBcTZFcTZJcTZRcTZVcTZZcTZdcTZhcTZlcTZtcTZxcTZ1cTZ9cTaBcTaFcTaJcTaNcTaVcTadcTahcTalcTatcTa9cTbBcTbFcTbNcTbdcTbhcTblcTbtcTbxcTcBcTcJcTcNcTcRcTcZcTcdcTclcTcpcTctcTc1cTdFcTdJcTdNcTdVcTdhcTdlcTdpcTd5cTd9cTeBcTeRcTeVcTeZcTehcTelcTe1cTe5cTe9cTfFcTfJcTfZcTfhcTflcTfpcTfxcTQBdTQFdTQJdTQRdTQhdTQldTQpdTQ5dTQ9dTRBdTRJdTRZdTRddTRhdTRpdTRtdTRxdTR9dTSBdTSFdTSNdTSRdTSVdTSddTShdTSldTStdTSxdTS5dTTFdTTJdTTNdTTVdTTZdTTddTTldTTpdTTtdTT9dTUBdTUFdTUNdTURdTUhdTUpdTUtdTUxdTU5dTU9dTVBdTVFdTVJdTVRdTVZdTVddTVhdTVpdTVtdTVxdTV1dTV5dTV9dTWFdTWJdTWNdTWVdTWZdTWddTWldTWpdTWtdTW1dTW5dTXBdTXNdTXRdTXddTXhdTXtdTXxdTX1dTYFdTYJdTYNdTYVdTYZdTYddTYpdTYtdTYxdTY5dTY9dTZBdTZFdTZJdTZNdTZVdTZZdTZddTZldTZpdTZtdTZxdTZ1dTZ5dTaBdTaFdTaJdTaRdTaVdTaddTahdTaldTa1dTa5dTa9dTbFdTbJdTbNdTbZdTbddTbhdTbpdTbtdTbxdTb9dTcBdTcFdTcVdTcZdTcddTcldTcpdTcxdTc9dTdBdTdFdTdNdTdddTdhdTdldTdtdTdxdTd1dTd5dTd9dTeBdTeJdTeNdTeRdTeZdTeddTehdTepdTetdTexdTe5dTfJdTfNdTfRdTfhdTfldTfpdTf5dTf9dTQBeTQNeTQReTQVeTQdeTQheTQleTQteTQxeTQ1eTQ9eTRBeTRReTRZeTRdeTRheTRpeTRteTRxeTR5eTR9eTSBeTSJeTSNeTSReTSZeTSdeTSheTSpeTSteTSxeTS9eTTBeTTFeTTNeTTdeTTheTTteTTxeTT9eTUBeTUFeTUNeTUReTUVeTUdeTUheTUleTUteTU9eTVBeTVFeTVNeTVReTVheTVleTVpeTVxeTV1eTV5eTWFeTWJeTWNeTWVeTWdeTWleTWpeTWteTW5eTW9eTXBeTXReTXVeTXZeTXheTXxeTX1eTX5eTYBeTYFeTYJeTYReTYVeTYZeTYheTYleTY1eTY5eTY9eTZFeTZJeTZNeTZZeTZdeTZheTZpeTZteTZ1eTZ5eTZ9eTaFeTaJeTaNeTaReTaVeTadeTaleTapeTateTa1eTbFeTbJeTbNeTbVeTbZeTbheTbteTbxeTb1eTb9eTcBeTcFeTcReTcVeTcZeTcheTcleTcteTc5eTc9eTdBeTdJeTdNeTdVeTdZeTddeTdleTdpeTd5eTd9eTeBeTeJeTeNeTeReTeZeTedeTeheTepeTeteTe1eTfBeTfFeTfJeTfReTfVeTfZeZUsHXXLlDgAAKEsASxNLGksmSzRLREtUS19Lakt+S5FLn0unS7VLw0vWS+FL60v6TQEBTQgBTQ8BTREBTRIBTSABTTMBTToBTU0BTVcBTWYBTXkBTYEBTYoBTZIBTZsBTaEBTaQBTawBTbwBTcMBTdYBTeEBTesBTfMBTfwBTQQCTQ0CTSACTScCTSkCTSoCTTgCTUcCTVUCTWgCTXACTXkCTYMCTY0CTZQCTaICTbECTbgCTboCTbsCTckCTd0CTfACTQMDTRYDTSQDTSsDTTUDTTwDTUMDTU0DTVsDTWoDTXoDTY0DTZcDTaoDTbgDTcIDTdIDTdkDTdsDTdwDTeoDTf0DTQcETRgETR8ETSEETSIETTAETTgETUYETU4ETVcETWEETXAETXcETYIETZEETZgETZoETZsETakETbwETcIETcUETc0ETeAETesETfMETQEFTRQFTRoFTR0FTSUFTTgFTUkFTVAFTVcFTVkFTVoFTWgFTXMFTX4FTZEFTZgFTZoFTZsFTakFTa8FTbIFTboFTcEFTcMFTcQFTdIFTeIFTe0FTfUFTQMGTRgGTSMGTSkGTSwGTTQGTUAGTVMGTWEGTWwGTXYGTYUGTYwGTZMGTZsGTakGTbEGTb8GTc8GTeIGTeoGTfgGTQYHTQwHTQ8HTRcHTSYHTTkHTUQHTUsHTV4HTWkHTXgHTX8HTYYHTZUHTagHTa8HTbEHTbIHTcAHTdMHTeYHTfkHTQwITRQITR0ITSQITSsITTcITUUITVkITWwITX8ITY0ITZkITaMITa0ITbUITb4ITdIITecITe4ITfUITfwITQMJTQoJTQwJTQ0JTRsJTSsJTTIJTTkJTUcJTVEJTVwJTWQJTW0JTXQJTXYJTXcJTYUJTZEJTZ0JTagJTa8JTbYJTb4JTcwJTd8JTeUJTegJTfAJTQMKTQ4KTRUKTRcKTRgKTSYKTTsKTU8KTWIKTWgKTWsKTXMKTXoKTYEKTYwKTZQKTaIKTbYKTcoKTdgKTeMKTesKTfkKTQELTQ8LTRoLTSALTSMLTSsLTTILTTkLTU0LTWALTWwLTXcLTYILTYwLTZ8LTaYLTagLTakLTbcLTcoLTd0LTeULTfMLTfoLTQEMTQgMTQ8MTSIMTS4MTT0MTUUMTVMMTWQMTW4MTXkMTYAMTYcMTZoMTaIMTasMTbMMTcEMTdEMTeYMTfIMTfgMTfsMTQMNTQsNTRkNTR8NTSINTSoNTToNTUkNTVwNTWINTWUNTW0NTXUNTYMNTYsNTY0NTY4NTZwNTaENTakNTbANTbUNTbwNTcINTcgNTdMNTdsNTeINTeoNTesNTfMNTfsNTQEOTQYOTQwOTQ8OTRAOTRQOTRgOTR8OTSEOTSIOTSMOTSsOTTAOTTgOTUAOTUUOTU0OTVUOTVoOTWMOTWsOTXAOTXgOTX4OTYcOTY4OTZYOTZcOTZ8OTaUOTa4OTbUOTb0OTcUOTcYOTc0OTdIOTdYOTd0OTeUOTewOTe4OTe8OTfAOTfsOTQIPTQkPTREPTRoPTR8PTSQPTSsPTS0PTS4PTS8PTTUPTTwPTUMPTUgPTU8PTVYPTV0PTV8PTWAPTWEPTWYPTW0PTW8PTXAPTXEPTXgPTX4PTYUPTYcPTYgPTYkPTZAPTZIPTZMPTZQPTZwPTZ0PTakPTa8PTbcPTbgPTb8PTcEPTcIPTcMPTcoPTdAPTdgPTd8PTeAPTegPTe4PTfEPTfIPTfoPTQAQTQgQTQkQTREQTRgQTRkQTSEQTSkQTS0QTTQQTTYQTTcQTTgQTT4QTUUQTUYQTVIQTVgQTV0QTWUQTWsQTXMQTXQQTYAQTYYQTYwQTY8QTZAQTZkQTaAQTagQTa4QTbcQTcAQTccQTcgQTdMQTdsQTdwQTeMQTesQTfMQTfQQTfsQTfwQTQIRTQURTQYRTQ8RTRcRTR0RTSERTSkRTTARTTERTTkRTToRTUMRTUwRTVQRTVkRTWARTWgRTXARTXgRTYARTYERTYcRTY8RTZYRTaERTawRTbQRTbsRTcQRTcwRTdIRTdoRTdsRTeERTe0RTfURTfYRTfoRTQMSTQcSTQ4STRASTRESTRISTRoSTRsSTSMSTSQSTSwSTTISTTcSTTwSTUISTUgSTU8STVESTVISTVMSTVsSTWESTWQSTWUSTW0STXMSTXsSTYESTYQSTYUSTZASTZcSTZ4STaASTaESTaISTaYSTa0STa4STbQSTbsSTb0STb4STb8STcoSTdESTdgSTdkSTd8STecSTe4STfASTfESTfISTfgSTf4STQETTQITTQkTTQoTTRITTRoTTSITTScTTSwTTTMTTTsTTUATTUgTTVATTVcTTVkTTVoTTVsTTWATTWYTTWkTTWoTTW4TTXYTTX0TTX4TTYUTTY0TTZQTTZsTTaMTTaQTTasTTawTTbQTTbwTTb0TTcUTTc0TTdMTTdoTTdsTTeETTekTTeoTTfATTfMTTfQTTfwTTQQUTQUUTRYUTRkUTSoUTS0UTS8UTT4UTUAUTUQUTUYUTUcUTaYUTbkUTcAUTcwUTdoUTeoUTfoUTQUVTRAVTSQVTTcVTUUVTU0VTVsVTWkVTXwVTYcVTZEVTaAVTacVTa4VTbUVTbcVTbgVTcYVTdkVTeAVTfMVTf0VTQwWTR8WTScWTTAWTTgWTUEWTUcWTUoWTVIWTWIWTWkWTXwWTYcWTZEWTZkWTaIWTaoWTbMWTcYWTc0WTc8WTdAWTd4WTe0WTfsWTQ4XTRYXTR8XTSkXTTMXTToXTUgXTVcXTV4XTWAXTWEXTW8XTYMXTZYXTakXTbwXTcoXTdEXTdsXTeIXTekXTfMXTQEYTRAYTSAYTTMYTT0YTVAYTV4YTWgYTXgYTX8YTYEYTYIYTZAYTaMYTa4YTb8YTcYYTcgYTckYTdcYTd8YTe0YTfUYTf4YTQkZTRgZTR8ZTSoZTTkZTUAZTUIZTUMZTVEZTWQZTWoZTW0ZTXUZTYgZTZMZTZsZTakZTbwZTcIZTcUZTc0ZTeAZTfEZTfgZTf8ZTQEaTQIaTRAaTRsaTSYaTTkaTUAaTUIaTUMaTVEaTVcaTVoaTWIaTWkaTWsaTWwaTXoaTYoaTZUaTZ0aTasaTcAaTcsaTdEaTdQaTdwaTegaTfsaTQkbTRQbTR4bTS0bTTQbTTsbTUMbTVEbTVkbTWcbTXcbTYobTZIbTaAbTa4bTbQbTbcbTb8bTc4bTeEbTewbTfMbTQYcTREcTSAcTSccTS4cTT0cTVAcTVccTVkcTVocTWgcTXscTY4cTaEcTbQcTbwcTcUcTcwcTdMcTd8cTe0cTQEdTRQdTScdTTUdTUEdTUsdTVUdTV0dTWYdTXodTY8dTZYdTZ0dTaQdTasdTbIdTbQdTbUdTcMdTdMdTdodTeEdTe8dTfkdTQQeTQweTRUeTRweTR4eTR8eTS0eTTkeTUUeTVAeTVceTV4eTWYeTXQeTYceTY0eTZAeTZgeTaseTbYeTb0eTb8eTcAeTc4eTeMeTfceTQofTRAfTRMfTRsfTSIfTSkfTTQfTTwfTUofTV4fTXIfTYAfTYsfTZMfTaEfTakfTbcfTcIfTcgfTcsfTdMfTdofTeEfTfUfTQggTRQgTR8gTSogTTQgTUcgTU4gTVAgTVEgTV8gTXIgTYUgTY0gTZsgTaIgTakgTbAgTbcgTcogTdYgTeUgTe0gTfsgTQwhTRYhTSEhTSghTS8hTUIhTUohTVMhTVshTWkhTXkhTY4hTZohTaAhTaMhTashTbMhTcEhTcchTcohTdIhTeIhTfEhTQQiTQoiTQ0iTRUiTR4iTSwiTT8iTUYiTVIiTWAiTXAiTYAiTYsiTZYiTaoiTb0iTcsiTdMiTeEiTe8iTQIjTQ0jTRcjTSYjTS0jTTQjTTsjTT0jTT4jTUwjTV8jTWYjTXkjTYMjTZIjTaUjTa0jTbYjTb4jTccjTc0jTdAjTdgjZShN6CNN7yNNAiRNDSRNFyRNHyRNKCRNMCRNOSRNTCRNUyRNVSRNViRNZCRNcyRNgSRNlCRNnCRNpSRNryRNuSRNwCRNziRN3SRN5CRN5iRN5yRN9SRNCSVNHCVNLyVNQiVNUCVNVyVNYSVNaCVNbyVNeSVNhyVNliVNpiVNuSVNwyVN1iVN5CVN7iVN/iVNBSZNByZNCCZNFiZNKSZNNCZNRSZNTCZNTiZNTyZNXSZNZSZNcyZNeyZNhCZNjyZNniZNpSZNsCZNvyZNxiZNyCZNySZN1yZN6iZN8CZN8yZN+yZNDidNGSdNISdNLydNQidNSCdNSydNUydNZidNdydNfidNhSdNhydNiCdNlidNoSdNrCdNvydNxidNyCdNySdN1ydN3SdN4CdN6CdN7ydN8SdN8idNAChNEChNGyhNIyhNMShNRihNUShNVyhNWihNYihNbihNgShNjyhNmihNpChNsyhNuihNwShNyShN1yhN3yhN7ShN/ShNEClNGClNJilNNClNOilNPSlNRSlNVClNZylNcilNeSlNjClNlylNpilNrSlNtClNwylN1ilN3SlN3ylN4ClN7ilNASpNFCpNJypNOipNQipNSypNUipNWSpNZSpNcypNhypNmipNrSpNuypNxypN0SpN2ypN4ypN7CpNACtNFStNHCtNIytNKitNMStNOCtNOitNOytNSStNWStNYCtNZytNdStNfytNiitNkitNmytNoitNpCtNpStNsytNvytNyytN1itN3StN5CtN7CtN+itNDSxNEyxNFixNHixNMSxNPCxNQyxNRSxNRixNVCxNaSxNfSxNkCxNlixNmSxNoSxNqCxNryxNuixNwixN0CxN5CxN+CxNBi1NES1NGS1NJy1NLy1NPS1NSC1NTi1NUS1NWS1NYC1NZy1Ney1Nji1Nmi1NpS1NsC1Nui1NzS1N1C1N1i1N1y1N5S1N+C1NCy5NEy5NIS5NKC5NLy5NNi5NPS5NUC5NXC5Nay5Ncy5NgS5Nki5NnC5Npy5Nri5NtS5NyC5N0C5N2S5N4S5N7y5N/y5NFC9NIC9NJi9NKS9NMS9NOS9NRy9NTS9NUC9NWC9NaC9Ndy9Nii9NkC9Nky9Nmy9NpC9Nsi9NxS9NzC9N2C9N5i9N9i9NBjBNETBNHDBNMDBNQzBNUTBNWTBNZzBNdTBNiDBNkzBNnTBNrDBNszBNujBNwTBNwzBNxDBN0jBN5TBN7DBN/zBNCTFNGDFNKzFNMzFNPDFNRDFNTTFNUzFNVjFNXjFNbjFNdTFNiDFNkzFNnTFNpTFNrjFNtjFNvzFN0jFN2TFN2zFN3DFN6jFN+TFNBzJNGjJNIjJNKzJNNTJNPzJNRjJNVDJNYzJNajJNbDJNbTJNezJNjzJNojJNtTJNyDJN1jJN3TJN5zJN7jJN9TJN/zJNDTNNHDNNLDNNPzNNSTNNXDNNajNNdDNNhDNNizNNjTNNjjNNnDNNrzNNujNNyzNN0jNN1DNN1TNN4zNN6zNN+TNNATRNCjRNFTRNJDRNKzRNNjRNRTRNTDRNTjRNTzRNXTRNcDRNdjRNeTRNgTRNlDRNnjRNpjRNtDRNxzRNzTRN0DRN2DRN6zRN/DRNAzVNCjVNDDVNDTVNGzVNJjVNMTVNRDVNSzVNTTVNTjVNXDVNYjVNZTVNbTVNdDVNdjVNdzVNhTVNlTVNnzVNpzVNtTVNyjVN1TVN2zVN3jVN5jVN8jVNBTZNEzZNHjZNKDZNNzZNPjZNRTZNTTZNWzZNYzZNcTZNgTZNlDZNnDZNqjZNuDZNvjZNwTZNyTZN2DZN6zZN9jZN/TZNEDdNGzdNKjdNMTdNODdNRzdNWjdNYTdNYzdNZDdNcjdNhTdNmDdNqzdNvjdNxjdNzzdN1jdN3TdN6TdN9zdNCzhNHjhNMThNPzhNSzhNVThNXzhNZzhNcDhNhDhNmThNoDhNpzhNrjhNtThNvDhNvjhNvzhNzThN3ThN5DhN6zhN+ThNAzlNDjlNFjlNHzlNJjlNKDlNKTlNNzlNQzlNTzlNWjlNYTlNaDlNcDlNfjlNkTlNlzlNmjlNojlNtTlNwDlNxzlNyTlNyjlN2DlN7TlNATpNFDpNGjpNHTpNJTpNLDpNMzpNPjpNRjpNVDpNaDpNfDpNijpNlTpNnTpNqzpNszpNwTpNzDpN0jpN1TpN3TpN5DpN6zpN/zpNEjtNHjtNKTtNNDtNPjtNUTtNWDtNWjtNWztNaTtNfDtNjztNlztNpTtNrDtNsztNujtNwTtN1DtN4DtN7ztN9ztNBTxNFjxNIDxNKzxNMjxNOTxNTDxNVDxNXTxNZTxNczxNgzxNmDxNpDxNqjxNrTxNtTxNvTxNyzxN0TxN1DxN3DxN7DxN+zxNDj1NFD1NFz1NHz1NKD1NNj1NST1NUD1NXD1Naj1Nej1Nij1NlT1NoD1NtD1Nxz1N1T1N3T1N6z1N+T1NDD5NFz5NIT5NMD5NNz5NPj5NRT5NRz5NSD5NVj5NaT5NcD5Ngz5NjT5NnD5Nrz5Ntz5NwD5NyD5N0T5N1z5N2j5N4j5N8j5N+T5NDD9NFz9NIT9NKT9NMj9NOj9NQz9NVj9NXT9NXz9NYD9Nbj9NfT9Niz9Nnj9Npj9Nrz9NuT9Nwz9Nyj9N2D9N5z9N7j9N8D9N8T9N/z9NE0BNJkBNOUBNTEBNWkBNYUBNa0BNckBNeUBNg0BNkUBNoEBNsEBNw0BNzUBN4EBN7kBN+EBNCEFND0FNEUFNEkFNIEFNM0FNPkFNT0FNVkFNWEFNWUFNZ0FNb0FNfUFNhUFNjkFNmUFNqEFNr0FNukFNyUFN0EFN0kFN00FN4UFN9EFN+kFN/UFNBUJNGEJNI0JNK0JNOUJNTEJNUkJNVUJNXUJNcEJNgUJNiEJNj0JNkUJNkkJNoEJNq0JNtkJNyUJN0EJN0kJN00JN4UJN50JN6kJN8kJN+UJN+0JN/EJNCkNNGkNNJUNNLUNNO0NNUENNW0NNYUNNZENNbENNeENNi0NNmUNNpENNrkNNvUNNxENNy0NN00NN4UNN6UNN90NNB0RNGkRNIkRNMERNPkRNRERNR0RNT0RNXkRNcURNfERNg0RNlkRNoURNsERNt0RNvkRNzURN4ERN50RN6URN6kRN+ERNC0VNHkVNMUVNREVNTEVNVUVNXEVNY0VNb0VNfUVNkUVNpEVNt0VNxUVN0UVN20VN5kVN7kVN90VNC0ZNIEZNJ0ZNLkZNNUZNPEZNQ0ZNRUZNRkZNVEZNZEZNa0ZNckZNgEZNi0ZNlkZNnkZNp0ZNrkZNsEZNsUZNv0ZNy0ZN10ZN4kZN6UZN8EZN+EZNBkdNGUdNH0dNIkdNKkdNPUdNSEdNT0dNUUdNUkdNYEdNdUdNiUdNnEdNokdNpUdNrUdNtEdNu0dNxkdNzkdN3EdN8EdNBEhNEkhNHUhNJUhNM0hNO0hNSUhNVEhNWkhNXUhNZUhNbEhNc0hNh0hNmkhNpkhNsUhNvEhNxkhN2UhN4EhN4khN40hN8UhNBElNF0lNH0lNLUlNNElNO0lNQklNSUlNXElNaElNd0lNf0lNjUlNnklNqElNs0lNuklNwUlN1ElN3ElN5UlN7UlN+0lNC0pNIEpNLEpNMkpNNUpNPUpNRUpNU0pNWUpNXEpNZEpNdEpNg0pNlkpNnEpNn0pNp0pNsEpNvkpN0UpN2EpN5EpN8kpNAktNEktNHUtNKEtNPEtNT0tNXUtNZUtNc0tNgUtNlEtNn0tNqUtNuEtNv0tNxktNzUtNz0tN0EtN3ktN8UtN+EtNC0xNFUxNJExNN0xNP0xNSExNUExNWUxNX0xNYkxNakxNekxNgUxNlExNn0xNqUxNsUxNukxNwkxNy0xN3kxN5UxN50xN6ExN9kxNBU1NE01NJk1NLk1NN01NQU1NS01NUk1NYE1Nb01Ndk1NeE1NeU1Nh01Nm01Nrk1NwU1N1E1N4k1N6U1N801N+k1NAU5lKE0LTk0ZTk0oTk04Tk1LTk1VTk1oTk12Tk2ATk2QTk2XTk2ZTk2aTk2oTk27Tk3GTk3XTk3eTk3gTk3hTk3vTk33Tk0FT00NT00WT00hT00wT003T01CT01RT01YT01aT01bT01pT018T02CT02FT02NT02gT02qT02yT03AT03TT03ZT03cT03kT033T00IUE0PUE0WUE0YUE0ZUE0nUE0yUE09UE1QUE1XUE1ZUE1aUE1oUE1uUE1xUE15UE2AUE2CUE2DUE2RUE2hUE2rUE2zUE3BUE3WUE3hUE3nUE3qUE3yUE3+UE0RUU0fUU0qUU00UU1DUU1KUU1RUU1ZUU1nUU1vUU19UU2NUU2gUU2oUU22UU3EUU3KUU3NUU3VUU3kUU33UU0CUk0JUk0cUk0nUk02Uk09Uk1EUk1TUk1mUk1tUk1vUk1wUk1+Uk2RUk2kUk23Uk3KUk3SUk3bUk3iUk3pUk31Uk0DU00XU00qU009U01LU01XU01hU01rU01zU018U02QU02lU02sU02zU026U03BU03IU03KU03LU03ZU03pU03wU033U00FVE0PVE0aVE0iVE0rVE0yVE00VE01VE1DVE1PVE1bVE1mVE1tVE10VE18VE2KVE2dVE2jVE2mVE2uVE3BVE3MVE3TVE3VVE3WVE3kVE35VE0NVU0gVU0mVU0pVU0xVU04VU0/VU1KVU1SVU1gVU10VU2IVU2WVU2hVU2pVU23VU2/VU3NVU3YVU3eVU3hVU3pVU3wVU33VU0LVk0eVk0qVk01Vk1AVk1KVk1dVk1kVk1mVk1nVk11Vk2IVk2bVk2jVk2xVk24Vk2/Vk3GVk3NVk3gVk3sVk37Vk0DV00RV00iV00sV003V00+V01FV01YV01gV01pV01xV01/V02PV02kV02wV022V025V03BV03JV03XV03dV03gV03oV034V00HWE0aWE0gWE0jWE0rWE00WE1CWE1KWE1OWE1WWE1dWE1kWE1rWE1xWE13WE2CWE2KWE2RWE2ZWE2aWE2hWE2pWE2vWE20WE29WE3BWE3FWE3MWE3NWE3OWE3QWE3YWE3cWE3kWE3pWE3yWE36WE0BWU0DWU0KWU0MWU0TWU0VWU0WWU0dWU0hWU0pWU0vWU00WU07WU09WU1EWU1GWU1OWU1VWU1WWU1XWU1ZWU1iWU1pWU1xWU14WU16WU1/WU2EWU2IWU2PWU2YWU2fWU2gWU2hWU2jWU2uWU22WU2+WU3GWU3NWU3RWU3WWU3aWU3eWU3jWU3qWU3zWU36WU0CWk0HWk0PWk0WWk0bWk0iWk0pWk0qWk0rWk0tWk01Wk07Wk1DWk1KWk1LWk1MWk1OWk1WWk1XWk1eWk1gWk1mWk1vWk1zWk15Wk2CWk2JWk2KWk2LWk2NWk2VWk2cWk2eWk2fWk2nWk2tWk21Wk22Wk2+Wk3FWk3HWk3IWk3QWk3YWk3cWk3jWk3kWk3lWk3nWk3tWk3zWk37Wk0CW00DW00EW00GW00NW00PW00QW00XW00YW00ZW00bW00iW00oW00wW00xW009W01DW01KW01MW01NW01VW01dW01kW01qW01vW014W01+W02AW02IW02JW02RW02SW02ZW02hW02pW02qW02xW024W026W027W03EW03MW03SW03WW03eW03kW03tW03zW031W03+W00GXE0NXE0OXE0PXE0RXE0ZXE0hXE0pXE0xXE04XE06XE1AXE1CXE1KXE1RXE1cXE1kXE1sXE1zXE17XE2AXE2GXE2NXE2PXE2aXE2mXE2sXE2uXE20XE22XE29XE2+XE2/XE3BXE3IXE3OXE3QXE3XXE3dXE3jXE3qXE3sXE3zXE30XE31XE33XE3/XE0HXU0NXU0TXU0VXU0dXU0eXU0mXU0tXU0vXU0wXU04XU0+XU1FXU1GXU1HXU1JXU1VXU1gXU1oXU1vXU1xXU1yXU12XU16XU2AXU2IXU2JXU2UXU2fXU2mXU2sXU20XU21XU29XU2+XU3EXU3LXU3NXU3OXU3UXU3WXU3hXU3pXU3xXU33XU39XU0CXk0KXk0RXk0SXk0TXk0VXk0dXk0lXk0tXk0uXk00Xk02Xk06Xk0+Xk1GXk1OXk1XXk1fXk1gXk1oXk1tXk1zXk15Xk17Xk2DXk2KXk2MXk2UXk2VXk2cXk2oXk2wXk23Xk25Xk26Xk3CXk3DXk3KXk3MXk3NXk3UXk3dXk3lXk3sXk3uXk3vXk33XmVLCF1y5g4AAChLA0sWSx1LIEshSylLN0tHS1dLYktkS21LgUuUS5ZLoku4S7pLxkvZS+RL7kvyS/NL/U0EAU0LAU0jAU02AU09AU1QAU1aAU1eAU1fAU1pAU18AU2AAU2NAU2RAU2eAU2vAU2/AU3GAU3ZAU3bAU3kAU3uAU3yAU3/AU0DAk0QAk0jAk07Ak0/Ak1AAk1KAk1MAk1YAk1rAk1vAk18Ak2GAk2QAk2XAk2lAk2pAk2qAk20Ak3MAk3gAk3zAk0GA00ZA00bA00nA00uA004A00/A01GA01QA01eA01iA01jA01tA019A02QA02aA02tA02vA027A03FA03VA03tA00ABE0KBE0bBE0zBE1JBE1NBE1aBE1kBE1oBE1pBE1zBE16BE2FBE2JBE2KBE2UBE2sBE2/BE3QBE3jBE3uBE0EBU0XBU0oBU07BU1MBU1TBU1rBU12BU14BU2BBU2UBU2sBU29BU3VBU3lBU3wBU0GBk0OBk0bBk0dBk0mBk03Bk06Bk07Bk1DBk1WBk1YBk1kBk1mBk1vBk15Bk19Bk1+Bk2IBk2LBk2WBk2sBk3CBk3SBk3lBk37Bk39Bk0JB00aB00eB00fB00pB008B00+B01HB01OB01hB01jB01sB01wB01xB017B01+B02JB02NB02OB02YB02rB03DB03WB03pB038B00PCE0TCE0gCE0jCE0uCE0xCE0yCE06CE1ICE1cCE1vCE2CCE2QCE2TCE2UCE2cCE2mCE2wCE20CE3BCE3VCE3dCE3qCE3tCE34CE37CE0GCU0eCU0uCU0xCU08CU0+CU1KCU1UCU1WCU1fCU1jCU1wCU2ICU2LCU2MCU2UCU2XCU2YCU2gCU2rCU2uCU25CU3PCU3iCU3zCU0GCk0RCk0pCk0xCk0+Ck1SCk1lCk12Ck19Ck2ECk2PCk2lCk25Ck3NCk3bCk3mCk38Ck0SC00UC00dC00uC00xC008C01QC01jC01mC01nC01vC01xC016C02FC02PC02iC026C03NC03gC032C035C00EDE0LDE0SDE0lDE0oDE0pDE0xDE01DE02DE1ADE1WDE1nDE1xDE1zDE18DE1/DE2KDE2dDE2hDE2uDE3EDE3UDE3cDE3pDE3sDE3tDE31DE0GDU0cDU0tDU09DU1BDU1CDU1MDU1fDU1wDU2GDU2HDU2fDU2kDU2nDU2oDU2sDU2zDU24DU2/DU3FDU3LDU3WDU3eDU3gDU3lDU3uDU32DU3+DU0EDk0JDk0TDk0XDk0bDk0mDk0uDk0zDk07Dk0+Dk0/Dk1DDk1IDk1QDk1YDk1dDk1hDk1iDk1mDk1uDk1zDk17Dk19Dk2BDk2FDk2GDk2KDk2RDk2VDk2aDk2iDk2oDk2sDk2tDk2xDk24Dk3ADk3EDk3JDk3QDk3VDk3ZDk3gDk3jDk3kDk3oDk3zDk3+Dk0FD00MD00UD00YD00ZD00dD00iD00nD00yD000D004D00/D01GD01LD01ND01SD01UD01ZD01kD01pD010D017D02BD02MD02XD02gD02oD02sD02yD022D027D03GD03ND03TD03WD03XD03bD03eD03jD03rD031D039D00DEE0MEE0UEE0XEE0cEE0kEE0sEE0wEE07EE1BEE1EEE1JEE1REE1VEE1XEE1bEE1gEE1oEE1uEE13EE1/EE2DEE2FEE2JEE2TEE2XEE2YEE2cEE2jEE2rEE2tEE2xEE21EE22EE26EE2+EE2/EE3DEE3GEE3LEE3WEE3fEE3mEE3uEE33EE36EE3/EE0JEU0NEU0OEU0SEU0aEU0cEU0gEU0kEU0sEU0vEU00EU09EU1BEU1CEU1GEU1KEU1LEU1PEU1XEU1cEU1jEU1rEU1zEU17EU1/EU2EEU2GEU2KEU2NEU2OEU2SEU2ZEU2kEU2vEU23EU2+EU3CEU3DEU3HEU3PEU3VEU3eEU3gEU3kEU3sEU3wEU35EU39EU0BEk0CEk0GEk0KEk0VEk0ZEk0eEk0iEk0nEk0vEk01Ek06Ek0/Ek1FEk1HEk1LEk1WEk1eEk1oEk1wEk12Ek15Ek16Ek1+Ek2IEk2TEk2VEk2aEk2lEk2pEk2sEk2xEk23Ek3CEk3NEk3UEk3XEk3cEk3iEk3qEk31Ek33Ek37Ek0FE00IE00NE00VE00dE00gE00hE00lE00qE00vE002E00+E01DE01LE01TE01eE01jE01tE01xE015E018E02BE02IE02LE02ME02QE02XE02eE02iE02nE02qE02vE023E027E03AE03DE03EE03IE03QE03WE03ZE03eE03gE03kE03tE033E03/E00DFE0IFE0LFE0MFE0NFE0QFE0SFE0UFE0YFE0bFE0fFE0gFE0hFE0kFE0mFE0oFE0sFE0zFE00FE01FE04FE06FE08FE1DFE1NFE1OFE1PFE1QFE1RFE1SFE1TFE1UFE1VFE1WFE1XFE1YFE1ZFE1aFE1bFE1cFE1dFE1eFE1fFE1gFE1hFE1iFE1jFE1kFE1lFE1mFE1nFE1oFE1pFE1qFE1rFE1sFE1tFE1uFE1vFE1wFE1xFE1yFE1zFE10FE11FE12FE13FE14FE15FE16FE17FE18FE19FE1+FE1/FE2AFE2BFE2CFE2DFE2EFE2FFE2GFE2HFE2IFE2JFE2KFE2LFE2MFE2NFE2OFE2PFE2QFE2RFE2SFE2TFE2UFE2VFE2WFE2XFE2YFE2ZFE2aFE2bFE2cFE2dFE2eFE2fFE2gFE2hFE2iFE2jFE2kFE2lFE2pFE28FE3DFE3GFE3HFE3PFE3dFE3tFE39FE0IFU0KFU0TFU0nFU06FU08FU1IFU1eFU1gFU1sFU1/FU2KFU2UFU2YFU2ZFU2jFU2qFU2xFU3JFU3cFU3jFU32FU0AFk0EFk0FFk0PFk0iFk0mFk0zFk03Fk1EFk1VFk1lFk1sFk1/Fk2BFk2KFk2UFk2YFk2lFk2pFk22Fk3JFk3hFk3lFk3mFk3wFk3yFk3+Fk0RF00VF00iF00sF002F009F01LF01PF01QF01aF01yF02GF02ZF02sF02/F03BF03NF03UF03eF03lF03sF032F00EGE0IGE0JGE0TGE0jGE02GE1AGE1TGE1VGE1hGE1rGE17GE2TGE2mGE2xGE3CGE3aGE3wGE30GE0BGU0MGU0QGU0RGU0bGU0iGU0tGU0xGU0yGU08GU1UGU1nGU14GU2LGU2WGU2sGU2/GU3QGU3jGU30GU37GU0TGk0eGk0gGk0pGk08Gk1UGk1lGk19Gk2NGk2YGk2uGk22Gk3DGk3FGk3OGk3fGk3iGk3jGk3rGk3+Gk0AG00MG00OG00XG00hG00lG00mG00wG00zG00+G01UG01qG016G02NG02jG02lG02xG03CG03GG03HG03RG03kG03mG03vG032G00JHE0LHE0UHE0YHE0ZHE0jHE0mHE0xHE01HE02HE1AHE1THE1rHE1+HE2RHE2kHE23HE27HE3IHE3LHE3WHE3ZHE3aHE3iHE3wHE0EHU0XHU0qHU04HU07HU08HU1EHU1OHU1YHU1cHU1pHU19HU2FHU2SHU2VHU2gHU2jHU2uHU3GHU3WHU3ZHU3kHU3mHU3yHU38HU3+HU0HHk0LHk0YHk0wHk0zHk00Hk08Hk0/Hk1AHk1IHk1THk1WHk1hHk13Hk2KHk2bHk2uHk25Hk3RHk3ZHk3mHk36Hk0NH00eH00lH00sH003H01NH01hH011H02DH02OH02kH026H028H03FH03WH03ZH03kH034H00LIE0OIE0PIE0XIE0ZIE0iIE0tIE03IE1KIE1iIE11IE2IIE2eIE2hIE2sIE2zIE26IE3NIE3QIE3RIE3ZIE3dIE3eIE3oIE3+IE0PIU0ZIU0bIU0kIU0nIU0yIWUoTUUhTUkhTVYhTWwhTXwhTYQhTZEhTZQhTZUhTZ0hTa4hTcQhTdUhTeUhTekhTeohTfQhTQciTRgiTRkiTS8iTUIiTUkiTUwiTU0iTVUiTWMiTXMiTYMiTY4iTZAiTZkiTa0iTcAiTcIiTc4iTeQiTeYiTfIiTQUjTRAjTRojTR4jTR8jTSkjTTAjTTcjTU8jTWIjTWkjTXwjTYYjTYojTYsjTZUjTagjTawjTbkjTb0jTcojTdsjTesjTfIjTQUkTQckTRAkTRokTR4kTSskTS8kTTwkTU8kTWckTWskTWwkTXYkTXgkTYQkTZckTZskTagkTbIkTbwkTcMkTdEkTdUkTdYkTeAkTfgkTQwlTR8lTTIlTUUlTUclTVMlTVolTWQlTWslTXIlTXwlTYolTY4lTY8lTZklTaklTbwlTcYlTdklTdslTeclTfElTQEmTRkmTSwmTTcmTUgmTWAmTXYmTXomTYcmTZImTZYmTZcmTaEmTagmTbMmTbcmTbgmTcImTdomTe0mTf4mTREnTRwnTTInTUUnTVYnTWknTXonTYEnTZknTaQnTaYnTa8nTcInTdonTesnTQMoTRMoTR4oTTQoTTwoTUkoTUsoTVQoTWUoTWgoTWkoTXEoTYQoTYYoTZIoTZQoTZ0oTacoTasoTawoTbYoTbkoTcQoTdooTfAoTQApTRMpTSkpTSspTTcpTUgpTUwpTU0pTVcpTWopTWwpTXUpTXwpTY8pTZEpTZopTZ4pTZ8pTakpTawpTbcpTbspTbwpTcYpTdkpTfEpTQQqTRcqTSoqTT0qTUEqTU4qTVEqTVwqTV8qTWAqTWgqTXYqTYoqTZ0qTbAqTb4qTcEqTcIqTcoqTdQqTd4qTeIqTe8qTQMrTQsrTRgrTRsrTSYrTSkrTTQrTUwrTVwrTV8rTWorTWwrTXgrTYIrTYQrTY0rTZErTZ4rTbYrTbkrTborTcIrTcUrTcYrTc4rTdkrTdwrTecrTf0rTRAsTSEsTTQsTT8sTVcsTV8sTWwsTYAsTZMsTaQsTassTbIsTb0sTdMsTecsTfssTQktTRQtTSotTUAtTUItTUstTVwtTV8tTWotTX4tTZEtTZQtTZUtTZ0tTZ8tTagtTbMtTb0tTdAtTegtTfstTQ4uTSQuTScuTTIuTTkuTUAuTVMuTVYuTVcuTV8uTWMuTWQuTW4uTYQuTZUuTZ8uTaEuTaouTa0uTbguTcsuTc8uTdwuTfIuTQIvTQovTRcvTRovTRsvTSMvTTQvTUovTVsvTWsvTW8vTXAvTXovTY0vTZ4vTZ8vTbUvTcgvTc8vTdIvTdMvTdsvTekvTfkvTQkwTRQwTRYwTR8wTTMwTUYwTUgwTVQwTWowTWwwTXgwTYswTZYwTaAwTaQwTaUwTa8wTbYwTb0wTdUwTegwTe8wTQIxTQwxTRAxTRExTRsxTS4xTTIxTT8xTUMxTVAxTWExTXExTXgxTYsxTY0xTZYxTaAxTaQxTbExTbUxTcIxTdUxTe0xTfExTfIxTfwxTf4xTQoyTR0yTSEyTS4yTTgyTUIyTUkyTVcyTVsyTVwyTWYyTX4yTZIyTaUyTbgyTcsyTc0yTdkyTeAyTeoyTfEyTfgyTQIzTRAzTRQzTRUzTR8zTS8zTUIzTUwzTV8zTWEzTW0zTXczTYczTZ8zTbIzTb0zTc4zTeYzTfwzTQA0TQ00TRg0TRw0TR00TSc0TS40TTk0TT00TT40TUg0TWA0TXM0TYQ0TZc0TaE0Tbc0Tco0Tds0Te40Tf80TQY1TR41TSk1TSs1TTQ1TUc1TV81TXA1TYg1TZg1TaI1Tbg1TcA1Tc01Tc81Tdg1Tek1Tew1Te01TfU1TQg2TQo2TRY2TRg2TSE2TSs2TS82TTA2TTo2TT02TUg2TV42TXQ2TYQ2TZc2Ta02Ta82Tbs2Tcw2TdA2TdE2Tds2Te42TfA2Tfk2TQA3TRM3TRU3TR43TSI3TSM3TS03TTA3TTs3TT83TUA3TUo3TV03TXU3TYg3TZs3Ta43TcE3TcU3TdI3TdU3TeA3TeM3TeQ3Tew3Tfo3TQ44TSE4TTQ4TUI4TUU4TUY4TU44TVg4TWI4TWY4TXM4TYc4TY84TZw4TZ84Tao4Ta04Tbg4TdA4TeA4TeM4Te44TfA4Tfw4TQY5TQg5TRE5TRU5TSI5TTo5TT05TT45TUY5TUk5TUo5TVI5TV05TWA5TWs5TYE5TZQ5TaU5Tbg5TcM5Tds5TeM5TfA5TQQ6TRc6TSg6TS86TTY6TUE6TVc6TWs6TX86TY06TZg6Ta46TcQ6TcY6Tc86TeA6TeM6Te46TQI7TRU7TRg7TRk7TSE7TSM7TSw7TTc7TUE7TVQ7TWw7TX87TZI7Tag7Tas7TbY7Tb07TcQ7Tdc7Tdo7Tds7TeM7Tec7Teg7TfI7TQg8TRk8TSM8TSU8TS48TTE8TTw8TU88TVM8TWA8TXY8TYY8TY48TZs8TZ48TZ88Tac8Tbg8Tc48Td88Te88TfM8TfQ8Tf48TRE9TSI9TSM9TTk9TUw9TVM9TVY9TVc9TV89TW09TX09TY09TZg9TZo9TaM9Tbc9Tco9Tcw9Tdg9Te49TfA9Tfw9TQ8+TRo+TSQ+TSg+TSk+TTM+TTo+TUE+TVk+TWw+TXM+TYY+TZA+TZQ+TZU+TZ8+TbI+TbY+TcM+Tcc+TdQ+TeU+TfU+Tfw+TQ8/TRE/TRo/TSQ/TSg/TTU/TTk/TUY/TVk/TXE/TXU/TXY/TYA/TYI/TY4/TaE/TaU/TbI/Tbw/TcY/Tc0/Tds/Td8/TeA/Teo/TQJATRZATSlATTxATU9ATVFATV1ATWRATW5ATXVATXxATYZATZRATZhATZlATaNATbNATcZATdBATeNATeVATfFATftATQtBTSNBTTZBTUFBTVJBTWpBTYBBTYRBTZFBTZxBTaBBTaFBTatBTbJBTb1BTcFBTcJBTcxBTeRBTfdBTQhCTRtCTSZCTTxCTU9CTWBCTXNCTYRCTYtCTaNCTa5CTbBCTblCTcxCTeRCTfVCTQ1DTR1DTShDTT5DTUZDTVNDTVVDTV5DTW9DTXJDTXNDTXtDTY5DTZBDTZxDTZ5DTadDTbFDTbVDTbZDTcBDTcNDTc5DTeRDTfpDTQpETR1ETTNETTVETUFETVJETVZETVdETWFETXRETXZETX9ETYZETZlETZtETaRETahETalETbNETbZETcFETcVETcZETdBETeNETftETQ5FTSFFTTRFTUdFTUtFTVhFTVtFTWZFTWlFTWpFTXJFTYBFTZRFTadFTbpFTchFTctFTcxFTdRFTd5FTelFTe1FTfpFTQ5GTRZGTSNGTSZGTTFGTTRGTT9GTVdGTWdGTWpGTXVGTXdGTYNGTY5GTZBGTZlGTZ1GTapGTcJGTcVGTcZGTc5GTdFGTdJGTdpGTeVGTehGTfNGTQlHTRxHTS1HTUBHTUtHTWNHTWtHTXhHTYxHTZ9HTbBHTbdHTb5HTclHTd9HTfNHTQdITRVITSBITTZITUxITU5ITVdITWhITWtITXZITYpITZ1ITaBITaFITalITatITbRITb9ITclITdxITfRITQdJTRpJTTBJTTNJTT5JTUVJTUxJTV9JTWJJTWNJTWtJTW9JTXBJTXpJTZBJTaFJTatJTa1JTbZJTblJTcRJTddJTdtJTehJTf5JTQ5KTRZKTSNKTSZKTSdKTS9KTUBKTVZKTWdKTXdKTXtKTXxKTYZKTZlKTapKTatKTcFKTdRKTdtKTd5KTd9KTedKTfVKTQVLTRVLTSBLTSJLTStLTT9LTVJLTVRLTWBLTXZLTXhLTYRLTZdLTaJLTaxLTbBLTbFLTbtLTcJLTclLTeFLTfRLTftLTQ5MTRhMTRxMTR1MTSdMTTpMTT5MTUtMTU9MTVxMTW1MTX1MTYRMTZdMTZlMTaJMTaxMTbBMTb1MTcFMTc5MTeFMTflMTf1MTf5MTQhNTQpNTRZNTSlNZShNLU1NOk1NRE1NTk1NVU1NY01NZ01NaE1Nck1Nik1Nnk1NsU1NxE1N101N2U1N5U1N7E1N9k1N/U1NBE5NDk5NHE5NIE5NIU5NK05NO05NTk5NWE5Na05NbU5NeU5Ng05Nk05Nq05Nvk5NyU5N2k5N8k5NCE9NDE9NGU9NJE9NKE9NKU9NM09NOk9NRU9NSU9NSk9NVE9NbE9Nf09NkE9No09NrU9Nw09N1k9N509N+k9NC1BNElBNKlBNNVBNN1BNQFBNU1BNa1BNfFBNlFBNpFBNrlBNxFBNzFBN2VBN21BN5FBN9VBN+FBN+VBNAVFNFFFNFlFNIlFNJFFNLVFNN1FNO1FNPFFNRlFNSVFNVFFNalFNgFFNkFFNo1FNuVFNu1FNx1FN2FFN3FFN3VFN51FN+lFN/FFNBVJNDFJNH1JNIVJNKlJNLlJNL1JNOVJNPFJNR1JNS1JNTFJNVlJNaVJNgVJNlFJNp1JNulJNzVJN0VJN3lJN4VJN7FJN71JN8FJN+FJNBlNNGlNNLVNNQFNNTlNNUVNNUlNNWlNNZFNNblNNclNNf1NNk1NNm1NNqFNNq1NNtlNNuVNNxFNN3FNN7FNN71NN+lNN/FNNCFRNElRNFFRNHVRNIVRNLlRNRlRNSVRNSlRNUlRNVVRNVlRNXlRNaVRNbFRNd1RNjVRNoFRNsVRNxFRNz1RN51RN71RN/FRNEFVNI1VNNFVNO1VNQlVNTVVNY1VNd1VNi1VNmVVNpFVNulVN0FVN0lVN21VN7FVN71VN+lVNDlZNIVZNJFZNJVZNLVZNL1ZNOFZNQ1ZNTVZNYFZNeFZNi1ZNnlZNtFZNt1ZNwlZNyVZN0FZN41ZN5lZN51ZN71ZN81ZN9FZN/lZNFFdNJVdNL1dNMVdNOldNPVdNSFdNW1dNX1dNbFdNgldNkldNmldNp1dNqldNq1dNs1dNxFdN2ldN61dN+1dN/1dNAFhNClhNHVhNLlhNL1hNRlhNTVhNUlhNVFhNVVhNWlhNYVhNaFhNb1hNdVhNdlhNe1hNhlhNjlhNkFhNlVhNnlhNoFhNpVhNrVhNs1hNuFhNu1hNvFhNwFhNxFhNyVhN1FhN21hN4FhN6FhN7VhN8FhN8VhN9lhN/lhNAllNB1lNC1lNEFlNGllNIFlNJVlNLVlNLllNM1lNOFlNPFlNQVlNRVlNSllNUllNXVlNYFlNYVlNZllNaFlNbVlNdVlNeVlNfllNg1lNh1lNjFlNk1lNlllNl1lNnFlNp1lNsllNullNwllNyllNzFlN0FlN1VlN2VlN3VlN4llN51lN7llN8VlN8llN91lN/llNBlpNC1pNE1pNFVpNGlpNH1pNJlpNMVpNOVpNP1pNR1pNUlpNW1pNX1pNZFpNalpNbVpNblpNclpNd1pNfVpNgFpNgVpNhlpNkVpNmVpNo1pNq1pNsVpNulpNwlpNzFpN1FpN21pN4FpN61pN8VpN8lpN91pN/1pNCltNFFtNH1tNJltNLFtNNVtNO1tNQVtNQltNR1tNUVtNU1tNVFtNWVtNYVtNY1tNaFtNaVtNbltNc1tNdltNd1tNfFtNf1tNhFtNjVtNlltNnVtNpVtNrltNsFtNtVtNv1tNwltNw1tNyFtN0FtN0VtN1VtN2ltN4ltN41tN6FtN61tN7FtN8VtN9FtN+VtN/FtN/VtNAlxNClxNFVxNHVxNJVxNLVxNNVxNOVxNPlxNQVxNRlxNSFxNSVxNTlxNVVxNYFxNaFxNcFxNd1xNeVxNelxNf1xNhFxNilxNjlxNk1xNnlxNpFxNqlxNrVxNslxNtVxNulxNxVxNzFxNz1xN1FxN1lxN21xN4VxN4lxN51xN61xN8FxN+1xN/VxN/lxNA11NBV1NBl1NC11NEV1NFF1NGV1NIl1NKl1NNF1NPF1NQl1NTV1NU11NWV1NZF1NbF1NdV1NeV1Nfl1NhF1NjV1NmF1No11Nql1NsF1NuV1Nwl1Nw11NyF1N0l1N1V1N2l1N5V1N7V1N711N8F1N9V1N9l1N+11NAV5NBl5NDl5NGV5NIV5NKV5NMl5NNV5NOV5NPV5NQl5NSl5NTF5NTV5NUl5NVV5NVl5NW15NZF5NbF5NcV5Ncl5Nd15Nel5Nf15Nh15Ni15NkF5NmV5NoF5Npl5NrF5Nrl5Nr15NtF5Nvl5Nx15N0V5N2F5N215N3F5N4V5N6V5N815lSw9dcucOAAAoTQoUTR4UTTIUZUsQXXLoDgAAKEsGS1lL200CBE0NBE1cBE18BE3lBE0+BU1tBU3nBU2oCE1MCU2iCU0ICk2GCk3dCk18C01ZDE3BDU3HDU0ADk0pDk2kDk19D02uD03PD03/D009EE1qEE2yEU3REU0xEk1BEk1yEk2zEk3eEk0YE01OE03SE036E02sFE3/FE2BFU2oGE20GE0DGU0kGU2NGU3mGU0VGk2PGk1QHU30HU1KHk2wHk0uH02FH00kIE0BIU0yIk2FIk0HI00uJk06Jk2JJk2qJk0TJ01sJ02bJ00VKE3WKk16K03QK002LE20LE0LLU2qLU2HLk24L00LME2NME20M03AM00PNE0wNE2ZNE3xNE0gNU2aNU1aOE3+OE1UOU26OU04Ok2POk0uO00LPE08PU2PPU0RPk04QU1EQU2TQU20QU0dQk12Qk2lQk0fQ03gRU2FRk3cRk1CR03AR00XSE22SE2TSU3ESk0XS02ZS03ATk3MTk0bT008T02lT039T00sUE2mUE1mU00KVE1gVE3GVE1EVU2bVU06Vk0XV01IWE1wWE2uWE06Wk1BWk1lWk14Wk2sWk3WWk3sWk0nW02FXE3cXE0MXU09XU1/XU2rXU38XU1mXmVLHl1y6Q4AAChNSRRNShRNSxRNTBRldYdVCmxhYmVsQ29sb3Jy6g4AAE34XksHfXLrDgAAKEsIXXLsDgAAKE1CWE1DWE1EWE1FWE1GWE1HWE1IWE1JWE1KWE1LWE1MWE1NWE1OWE1PWE1QWE1RWE1SWE1TWE1UWE1VWE1WWE1XWE1YWE1ZWE1aWE1bWE1cWE1dWE1eWE1fWE1gWE1hWE1iWE1jWE1kWE1lWE1mWE1nWE1oWE1pWE1qWE1rWE1sWE1tWE1uWE1vWE1wWE1xWE1yWE1zWE10WE11WE12WE13WE14WE15WE16WE17WE18WE19WE1+WE1/WE2AWE2BWE2CWE2DWE2EWE2FWE2GWE2HWE2IWE2JWE2KWE2LWE2MWE2NWE2OWE2PWE2QWE2RWE2SWE2TWE2UWE2VWE2WWE2XWE2YWE2ZWE2aWE2bWE2cWE2dWE2eWE2fWE2gWE2hWE2iWE2jWE2kWE2lWE2mWE2nWE2oWE2pWE2qWE2rWE2sWE2tWE2uWE2vWE2wWE2xWE2yWE2zWE20WE21WE22WE23WE24WE25WE26WE27WE28WE29WE2+WE2/WE3AWE3BWE3CWE3DWE3EWE3FWE3GWE3HWE3IWE3JWE3KWE3LWE3MWE3NWE3OWE3PWE3QWE3RWE3SWE3TWE3UWE3VWE3WWE3XWE3YWE3ZWE3aWE3bWE3cWE3dWE3eWE3fWE3gWE3hWE3iWE3jWE3kWE3lWE3mWE3nWE3oWE3pWE3qWE3rWE3sWE3tWE3uWE3vWE3wWE3xWE3yWE3zWE30WE31WE32WE33WE34WE35WE36WE37WE38WE39WE3+WE3/WE0AWU0BWU0CWU0DWU0EWU0FWU0GWU0HWU0IWU0JWU0KWU0LWU0MWU0NWU0OWU0PWU0QWU0RWU0SWU0TWU0UWU0VWU0WWU0XWU0YWU0ZWU0aWU0bWU0cWU0dWU0eWU0fWU0gWU0hWU0iWU0jWU0kWU0lWU0mWU0nWU0oWU0pWU0qWU0rWU0sWU0tWU0uWU0vWU0wWU0xWU0yWU0zWU00WU01WU02WU03WU04WU05WU06WU07WU08WU09WU0+WU0/WU1AWU1BWU1CWU1DWU1EWU1FWU1GWU1HWU1IWU1JWU1KWU1LWU1MWU1NWU1OWU1PWU1QWU1RWU1SWU1TWU1UWU1VWU1WWU1XWU1YWU1ZWU1aWU1bWU1cWU1dWU1eWU1fWU1gWU1hWU1iWU1jWU1kWU1lWU1mWU1nWU1oWU1pWU1qWU1rWU1sWU1tWU1uWU1vWU1wWU1xWU1yWU1zWU10WU11WU12WU13WU14WU15WU16WU17WU18WU19WU1+WU1/WU2AWU2BWU2CWU2DWU2EWU2FWU2GWU2HWU2IWU2JWU2KWU2LWU2MWU2NWU2OWU2PWU2QWU2RWU2SWU2TWU2UWU2VWU2WWU2XWU2YWU2ZWU2aWU2bWU2cWU2dWU2eWU2fWU2gWU2hWU2iWU2jWU2kWU2lWU2mWU2nWU2oWU2pWU2qWU2rWU2sWU2tWU2uWU2vWU2wWU2xWU2yWU2zWU20WU21WU22WU23WU24WU25WU26WU27WU28WU29WU2+WU2/WU3AWU3BWU3CWU3DWU3EWU3FWU3GWU3HWU3IWU3JWU3KWU3LWU3MWU3NWU3OWU3PWU3QWU3RWU3SWU3TWU3UWU3VWU3WWU3XWU3YWU3ZWU3aWU3bWU3cWU3dWU3eWU3fWU3gWU3hWU3iWU3jWU3kWU3lWU3mWU3nWU3oWU3pWU3qWU3rWU3sWU3tWU3uWU3vWU3wWU3xWU3yWU3zWU30WU31WU32WU33WU34WU35WU36WU37WU38WU39WU3+WU3/WU0AWk0BWk0CWk0DWk0EWk0FWk0GWk0HWk0IWk0JWk0KWk0LWk0MWk0NWk0OWk0PWk0QWk0RWk0SWk0TWk0UWk0VWk0WWk0XWk0YWk0ZWk0aWk0bWk0cWk0dWk0eWk0fWk0gWk0hWk0iWk0jWk0kWk0lWk0mWk0nWk0oWk0pWk0qWk0rWk0sWk0tWk0uWk0vWk0wWk0xWk0yWk0zWk00Wk01Wk02Wk03Wk04Wk05Wk06Wk07Wk08Wk09Wk0+Wk0/Wk1AWk1BWk1CWk1DWk1EWk1FWk1GWk1HWk1IWk1JWk1KWk1LWk1MWk1NWk1OWk1PWk1QWk1RWk1SWk1TWk1UWk1VWk1WWk1XWk1YWk1ZWk1aWk1bWk1cWk1dWk1eWk1fWk1gWk1hWk1iWk1jWk1kWk1lWk1mWk1nWk1oWk1pWk1qWk1rWk1sWk1tWk1uWk1vWk1wWk1xWk1yWk1zWk10Wk11Wk12Wk13Wk14Wk15Wk16Wk17Wk18Wk19Wk1+Wk1/Wk2AWk2BWk2CWk2DWk2EWk2FWk2GWk2HWk2IWk2JWk2KWk2LWk2MWk2NWk2OWk2PWk2QWk2RWk2SWk2TWk2UWk2VWk2WWk2XWk2YWk2ZWk2aWk2bWk2cWk2dWk2eWk2fWk2gWk2hWk2iWk2jWk2kWk2lWk2mWk2nWk2oWk2pWk2qWk2rWk2sWk2tWk2uWk2vWk2wWk2xWk2yWk2zWk20Wk21Wk22Wk23Wk24Wk25Wk26Wk27Wk28Wk29Wk2+Wk2/Wk3AWk3BWk3CWk3DWk3EWk3FWk3GWk3HWk3IWk3JWk3KWk3LWk3MWk3NWk3OWk3PWk3QWk3RWk3SWk3TWk3UWk3VWk3WWk3XWk3YWk3ZWk3aWk3bWk3cWk3dWk3eWk3fWk3gWk3hWk3iWk3jWk3kWk3lWk3mWk3nWk3oWk3pWk3qWk3rWk3sWk3tWk3uWk3vWk3wWk3xWk3yWk3zWk30Wk31Wk32Wk33Wk34Wk35Wk36Wk37Wk38Wk39Wk3+Wk3/Wk0AW00BW00CW00DW00EW00FW00GW00HW00IW00JW00KW00LW00MW00NW00OW00PW00QW00RW00SW00TW00UW00VW00WW00XW00YW00ZW00aW00bW00cW00dW00eW00fW00gW00hW00iW00jW00kW00lW00mW00nW00oW00pW00qW00rW00sW00tW00uW00vW00wW00xW00yW00zW000W001W002W003W004W005W006W007W008W009W00+W00/W01AW01BW01CW01DW01EW01FW01GW01HW01IW01JW01KW01LW01MW01NW01OW01PW01QW01RW01SW01TW01UW01VW01WW01XW01YW01ZW01aW01bW01cW01dW01eW01fW01gW01hW01iW01jW01kW01lW01mW01nW01oW01pW01qW01rW01sW01tW01uW01vW01wW01xW01yW01zW010W011W012W013W014W015W016W017W018W019W01+W01/W02AW02BW02CW02DW02EW02FW02GW02HW02IW02JW02KW02LW02MW02NW02OW02PW02QW02RW02SW02TW02UW02VW02WW02XW02YW02ZW02aW02bW02cW02dW02eW02fW02gW02hW02iW02jW02kW02lW02mW02nW02oW02pW02qW02rW02sW02tW02uW02vW02wW02xW02yW02zW020W021W022W023W024W025W026W027W028W029W02+W02/W03AW03BW03CW03DW03EW03FW03GW03HW03IW03JW03KW03LW03MW03NW03OW03PW03QW03RW03SW03TW03UW03VW03WW03XW03YW03ZW03aW03bW03cW03dW03eW03fW03gW03hW03iW03jW03kW03lW03mW03nW03oW03pW03qW03rW03sW03tW03uW03vW03wW03xW03yW03zW030W031W032W033W034W035W036W037W038W039W03+W03/W00AXE0BXE0CXE0DXE0EXE0FXE0GXE0HXE0IXE0JXE0KXE0LXE0MXE0NXE0OXE0PXE0QXE0RXE0SXE0TXE0UXE0VXE0WXE0XXE0YXE0ZXE0aXE0bXE0cXE0dXE0eXE0fXE0gXE0hXE0iXE0jXE0kXE0lXE0mXE0nXE0oXE0pXGUoTSpcTStcTSxcTS1cTS5cTS9cTTBcTTFcTTJcTTNcTTRcTTVcTTZcTTdcTThcTTlcTTpcTTtcTTxcTT1cTT5cTT9cTUBcTUFcTUJcTUNcTURcTUVcTUZcTUdcTUhcTUlcTUpcTUtcTUxcTU1cTU5cTU9cTVBcTVFcTVJcTVNcTVRcTVVcTVZcTVdcTVhcTVlcTVpcTVtcTVxcTV1cTV5cTV9cTWBcTWFcTWJcTWNcTWRcTWVcTWZcTWdcTWhcTWlcTWpcTWtcTWxcTW1cTW5cTW9cTXBcTXFcTXJcTXNcTXRcTXVcTXZcTXdcTXhcTXlcTXpcTXtcTXxcTX1cTX5cTX9cTYBcTYFcTYJcTYNcTYRcTYVcTYZcTYdcTYhcTYlcTYpcTYtcTYxcTY1cTY5cTY9cTZBcTZFcTZJcTZNcTZRcTZVcTZZcTZdcTZhcTZlcTZpcTZtcTZxcTZ1cTZ5cTZ9cTaBcTaFcTaJcTaNcTaRcTaVcTaZcTadcTahcTalcTapcTatcTaxcTa1cTa5cTa9cTbBcTbFcTbJcTbNcTbRcTbVcTbZcTbdcTbhcTblcTbpcTbtcTbxcTb1cTb5cTb9cTcBcTcFcTcJcTcNcTcRcTcVcTcZcTcdcTchcTclcTcpcTctcTcxcTc1cTc5cTc9cTdBcTdFcTdJcTdNcTdRcTdVcTdZcTddcTdhcTdlcTdpcTdtcTdxcTd1cTd5cTd9cTeBcTeFcTeJcTeNcTeRcTeVcTeZcTedcTehcTelcTepcTetcTexcTe1cTe5cTe9cTfBcTfFcTfJcTfNcTfRcTfVcTfZcTfdcTfhcTflcTfpcTftcTfxcTf1cTf5cTf9cTQBdTQFdTQJdTQNdTQRdTQVdTQZdTQddTQhdTQldTQpdTQtdTQxdTQ1dTQ5dTQ9dTRBdTRFdTRJdTRNdTRRdTRVdTRZdTRddTRhdTRldTRpdTRtdTRxdTR1dTR5dTR9dTSBdTSFdTSJdTSNdTSRdTSVdTSZdTSddTShdTSldTSpdTStdTSxdTS1dTS5dTS9dTTBdTTFdTTJdTTNdTTRdTTVdTTZdTTddTThdTTldTTpdTTtdTTxdTT1dTT5dTT9dTUBdTUFdTUJdTUNdTURdTUVdTUZdTUddTUhdTUldTUpdTUtdTUxdTU1dTU5dTU9dTVBdTVFdTVJdTVNdTVRdTVVdTVZdTVddTVhdTVldTVpdTVtdTVxdTV1dTV5dTV9dTWBdTWFdTWJdTWNdTWRdTWVdTWZdTWddTWhdTWldTWpdTWtdTWxdTW1dTW5dTW9dTXBdTXFdTXJdTXNdTXRdTXVdTXZdTXddTXhdTXldTXpdTXtdTXxdTX1dTX5dTX9dTYBdTYFdTYJdTYNdTYRdTYVdTYZdTYddTYhdTYldTYpdTYtdTYxdTY1dTY5dTY9dTZBdTZFdTZJdTZNdTZRdTZVdTZZdTZddTZhdTZldTZpdTZtdTZxdTZ1dTZ5dTZ9dTaBdTaFdTaJdTaNdTaRdTaVdTaZdTaddTahdTaldTapdTatdTaxdTa1dTa5dTa9dTbBdTbFdTbJdTbNdTbRdTbVdTbZdTbddTbhdTbldTbpdTbtdTbxdTb1dTb5dTb9dTcBdTcFdTcJdTcNdTcRdTcVdTcZdTcddTchdTcldTcpdTctdTcxdTc1dTc5dTc9dTdBdTdFdTdJdTdNdTdRdTdVdTdZdTdddTdhdTdldTdpdTdtdTdxdTd1dTd5dTd9dTeBdTeFdTeJdTeNdTeRdTeVdTeZdTeddTehdTeldTepdTetdTexdTe1dTe5dTe9dTfBdTfFdTfJdTfNdTfRdTfVdTfZdTfddTfhdTfldTfpdTftdTfxdTf1dTf5dTf9dTQBeTQFeTQJeTQNeTQReTQVeTQZeTQdeTQheTQleTQpeTQteTQxeTQ1eTQ5eTQ9eTRBeTRFeTRJeTRNeTRReTRVeTRZeTRdeTRheTRleTRpeTRteTRxeTR1eTR5eTR9eTSBeTSFeTSJeTSNeTSReTSVeTSZeTSdeTSheTSleTSpeTSteTSxeTS1eTS5eTS9eTTBeTTFeTTJeTTNeTTReTTVeTTZeTTdeTTheTTleTTpeTTteTTxeTT1eTT5eTT9eTUBeTUFeTUJeTUNeTUReTUVeTUZeTUdeTUheTUleTUpeTUteTUxeTU1eTU5eTU9eTVBeTVFeTVJeTVNeTVReTVVeTVZeTVdeTVheTVleTVpeTVteTVxeTV1eTV5eTV9eTWBeTWFeTWJeTWNeTWReTWVeTWZeTWdeTWheTWleTWpeTWteTWxeTW1eTW5eTW9eTXBeTXFeTXJeTXNeTXReTXVeTXZeTXdeTXheTXleTXpeTXteTXxeTX1eTX5eTX9eTYBeTYFeTYJeTYNeTYReTYVeTYZeTYdeTYheTYleTYpeTYteTYxeTY1eTY5eTY9eTZBeTZFeTZJeTZNeTZReTZVeTZZeTZdeTZheTZleTZpeTZteTZxeTZ1eTZ5eTZ9eTaBeTaFeTaJeTaNeTaReTaVeTaZeTadeTaheTaleTapeTateTaxeTa1eTa5eTa9eTbBeTbFeTbJeTbNeTbReTbVeTbZeTbdeTbheTbleTbpeTbteTbxeTb1eTb5eTb9eTcBeTcFeTcJeTcNeTcReTcVeTcZeTcdeTcheTcleTcpeTcteTcxeTc1eTc5eTc9eTdBeTdFeTdJeTdNeTdReTdVeTdZeTddeTdheTdleTdpeTdteTdxeTd1eTd5eTd9eTeBeTeFeTeJeTeNeTeReTeVeTeZeTedeTeheTeleTepeTeteTexeTe1eTe5eTe9eTfBeTfFeTfJeTfNeTfReTfVeTfZeTfdeZUsEXXLtDgAAKEsASwFLAksDSwRLBUsGSwdLCEsJSwpLC0sMSw1LDksPSxBLEUsSSxNLFEsVSxZLF0sYSxlLGksbSxxLHUseSx9LIEshSyJLI0skSyVLJksnSyhLKUsqSytLLEstSy5LL0swSzFLMkszSzRLNUs2SzdLOEs5SzpLO0s8Sz1LPks/S0BLQUtCS0NLREtFS0ZLR0tIS0lLSktLS0xLTUtOS09LUEtRS1JLU0tUS1VLVktXS1hLWUtaS1tLXEtdS15LX0tgS2FLYktjS2RLZUtmS2dLaEtpS2pLa0tsS21LbktvS3BLcUtyS3NLdEt1S3ZLd0t4S3lLekt7S3xLfUt+S39LgEuBS4JLg0uES4VLhkuHS4hLiUuKS4tLjEuNS45Lj0uQS5FLkkuTS5RLlUuWS5dLmEuZS5pLm0ucS51LnkufS6BLoUuiS6NLpEulS6ZLp0uoS6lLqkurS6xLrUuuS69LsEuxS7JLs0u0S7VLtku3S7hLuUu6S7tLvEu9S75Lv0vAS8FLwkvDS8RLxUvGS8dLyEvJS8pLy0vMS81LzkvPS9BL0UvSS9NL1EvVS9ZL10vYS9lL2kvbS9xL3UveS99L4EvhS+JL40vkS+VL5kvnS+hL6UvqS+tL7EvtS+5L70vwS/FL8kvzS/RL9Uv2S/dL+Ev5S/pL+0v8S/1L/kv/TQABTQEBTQIBTQMBTQQBTQUBTQYBTQcBTQgBTQkBTQoBTQsBTQwBTQ0BTQ4BTQ8BTRABTREBTRIBTRMBTRQBTRUBTRYBTRcBTRgBTRkBTRoBTRsBTRwBTR0BTR4BTR8BTSABTSEBTSIBTSMBTSQBTSUBTSYBTScBTSgBTSkBTSoBTSsBTSwBTS0BTS4BTS8BTTABTTEBTTIBTTMBTTQBTTUBTTYBTTcBTTgBTTkBTToBTTsBTTwBTT0BTT4BTT8BTUABTUEBTUIBTUMBTUQBTUUBTUYBTUcBTUgBTUkBTUoBTUsBTUwBTU0BTU4BTU8BTVABTVEBTVIBTVMBTVQBTVUBTVYBTVcBTVgBTVkBTVoBTVsBTVwBTV0BTV4BTV8BTWABTWEBTWIBTWMBTWQBTWUBTWYBTWcBTWgBTWkBTWoBTWsBTWwBTW0BTW4BTW8BTXABTXEBTXIBTXMBTXQBTXUBTXYBTXcBTXgBTXkBTXoBTXsBTXwBTX0BTX4BTX8BTYABTYEBTYIBTYMBTYQBTYUBTYYBTYcBTYgBTYkBTYoBTYsBTYwBTY0BTY4BTY8BTZABTZEBTZIBTZMBTZQBTZUBTZYBTZcBTZgBTZkBTZoBTZsBTZwBTZ0BTZ4BTZ8BTaABTaEBTaIBTaMBTaQBTaUBTaYBTacBTagBTakBTaoBTasBTawBTa0BTa4BTa8BTbABTbEBTbIBTbMBTbQBTbUBTbYBTbcBTbgBTbkBTboBTbsBTbwBTb0BTb4BTb8BTcABTcEBTcIBTcMBTcQBTcUBTcYBTccBTcgBTckBTcoBTcsBTcwBTc0BTc4BTc8BTdABTdEBTdIBTdMBTdQBTdUBTdYBTdcBTdgBTdkBTdoBTdsBTdwBTd0BTd4BTd8BTeABTeEBTeIBTeMBTeQBTeUBTeYBTecBTegBTekBTeoBTesBTewBTe0BTe4BTe8BTfABTfEBTfIBTfMBTfQBTfUBTfYBTfcBTfgBTfkBTfoBTfsBTfwBTf0BTf4BTf8BTQACTQECTQICTQMCTQQCTQUCTQYCTQcCTQgCTQkCTQoCTQsCTQwCTQ0CTQ4CTQ8CTRACTRECTRICTRMCTRQCTRUCTRYCTRcCTRgCTRkCTRoCTRsCTRwCTR0CTR4CTR8CTSACTSECTSICTSMCTSQCTSUCTSYCTScCTSgCTSkCTSoCTSsCTSwCTS0CTS4CTS8CTTACTTECTTICTTMCTTQCTTUCTTYCTTcCTTgCTTkCTToCTTsCTTwCTT0CTT4CTT8CTUACTUECTUICTUMCTUQCTUUCTUYCTUcCTUgCTUkCTUoCTUsCTUwCTU0CTU4CTU8CTVACTVECTVICTVMCTVQCTVUCTVYCTVcCTVgCTVkCTVoCTVsCTVwCTV0CTV4CTV8CTWACTWECTWICTWMCTWQCTWUCTWYCTWcCTWgCTWkCTWoCTWsCTWwCTW0CTW4CTW8CTXACTXECTXICTXMCTXQCTXUCTXYCTXcCTXgCTXkCTXoCTXsCTXwCTX0CTX4CTX8CTYACTYECTYICTYMCTYQCTYUCTYYCTYcCTYgCTYkCTYoCTYsCTYwCTY0CTY4CTY8CTZACTZECTZICTZMCTZQCTZUCTZYCTZcCTZgCTZkCTZoCTZsCTZwCTZ0CTZ4CTZ8CTaACTaECTaICTaMCTaQCTaUCTaYCTacCTagCTakCTaoCTasCTawCTa0CTa4CTa8CTbACTbECTbICTbMCTbQCTbUCTbYCTbcCTbgCTbkCTboCTbsCTbwCTb0CTb4CTb8CTcACTcECTcICTcMCTcQCTcUCTcYCTccCTcgCTckCTcoCTcsCTcwCTc0CTc4CTc8CTdACTdECTdICTdMCTdQCTdUCTdYCTdcCTdgCTdkCTdoCTdsCTdwCTd0CTd4CTd8CTeACTeECTeICTeMCTeQCTeUCTeYCTecCTegCTekCTeoCTesCTewCTe0CTe4CTe8CTfACTfECTfICTfMCTfQCTfUCTfYCTfcCTfgCTfkCTfoCTfsCTfwCTf0CTf4CTf8CTQADTQEDTQIDTQMDTQQDTQUDTQYDTQcDTQgDTQkDTQoDTQsDTQwDTQ0DTQ4DTQ8DTRADTREDTRIDTRMDTRQDTRUDTRYDTRcDTRgDTRkDTRoDTRsDTRwDTR0DTR4DTR8DTSADTSEDTSIDTSMDTSQDTSUDTSYDTScDTSgDTSkDTSoDTSsDTSwDTS0DTS4DTS8DTTADTTEDTTIDTTMDTTQDTTUDTTYDTTcDTTgDTTkDTToDTTsDTTwDTT0DTT4DTT8DTUADTUEDTUIDTUMDTUQDTUUDTUYDTUcDTUgDTUkDTUoDTUsDTUwDTU0DTU4DTU8DTVADTVEDTVIDTVMDTVQDTVUDTVYDTVcDTVgDTVkDTVoDTVsDTVwDTV0DTV4DTV8DTWADTWEDTWIDTWMDTWQDTWUDTWYDTWcDTWgDTWkDTWoDTWsDTWwDTW0DTW4DTW8DTXADTXEDTXIDTXMDTXQDTXUDTXYDTXcDTXgDTXkDTXoDTXsDTXwDTX0DTX4DTX8DTYADTYEDTYIDTYMDTYQDTYUDTYYDTYcDTYgDTYkDTYoDTYsDTYwDTY0DTY4DTY8DTZADTZEDTZIDTZMDTZQDTZUDTZYDTZcDTZgDTZkDTZoDTZsDTZwDTZ0DTZ4DTZ8DTaADTaEDTaIDTaMDTaQDTaUDTaYDTacDTagDTakDTaoDTasDTawDTa0DTa4DTa8DTbADTbEDTbIDTbMDTbQDTbUDTbYDTbcDTbgDTbkDTboDTbsDTbwDTb0DTb4DTb8DTcADTcEDTcIDTcMDTcQDTcUDTcYDTccDTcgDTckDTcoDTcsDTcwDTc0DTc4DTc8DTdADTdEDTdIDTdMDTdQDTdUDTdYDTdcDTdgDTdkDTdoDTdsDTdwDTd0DTd4DTd8DTeADTeEDTeIDTeMDTeQDTeUDTeYDTecDZShN6ANN6QNN6gNN6wNN7ANN7QNN7gNN7wNN8ANN8QNN8gNN8wNN9ANN9QNN9gNN9wNN+ANN+QNN+gNN+wNN/ANN/QNN/gNN/wNNAARNAQRNAgRNAwRNBARNBQRNBgRNBwRNCARNCQRNCgRNCwRNDARNDQRNDgRNDwRNEARNEQRNEgRNEwRNFARNFQRNFgRNFwRNGARNGQRNGgRNGwRNHARNHQRNHgRNHwRNIARNIQRNIgRNIwRNJARNJQRNJgRNJwRNKARNKQRNKgRNKwRNLARNLQRNLgRNLwRNMARNMQRNMgRNMwRNNARNNQRNNgRNNwRNOARNOQRNOgRNOwRNPARNPQRNPgRNPwRNQARNQQRNQgRNQwRNRARNRQRNRgRNRwRNSARNSQRNSgRNSwRNTARNTQRNTgRNTwRNUARNUQRNUgRNUwRNVARNVQRNVgRNVwRNWARNWQRNWgRNWwRNXARNXQRNXgRNXwRNYARNYQRNYgRNYwRNZARNZQRNZgRNZwRNaARNaQRNagRNawRNbARNbQRNbgRNbwRNcARNcQRNcgRNcwRNdARNdQRNdgRNdwRNeARNeQRNegRNewRNfARNfQRNfgRNfwRNgARNgQRNggRNgwRNhARNhQRNhgRNhwRNiARNiQRNigRNiwRNjARNjQRNjgRNjwRNkARNkQRNkgRNkwRNlARNlQRNlgRNlwRNmARNmQRNmgRNmwRNnARNnQRNngRNnwRNoARNoQRNogRNowRNpARNpQRNpgRNpwRNqARNqQRNqgRNqwRNrARNrQRNrgRNrwRNsARNsQRNsgRNswRNtARNtQRNtgRNtwRNuARNuQRNugRNuwRNvARNvQRNvgRNvwRNwARNwQRNwgRNwwRNxARNxQRNxgRNxwRNyARNyQRNygRNywRNzARNzQRNzgRNzwRN0ARN0QRN0gRN0wRN1ARN1QRN1gRN1wRN2ARN2QRN2gRN2wRN3ARN3QRN3gRN3wRN4ARN4QRN4gRN4wRN5ARN5QRN5gRN5wRN6ARN6QRN6gRN6wRN7ARN7QRN7gRN7wRN8ARN8QRN8gRN8wRN9ARN9QRN9gRN9wRN+ARN+QRN+gRN+wRN/ARN/QRN/gRN/wRNAAVNAQVNAgVNAwVNBAVNBQVNBgVNBwVNCAVNCQVNCgVNCwVNDAVNDQVNDgVNDwVNEAVNEQVNEgVNEwVNFAVNFQVNFgVNFwVNGAVNGQVNGgVNGwVNHAVNHQVNHgVNHwVNIAVNIQVNIgVNIwVNJAVNJQVNJgVNJwVNKAVNKQVNKgVNKwVNLAVNLQVNLgVNLwVNMAVNMQVNMgVNMwVNNAVNNQVNNgVNNwVNOAVNOQVNOgVNOwVNPAVNPQVNPgVNPwVNQAVNQQVNQgVNQwVNRAVNRQVNRgVNRwVNSAVNSQVNSgVNSwVNTAVNTQVNTgVNTwVNUAVNUQVNUgVNUwVNVAVNVQVNVgVNVwVNWAVNWQVNWgVNWwVNXAVNXQVNXgVNXwVNYAVNYQVNYgVNYwVNZAVNZQVNZgVNZwVNaAVNaQVNagVNawVNbAVNbQVNbgVNbwVNcAVNcQVNcgVNcwVNdAVNdQVNdgVNdwVNeAVNeQVNegVNewVNfAVNfQVNfgVNfwVNgAVNgQVNggVNgwVNhAVNhQVNhgVNhwVNiAVNiQVNigVNiwVNjAVNjQVNjgVNjwVNkAVNkQVNkgVNkwVNlAVNlQVNlgVNlwVNmAVNmQVNmgVNmwVNnAVNnQVNngVNnwVNoAVNoQVNogVNowVNpAVNpQVNpgVNpwVNqAVNqQVNqgVNqwVNrAVNrQVNrgVNrwVNsAVNsQVNsgVNswVNtAVNtQVNtgVNtwVNuAVNuQVNugVNuwVNvAVNvQVNvgVNvwVNwAVNwQVNwgVNwwVNxAVNxQVNxgVNxwVNyAVNyQVNygVNywVNzAVNzQVNzgVNzwVN0AVN0QVN0gVN0wVN1AVN1QVN1gVN1wVN2AVN2QVN2gVN2wVN3AVN3QVN3gVN3wVN4AVN4QVN4gVN4wVN5AVN5QVN5gVN5wVN6AVN6QVN6gVN6wVN7AVN7QVN7gVN7wVN8AVN8QVN8gVN8wVN9AVN9QVN9gVN9wVN+AVN+QVN+gVN+wVN/AVN/QVN/gVN/wVNAAZNAQZNAgZNAwZNBAZNBQZNBgZNBwZNCAZNCQZNCgZNCwZNDAZNDQZNDgZNDwZNEAZNEQZNEgZNEwZNFAZNFQZNFgZNFwZNGAZNGQZNGgZNGwZNHAZNHQZNHgZNHwZNIAZNIQZNIgZNIwZNJAZNJQZNJgZNJwZNKAZNKQZNKgZNKwZNLAZNLQZNLgZNLwZNMAZNMQZNMgZNMwZNNAZNNQZNNgZNNwZNOAZNOQZNOgZNOwZNPAZNPQZNPgZNPwZNQAZNQQZNQgZNQwZNRAZNRQZNRgZNRwZNSAZNSQZNSgZNSwZNTAZNTQZNTgZNTwZNUAZNUQZNUgZNUwZNVAZNVQZNVgZNVwZNWAZNWQZNWgZNWwZNXAZNXQZNXgZNXwZNYAZNYQZNYgZNYwZNZAZNZQZNZgZNZwZNaAZNaQZNagZNawZNbAZNbQZNbgZNbwZNcAZNcQZNcgZNcwZNdAZNdQZNdgZNdwZNeAZNeQZNegZNewZNfAZNfQZNfgZNfwZNgAZNgQZNggZNgwZNhAZNhQZNhgZNhwZNiAZNiQZNigZNiwZNjAZNjQZNjgZNjwZNkAZNkQZNkgZNkwZNlAZNlQZNlgZNlwZNmAZNmQZNmgZNmwZNnAZNnQZNngZNnwZNoAZNoQZNogZNowZNpAZNpQZNpgZNpwZNqAZNqQZNqgZNqwZNrAZNrQZNrgZNrwZNsAZNsQZNsgZNswZNtAZNtQZNtgZNtwZNuAZNuQZNugZNuwZNvAZNvQZNvgZNvwZNwAZNwQZNwgZNwwZNxAZNxQZNxgZNxwZNyAZNyQZNygZNywZNzAZNzQZNzgZNzwZN0AZN0QZN0gZN0wZN1AZN1QZN1gZN1wZN2AZN2QZN2gZN2wZN3AZN3QZN3gZN3wZN4AZN4QZN4gZN4wZN5AZN5QZN5gZN5wZN6AZN6QZN6gZN6wZN7AZN7QZN7gZN7wZN8AZN8QZN8gZN8wZN9AZN9QZN9gZN9wZN+AZN+QZN+gZN+wZN/AZN/QZN/gZN/wZNAAdNAQdNAgdNAwdNBAdNBQdNBgdNBwdNCAdNCQdNCgdNCwdNDAdNDQdNDgdNDwdNEAdNEQdNEgdNEwdNFAdNFQdNFgdNFwdNGAdNGQdNGgdNGwdNHAdNHQdNHgdNHwdNIAdNIQdNIgdNIwdNJAdNJQdNJgdNJwdNKAdNKQdNKgdNKwdNLAdNLQdNLgdNLwdNMAdNMQdNMgdNMwdNNAdNNQdNNgdNNwdNOAdNOQdNOgdNOwdNPAdNPQdNPgdNPwdNQAdNQQdNQgdNQwdNRAdNRQdNRgdNRwdNSAdNSQdNSgdNSwdNTAdNTQdNTgdNTwdNUAdNUQdNUgdNUwdNVAdNVQdNVgdNVwdNWAdNWQdNWgdNWwdNXAdNXQdNXgdNXwdNYAdNYQdNYgdNYwdNZAdNZQdNZgdNZwdNaAdNaQdNagdNawdNbAdNbQdNbgdNbwdNcAdNcQdNcgdNcwdNdAdNdQdNdgdNdwdNeAdNeQdNegdNewdNfAdNfQdNfgdNfwdNgAdNgQdNggdNgwdNhAdNhQdNhgdNhwdNiAdNiQdNigdNiwdNjAdNjQdNjgdNjwdNkAdNkQdNkgdNkwdNlAdNlQdNlgdNlwdNmAdNmQdNmgdNmwdNnAdNnQdNngdNnwdNoAdNoQdNogdNowdNpAdNpQdNpgdNpwdNqAdNqQdNqgdNqwdNrAdNrQdNrgdNrwdNsAdNsQdNsgdNswdNtAdNtQdNtgdNtwdNuAdNuQdNugdNuwdNvAdNvQdNvgdNvwdNwAdNwQdNwgdNwwdNxAdNxQdNxgdNxwdNyAdNyQdNygdNywdNzAdNzQdNzgdNzwdlKE3QB03RB03SB03TB03UB03VB03WB03XB03YB03ZB03aB03bB03cB03dB03eB03fB03gB03hB03iB03jB03kB03lB03mB03nB03oB03pB03qB03rB03sB03tB03uB03vB03wB03xB03yB03zB030B031B032B033B034B035B036B037B038B039B03+B03/B00ACE0BCE0CCE0DCE0ECE0FCE0GCE0HCE0ICE0JCE0KCE0LCE0MCE0NCE0OCE0PCE0QCE0RCE0SCE0TCE0UCE0VCE0WCE0XCE0YCE0ZCE0aCE0bCE0cCE0dCE0eCE0fCE0gCE0hCE0iCE0jCE0kCE0lCE0mCE0nCE0oCE0pCE0qCE0rCE0sCE0tCE0uCE0vCE0wCE0xCE0yCE0zCE00CE01CE02CE03CE04CE05CE06CE07CE08CE09CE0+CE0/CE1ACE1BCE1CCE1DCE1ECE1FCE1GCE1HCE1ICE1JCE1KCE1LCE1MCE1NCE1OCE1PCE1QCE1RCE1SCE1TCE1UCE1VCE1WCE1XCE1YCE1ZCE1aCE1bCE1cCE1dCE1eCE1fCE1gCE1hCE1iCE1jCE1kCE1lCE1mCE1nCE1oCE1pCE1qCE1rCE1sCE1tCE1uCE1vCE1wCE1xCE1yCE1zCE10CE11CE12CE13CE14CE15CE16CE17CE18CE19CE1+CE1/CE2ACE2BCE2CCE2DCE2ECE2FCE2GCE2HCE2ICE2JCE2KCE2LCE2MCE2NCE2OCE2PCE2QCE2RCE2SCE2TCE2UCE2VCE2WCE2XCE2YCE2ZCE2aCE2bCE2cCE2dCE2eCE2fCE2gCE2hCE2iCE2jCE2kCE2lCE2mCE2nCE2oCE2pCE2qCE2rCE2sCE2tCE2uCE2vCE2wCE2xCE2yCE2zCE20CE21CE22CE23CE24CE25CE26CE27CE28CE29CE2+CE2/CE3ACE3BCE3CCE3DCE3ECE3FCE3GCE3HCE3ICE3JCE3KCE3LCE3MCE3NCE3OCE3PCE3QCE3RCE3SCE3TCE3UCE3VCE3WCE3XCE3YCE3ZCE3aCE3bCE3cCE3dCE3eCE3fCE3gCE3hCE3iCE3jCE3kCE3lCE3mCE3nCE3oCE3pCE3qCE3rCE3sCE3tCE3uCE3vCE3wCE3xCE3yCE3zCE30CE31CE32CE33CE34CE35CE36CE37CE38CE39CE3+CE3/CE0ACU0BCU0CCU0DCU0ECU0FCU0GCU0HCU0ICU0JCU0KCU0LCU0MCU0NCU0OCU0PCU0QCU0RCU0SCU0TCU0UCU0VCU0WCU0XCU0YCU0ZCU0aCU0bCU0cCU0dCU0eCU0fCU0gCU0hCU0iCU0jCU0kCU0lCU0mCU0nCU0oCU0pCU0qCU0rCU0sCU0tCU0uCU0vCU0wCU0xCU0yCU0zCU00CU01CU02CU03CU04CU05CU06CU07CU08CU09CU0+CU0/CU1ACU1BCU1CCU1DCU1ECU1FCU1GCU1HCU1ICU1JCU1KCU1LCU1MCU1NCU1OCU1PCU1QCU1RCU1SCU1TCU1UCU1VCU1WCU1XCU1YCU1ZCU1aCU1bCU1cCU1dCU1eCU1fCU1gCU1hCU1iCU1jCU1kCU1lCU1mCU1nCU1oCU1pCU1qCU1rCU1sCU1tCU1uCU1vCU1wCU1xCU1yCU1zCU10CU11CU12CU13CU14CU15CU16CU17CU18CU19CU1+CU1/CU2ACU2BCU2CCU2DCU2ECU2FCU2GCU2HCU2ICU2JCU2KCU2LCU2MCU2NCU2OCU2PCU2QCU2RCU2SCU2TCU2UCU2VCU2WCU2XCU2YCU2ZCU2aCU2bCU2cCU2dCU2eCU2fCU2gCU2hCU2iCU2jCU2kCU2lCU2mCU2nCU2oCU2pCU2qCU2rCU2sCU2tCU2uCU2vCU2wCU2xCU2yCU2zCU20CU21CU22CU23CU24CU25CU26CU27CU28CU29CU2+CU2/CU3ACU3BCU3CCU3DCU3ECU3FCU3GCU3HCU3ICU3JCU3KCU3LCU3MCU3NCU3OCU3PCU3QCU3RCU3SCU3TCU3UCU3VCU3WCU3XCU3YCU3ZCU3aCU3bCU3cCU3dCU3eCU3fCU3gCU3hCU3iCU3jCU3kCU3lCU3mCU3nCU3oCU3pCU3qCU3rCU3sCU3tCU3uCU3vCU3wCU3xCU3yCU3zCU30CU31CU32CU33CU34CU35CU36CU37CU38CU39CU3+CU3/CU0ACk0BCk0CCk0DCk0ECk0FCk0GCk0HCk0ICk0JCk0KCk0LCk0MCk0NCk0OCk0PCk0QCk0RCk0SCk0TCk0UCk0VCk0WCk0XCk0YCk0ZCk0aCk0bCk0cCk0dCk0eCk0fCk0gCk0hCk0iCk0jCk0kCk0lCk0mCk0nCk0oCk0pCk0qCk0rCk0sCk0tCk0uCk0vCk0wCk0xCk0yCk0zCk00Ck01Ck02Ck03Ck04Ck05Ck06Ck07Ck08Ck09Ck0+Ck0/Ck1ACk1BCk1CCk1DCk1ECk1FCk1GCk1HCk1ICk1JCk1KCk1LCk1MCk1NCk1OCk1PCk1QCk1RCk1SCk1TCk1UCk1VCk1WCk1XCk1YCk1ZCk1aCk1bCk1cCk1dCk1eCk1fCk1gCk1hCk1iCk1jCk1kCk1lCk1mCk1nCk1oCk1pCk1qCk1rCk1sCk1tCk1uCk1vCk1wCk1xCk1yCk1zCk10Ck11Ck12Ck13Ck14Ck15Ck16Ck17Ck18Ck19Ck1+Ck1/Ck2ACk2BCk2CCk2DCk2ECk2FCk2GCk2HCk2ICk2JCk2KCk2LCk2MCk2NCk2OCk2PCk2QCk2RCk2SCk2TCk2UCk2VCk2WCk2XCk2YCk2ZCk2aCk2bCk2cCk2dCk2eCk2fCk2gCk2hCk2iCk2jCk2kCk2lCk2mCk2nCk2oCk2pCk2qCk2rCk2sCk2tCk2uCk2vCk2wCk2xCk2yCk2zCk20Ck21Ck22Ck23Ck24Ck25Ck26Ck27Ck28Ck29Ck2+Ck2/Ck3ACk3BCk3CCk3DCk3ECk3FCk3GCk3HCk3ICk3JCk3KCk3LCk3MCk3NCk3OCk3PCk3QCk3RCk3SCk3TCk3UCk3VCk3WCk3XCk3YCk3ZCk3aCk3bCk3cCk3dCk3eCk3fCk3gCk3hCk3iCk3jCk3kCk3lCk3mCk3nCk3oCk3pCk3qCk3rCk3sCk3tCk3uCk3vCk3wCk3xCk3yCk3zCk30Ck31Ck32Ck33Ck34Ck35Ck36Ck37Ck38Ck39Ck3+Ck3/Ck0AC00BC00CC00DC00EC00FC00GC00HC00IC00JC00KC00LC00MC00NC00OC00PC00QC00RC00SC00TC00UC00VC00WC00XC00YC00ZC00aC00bC00cC00dC00eC00fC00gC00hC00iC00jC00kC00lC00mC00nC00oC00pC00qC00rC00sC00tC00uC00vC00wC00xC00yC00zC000C001C002C003C004C005C006C007C008C009C00+C00/C01AC01BC01CC01DC01EC01FC01GC01HC01IC01JC01KC01LC01MC01NC01OC01PC01QC01RC01SC01TC01UC01VC01WC01XC01YC01ZC01aC01bC01cC01dC01eC01fC01gC01hC01iC01jC01kC01lC01mC01nC01oC01pC01qC01rC01sC01tC01uC01vC01wC01xC01yC01zC010C011C012C013C014C015C016C017C018C019C01+C01/C02AC02BC02CC02DC02EC02FC02GC02HC02IC02JC02KC02LC02MC02NC02OC02PC02QC02RC02SC02TC02UC02VC02WC02XC02YC02ZC02aC02bC02cC02dC02eC02fC02gC02hC02iC02jC02kC02lC02mC02nC02oC02pC02qC02rC02sC02tC02uC02vC02wC02xC02yC02zC020C021C022C023C2UoTbgLTbkLTboLTbsLTbwLTb0LTb4LTb8LTcALTcELTcILTcMLTcQLTcULTcYLTccLTcgLTckLTcoLTcsLTcwLTc0LTc4LTc8LTdALTdELTdILTdMLTdQLTdULTdYLTdcLTdgLTdkLTdoLTdsLTdwLTd0LTd4LTd8LTeALTeELTeILTeMLTeQLTeULTeYLTecLTegLTekLTeoLTesLTewLTe0LTe4LTe8LTfALTfELTfILTfMLTfQLTfULTfYLTfcLTfgLTfkLTfoLTfsLTfwLTf0LTf4LTf8LTQAMTQEMTQIMTQMMTQQMTQUMTQYMTQcMTQgMTQkMTQoMTQsMTQwMTQ0MTQ4MTQ8MTRAMTREMTRIMTRMMTRQMTRUMTRYMTRcMTRgMTRkMTRoMTRsMTRwMTR0MTR4MTR8MTSAMTSEMTSIMTSMMTSQMTSUMTSYMTScMTSgMTSkMTSoMTSsMTSwMTS0MTS4MTS8MTTAMTTEMTTIMTTMMTTQMTTUMTTYMTTcMTTgMTTkMTToMTTsMTTwMTT0MTT4MTT8MTUAMTUEMTUIMTUMMTUQMTUUMTUYMTUcMTUgMTUkMTUoMTUsMTUwMTU0MTU4MTU8MTVAMTVEMTVIMTVMMTVQMTVUMTVYMTVcMTVgMTVkMTVoMTVsMTVwMTV0MTV4MTV8MTWAMTWEMTWIMTWMMTWQMTWUMTWYMTWcMTWgMTWkMTWoMTWsMTWwMTW0MTW4MTW8MTXAMTXEMTXIMTXMMTXQMTXUMTXYMTXcMTXgMTXkMTXoMTXsMTXwMTX0MTX4MTX8MTYAMTYEMTYIMTYMMTYQMTYUMTYYMTYcMTYgMTYkMTYoMTYsMTYwMTY0MTY4MTY8MTZAMTZEMTZIMTZMMTZQMTZUMTZYMTZcMTZgMTZkMTZoMTZsMTZwMTZ0MTZ4MTZ8MTaAMTaEMTaIMTaMMTaQMTaUMTaYMTacMTagMTakMTaoMTasMTawMTa0MTa4MTa8MTbAMTbEMTbIMTbMMTbQMTbUMTbYMTbcMTbgMTbkMTboMTbsMTbwMTb0MTb4MTb8MTcAMTcEMTcIMTcMMTcQMTcUMTcYMTccMTcgMTckMTcoMTcsMTcwMTc0MTc4MTc8MTdAMTdEMTdIMTdMMTdQMTdUMTdYMTdcMTdgMTdkMTdoMTdsMTdwMTd0MTd4MTd8MTeAMTeEMTeIMTeMMTeQMTeUMTeYMTecMTegMTekMTeoMTesMTewMTe0MTe4MTe8MTfAMTfEMTfIMTfMMTfQMTfUMTfYMTfcMTfgMTfkMTfoMTfsMTfwMTf0MTf4MTf8MTQANTQENTQINTQMNTQQNTQUNTQYNTQcNTQgNTQkNTQoNTQsNTQwNTQ0NTQ4NTQ8NTRANTRENTRINTRMNTRQNTRUNTRYNTRcNTRgNTRkNTRoNTRsNTRwNTR0NTR4NTR8NTSANTSENTSINTSMNTSQNTSUNTSYNTScNTSgNTSkNTSoNTSsNTSwNTS0NTS4NTS8NTTANTTENTTINTTMNTTQNTTUNTTYNTTcNTTgNTTkNTToNTTsNTTwNTT0NTT4NTT8NTUANTUENTUINTUMNTUQNTUUNTUYNTUcNTUgNTUkNTUoNTUsNTUwNTU0NTU4NTU8NTVANTVENTVINTVMNTVQNTVUNTVYNTVcNTVgNTVkNTVoNTVsNTVwNTV0NTV4NTV8NTWANTWENTWINTWMNTWQNTWUNTWYNTWcNTWgNTWkNTWoNTWsNTWwNTW0NTW4NTW8NTXANTXENTXINTXMNTXQNTXUNTXYNTXcNTXgNTXkNTXoNTXsNTXwNTX0NTX4NTX8NTYANTYENTYINTYMNTYQNTYUNTYYNTYcNTYgNTYkNTYoNTYsNTYwNTY0NTY4NTY8NTZANTZENTZINTZMNTZQNTZUNTZYNTZcNTZgNTZkNTZoNTZsNZUsFXXLuDgAAKE2cDU2dDU2eDU2fDU2gDU2hDU2iDU2jDU2kDU2lDU2mDU2nDU2oDU2pDU2qDU2rDU2sDU2tDU2uDU2vDU2wDU2xDU2yDU2zDU20DU21DU22DU23DU24DU25DU26DU27DU28DU29DU2+DU2/DU3ADU3BDU3CDU3DDU3EDU3FDU3GDU3HDU3IDU3JDU3KDU3LDU3MDU3NDU3ODU3PDU3QDU3RDU3SDU3TDU3UDU3VDU3WDU3XDU3YDU3ZDU3aDU3bDU3cDU3dDU3eDU3fDU3gDU3hDU3iDU3jDU3kDU3lDU3mDU3nDU3oDU3pDU3qDU3rDU3sDU3tDU3uDU3vDU3wDU3xDU3yDU3zDU30DU31DU32DU33DU34DU35DU36DU37DU38DU39DU3+DU3/DU0ADk0BDk0CDk0DDk0EDk0FDk0GDk0HDk0IDk0JDk0KDk0LDk0MDk0NDk0ODk0PDk0QDk0RDk0SDk0TDk0UDk0VDk0WDk0XDk0YDk0ZDk0aDk0bDk0cDk0dDk0eDk0fDk0gDk0hDk0iDk0jDk0kDk0lDk0mDk0nDk0oDk0pDk0qDk0rDk0sDk0tDk0uDk0vDk0wDk0xDk0yDk0zDk00Dk01Dk02Dk03Dk04Dk05Dk06Dk07Dk08Dk09Dk0+Dk0/Dk1ADk1BDk1CDk1DDk1EDk1FDk1GDk1HDk1IDk1JDk1KDk1LDk1MDk1NDk1ODk1PDk1QDk1RDk1SDk1TDk1UDk1VDk1WDk1XDk1YDk1ZDk1aDk1bDk1cDk1dDk1eDk1fDk1gDk1hDk1iDk1jDk1kDk1lDk1mDk1nDk1oDk1pDk1qDk1rDk1sDk1tDk1uDk1vDk1wDk1xDk1yDk1zDk10Dk11Dk12Dk13Dk14Dk15Dk16Dk17Dk18Dk19Dk1+Dk1/Dk2ADk2BDk2CDk2DDk2EDk2FDk2GDk2HDk2IDk2JDk2KDk2LDk2MDk2NDk2ODk2PDk2QDk2RDk2SDk2TDk2UDk2VDk2WDk2XDk2YDk2ZDk2aDk2bDk2cDk2dDk2eDk2fDk2gDk2hDk2iDk2jDk2kDk2lDk2mDk2nDk2oDk2pDk2qDk2rDk2sDk2tDk2uDk2vDk2wDk2xDk2yDk2zDk20Dk21Dk22Dk23Dk24Dk25Dk26Dk27Dk28Dk29Dk2+Dk2/Dk3ADk3BDk3CDk3DDk3EDk3FDk3GDk3HDk3IDk3JDk3KDk3LDk3MDk3NDk3ODk3PDk3QDk3RDk3SDk3TDk3UDk3VDk3WDk3XDk3YDk3ZDk3aDk3bDk3cDk3dDk3eDk3fDk3gDk3hDk3iDk3jDk3kDk3lDk3mDk3nDk3oDk3pDk3qDk3rDk3sDk3tDk3uDk3vDk3wDk3xDk3yDk3zDk30Dk31Dk32Dk33Dk34Dk35Dk36Dk37Dk38Dk39Dk3+Dk3/Dk0AD00BD00CD00DD00ED00FD00GD00HD00ID00JD00KD00LD00MD00ND00OD00PD00QD00RD00SD00TD00UD00VD00WD00XD00YD00ZD00aD00bD00cD00dD00eD00fD00gD00hD00iD00jD00kD00lD00mD00nD00oD00pD00qD00rD00sD00tD00uD00vD00wD00xD00yD00zD000D001D002D003D004D005D006D007D008D009D00+D00/D01AD01BD01CD01DD01ED01FD01GD01HD01ID01JD01KD01LD01MD01ND01OD01PD01QD01RD01SD01TD01UD01VD01WD01XD01YD01ZD01aD01bD01cD01dD01eD01fD01gD01hD01iD01jD01kD01lD01mD01nD01oD01pD01qD01rD01sD01tD01uD01vD01wD01xD01yD01zD010D011D012D013D014D015D016D017D018D019D01+D01/D02AD02BD02CD02DD02ED02FD02GD02HD02ID02JD02KD02LD02MD02ND02OD02PD02QD02RD02SD02TD02UD02VD02WD02XD02YD02ZD02aD02bD02cD02dD02eD02fD02gD02hD02iD02jD02kD02lD02mD02nD02oD02pD02qD02rD02sD02tD02uD02vD02wD02xD02yD02zD020D021D022D023D024D025D026D027D028D029D02+D02/D03AD03BD03CD03DD03ED03FD03GD03HD03ID03JD03KD03LD03MD03ND03OD03PD03QD03RD03SD03TD03UD03VD03WD03XD03YD03ZD03aD03bD03cD03dD03eD03fD03gD03hD03iD03jD03kD03lD03mD03nD03oD03pD03qD03rD03sD03tD03uD03vD03wD03xD03yD03zD030D031D032D033D034D035D036D037D038D039D03+D03/D00AEE0BEE0CEE0DEE0EEE0FEE0GEE0HEE0IEE0JEE0KEE0LEE0MEE0NEE0OEE0PEE0QEE0REE0SEE0TEE0UEE0VEE0WEE0XEE0YEE0ZEE0aEE0bEE0cEE0dEE0eEE0fEE0gEE0hEE0iEE0jEE0kEE0lEE0mEE0nEE0oEE0pEE0qEE0rEE0sEE0tEE0uEE0vEE0wEE0xEE0yEE0zEE00EE01EE02EE03EE04EE05EE06EE07EE08EE09EE0+EE0/EE1AEE1BEE1CEE1DEE1EEE1FEE1GEE1HEE1IEE1JEE1KEE1LEE1MEE1NEE1OEE1PEE1QEE1REE1SEE1TEE1UEE1VEE1WEE1XEE1YEE1ZEE1aEE1bEE1cEE1dEE1eEE1fEE1gEE1hEE1iEE1jEE1kEE1lEE1mEE1nEE1oEE1pEE1qEE1rEE1sEE1tEE1uEE1vEE1wEE1xEE1yEE1zEE10EE11EE12EE13EE14EE15EE16EE17EE18EE19EE1+EE1/EE2AEE2BEE2CEE2DEE2EEE2FEE2GEE2HEE2IEE2JEE2KEE2LEE2MEE2NEE2OEE2PEE2QEE2REE2SEE2TEE2UEE2VEE2WEE2XEE2YEE2ZEE2aEE2bEE2cEE2dEE2eEE2fEE2gEE2hEE2iEE2jEE2kEE2lEE2mEE2nEE2oEE2pEE2qEE2rEE2sEE2tEE2uEE2vEE2wEE2xEE2yEE2zEE20EE21EE22EE23EE24EE25EE26EE27EE28EE29EE2+EE2/EE3AEE3BEE3CEE3DEE3EEE3FEE3GEE3HEE3IEE3JEE3KEE3LEE3MEE3NEE3OEE3PEE3QEE3REE3SEE3TEE3UEE3VEE3WEE3XEE3YEE3ZEE3aEE3bEE3cEE3dEE3eEE3fEE3gEE3hEE3iEE3jEE3kEE3lEE3mEE3nEE3oEE3pEE3qEE3rEE3sEE3tEE3uEE3vEE3wEE3xEE3yEE3zEE30EE31EE32EE33EE34EE35EE36EE37EE38EE39EE3+EE3/EE0AEU0BEU0CEU0DEU0EEU0FEU0GEU0HEU0IEU0JEU0KEU0LEU0MEU0NEU0OEU0PEU0QEU0REU0SEU0TEU0UEU0VEU0WEU0XEU0YEU0ZEU0aEU0bEU0cEU0dEU0eEU0fEU0gEU0hEU0iEU0jEU0kEU0lEU0mEU0nEU0oEU0pEU0qEU0rEU0sEU0tEU0uEU0vEU0wEU0xEU0yEU0zEU00EU01EU02EU03EU04EU05EU06EU07EU08EU09EU0+EU0/EU1AEU1BEU1CEU1DEU1EEU1FEU1GEU1HEU1IEU1JEU1KEU1LEU1MEU1NEU1OEU1PEU1QEU1REU1SEU1TEU1UEU1VEU1WEU1XEU1YEU1ZEU1aEU1bEU1cEU1dEU1eEU1fEU1gEU1hEU1iEU1jEU1kEU1lEU1mEU1nEU1oEU1pEU1qEU1rEU1sEU1tEU1uEU1vEU1wEU1xEU1yEU1zEU10EU11EU12EU13EU14EU15EU16EU17EU18EU19EU1+EU1/EU2AEU2BEU2CEU2DEWUoTYQRTYURTYYRTYcRTYgRTYkRTYoRTYsRTYwRTY0RTY4RTY8RTZARTZERTZIRTZMRTZQRTZURTZYRTZcRTZgRTZkRTZoRTZsRTZwRTZ0RTZ4RTZ8RTaARTaERTaIRTaMRTaQRTaURTaYRTacRTagRTakRTaoRTasRTawRTa0RTa4RTa8RTbARTbERTbIRTbMRTbQRTbURTbYRTbcRTbgRTbkRTboRTbsRTbwRTb0RTb4RTb8RTcARTcERTcIRTcMRTcQRTcURTcYRTccRTcgRTckRTcoRTcsRTcwRTc0RTc4RTc8RTdARTdERTdIRTdMRTdQRTdURTdYRTdcRTdgRTdkRTdoRTdsRTdwRTd0RTd4RTd8RTeARTeERTeIRTeMRTeQRTeURTeYRTecRTegRTekRTeoRTesRTewRTe0RTe4RTe8RTfARTfERTfIRTfMRTfQRTfURTfYRTfcRTfgRTfkRTfoRTfsRTfwRTf0RTf4RTf8RTQASTQESTQISTQMSTQQSTQUSTQYSTQcSTQgSTQkSTQoSTQsSTQwSTQ0STQ4STQ8STRASTRESTRISTRMSTRQSTRUSTRYSTRcSTRgSTRkSTRoSTRsSTRwSTR0STR4STR8STSASTSESTSISTSMSTSQSTSUSTSYSTScSTSgSTSkSTSoSTSsSTSwSTS0STS4STS8STTASTTESTTISTTMSTTQSTTUSTTYSTTcSTTgSTTkSTToSTTsSTTwSTT0STT4STT8STUASTUESTUISTUMSTUQSTUUSTUYSTUcSTUgSTUkSTUoSTUsSTUwSTU0STU4STU8STVASTVESTVISTVMSTVQSTVUSTVYSTVcSTVgSTVkSTVoSTVsSTVwSTV0STV4STV8STWASTWESTWISTWMSTWQSTWUSTWYSTWcSTWgSTWkSTWoSTWsSTWwSTW0STW4STW8STXASTXESTXISTXMSTXQSTXUSTXYSTXcSTXgSTXkSTXoSTXsSTXwSTX0STX4STX8STYASTYESTYISTYMSTYQSTYUSTYYSTYcSTYgSTYkSTYoSTYsSTYwSTY0STY4STY8STZASTZESTZISTZMSTZQSTZUSTZYSTZcSTZgSTZkSTZoSTZsSTZwSTZ0STZ4STZ8STaASTaESTaISTaMSTaQSTaUSTaYSTacSTagSTakSTaoSTasSTawSTa0STa4STa8STbASTbESTbISTbMSTbQSTbUSTbYSTbcSTbgSTbkSTboSTbsSTbwSTb0STb4STb8STcASTcESTcISTcMSTcQSTcUSTcYSTccSTcgSTckSTcoSTcsSTcwSTc0STc4STc8STdASTdESTdISTdMSTdQSTdUSTdYSTdcSTdgSTdkSTdoSTdsSTdwSTd0STd4STd8STeASTeESTeISTeMSTeQSTeUSTeYSTecSTegSTekSTeoSTesSTewSTe0STe4STe8STfASTfESTfISTfMSTfQSTfUSTfYSTfcSTfgSTfkSTfoSTfsSTfwSTf0STf4STf8STQATTQETTQITTQMTTQQTTQUTTQYTTQcTTQgTTQkTTQoTTQsTTQwTTQ0TTQ4TTQ8TTRATTRETTRITTRMTTRQTTRUTTRYTTRcTTRgTTRkTTRoTTRsTTRwTTR0TTR4TTR8TTSATTSETTSITTSMTTSQTTSUTTSYTTScTTSgTTSkTTSoTTSsTTSwTTS0TTS4TTS8TTTATTTETTTITTTMTTTQTTTUTTTYTTTcTTTgTTTkTTToTTTsTTTwTTT0TTT4TTT8TTUATTUETTUITTUMTTUQTTUUTTUYTTUcTTUgTTUkTTUoTTUsTTUwTTU0TTU4TTU8TTVATTVETTVITTVMTTVQTTVUTTVYTTVcTTVgTTVkTTVoTTVsTTVwTTV0TTV4TTV8TTWATTWETTWITTWMTTWQTTWUTTWYTTWcTTWgTTWkTTWoTTWsTTWwTTW0TTW4TTW8TTXATTXETTXITTXMTTXQTTXUTTXYTTXcTTXgTTXkTTXoTTXsTTXwTTX0TTX4TTX8TTYATTYETTYITTYMTTYQTTYUTTYYTTYcTTYgTTYkTTYoTTYsTTYwTTY0TTY4TTY8TTZATTZETTZITTZMTTZQTTZUTTZYTTZcTTZgTTZkTTZoTTZsTTZwTTZ0TTZ4TTZ8TTaATTaETTaITTaMTTaQTTaUTTaYTTacTTagTTakTTaoTTasTTawTTa0TTa4TTa8TTbATTbETTbITTbMTTbQTTbUTTbYTTbcTTbgTTbkTTboTTbsTTbwTTb0TTb4TTb8TTcATTcETTcITTcMTTcQTTcUTTcYTTccTTcgTTckTTcoTTcsTTcwTTc0TTc4TTc8TTdATTdETTdITTdMTTdQTTdUTTdYTTdcTTdgTTdkTTdoTTdsTTdwTTd0TTd4TTd8TTeATTeETTeITTeMTTeQTTeUTTeYTTecTTegTTekTTeoTTesTTewTTe0TTe4TTe8TTfATTfETTfITTfMTTfQTTfUTTfYTTfcTTfgTTfkTTfoTTfsTTfwTTf0TTf4TTf8TTQAUTQEUTQIUTQMUTQQUTQUUTQYUTQcUTQgUTQkUTUkUTUoUTUsUTUwUTU0UTU4UTU8UTVAUTVEUTVIUTVMUTVQUTVUUTVYUTVcUTVgUTVkUTVoUTVsUTVwUTV0UTV4UTV8UTWAUTWEUTWIUTWMUTWQUTWUUTWYUTWcUTWgUTWkUTWoUTWsUTWwUTW0UTW4UTW8UTXAUTXEUTXIUTXMUTXQUTXUUTXYUTXcUTXgUTXkUTXoUTXsUTXwUTX0UTX4UTX8UTYAUTYEUTYIUTYMUTYQUTYUUTYYUTYcUTYgUTYkUTYoUTYsUTYwUTY0UTY4UTY8UTZAUTZEUTZIUTZMUTZQUTZUUTZYUTZcUTZgUTZkUTZoUTZsUTZwUTZ0UTZ4UTZ8UTaAUTaEUTaIUTaMUTaQUTaUUZUsGXXLvDgAAKE0KFE0LFE0MFE0NFE0OFE0PFE0QFE0RFE0SFE0TFE0UFE0VFE0WFE0XFE0YFE0ZFE0aFE0bFE0cFE0dFE0eFE0fFE0gFE0hFE0iFE0jFE0kFE0lFE0mFE0nFE0oFE0pFE0qFE0rFE0sFE0tFE0uFE0vFE0wFE0xFE0yFE0zFE00FE01FE02FE03FE04FE05FE06FE07FE08FE09FE0+FE0/FE1AFE1BFE1CFE1DFE1EFE1FFE1GFE1HFE1IFGV1h1UMc3VyZmFjZUNvbG9ycvAOAABN+F5LB31y8Q4AAChLCF1y8g4AAChNQlhNQ1hNRFhNRVhNRlhNR1hNSFhNSVhNSlhNS1hNTFhNTVhNTlhNT1hNUFhNUVhNUlhNU1hNVFhNVVhNVlhNV1hNWFhNWVhNWlhNW1hNXFhNXVhNXlhNX1hNYFhNYVhNYlhNY1hNZFhNZVhNZlhNZ1hNaFhNaVhNalhNa1hNbFhNbVhNblhNb1hNcFhNcVhNclhNc1hNdFhNdVhNdlhNd1hNeFhNeVhNelhNe1hNfFhNfVhNflhNf1hNgFhNgVhNglhNg1hNhFhNhVhNhlhNh1hNiFhNiVhNilhNi1hNjFhNjVhNjlhNj1hNkFhNkVhNklhNk1hNlFhNlVhNllhNl1hNmFhNmVhNmlhNm1hNnFhNnVhNnlhNn1hNoFhNoVhNolhNo1hNpFhNpVhNplhNp1hNqFhNqVhNqlhNq1hNrFhNrVhNrlhNr1hNsFhNsVhNslhNs1hNtFhNtVhNtlhNt1hNuFhNuVhNulhNu1hNvFhNvVhNvlhNv1hNwFhNwVhNwlhNw1hNxFhNxVhNxlhNx1hNyFhNyVhNylhNy1hNzFhNzVhNzlhNz1hN0FhN0VhN0lhN01hN1FhN1VhN1lhN11hN2FhN2VhN2lhN21hN3FhN3VhN3lhN31hN4FhN4VhN4lhN41hN5FhN5VhN5lhN51hN6FhN6VhN6lhN61hN7FhN7VhN7lhN71hN8FhN8VhN8lhN81hN9FhN9VhN9lhN91hN+FhN+VhN+lhN+1hN/FhN/VhN/lhN/1hNAFlNAVlNAllNA1lNBFlNBVlNBllNB1lNCFlNCVlNCllNC1lNDFlNDVlNDllND1lNEFlNEVlNEllNE1lNFFlNFVlNFllNF1lNGFlNGVlNGllNG1lNHFlNHVlNHllNH1lNIFlNIVlNIllNI1lNJFlNJVlNJllNJ1lNKFlNKVlNKllNK1lNLFlNLVlNLllNL1lNMFlNMVlNMllNM1lNNFlNNVlNNllNN1lNOFlNOVlNOllNO1lNPFlNPVlNPllNP1lNQFlNQVlNQllNQ1lNRFlNRVlNRllNR1lNSFlNSVlNSllNS1lNTFlNTVlNTllNT1lNUFlNUVlNUllNU1lNVFlNVVlNVllNV1lNWFlNWVlNWllNW1lNXFlNXVlNXllNX1lNYFlNYVlNYllNY1lNZFlNZVlNZllNZ1lNaFlNaVlNallNa1lNbFlNbVlNbllNb1lNcFlNcVlNcllNc1lNdFlNdVlNdllNd1lNeFlNeVlNellNe1lNfFlNfVlNfllNf1lNgFlNgVlNgllNg1lNhFlNhVlNhllNh1lNiFlNiVlNillNi1lNjFlNjVlNjllNj1lNkFlNkVlNkllNk1lNlFlNlVlNlllNl1lNmFlNmVlNmllNm1lNnFlNnVlNnllNn1lNoFlNoVlNollNo1lNpFlNpVlNpllNp1lNqFlNqVlNqllNq1lNrFlNrVlNrllNr1lNsFlNsVlNsllNs1lNtFlNtVlNtllNt1lNuFlNuVlNullNu1lNvFlNvVlNvllNv1lNwFlNwVlNwllNw1lNxFlNxVlNxllNx1lNyFlNyVlNyllNy1lNzFlNzVlNzllNz1lN0FlN0VlN0llN01lN1FlN1VlN1llN11lN2FlN2VlN2llN21lN3FlN3VlN3llN31lN4FlN4VlN4llN41lN5FlN5VlN5llN51lN6FlN6VlN6llN61lN7FlN7VlN7llN71lN8FlN8VlN8llN81lN9FlN9VlN9llN91lN+FlN+VlN+llN+1lN/FlN/VlN/llN/1lNAFpNAVpNAlpNA1pNBFpNBVpNBlpNB1pNCFpNCVpNClpNC1pNDFpNDVpNDlpND1pNEFpNEVpNElpNE1pNFFpNFVpNFlpNF1pNGFpNGVpNGlpNG1pNHFpNHVpNHlpNH1pNIFpNIVpNIlpNI1pNJFpNJVpNJlpNJ1pNKFpNKVpNKlpNK1pNLFpNLVpNLlpNL1pNMFpNMVpNMlpNM1pNNFpNNVpNNlpNN1pNOFpNOVpNOlpNO1pNPFpNPVpNPlpNP1pNQFpNQVpNQlpNQ1pNRFpNRVpNRlpNR1pNSFpNSVpNSlpNS1pNTFpNTVpNTlpNT1pNUFpNUVpNUlpNU1pNVFpNVVpNVlpNV1pNWFpNWVpNWlpNW1pNXFpNXVpNXlpNX1pNYFpNYVpNYlpNY1pNZFpNZVpNZlpNZ1pNaFpNaVpNalpNa1pNbFpNbVpNblpNb1pNcFpNcVpNclpNc1pNdFpNdVpNdlpNd1pNeFpNeVpNelpNe1pNfFpNfVpNflpNf1pNgFpNgVpNglpNg1pNhFpNhVpNhlpNh1pNiFpNiVpNilpNi1pNjFpNjVpNjlpNj1pNkFpNkVpNklpNk1pNlFpNlVpNllpNl1pNmFpNmVpNmlpNm1pNnFpNnVpNnlpNn1pNoFpNoVpNolpNo1pNpFpNpVpNplpNp1pNqFpNqVpNqlpNq1pNrFpNrVpNrlpNr1pNsFpNsVpNslpNs1pNtFpNtVpNtlpNt1pNuFpNuVpNulpNu1pNvFpNvVpNvlpNv1pNwFpNwVpNwlpNw1pNxFpNxVpNxlpNx1pNyFpNyVpNylpNy1pNzFpNzVpNzlpNz1pN0FpN0VpN0lpN01pN1FpN1VpN1lpN11pN2FpN2VpN2lpN21pN3FpN3VpN3lpN31pN4FpN4VpN4lpN41pN5FpN5VpN5lpN51pN6FpN6VpN6lpN61pN7FpN7VpN7lpN71pN8FpN8VpN8lpN81pN9FpN9VpN9lpN91pN+FpN+VpN+lpN+1pN/FpN/VpN/lpN/1pNAFtNAVtNAltNA1tNBFtNBVtNBltNB1tNCFtNCVtNCltNC1tNDFtNDVtNDltND1tNEFtNEVtNEltNE1tNFFtNFVtNFltNF1tNGFtNGVtNGltNG1tNHFtNHVtNHltNH1tNIFtNIVtNIltNI1tNJFtNJVtNJltNJ1tNKFtNKVtNKltNK1tNLFtNLVtNLltNL1tNMFtNMVtNMltNM1tNNFtNNVtNNltNN1tNOFtNOVtNOltNO1tNPFtNPVtNPltNP1tNQFtNQVtNQltNQ1tNRFtNRVtNRltNR1tNSFtNSVtNSltNS1tNTFtNTVtNTltNT1tNUFtNUVtNUltNU1tNVFtNVVtNVltNV1tNWFtNWVtNWltNW1tNXFtNXVtNXltNX1tNYFtNYVtNYltNY1tNZFtNZVtNZltNZ1tNaFtNaVtNaltNa1tNbFtNbVtNbltNb1tNcFtNcVtNcltNc1tNdFtNdVtNdltNd1tNeFtNeVtNeltNe1tNfFtNfVtNfltNf1tNgFtNgVtNgltNg1tNhFtNhVtNhltNh1tNiFtNiVtNiltNi1tNjFtNjVtNjltNj1tNkFtNkVtNkltNk1tNlFtNlVtNlltNl1tNmFtNmVtNmltNm1tNnFtNnVtNnltNn1tNoFtNoVtNoltNo1tNpFtNpVtNpltNp1tNqFtNqVtNqltNq1tNrFtNrVtNrltNr1tNsFtNsVtNsltNs1tNtFtNtVtNtltNt1tNuFtNuVtNultNu1tNvFtNvVtNvltNv1tNwFtNwVtNwltNw1tNxFtNxVtNxltNx1tNyFtNyVtNyltNy1tNzFtNzVtNzltNz1tN0FtN0VtN0ltN01tN1FtN1VtN1ltN11tN2FtN2VtN2ltN21tN3FtN3VtN3ltN31tN4FtN4VtN4ltN41tN5FtN5VtN5ltN51tN6FtN6VtN6ltN61tN7FtN7VtN7ltN71tN8FtN8VtN8ltN81tN9FtN9VtN9ltN91tN+FtN+VtN+ltN+1tN/FtN/VtN/ltN/1tNAFxNAVxNAlxNA1xNBFxNBVxNBlxNB1xNCFxNCVxNClxNC1xNDFxNDVxNDlxND1xNEFxNEVxNElxNE1xNFFxNFVxNFlxNF1xNGFxNGVxNGlxNG1xNHFxNHVxNHlxNH1xNIFxNIVxNIlxNI1xNJFxNJVxNJlxNJ1xNKFxNKVxlKE0qXE0rXE0sXE0tXE0uXE0vXE0wXE0xXE0yXE0zXE00XE01XE02XE03XE04XE05XE06XE07XE08XE09XE0+XE0/XE1AXE1BXE1CXE1DXE1EXE1FXE1GXE1HXE1IXE1JXE1KXE1LXE1MXE1NXE1OXE1PXE1QXE1RXE1SXE1TXE1UXE1VXE1WXE1XXE1YXE1ZXE1aXE1bXE1cXE1dXE1eXE1fXE1gXE1hXE1iXE1jXE1kXE1lXE1mXE1nXE1oXE1pXE1qXE1rXE1sXE1tXE1uXE1vXE1wXE1xXE1yXE1zXE10XE11XE12XE13XE14XE15XE16XE17XE18XE19XE1+XE1/XE2AXE2BXE2CXE2DXE2EXE2FXE2GXE2HXE2IXE2JXE2KXE2LXE2MXE2NXE2OXE2PXE2QXE2RXE2SXE2TXE2UXE2VXE2WXE2XXE2YXE2ZXE2aXE2bXE2cXE2dXE2eXE2fXE2gXE2hXE2iXE2jXE2kXE2lXE2mXE2nXE2oXE2pXE2qXE2rXE2sXE2tXE2uXE2vXE2wXE2xXE2yXE2zXE20XE21XE22XE23XE24XE25XE26XE27XE28XE29XE2+XE2/XE3AXE3BXE3CXE3DXE3EXE3FXE3GXE3HXE3IXE3JXE3KXE3LXE3MXE3NXE3OXE3PXE3QXE3RXE3SXE3TXE3UXE3VXE3WXE3XXE3YXE3ZXE3aXE3bXE3cXE3dXE3eXE3fXE3gXE3hXE3iXE3jXE3kXE3lXE3mXE3nXE3oXE3pXE3qXE3rXE3sXE3tXE3uXE3vXE3wXE3xXE3yXE3zXE30XE31XE32XE33XE34XE35XE36XE37XE38XE39XE3+XE3/XE0AXU0BXU0CXU0DXU0EXU0FXU0GXU0HXU0IXU0JXU0KXU0LXU0MXU0NXU0OXU0PXU0QXU0RXU0SXU0TXU0UXU0VXU0WXU0XXU0YXU0ZXU0aXU0bXU0cXU0dXU0eXU0fXU0gXU0hXU0iXU0jXU0kXU0lXU0mXU0nXU0oXU0pXU0qXU0rXU0sXU0tXU0uXU0vXU0wXU0xXU0yXU0zXU00XU01XU02XU03XU04XU05XU06XU07XU08XU09XU0+XU0/XU1AXU1BXU1CXU1DXU1EXU1FXU1GXU1HXU1IXU1JXU1KXU1LXU1MXU1NXU1OXU1PXU1QXU1RXU1SXU1TXU1UXU1VXU1WXU1XXU1YXU1ZXU1aXU1bXU1cXU1dXU1eXU1fXU1gXU1hXU1iXU1jXU1kXU1lXU1mXU1nXU1oXU1pXU1qXU1rXU1sXU1tXU1uXU1vXU1wXU1xXU1yXU1zXU10XU11XU12XU13XU14XU15XU16XU17XU18XU19XU1+XU1/XU2AXU2BXU2CXU2DXU2EXU2FXU2GXU2HXU2IXU2JXU2KXU2LXU2MXU2NXU2OXU2PXU2QXU2RXU2SXU2TXU2UXU2VXU2WXU2XXU2YXU2ZXU2aXU2bXU2cXU2dXU2eXU2fXU2gXU2hXU2iXU2jXU2kXU2lXU2mXU2nXU2oXU2pXU2qXU2rXU2sXU2tXU2uXU2vXU2wXU2xXU2yXU2zXU20XU21XU22XU23XU24XU25XU26XU27XU28XU29XU2+XU2/XU3AXU3BXU3CXU3DXU3EXU3FXU3GXU3HXU3IXU3JXU3KXU3LXU3MXU3NXU3OXU3PXU3QXU3RXU3SXU3TXU3UXU3VXU3WXU3XXU3YXU3ZXU3aXU3bXU3cXU3dXU3eXU3fXU3gXU3hXU3iXU3jXU3kXU3lXU3mXU3nXU3oXU3pXU3qXU3rXU3sXU3tXU3uXU3vXU3wXU3xXU3yXU3zXU30XU31XU32XU33XU34XU35XU36XU37XU38XU39XU3+XU3/XU0AXk0BXk0CXk0DXk0EXk0FXk0GXk0HXk0IXk0JXk0KXk0LXk0MXk0NXk0OXk0PXk0QXk0RXk0SXk0TXk0UXk0VXk0WXk0XXk0YXk0ZXk0aXk0bXk0cXk0dXk0eXk0fXk0gXk0hXk0iXk0jXk0kXk0lXk0mXk0nXk0oXk0pXk0qXk0rXk0sXk0tXk0uXk0vXk0wXk0xXk0yXk0zXk00Xk01Xk02Xk03Xk04Xk05Xk06Xk07Xk08Xk09Xk0+Xk0/Xk1AXk1BXk1CXk1DXk1EXk1FXk1GXk1HXk1IXk1JXk1KXk1LXk1MXk1NXk1OXk1PXk1QXk1RXk1SXk1TXk1UXk1VXk1WXk1XXk1YXk1ZXk1aXk1bXk1cXk1dXk1eXk1fXk1gXk1hXk1iXk1jXk1kXk1lXk1mXk1nXk1oXk1pXk1qXk1rXk1sXk1tXk1uXk1vXk1wXk1xXk1yXk1zXk10Xk11Xk12Xk13Xk14Xk15Xk16Xk17Xk18Xk19Xk1+Xk1/Xk2AXk2BXk2CXk2DXk2EXk2FXk2GXk2HXk2IXk2JXk2KXk2LXk2MXk2NXk2OXk2PXk2QXk2RXk2SXk2TXk2UXk2VXk2WXk2XXk2YXk2ZXk2aXk2bXk2cXk2dXk2eXk2fXk2gXk2hXk2iXk2jXk2kXk2lXk2mXk2nXk2oXk2pXk2qXk2rXk2sXk2tXk2uXk2vXk2wXk2xXk2yXk2zXk20Xk21Xk22Xk23Xk24Xk25Xk26Xk27Xk28Xk29Xk2+Xk2/Xk3AXk3BXk3CXk3DXk3EXk3FXk3GXk3HXk3IXk3JXk3KXk3LXk3MXk3NXk3OXk3PXk3QXk3RXk3SXk3TXk3UXk3VXk3WXk3XXk3YXk3ZXk3aXk3bXk3cXk3dXk3eXk3fXk3gXk3hXk3iXk3jXk3kXk3lXk3mXk3nXk3oXk3pXk3qXk3rXk3sXk3tXk3uXk3vXk3wXk3xXk3yXk3zXk30Xk31Xk32Xk33XmVLBF1y8w4AAChLAEsBSwJLA0sESwVLBksHSwhLCUsKSwtLDEsNSw5LD0sQSxFLEksTSxRLFUsWSxdLGEsZSxpLG0scSx1LHksfSyBLIUsiSyNLJEslSyZLJ0soSylLKksrSyxLLUsuSy9LMEsxSzJLM0s0SzVLNks3SzhLOUs6SztLPEs9Sz5LP0tAS0FLQktDS0RLRUtGS0dLSEtJS0pLS0tMS01LTktPS1BLUUtSS1NLVEtVS1ZLV0tYS1lLWktbS1xLXUteS19LYEthS2JLY0tkS2VLZktnS2hLaUtqS2tLbEttS25Lb0twS3FLcktzS3RLdUt2S3dLeEt5S3pLe0t8S31Lfkt/S4BLgUuCS4NLhEuFS4ZLh0uIS4lLikuLS4xLjUuOS49LkEuRS5JLk0uUS5VLlkuXS5hLmUuaS5tLnEudS55Ln0ugS6FLokujS6RLpUumS6dLqEupS6pLq0usS61LrkuvS7BLsUuyS7NLtEu1S7ZLt0u4S7lLuku7S7xLvUu+S79LwEvBS8JLw0vES8VLxkvHS8hLyUvKS8tLzEvNS85Lz0vQS9FL0kvTS9RL1UvWS9dL2EvZS9pL20vcS91L3kvfS+BL4UviS+NL5EvlS+ZL50voS+lL6kvrS+xL7UvuS+9L8EvxS/JL80v0S/VL9kv3S/hL+Uv6S/tL/Ev9S/5L/00AAU0BAU0CAU0DAU0EAU0FAU0GAU0HAU0IAU0JAU0KAU0LAU0MAU0NAU0OAU0PAU0QAU0RAU0SAU0TAU0UAU0VAU0WAU0XAU0YAU0ZAU0aAU0bAU0cAU0dAU0eAU0fAU0gAU0hAU0iAU0jAU0kAU0lAU0mAU0nAU0oAU0pAU0qAU0rAU0sAU0tAU0uAU0vAU0wAU0xAU0yAU0zAU00AU01AU02AU03AU04AU05AU06AU07AU08AU09AU0+AU0/AU1AAU1BAU1CAU1DAU1EAU1FAU1GAU1HAU1IAU1JAU1KAU1LAU1MAU1NAU1OAU1PAU1QAU1RAU1SAU1TAU1UAU1VAU1WAU1XAU1YAU1ZAU1aAU1bAU1cAU1dAU1eAU1fAU1gAU1hAU1iAU1jAU1kAU1lAU1mAU1nAU1oAU1pAU1qAU1rAU1sAU1tAU1uAU1vAU1wAU1xAU1yAU1zAU10AU11AU12AU13AU14AU15AU16AU17AU18AU19AU1+AU1/AU2AAU2BAU2CAU2DAU2EAU2FAU2GAU2HAU2IAU2JAU2KAU2LAU2MAU2NAU2OAU2PAU2QAU2RAU2SAU2TAU2UAU2VAU2WAU2XAU2YAU2ZAU2aAU2bAU2cAU2dAU2eAU2fAU2gAU2hAU2iAU2jAU2kAU2lAU2mAU2nAU2oAU2pAU2qAU2rAU2sAU2tAU2uAU2vAU2wAU2xAU2yAU2zAU20AU21AU22AU23AU24AU25AU26AU27AU28AU29AU2+AU2/AU3AAU3BAU3CAU3DAU3EAU3FAU3GAU3HAU3IAU3JAU3KAU3LAU3MAU3NAU3OAU3PAU3QAU3RAU3SAU3TAU3UAU3VAU3WAU3XAU3YAU3ZAU3aAU3bAU3cAU3dAU3eAU3fAU3gAU3hAU3iAU3jAU3kAU3lAU3mAU3nAU3oAU3pAU3qAU3rAU3sAU3tAU3uAU3vAU3wAU3xAU3yAU3zAU30AU31AU32AU33AU34AU35AU36AU37AU38AU39AU3+AU3/AU0AAk0BAk0CAk0DAk0EAk0FAk0GAk0HAk0IAk0JAk0KAk0LAk0MAk0NAk0OAk0PAk0QAk0RAk0SAk0TAk0UAk0VAk0WAk0XAk0YAk0ZAk0aAk0bAk0cAk0dAk0eAk0fAk0gAk0hAk0iAk0jAk0kAk0lAk0mAk0nAk0oAk0pAk0qAk0rAk0sAk0tAk0uAk0vAk0wAk0xAk0yAk0zAk00Ak01Ak02Ak03Ak04Ak05Ak06Ak07Ak08Ak09Ak0+Ak0/Ak1AAk1BAk1CAk1DAk1EAk1FAk1GAk1HAk1IAk1JAk1KAk1LAk1MAk1NAk1OAk1PAk1QAk1RAk1SAk1TAk1UAk1VAk1WAk1XAk1YAk1ZAk1aAk1bAk1cAk1dAk1eAk1fAk1gAk1hAk1iAk1jAk1kAk1lAk1mAk1nAk1oAk1pAk1qAk1rAk1sAk1tAk1uAk1vAk1wAk1xAk1yAk1zAk10Ak11Ak12Ak13Ak14Ak15Ak16Ak17Ak18Ak19Ak1+Ak1/Ak2AAk2BAk2CAk2DAk2EAk2FAk2GAk2HAk2IAk2JAk2KAk2LAk2MAk2NAk2OAk2PAk2QAk2RAk2SAk2TAk2UAk2VAk2WAk2XAk2YAk2ZAk2aAk2bAk2cAk2dAk2eAk2fAk2gAk2hAk2iAk2jAk2kAk2lAk2mAk2nAk2oAk2pAk2qAk2rAk2sAk2tAk2uAk2vAk2wAk2xAk2yAk2zAk20Ak21Ak22Ak23Ak24Ak25Ak26Ak27Ak28Ak29Ak2+Ak2/Ak3AAk3BAk3CAk3DAk3EAk3FAk3GAk3HAk3IAk3JAk3KAk3LAk3MAk3NAk3OAk3PAk3QAk3RAk3SAk3TAk3UAk3VAk3WAk3XAk3YAk3ZAk3aAk3bAk3cAk3dAk3eAk3fAk3gAk3hAk3iAk3jAk3kAk3lAk3mAk3nAk3oAk3pAk3qAk3rAk3sAk3tAk3uAk3vAk3wAk3xAk3yAk3zAk30Ak31Ak32Ak33Ak34Ak35Ak36Ak37Ak38Ak39Ak3+Ak3/Ak0AA00BA00CA00DA00EA00FA00GA00HA00IA00JA00KA00LA00MA00NA00OA00PA00QA00RA00SA00TA00UA00VA00WA00XA00YA00ZA00aA00bA00cA00dA00eA00fA00gA00hA00iA00jA00kA00lA00mA00nA00oA00pA00qA00rA00sA00tA00uA00vA00wA00xA00yA00zA000A001A002A003A004A005A006A007A008A009A00+A00/A01AA01BA01CA01DA01EA01FA01GA01HA01IA01JA01KA01LA01MA01NA01OA01PA01QA01RA01SA01TA01UA01VA01WA01XA01YA01ZA01aA01bA01cA01dA01eA01fA01gA01hA01iA01jA01kA01lA01mA01nA01oA01pA01qA01rA01sA01tA01uA01vA01wA01xA01yA01zA010A011A012A013A014A015A016A017A018A019A01+A01/A02AA02BA02CA02DA02EA02FA02GA02HA02IA02JA02KA02LA02MA02NA02OA02PA02QA02RA02SA02TA02UA02VA02WA02XA02YA02ZA02aA02bA02cA02dA02eA02fA02gA02hA02iA02jA02kA02lA02mA02nA02oA02pA02qA02rA02sA02tA02uA02vA02wA02xA02yA02zA020A021A022A023A024A025A026A027A028A029A02+A02/A03AA03BA03CA03DA03EA03FA03GA03HA03IA03JA03KA03LA03MA03NA03OA03PA03QA03RA03SA03TA03UA03VA03WA03XA03YA03ZA03aA03bA03cA03dA03eA03fA03gA03hA03iA03jA03kA03lA03mA03nA2UoTegDTekDTeoDTesDTewDTe0DTe4DTe8DTfADTfEDTfIDTfMDTfQDTfUDTfYDTfcDTfgDTfkDTfoDTfsDTfwDTf0DTf4DTf8DTQAETQEETQIETQMETQQETQUETQYETQcETQgETQkETQoETQsETQwETQ0ETQ4ETQ8ETRAETREETRIETRMETRQETRUETRYETRcETRgETRkETRoETRsETRwETR0ETR4ETR8ETSAETSEETSIETSMETSQETSUETSYETScETSgETSkETSoETSsETSwETS0ETS4ETS8ETTAETTEETTIETTMETTQETTUETTYETTcETTgETTkETToETTsETTwETT0ETT4ETT8ETUAETUEETUIETUMETUQETUUETUYETUcETUgETUkETUoETUsETUwETU0ETU4ETU8ETVAETVEETVIETVMETVQETVUETVYETVcETVgETVkETVoETVsETVwETV0ETV4ETV8ETWAETWEETWIETWMETWQETWUETWYETWcETWgETWkETWoETWsETWwETW0ETW4ETW8ETXAETXEETXIETXMETXQETXUETXYETXcETXgETXkETXoETXsETXwETX0ETX4ETX8ETYAETYEETYIETYMETYQETYUETYYETYcETYgETYkETYoETYsETYwETY0ETY4ETY8ETZAETZEETZIETZMETZQETZUETZYETZcETZgETZkETZoETZsETZwETZ0ETZ4ETZ8ETaAETaEETaIETaMETaQETaUETaYETacETagETakETaoETasETawETa0ETa4ETa8ETbAETbEETbIETbMETbQETbUETbYETbcETbgETbkETboETbsETbwETb0ETb4ETb8ETcAETcEETcIETcMETcQETcUETcYETccETcgETckETcoETcsETcwETc0ETc4ETc8ETdAETdEETdIETdMETdQETdUETdYETdcETdgETdkETdoETdsETdwETd0ETd4ETd8ETeAETeEETeIETeMETeQETeUETeYETecETegETekETeoETesETewETe0ETe4ETe8ETfAETfEETfIETfMETfQETfUETfYETfcETfgETfkETfoETfsETfwETf0ETf4ETf8ETQAFTQEFTQIFTQMFTQQFTQUFTQYFTQcFTQgFTQkFTQoFTQsFTQwFTQ0FTQ4FTQ8FTRAFTREFTRIFTRMFTRQFTRUFTRYFTRcFTRgFTRkFTRoFTRsFTRwFTR0FTR4FTR8FTSAFTSEFTSIFTSMFTSQFTSUFTSYFTScFTSgFTSkFTSoFTSsFTSwFTS0FTS4FTS8FTTAFTTEFTTIFTTMFTTQFTTUFTTYFTTcFTTgFTTkFTToFTTsFTTwFTT0FTT4FTT8FTUAFTUEFTUIFTUMFTUQFTUUFTUYFTUcFTUgFTUkFTUoFTUsFTUwFTU0FTU4FTU8FTVAFTVEFTVIFTVMFTVQFTVUFTVYFTVcFTVgFTVkFTVoFTVsFTVwFTV0FTV4FTV8FTWAFTWEFTWIFTWMFTWQFTWUFTWYFTWcFTWgFTWkFTWoFTWsFTWwFTW0FTW4FTW8FTXAFTXEFTXIFTXMFTXQFTXUFTXYFTXcFTXgFTXkFTXoFTXsFTXwFTX0FTX4FTX8FTYAFTYEFTYIFTYMFTYQFTYUFTYYFTYcFTYgFTYkFTYoFTYsFTYwFTY0FTY4FTY8FTZAFTZEFTZIFTZMFTZQFTZUFTZYFTZcFTZgFTZkFTZoFTZsFTZwFTZ0FTZ4FTZ8FTaAFTaEFTaIFTaMFTaQFTaUFTaYFTacFTagFTakFTaoFTasFTawFTa0FTa4FTa8FTbAFTbEFTbIFTbMFTbQFTbUFTbYFTbcFTbgFTbkFTboFTbsFTbwFTb0FTb4FTb8FTcAFTcEFTcIFTcMFTcQFTcUFTcYFTccFTcgFTckFTcoFTcsFTcwFTc0FTc4FTc8FTdAFTdEFTdIFTdMFTdQFTdUFTdYFTdcFTdgFTdkFTdoFTdsFTdwFTd0FTd4FTd8FTeAFTeEFTeIFTeMFTeQFTeUFTeYFTecFTegFTekFTeoFTesFTewFTe0FTe4FTe8FTfAFTfEFTfIFTfMFTfQFTfUFTfYFTfcFTfgFTfkFTfoFTfsFTfwFTf0FTf4FTf8FTQAGTQEGTQIGTQMGTQQGTQUGTQYGTQcGTQgGTQkGTQoGTQsGTQwGTQ0GTQ4GTQ8GTRAGTREGTRIGTRMGTRQGTRUGTRYGTRcGTRgGTRkGTRoGTRsGTRwGTR0GTR4GTR8GTSAGTSEGTSIGTSMGTSQGTSUGTSYGTScGTSgGTSkGTSoGTSsGTSwGTS0GTS4GTS8GTTAGTTEGTTIGTTMGTTQGTTUGTTYGTTcGTTgGTTkGTToGTTsGTTwGTT0GTT4GTT8GTUAGTUEGTUIGTUMGTUQGTUUGTUYGTUcGTUgGTUkGTUoGTUsGTUwGTU0GTU4GTU8GTVAGTVEGTVIGTVMGTVQGTVUGTVYGTVcGTVgGTVkGTVoGTVsGTVwGTV0GTV4GTV8GTWAGTWEGTWIGTWMGTWQGTWUGTWYGTWcGTWgGTWkGTWoGTWsGTWwGTW0GTW4GTW8GTXAGTXEGTXIGTXMGTXQGTXUGTXYGTXcGTXgGTXkGTXoGTXsGTXwGTX0GTX4GTX8GTYAGTYEGTYIGTYMGTYQGTYUGTYYGTYcGTYgGTYkGTYoGTYsGTYwGTY0GTY4GTY8GTZAGTZEGTZIGTZMGTZQGTZUGTZYGTZcGTZgGTZkGTZoGTZsGTZwGTZ0GTZ4GTZ8GTaAGTaEGTaIGTaMGTaQGTaUGTaYGTacGTagGTakGTaoGTasGTawGTa0GTa4GTa8GTbAGTbEGTbIGTbMGTbQGTbUGTbYGTbcGTbgGTbkGTboGTbsGTbwGTb0GTb4GTb8GTcAGTcEGTcIGTcMGTcQGTcUGTcYGTccGTcgGTckGTcoGTcsGTcwGTc0GTc4GTc8GTdAGTdEGTdIGTdMGTdQGTdUGTdYGTdcGTdgGTdkGTdoGTdsGTdwGTd0GTd4GTd8GTeAGTeEGTeIGTeMGTeQGTeUGTeYGTecGTegGTekGTeoGTesGTewGTe0GTe4GTe8GTfAGTfEGTfIGTfMGTfQGTfUGTfYGTfcGTfgGTfkGTfoGTfsGTfwGTf0GTf4GTf8GTQAHTQEHTQIHTQMHTQQHTQUHTQYHTQcHTQgHTQkHTQoHTQsHTQwHTQ0HTQ4HTQ8HTRAHTREHTRIHTRMHTRQHTRUHTRYHTRcHTRgHTRkHTRoHTRsHTRwHTR0HTR4HTR8HTSAHTSEHTSIHTSMHTSQHTSUHTSYHTScHTSgHTSkHTSoHTSsHTSwHTS0HTS4HTS8HTTAHTTEHTTIHTTMHTTQHTTUHTTYHTTcHTTgHTTkHTToHTTsHTTwHTT0HTT4HTT8HTUAHTUEHTUIHTUMHTUQHTUUHTUYHTUcHTUgHTUkHTUoHTUsHTUwHTU0HTU4HTU8HTVAHTVEHTVIHTVMHTVQHTVUHTVYHTVcHTVgHTVkHTVoHTVsHTVwHTV0HTV4HTV8HTWAHTWEHTWIHTWMHTWQHTWUHTWYHTWcHTWgHTWkHTWoHTWsHTWwHTW0HTW4HTW8HTXAHTXEHTXIHTXMHTXQHTXUHTXYHTXcHTXgHTXkHTXoHTXsHTXwHTX0HTX4HTX8HTYAHTYEHTYIHTYMHTYQHTYUHTYYHTYcHTYgHTYkHTYoHTYsHTYwHTY0HTY4HTY8HTZAHTZEHTZIHTZMHTZQHTZUHTZYHTZcHTZgHTZkHTZoHTZsHTZwHTZ0HTZ4HTZ8HTaAHTaEHTaIHTaMHTaQHTaUHTaYHTacHTagHTakHTaoHTasHTawHTa0HTa4HTa8HTbAHTbEHTbIHTbMHTbQHTbUHTbYHTbcHTbgHTbkHTboHTbsHTbwHTb0HTb4HTb8HTcAHTcEHTcIHTcMHTcQHTcUHTcYHTccHTcgHTckHTcoHTcsHTcwHTc0HTc4HTc8HZShN0AdN0QdN0gdN0wdN1AdN1QdN1gdN1wdN2AdN2QdN2gdN2wdN3AdN3QdN3gdN3wdN4AdN4QdN4gdN4wdN5AdN5QdN5gdN5wdN6AdN6QdN6gdN6wdN7AdN7QdN7gdN7wdN8AdN8QdN8gdN8wdN9AdN9QdN9gdN9wdN+AdN+QdN+gdN+wdN/AdN/QdN/gdN/wdNAAhNAQhNAghNAwhNBAhNBQhNBghNBwhNCAhNCQhNCghNCwhNDAhNDQhNDghNDwhNEAhNEQhNEghNEwhNFAhNFQhNFghNFwhNGAhNGQhNGghNGwhNHAhNHQhNHghNHwhNIAhNIQhNIghNIwhNJAhNJQhNJghNJwhNKAhNKQhNKghNKwhNLAhNLQhNLghNLwhNMAhNMQhNMghNMwhNNAhNNQhNNghNNwhNOAhNOQhNOghNOwhNPAhNPQhNPghNPwhNQAhNQQhNQghNQwhNRAhNRQhNRghNRwhNSAhNSQhNSghNSwhNTAhNTQhNTghNTwhNUAhNUQhNUghNUwhNVAhNVQhNVghNVwhNWAhNWQhNWghNWwhNXAhNXQhNXghNXwhNYAhNYQhNYghNYwhNZAhNZQhNZghNZwhNaAhNaQhNaghNawhNbAhNbQhNbghNbwhNcAhNcQhNcghNcwhNdAhNdQhNdghNdwhNeAhNeQhNeghNewhNfAhNfQhNfghNfwhNgAhNgQhNgghNgwhNhAhNhQhNhghNhwhNiAhNiQhNighNiwhNjAhNjQhNjghNjwhNkAhNkQhNkghNkwhNlAhNlQhNlghNlwhNmAhNmQhNmghNmwhNnAhNnQhNnghNnwhNoAhNoQhNoghNowhNpAhNpQhNpghNpwhNqAhNqQhNqghNqwhNrAhNrQhNrghNrwhNsAhNsQhNsghNswhNtAhNtQhNtghNtwhNuAhNuQhNughNuwhNvAhNvQhNvghNvwhNwAhNwQhNwghNwwhNxAhNxQhNxghNxwhNyAhNyQhNyghNywhNzAhNzQhNzghNzwhN0AhN0QhN0ghN0whN1AhN1QhN1ghN1whN2AhN2QhN2ghN2whN3AhN3QhN3ghN3whN4AhN4QhN4ghN4whN5AhN5QhN5ghN5whN6AhN6QhN6ghN6whN7AhN7QhN7ghN7whN8AhN8QhN8ghN8whN9AhN9QhN9ghN9whN+AhN+QhN+ghN+whN/AhN/QhN/ghN/whNAAlNAQlNAglNAwlNBAlNBQlNBglNBwlNCAlNCQlNCglNCwlNDAlNDQlNDglNDwlNEAlNEQlNEglNEwlNFAlNFQlNFglNFwlNGAlNGQlNGglNGwlNHAlNHQlNHglNHwlNIAlNIQlNIglNIwlNJAlNJQlNJglNJwlNKAlNKQlNKglNKwlNLAlNLQlNLglNLwlNMAlNMQlNMglNMwlNNAlNNQlNNglNNwlNOAlNOQlNOglNOwlNPAlNPQlNPglNPwlNQAlNQQlNQglNQwlNRAlNRQlNRglNRwlNSAlNSQlNSglNSwlNTAlNTQlNTglNTwlNUAlNUQlNUglNUwlNVAlNVQlNVglNVwlNWAlNWQlNWglNWwlNXAlNXQlNXglNXwlNYAlNYQlNYglNYwlNZAlNZQlNZglNZwlNaAlNaQlNaglNawlNbAlNbQlNbglNbwlNcAlNcQlNcglNcwlNdAlNdQlNdglNdwlNeAlNeQlNeglNewlNfAlNfQlNfglNfwlNgAlNgQlNgglNgwlNhAlNhQlNhglNhwlNiAlNiQlNiglNiwlNjAlNjQlNjglNjwlNkAlNkQlNkglNkwlNlAlNlQlNlglNlwlNmAlNmQlNmglNmwlNnAlNnQlNnglNnwlNoAlNoQlNoglNowlNpAlNpQlNpglNpwlNqAlNqQlNqglNqwlNrAlNrQlNrglNrwlNsAlNsQlNsglNswlNtAlNtQlNtglNtwlNuAlNuQlNuglNuwlNvAlNvQlNvglNvwlNwAlNwQlNwglNwwlNxAlNxQlNxglNxwlNyAlNyQlNyglNywlNzAlNzQlNzglNzwlN0AlN0QlN0glN0wlN1AlN1QlN1glN1wlN2AlN2QlN2glN2wlN3AlN3QlN3glN3wlN4AlN4QlN4glN4wlN5AlN5QlN5glN5wlN6AlN6QlN6glN6wlN7AlN7QlN7glN7wlN8AlN8QlN8glN8wlN9AlN9QlN9glN9wlN+AlN+QlN+glN+wlN/AlN/QlN/glN/wlNAApNAQpNAgpNAwpNBApNBQpNBgpNBwpNCApNCQpNCgpNCwpNDApNDQpNDgpNDwpNEApNEQpNEgpNEwpNFApNFQpNFgpNFwpNGApNGQpNGgpNGwpNHApNHQpNHgpNHwpNIApNIQpNIgpNIwpNJApNJQpNJgpNJwpNKApNKQpNKgpNKwpNLApNLQpNLgpNLwpNMApNMQpNMgpNMwpNNApNNQpNNgpNNwpNOApNOQpNOgpNOwpNPApNPQpNPgpNPwpNQApNQQpNQgpNQwpNRApNRQpNRgpNRwpNSApNSQpNSgpNSwpNTApNTQpNTgpNTwpNUApNUQpNUgpNUwpNVApNVQpNVgpNVwpNWApNWQpNWgpNWwpNXApNXQpNXgpNXwpNYApNYQpNYgpNYwpNZApNZQpNZgpNZwpNaApNaQpNagpNawpNbApNbQpNbgpNbwpNcApNcQpNcgpNcwpNdApNdQpNdgpNdwpNeApNeQpNegpNewpNfApNfQpNfgpNfwpNgApNgQpNggpNgwpNhApNhQpNhgpNhwpNiApNiQpNigpNiwpNjApNjQpNjgpNjwpNkApNkQpNkgpNkwpNlApNlQpNlgpNlwpNmApNmQpNmgpNmwpNnApNnQpNngpNnwpNoApNoQpNogpNowpNpApNpQpNpgpNpwpNqApNqQpNqgpNqwpNrApNrQpNrgpNrwpNsApNsQpNsgpNswpNtApNtQpNtgpNtwpNuApNuQpNugpNuwpNvApNvQpNvgpNvwpNwApNwQpNwgpNwwpNxApNxQpNxgpNxwpNyApNyQpNygpNywpNzApNzQpNzgpNzwpN0ApN0QpN0gpN0wpN1ApN1QpN1gpN1wpN2ApN2QpN2gpN2wpN3ApN3QpN3gpN3wpN4ApN4QpN4gpN4wpN5ApN5QpN5gpN5wpN6ApN6QpN6gpN6wpN7ApN7QpN7gpN7wpN8ApN8QpN8gpN8wpN9ApN9QpN9gpN9wpN+ApN+QpN+gpN+wpN/ApN/QpN/gpN/wpNAAtNAQtNAgtNAwtNBAtNBQtNBgtNBwtNCAtNCQtNCgtNCwtNDAtNDQtNDgtNDwtNEAtNEQtNEgtNEwtNFAtNFQtNFgtNFwtNGAtNGQtNGgtNGwtNHAtNHQtNHgtNHwtNIAtNIQtNIgtNIwtNJAtNJQtNJgtNJwtNKAtNKQtNKgtNKwtNLAtNLQtNLgtNLwtNMAtNMQtNMgtNMwtNNAtNNQtNNgtNNwtNOAtNOQtNOgtNOwtNPAtNPQtNPgtNPwtNQAtNQQtNQgtNQwtNRAtNRQtNRgtNRwtNSAtNSQtNSgtNSwtNTAtNTQtNTgtNTwtNUAtNUQtNUgtNUwtNVAtNVQtNVgtNVwtNWAtNWQtNWgtNWwtNXAtNXQtNXgtNXwtNYAtNYQtNYgtNYwtNZAtNZQtNZgtNZwtNaAtNaQtNagtNawtNbAtNbQtNbgtNbwtNcAtNcQtNcgtNcwtNdAtNdQtNdgtNdwtNeAtNeQtNegtNewtNfAtNfQtNfgtNfwtNgAtNgQtNggtNgwtNhAtNhQtNhgtNhwtNiAtNiQtNigtNiwtNjAtNjQtNjgtNjwtNkAtNkQtNkgtNkwtNlAtNlQtNlgtNlwtNmAtNmQtNmgtNmwtNnAtNnQtNngtNnwtNoAtNoQtNogtNowtNpAtNpQtNpgtNpwtNqAtNqQtNqgtNqwtNrAtNrQtNrgtNrwtNsAtNsQtNsgtNswtNtAtNtQtNtgtNtwtlKE24C025C026C027C028C029C02+C02/C03AC03BC03CC03DC03EC03FC03GC03HC03IC03JC03KC03LC03MC03NC03OC03PC03QC03RC03SC03TC03UC03VC03WC03XC03YC03ZC03aC03bC03cC03dC03eC03fC03gC03hC03iC03jC03kC03lC03mC03nC03oC03pC03qC03rC03sC03tC03uC03vC03wC03xC03yC03zC030C031C032C033C034C035C036C037C038C039C03+C03/C00ADE0BDE0CDE0DDE0EDE0FDE0GDE0HDE0IDE0JDE0KDE0LDE0MDE0NDE0ODE0PDE0QDE0RDE0SDE0TDE0UDE0VDE0WDE0XDE0YDE0ZDE0aDE0bDE0cDE0dDE0eDE0fDE0gDE0hDE0iDE0jDE0kDE0lDE0mDE0nDE0oDE0pDE0qDE0rDE0sDE0tDE0uDE0vDE0wDE0xDE0yDE0zDE00DE01DE02DE03DE04DE05DE06DE07DE08DE09DE0+DE0/DE1ADE1BDE1CDE1DDE1EDE1FDE1GDE1HDE1IDE1JDE1KDE1LDE1MDE1NDE1ODE1PDE1QDE1RDE1SDE1TDE1UDE1VDE1WDE1XDE1YDE1ZDE1aDE1bDE1cDE1dDE1eDE1fDE1gDE1hDE1iDE1jDE1kDE1lDE1mDE1nDE1oDE1pDE1qDE1rDE1sDE1tDE1uDE1vDE1wDE1xDE1yDE1zDE10DE11DE12DE13DE14DE15DE16DE17DE18DE19DE1+DE1/DE2ADE2BDE2CDE2DDE2EDE2FDE2GDE2HDE2IDE2JDE2KDE2LDE2MDE2NDE2ODE2PDE2QDE2RDE2SDE2TDE2UDE2VDE2WDE2XDE2YDE2ZDE2aDE2bDE2cDE2dDE2eDE2fDE2gDE2hDE2iDE2jDE2kDE2lDE2mDE2nDE2oDE2pDE2qDE2rDE2sDE2tDE2uDE2vDE2wDE2xDE2yDE2zDE20DE21DE22DE23DE24DE25DE26DE27DE28DE29DE2+DE2/DE3ADE3BDE3CDE3DDE3EDE3FDE3GDE3HDE3IDE3JDE3KDE3LDE3MDE3NDE3ODE3PDE3QDE3RDE3SDE3TDE3UDE3VDE3WDE3XDE3YDE3ZDE3aDE3bDE3cDE3dDE3eDE3fDE3gDE3hDE3iDE3jDE3kDE3lDE3mDE3nDE3oDE3pDE3qDE3rDE3sDE3tDE3uDE3vDE3wDE3xDE3yDE3zDE30DE31DE32DE33DE34DE35DE36DE37DE38DE39DE3+DE3/DE0ADU0BDU0CDU0DDU0EDU0FDU0GDU0HDU0IDU0JDU0KDU0LDU0MDU0NDU0ODU0PDU0QDU0RDU0SDU0TDU0UDU0VDU0WDU0XDU0YDU0ZDU0aDU0bDU0cDU0dDU0eDU0fDU0gDU0hDU0iDU0jDU0kDU0lDU0mDU0nDU0oDU0pDU0qDU0rDU0sDU0tDU0uDU0vDU0wDU0xDU0yDU0zDU00DU01DU02DU03DU04DU05DU06DU07DU08DU09DU0+DU0/DU1ADU1BDU1CDU1DDU1EDU1FDU1GDU1HDU1IDU1JDU1KDU1LDU1MDU1NDU1ODU1PDU1QDU1RDU1SDU1TDU1UDU1VDU1WDU1XDU1YDU1ZDU1aDU1bDU1cDU1dDU1eDU1fDU1gDU1hDU1iDU1jDU1kDU1lDU1mDU1nDU1oDU1pDU1qDU1rDU1sDU1tDU1uDU1vDU1wDU1xDU1yDU1zDU10DU11DU12DU13DU14DU15DU16DU17DU18DU19DU1+DU1/DU2ADU2BDU2CDU2DDU2EDU2FDU2GDU2HDU2IDU2JDU2KDU2LDU2MDU2NDU2ODU2PDU2QDU2RDU2SDU2TDU2UDU2VDU2WDU2XDU2YDU2ZDU2aDU2bDWVLBV1y9A4AAChNnA1NnQ1Nng1Nnw1NoA1NoQ1Nog1Now1NpA1NpQ1Npg1Npw1NqA1NqQ1Nqg1Nqw1NrA1NrQ1Nrg1Nrw1NsA1NsQ1Nsg1Nsw1NtA1NtQ1Ntg1Ntw1NuA1NuQ1Nug1Nuw1NvA1NvQ1Nvg1Nvw1NwA1NwQ1Nwg1Nww1NxA1NxQ1Nxg1Nxw1NyA1NyQ1Nyg1Nyw1NzA1NzQ1Nzg1Nzw1N0A1N0Q1N0g1N0w1N1A1N1Q1N1g1N1w1N2A1N2Q1N2g1N2w1N3A1N3Q1N3g1N3w1N4A1N4Q1N4g1N4w1N5A1N5Q1N5g1N5w1N6A1N6Q1N6g1N6w1N7A1N7Q1N7g1N7w1N8A1N8Q1N8g1N8w1N9A1N9Q1N9g1N9w1N+A1N+Q1N+g1N+w1N/A1N/Q1N/g1N/w1NAA5NAQ5NAg5NAw5NBA5NBQ5NBg5NBw5NCA5NCQ5NCg5NCw5NDA5NDQ5NDg5NDw5NEA5NEQ5NEg5NEw5NFA5NFQ5NFg5NFw5NGA5NGQ5NGg5NGw5NHA5NHQ5NHg5NHw5NIA5NIQ5NIg5NIw5NJA5NJQ5NJg5NJw5NKA5NKQ5NKg5NKw5NLA5NLQ5NLg5NLw5NMA5NMQ5NMg5NMw5NNA5NNQ5NNg5NNw5NOA5NOQ5NOg5NOw5NPA5NPQ5NPg5NPw5NQA5NQQ5NQg5NQw5NRA5NRQ5NRg5NRw5NSA5NSQ5NSg5NSw5NTA5NTQ5NTg5NTw5NUA5NUQ5NUg5NUw5NVA5NVQ5NVg5NVw5NWA5NWQ5NWg5NWw5NXA5NXQ5NXg5NXw5NYA5NYQ5NYg5NYw5NZA5NZQ5NZg5NZw5NaA5NaQ5Nag5Naw5NbA5NbQ5Nbg5Nbw5NcA5NcQ5Ncg5Ncw5NdA5NdQ5Ndg5Ndw5NeA5NeQ5Neg5New5NfA5NfQ5Nfg5Nfw5NgA5NgQ5Ngg5Ngw5NhA5NhQ5Nhg5Nhw5NiA5NiQ5Nig5Niw5NjA5NjQ5Njg5Njw5NkA5NkQ5Nkg5Nkw5NlA5NlQ5Nlg5Nlw5NmA5NmQ5Nmg5Nmw5NnA5NnQ5Nng5Nnw5NoA5NoQ5Nog5Now5NpA5NpQ5Npg5Npw5NqA5NqQ5Nqg5Nqw5NrA5NrQ5Nrg5Nrw5NsA5NsQ5Nsg5Nsw5NtA5NtQ5Ntg5Ntw5NuA5NuQ5Nug5Nuw5NvA5NvQ5Nvg5Nvw5NwA5NwQ5Nwg5Nww5NxA5NxQ5Nxg5Nxw5NyA5NyQ5Nyg5Nyw5NzA5NzQ5Nzg5Nzw5N0A5N0Q5N0g5N0w5N1A5N1Q5N1g5N1w5N2A5N2Q5N2g5N2w5N3A5N3Q5N3g5N3w5N4A5N4Q5N4g5N4w5N5A5N5Q5N5g5N5w5N6A5N6Q5N6g5N6w5N7A5N7Q5N7g5N7w5N8A5N8Q5N8g5N8w5N9A5N9Q5N9g5N9w5N+A5N+Q5N+g5N+w5N/A5N/Q5N/g5N/w5NAA9NAQ9NAg9NAw9NBA9NBQ9NBg9NBw9NCA9NCQ9NCg9NCw9NDA9NDQ9NDg9NDw9NEA9NEQ9NEg9NEw9NFA9NFQ9NFg9NFw9NGA9NGQ9NGg9NGw9NHA9NHQ9NHg9NHw9NIA9NIQ9NIg9NIw9NJA9NJQ9NJg9NJw9NKA9NKQ9NKg9NKw9NLA9NLQ9NLg9NLw9NMA9NMQ9NMg9NMw9NNA9NNQ9NNg9NNw9NOA9NOQ9NOg9NOw9NPA9NPQ9NPg9NPw9NQA9NQQ9NQg9NQw9NRA9NRQ9NRg9NRw9NSA9NSQ9NSg9NSw9NTA9NTQ9NTg9NTw9NUA9NUQ9NUg9NUw9NVA9NVQ9NVg9NVw9NWA9NWQ9NWg9NWw9NXA9NXQ9NXg9NXw9NYA9NYQ9NYg9NYw9NZA9NZQ9NZg9NZw9NaA9NaQ9Nag9Naw9NbA9NbQ9Nbg9Nbw9NcA9NcQ9Ncg9Ncw9NdA9NdQ9Ndg9Ndw9NeA9NeQ9Neg9New9NfA9NfQ9Nfg9Nfw9NgA9NgQ9Ngg9Ngw9NhA9NhQ9Nhg9Nhw9NiA9NiQ9Nig9Niw9NjA9NjQ9Njg9Njw9NkA9NkQ9Nkg9Nkw9NlA9NlQ9Nlg9Nlw9NmA9NmQ9Nmg9Nmw9NnA9NnQ9Nng9Nnw9NoA9NoQ9Nog9Now9NpA9NpQ9Npg9Npw9NqA9NqQ9Nqg9Nqw9NrA9NrQ9Nrg9Nrw9NsA9NsQ9Nsg9Nsw9NtA9NtQ9Ntg9Ntw9NuA9NuQ9Nug9Nuw9NvA9NvQ9Nvg9Nvw9NwA9NwQ9Nwg9Nww9NxA9NxQ9Nxg9Nxw9NyA9NyQ9Nyg9Nyw9NzA9NzQ9Nzg9Nzw9N0A9N0Q9N0g9N0w9N1A9N1Q9N1g9N1w9N2A9N2Q9N2g9N2w9N3A9N3Q9N3g9N3w9N4A9N4Q9N4g9N4w9N5A9N5Q9N5g9N5w9N6A9N6Q9N6g9N6w9N7A9N7Q9N7g9N7w9N8A9N8Q9N8g9N8w9N9A9N9Q9N9g9N9w9N+A9N+Q9N+g9N+w9N/A9N/Q9N/g9N/w9NABBNARBNAhBNAxBNBBBNBRBNBhBNBxBNCBBNCRBNChBNCxBNDBBNDRBNDhBNDxBNEBBNERBNEhBNExBNFBBNFRBNFhBNFxBNGBBNGRBNGhBNGxBNHBBNHRBNHhBNHxBNIBBNIRBNIhBNIxBNJBBNJRBNJhBNJxBNKBBNKRBNKhBNKxBNLBBNLRBNLhBNLxBNMBBNMRBNMhBNMxBNNBBNNRBNNhBNNxBNOBBNORBNOhBNOxBNPBBNPRBNPhBNPxBNQBBNQRBNQhBNQxBNRBBNRRBNRhBNRxBNSBBNSRBNShBNSxBNTBBNTRBNThBNTxBNUBBNURBNUhBNUxBNVBBNVRBNVhBNVxBNWBBNWRBNWhBNWxBNXBBNXRBNXhBNXxBNYBBNYRBNYhBNYxBNZBBNZRBNZhBNZxBNaBBNaRBNahBNaxBNbBBNbRBNbhBNbxBNcBBNcRBNchBNcxBNdBBNdRBNdhBNdxBNeBBNeRBNehBNexBNfBBNfRBNfhBNfxBNgBBNgRBNghBNgxBNhBBNhRBNhhBNhxBNiBBNiRBNihBNixBNjBBNjRBNjhBNjxBNkBBNkRBNkhBNkxBNlBBNlRBNlhBNlxBNmBBNmRBNmhBNmxBNnBBNnRBNnhBNnxBNoBBNoRBNohBNoxBNpBBNpRBNphBNpxBNqBBNqRBNqhBNqxBNrBBNrRBNrhBNrxBNsBBNsRBNshBNsxBNtBBNtRBNthBNtxBNuBBNuRBNuhBNuxBNvBBNvRBNvhBNvxBNwBBNwRBNwhBNwxBNxBBNxRBNxhBNxxBNyBBNyRBNyhBNyxBNzBBNzRBNzhBNzxBN0BBN0RBN0hBN0xBN1BBN1RBN1hBN1xBN2BBN2RBN2hBN2xBN3BBN3RBN3hBN3xBN4BBN4RBN4hBN4xBN5BBN5RBN5hBN5xBN6BBN6RBN6hBN6xBN7BBN7RBN7hBN7xBN8BBN8RBN8hBN8xBN9BBN9RBN9hBN9xBN+BBN+RBN+hBN+xBN/BBN/RBN/hBN/xBNABFNARFNAhFNAxFNBBFNBRFNBhFNBxFNCBFNCRFNChFNCxFNDBFNDRFNDhFNDxFNEBFNERFNEhFNExFNFBFNFRFNFhFNFxFNGBFNGRFNGhFNGxFNHBFNHRFNHhFNHxFNIBFNIRFNIhFNIxFNJBFNJRFNJhFNJxFNKBFNKRFNKhFNKxFNLBFNLRFNLhFNLxFNMBFNMRFNMhFNMxFNNBFNNRFNNhFNNxFNOBFNORFNOhFNOxFNPBFNPRFNPhFNPxFNQBFNQRFNQhFNQxFNRBFNRRFNRhFNRxFNSBFNSRFNShFNSxFNTBFNTRFNThFNTxFNUBFNURFNUhFNUxFNVBFNVRFNVhFNVxFNWBFNWRFNWhFNWxFNXBFNXRFNXhFNXxFNYBFNYRFNYhFNYxFNZBFNZRFNZhFNZxFNaBFNaRFNahFNaxFNbBFNbRFNbhFNbxFNcBFNcRFNchFNcxFNdBFNdRFNdhFNdxFNeBFNeRFNehFNexFNfBFNfRFNfhFNfxFNgBFNgRFNghFNgxFlKE2EEU2FEU2GEU2HEU2IEU2JEU2KEU2LEU2MEU2NEU2OEU2PEU2QEU2REU2SEU2TEU2UEU2VEU2WEU2XEU2YEU2ZEU2aEU2bEU2cEU2dEU2eEU2fEU2gEU2hEU2iEU2jEU2kEU2lEU2mEU2nEU2oEU2pEU2qEU2rEU2sEU2tEU2uEU2vEU2wEU2xEU2yEU2zEU20EU21EU22EU23EU24EU25EU26EU27EU28EU29EU2+EU2/EU3AEU3BEU3CEU3DEU3EEU3FEU3GEU3HEU3IEU3JEU3KEU3LEU3MEU3NEU3OEU3PEU3QEU3REU3SEU3TEU3UEU3VEU3WEU3XEU3YEU3ZEU3aEU3bEU3cEU3dEU3eEU3fEU3gEU3hEU3iEU3jEU3kEU3lEU3mEU3nEU3oEU3pEU3qEU3rEU3sEU3tEU3uEU3vEU3wEU3xEU3yEU3zEU30EU31EU32EU33EU34EU35EU36EU37EU38EU39EU3+EU3/EU0AEk0BEk0CEk0DEk0EEk0FEk0GEk0HEk0IEk0JEk0KEk0LEk0MEk0NEk0OEk0PEk0QEk0REk0SEk0TEk0UEk0VEk0WEk0XEk0YEk0ZEk0aEk0bEk0cEk0dEk0eEk0fEk0gEk0hEk0iEk0jEk0kEk0lEk0mEk0nEk0oEk0pEk0qEk0rEk0sEk0tEk0uEk0vEk0wEk0xEk0yEk0zEk00Ek01Ek02Ek03Ek04Ek05Ek06Ek07Ek08Ek09Ek0+Ek0/Ek1AEk1BEk1CEk1DEk1EEk1FEk1GEk1HEk1IEk1JEk1KEk1LEk1MEk1NEk1OEk1PEk1QEk1REk1SEk1TEk1UEk1VEk1WEk1XEk1YEk1ZEk1aEk1bEk1cEk1dEk1eEk1fEk1gEk1hEk1iEk1jEk1kEk1lEk1mEk1nEk1oEk1pEk1qEk1rEk1sEk1tEk1uEk1vEk1wEk1xEk1yEk1zEk10Ek11Ek12Ek13Ek14Ek15Ek16Ek17Ek18Ek19Ek1+Ek1/Ek2AEk2BEk2CEk2DEk2EEk2FEk2GEk2HEk2IEk2JEk2KEk2LEk2MEk2NEk2OEk2PEk2QEk2REk2SEk2TEk2UEk2VEk2WEk2XEk2YEk2ZEk2aEk2bEk2cEk2dEk2eEk2fEk2gEk2hEk2iEk2jEk2kEk2lEk2mEk2nEk2oEk2pEk2qEk2rEk2sEk2tEk2uEk2vEk2wEk2xEk2yEk2zEk20Ek21Ek22Ek23Ek24Ek25Ek26Ek27Ek28Ek29Ek2+Ek2/Ek3AEk3BEk3CEk3DEk3EEk3FEk3GEk3HEk3IEk3JEk3KEk3LEk3MEk3NEk3OEk3PEk3QEk3REk3SEk3TEk3UEk3VEk3WEk3XEk3YEk3ZEk3aEk3bEk3cEk3dEk3eEk3fEk3gEk3hEk3iEk3jEk3kEk3lEk3mEk3nEk3oEk3pEk3qEk3rEk3sEk3tEk3uEk3vEk3wEk3xEk3yEk3zEk30Ek31Ek32Ek33Ek34Ek35Ek36Ek37Ek38Ek39Ek3+Ek3/Ek0AE00BE00CE00DE00EE00FE00GE00HE00IE00JE00KE00LE00ME00NE00OE00PE00QE00RE00SE00TE00UE00VE00WE00XE00YE00ZE00aE00bE00cE00dE00eE00fE00gE00hE00iE00jE00kE00lE00mE00nE00oE00pE00qE00rE00sE00tE00uE00vE00wE00xE00yE00zE000E001E002E003E004E005E006E007E008E009E00+E00/E01AE01BE01CE01DE01EE01FE01GE01HE01IE01JE01KE01LE01ME01NE01OE01PE01QE01RE01SE01TE01UE01VE01WE01XE01YE01ZE01aE01bE01cE01dE01eE01fE01gE01hE01iE01jE01kE01lE01mE01nE01oE01pE01qE01rE01sE01tE01uE01vE01wE01xE01yE01zE010E011E012E013E014E015E016E017E018E019E01+E01/E02AE02BE02CE02DE02EE02FE02GE02HE02IE02JE02KE02LE02ME02NE02OE02PE02QE02RE02SE02TE02UE02VE02WE02XE02YE02ZE02aE02bE02cE02dE02eE02fE02gE02hE02iE02jE02kE02lE02mE02nE02oE02pE02qE02rE02sE02tE02uE02vE02wE02xE02yE02zE020E021E022E023E024E025E026E027E028E029E02+E02/E03AE03BE03CE03DE03EE03FE03GE03HE03IE03JE03KE03LE03ME03NE03OE03PE03QE03RE03SE03TE03UE03VE03WE03XE03YE03ZE03aE03bE03cE03dE03eE03fE03gE03hE03iE03jE03kE03lE03mE03nE03oE03pE03qE03rE03sE03tE03uE03vE03wE03xE03yE03zE030E031E032E033E034E035E036E037E038E039E03+E03/E00AFE0BFE0CFE0DFE0EFE0FFE0GFE0HFE0IFE0JFE1JFE1KFE1LFE1MFE1NFE1OFE1PFE1QFE1RFE1SFE1TFE1UFE1VFE1WFE1XFE1YFE1ZFE1aFE1bFE1cFE1dFE1eFE1fFE1gFE1hFE1iFE1jFE1kFE1lFE1mFE1nFE1oFE1pFE1qFE1rFE1sFE1tFE1uFE1vFE1wFE1xFE1yFE1zFE10FE11FE12FE13FE14FE15FE16FE17FE18FE19FE1+FE1/FE2AFE2BFE2CFE2DFE2EFE2FFE2GFE2HFE2IFE2JFE2KFE2LFE2MFE2NFE2OFE2PFE2QFE2RFE2SFE2TFE2UFE2VFE2WFE2XFE2YFE2ZFE2aFE2bFE2cFE2dFE2eFE2fFE2gFE2hFE2iFE2jFE2kFE2lFGVLBl1y9Q4AAChNChRNCxRNDBRNDRRNDhRNDxRNEBRNERRNEhRNExRNFBRNFRRNFhRNFxRNGBRNGRRNGhRNGxRNHBRNHRRNHhRNHxRNIBRNIRRNIhRNIxRNJBRNJRRNJhRNJxRNKBRNKRRNKhRNKxRNLBRNLRRNLhRNLxRNMBRNMRRNMhRNMxRNNBRNNRRNNhRNNxRNOBRNORRNOhRNOxRNPBRNPRRNPhRNPxRNQBRNQRRNQhRNQxRNRBRNRRRNRhRNRxRNSBRldYdVD3N1cmZhY2VDYXRlZ29yeXL2DgAATfheWAQAAABtYWlufXL3DgAAKFgEAAAAaW9uc05dcvgOAABNSRRLBIZy+Q4AAGGGWAcAAABzb2x2ZW50Tl1y+g4AAE1NFEtZhnL7DgAAYYZYBgAAAGxpZ2FuZE5dcvwOAABNChRLP4Zy/Q4AAGGGdYdVBnJhZGl1c3L+DgAATfheRz/wAAAAAAAAfXL/DgAAKEc/+gAAAAAAAF1yAA8AAChLAEsTSxpLJks0S0RLVEtfS2pLfkuRS59Lp0u1S8NL1kvhS+tL+k0BAU0IAU0PAU0RAU0SAU0gAU0zAU06AU1NAU1XAU1mAU15AU2BAU2KAU2SAU2bAU2hAU2sAU28AU3DAU3WAU3hAU3rAU3zAU38AU0EAk0NAk0gAk0nAk0pAk0qAk04Ak1HAk1VAk1oAk1wAk15Ak2DAk2NAk2UAk2iAk2xAk24Ak26Ak27Ak3JAk3dAk3wAk0DA00WA00kA00rA001A008A01DA01NA01bA01qA016A02NA02XA02qA024A03CA03SA03ZA03bA03cA03qA039A00HBE0YBE0fBE0hBE0iBE0wBE04BE1GBE1OBE1XBE1hBE1wBE13BE2CBE2RBE2YBE2aBE2bBE2pBE28BE3FBE3NBE3gBE3rBE3zBE0BBU0UBU0dBU0lBU04BU1JBU1QBU1XBU1ZBU1aBU1oBU1zBU1+BU2RBU2YBU2aBU2bBU2pBU2yBU26BU3BBU3DBU3EBU3SBU3iBU3tBU31BU0DBk0YBk0jBk0pBk00Bk1ABk1TBk1hBk1sBk12Bk2FBk2MBk2TBk2bBk2pBk2xBk2/Bk3PBk3iBk3qBk34Bk0GB00PB00XB00mB005B01EB01LB01eB01pB014B01/B02GB02VB02oB02vB02xB02yB03AB03TB03mB035B00MCE0UCE0dCE0kCE0rCE03CE1FCE1ZCE1sCE1/CE2NCE2ZCE2jCE2tCE21CE2+CE3SCE3nCE3uCE31CE38CE0DCU0KCU0MCU0NCU0bCU0rCU0yCU05CU1HCU1RCU1cCU1kCU1tCU10CU12CU13CU2FCU2RCU2dCU2oCU2vCU22CU2+CU3MCU3fCU3oCU3wCU0DCk0OCk0VCk0XCk0YCk0mCk07Ck1PCk1iCk1oCk1zCk16Ck2BCk2MCk2UCk2iCk22Ck3KCk3YCk3jCk3rCk35Ck0BC00PC00aC00gC00rC00yC005C01NC01gC01sC013C02CC02MC02fC02mC02oC02pC023C03KC03dC03lC03zC036C00BDE0IDE0PDE0iDE0uDE09DE1FDE1TDE1kDE1uDE15DE2ADE2HDE2aDE2iDE2rDE2zDE3BDE3RDE3mDE3yDE34DE0DDU0LDU0ZDU0fDU0qDU06DU1JDU1cDU1lDU1tDU11DU2DDU2LDU2NDU2ODU2mFE25FE3AFE3MFE3aFE3qFE36FE0FFU0QFU0kFU03FU1FFU1NFU1bFU1pFU18FU2HFU2RFU2gFU2nFU2uFU21FU23FU24FU3GFU3ZFU3gFU3zFU39FU0MFk0fFk0nFk0wFk04Fk1BFk1KFk1SFk1iFk1pFk18Fk2HFk2RFk2ZFk2iFk2qFk2zFk3GFk3NFk3PFk3QFk3eFk3tFk37Fk0OF00WF00fF00pF00zF006F01IF01XF01eF01gF01hF01vF02DF02WF02pF028F03KF03RF03bF03iF03pF03zF00BGE0QGE0gGE0zGE09GE1QGE1eGE1oGE14GE1/GE2BGE2CGE2QGE2jGE2uGE2/GE3GGE3IGE3JGE3XGE3fGE3tGE31GE3+GE0JGU0YGU0fGU0qGU05GU1AGU1CGU1DGU1RGU1kGU1qGU11GU2IGU2TGU2bGU2pGU28GU3FGU3NGU3gGU3xGU34GU3/GU0BGk0CGk0QGk0bGk0mGk05Gk1AGk1CGk1DGk1RGk1aGk1iGk1pGk1rGk1sGk16Gk2KGk2VGk2dGk2rGk3AGk3LGk3RGk3cGk3oGk37Gk0JG00UG00eG00tG000G007G01DG01RG01ZG01nG013G02KG02SG02gG02uG023G02/G03OG03hG03sG03zG00GHE0RHE0gHE0nHE0uHE09HE1QHE1XHE1ZHE1aHE1oHE17HE2OHE2hHE20HE28HE3FHE3MHE3THE3fHE3tHE0BHU0UHU0nHU01HU1BHU1LHU1VHU1dHU1mHU16HU2PHU2WHU2dHU2kHU2rHU2yHU20HU21HU3DHU3THU3aHU3hHU3vHU35HU0EHk0MHk0VHk0cHk0eHk0fHk0tHk05Hk1FHk1QHk1XHk1eHk1mHk10Hk2HHk2QHk2YHk2rHk22Hk29Hk2/Hk3AHk3OHk3jHk33Hk0KH00QH00bH00iH00pH000H008H01KH01eH01yH02AH02LH02TH02hH02pH023H03CH03IH03TH03aH03hH031H00IIE0UIE0fIE0qIE00IE1HIE1OIE1QIE1RIE1fIE1yIE2FIE2NIE2bIE2iIE2pIE2wIE23IE3KIE3WIE3lIE3tIE37IE0MIU0WIU0hIU0oIU0vIU1CIU1KIU1TIU1bIU1pIU15IU2OIU2aIU2jIU2rIU2zIU3BIU3KIU3SIU3iIU3xIU0EIk0NIk0VIk0eIk0sIk0/Ik1GIk1SIk1gIk1wIk2AIk2LIk2WIk2qIk29Ik3LIk3TIk3hIk3vIk0CI00NI00XI00mI00tI000I007I009I00+I01MI01fI01mI015I02DI02SI02lI02tI022I02+I03HI03QI03YI03oI03vI00CJE0NJE0XJE0fJE0oJE0wJE05JE1MJE1TJE1VJE1WJE1kJE1zJE2BJE2UJE2cJE2lJE2vJE25JE3AJE3OJE3dJE3kJE3mJE3nJE31JE0JJU0cJU0vJU1CJU1QJU1XJU1hJU1oJU1vJU15JU2HJU2WJU2mJU25JU3DJU3WJU3kJU3uJU3+JU0FJk0HJk0IJk0WJk0pJk00Jk1FJk1MJk1OJk1PJk1dJk1lJk1zJk17Jk2EJk2PJk2eJk2lJk2wJk2/Jk3GJk3IJk3JJk3XJk3qJk3wJk37Jk0OJ00ZJ00hJ00vJ01CJ01LJ01TJ01mJ013J01+J02FJ02HJ02IJ02WJ02hJ02sJ02/J03GJ03IJ03JJ03XJ03gJ03oJ03vJ03xJ03yJ00AKE0QKE0bKE0jKE0xKE1GKE1RKE1XKE1iKE1uKE2BKE2PKE2aKE2kKE2zKE26KE3BKE3JKE3XKE3fKE3tKE39KE0QKU0YKU0mKU00KU09KU1FKU1UKU1nKU1yKU15KU2MKU2XKU2mKU2tKU20KU3DKU3WKU3dKU3fKU3gKU3uKU0BKk0UKk0nKk06Kk1CKk1LKk1SKk1ZKk1lKk1zKk2HKk2aKk2tKk27Kk3HKk3RKk3bKk3jKk3sKk0AK00VK00cK00jK00qK00xK004K006K007K01JK01ZK01gK01nK011K01/K02KK02SK02bK02iK02kK02lK02zK02/K03LK03WK03dK03kK03sK036K00NLE0WLE0eLE0xLE08LE1DLE1FLE1GLE1ULE1pLE19LE2QLE2ZLE2hLE2oLE2vLE26LE3CLE3QLE3kLE34LE0GLU0RLU0ZLU0nLU0vLU09LU1ILU1OLU1ZLU1gLU1nLU17LU2OLU2aLU2lLU2wLU26LU3NLU3ULU3WLU3XLU3lLU34LU0LLk0TLk0hLk0oLk0vLk02Lk09Lk1QLk1cLk1rLk1zLk2BLk2SLk2cLk2nLk2uLk21Lk3ILk3QLk3ZLk3hLk3vLk3/Lk0UL00gL00pL00xL005L01HL01NL01YL01oL013L02KL02TL02bL02kL02yL03FL03ML03YL03mL032L00GME0RME0cME0wME1DME1RME1ZME1nME11ME2IME2TME2dME2sME2zME26ME3BME3DME3EME3SME3lME3sME3/ME0JMU0YMU0rMU0zMU08MU1EMU1NMU1WMU1eMU1uMU11MU2IMU2TMU2dMU2lMU2uMU22MU2/MU3SMU3ZMU3bMU3cMU3qMU35MU0HMk0aMk0iMk0rMk01Mk0/Mk1GMk1UMk1jMk1qMk1sMk1tMk17Mk2PMk2iMk21Mk3IMmUoTdYyTd0yTecyTe4yTfUyTf8yTQ0zTRwzTSwzTT8zTUkzTVwzTWozTXQzTYQzTYszTY0zTY4zTZwzTa8zTbozTcszTdIzTdQzTdUzTeMzTeszTfkzTQE0TQo0TRU0TSQ0TSs0TTY0TUU0TUw0TU40TU80TV00TXA0TXk0TYE0TZQ0TZ40TaY0TbQ0Tcc0TdA0Tdg0Tes0Tfw0TQM1TQo1TQw1TQ01TRs1TSY1TTE1TUQ1TUs1TU01TU41TVw1TWI1TW01TXQ1TXY1TXc1TYU1TZU1TZ81Tac1TbU1Tco1TdU1Td41TeY1TfI1TQU2TRM2TR42TSg2TTc2TT42TUU2TU02TVs2TWM2TXE2TYE2TZQ2TZw2Tao2Tbg2TcE2Tck2Tdg2Tes2TfY2Tf02TRA3TRs3TSo3TTE3TTg3TUc3TVo3TWE3TWM3TWQ3TXI3TYU3TZg3Tas3Tb43TcY3Tc83TdY3Td03Tek3Tfc3TQs4TR44TTE4TT84TUs4TVU4TV84TWc4TXA4TYQ4TZk4TaA4Tac4Ta44TbU4Tbw4Tb44Tb84Tc04Td04TeQ4Tes4Tfk4TQM5TQ45TRY5TR85TSY5TSg5TSk5TTc5TUM5TU85TVo5TWE5TWg5TXA5TX45TZE5TZo5TaI5TbU5TcA5Tcc5Tck5Tco5Tdg5Te05TQE6TRQ6TRo6TSU6TSw6TTM6TT46TUY6TVQ6TWg6TXw6TYo6TZU6TZ06Tas6TbM6TcE6Tcw6TdI6Td06TeQ6Tes6Tf86TRI7TR47TSk7TTQ7TT47TVE7TVg7TVo7TVs7TWk7TXw7TY87TZc7TaU7Taw7TbM7Tbo7TcE7TdQ7TeA7Te87Tfc7TQU8TRY8TSA8TSs8TTI8TTk8TUw8TVQ8TV08TWU8TXM8TYM8TZg8TaQ8Ta08TbU8Tb08Tcs8TdQ8Tdw8Tew8Tfs8TQ49TRc9TR89TSg9TTY9TUk9TVA9TVw9TWo9TXo9TYo9TZU9TaA9TbQ9Tcc9TdU9Td09Tes9Tfk9TQw+TRc+TSE+TTA+TTc+TT4+TUU+TUc+TUg+TVY+TWk+TXA+TYM+TY0+TZw+Ta8+Tbc+TcA+Tcg+TdE+Tdo+TeI+TfI+Tfk+TQw/TRc/TSE/TSk/TTI/TTo/TUM/TVY/TV0/TV8/TWA/TW4/TX0/TYs/TZ4/TaY/Ta8/Tbk/TcM/Tco/Tdg/Tec/Te4/TfA/TfE/Tf8/TRNATSZATTlATUxATVpATWFATWtATXJATXlATYNATZFATaBATbBATcNATc1ATeBATe5ATfhATQhBTQ9BTRFBTRJBTSBBTTNBTT5BTU9BTVZBTVhBTVlBTWdBTW9BTX1BTYVBTY5BTZlBTahBTa9BTbpBTclBTdBBTdJBTdNBTeFBTfRBTfpBTQVCTRhCTSNCTStCTTlCTUxCTVVCTV1CTXBCTYFCTYhCTY9CTZFCTZJCTaBCTatCTbZCTclCTdBCTdJCTdNCTeFCTepCTfJCTflCTftCTfxCTQpDTRpDTSVDTS1DTTtDTVBDTVtDTWFDTWxDTXhDTYtDTZlDTaRDTa5DTb1DTcRDTctDTdNDTeFDTelDTfdDTQdETRpETSJETTBETT5ETUdETU9ETV5ETXFETXxETYNETZZETaFETbBETbdETb5ETc1ETeBETedETelETepETfhETQtFTR5FTTFFTURFTUxFTVVFTVxFTWNFTW9FTX1FTZFFTaRFTbdFTcVFTdFFTdtFTeZFTe5FTfdFTQtGTSBGTSdGTS5GTTVGTTxGTUNGTUVGTUZGTVRGTWRGTWtGTXJGTYBGTYtGTZZGTZ5GTadGTa5GTbBGTbFGTb9GTctGTddGTeJGTelGTfBGTfhGTQZHTRlHTR9HTSpHTT1HTUhHTU9HTVFHTVJHTWBHTXVHTYlHTZxHTaVHTa1HTbRHTbtHTcZHTc5HTdxHTfBHTQRITRJITR1ITSVITTNITTtITUlITVRITV1ITWVITWxITXNITYdITZpITaZITbFITbxITcZITdlITeBITeJITeNITfFITQRJTRdJTR9JTS1JTTRJTTtJTUJJTUlJTVxJTWhJTXdJTX9JTY1JTZ5JTahJTbNJTbpJTcFJTdRJTdxJTeVJTe1JTftJTQtKTSBKTSxKTTVKTT1KTUVKTVNKTVxKTWRKTXRKTYNKTZZKTZxKTadKTbBKTb5KTdFKTdhKTeRKTfJKTQJLTRJLTR1LTShLTTxLTU9LTV1LTWVLTXNLTYFLTZRLTZ9LTalLTbhLTb9LTcZLTc1LTc9LTdBLTd5LTfFLTfhLTQtMTRVMTSRMTTdMTT9MTUhMTVBMTVlMTWJMTWpMTXpMTYFMTZRMTZ9MTalMTbFMTbpMTcJMTctMTd5MTeVMTedMTehMTfZMTQVNTRNNTSZNTS5NTTdNTUFNTUtNTVJNTWBNTW9NTXZNTXhNTXlNTYdNTZtNTa5NTcFNTdRNTeJNTelNTfNNTfpNTQFOTQtOTRlOTShOTThOTUtOTVVOTWhOTXZOTYBOTZBOTZdOTZlOTZpOTahOTbtOTcZOTddOTd5OTeBOTeFOTe9OTfdOTQVPTQ1PTRZPTSFPTTBPTTdPTUJPTVFPTVhPTVpPTVtPTWlPTXxPTYJPTY1PTaBPTapPTbJPTcBPTdNPTdxPTeRPTfdPTQhQTQ9QTRZQTRhQTRlQTSdQTTJQTT1QTVBQTVdQTVlQTVpQTWhQTXFQTXlQTYBQTYJQTYNQTZFQTaFQTatQTbNQTcFQTdZQTeFQTedQTfJQTf5QTRFRTR9RTSpRTTRRTUNRTUpRTVFRTVlRTWdRTW9RTX1RTY1RTaBRTahRTbZRTcRRTc1RTdVRTeRRTfdRTQJSTQlSTRxSTSdSTTZSTT1STURSTVNSTWZSTW1STW9STXBSTX5STZFSTaRSTbdSTcpSTdJSTdtSTeJSTelSTfVSTQNTTRdTTSpTTT1TTUtTTVdTTWFTTWtTTXNTTXxTTZBTTaVTTaxTTbNTTbpTTcFTTchTTcpTTctTTdlTTelTTfBTTfdTTQVUTQ9UTRpUTSJUTStUTTJUTTRUTTVUTUNUTU9UTVtUTWZUTW1UTXRUTXxUTYpUTZ1UTaZUTa5UTcFUTcxUTdNUTdVUTdZUTeRUTflUTQ1VTSBVTSZVTTFVTThVTT9VTUpVTVJVTWBVTXRVTYhVTZZVTaFVTalVTbdVTb9VTc1VTdhVTd5VTelVTfBVTfdVTQtWTR5WTSpWTTVWTUBWTUpWTV1WTWRWTWZWTWdWTXVWTYhWTZtWTaNWTbFWTbhWTb9WTcZWTc1WTeBWTexWTftWTQNXTRFXTSJXTSxXTTdXTT5XTUVXTVhXTWBXTWlXTXFXTX9XTY9XTaRXTbBXTblXTcFXTclXTddXTeBXTehXTfhXTQdYTRpYTSNYTStYTTRYZUc/+zMzQAAAAF1yAQ8AAChLAUsCSwRLBUsHSxRLFUsbSxxLHksfSydLKEsqSytLLEs1SzZLOEs5SzpLRUtGS0hLSUtKS1VLVktYS2BLYUtjS2tLbEtuS29LcEtxS3JLc0t0S39LgEuCS4NLhEuFS5JLk0uVS5dLoEuhS6NLpEulS6ZLtku3S7lLu0vES8VLx0vIS8lLykvXS9hL2kviS+NL5UvsS+1L70vwS/FL+0v8TQIBTQMBTQkBTQoBTQwBTQ0BTQ4BTRABTSEBTSIBTSQBTSUBTSYBTScBTTQBTTUBTTsBTTwBTT4BTT8BTUABTUEBTU4BTU8BTVEBTVgBTVkBTVsBTVwBTV0BTWcBTWgBTWoBTWsBTWwBTW0BTXoBTXsBTX0BTX4BTX8BTYsBTYwBTY4BTY8BTZABTZwBTZ0BTZ8BTaABTaIBTaMBTa0BTa4BTbABTbEBTbIBTb0BTb4BTcQBTcUBTccBTcgBTckBTcoBTdcBTdgBTdoBTeIBTeMBTeUBTewBTe0BTe8BTfABTfEBTf0BTf4BTQACTQECTQICTQ4CTQ8CTRECTRICTRMCTRQCTSECTSICTSQCTSUCTSYCTSgCTTkCTToCTTwCTT0CTT4CTUgCTUkCTUsCTU0CTVYCTVcCTVkCTVoCTVsCTVwCTWkCTWoCTWwCTW0CTW4CTXoCTXsCTX0CTYQCTYUCTYcCTY4CTY8CTZUCTZYCTZgCTZkCTZoCTaMCTaQCTaYCTacCTagCTbICTbMCTbUCTbYCTbcCTbkCTcoCTcsCTc0CTc4CTc8CTdACTdECTdICTdMCTd4CTd8CTeECTeICTeMCTeQCTfECTfICTfQCTfUCTfYCTfcCTQQDTQUDTQcDTQgDTQkDTQoDTRcDTRgDTRoDTRwDTSUDTSYDTSwDTS0DTS8DTTYDTTcDTT0DTT4DTUQDTUUDTUcDTU4DTU8DTVEDTVIDTVMDTVwDTV0DTV8DTWADTWEDTWsDTWwDTW4DTW8DTXADTXsDTXwDTX4DTX8DTYADTYEDTY4DTY8DTZEDTZgDTZkDTZsDTZwDTZ0DTZ4DTasDTawDTa4DTbADTbkDTboDTbwDTcMDTcQDTcYDTccDTcgDTdMDTdQDTdYDTdcDTdgDTdoDTesDTewDTe4DTe8DTfADTfEDTf4DTf8DTQEETQgETQkETQsETQwETQ4ETRkETRoETRwETR0ETR4ETSAETTEETTIETTQETTUETTYETTcETUcETUgETUoETUsETUwETVgETVkETVsETWIETWMETWUETWYETWcETXEETXIETXgETXkETXsETYMETYQETYYETYcETYgETZIETZMETZUETZYETZcETZkETaoETasETa0ETa4ETa8ETbAETb0ETb4ETcAETcEETcMETcQETc4ETc8ETdEETdIETdMETdQETeEETeIETeQETewETe0ETe8ETfAETfEETfIETQIFTQMFTQUFTQYFTQcFTQgFTRUFTRYFTRgFTRkFTRsFTRwFTSYFTScFTSkFTSoFTSsFTSwFTTkFTToFTTwFTT0FTT8FTUoFTUsFTVEFTVIFTVQFTVUFTVYFTVgFTWkFTWoFTWwFTXQFTXUFTXcFTX8FTYAFTYIFTYMFTYQFTYUFTZIFTZMFTZUFTZYFTZcFTZkFTaoFTasFTa0FTa4FTbAFTbEFTbsFTbwFTb4FTb8FTcAFTcIFTdMFTdQFTdYFTdcFTdgFTeMFTeQFTeYFTe4FTe8FTfEFTfIFTfMFTfQFTQQGTQUGTQcGTQgGTQkGTQoGTQsGTQwGTQ0GTRkGTRoGTRwGTSQGTSUGTScGTSgGTSoGTSsGTTUGTTYGTTgGTTkGTUEGTUIGTUQGTUUGTUYGTUcGTVQGTVUGTVcGTVkGTWIGTWMGTWUGTW0GTW4GTXAGTXcGTXgGTXoGTXsGTXwGTYYGTYcGTYkGTYoGTZQGTZUGTZcGTZgGTZkGTZoGTaoGTasGTa0GTa4GTa8GTbAGTcAGTcEGTcMGTcQGTcUGTdAGTdEGTdMGTdQGTdUGTdYGTeMGTeQGTeYGTecGTegGTekGTfkGTfoGTfwGTf4GTQcHTQgHTQoHTQsHTQ0HTQ4HTRgHTRkHTRsHTRwHTR0HTScHTSgHTSoHTSsHTSwHTS0HTToHTTsHTT0HTUUHTUYHTUwHTU0HTU8HTVAHTVEHTVIHTV8HTWAHTWIHTWoHTWsHTW0HTW4HTW8HTXkHTXoHTXwHTX0HTYcHTYgHTYoHTYsHTYwHTZYHTZcHTZkHTZoHTZsHTZwHTakHTaoHTawHTa0HTa4HTbAHTcEHTcIHTcQHTcUHTcYHTccHTdQHTdUHTdcHTdgHTdkHTdoHTecHTegHTeoHTesHTewHTe0HTfoHTfsHTf0HTf4HTf8HTQAITQ0ITQ4ITRAITREITRIITR4ITR8ITSEITSIITSwITS0ITS8ITTAITTgITTkITTsITTwITT0ITUYITUcITUkITUoITUsITUwITU0ITU4ITU8ITVoITVsITV0ITV4ITV8ITWAITW0ITW4ITXAITXEITXIITXMITYAITYEITYMITYQITYUITY4ITY8ITZEITZIITZoITZsITZ0ITaQITaUITacITa4ITa8ITbEITbIITbMITb8ITcAITcIITcMITcQITcUITcYITccITcgITdMITdQITdYITdcITdgITdkITdoITdsITdwITegITekITesITewITfYITfcITfkITfoITQQJTQUJTQcJTQgJTQkJTQsJTRwJTR0JTR8JTSAJTSEJTSwJTS0JTS8JTTAJTToJTTsJTT0JTT8JTUgJTUkJTUsJTVIJTVMJTVUJTV0JTV4JTWAJTWEJTWIJTW4JTW8JTXEJTXIJTXMJTXUJTYYJTYcJTYkJTYoJTZIJTZMJTZUJTZYJTZ4JTZ8JTaEJTakJTaoJTawJTa0JTbcJTbgJTboJTbsJTbwJTb0JTc0JTc4JTdAJTdEJTdIJTdMJTeAJTeEJTeMJTeQJTeYJTecJTfEJTfIJTfQJTfUJTfYJTfcJTQQKTQUKTQcKTQ8KTRAKTRIKTRMKTRQKTRYKTScKTSgKTSoKTSsKTSwKTS0KTS4KTS8KTTAKTTwKTT0KTT8KTUAKTUEKTUIKTUMKTUQKTUUKTVAKTVEKTVMKTVQKTVUKTVYKTWMKTWQKTWYKTWcKTWkKTWoKTXQKTXUKTXsKTXwKTYIKTYMKTYUKTY0KTY4KTZAKTZEKTZIKTZMKTaMKTaQKTaYKTacKTagKTakKTaoKTasKTawKTbcKTbgKTboKTbsKTbwKTb0KTb4KTb8KTcAKTcsKTcwKTc4KTc8KTdAKTdkKTdoKTdwKTeQKTeUKTecKTegKTekKTeoKTfoKTfsKTf0KTf4KTf8KTQALTRALTRELTRMLTRsLTRwLTR4LTR8LTSELTSILTSwLTS0LTS8LTTALTToLTTsLTT0LTT4LTT8LTUALTUELTUILTUMLTU4LTU8LTVELTVILTVMLTVQLTWELTWILTWQLTWULTW0LTW4LTXALTXgLTXkLTXsLTYMLTYQLTYYLTY0LTY4LTZALTZELTZILTZMLTaALTaELTaMLTaQLTaULTacLTbgLTbkLTbsLTbwLTb0LTb4LTcsLTcwLTc4LTc8LTdALTdELTd4LTd8LTeELTeILTeMLTeQLTfQLTfULTfcLTfgLTQIMTQMMTQkMTQoMTRAMTREMTRMMTRQMTRUMTRYMTSMMTSQMTSYMTScMTS8MTTAMTTIMTTMMTTQMTT4MTT8MTUEMTUIMTUMMTUQMTVQMTVUMTVcMTVgMTVoMTWUMTWYMTWgMTW8MTXAMTXIMTXoMTXsMTX0MTX4MTYgMTYkMTYsMTYwMTY0MTY4MTZsMTZwMTZ4MZShNnwxNoAxNrAxNrQxNrwxNsAxNsQxNsgxNwgxNwwxNxQxNxgxNxwxN0gxN0wxN1QxN1gxN1wxN2AxN2QxN2gxN2wxN5wxN6AxN6gxN6wxN8wxN9AxN9gxN9wxN+QxN+gxNBA1NBQ1NBw1NCA1NCQ1NCg1NGg1NGw1NHQ1NHg1NIA1NIQ1NKw1NLA1NLg1NLw1NMA1NOw1NPA1NPg1NPw1NQA1NSg1NSw1NTQ1NTg1NTw1NUA1NXQ1NXg1NYA1NYQ1NYw1NZA1Nbg1Nbw1NcQ1Ncg1Ncw1NdA1NhA1NhQ1NiA1NiQ1Nig1NjA1NpxRNqBRNqhRNqxRNrRRNuhRNuxRNwRRNwhRNxBRNxRRNzRRNzhRN0BRN0RRN0hRN2xRN3BRN3hRN3xRN4BRN6xRN7BRN7hRN7xRN8BRN+xRN/BRN/hRNBhVNBxVNCRVNERVNEhVNFBVNFRVNFhVNFxVNGBVNGRVNGhVNJRVNJhVNKBVNKRVNKhVNKxVNOBVNORVNOxVNPRVNRhVNRxVNSRVNShVNSxVNTBVNXBVNXRVNXxVNYRVNahVNaxVNbRVNbhVNbxVNcBVNfRVNfhVNgBVNiBVNiRVNixVNkhVNkxVNlRVNlhVNlxVNoRVNohVNqBVNqRVNrxVNsBVNshVNsxVNtBVNthVNxxVNyBVNyhVNyxVNzBVNzRVN2hVN2xVN4RVN4hVN5BVN5RVN5hVN5xVN9BVN9RVN9xVN/hVN/xVNARZNAhZNAxZNDRZNDhZNEBZNERZNEhZNExZNIBZNIRZNIxZNJBZNJRZNMRZNMhZNNBZNNRZNNhZNQhZNQxZNRRZNRhZNSBZNSRZNUxZNVBZNVhZNVxZNWBZNYxZNZBZNahZNaxZNbRZNbhZNbxZNcBZNfRZNfhZNgBZNiBZNiRZNixZNkhZNkxZNlRZNlhZNlxZNoxZNpBZNphZNpxZNqBZNtBZNtRZNtxZNuBZNuRZNuhZNxxZNyBZNyhZNyxZNzBZNzhZN3xZN4BZN4hZN4xZN5BZN7hZN7xZN8RZN8xZN/BZN/RZN/xZNABdNARdNAhdNDxdNEBdNEhdNExdNFBdNIBdNIRdNIxdNKhdNKxdNLRdNNBdNNRdNOxdNPBdNPhdNPxdNQBdNSRdNShdNTBdNTRdNThdNWBdNWRdNWxdNXBdNXRdNXxdNcBdNcRdNcxdNdBdNdRdNdhdNdxdNeBdNeRdNhBdNhRdNhxdNiBdNiRdNihdNlxdNmBdNmhdNmxdNnBdNnRdNqhdNqxdNrRdNrhdNrxdNsBdNvRdNvhdNwBdNwhdNyxdNzBdN0hdN0xdN1RdN3BdN3RdN4xdN5BdN6hdN6xdN7RdN9BdN9RdN9xdN+BdN+RdNAhhNAxhNBRhNBhhNBxhNERhNEhhNFBhNFRhNFhhNIRhNIhhNJBhNJRhNJhhNJxhNNBhNNRhNNxhNPhhNPxhNQRhNQhhNQxhNRBhNURhNUhhNVBhNVhhNXxhNYBhNYhhNaRhNahhNbBhNbRhNbhhNeRhNehhNfBhNfRhNfhhNgBhNkRhNkhhNlBhNlRhNlhhNlxhNpBhNpRhNpxhNrxhNsBhNshhNsxhNtRhNwBhNwRhNwxhNxBhNxRhNxxhN2BhN2RhN2xhN3BhN3RhN3hhN7hhN7xhN8RhN8hhN8xhN/xhNABlNAhlNChlNCxlNDRlNDhlNDxlNGRlNGhlNIBlNIRlNIxlNKxlNLBlNLhlNLxlNMBlNOhlNOxlNPRlNPhlNPxlNQRlNUhlNUxlNVRlNVhlNVxlNWBlNZRlNZhlNaBlNaRlNaxlNbBlNdhlNdxlNeRlNehlNexlNfBlNiRlNihlNjBlNlBlNlRlNlxlNmBlNmRlNmhlNqhlNqxlNrRlNrhlNrxlNsBlNvRlNvhlNwBlNwRlNwxlNxBlNzhlNzxlN0RlN0hlN0xlN1BlN4RlN4hlN5BlN5RlN5xlN8hlN8xlN+RlN+hlN/BlN/RlN/hlNABpNERpNEhpNFBpNHBpNHRpNHxpNJxpNKBpNKhpNKxpNLBpNLRpNOhpNOxpNPRpNPhpNPxpNQRpNUhpNUxpNVRpNVhpNWBpNWRpNYxpNZBpNZhpNZxpNaBpNahpNexpNfBpNfhpNfxpNgBpNixpNjBpNjhpNlhpNlxpNmRpNmhpNmxpNnBpNrBpNrRpNrxpNsBpNsRpNshpNsxpNtBpNtRpNwRpNwhpNxBpNzBpNzRpNzxpN0BpN0hpN0xpN3RpN3hpN4BpN4RpN6RpN6hpN7BpN7RpN7hpN7xpN/BpN/RpN/xpNARtNChtNCxtNDRtNFRtNFhtNGBtNHxtNIBtNIhtNIxtNJBtNLhtNLxtNMRtNMhtNPBtNPRtNPxtNQBtNQRtNQhtNUhtNUxtNVRtNVhtNVxtNWBtNaBtNaRtNaxtNbBtNbRtNeBtNeRtNextNfBtNfRtNfhtNixtNjBtNjhtNjxtNkBtNkRtNoRtNohtNpBtNphtNrxtNsBtNshtNsxtNtRtNthtNwBtNwRtNwxtNxBtNxRtNzxtN0BtN0htN0xtN1BtN1RtN4htN4xtN5RtN7RtN7htN9BtN9RtN9xtN+BtN+RtN+htNBxxNCBxNChxNEhxNExxNFRxNFhxNFxxNIRxNIhxNJBxNJRxNLxxNMBxNMhxNMxxNNBxNPhxNPxxNQRxNQhxNQxxNRBxNURxNUhxNVBxNVRxNVhxNWBxNaRxNahxNbBxNbRxNbhxNbxxNfBxNfRxNfxxNgBxNgRxNghxNjxxNkBxNkhxNkxxNlBxNlRxNohxNoxxNpRxNphxNpxxNqBxNtRxNthxNuBxNuRxNuhxNxhxNxxxNyRxNyhxN1BxN1RxN1xxN2BxN4BxN4RxN4xxN5BxN5RxN7hxN7xxN8RxN8hxN8xxN9BxN9RxN9hxN9xxNAh1NAx1NBR1NBh1NBx1NCB1NFR1NFh1NGB1NGR1NGh1NGx1NKB1NKR1NKx1NLB1NLR1NNh1NNx1NOR1NOh1NQh1NQx1NRR1NTB1NTR1NTx1NVh1NVx1NWR1NWh1NWx1NZx1NaB1Nah1Nax1NbB1NbR1Nbh1Nbx1NcB1Nex1NfB1Nfh1Nfx1NgB1NgR1Ngh1Ngx1NhB1NkB1NkR1Nkx1NlB1Nnh1Nnx1NoR1Noh1NrB1NrR1Nrx1NsB1NsR1Nsx1NxB1NxR1Nxx1NyB1NyR1N1B1N1R1N1x1N2B1N4h1N4x1N5R1N5x1N8B1N8R1N8x1N+h1N+x1N/R1NBR5NBh5NCB5NCR5NCh5NFh5NFx5NGR5NGh5NGx5NHR5NLh5NLx5NMR5NMh5NOh5NOx5NPR5NPh5NRh5NRx5NSR5NUR5NUh5NVB5NVR5NXx5NYB5NYh5NYx5NZB5NZR5NdR5Ndh5NeB5NeR5Neh5Nex5NiB5NiR5Nix5NjB5Njh5Njx5NmR5Nmh5NnB5NnR5Nnh5Nnx5NrB5NrR5Nrx5Ntx5NuB5Nuh5Nux5NvB5Nvh5Nzx5N0B5N0h5N0x5N1B5N1R5N1h5N1x5N2B5N5B5N5R5N5x5N6B5N6R5N6h5N6x5N7B5N7R5N+B5N+R5N+x5N/B5N/R5N/h5NCx9NDB9NDh9NDx9NER9NEh9NHB9NHR9NIx9NJB9NKh9NKx9NLR9NNR9NNh9NOB9NOR9NOh9NOx9NSx9NTB9NTh9NTx9NUB9NUR9NUh9NUx9NVB9NXx9NYB9NYh9NYx9NZB9NZR9NZh9NZx9NaB9Ncx9NdB9Ndh9Ndx9NeB9NgR9Ngh9NhB9NjB9NjR9Njx9NkB9NkR9Nkh9Noh9Nox9NpR9Nph9Npx9NqB9NuB9NuR9Nux9Nwx9NxB9Nxh9Nxx9NyR9Nyh9N1B9N1R9N1x9N2B9N4h9N4x9N5R9N5h9N5x9N6B9N6R9N6h9N6x9N9h9N9x9N+R9N+h9N+x9N/B9NCSBNCiBNDCBNDSBNFSBNFiBNGCBNICBNISBNIyBNKyBNLCBNLiBNNSBNNiBNOCBNOSBNOiBlKE07IE1IIE1JIE1LIE1MIE1NIE1PIE1gIE1hIE1jIE1kIE1lIE1mIE1zIE10IE12IE13IE14IE15IE2GIE2HIE2JIE2KIE2LIE2MIE2cIE2dIE2fIE2gIE2qIE2rIE2xIE2yIE24IE25IE27IE28IE29IE2+IE3LIE3MIE3OIE3PIE3XIE3YIE3aIE3bIE3cIE3mIE3nIE3pIE3qIE3rIE3sIE38IE39IE3/IE0AIU0CIU0NIU0OIU0QIU0XIU0YIU0aIU0iIU0jIU0lIU0mIU0wIU0xIU0zIU00IU01IU02IU1DIU1EIU1GIU1HIU1IIU1UIU1VIU1XIU1YIU1ZIU1aIU1qIU1rIU1tIU1uIU1vIU16IU17IU19IU1+IU1/IU2AIU2BIU2CIU2DIU2PIU2QIU2SIU2TIU2bIU2cIU2eIU2fIU2hIU2iIU2sIU2tIU2vIU2wIU2xIU2yIU3CIU3DIU3FIU3GIU3IIU3JIU3TIU3UIU3WIU3XIU3YIU3jIU3kIU3mIU3nIU3oIU3yIU3zIU31IU32IU33IU34IU0FIk0GIk0IIk0JIk0LIk0MIk0WIk0XIk0aIk0bIk0cIk0dIk0tIk0uIk0wIk0xIk0zIk1AIk1BIk1HIk1IIk1KIk1LIk1TIk1UIk1WIk1XIk1YIk1hIk1iIk1kIk1lIk1mIk1xIk1yIk10Ik11Ik12Ik2BIk2CIk2EIk2MIk2NIk2PIk2XIk2YIk2aIk2bIk2cIk2dIk2eIk2fIk2gIk2rIk2sIk2uIk2vIk2wIk2xIk2+Ik2/Ik3BIk3DIk3MIk3NIk3PIk3QIk3RIk3SIk3iIk3jIk3lIk3nIk3wIk3xIk3zIk30Ik31Ik32Ik0DI00EI00GI00OI00PI00RI00YI00ZI00bI00cI00dI00nI00oI00uI00vI001I002I004I005I006I008I01NI01OI01QI01RI01SI01TI01gI01hI01nI01oI01qI01rI01sI01tI016I017I019I02EI02FI02HI02II02JI02TI02UI02WI02XI02YI02ZI02mI02nI02pI02qI02rI023I024I026I027I028I03II03JI03LI03MI03OI03PI03ZI03aI03cI03dI03eI03pI03qI03wI03xI03zI030I031I032I00DJE0EJE0GJE0OJE0PJE0RJE0YJE0ZJE0bJE0cJE0dJE0pJE0qJE0sJE0tJE0uJE06JE07JE09JE0+JE0/JE1AJE1NJE1OJE1QJE1RJE1SJE1UJE1lJE1mJE1oJE1pJE1qJE10JE11JE13JE15JE2CJE2DJE2FJE2GJE2HJE2IJE2VJE2WJE2YJE2ZJE2aJE2mJE2nJE2pJE2wJE2xJE2zJE26JE27JE3BJE3CJE3EJE3FJE3GJE3PJE3QJE3SJE3TJE3UJE3eJE3fJE3hJE3iJE3jJE3lJE32JE33JE35JE36JE37JE38JE39JE3+JE3/JE0KJU0LJU0NJU0OJU0PJU0QJU0dJU0eJU0gJU0hJU0iJU0jJU0wJU0xJU0zJU00JU01JU02JU1DJU1EJU1GJU1IJU1RJU1SJU1YJU1ZJU1bJU1iJU1jJU1pJU1qJU1wJU1xJU1zJU16JU17JU19JU1+JU1/JU2IJU2JJU2LJU2MJU2NJU2XJU2YJU2aJU2bJU2cJU2nJU2oJU2qJU2rJU2sJU2tJU26JU27JU29JU3EJU3FJU3HJU3IJU3JJU3KJU3XJU3YJU3aJU3cJU3lJU3mJU3oJU3vJU3wJU3yJU3zJU30JU3/JU0AJk0CJk0DJk0EJk0GJk0XJk0YJk0aJk0bJk0cJk0dJk0qJk0rJk0tJk01Jk02Jk04Jk05Jk07Jk1GJk1HJk1JJk1KJk1LJk1NJk1eJk1fJk1hJk1iJk1jJk1kJk10Jk11Jk13Jk14Jk15Jk2FJk2GJk2IJk2QJk2RJk2TJk2UJk2VJk2fJk2gJk2mJk2nJk2pJk2xJk2yJk20Jk21Jk22Jk3AJk3BJk3DJk3EJk3FJk3HJk3YJk3ZJk3bJk3cJk3dJk3eJk3rJk3sJk3uJk3vJk3xJk3yJk38Jk39Jk3/Jk0AJ00BJ00CJ00PJ00QJ00SJ00aJ00bJ00dJ00eJ00fJ00gJ00wJ00xJ00zJ000J001J002J01DJ01EJ01GJ01HJ01JJ01KJ01UJ01VJ01XJ01YJ01ZJ01aJ01nJ01oJ01qJ01rJ01tJ014J015J01/J02AJ02CJ02DJ02EJ02GJ02XJ02YJ02aJ02iJ02jJ02lJ02tJ02uJ02wJ02xJ02yJ02zJ03AJ03BJ03DJ03EJ03FJ03HJ03YJ03ZJ03bJ03cJ03eJ03fJ03pJ03qJ03sJ03tJ03uJ03wJ00BKE0CKE0EKE0FKE0GKE0RKE0SKE0UKE0cKE0dKE0fKE0gKE0hKE0iKE0yKE0zKE01KE02KE03KE04KE05KE06KE07KE1HKE1IKE1KKE1SKE1TKE1VKE1WKE1YKE1ZKE1jKE1kKE1mKE1nKE1vKE1wKE1yKE1zKE10KE11KE2CKE2DKE2FKE2HKE2QKE2RKE2TKE2bKE2cKE2eKE2lKE2mKE2oKE2pKE2qKE20KE21KE23KE24KE3CKE3DKE3FKE3GKE3HKE3IKE3YKE3ZKE3bKE3cKE3dKE3eKE3uKE3vKE3xKE3yKE3zKE3+KE3/KE0BKU0CKU0DKU0EKU0RKU0SKU0UKU0VKU0WKU0XKU0nKU0oKU0qKU0sKU01KU02KU04KU05KU07KU08KU1GKU1HKU1JKU1KKU1LKU1VKU1WKU1YKU1ZKU1aKU1bKU1oKU1pKU1rKU1zKU10KU16KU17KU19KU1+KU1/KU2AKU2NKU2OKU2QKU2YKU2ZKU2bKU2cKU2dKU2nKU2oKU2qKU2rKU21KU22KU24KU25KU26KU3EKU3FKU3HKU3IKU3JKU3KKU3XKU3YKU3aKU3bKU3cKU3eKU3vKU3wKU3yKU3zKU30KU31KU0CKk0DKk0FKk0GKk0HKk0IKk0VKk0WKk0YKk0ZKk0aKk0bKk0oKk0pKk0rKk0sKk0tKk0uKk07Kk08Kk0+Kk0/Kk1AKk1MKk1NKk1PKk1QKk1aKk1bKk1dKk1eKk1mKk1nKk1pKk1qKk1rKk10Kk11Kk13Kk14Kk15Kk16Kk17Kk18Kk19Kk2IKk2JKk2LKk2MKk2NKk2OKk2bKk2cKk2eKk2fKk2gKk2hKk2uKk2vKk2xKk2yKk2zKk28Kk29Kk2/Kk3AKk3IKk3JKk3LKk3SKk3TKk3VKk3cKk3dKk3fKk3gKk3hKk3tKk3uKk3wKk3xKk3yKk3zKk30Kk31Kk32Kk0BK00CK00EK00FK00GK00HK00IK00JK00KK00WK00XK00ZK00aK00kK00lK00nK00oK00yK00zK001K002K003K005K01KK01LK01NK01OK01PK01aK01bK01dK01eK01oK01pK01rK01tK012K013K015K02AK02BK02DK02LK02MK02OK02PK02QK02cK02dK02fK02gK02hK02jK020K021K023K024K03AK03BK03DK03EK03MK03NK03PK03XK03YK03aK03bK03lK03mK03oK03pK03qK03rK037K038K03+K03/K00ALE0BLE0OLE0PLE0RLE0SLE0ULE0VLE0fLE0gLE0iLE0jLE0kLE0lLE0yLE0zLE01LE09LE0+LE1ALE1BLE1CLE1ELE1VLE1WLE1YLE1ZLE1aLE1bLE1cLE1dLE1eLE1qLE1rLE1tLE1uLE1vLE1wLE1xLE1yLE1zLE1+LE1/LE2BLE2CLE2DLE2ELE2RLE2SLE2ULE2VLE2XLE2YLE2iLE2jLE2pLE2qLE2wLE2xLE2zLE27LE28LE2+LE2/LE3ALE3BLE3RLE3SLE3ULE3VLE3WLE3XLE3YLE3ZLE3aLE3lLE3mLE3oLGUoTeksTeosTessTewsTe0sTe4sTfksTfosTfwsTf0sTf4sTQctTQgtTQotTRItTRMtTRUtTRYtTRctTRgtTSgtTSktTSstTSwtTS0tTS4tTT4tTT8tTUEtTUktTUotTUwtTU0tTU8tTVAtTVotTVstTV0tTV4tTWgtTWktTWstTWwtTW0tTW4tTW8tTXAtTXEtTXwtTX0tTX8tTYAtTYEtTYItTY8tTZAtTZItTZMtTZstTZwtTZ4tTaYtTactTaktTbEtTbItTbQtTbstTbwtTb4tTb8tTcAtTcEtTc4tTc8tTdEtTdItTdMtTdUtTeYtTectTektTeotTestTewtTfktTfotTfwtTf0tTf4tTf8tTQwuTQ0uTQ8uTRAuTREuTRIuTSIuTSMuTSUuTSYuTTAuTTEuTTcuTTguTT4uTT8uTUEuTUIuTUMuTUQuTVEuTVIuTVQuTVUuTV0uTV4uTWAuTWEuTWIuTWwuTW0uTW8uTXAuTXEuTXIuTYIuTYMuTYUuTYYuTYguTZMuTZQuTZYuTZ0uTZ4uTaAuTaguTakuTasuTawuTbYuTbcuTbkuTbouTbsuTbwuTckuTcouTcwuTc0uTc4uTdouTdsuTd0uTd4uTd8uTeAuTfAuTfEuTfMuTfQuTfUuTQAvTQEvTQMvTQQvTQUvTQYvTQcvTQgvTQkvTRUvTRYvTRgvTRkvTSEvTSIvTSQvTSUvTScvTSgvTTIvTTMvTTUvTTYvTTcvTTgvTUgvTUkvTUsvTUwvTU4vTU8vTVkvTVovTVwvTV0vTV4vTWkvTWovTWwvTW0vTW4vTXgvTXkvTXsvTXwvTX0vTX4vTYsvTYwvTY4vTY8vTZEvTZIvTZwvTZ0vTaAvTaEvTaIvTaMvTbMvTbQvTbYvTbcvTbkvTcYvTccvTc0vTc4vTdAvTdEvTdkvTdovTdwvTd0vTd4vTecvTegvTeovTesvTewvTfcvTfgvTfovTfsvTfwvTQcwTQgwTQowTRIwTRMwTRUwTR0wTR4wTSAwTSEwTSIwTSMwTSQwTSUwTSYwTTEwTTIwTTQwTTUwTTYwTTcwTUQwTUUwTUcwTUkwTVIwTVMwTVUwTVYwTVcwTVgwTWgwTWkwTWswTW0wTXYwTXcwTXkwTXowTXswTXwwTYkwTYowTYwwTZQwTZUwTZcwTZ4wTZ8wTaEwTaIwTaMwTa0wTa4wTbQwTbUwTbswTbwwTb4wTb8wTcAwTcIwTdMwTdQwTdYwTdcwTdgwTdkwTeYwTecwTe0wTe4wTfAwTfEwTfIwTfMwTQAxTQExTQMxTQoxTQsxTQ0xTQ4xTQ8xTRkxTRoxTRwxTR0xTR4xTR8xTSwxTS0xTS8xTTAxTTExTT0xTT4xTUAxTUExTUIxTU4xTU8xTVExTVIxTVQxTVUxTV8xTWAxTWIxTWMxTWQxTW8xTXAxTXYxTXcxTXkxTXoxTXsxTXwxTYkxTYoxTYwxTZQxTZUxTZcxTZ4xTZ8xTaExTaIxTaMxTa8xTbAxTbIxTbMxTbQxTcAxTcExTcMxTcQxTcUxTcYxTdMxTdQxTdYxTdcxTdgxTdoxTesxTewxTe4xTe8xTfAxTfoxTfsxTf0xTf8xTQgyTQkyTQsyTQwyTQ0yTQ4yTRsyTRwyTR4yTR8yTSAyTSwyTS0yTS8yTTYyTTcyTTkyTUAyTUEyTUcyTUgyTUoyTUsyTUwyTVUyTVYyTVgyTVkyTVoyTWQyTWUyTWcyTWgyTWkyTWsyTXwyTX0yTX8yTYAyTYEyTYIyTYMyTYQyTYUyTZAyTZEyTZMyTZQyTZUyTZYyTaMyTaQyTaYyTacyTagyTakyTbYyTbcyTbkyTboyTbsyTbwyTckyTcoyTcwyTc4yTdcyTdgyTd4yTd8yTeEyTegyTekyTe8yTfAyTfYyTfcyTfkyTQAzTQEzTQMzTQQzTQUzTQ4zTQ8zTREzTRIzTRMzTR0zTR4zTSAzTSEzTSIzTS0zTS4zTTAzTTEzTTIzTTMzTUAzTUEzTUMzTUozTUszTU0zTU4zTU8zTVAzTV0zTV4zTWAzTWIzTWszTWwzTW4zTXUzTXYzTXgzTXkzTXozTYUzTYYzTYgzTYkzTYozTYwzTZ0zTZ4zTaAzTaEzTaIzTaMzTbAzTbEzTbMzTbszTbwzTb4zTb8zTcEzTcwzTc0zTc8zTdAzTdEzTdMzTeQzTeUzTeczTegzTekzTeozTfozTfszTf0zTf4zTf8zTQs0TQw0TQ40TRY0TRc0TRk0TRo0TRs0TSU0TSY0TSw0TS00TS80TTc0TTg0TTo0TTs0TTw0TUY0TUc0TUk0TUo0TUs0TU00TV40TV80TWE0TWI0TWM0TWQ0TXE0TXI0TXQ0TXU0TXc0TXg0TYI0TYM0TYU0TYY0TYc0TYg0TZU0TZY0TZg0TZ80TaA0TaI0TaM0TaQ0TaU0TbU0TbY0Tbg0Tbk0Tbo0Tbs0Tcg0Tck0Tcs0Tcw0Tc40Tc80Tdk0Tdo0Tdw0Td00Td40Td80Tew0Te00Te80TfA0TfI0Tf00Tf40TQQ1TQU1TQc1TQg1TQk1TQs1TRw1TR01TR81TSc1TSg1TSo1TTI1TTM1TTU1TTY1TTc1TTg1TUU1TUY1TUg1TUk1TUo1TUw1TV01TV41TWA1TWE1TWM1TWQ1TW41TW81TXE1TXI1TXM1TXU1TYY1TYc1TYk1TYo1TYs1TZY1TZc1TZk1TaA1TaE1TaM1TaQ1TaU1TaY1TbY1Tbc1Tbk1Tbo1Tbs1Tbw1Tb01Tb41Tb81Tcs1Tcw1Tc41TdY1Tdc1Tdk1Tdo1Tdw1Td01Tec1Teg1Teo1Tes1TfM1TfQ1TfY1Tfc1Tfg1Tfk1TQY2TQc2TQk2TQs2TRQ2TRU2TRc2TR82TSA2TSI2TSk2TSo2TSw2TS02TS42TTg2TTk2TTs2TTw2TUY2TUc2TUk2TUo2TUs2TUw2TVw2TV02TV82TWA2TWE2TWI2TXI2TXM2TXU2TXY2TXc2TYI2TYM2TYU2TYY2TYc2TYg2TZU2TZY2TZg2TZk2TZo2TZs2Tas2Taw2Ta42TbA2Tbk2Tbo2Tbw2Tb02Tb82TcA2Tco2Tcs2Tc02Tc42Tc82Tdk2Tdo2Tdw2Td02Td42Td82Tew2Te02Te82Tfc2Tfg2Tf42Tf82TQE3TQI3TQM3TQQ3TRE3TRI3TRQ3TRw3TR03TR83TSA3TSE3TSs3TSw3TS43TS83TTk3TTo3TTw3TT03TT43TUg3TUk3TUs3TUw3TU03TU43TVs3TVw3TV43TV83TWA3TWI3TXM3TXQ3TXY3TXc3TXg3TXk3TYY3TYc3TYk3TYo3TYs3TYw3TZk3TZo3TZw3TZ03TZ43TZ83Taw3Ta03Ta83TbA3TbE3TbI3Tb83TcA3TcI3TcM3TcQ3TdA3TdE3TdM3TdQ3Td43Td83TeE3TeI3Teo3Tes3Te03Te43Te83Tfg3Tfk3Tfs3Tfw3Tf03Tf43Tf83TQA4TQE4TQw4TQ04TQ84TRA4TRE4TRI4TR84TSA4TSI4TSM4TSQ4TSU4TTI4TTM4TTU4TTY4TTc4TUA4TUE4TUM4TUQ4TUw4TU04TU84TVY4TVc4TVk4TWA4TWE4TWM4TWQ4TWU4TXE4TXI4TXQ4TXU4TXY4TXc4TXg4TXk4TXo4TYU4TYY4TYg4TYk4TYo4TYs4TYw4TY04TY44TZo4TZs4TZ04TZ44Tag4Tak4Tas4Taw4TbY4Tbc4Tbk4Tbo4Tbs4Tb04Tc44Tc84TdE4TdI4TdM4Td44Td84TeE4TeI4Tew4Te04Te84TfE4Tfo4Tfs4Tf04TQQ5TQU5TQc5TQ85TRA5TRI5TRM5TRQ5TSA5TSE5TSM5TSQ5TSU5TSc5TTg5TTk5TTs5TTw5TUQ5TUU5TUc5TUg5TVA5TVE5TVM5TVs5TVw5TV45TV85TWk5TWo5TWw5TW05TW45TW85TX85TYA5TYI5TYM5TYQ5TYU5TZI5TZM5TZU5TZY5ZShNmDlNmTlNozlNpDlNpjlNpzlNqDlNqTlNtjlNtzlNuTlNwTlNwjlNxDlNxTlNxjlNyDlN2TlN2jlN3DlN3TlN3jlN3zlN4DlN4TlN4jlN7jlN7zlN8TlN8jlN8zlN9DlN9TlN9jlN9zlNAjpNAzpNBTpNBjpNBzpNCDpNFTpNFjpNGDpNGTpNGzpNHDpNJjpNJzpNLTpNLjpNNDpNNTpNNzpNPzpNQDpNQjpNQzpNRDpNRTpNVTpNVjpNWDpNWTpNWjpNWzpNXDpNXTpNXjpNaTpNajpNbDpNbTpNbjpNbzpNcDpNcTpNcjpNfTpNfjpNgDpNgTpNgjpNizpNjDpNjjpNljpNlzpNmTpNmjpNmzpNnDpNrDpNrTpNrzpNsDpNsTpNsjpNwjpNwzpNxTpNzTpNzjpN0DpN0TpN0zpN1DpN3jpN3zpN4TpN4jpN7DpN7TpN7zpN8DpN8TpN8jpN8zpN9DpN9TpNADtNATtNAztNBDtNBTtNBjtNEztNFDtNFjtNFztNHztNIDtNIjtNKjtNKztNLTtNNTtNNjtNODtNPztNQDtNQjtNQztNRDtNRTtNUjtNUztNVTtNVjtNVztNWTtNajtNaztNbTtNbjtNbztNcDtNfTtNfjtNgDtNgTtNgjtNgztNkDtNkTtNkztNlDtNlTtNljtNpjtNpztNqTtNqjtNtDtNtTtNuztNvDtNwjtNwztNxTtNxjtNxztNyDtN1TtN1jtN2DtN2TtN4TtN4jtN5DtN5TtN5jtN8DtN8TtN8ztN9DtN9TtN9jtNBjxNBzxNCTxNCjxNDDxNFzxNGDxNGjxNITxNIjxNJDxNLDxNLTxNLzxNMDxNOjxNOzxNPTxNPjxNPzxNQDxNTTxNTjxNUDxNUTxNUjxNXjxNXzxNYTxNYjxNYzxNZDxNdDxNdTxNdzxNeDxNeTxNhDxNhTxNhzxNiDxNiTxNijxNizxNjDxNjTxNmTxNmjxNnDxNnTxNpTxNpjxNqDxNqTxNqzxNrDxNtjxNtzxNuTxNujxNuzxNvDxNzDxNzTxNzzxN0DxN0jxN0zxN3TxN3jxN4DxN4TxN4jxN7TxN7jxN8DxN8TxN8jxN/DxN/TxN/zxNAD1NAT1NAj1NDz1NED1NEj1NEz1NFT1NFj1NID1NIT1NJD1NJT1NJj1NJz1NNz1NOD1NOj1NOz1NPT1NSj1NSz1NUT1NUj1NVD1NVT1NXT1NXj1NYD1NYT1NYj1Naz1NbD1Nbj1Nbz1NcD1Nez1NfD1Nfj1Nfz1NgD1Niz1NjD1Njj1Nlj1Nlz1NmT1NoT1Noj1NpD1NpT1Npj1Npz1NqD1NqT1Nqj1NtT1Ntj1NuD1NuT1Nuj1Nuz1NyD1NyT1Nyz1NzT1N1j1N1z1N2T1N2j1N2z1N3D1N7D1N7T1N7z1N8T1N+j1N+z1N/T1N/j1N/z1NAD5NDT5NDj5NED5NGD5NGT5NGz5NIj5NIz5NJT5NJj5NJz5NMT5NMj5NOD5NOT5NPz5NQD5NQj5NQz5NRD5NRj5NVz5NWD5NWj5NWz5NXD5NXT5Naj5Naz5NcT5Ncj5NdD5NdT5Ndj5Ndz5NhD5NhT5Nhz5Njj5Njz5NkT5Nkj5Nkz5NnT5Nnj5NoD5NoT5Noj5Noz5NsD5NsT5Nsz5NtD5NtT5NwT5Nwj5NxD5NxT5Nxj5N0j5N0z5N1T5N1j5N2D5N2T5N4z5N5D5N5j5N5z5N6D5N8z5N9D5N+j5N+z5N/T5N/j5N/z5NAD9NDT9NDj9NED9NGD9NGT9NGz9NIj9NIz9NJT9NJj9NJz9NMz9NND9NNj9NNz9NOD9NRD9NRT9NRz9NSD9NST9NSj9NVz9NWD9NWj9NWz9NXD9NXj9Nbz9NcD9Ncj9Ncz9NdD9Nfj9Nfz9NgT9Ngz9NjD9NjT9Njz9NkD9NkT9Nkj9Nnz9NoD9Noj9Noz9NpD9NsD9NsT9Nsz9Nuj9Nuz9NvT9NxD9NxT9Nyz9NzD9Nzj9Nzz9N0D9N2T9N2j9N3D9N3T9N3j9N6D9N6T9N6z9N7D9N7T9N7z9NAEBNAUBNA0BNBEBNBUBNBkBNB0BNCEBNCUBNFEBNFUBNF0BNGEBNGUBNGkBNJ0BNKEBNKkBNK0BNLEBNLUBNOkBNO0BNPUBNPkBNP0BNQEBNTUBNTkBNUEBNUkBNW0BNXEBNYkBNY0BNZUBNbEBNbUBNc0BNdEBNekBNe0BNfUBNhEBNhUBNh0BNiEBNiUBNkkBNk0BNlUBNlkBNl0BNoUBNokBNpEBNpUBNpkBNsUBNskBNtEBNtUBNtkBNt0BNxEBNxUBNx0BNzkBNz0BN0UBN0kBN00BN1EBN4UBN4kBN5EBN5kBN70BN8EBN8kBN+UBN+kBN/EBN/UBN/kBNCUFNCkFNDEFNDUFNDkFNEEFNIUFNIkFNJEFNJUFNJkFNJ0FNNEFNNUFNN0FNP0FNQEFNQkFNQ0FNRUFNUEFNUUFNU0FNVEFNVUFNV0FNaEFNaUFNa0FNbEFNbUFNbkFNfkFNf0FNgUFNgkFNg0FNj0FNkEFNkkFNmkFNm0FNnUFNnkFNn0FNqUFNqkFNsEFNsUFNs0FNu0FNvEFNvkFNv0FNwEFNykFNy0FNzUFNzkFNz0FN0UFN4kFN40FN5UFN5kFN50FN6EFN9UFN9kFN+EFN+UFN+0FN/EFNBkJNB0JNCUJNCkJNC0JNDEJNGUJNGkJNHEJNJEJNJUJNJ0JNKEJNKUJNKkJNOkJNO0JNPUJNPkJNP0JNQEJNTUJNTkJNU
[truncated: 4,391,727 more chars]
