# Supplementary material for: Mammalian ZAP and KHNYN can independently restrict CpG-enriched avian viruses
Source: bioRxiv. 2025 Sep 10:2024.12.23.629495. Originally published 2024 Dec 23. Preprint. [Version 2] doi: 10.1101/2024.12.23.629495 (PMC11703154; doi:10.1101/2024.12.23.629495)
Supplement: Supplement 3 [file media-3.zip › FigS3Aii.py]

import cPickle, base64
try:
	from SimpleSession.versions.v65 import beginRestore,\
	    registerAfterModelsCB, reportRestoreError, checkVersion
except ImportError:
	from chimera import UserError
	raise UserError('Cannot open session that was saved in a'
	    ' newer version of Chimera; update your version')
checkVersion([1, 16, 42360])
import chimera
from chimera import replyobj
replyobj.status('Restoring session...', \
    blankAfter=0)
replyobj.status('Beginning session restore...', \
    blankAfter=0, secondary=True)
beginRestore()

def restoreCoreModels():
	from SimpleSession.versions.v65 import init, restoreViewer, \
	     restoreMolecules, restoreColors, restoreSurfaces, \
	     restoreVRML, restorePseudoBondGroups, restoreModelAssociations
	molInfo = cPickle.loads(base64.b64decode('gAJ9cQEoVRFyaWJib25JbnNpZGVDb2xvcnECSwhOfYdVCWJhbGxTY2FsZXEDSwhHP9AAAAAAAAB9h1UJcG9pbnRTaXplcQRLCEc/8AAAAAAAAH2HVQVjb2xvcnEFSwhLAX1xBihLAF1xB0sAYUsCXXEISwZhSwNdcQlLB2F1h1UKcmliYm9uVHlwZXEKSwhLAH2HVQpzdGlja1NjYWxlcQtLCEc/8AAAAAAAAH2HVQxtbUNJRkhlYWRlcnNxDF1xDShOTk5OTk5OTmVVDGFyb21hdGljTW9kZXEOSwhLAX2HVQp2ZHdEZW5zaXR5cQ9LCEdAFAAAAAAAAH2HVQZoaWRkZW5xEEsIiX2HVQ1hcm9tYXRpY0NvbG9ycRFLCE59h1UPcmliYm9uU21vb3RoaW5ncRJLCEsAfYdVCWF1dG9jaGFpbnETSwiIfYdVCnBkYlZlcnNpb25xFEsISwJ9h1UIb3B0aW9uYWxxFX1xFlUIb3BlbmVkQXNxF4iJSwgoWH0AAAAvVXNlcnMvYmVjazExNjkvR29vZ2xlIERyaXZlLzEgUG9zdGRvYy9NYW51c2NyaXB0cy8yMDI0YSBCZWNrZXIgTGFuZ2xvaXMgWktUL0RhdGEvcm9iZXR0YV9tb2RlbHNfMjc4OTU0KGFwbFpDM0hBVjFfMS0yMTkpLnBkYnEYVQNQREJxGU6JdHEafXEbKChYegAAAC9Vc2Vycy9iZWNrMTE2OS9Hb29nbGUgRHJpdmUvMSBQb3N0ZG9jL01hbnVzY3JpcHRzLzIwMjRhIEJlY2tlciBMYW5nbG9pcyBaS1QvRGF0YS9hcGxaQzNIQVYxX0FGLUEwQTBNNFJXRzAtRjEtbW9kZWxfdjQucGRicRxoGU6JdHEdXXEeSwdhKFUENnVlalUFUERCSUROiXRxH11xIEsAYShYfwAAAC9Vc2Vycy9iZWNrMTE2OS9Hb29nbGUgRHJpdmUvMSBQb3N0ZG9jL01hbnVzY3JpcHRzLzIwMjRhIEJlY2tlciBMYW5nbG9pcyBaS1QvRGF0YS9yb2JldHRhX21vZGVsc18zMDM2MzMoYXBsWkMzSEFWMV8xLTIxOWNtKS5wZGJxIWgZTol0cSJdcSNLBmF1h4dzVQ9sb3dlckNhc2VDaGFpbnNxJEsIiX2HVQlsaW5lV2lkdGhxJUsIRz/wAAAAAAAAfYdVD3Jlc2lkdWVMYWJlbFBvc3EmSwhLAH2HVQRuYW1lcSdLCFgrAAAAcm9iZXR0YV9tb2RlbHNfMjc4OTU0KGFwbFpDM0hBVjFfMS0yMTkpLnBkYn1xKChYKAAAAGFwbFpDM0hBVjFfQUYtQTBBME00UldHMC1GMS1tb2RlbF92NC5wZGJdcSlLB2FYLQAAAHJvYmV0dGFfbW9kZWxzXzMwMzYzMyhhcGxaQzNIQVYxXzEtMjE5Y20pLnBkYl1xKksGYVgEAAAANnVlal1xK0sAYXWHVQ9hcm9tYXRpY0Rpc3BsYXlxLEsIiX2HVQ9yaWJib25TdGlmZm5lc3NxLUsIRz/pmZmZmZmafYdVCnBkYkhlYWRlcnNxLl1xLyh9cTAoWAYAAABLRVlXRFNdcTEoWFAAAABLRVlXRFMgICAgWklOQyBGSU5HRVIgQU5USVZJUkFMIFBST1RFSU4sIFpBUCwgUk5BIEJJTkRJTkcgRE9NQUlOLCBBTlRJVklSQUwgICAgIHEyWFAAAABLRVlXRFMgICAyIFBST1RFSU4gICAgICAgICAgICAgICAgICAgICAgICAgICAgICAgICAgICAgICAgICAgICAgICAgICAgICAgICAgICAgIHEzZVgGAAAAU0VRUkVTXXE0KFhQAAAAU0VRUkVTICAgMSBBICAyMjkgIFNFUiBBU04gQUxBIEFMQSBBU1AgUFJPIEdMVSBWQUwgQ1lTIENZUyBQSEUgSUxFIFRIUiAgICAgICAgICBxNVhQAAAAU0VRUkVTICAgMiBBICAyMjkgIExZUyBJTEUgTEVVIENZUyBBTEEgSElTIEdMWSBHTFkgQVJHIE1FVCBBTEEgTEVVIEFTUCAgICAgICAgICBxNlhQAAAAU0VRUkVTICAgMyBBICAyMjkgIEFMQSBMRVUgTEVVIEdMTiBHTFUgSUxFIEFMQSBMRVUgU0VSIEdMVSBQUk8gR0xOIExFVSAgICAgICAgICBxN1hQAAAAU0VRUkVTICAgNCBBICAyMjkgIENZUyBHTFUgVkFMIExFVSBHTE4gVkFMIEFMQSBHTFkgUFJPIEFTUCBBUkcgUEhFIFZBTCAgICAgICAgICBxOFhQAAAAU0VRUkVTICAgNSBBICAyMjkgIFZBTCBMRVUgR0xVIFRIUiBHTFkgR0xZIEdMVSBBTEEgR0xZIElMRSBUSFIgQVJHIFNFUiAgICAgICAgICBxOVhQAAAAU0VRUkVTICAgNiBBICAyMjkgIFZBTCBWQUwgQUxBIFRIUiBUSFIgQVJHIEFMQSBBUkcgVkFMIENZUyBBUkcgQVJHIExZUyAgICAgICAgICBxOlhQAAAAU0VRUkVTICAgNyBBICAyMjkgIFRZUiBDWVMgR0xOIEFSRyBQUk8gQ1lTIEFTUCBBU04gTEVVIEhJUyBMRVUgQ1lTIExZUyAgICAgICAgICBxO1hQAAAAU0VRUkVTICAgOCBBICAyMjkgIExFVSBBU04gTEVVIExFVSBHTFkgQVJHIENZUyBBU04gVFlSIFNFUiBHTE4gU0VSIEdMVSAgICAgICAgICBxPFhQAAAAU0VRUkVTICAgOSBBICAyMjkgIEFSRyBBU04gTEVVIENZUyBMWVMgVFlSIFNFUiBISVMgR0xVIFZBTCBMRVUgU0VSIEdMVSAgICAgICAgICBxPVhQAAAAU0VRUkVTICAxMCBBICAyMjkgIEdMVSBBU04gUEhFIExZUyBWQUwgTEVVIExZUyBBU04gSElTIEdMVSBMRVUgU0VSIEdMWSAgICAgICAgICBxPlhQAAAAU0VRUkVTICAxMSBBICAyMjkgIExFVSBBU04gTFlTIEdMVSBHTFUgTEVVIEFMQSBWQUwgTEVVIExFVSBMRVUgR0xOIFNFUiAgICAgICAgICBxP1hQAAAAU0VRUkVTICAxMiBBICAyMjkgIEFTUCBQUk8gUEhFIFBIRSBNRVQgUFJPIEdMVSBJTEUgQ1lTIExZUyBTRVIgVFlSIExZUyAgICAgICAgICBxQFhQAAAAU0VRUkVTICAxMyBBICAyMjkgIEdMWSBHTFUgR0xZIEFSRyBHTE4gR0xOIElMRSBDWVMgQVNOIEdMTiBHTE4gUFJPIFBSTyAgICAgICAgICBxQVhQAAAAU0VRUkVTICAxNCBBICAyMjkgIENZUyBTRVIgQVJHIExFVSBISVMgSUxFIENZUyBBU1AgSElTIFBIRSBUSFIgQVJHIEdMWSAgICAgICAgICBxQlhQAAAAU0VRUkVTICAxNSBBICAyMjkgIEFTTiBDWVMgQVJHIFBIRSBQUk8gQVNOIENZUyBMRVUgQVJHIFNFUiBISVMgQVNOIExFVSAgICAgICAgICBxQ1hQAAAAU0VRUkVTICAxNiBBICAyMjkgIE1FVCBBU1AgQVJHIExZUyBWQUwgTEVVIEFMQSBJTEUgTUVUIEFSRyBHTFUgSElTIEdMWSAgICAgICAgICBxRFhQAAAAU0VRUkVTICAxNyBBICAyMjkgIExFVSBBU04gUFJPIEFTUCBWQUwgVkFMIEdMTiBBU04gSUxFIEdMTiBBU1AgSUxFIENZUyAgICAgICAgICBxRVhQAAAAU0VRUkVTICAxOCBBICAyMjkgIEFTTiBTRVIgTFlTIEhJUyBNRVQgR0xOIExZUyBBU04gICAgICAgICAgICAgICAgICAgICAgICAgICAgICBxRlhQAAAAU0VRUkVTICAgMSBCICAgIDMgICAgVSAgIEMgICBHICAgICAgICAgICAgICAgICAgICAgICAgICAgICAgICAgICAgICAgICAgICAgICAgICBxR2VYBQAAAERCUkVGXXFIKFhQAAAAREJSRUYgIDZVRUogQSAgICAyICAgMjI3ICBVTlAgICAgUTdaMlc0ICAgWkNDSFZfSFVNQU4gICAgICAyICAgIDIyNyAgICAgICAgICAgICBxSVhQAAAAREJSRUYgIDZVRUogQiAgICAxICAgICAzICBQREIgICAgNlVFSiAgICAgNlVFSiAgICAgICAgICAgICAxICAgICAgMyAgICAgICAgICAgICBxSmVYBQAAAFRJVExFXXFLWFAAAABUSVRMRSAgICAgQ1JZU1RBTCBTVFJVQ1RVUkUgT0YgSFVNQU4gWklOQyBGSU5HRVIgQU5USVZJUkFMIFBST1RFSU4gQk9VTkQgVE8gUk5BIHFMYVgGAAAAQ0lTUEVQXXFNWFAAAABDSVNQRVAgICAxIEFSRyBBICAgODAgICAgUFJPIEEgICA4MSAgICAgICAgICAwICAgICAgICAgMC43MyAgICAgICAgICAgICAgICAgICAgIHFOYVgEAAAATElOS11xTyhYUAAAAExJTksgICAgICAgICBTRyAgQ1lTIEEgIDczICAgICAgICAgICAgICAgIFpOICAgIFpOIEEgNTAxICAgICAxNTU1ICAgMTU1NSAgMi4zMyAgcVBYUAAAAExJTksgICAgICAgICBTRyAgQ1lTIEEgIDc4ICAgICAgICAgICAgICAgIFpOICAgIFpOIEEgNTAxICAgICAxNTU1ICAgMTU1NSAgMi4zMCAgcVFYUAAAAExJTksgICAgICAgICBTRyAgQ1lTIEEgIDgyICAgICAgICAgICAgICAgIFpOICAgIFpOIEEgNTAxICAgICAxNTU1ICAgMTU1NSAgMi4zMCAgcVJYUAAAAExJTksgICAgICAgICBORTIgSElTIEEgIDg2ICAgICAgICAgICAgICAgIFpOICAgIFpOIEEgNTAxICAgICAxNTU1ICAgMTU1NSAgMi4xNyAgcVNYUAAAAExJTksgICAgICAgICBTRyAgQ1lTIEEgIDg4ICAgICAgICAgICAgICAgIFpOICAgIFpOIEEgNTAyICAgICAxNTU1ICAgMTU1NSAgMi4zMiAgcVRYUAAAAExJTksgICAgICAgICBTRyAgQ1lTIEEgIDk2ICAgICAgICAgICAgICAgIFpOICAgIFpOIEEgNTAyICAgICAxNTU1ICAgMTU1NSAgMi4yNiAgcVVYUAAAAExJTksgICAgICAgICBTRyAgQ1lTIEEgMTA2ICAgICAgICAgICAgICAgIFpOICAgIFpOIEEgNTAyICAgICAxNTU1ICAgMTU1NSAgMi4yNyAgcVZYUAAAAExJTksgICAgICAgICBORTIgSElTIEEgMTEwICAgICAgICAgICAgICAgIFpOICAgIFpOIEEgNTAyICAgICAxNTU1ICAgMTU1NSAgMi4xNSAgcVdYUAAAAExJTksgICAgICAgICBTRyAgQ1lTIEEgMTUwICAgICAgICAgICAgICAgIFpOICAgIFpOIEEgNTA0ICAgICAxNTU1ICAgMTU1NSAgMi4yNyAgcVhYUAAAAExJTksgICAgICAgICBTRyAgQ1lTIEEgMTYyICAgICAgICAgICAgICAgIFpOICAgIFpOIEEgNTA0ICAgICAxNTU1ICAgMTU1NSAgMi41NiAgcVlYUAAAAExJTksgICAgICAgICBTRyAgQ1lTIEEgMTY4ICAgICAgICAgICAgICAgIFpOICAgIFpOIEEgNTA0ICAgICAxNTU1ICAgMTU1NSAgMi4zOCAgcVpYUAAAAExJTksgICAgICAgICBORTIgSElTIEEgMTcyICAgICAgICAgICAgICAgIFpOICAgIFpOIEEgNTA0ICAgICAxNTU1ICAgMTU1NSAgMi4wNyAgcVtYUAAAAExJTksgICAgICAgICBTRyAgQ1lTIEEgMTc0ICAgICAgICAgICAgICAgIFpOICAgIFpOIEEgNTAzICAgICAxNTU1ICAgMTU1NSAgMi4yOSAgcVxYUAAAAExJTksgICAgICAgICBTRyAgQ1lTIEEgMTgyICAgICAgICAgICAgICAgIFpOICAgIFpOIEEgNTAzICAgICAxNTU1ICAgMTU1NSAgMi4xOCAgcV1YUAAAAExJTksgICAgICAgICBTRyAgQ1lTIEEgMTg3ICAgICAgICAgICAgICAgIFpOICAgIFpOIEEgNTAzICAgICAxNTU1ICAgMTU1NSAgMi40NyAgcV5YUAAAAExJTksgICAgICAgICBORTIgSElTIEEgMTkxICAgICAgICAgICAgICAgIFpOICAgIFpOIEEgNTAzICAgICAxNTU1ICAgMTU1NSAgMi4xMSAgcV9lWAUAAABIRUxJWF1xYChYUAAAAEhFTElYICAgIDEgQUExIEFTUCBBICAgIDMgIEhJUyBBICAgMTcgIDEgICAgICAgICAgICAgICAgICAgICAgICAgICAgICAgICAgMTUgICAgcWFYUAAAAEhFTElYICAgIDIgQUEyIExFVSBBICAgMjMgIEFMQSBBICAgMzEgIDEgICAgICAgICAgICAgICAgICAgICAgICAgICAgICAgICAgIDkgICAgcWJYUAAAAEhFTElYICAgIDMgQUEzIFNFUiBBICAgMzMgIEdMWSBBICAgNDUgIDEgICAgICAgICAgICAgICAgICAgICAgICAgICAgICAgICAgMTMgICAgcWNYUAAAAEhFTElYICAgIDQgQUE0IENZUyBBICAgODggIExFVSBBICAgOTMgIDEgICAgICAgICAgICAgICAgICAgICAgICAgICAgICAgICAgIDYgICAgcWRYUAAAAEhFTElYICAgIDUgQUE1IFNFUiBBICAxMTQgIEhJUyBBICAxMjQgIDEgICAgICAgICAgICAgICAgICAgICAgICAgICAgICAgICAgMTEgICAgcWVYUAAAAEhFTElYICAgIDYgQUE2IEFTTiBBICAxMzAgIEFTUCBBICAxNDIgIDEgICAgICAgICAgICAgICAgICAgICAgICAgICAgICAgICAgMTMgICAgcWZYUAAAAEhFTElYICAgIDcgQUE3IFBSTyBBICAxNDMgIE1FVCBBICAxNDYgIDUgICAgICAgICAgICAgICAgICAgICAgICAgICAgICAgICAgIDQgICAgcWdYUAAAAEhFTElYICAgIDggQUE4IENZUyBBICAxNzQgIEFSRyBBICAxNzkgIDEgICAgICAgICAgICAgICAgICAgICAgICAgICAgICAgICAgIDYgICAgcWhYUAAAAEhFTElYICAgIDkgQUE5IEFTUCBBICAxOTUgIEhJUyBBICAyMDUgIDEgICAgICAgICAgICAgICAgICAgICAgICAgICAgICAgICAgMTEgICAgcWlYUAAAAEhFTElYICAgMTAgQUIxIEFTTiBBICAyMDggIEdMTiBBICAyMjUgIDEgICAgICAgICAgICAgICAgICAgICAgICAgICAgICAgICAgMTggICAgcWplWAYAAABSRU1BUktdcWsoWFAAAABSRU1BUksgICAyICAgICAgICAgICAgICAgICAgICAgICAgICAgICAgICAgICAgICAgICAgICAgICAgICAgICAgICAgICAgICAgICAgICAgIHFsWFAAAABSRU1BUksgICAyIFJFU09MVVRJT04uICAgIDIuMjEgQU5HU1RST01TLiAgICAgICAgICAgICAgICAgICAgICAgICAgICAgICAgICAgICAgIHFtWFAAAABSRU1BUksgICAzICAgICAgICAgICAgICAgICAgICAgICAgICAgICAgICAgICAgICAgICAgICAgICAgICAgICAgICAgICAgICAgICAgICAgIHFuWFAAAABSRU1BUksgICAzIFJFRklORU1FTlQuICAgICAgICAgICAgICAgICAgICAgICAgICAgICAgICAgICAgICAgICAgICAgICAgICAgICAgICAgIHFvWFAAAABSRU1BUksgICAzICAgUFJPR1JBTSAgICAgOiBCVVNURVIgMi4xMC4zICAgICAgICAgICAgICAgICAgICAgICAgICAgICAgICAgICAgICAgIHFwWFAAAABSRU1BUksgICAzICAgQVVUSE9SUyAgICAgOiBCUklDT0dORSxCTEFOQyxCUkFOREwsRkxFTlNCVVJHLEtFTExFUiwgICAgICAgICAgICAgIHFxWFAAAABSRU1BUksgICAzICAgICAgICAgICAgICAgOiBQQUNJT1JFSyxST1ZFUlNJLFNIQVJGRixTTUFSVCxWT05SSEVJTiwgICAgICAgICAgICAgIHFyWFAAAABSRU1BUksgICAzICAgICAgICAgICAgICAgOiBXT01BQ0ssTUFUVEhFV1MsVEVOIEVZQ0ssVFJPTlJVRCAgICAgICAgICAgICAgICAgICAgIHFzWFAAAABSRU1BUksgICAzICAgICAgICAgICAgICAgICAgICAgICAgICAgICAgICAgICAgICAgICAgICAgICAgICAgICAgICAgICAgICAgICAgICAgIHF0WFAAAABSRU1BUksgICAzICBEQVRBIFVTRUQgSU4gUkVGSU5FTUVOVC4gICAgICAgICAgICAgICAgICAgICAgICAgICAgICAgICAgICAgICAgICAgIHF1WFAAAABSRU1BUksgICAzICAgUkVTT0xVVElPTiBSQU5HRSBISUdIIChBTkdTVFJPTVMpIDogMi4yMSAgICAgICAgICAgICAgICAgICAgICAgICAgIHF2WFAAAABSRU1BUksgICAzICAgUkVTT0xVVElPTiBSQU5HRSBMT1cgIChBTkdTVFJPTVMpIDogMzguMDAgICAgICAgICAgICAgICAgICAgICAgICAgIHF3WFAAAABSRU1BUksgICAzICAgREFUQSBDVVRPRkYgICAgICAgICAgICAoU0lHTUEoRikpIDogMC4wMDAgICAgICAgICAgICAgICAgICAgICAgICAgIHF4WFAAAABSRU1BUksgICAzICAgQ09NUExFVEVORVNTIEZPUiBSQU5HRSAgICAgICAgKCUpIDogOTkuOSAgICAgICAgICAgICAgICAgICAgICAgICAgIHF5WFAAAABSRU1BUksgICAzICAgTlVNQkVSIE9GIFJFRkxFQ1RJT05TICAgICAgICAgICAgIDogMTgwNzYgICAgICAgICAgICAgICAgICAgICAgICAgIHF6WFAAAABSRU1BUksgICAzICAgICAgICAgICAgICAgICAgICAgICAgICAgICAgICAgICAgICAgICAgICAgICAgICAgICAgICAgICAgICAgICAgICAgIHF7WFAAAABSRU1BUksgICAzICBGSVQgVE8gREFUQSBVU0VEIElOIFJFRklORU1FTlQuICAgICAgICAgICAgICAgICAgICAgICAgICAgICAgICAgICAgIHF8WFAAAABSRU1BUksgICAzICAgQ1JPU1MtVkFMSURBVElPTiBNRVRIT0QgICAgICAgICAgIDogVEhST1VHSE9VVCAgICAgICAgICAgICAgICAgICAgIHF9WFAAAABSRU1BUksgICAzICAgRlJFRSBSIFZBTFVFIFRFU1QgU0VUIFNFTEVDVElPTiAgIDogUkFORE9NICAgICAgICAgICAgICAgICAgICAgICAgIHF+WFAAAABSRU1BUksgICAzICAgUiBWQUxVRSAgICAgKFdPUktJTkcgKyBURVNUIFNFVCkgIDogMC4yMTMgICAgICAgICAgICAgICAgICAgICAgICAgIHF/WFAAAABSRU1BUksgICAzICAgUiBWQUxVRSAgICAgICAgICAgIChXT1JLSU5HIFNFVCkgIDogMC4yMTEgICAgICAgICAgICAgICAgICAgICAgICAgIHGAWFAAAABSRU1BUksgICAzICAgRlJFRSBSIFZBTFVFICAgICAgICAgICAgICAgICAgICAgIDogMC4yNTUgICAgICAgICAgICAgICAgICAgICAgICAgIHGBWFAAAABSRU1BUksgICAzICAgRlJFRSBSIFZBTFVFIFRFU1QgU0VUIFNJWkUgICAoJSkgIDogNS4yOTAgICAgICAgICAgICAgICAgICAgICAgICAgIHGCWFAAAABSRU1BUksgICAzICAgRlJFRSBSIFZBTFVFIFRFU1QgU0VUIENPVU5UICAgICAgIDogOTU3ICAgICAgICAgICAgICAgICAgICAgICAgICAgIHGDWFAAAABSRU1BUksgICAzICAgRVNUSU1BVEVEIEVSUk9SIE9GIEZSRUUgUiBWQUxVRSAgIDogTlVMTCAgICAgICAgICAgICAgICAgICAgICAgICAgIHGEWFAAAABSRU1BUksgICAzICAgICAgICAgICAgICAgICAgICAgICAgICAgICAgICAgICAgICAgICAgICAgICAgICAgICAgICAgICAgICAgICAgICAgIHGFWFAAAABSRU1BUksgICAzICBGSVQgSU4gVEhFIEhJR0hFU1QgUkVTT0xVVElPTiBCSU4uICAgICAgICAgICAgICAgICAgICAgICAgICAgICAgICAgIHGGWFAAAABSRU1BUksgICAzICAgVE9UQUwgTlVNQkVSIE9GIEJJTlMgVVNFRCAgICAgICAgICAgICAgIDogNDcgICAgICAgICAgICAgICAgICAgICAgIHGHWFAAAABSRU1BUksgICAzICAgQklOIFJFU09MVVRJT04gUkFOR0UgSElHSCAgIChBTkdTVFJPTVMpIDogMi4yMSAgICAgICAgICAgICAgICAgICAgIHGIWFAAAABSRU1BUksgICAzICAgQklOIFJFU09MVVRJT04gUkFOR0UgTE9XICAgIChBTkdTVFJPTVMpIDogMi4yMiAgICAgICAgICAgICAgICAgICAgIHGJWFAAAABSRU1BUksgICAzICAgQklOIENPTVBMRVRFTkVTUyAoV09SS0lORytURVNUKSAgICAgKCUpIDogOTYuMzAgICAgICAgICAgICAgICAgICAgIHGKWFAAAABSRU1BUksgICAzICAgUkVGTEVDVElPTlMgSU4gQklOIChXT1JLSU5HICsgVEVTVCBTRVQpIDogMzg1ICAgICAgICAgICAgICAgICAgICAgIHGLWFAAAABSRU1BUksgICAzICAgQklOIFIgVkFMVUUgICAgICAgIChXT1JLSU5HICsgVEVTVCBTRVQpIDogMC4yNDQ4ICAgICAgICAgICAgICAgICAgIHGMWFAAAABSRU1BUksgICAzICAgUkVGTEVDVElPTlMgSU4gQklOICAgICAgICAoV09SS0lORyBTRVQpIDogMzY2ICAgICAgICAgICAgICAgICAgICAgIHGNWFAAAABSRU1BUksgICAzICAgQklOIFIgVkFMVUUgICAgICAgICAgICAgICAoV09SS0lORyBTRVQpIDogMC4yMzU0ICAgICAgICAgICAgICAgICAgIHGOWFAAAABSRU1BUksgICAzICAgQklOIEZSRUUgUiBWQUxVRSAgICAgICAgICAgICAgICAgICAgICAgIDogMC40MTI1ICAgICAgICAgICAgICAgICAgIHGPWFAAAABSRU1BUksgICAzICAgQklOIEZSRUUgUiBWQUxVRSBURVNUIFNFVCBTSVpFICAgICAgKCUpIDogNC45NCAgICAgICAgICAgICAgICAgICAgIHGQWFAAAABSRU1BUksgICAzICAgQklOIEZSRUUgUiBWQUxVRSBURVNUIFNFVCBDT1VOVCAgICAgICAgIDogMTkgICAgICAgICAgICAgICAgICAgICAgIHGRWFAAAABSRU1BUksgICAzICAgRVNUSU1BVEVEIEVSUk9SIE9GIEJJTiBGUkVFIFIgVkFMVUUgICAgIDogMC4wMDAgICAgICAgICAgICAgICAgICAgIHGSWFAAAABSRU1BUksgICAzICAgICAgICAgICAgICAgICAgICAgICAgICAgICAgICAgICAgICAgICAgICAgICAgICAgICAgICAgICAgICAgICAgICAgIHGTWFAAAABSRU1BUksgICAzICBOVU1CRVIgT0YgTk9OLUhZRFJPR0VOIEFUT01TIFVTRUQgSU4gUkVGSU5FTUVOVC4gICAgICAgICAgICAgICAgICAgIHGUWFAAAABSRU1BUksgICAzICAgUFJPVEVJTiBBVE9NUyAgICAgICAgICAgIDogMTY0NiAgICAgICAgICAgICAgICAgICAgICAgICAgICAgICAgICAgIHGVWFAAAABSRU1BUksgICAzICAgTlVDTEVJQyBBQ0lEIEFUT01TICAgICAgIDogNjMgICAgICAgICAgICAgICAgICAgICAgICAgICAgICAgICAgICAgIHGWWFAAAABSRU1BUksgICAzICAgSEVURVJPR0VOIEFUT01TICAgICAgICAgIDogMTQgICAgICAgICAgICAgICAgICAgICAgICAgICAgICAgICAgICAgIHGXWFAAAABSRU1BUksgICAzICAgU09MVkVOVCBBVE9NUyAgICAgICAgICAgIDogOTMgICAgICAgICAgICAgICAgICAgICAgICAgICAgICAgICAgICAgIHGYWFAAAABSRU1BUksgICAzICAgICAgICAgICAgICAgICAgICAgICAgICAgICAgICAgICAgICAgICAgICAgICAgICAgICAgICAgICAgICAgICAgICAgIHGZWFAAAABSRU1BUksgICAzICBCIFZBTFVFUy4gICAgICAgICAgICAgICAgICAgICAgICAgICAgICAgICAgICAgICAgICAgICAgICAgICAgICAgICAgIHGaWFAAAABSRU1BUksgICAzICAgRlJPTSBXSUxTT04gUExPVCAgICAgICAgICAgKEEqKjIpIDogNjQuMjEgICAgICAgICAgICAgICAgICAgICAgICAgIHGbWFAAAABSRU1BUksgICAzICAgTUVBTiBCIFZBTFVFICAgICAgKE9WRVJBTEwsIEEqKjIpIDogNzUuNjcgICAgICAgICAgICAgICAgICAgICAgICAgIHGcWFAAAABSRU1BUksgICAzICAgT1ZFUkFMTCBBTklTT1RST1BJQyBCIFZBTFVFLiAgICAgICAgICAgICAgICAgICAgICAgICAgICAgICAgICAgICAgIHGdWFAAAABSRU1BUksgICAzICAgIEIxMSAoQSoqMikgOiAxMy4yNDk0MCAgICAgICAgICAgICAgICAgICAgICAgICAgICAgICAgICAgICAgICAgICAgIHGeWFAAAABSRU1BUksgICAzICAgIEIyMiAoQSoqMikgOiAxMy4yNDk0MCAgICAgICAgICAgICAgICAgICAgICAgICAgICAgICAgICAgICAgICAgICAgIHGfWFAAAABSRU1BUksgICAzICAgIEIzMyAoQSoqMikgOiAtMjYuNDk4NzAgICAgICAgICAgICAgICAgICAgICAgICAgICAgICAgICAgICAgICAgICAgIHGgWFAAAABSRU1BUksgICAzICAgIEIxMiAoQSoqMikgOiAwLjAwMDAwICAgICAgICAgICAgICAgICAgICAgICAgICAgICAgICAgICAgICAgICAgICAgIHGhWFAAAABSRU1BUksgICAzICAgIEIxMyAoQSoqMikgOiAwLjAwMDAwICAgICAgICAgICAgICAgICAgICAgICAgICAgICAgICAgICAgICAgICAgICAgIHGiWFAAAABSRU1BUksgICAzICAgIEIyMyAoQSoqMikgOiAwLjAwMDAwICAgICAgICAgICAgICAgICAgICAgICAgICAgICAgICAgICAgICAgICAgICAgIHGjWFAAAABSRU1BUksgICAzICAgICAgICAgICAgICAgICAgICAgICAgICAgICAgICAgICAgICAgICAgICAgICAgICAgICAgICAgICAgICAgICAgICAgIHGkWFAAAABSRU1BUksgICAzICBFU1RJTUFURUQgQ09PUkRJTkFURSBFUlJPUi4gICAgICAgICAgICAgICAgICAgICAgICAgICAgICAgICAgICAgICAgIHGlWFAAAABSRU1BUksgICAzICAgRVNEIEZST00gTFVaWkFUSSBQTE9UICAgICAgICAgICAgICAgICAgICAoQSkgOiAwLjMyMCAgICAgICAgICAgICAgIHGmWFAAAABSRU1BUksgICAzICAgRFBJIChCTE9XIEVRLTEwKSBCQVNFRCBPTiBSIFZBTFVFICAgICAgICAoQSkgOiAwLjE5NiAgICAgICAgICAgICAgIHGnWFAAAABSRU1BUksgICAzICAgRFBJIChCTE9XIEVRLTkpIEJBU0VEIE9OIEZSRUUgUiBWQUxVRSAgICAoQSkgOiAwLjE4MCAgICAgICAgICAgICAgIHGoWFAAAABSRU1BUksgICAzICAgRFBJIChDUlVJQ0tTSEFOSykgQkFTRUQgT04gUiBWQUxVRSAgICAgICAoQSkgOiAwLjE5MCAgICAgICAgICAgICAgIHGpWFAAAABSRU1BUksgICAzICAgRFBJIChDUlVJQ0tTSEFOSykgQkFTRUQgT04gRlJFRSBSIFZBTFVFICAoQSkgOiAwLjE3NyAgICAgICAgICAgICAgIHGqWFAAAABSRU1BUksgICAzICAgICAgICAgICAgICAgICAgICAgICAgICAgICAgICAgICAgICAgICAgICAgICAgICAgICAgICAgICAgICAgICAgICAgIHGrWFAAAABSRU1BUksgICAzICAgUkVGRVJFTkNFUzogQkxPVywgRC4gKDIwMDIpIEFDVEEgQ1JZU1QgRDU4LCA3OTItNzk3ICAgICAgICAgICAgICAgIHGsWFAAAABSRU1BUksgICAzICAgICAgICAgICAgICAgQ1JVSUNLU0hBTkssIEQuVy5KLiAoMTk5OSkgQUNUQSBDUllTVCBENTUsIDU4My02MDEgICAgIHGtWFAAAABSRU1BUksgICAzICAgICAgICAgICAgICAgICAgICAgICAgICAgICAgICAgICAgICAgICAgICAgICAgICAgICAgICAgICAgICAgICAgICAgIHGuWFAAAABSRU1BUksgICAzIENPUlJFTEFUSU9OIENPRUZGSUNJRU5UUy4gICAgICAgICAgICAgICAgICAgICAgICAgICAgICAgICAgICAgICAgICAgIHGvWFAAAABSRU1BUksgICAzICAgQ09SUkVMQVRJT04gQ09FRkZJQ0lFTlQgRk8tRkMgICAgICA6IDAuOTM0ICAgICAgICAgICAgICAgICAgICAgICAgIHGwWFAAAABSRU1BUksgICAzICAgQ09SUkVMQVRJT04gQ09FRkZJQ0lFTlQgRk8tRkMgRlJFRSA6IDAuOTE5ICAgICAgICAgICAgICAgICAgICAgICAgIHGxWFAAAABSRU1BUksgICAzICAgICAgICAgICAgICAgICAgICAgICAgICAgICAgICAgICAgICAgICAgICAgICAgICAgICAgICAgICAgICAgICAgICAgIHGyWFAAAABSRU1BUksgICAzICAgTlVNQkVSIE9GIEdFT01FVFJJQyBGVU5DVElPTiBURVJNUyBERUZJTkVEIDogMTUgICAgICAgICAgICAgICAgICAgIHGzWFAAAABSRU1BUksgICAzICAgVEVSTSAgICAgICAgICAgICAgICAgICAgICAgICAgQ09VTlQgICAgV0VJR0hUICAgRlVOQ1RJT04uICAgICAgICAgIHG0WFAAAABSRU1BUksgICAzICAgIEJPTkQgTEVOR1RIUyAgICAgICAgICAgICAgOiAxNzQ4ICAgOyAyLjAwMCAgOyBIQVJNT05JQyAgICAgICAgICAgIHG1WFAAAABSRU1BUksgICAzICAgIEJPTkQgQU5HTEVTICAgICAgICAgICAgICAgOiAyMzYxICAgOyAyLjAwMCAgOyBIQVJNT05JQyAgICAgICAgICAgIHG2WFAAAABSRU1BUksgICAzICAgIFRPUlNJT04gQU5HTEVTICAgICAgICAgICAgOiA2MTkgICAgOyAyLjAwMCAgOyBTSU5VU09JREFMICAgICAgICAgIHG3WFAAAABSRU1BUksgICAzICAgIFRSSUdPTkFMIENBUkJPTiBQTEFORVMgICAgOiBOVUxMICAgOyBOVUxMICAgOyBOVUxMICAgICAgICAgICAgICAgIHG4WFAAAABSRU1BUksgICAzICAgIEdFTkVSQUwgUExBTkVTICAgICAgICAgICAgOiAyODggICAgOyA1LjAwMCAgOyBIQVJNT05JQyAgICAgICAgICAgIHG5WFAAAABSRU1BUksgICAzICAgIElTT1RST1BJQyBUSEVSTUFMIEZBQ1RPUlMgOiAxNzQ4ICAgOyAyMC4wMDAgOyBIQVJNT05JQyAgICAgICAgICAgIHG6WFAAAABSRU1BUksgICAzICAgIEJBRCBOT04tQk9OREVEIENPTlRBQ1RTICAgOiAxICAgICAgOyA1LjAwMCAgOyBTRU1JSEFSTU9OSUMgICAgICAgIHG7WFAAAABSRU1BUksgICAzICAgIElNUFJPUEVSIFRPUlNJT05TICAgICAgICAgOiBOVUxMICAgOyBOVUxMICAgOyBOVUxMICAgICAgICAgICAgICAgIHG8WFAAAABSRU1BUksgICAzICAgIFBTRVVET1JPVEFUSU9OIEFOR0xFUyAgICAgOiBOVUxMICAgOyBOVUxMICAgOyBOVUxMICAgICAgICAgICAgICAgIHG9WFAAAABSRU1BUksgICAzICAgIENISVJBTCBJTVBST1BFUiBUT1JTSU9OICAgOiAyMjcgICAgOyA1LjAwMCAgOyBTRU1JSEFSTU9OSUMgICAgICAgIHG+WFAAAABSRU1BUksgICAzICAgIFNVTSBPRiBPQ0NVUEFOQ0lFUyAgICAgICAgOiBOVUxMICAgOyBOVUxMICAgOyBOVUxMICAgICAgICAgICAgICAgIHG/WFAAAABSRU1BUksgICAzICAgIFVUSUxJVFkgRElTVEFOQ0VTICAgICAgICAgOiAxNiAgICAgOyAxLjAwMCAgOyBIQVJNT05JQyAgICAgICAgICAgIHHAWFAAAABSRU1BUksgICAzICAgIFVUSUxJVFkgQU5HTEVTICAgICAgICAgICAgOiAyNCAgICAgOyAxLjAwMCAgOyBIQVJNT05JQyAgICAgICAgICAgIHHBWFAAAABSRU1BUksgICAzICAgIFVUSUxJVFkgVE9SU0lPTiAgICAgICAgICAgOiBOVUxMICAgOyBOVUxMICAgOyBOVUxMICAgICAgICAgICAgICAgIHHCWFAAAABSRU1BUksgICAzICAgIElERUFMLURJU1QgQ09OVEFDVCBURVJNICAgOiAxOTcyICAgOyA0LjAwMCAgOyBTRU1JSEFSTU9OSUMgICAgICAgIHHDWFAAAABSRU1BUksgICAzICAgICAgICAgICAgICAgICAgICAgICAgICAgICAgICAgICAgICAgICAgICAgICAgICAgICAgICAgICAgICAgICAgICAgIHHEWFAAAABSRU1BUksgICAzICAgUk1TIERFVklBVElPTlMgRlJPTSBJREVBTCBWQUxVRVMuICAgICAgICAgICAgICAgICAgICAgICAgICAgICAgICAgIHHFWFAAAABSRU1BUksgICAzICAgIEJPTkQgTEVOR1RIUyAgICAgICAgICAgICAgICAgICAgICAgKEEpIDogMC4wMTAgICAgICAgICAgICAgICAgICAgIHHGWFAAAABSRU1BUksgICAzICAgIEJPTkQgQU5HTEVTICAgICAgICAgICAgICAgICAgKERFR1JFRVMpIDogMS4wNSAgICAgICAgICAgICAgICAgICAgIHHHWFAAAABSRU1BUksgICAzICAgIFBFUFRJREUgT01FR0EgVE9SU0lPTiBBTkdMRVMgKERFR1JFRVMpIDogMi42MSAgICAgICAgICAgICAgICAgICAgIHHIWFAAAABSRU1BUksgICAzICAgIE9USEVSIFRPUlNJT04gQU5HTEVTICAgICAgICAgKERFR1JFRVMpIDogMTguNTAgICAgICAgICAgICAgICAgICAgIHHJWFAAAABSRU1BUksgICAzICAgICAgICAgICAgICAgICAgICAgICAgICAgICAgICAgICAgICAgICAgICAgICAgICAgICAgICAgICAgICAgICAgICAgIHHKWFAAAABSRU1BUksgICAzICBUTFMgREVUQUlMUyAgICAgICAgICAgICAgICAgICAgICAgICAgICAgICAgICAgICAgICAgICAgICAgICAgICAgICAgIHHLWFAAAABSRU1BUksgICAzICAgTlVNQkVSIE9GIFRMUyBHUk9VUFMgIDogTlVMTCAgICAgICAgICAgICAgICAgICAgICAgICAgICAgICAgICAgICAgIHHMWFAAAABSRU1BUksgICAzICAgICAgICAgICAgICAgICAgICAgICAgICAgICAgICAgICAgICAgICAgICAgICAgICAgICAgICAgICAgICAgICAgICAgIHHNWFAAAABSRU1BUksgICAzICBPVEhFUiBSRUZJTkVNRU5UIFJFTUFSS1M6IE5VTEwgICAgICAgICAgICAgICAgICAgICAgICAgICAgICAgICAgICAgIHHOWFAAAABSRU1BUksgICA0ICAgICAgICAgICAgICAgICAgICAgICAgICAgICAgICAgICAgICAgICAgICAgICAgICAgICAgICAgICAgICAgICAgICAgIHHPWFAAAABSRU1BUksgICA0IDZVRUogQ09NUExJRVMgV0lUSCBGT1JNQVQgVi4gMy4zMCwgMTMtSlVMLTExICAgICAgICAgICAgICAgICAgICAgICAgIHHQWFAAAABSRU1BUksgMTAwICAgICAgICAgICAgICAgICAgICAgICAgICAgICAgICAgICAgICAgICAgICAgICAgICAgICAgICAgICAgICAgICAgICAgIHHRWFAAAABSRU1BUksgMTAwIFRISVMgRU5UUlkgSEFTIEJFRU4gUFJPQ0VTU0VEIEJZIFJDU0IgT04gMjMtU0VQLTE5LiAgICAgICAgICAgICAgICAgIHHSWFAAAABSRU1BUksgMTAwIFRIRSBERVBPU0lUSU9OIElEIElTIERfMTAwMDI0NDQ4MS4gICAgICAgICAgICAgICAgICAgICAgICAgICAgICAgICAgIHHTWFAAAABSRU1BUksgMjAwICAgICAgICAgICAgICAgICAgICAgICAgICAgICAgICAgICAgICAgICAgICAgICAgICAgICAgICAgICAgICAgICAgICAgIHHUWFAAAABSRU1BUksgMjAwIEVYUEVSSU1FTlRBTCBERVRBSUxTICAgICAgICAgICAgICAgICAgICAgICAgICAgICAgICAgICAgICAgICAgICAgICAgIHHVWFAAAABSRU1BUksgMjAwICBFWFBFUklNRU5UIFRZUEUgICAgICAgICAgICAgICAgOiBYLVJBWSBESUZGUkFDVElPTiAgICAgICAgICAgICAgICAgIHHWWFAAAABSRU1BUksgMjAwICBEQVRFIE9GIERBVEEgQ09MTEVDVElPTiAgICAgICAgOiAwNy1GRUItMTkgICAgICAgICAgICAgICAgICAgICAgICAgIHHXWFAAAABSRU1BUksgMjAwICBURU1QRVJBVFVSRSAgICAgICAgICAgKEtFTFZJTikgOiAxMDAgICAgICAgICAgICAgICAgICAgICAgICAgICAgICAgIHHYWFAAAABSRU1BUksgMjAwICBQSCAgICAgICAgICAgICAgICAgICAgICAgICAgICAgOiA3LjUgICAgICAgICAgICAgICAgICAgICAgICAgICAgICAgIHHZWFAAAABSRU1BUksgMjAwICBOVU1CRVIgT0YgQ1JZU1RBTFMgVVNFRCAgICAgICAgOiAxICAgICAgICAgICAgICAgICAgICAgICAgICAgICAgICAgIHHaWFAAAABSRU1BUksgMjAwICAgICAgICAgICAgICAgICAgICAgICAgICAgICAgICAgICAgICAgICAgICAgICAgICAgICAgICAgICAgICAgICAgICAgIHHbWFAAAABSRU1BUksgMjAwICBTWU5DSFJPVFJPTiAgICAgICAgICAgICAgKFkvTikgOiBZICAgICAgICAgICAgICAgICAgICAgICAgICAgICAgICAgIHHcWFAAAABSRU1BUksgMjAwICBSQURJQVRJT04gU09VUkNFICAgICAgICAgICAgICAgOiBBUFMgICAgICAgICAgICAgICAgICAgICAgICAgICAgICAgIHHdWFAAAABSRU1BUksgMjAwICBCRUFNTElORSAgICAgICAgICAgICAgICAgICAgICAgOiAyMS1JRC1EICAgICAgICAgICAgICAgICAgICAgICAgICAgIHHeWFAAAABSRU1BUksgMjAwICBYLVJBWSBHRU5FUkFUT1IgTU9ERUwgICAgICAgICAgOiBOVUxMICAgICAgICAgICAgICAgICAgICAgICAgICAgICAgIHHfWFAAAABSRU1BUksgMjAwICBNT05PQ0hST01BVElDIE9SIExBVUUgICAgKE0vTCkgOiBNICAgICAgICAgICAgICAgICAgICAgICAgICAgICAgICAgIHHgWFAAAABSRU1BUksgMjAwICBXQVZFTEVOR1RIIE9SIFJBTkdFICAgICAgICAoQSkgOiAwLjk3NjIgICAgICAgICAgICAgICAgICAgICAgICAgICAgIHHhWFAAAABSRU1BUksgMjAwICBNT05PQ0hST01BVE9SICAgICAgICAgICAgICAgICAgOiBOVUxMICAgICAgICAgICAgICAgICAgICAgICAgICAgICAgIHHiWFAAAABSRU1BUksgMjAwICBPUFRJQ1MgICAgICAgICAgICAgICAgICAgICAgICAgOiBOVUxMICAgICAgICAgICAgICAgICAgICAgICAgICAgICAgIHHjWFAAAABSRU1BUksgMjAwICAgICAgICAgICAgICAgICAgICAgICAgICAgICAgICAgICAgICAgICAgICAgICAgICAgICAgICAgICAgICAgICAgICAgIHHkWFAAAABSRU1BUksgMjAwICBERVRFQ1RPUiBUWVBFICAgICAgICAgICAgICAgICAgOiBQSVhFTCAgICAgICAgICAgICAgICAgICAgICAgICAgICAgIHHlWFAAAABSRU1BUksgMjAwICBERVRFQ1RPUiBNQU5VRkFDVFVSRVIgICAgICAgICAgOiBERUNUUklTIEVJR0VSIFggOU0gICAgICAgICAgICAgICAgIHHmWFAAAABSRU1BUksgMjAwICBJTlRFTlNJVFktSU5URUdSQVRJT04gU09GVFdBUkUgOiBYRFMgICAgICAgICAgICAgICAgICAgICAgICAgICAgICAgIHHnWFAAAABSRU1BUksgMjAwICBEQVRBIFNDQUxJTkcgU09GVFdBUkUgICAgICAgICAgOiBYU0NBTEUgICAgICAgICAgICAgICAgICAgICAgICAgICAgIHHoWFAAAABSRU1BUksgMjAwICAgICAgICAgICAgICAgICAgICAgICAgICAgICAgICAgICAgICAgICAgICAgICAgICAgICAgICAgICAgICAgICAgICAgIHHpWFAAAABSRU1BUksgMjAwICBOVU1CRVIgT0YgVU5JUVVFIFJFRkxFQ1RJT05TICAgOiAxODA4MSAgICAgICAgICAgICAgICAgICAgICAgICAgICAgIHHqWFAAAABSRU1BUksgMjAwICBSRVNPTFVUSU9OIFJBTkdFIEhJR0ggICAgICAoQSkgOiAyLjIwMCAgICAgICAgICAgICAgICAgICAgICAgICAgICAgIHHrWFAAAABSRU1BUksgMjAwICBSRVNPTFVUSU9OIFJBTkdFIExPVyAgICAgICAoQSkgOiA0MC42NjggICAgICAgICAgICAgICAgICAgICAgICAgICAgIHHsWFAAAABSRU1BUksgMjAwICBSRUpFQ1RJT04gQ1JJVEVSSUEgIChTSUdNQShJKSkgOiBOVUxMICAgICAgICAgICAgICAgICAgICAgICAgICAgICAgIHHtWFAAAABSRU1BUksgMjAwICAgICAgICAgICAgICAgICAgICAgICAgICAgICAgICAgICAgICAgICAgICAgICAgICAgICAgICAgICAgICAgICAgICAgIHHuWFAAAABSRU1BUksgMjAwIE9WRVJBTEwuICAgICAgICAgICAgICAgICAgICAgICAgICAgICAgICAgICAgICAgICAgICAgICAgICAgICAgICAgICAgIHHvWFAAAABSRU1BUksgMjAwICBDT01QTEVURU5FU1MgRk9SIFJBTkdFICAgICAoJSkgOiA5OS44ICAgICAgICAgICAgICAgICAgICAgICAgICAgICAgIHHwWFAAAABSRU1BUksgMjAwICBEQVRBIFJFRFVOREFOQ1kgICAgICAgICAgICAgICAgOiAyMC41NiAgICAgICAgICAgICAgICAgICAgICAgICAgICAgIHHxWFAAAABSRU1BUksgMjAwICBSIE1FUkdFICAgICAgICAgICAgICAgICAgICAoSSkgOiAwLjA3OTAwICAgICAgICAgICAgICAgICAgICAgICAgICAgIHHyWFAAAABSRU1BUksgMjAwICBSIFNZTSAgICAgICAgICAgICAgICAgICAgICAoSSkgOiBOVUxMICAgICAgICAgICAgICAgICAgICAgICAgICAgICAgIHHzWFAAAABSRU1BUksgMjAwICA8SS9TSUdNQShJKT4gRk9SIFRIRSBEQVRBIFNFVCAgOiAyMC42OTAwICAgICAgICAgICAgICAgICAgICAgICAgICAgIHH0WFAAAABSRU1BUksgMjAwICAgICAgICAgICAgICAgICAgICAgICAgICAgICAgICAgICAgICAgICAgICAgICAgICAgICAgICAgICAgICAgICAgICAgIHH1WFAAAABSRU1BUksgMjAwIElOIFRIRSBISUdIRVNUIFJFU09MVVRJT04gU0hFTEwuICAgICAgICAgICAgICAgICAgICAgICAgICAgICAgICAgICAgIHH2WFAAAABSRU1BUksgMjAwICBISUdIRVNUIFJFU09MVVRJT04gU0hFTEwsIFJBTkdFIEhJR0ggKEEpIDogMi4yMCAgICAgICAgICAgICAgICAgICAgIHH3WFAAAABSRU1BUksgMjAwICBISUdIRVNUIFJFU09MVVRJT04gU0hFTEwsIFJBTkdFIExPVyAgKEEpIDogMi4zNCAgICAgICAgICAgICAgICAgICAgIHH4WFAAAABSRU1BUksgMjAwICBDT01QTEVURU5FU1MgRk9SIFNIRUxMICAgICAoJSkgOiA5OC42ICAgICAgICAgICAgICAgICAgICAgICAgICAgICAgIHH5WFAAAABSRU1BUksgMjAwICBEQVRBIFJFRFVOREFOQ1kgSU4gU0hFTEwgICAgICAgOiAyMC44MCAgICAgICAgICAgICAgICAgICAgICAgICAgICAgIHH6WFAAAABSRU1BUksgMjAwICBSIE1FUkdFIEZPUiBTSEVMTCAgICAgICAgICAoSSkgOiAxLjM3NTAwICAgICAgICAgICAgICAgICAgICAgICAgICAgIHH7WFAAAABSRU1BUksgMjAwICBSIFNZTSBGT1IgU0hFTEwgICAgICAgICAgICAoSSkgOiBOVUxMICAgICAgICAgICAgICAgICAgICAgICAgICAgICAgIHH8WFAAAABSRU1BUksgMjAwICA8SS9TSUdNQShJKT4gRk9SIFNIRUxMICAgICAgICAgOiAyLjA4MCAgICAgICAgICAgICAgICAgICAgICAgICAgICAgIHH9WFAAAABSRU1BUksgMjAwICAgICAgICAgICAgICAgICAgICAgICAgICAgICAgICAgICAgICAgICAgICAgICAgICAgICAgICAgICAgICAgICAgICAgIHH+WFAAAABSRU1BUksgMjAwIERJRkZSQUNUSU9OIFBST1RPQ09MOiBTSU5HTEUgV0FWRUxFTkdUSCAgICAgICAgICAgICAgICAgICAgICAgICAgICAgIHH/WFAAAABSRU1BUksgMjAwIE1FVEhPRCBVU0VEIFRPIERFVEVSTUlORSBUSEUgU1RSVUNUVVJFOiBNT0xFQ1VMQVIgUkVQTEFDRU1FTlQgICAgICAgIHIAAQAAWFAAAABSRU1BUksgMjAwIFNPRlRXQVJFIFVTRUQ6IFBIQVNFUiAgICAgICAgICAgICAgICAgICAgICAgICAgICAgICAgICAgICAgICAgICAgICAgIHIBAQAAWFAAAABSRU1BUksgMjAwIFNUQVJUSU5HIE1PREVMOiAzVTlHICAgICAgICAgICAgICAgICAgICAgICAgICAgICAgICAgICAgICAgICAgICAgICAgIHICAQAAWFAAAABSRU1BUksgMjAwICAgICAgICAgICAgICAgICAgICAgICAgICAgICAgICAgICAgICAgICAgICAgICAgICAgICAgICAgICAgICAgICAgICAgIHIDAQAAWFAAAABSRU1BUksgMjAwIFJFTUFSSzogTlVMTCAgICAgICAgICAgICAgICAgICAgICAgICAgICAgICAgICAgICAgICAgICAgICAgICAgICAgICAgIHIEAQAAWFAAAABSRU1BUksgMjgwICAgICAgICAgICAgICAgICAgICAgICAgICAgICAgICAgICAgICAgICAgICAgICAgICAgICAgICAgICAgICAgICAgICAgIHIFAQAAWFAAAABSRU1BUksgMjgwIENSWVNUQUwgICAgICAgICAgICAgICAgICAgICAgICAgICAgICAgICAgICAgICAgICAgICAgICAgICAgICAgICAgICAgIHIGAQAAWFAAAABSRU1BUksgMjgwIFNPTFZFTlQgQ09OVEVOVCwgVlMgICAoJSk6IDU5LjQwICAgICAgICAgICAgICAgICAgICAgICAgICAgICAgICAgICAgIHIHAQAAWFAAAABSRU1BUksgMjgwIE1BVFRIRVdTIENPRUZGSUNJRU5ULCBWTSAoQU5HU1RST01TKiozL0RBKTogMy4wMyAgICAgICAgICAgICAgICAgICAgIHIIAQAAWFAAAABSRU1BUksgMjgwICAgICAgICAgICAgICAgICAgICAgICAgICAgICAgICAgICAgICAgICAgICAgICAgICAgICAgICAgICAgICAgICAgICAgIHIJAQAAWFAAAABSRU1BUksgMjgwIENSWVNUQUxMSVpBVElPTiBDT05ESVRJT05TOiA3JSBQRUcgODAwMCwgMzBNTSBNQUdORVNJVU0gQ0hMT1JJREUsICAgIHIKAQAAWFAAAABSRU1BUksgMjgwICAxME1NIFNQRVJNSU5FLCA1ME1NIEhFUEVTIFBIIDcuNSwgVkFQT1IgRElGRlVTSU9OLCBTSVRUSU5HIERST1AsICAgIHILAQAAWFAAAABSRU1BUksgMjgwICBURU1QRVJBVFVSRSAyOTMuMTVLICAgICAgICAgICAgICAgICAgICAgICAgICAgICAgICAgICAgICAgICAgICAgICAgIHIMAQAAWFAAAABSRU1BUksgMjkwICAgICAgICAgICAgICAgICAgICAgICAgICAgICAgICAgICAgICAgICAgICAgICAgICAgICAgICAgICAgICAgICAgICAgIHINAQAAWFAAAABSRU1BUksgMjkwIENSWVNUQUxMT0dSQVBISUMgU1lNTUVUUlkgICAgICAgICAgICAgICAgICAgICAgICAgICAgICAgICAgICAgICAgICAgIHIOAQAAWFAAAABSRU1BUksgMjkwIFNZTU1FVFJZIE9QRVJBVE9SUyBGT1IgU1BBQ0UgR1JPVVA6IFAgNjUgICAgICAgICAgICAgICAgICAgICAgICAgICAgIHIPAQAAWFAAAABSRU1BUksgMjkwICAgICAgICAgICAgICAgICAgICAgICAgICAgICAgICAgICAgICAgICAgICAgICAgICAgICAgICAgICAgICAgICAgICAgIHIQAQAAWFAAAABSRU1BUksgMjkwICAgICAgU1lNT1AgICBTWU1NRVRSWSAgICAgICAgICAgICAgICAgICAgICAgICAgICAgICAgICAgICAgICAgICAgICAgIHIRAQAAWFAAAABSRU1BUksgMjkwICAgICBOTk5NTU0gICBPUEVSQVRPUiAgICAgICAgICAgICAgICAgICAgICAgICAgICAgICAgICAgICAgICAgICAgICAgIHISAQAAWFAAAABSRU1BUksgMjkwICAgICAgIDE1NTUgICBYLFksWiAgICAgICAgICAgICAgICAgICAgICAgICAgICAgICAgICAgICAgICAgICAgICAgICAgIHITAQAAWFAAAABSRU1BUksgMjkwICAgICAgIDI1NTUgICAtWSxYLVksWisyLzMgICAgICAgICAgICAgICAgICAgICAgICAgICAgICAgICAgICAgICAgICAgIHIUAQAAWFAAAABSRU1BUksgMjkwICAgICAgIDM1NTUgICAtWCtZLC1YLForMS8zICAgICAgICAgICAgICAgICAgICAgICAgICAgICAgICAgICAgICAgICAgIHIVAQAAWFAAAABSRU1BUksgMjkwICAgICAgIDQ1NTUgICAtWCwtWSxaKzEvMiAgICAgICAgICAgICAgICAgICAgICAgICAgICAgICAgICAgICAgICAgICAgIHIWAQAAWFAAAABSRU1BUksgMjkwICAgICAgIDU1NTUgICBZLC1YK1ksWisxLzYgICAgICAgICAgICAgICAgICAgICAgICAgICAgICAgICAgICAgICAgICAgIHIXAQAAWFAAAABSRU1BUksgMjkwICAgICAgIDY1NTUgICBYLVksWCxaKzUvNiAgICAgICAgICAgICAgICAgICAgICAgICAgICAgICAgICAgICAgICAgICAgIHIYAQAAWFAAAABSRU1BUksgMjkwICAgICAgICAgICAgICAgICAgICAgICAgICAgICAgICAgICAgICAgICAgICAgICAgICAgICAgICAgICAgICAgICAgICAgIHIZAQAAWFAAAABSRU1BUksgMjkwICAgICBXSEVSRSBOTk4gLT4gT1BFUkFUT1IgTlVNQkVSICAgICAgICAgICAgICAgICAgICAgICAgICAgICAgICAgICAgIHIaAQAAWFAAAABSRU1BUksgMjkwICAgICAgICAgICBNTU0gLT4gVFJBTlNMQVRJT04gVkVDVE9SICAgICAgICAgICAgICAgICAgICAgICAgICAgICAgICAgIHIbAQAAWFAAAABSRU1BUksgMjkwICAgICAgICAgICAgICAgICAgICAgICAgICAgICAgICAgICAgICAgICAgICAgICAgICAgICAgICAgICAgICAgICAgICAgIHIcAQAAWFAAAABSRU1BUksgMjkwIENSWVNUQUxMT0dSQVBISUMgU1lNTUVUUlkgVFJBTlNGT1JNQVRJT05TICAgICAgICAgICAgICAgICAgICAgICAgICAgIHIdAQAAWFAAAABSRU1BUksgMjkwIFRIRSBGT0xMT1dJTkcgVFJBTlNGT1JNQVRJT05TIE9QRVJBVEUgT04gVEhFIEFUT00vSEVUQVRNICAgICAgICAgICAgIHIeAQAAWFAAAABSRU1BUksgMjkwIFJFQ09SRFMgSU4gVEhJUyBFTlRSWSBUTyBQUk9EVUNFIENSWVNUQUxMT0dSQVBISUNBTExZICAgICAgICAgICAgICAgIHIfAQAAWFAAAABSRU1BUksgMjkwIFJFTEFURUQgTU9MRUNVTEVTLiAgICAgICAgICAgICAgICAgICAgICAgICAgICAgICAgICAgICAgICAgICAgICAgICAgIHIgAQAAWFAAAABSRU1BUksgMjkwICAgU01UUlkxICAgMSAgMS4wMDAwMDAgIDAuMDAwMDAwICAwLjAwMDAwMCAgICAgICAgMC4wMDAwMCAgICAgICAgICAgIHIhAQAAWFAAAABSRU1BUksgMjkwICAgU01UUlkyICAgMSAgMC4wMDAwMDAgIDEuMDAwMDAwICAwLjAwMDAwMCAgICAgICAgMC4wMDAwMCAgICAgICAgICAgIHIiAQAAWFAAAABSRU1BUksgMjkwICAgU01UUlkzICAgMSAgMC4wMDAwMDAgIDAuMDAwMDAwICAxLjAwMDAwMCAgICAgICAgMC4wMDAwMCAgICAgICAgICAgIHIjAQAAWFAAAABSRU1BUksgMjkwICAgU01UUlkxICAgMiAtMC41MDAwMDAgLTAuODY2MDI1ICAwLjAwMDAwMCAgICAgICAgMC4wMDAwMCAgICAgICAgICAgIHIkAQAAWFAAAABSRU1BUksgMjkwICAgU01UUlkyICAgMiAgMC44NjYwMjUgLTAuNTAwMDAwICAwLjAwMDAwMCAgICAgICAgMC4wMDAwMCAgICAgICAgICAgIHIlAQAAWFAAAABSRU1BUksgMjkwICAgU01UUlkzICAgMiAgMC4wMDAwMDAgIDAuMDAwMDAwICAxLjAwMDAwMCAgICAgICAyNy4xMTMzMyAgICAgICAgICAgIHImAQAAWFAAAABSRU1BUksgMjkwICAgU01UUlkxICAgMyAtMC41MDAwMDAgIDAuODY2MDI1ICAwLjAwMDAwMCAgICAgICAgMC4wMDAwMCAgICAgICAgICAgIHInAQAAWFAAAABSRU1BUksgMjkwICAgU01UUlkyICAgMyAtMC44NjYwMjUgLTAuNTAwMDAwICAwLjAwMDAwMCAgICAgICAgMC4wMDAwMCAgICAgICAgICAgIHIoAQAAWFAAAABSRU1BUksgMjkwICAgU01UUlkzICAgMyAgMC4wMDAwMDAgIDAuMDAwMDAwICAxLjAwMDAwMCAgICAgICAxMy41NTY2NyAgICAgICAgICAgIHIpAQAAWFAAAABSRU1BUksgMjkwICAgU01UUlkxICAgNCAtMS4wMDAwMDAgIDAuMDAwMDAwICAwLjAwMDAwMCAgICAgICAgMC4wMDAwMCAgICAgICAgICAgIHIqAQAAWFAAAABSRU1BUksgMjkwICAgU01UUlkyICAgNCAgMC4wMDAwMDAgLTEuMDAwMDAwICAwLjAwMDAwMCAgICAgICAgMC4wMDAwMCAgICAgICAgICAgIHIrAQAAWFAAAABSRU1BUksgMjkwICAgU01UUlkzICAgNCAgMC4wMDAwMDAgIDAuMDAwMDAwICAxLjAwMDAwMCAgICAgICAyMC4zMzUwMCAgICAgICAgICAgIHIsAQAAWFAAAABSRU1BUksgMjkwICAgU01UUlkxICAgNSAgMC41MDAwMDAgIDAuODY2MDI1ICAwLjAwMDAwMCAgICAgICAgMC4wMDAwMCAgICAgICAgICAgIHItAQAAWFAAAABSRU1BUksgMjkwICAgU01UUlkyICAgNSAtMC44NjYwMjUgIDAuNTAwMDAwICAwLjAwMDAwMCAgICAgICAgMC4wMDAwMCAgICAgICAgICAgIHIuAQAAWFAAAABSRU1BUksgMjkwICAgU01UUlkzICAgNSAgMC4wMDAwMDAgIDAuMDAwMDAwICAxLjAwMDAwMCAgICAgICAgNi43NzgzMyAgICAgICAgICAgIHIvAQAAWFAAAABSRU1BUksgMjkwICAgU01UUlkxICAgNiAgMC41MDAwMDAgLTAuODY2MDI1ICAwLjAwMDAwMCAgICAgICAgMC4wMDAwMCAgICAgICAgICAgIHIwAQAAWFAAAABSRU1BUksgMjkwICAgU01UUlkyICAgNiAgMC44NjYwMjUgIDAuNTAwMDAwICAwLjAwMDAwMCAgICAgICAgMC4wMDAwMCAgICAgICAgICAgIHIxAQAAWFAAAABSRU1BUksgMjkwICAgU01UUlkzICAgNiAgMC4wMDAwMDAgIDAuMDAwMDAwICAxLjAwMDAwMCAgICAgICAzMy44OTE2NyAgICAgICAgICAgIHIyAQAAWFAAAABSRU1BUksgMjkwICAgICAgICAgICAgICAgICAgICAgICAgICAgICAgICAgICAgICAgICAgICAgICAgICAgICAgICAgICAgICAgICAgICAgIHIzAQAAWFAAAABSRU1BUksgMjkwIFJFTUFSSzogTlVMTCAgICAgICAgICAgICAgICAgICAgICAgICAgICAgICAgICAgICAgICAgICAgICAgICAgICAgICAgIHI0AQAAWFAAAABSRU1BUksgMzAwICAgICAgICAgICAgICAgICAgICAgICAgICAgICAgICAgICAgICAgICAgICAgICAgICAgICAgICAgICAgICAgICAgICAgIHI1AQAAWFAAAABSRU1BUksgMzAwIEJJT01PTEVDVUxFOiAxICAgICAgICAgICAgICAgICAgICAgICAgICAgICAgICAgICAgICAgICAgICAgICAgICAgICAgIHI2AQAAWFAAAABSRU1BUksgMzAwIFNFRSBSRU1BUksgMzUwIEZPUiBUSEUgQVVUSE9SIFBST1ZJREVEIEFORC9PUiBQUk9HUkFNICAgICAgICAgICAgICAgIHI3AQAAWFAAAABSRU1BUksgMzAwIEdFTkVSQVRFRCBBU1NFTUJMWSBJTkZPUk1BVElPTiBGT1IgVEhFIFNUUlVDVFVSRSBJTiAgICAgICAgICAgICAgICAgIHI4AQAAWFAAAABSRU1BUksgMzAwIFRISVMgRU5UUlkuIFRIRSBSRU1BUksgTUFZIEFMU08gUFJPVklERSBJTkZPUk1BVElPTiBPTiAgICAgICAgICAgICAgIHI5AQAAWFAAAABSRU1BUksgMzAwIEJVUklFRCBTVVJGQUNFIEFSRUEuICAgICAgICAgICAgICAgICAgICAgICAgICAgICAgICAgICAgICAgICAgICAgICAgIHI6AQAAWFAAAABSRU1BUksgMzUwICAgICAgICAgICAgICAgICAgICAgICAgICAgICAgICAgICAgICAgICAgICAgICAgICAgICAgICAgICAgICAgICAgICAgIHI7AQAAWFAAAABSRU1BUksgMzUwIENPT1JESU5BVEVTIEZPUiBBIENPTVBMRVRFIE1VTFRJTUVSIFJFUFJFU0VOVElORyBUSEUgS05PV04gICAgICAgICAgIHI8AQAAWFAAAABSRU1BUksgMzUwIEJJT0xPR0lDQUxMWSBTSUdOSUZJQ0FOVCBPTElHT01FUklaQVRJT04gU1RBVEUgT0YgVEhFICAgICAgICAgICAgICAgIHI9AQAAWFAAAABSRU1BUksgMzUwIE1PTEVDVUxFIENBTiBCRSBHRU5FUkFURUQgQlkgQVBQTFlJTkcgQklPTVQgVFJBTlNGT1JNQVRJT05TICAgICAgICAgIHI+AQAAWFAAAABSRU1BUksgMzUwIEdJVkVOIEJFTE9XLiAgQk9USCBOT04tQ1JZU1RBTExPR1JBUEhJQyBBTkQgICAgICAgICAgICAgICAgICAgICAgICAgIHI/AQAAWFAAAABSRU1BUksgMzUwIENSWVNUQUxMT0dSQVBISUMgT1BFUkFUSU9OUyBBUkUgR0lWRU4uICAgICAgICAgICAgICAgICAgICAgICAgICAgICAgIHJAAQAAWFAAAABSRU1BUksgMzUwICAgICAgICAgICAgICAgICAgICAgICAgICAgICAgICAgICAgICAgICAgICAgICAgICAgICAgICAgICAgICAgICAgICAgIHJBAQAAWFAAAABSRU1BUksgMzUwIEJJT01PTEVDVUxFOiAxICAgICAgICAgICAgICAgICAgICAgICAgICAgICAgICAgICAgICAgICAgICAgICAgICAgICAgIHJCAQAAWFAAAABSRU1BUksgMzUwIEFVVEhPUiBERVRFUk1JTkVEIEJJT0xPR0lDQUwgVU5JVDogRElNRVJJQyAgICAgICAgICAgICAgICAgICAgICAgICAgIHJDAQAAWFAAAABSRU1BUksgMzUwIFNPRlRXQVJFIERFVEVSTUlORUQgUVVBVEVSTkFSWSBTVFJVQ1RVUkU6IERJTUVSSUMgICAgICAgICAgICAgICAgICAgIHJEAQAAWFAAAABSRU1BUksgMzUwIFNPRlRXQVJFIFVTRUQ6IFBJU0EgICAgICAgICAgICAgICAgICAgICAgICAgICAgICAgICAgICAgICAgICAgICAgICAgIHJFAQAAWFAAAABSRU1BUksgMzUwIFRPVEFMIEJVUklFRCBTVVJGQUNFIEFSRUE6IDEyNTAgQU5HU1RST00qKjIgICAgICAgICAgICAgICAgICAgICAgICAgIHJGAQAAWFAAAABSRU1BUksgMzUwIFNVUkZBQ0UgQVJFQSBPRiBUSEUgQ09NUExFWDogMTIwMjAgQU5HU1RST00qKjIgICAgICAgICAgICAgICAgICAgICAgIHJHAQAAWFAAAABSRU1BUksgMzUwIENIQU5HRSBJTiBTT0xWRU5UIEZSRUUgRU5FUkdZOiAtMTUuMCBLQ0FML01PTCAgICAgICAgICAgICAgICAgICAgICAgIHJIAQAAWFAAAABSRU1BUksgMzUwIEFQUExZIFRIRSBGT0xMT1dJTkcgVE8gQ0hBSU5TOiBBLCBCICAgICAgICAgICAgICAgICAgICAgICAgICAgICAgICAgIHJJAQAAWFAAAABSRU1BUksgMzUwICAgQklPTVQxICAgMSAgMS4wMDAwMDAgIDAuMDAwMDAwICAwLjAwMDAwMCAgICAgICAgMC4wMDAwMCAgICAgICAgICAgIHJKAQAAWFAAAABSRU1BUksgMzUwICAgQklPTVQyICAgMSAgMC4wMDAwMDAgIDEuMDAwMDAwICAwLjAwMDAwMCAgICAgICAgMC4wMDAwMCAgICAgICAgICAgIHJLAQAAWFAAAABSRU1BUksgMzUwICAgQklPTVQzICAgMSAgMC4wMDAwMDAgIDAuMDAwMDAwICAxLjAwMDAwMCAgICAgICAgMC4wMDAwMCAgICAgICAgICAgIHJMAQAAWFAAAABSRU1BUksgNDY1ICAgICAgICAgICAgICAgICAgICAgICAgICAgICAgICAgICAgICAgICAgICAgICAgICAgICAgICAgICAgICAgICAgICAgIHJNAQAAWFAAAABSRU1BUksgNDY1IE1JU1NJTkcgUkVTSURVRVMgICAgICAgICAgICAgICAgICAgICAgICAgICAgICAgICAgICAgICAgICAgICAgICAgICAgIHJOAQAAWFAAAABSRU1BUksgNDY1IFRIRSBGT0xMT1dJTkcgUkVTSURVRVMgV0VSRSBOT1QgTE9DQVRFRCBJTiBUSEUgICAgICAgICAgICAgICAgICAgICAgIHJPAQAAWFAAAABSRU1BUksgNDY1IEVYUEVSSU1FTlQuIChNPU1PREVMIE5VTUJFUjsgUkVTPVJFU0lEVUUgTkFNRTsgQz1DSEFJTiAgICAgICAgICAgICAgIHJQAQAAWFAAAABSRU1BUksgNDY1IElERU5USUZJRVI7IFNTU0VRPVNFUVVFTkNFIE5VTUJFUjsgST1JTlNFUlRJT04gQ09ERS4pICAgICAgICAgICAgICAgIHJRAQAAWFAAAABSRU1BUksgNDY1ICAgICAgICAgICAgICAgICAgICAgICAgICAgICAgICAgICAgICAgICAgICAgICAgICAgICAgICAgICAgICAgICAgICAgIHJSAQAAWFAAAABSRU1BUksgNDY1ICAgTSBSRVMgQyBTU1NFUUkgICAgICAgICAgICAgICAgICAgICAgICAgICAgICAgICAgICAgICAgICAgICAgICAgICAgIHJTAQAAWFAAAABSRU1BUksgNDY1ICAgICBTRVIgQSAgICAtMSAgICAgICAgICAgICAgICAgICAgICAgICAgICAgICAgICAgICAgICAgICAgICAgICAgICAgIHJUAQAAWFAAAABSRU1BUksgNDY1ICAgICBBU04gQSAgICAgMCAgICAgICAgICAgICAgICAgICAgICAgICAgICAgICAgICAgICAgICAgICAgICAgICAgICAgIHJVAQAAWFAAAABSRU1BUksgNDY1ICAgICBBTEEgQSAgICAgMSAgICAgICAgICAgICAgICAgICAgICAgICAgICAgICAgICAgICAgICAgICAgICAgICAgICAgIHJWAQAAWFAAAABSRU1BUksgNDY1ICAgICBUSFIgQSAgICA1NCAgICAgICAgICAgICAgICAgICAgICAgICAgICAgICAgICAgICAgICAgICAgICAgICAgICAgIHJXAQAAWFAAAABSRU1BUksgNDY1ICAgICBHTFkgQSAgICA1NSAgICAgICAgICAgICAgICAgICAgICAgICAgICAgICAgICAgICAgICAgICAgICAgICAgICAgIHJYAQAAWFAAAABSRU1BUksgNDY1ICAgICBHTFkgQSAgICA1NiAgICAgICAgICAgICAgICAgICAgICAgICAgICAgICAgICAgICAgICAgICAgICAgICAgICAgIHJZAQAAWFAAAABSRU1BUksgNDY1ICAgICBHTFUgQSAgICA1NyAgICAgICAgICAgICAgICAgICAgICAgICAgICAgICAgICAgICAgICAgICAgICAgICAgICAgIHJaAQAAWFAAAABSRU1BUksgNDY1ICAgICBBTEEgQSAgICA1OCAgICAgICAgICAgICAgICAgICAgICAgICAgICAgICAgICAgICAgICAgICAgICAgICAgICAgIHJbAQAAWFAAAABSRU1BUksgNDY1ICAgICBHTFkgQSAgICA1OSAgICAgICAgICAgICAgICAgICAgICAgICAgICAgICAgICAgICAgICAgICAgICAgICAgICAgIHJcAQAAWFAAAABSRU1BUksgNDY1ICAgICBHTE4gQSAgIDEwMCAgICAgICAgICAgICAgICAgICAgICAgICAgICAgICAgICAgICAgICAgICAgICAgICAgICAgIHJdAQAAWFAAAABSRU1BUksgNDY1ICAgICBTRVIgQSAgIDEwMSAgICAgICAgICAgICAgICAgICAgICAgICAgICAgICAgICAgICAgICAgICAgICAgICAgICAgIHJeAQAAWFAAAABSRU1BUksgNDY1ICAgICBHTFUgQSAgIDEwMiAgICAgICAgICAgICAgICAgICAgICAgICAgICAgICAgICAgICAgICAgICAgICAgICAgICAgIHJfAQAAWFAAAABSRU1BUksgNDY1ICAgICBBUkcgQSAgIDEwMyAgICAgICAgICAgICAgICAgICAgICAgICAgICAgICAgICAgICAgICAgICAgICAgICAgICAgIHJgAQAAWFAAAABSRU1BUksgNDY1ICAgICBHTE4gQSAgIDE2NSAgICAgICAgICAgICAgICAgICAgICAgICAgICAgICAgICAgICAgICAgICAgICAgICAgICAgIHJhAQAAWFAAAABSRU1BUksgNDY1ICAgICBQUk8gQSAgIDE2NiAgICAgICAgICAgICAgICAgICAgICAgICAgICAgICAgICAgICAgICAgICAgICAgICAgICAgIHJiAQAAWFAAAABSRU1BUksgNDY1ICAgICBQUk8gQSAgIDE2NyAgICAgICAgICAgICAgICAgICAgICAgICAgICAgICAgICAgICAgICAgICAgICAgICAgICAgIHJjAQAAWFAAAABSRU1BUksgNDY1ICAgICBBU04gQSAgIDIyNyAgICAgICAgICAgICAgICAgICAgICAgICAgICAgICAgICAgICAgICAgICAgICAgICAgICAgIHJkAQAAWFAAAABSRU1BUksgNDcwICAgICAgICAgICAgICAgICAgICAgICAgICAgICAgICAgICAgICAgICAgICAgICAgICAgICAgICAgICAgICAgICAgICAgIHJlAQAAWFAAAABSRU1BUksgNDcwIE1JU1NJTkcgQVRPTSAgICAgICAgICAgICAgICAgICAgICAgICAgICAgICAgICAgICAgICAgICAgICAgICAgICAgICAgIHJmAQAAWFAAAABSRU1BUksgNDcwIFRIRSBGT0xMT1dJTkcgUkVTSURVRVMgSEFWRSBNSVNTSU5HIEFUT01TIChNPU1PREVMIE5VTUJFUjsgICAgICAgICAgIHJnAQAAWFAAAABSRU1BUksgNDcwIFJFUz1SRVNJRFVFIE5BTUU7IEM9Q0hBSU4gSURFTlRJRklFUjsgU1NFUT1TRVFVRU5DRSBOVU1CRVI7ICAgICAgICAgIHJoAQAAWFAAAABSRU1BUksgNDcwIEk9SU5TRVJUSU9OIENPREUpOiAgICAgICAgICAgICAgICAgICAgICAgICAgICAgICAgICAgICAgICAgICAgICAgICAgIHJpAQAAWFAAAABSRU1BUksgNDcwICAgTSBSRVMgQ1NTRVFJICBBVE9NUyAgICAgICAgICAgICAgICAgICAgICAgICAgICAgICAgICAgICAgICAgICAgICAgIHJqAQAAWFAAAABSRU1BUksgNDcwICAgICBHTFUgQSAgIDUgICAgQ0cgICBDRCAgIE9FMSAgT0UyICAgICAgICAgICAgICAgICAgICAgICAgICAgICAgICAgIHJrAQAAWFAAAABSRU1BUksgNDcwICAgICBHTE4gQSAgMjggICAgQ0cgICBDRCAgIE9FMSAgTkUyICAgICAgICAgICAgICAgICAgICAgICAgICAgICAgICAgIHJsAQAAWFAAAABSRU1BUksgNDcwICAgICBJTEUgQSAgNjAgICAgQ0cxICBDRzIgIENEMSAgICAgICAgICAgICAgICAgICAgICAgICAgICAgICAgICAgICAgIHJtAQAAWFAAAABSRU1BUksgNDcwICAgICBUSFIgQSAgNjEgICAgT0cxICBDRzIgICAgICAgICAgICAgICAgICAgICAgICAgICAgICAgICAgICAgICAgICAgIHJuAQAAWFAAAABSRU1BUksgNDcwICAgICBBU04gQSAxMDQgICAgQ0cgICBPRDEgIE5EMiAgICAgICAgICAgICAgICAgICAgICAgICAgICAgICAgICAgICAgIHJvAQAAWFAAAABSRU1BUksgNDcwICAgICBBU04gQSAxNjMgICAgQ0cgICBPRDEgIE5EMiAgICAgICAgICAgICAgICAgICAgICAgICAgICAgICAgICAgICAgIHJwAQAAWFAAAABSRU1BUksgNDcwICAgICBHTE4gQSAxNjQgICAgQ0cgICBDRCAgIE9FMSAgTkUyICAgICAgICAgICAgICAgICAgICAgICAgICAgICAgICAgIHJxAQAAWFAAAABSRU1BUksgNDcwICAgICBBUkcgQSAxOTYgICAgQ0cgICBDRCAgIE5FICAgQ1ogICBOSDEgIE5IMiAgICAgICAgICAgICAgICAgICAgICAgIHJyAQAAWFAAAABSRU1BUksgNDcwICAgICBMWVMgQSAxOTcgICAgQ0cgICBDRCAgIENFICAgTlogICAgICAgICAgICAgICAgICAgICAgICAgICAgICAgICAgIHJzAQAAWFAAAABSRU1BUksgNDcwICAgICBHTFUgQSAyMDQgICAgQ0cgICBDRCAgIE9FMSAgT0UyICAgICAgICAgICAgICAgICAgICAgICAgICAgICAgICAgIHJ0AQAAWFAAAABSRU1BUksgNDcwICAgICBMWVMgQSAyMjYgICAgQ0cgICBDRCAgIENFICAgTlogICAgICAgICAgICAgICAgICAgICAgICAgICAgICAgICAgIHJ1AQAAWFAAAABSRU1BUksgNTAwICAgICAgICAgICAgICAgICAgICAgICAgICAgICAgICAgICAgICAgICAgICAgICAgICAgICAgICAgICAgICAgICAgICAgIHJ2AQAAWFAAAABSRU1BUksgNTAwIEdFT01FVFJZIEFORCBTVEVSRU9DSEVNSVNUUlkgICAgICAgICAgICAgICAgICAgICAgICAgICAgICAgICAgICAgICAgIHJ3AQAAWFAAAABSRU1BUksgNTAwIFNVQlRPUElDOiBUT1JTSU9OIEFOR0xFUyAgICAgICAgICAgICAgICAgICAgICAgICAgICAgICAgICAgICAgICAgICAgIHJ4AQAAWFAAAABSRU1BUksgNTAwICAgICAgICAgICAgICAgICAgICAgICAgICAgICAgICAgICAgICAgICAgICAgICAgICAgICAgICAgICAgICAgICAgICAgIHJ5AQAAWFAAAABSRU1BUksgNTAwIFRPUlNJT04gQU5HTEVTIE9VVFNJREUgVEhFIEVYUEVDVEVEIFJBTUFDSEFORFJBTiBSRUdJT05TOiAgICAgICAgICAgIHJ6AQAAWFAAAABSRU1BUksgNTAwIChNPU1PREVMIE5VTUJFUjsgUkVTPVJFU0lEVUUgTkFNRTsgQz1DSEFJTiBJREVOVElGSUVSOyAgICAgICAgICAgICAgIHJ7AQAAWFAAAABSRU1BUksgNTAwIFNTRVE9U0VRVUVOQ0UgTlVNQkVSOyBJPUlOU0VSVElPTiBDT0RFKS4gICAgICAgICAgICAgICAgICAgICAgICAgICAgIHJ8AQAAWFAAAABSRU1BUksgNTAwICAgICAgICAgICAgICAgICAgICAgICAgICAgICAgICAgICAgICAgICAgICAgICAgICAgICAgICAgICAgICAgICAgICAgIHJ9AQAAWFAAAABSRU1BUksgNTAwIFNUQU5EQVJEIFRBQkxFOiAgICAgICAgICAgICAgICAgICAgICAgICAgICAgICAgICAgICAgICAgICAgICAgICAgICAgIHJ+AQAAWFAAAABSRU1BUksgNTAwIEZPUk1BVDooMTBYLEkzLDFYLEEzLDFYLEExLEk0LEExLDRYLEY3LjIsM1gsRjcuMikgICAgICAgICAgICAgICAgICAgIHJ/AQAAWFAAAABSRU1BUksgNTAwICAgICAgICAgICAgICAgICAgICAgICAgICAgICAgICAgICAgICAgICAgICAgICAgICAgICAgICAgICAgICAgICAgICAgIHKAAQAAWFAAAABSRU1BUksgNTAwIEVYUEVDVEVEIFZBTFVFUzogR0ogS0xFWVdFR1QgQU5EIFRBIEpPTkVTICgxOTk2KS4gUEhJL1BTSS0gICAgICAgICAgIHKBAQAAWFAAAABSRU1BUksgNTAwIENIT0xPR1k6IFJBTUFDSEFORFJBTiBSRVZJU0lURUQuIFNUUlVDVFVSRSA0LCAxMzk1IC0gMTQwMCAgICAgICAgICAgIHKCAQAAWFAAAABSRU1BUksgNTAwICAgICAgICAgICAgICAgICAgICAgICAgICAgICAgICAgICAgICAgICAgICAgICAgICAgICAgICAgICAgICAgICAgICAgIHKDAQAAWFAAAABSRU1BUksgNTAwICBNIFJFUyBDU1NFUUkgICAgICAgIFBTSSAgICAgICBQSEkgICAgICAgICAgICAgICAgICAgICAgICAgICAgICAgICAgIHKEAQAAWFAAAABSRU1BUksgNTAwICAgIEFTTiBBICA5NyAgICAgICAzNC43NyAgICAtOTQuNTYgICAgICAgICAgICAgICAgICAgICAgICAgICAgICAgICAgIHKFAQAAWFAAAABSRU1BUksgNTAwICAgIExFVSBBIDExMyAgICAgICA1MS4yMSAgICAtOTcuODYgICAgICAgICAgICAgICAgICAgICAgICAgICAgICAgICAgIHKGAQAAWFAAAABSRU1BUksgNTAwICAgIEhJUyBBIDE3MiAgICAgICA3NC42NSAgIC0xMDIuODQgICAgICAgICAgICAgICAgICAgICAgICAgICAgICAgICAgIHKHAQAAWFAAAABSRU1BUksgNTAwICAgIEFTTiBBIDE4NiAgICAgICA2Ni44MyAgIC0xMTEuNTUgICAgICAgICAgICAgICAgICAgICAgICAgICAgICAgICAgIHKIAQAAWFAAAABSRU1BUksgNTAwICAgICAgICAgICAgICAgICAgICAgICAgICAgICAgICAgICAgICAgICAgICAgICAgICAgICAgICAgICAgICAgICAgICAgIHKJAQAAWFAAAABSRU1BUksgNTAwIFJFTUFSSzogTlVMTCAgICAgICAgICAgICAgICAgICAgICAgICAgICAgICAgICAgICAgICAgICAgICAgICAgICAgICAgIHKKAQAAWFAAAABSRU1BUksgNjEwICAgICAgICAgICAgICAgICAgICAgICAgICAgICAgICAgICAgICAgICAgICAgICAgICAgICAgICAgICAgICAgICAgICAgIHKLAQAAWFAAAABSRU1BUksgNjEwIE1JU1NJTkcgSEVURVJPQVRPTSAgICAgICAgICAgICAgICAgICAgICAgICAgICAgICAgICAgICAgICAgICAgICAgICAgIHKMAQAAWFAAAABSRU1BUksgNjEwIFRIRSBGT0xMT1dJTkcgUkVTSURVRVMgSEFWRSBNSVNTSU5HIEFUT01TIChNPU1PREVMIE5VTUJFUjsgICAgICAgICAgIHKNAQAAWFAAAABSRU1BUksgNjEwIFJFUz1SRVNJRFVFIE5BTUU7IEM9Q0hBSU4gSURFTlRJRklFUjsgU1NFUT1TRVFVRU5DRSBOVU1CRVI7ICAgICAgICAgIHKOAQAAWFAAAABSRU1BUksgNjEwIEk9SU5TRVJUSU9OIENPREUpOiAgICAgICAgICAgICAgICAgICAgICAgICAgICAgICAgICAgICAgICAgICAgICAgICAgIHKPAQAAWFAAAABSRU1BUksgNjEwICAgTSBSRVMgQyBTU0VRSSAgICAgICAgICAgICAgICAgICAgICAgICAgICAgICAgICAgICAgICAgICAgICAgICAgICAgIHKQAQAAWFAAAABSRU1BUksgNjEwICAgICBTUE0gQiAgMTAxICAgICAgICAgICAgICAgICAgICAgICAgICAgICAgICAgICAgICAgICAgICAgICAgICAgICAgIHKRAQAAWFAAAABSRU1BUksgNjIwICAgICAgICAgICAgICAgICAgICAgICAgICAgICAgICAgICAgICAgICAgICAgICAgICAgICAgICAgICAgICAgICAgICAgIHKSAQAAWFAAAABSRU1BUksgNjIwIE1FVEFMIENPT1JESU5BVElPTiAgICAgICAgICAgICAgICAgICAgICAgICAgICAgICAgICAgICAgICAgICAgICAgICAgIHKTAQAAWFAAAABSRU1BUksgNjIwIChNPU1PREVMIE5VTUJFUjsgUkVTPVJFU0lEVUUgTkFNRTsgQz1DSEFJTiBJREVOVElGSUVSOyAgICAgICAgICAgICAgIHKUAQAAWFAAAABSRU1BUksgNjIwIFNTRVE9U0VRVUVOQ0UgTlVNQkVSOyBJPUlOU0VSVElPTiBDT0RFKTogICAgICAgICAgICAgICAgICAgICAgICAgICAgIHKVAQAAWFAAAABSRU1BUksgNjIwICAgICAgICAgICAgICAgICAgICAgICAgICAgICAgICAgICAgICAgICAgICAgICAgICAgICAgICAgICAgICAgICAgICAgIHKWAQAAWFAAAABSRU1BUksgNjIwIENPT1JESU5BVElPTiBBTkdMRVMgRk9SOiAgTSBSRVMgQ1NTRVFJIE1FVEFMICAgICAgICAgICAgICAgICAgICAgICAgIHKXAQAAWFAAAABSRU1BUksgNjIwICAgICAgICAgICAgICAgICAgICAgICAgICAgICAgWk4gQSA1MDEgIFpOICAgICAgICAgICAgICAgICAgICAgICAgICAgIHKYAQAAWFAAAABSRU1BUksgNjIwIE4gUkVTIENTU0VRSSBBVE9NICAgICAgICAgICAgICAgICAgICAgICAgICAgICAgICAgICAgICAgICAgICAgICAgICAgIHKZAQAAWFAAAABSRU1BUksgNjIwIDEgQ1lTIEEgIDczICAgU0cgICAgICAgICAgICAgICAgICAgICAgICAgICAgICAgICAgICAgICAgICAgICAgICAgICAgIHKaAQAAWFAAAABSRU1BUksgNjIwIDIgQ1lTIEEgIDc4ICAgU0cgIDExMC42ICAgICAgICAgICAgICAgICAgICAgICAgICAgICAgICAgICAgICAgICAgICAgIHKbAQAAWFAAAABSRU1BUksgNjIwIDMgQ1lTIEEgIDgyICAgU0cgIDExNy4xIDExMC40ICAgICAgICAgICAgICAgICAgICAgICAgICAgICAgICAgICAgICAgIHKcAQAAWFAAAABSRU1BUksgNjIwIDQgSElTIEEgIDg2ICAgTkUyIDEwNy42IDEwOC4xIDEwMi4zICAgICAgICAgICAgICAgICAgICAgICAgICAgICAgICAgIHKdAQAAWFAAAABSRU1BUksgNjIwIE4gICAgICAgICAgICAgICAgICAgIDEgICAgIDIgICAgIDMgICAgICAgICAgICAgICAgICAgICAgICAgICAgICAgICAgIHKeAQAAWFAAAABSRU1BUksgNjIwICAgICAgICAgICAgICAgICAgICAgICAgICAgICAgICAgICAgICAgICAgICAgICAgICAgICAgICAgICAgICAgICAgICAgIHKfAQAAWFAAAABSRU1BUksgNjIwIENPT1JESU5BVElPTiBBTkdMRVMgRk9SOiAgTSBSRVMgQ1NTRVFJIE1FVEFMICAgICAgICAgICAgICAgICAgICAgICAgIHKgAQAAWFAAAABSRU1BUksgNjIwICAgICAgICAgICAgICAgICAgICAgICAgICAgICAgWk4gQSA1MDIgIFpOICAgICAgICAgICAgICAgICAgICAgICAgICAgIHKhAQAAWFAAAABSRU1BUksgNjIwIE4gUkVTIENTU0VRSSBBVE9NICAgICAgICAgICAgICAgICAgICAgICAgICAgICAgICAgICAgICAgICAgICAgICAgICAgIHKiAQAAWFAAAABSRU1BUksgNjIwIDEgQ1lTIEEgIDg4ICAgU0cgICAgICAgICAgICAgICAgICAgICAgICAgICAgICAgICAgICAgICAgICAgICAgICAgICAgIHKjAQAAWFAAAABSRU1BUksgNjIwIDIgQ1lTIEEgIDk2ICAgU0cgIDEwNS42ICAgICAgICAgICAgICAgICAgICAgICAgICAgICAgICAgICAgICAgICAgICAgIHKkAQAAWFAAAABSRU1BUksgNjIwIDMgQ1lTIEEgMTA2ICAgU0cgIDExMC45IDExNy45ICAgICAgICAgICAgICAgICAgICAgICAgICAgICAgICAgICAgICAgIHKlAQAAWFAAAABSRU1BUksgNjIwIDQgSElTIEEgMTEwICAgTkUyIDExMy4xIDEwMi4yIDEwNy4wICAgICAgICAgICAgICAgICAgICAgICAgICAgICAgICAgIHKmAQAAWFAAAABSRU1BUksgNjIwIE4gICAgICAgICAgICAgICAgICAgIDEgICAgIDIgICAgIDMgICAgICAgICAgICAgICAgICAgICAgICAgICAgICAgICAgIHKnAQAAWFAAAABSRU1BUksgNjIwICAgICAgICAgICAgICAgICAgICAgICAgICAgICAgICAgICAgICAgICAgICAgICAgICAgICAgICAgICAgICAgICAgICAgIHKoAQAAWFAAAABSRU1BUksgNjIwIENPT1JESU5BVElPTiBBTkdMRVMgRk9SOiAgTSBSRVMgQ1NTRVFJIE1FVEFMICAgICAgICAgICAgICAgICAgICAgICAgIHKpAQAAWFAAAABSRU1BUksgNjIwICAgICAgICAgICAgICAgICAgICAgICAgICAgICAgWk4gQSA1MDQgIFpOICAgICAgICAgICAgICAgICAgICAgICAgICAgIHKqAQAAWFAAAABSRU1BUksgNjIwIE4gUkVTIENTU0VRSSBBVE9NICAgICAgICAgICAgICAgICAgICAgICAgICAgICAgICAgICAgICAgICAgICAgICAgICAgIHKrAQAAWFAAAABSRU1BUksgNjIwIDEgQ1lTIEEgMTUwICAgU0cgICAgICAgICAgICAgICAgICAgICAgICAgICAgICAgICAgICAgICAgICAgICAgICAgICAgIHKsAQAAWFAAAABSRU1BUksgNjIwIDIgQ1lTIEEgMTYyICAgU0cgIDExMS4xICAgICAgICAgICAgICAgICAgICAgICAgICAgICAgICAgICAgICAgICAgICAgIHKtAQAAWFAAAABSRU1BUksgNjIwIDMgQ1lTIEEgMTY4ICAgU0cgIDEwMi44IDExMi4yICAgICAgICAgICAgICAgICAgICAgICAgICAgICAgICAgICAgICAgIHKuAQAAWFAAAABSRU1BUksgNjIwIDQgSElTIEEgMTcyICAgTkUyIDEwOC41ICA5Ny41IDEyNC43ICAgICAgICAgICAgICAgICAgICAgICAgICAgICAgICAgIHKvAQAAWFAAAABSRU1BUksgNjIwIE4gICAgICAgICAgICAgICAgICAgIDEgICAgIDIgICAgIDMgICAgICAgICAgICAgICAgICAgICAgICAgICAgICAgICAgIHKwAQAAWFAAAABSRU1BUksgNjIwICAgICAgICAgICAgICAgICAgICAgICAgICAgICAgICAgICAgICAgICAgICAgICAgICAgICAgICAgICAgICAgICAgICAgIHKxAQAAWFAAAABSRU1BUksgNjIwIENPT1JESU5BVElPTiBBTkdMRVMgRk9SOiAgTSBSRVMgQ1NTRVFJIE1FVEFMICAgICAgICAgICAgICAgICAgICAgICAgIHKyAQAAWFAAAABSRU1BUksgNjIwICAgICAgICAgICAgICAgICAgICAgICAgICAgICAgWk4gQSA1MDMgIFpOICAgICAgICAgICAgICAgICAgICAgICAgICAgIHKzAQAAWFAAAABSRU1BUksgNjIwIE4gUkVTIENTU0VRSSBBVE9NICAgICAgICAgICAgICAgICAgICAgICAgICAgICAgICAgICAgICAgICAgICAgICAgICAgIHK0AQAAWFAAAABSRU1BUksgNjIwIDEgQ1lTIEEgMTc0ICAgU0cgICAgICAgICAgICAgICAgICAgICAgICAgICAgICAgICAgICAgICAgICAgICAgICAgICAgIHK1AQAAWFAAAABSRU1BUksgNjIwIDIgQ1lTIEEgMTgyICAgU0cgIDExNC4wICAgICAgICAgICAgICAgICAgICAgICAgICAgICAgICAgICAgICAgICAgICAgIHK2AQAAWFAAAABSRU1BUksgNjIwIDMgQ1lTIEEgMTg3ICAgU0cgIDExMi45IDEwMy4zICAgICAgICAgICAgICAgICAgICAgICAgICAgICAgICAgICAgICAgIHK3AQAAWFAAAABSRU1BUksgNjIwIDQgSElTIEEgMTkxICAgTkUyIDExNC43IDEwOC40IDEwMi4zICAgICAgICAgICAgICAgICAgICAgICAgICAgICAgICAgIHK4AQAAWFAAAABSRU1BUksgNjIwIE4gICAgICAgICAgICAgICAgICAgIDEgICAgIDIgICAgIDMgICAgICAgICAgICAgICAgICAgICAgICAgICAgICAgICAgIHK5AQAAWFAAAABSRU1BUksgODAwICAgICAgICAgICAgICAgICAgICAgICAgICAgICAgICAgICAgICAgICAgICAgICAgICAgICAgICAgICAgICAgICAgICAgIHK6AQAAWFAAAABSRU1BUksgODAwIFNJVEUgICAgICAgICAgICAgICAgICAgICAgICAgICAgICAgICAgICAgICAgICAgICAgICAgICAgICAgICAgICAgICAgIHK7AQAAWFAAAABSRU1BUksgODAwIFNJVEVfSURFTlRJRklFUjogQUMxICAgICAgICAgICAgICAgICAgICAgICAgICAgICAgICAgICAgICAgICAgICAgICAgIHK8AQAAWFAAAABSRU1BUksgODAwIEVWSURFTkNFX0NPREU6IFNPRlRXQVJFICAgICAgICAgICAgICAgICAgICAgICAgICAgICAgICAgICAgICAgICAgICAgIHK9AQAAWFAAAABSRU1BUksgODAwIFNJVEVfREVTQ1JJUFRJT046IGJpbmRpbmcgc2l0ZSBmb3IgcmVzaWR1ZSBaTiBBIDUwMSAgICAgICAgICAgICAgICAgIHK+AQAAWFAAAABSRU1BUksgODAwICAgICAgICAgICAgICAgICAgICAgICAgICAgICAgICAgICAgICAgICAgICAgICAgICAgICAgICAgICAgICAgICAgICAgIHK/AQAAWFAAAABSRU1BUksgODAwIFNJVEVfSURFTlRJRklFUjogQUMyICAgICAgICAgICAgICAgICAgICAgICAgICAgICAgICAgICAgICAgICAgICAgICAgIHLAAQAAWFAAAABSRU1BUksgODAwIEVWSURFTkNFX0NPREU6IFNPRlRXQVJFICAgICAgICAgICAgICAgICAgICAgICAgICAgICAgICAgICAgICAgICAgICAgIHLBAQAAWFAAAABSRU1BUksgODAwIFNJVEVfREVTQ1JJUFRJT046IGJpbmRpbmcgc2l0ZSBmb3IgcmVzaWR1ZSBaTiBBIDUwMiAgICAgICAgICAgICAgICAgIHLCAQAAWFAAAABSRU1BUksgODAwICAgICAgICAgICAgICAgICAgICAgICAgICAgICAgICAgICAgICAgICAgICAgICAgICAgICAgICAgICAgICAgICAgICAgIHLDAQAAWFAAAABSRU1BUksgODAwIFNJVEVfSURFTlRJRklFUjogQUMzICAgICAgICAgICAgICAgICAgICAgICAgICAgICAgICAgICAgICAgICAgICAgICAgIHLEAQAAWFAAAABSRU1BUksgODAwIEVWSURFTkNFX0NPREU6IFNPRlRXQVJFICAgICAgICAgICAgICAgICAgICAgICAgICAgICAgICAgICAgICAgICAgICAgIHLFAQAAWFAAAABSRU1BUksgODAwIFNJVEVfREVTQ1JJUFRJT046IGJpbmRpbmcgc2l0ZSBmb3IgcmVzaWR1ZSBaTiBBIDUwMyAgICAgICAgICAgICAgICAgIHLGAQAAWFAAAABSRU1BUksgODAwICAgICAgICAgICAgICAgICAgICAgICAgICAgICAgICAgICAgICAgICAgICAgICAgICAgICAgICAgICAgICAgICAgICAgIHLHAQAAWFAAAABSRU1BUksgODAwIFNJVEVfSURFTlRJRklFUjogQUM0ICAgICAgICAgICAgICAgICAgICAgICAgICAgICAgICAgICAgICAgICAgICAgICAgIHLIAQAAWFAAAABSRU1BUksgODAwIEVWSURFTkNFX0NPREU6IFNPRlRXQVJFICAgICAgICAgICAgICAgICAgICAgICAgICAgICAgICAgICAgICAgICAgICAgIHLJAQAAWFAAAABSRU1BUksgODAwIFNJVEVfREVTQ1JJUFRJT046IGJpbmRpbmcgc2l0ZSBmb3IgcmVzaWR1ZSBaTiBBIDUwNCAgICAgICAgICAgICAgICAgIHLKAQAAWFAAAABSRU1BUksgODAwICAgICAgICAgICAgICAgICAgICAgICAgICAgICAgICAgICAgICAgICAgICAgICAgICAgICAgICAgICAgICAgICAgICAgIHLLAQAAWFAAAABSRU1BUksgODAwIFNJVEVfSURFTlRJRklFUjogQUM1ICAgICAgICAgICAgICAgICAgICAgICAgICAgICAgICAgICAgICAgICAgICAgICAgIHLMAQAAWFAAAABSRU1BUksgODAwIEVWSURFTkNFX0NPREU6IFNPRlRXQVJFICAgICAgICAgICAgICAgICAgICAgICAgICAgICAgICAgICAgICAgICAgICAgIHLNAQAAWFAAAABSRU1BUksgODAwIFNJVEVfREVTQ1JJUFRJT046IGJpbmRpbmcgc2l0ZSBmb3IgcmVzaWR1ZSBTUE0gQiAxMDEgICAgICAgICAgICAgICAgIHLOAQAAZVgGAAAAU0NBTEUxXXLPAQAAWFAAAABTQ0FMRTEgICAgICAwLjAwODEyNCAgMC4wMDQ2OTAgIDAuMDAwMDAwICAgICAgICAwLjAwMDAwICAgICAgICAgICAgICAgICAgICAgICAgIHLQAQAAYVgGAAAAU0NBTEUyXXLRAQAAWFAAAABTQ0FMRTIgICAgICAwLjAwMDAwMCAgMC4wMDkzODEgIDAuMDAwMDAwICAgICAgICAwLjAwMDAwICAgICAgICAgICAgICAgICAgICAgICAgIHLSAQAAYVgGAAAAQVVUSE9SXXLTAQAAWFAAAABBVVRIT1IgICAgSi5MLk1FQUdIRVIsSi5MLlNNSVRIICAgICAgICAgICAgICAgICAgICAgICAgICAgICAgICAgICAgICAgICAgICAgICAgIHLUAQAAYVgGAAAAQ1JZU1QxXXLVAQAAWFAAAABDUllTVDEgIDEyMy4wOTAgIDEyMy4wOTAgICA0MC42NzAgIDkwLjAwICA5MC4wMCAxMjAuMDAgUCA2NSAgICAgICAgICA2ICAgICAgICAgIHLWAQAAYVgGAAAAT1JJR1gxXXLXAQAAWFAAAABPUklHWDEgICAgICAxLjAwMDAwMCAgMC4wMDAwMDAgIDAuMDAwMDAwICAgICAgICAwLjAwMDAwICAgICAgICAgICAgICAgICAgICAgICAgIHLYAQAAYVgGAAAAT1JJR1gzXXLZAQAAWFAAAABPUklHWDMgICAgICAwLjAwMDAwMCAgMC4wMDAwMDAgIDEuMDAwMDAwICAgICAgICAwLjAwMDAwICAgICAgICAgICAgICAgICAgICAgICAgIHLaAQAAYVgGAAAAT1JJR1gyXXLbAQAAWFAAAABPUklHWDIgICAgICAwLjAwMDAwMCAgMS4wMDAwMDAgIDAuMDAwMDAwICAgICAgICAwLjAwMDAwICAgICAgICAgICAgICAgICAgICAgICAgIHLcAQAAYVgGAAAAU09VUkNFXXLdAQAAKFhQAAAAU09VUkNFICAgIE1PTF9JRDogMTsgICAgICAgICAgICAgICAgICAgICAgICAgICAgICAgICAgICAgICAgICAgICAgICAgICAgICAgICAgICBy3gEAAFhQAAAAU09VUkNFICAgMiBPUkdBTklTTV9TQ0lFTlRJRklDOiBIT01PIFNBUElFTlM7ICAgICAgICAgICAgICAgICAgICAgICAgICAgICAgICAgICBy3wEAAFhQAAAAU09VUkNFICAgMyBPUkdBTklTTV9DT01NT046IEhVTUFOOyAgICAgICAgICAgICAgICAgICAgICAgICAgICAgICAgICAgICAgICAgICAgICBy4AEAAFhQAAAAU09VUkNFICAgNCBPUkdBTklTTV9UQVhJRDogOTYwNjsgICAgICAgICAgICAgICAgICAgICAgICAgICAgICAgICAgICAgICAgICAgICAgICBy4QEAAFhQAAAAU09VUkNFICAgNSBHRU5FOiBaQzNIQVYxLCBaQzNIREMyLCBQUk8xNjc3OyAgICAgICAgICAgICAgICAgICAgICAgICAgICAgICAgICAgICBy4gEAAFhQAAAAU09VUkNFICAgNiBFWFBSRVNTSU9OX1NZU1RFTTogRVNDSEVSSUNISUEgQ09MSTsgICAgICAgICAgICAgICAgICAgICAgICAgICAgICAgICBy4wEAAFhQAAAAU09VUkNFICAgNyBFWFBSRVNTSU9OX1NZU1RFTV9UQVhJRDogNTYyOyAgICAgICAgICAgICAgICAgICAgICAgICAgICAgICAgICAgICAgICBy5AEAAFhQAAAAU09VUkNFICAgOCBNT0xfSUQ6IDI7ICAgICAgICAgICAgICAgICAgICAgICAgICAgICAgICAgICAgICAgICAgICAgICAgICAgICAgICAgICBy5QEAAFhQAAAAU09VUkNFICAgOSBTWU5USEVUSUM6IFlFUzsgICAgICAgICAgICAgICAgICAgICAgICAgICAgICAgICAgICAgICAgICAgICAgICAgICAgICBy5gEAAFhQAAAAU09VUkNFICAxMCBPUkdBTklTTV9TQ0lFTlRJRklDOiBTWU5USEVUSUMgQ09OU1RSVUNUOyAgICAgICAgICAgICAgICAgICAgICAgICAgICBy5wEAAFhQAAAAU09VUkNFICAxMSBPUkdBTklTTV9UQVhJRDogMzI2MzAgICAgICAgICAgICAgICAgICAgICAgICAgICAgICAgICAgICAgICAgICAgICAgICBy6AEAAGVYBgAAAEZPUk1VTF1y6QEAAChYUAAAAEZPUk1VTCAgIDMgICBaTiAgICA0KFpOIDIrKSAgICAgICAgICAgICAgICAgICAgICAgICAgICAgICAgICAgICAgICAgICAgICAgICAgICAgcuoBAABYUAAAAEZPUk1VTCAgIDcgIFNQTSAgICBDMTAgSDI2IE40ICAgICAgICAgICAgICAgICAgICAgICAgICAgICAgICAgICAgICAgICAgICAgICAgICAgcusBAABYUAAAAEZPUk1VTCAgIDggIEhPSCAgICo5MyhIMiBPKSAgICAgICAgICAgICAgICAgICAgICAgICAgICAgICAgICAgICAgICAgICAgICAgICAgICAgcuwBAABlWAYAAABIRVROQU1dcu0BAAAoWFAAAABIRVROQU0gICAgICBaTiBaSU5DIElPTiAgICAgICAgICAgICAgICAgICAgICAgICAgICAgICAgICAgICAgICAgICAgICAgICAgICAgICAgIHLuAQAAWFAAAABIRVROQU0gICAgIFNQTSBTUEVSTUlORSAgICAgICAgICAgICAgICAgICAgICAgICAgICAgICAgICAgICAgICAgICAgICAgICAgICAgICAgIHLvAQAAZVgGAAAAQ09NUE5EXXLwAQAAKFhQAAAAQ09NUE5EICAgIE1PTF9JRDogMTsgICAgICAgICAgICAgICAgICAgICAgICAgICAgICAgICAgICAgICAgICAgICAgICAgICAgICAgICAgICBy8QEAAFhQAAAAQ09NUE5EICAgMiBNT0xFQ1VMRTogWklOQyBGSU5HRVIgQ0NDSC1UWVBFIEFOVElWSVJBTCBQUk9URUlOIDE7ICAgICAgICAgICAgICAgICBy8gEAAFhQAAAAQ09NUE5EICAgMyBDSEFJTjogQTsgICAgICAgICAgICAgICAgICAgICAgICAgICAgICAgICAgICAgICAgICAgICAgICAgICAgICAgICAgICBy8wEAAFhQAAAAQ09NUE5EICAgNCBTWU5PTllNOiBBRFAtUklCT1NZTFRSQU5TRkVSQVNFIERJUEhUSEVSSUEgVE9YSU4tTElLRSAxMyxBUlREMTMsICAgICBy9AEAAFhQAAAAQ09NUE5EICAgNSBJTkFDVElWRSBQT0xZIFtBRFAtUklCT1NFXSBQT0xZTUVSQVNFIDEzLFBBUlAxMyxaSU5DIEZJTkdFUiBDQ0NIICAgICBy9QEAAFhQAAAAQ09NUE5EICAgNiBET01BSU4tQ09OVEFJTklORyBQUk9URUlOIDIsWklOQyBGSU5HRVIgQU5USVZJUkFMIFBST1RFSU4sWkFQOyAgICAgICBy9gEAAFhQAAAAQ09NUE5EICAgNyBFTkdJTkVFUkVEOiBZRVM7ICAgICAgICAgICAgICAgICAgICAgICAgICAgICAgICAgICAgICAgICAgICAgICAgICAgICBy9wEAAFhQAAAAQ09NUE5EICAgOCBNT0xfSUQ6IDI7ICAgICAgICAgICAgICAgICAgICAgICAgICAgICAgICAgICAgICAgICAgICAgICAgICAgICAgICAgICBy+AEAAFhQAAAAQ09NUE5EICAgOSBNT0xFQ1VMRTogUk5BICg1Jy1SKFAqVVAqQ1AqRyktMycpOyAgICAgICAgICAgICAgICAgICAgICAgICAgICAgICAgICBy+QEAAFhQAAAAQ09NUE5EICAxMCBDSEFJTjogQjsgICAgICAgICAgICAgICAgICAgICAgICAgICAgICAgICAgICAgICAgICAgICAgICAgICAgICAgICAgICBy+gEAAFhQAAAAQ09NUE5EICAxMSBFTkdJTkVFUkVEOiBZRVMgICAgICAgICAgICAgICAgICAgICAgICAgICAgICAgICAgICAgICAgICAgICAgICAgICAgICBy+wEAAGVYBgAAAFJFVkRBVF1y/AEAAFhQAAAAUkVWREFUICAgMSAgIDEzLU5PVi0xOSA2VUVKICAgIDAgICAgICAgICAgICAgICAgICAgICAgICAgICAgICAgICAgICAgICAgICAgICAgICBy/QEAAGFYAwAAAEhFVF1y/gEAAChYUAAAAEhFVCAgICAgWk4gIEEgNTAxICAgICAgIDEgICAgICAgICAgICAgICAgICAgICAgICAgICAgICAgICAgICAgICAgICAgICAgICAgICAgICAgcv8BAABYUAAAAEhFVCAgICAgWk4gIEEgNTAyICAgICAgIDEgICAgICAgICAgICAgICAgICAgICAgICAgICAgICAgICAgICAgICAgICAgICAgICAgICAgICAgcgACAABYUAAAAEhFVCAgICAgWk4gIEEgNTAzICAgICAgIDEgICAgICAgICAgICAgICAgICAgICAgICAgICAgICAgICAgICAgICAgICAgICAgICAgICAgICAgcgECAABYUAAAAEhFVCAgICAgWk4gIEEgNTA0ICAgICAgIDEgICAgICAgICAgICAgICAgICAgICAgICAgICAgICAgICAgICAgICAgICAgICAgICAgICAgICAgcgICAABYUAAAAEhFVCAgICBTUE0gIEIgMTAxICAgICAgMTAgICAgICAgICAgICAgICAgICAgICAgICAgICAgICAgICAgICAgICAgICAgICAgICAgICAgICAgcgMCAABlWAUAAABTSEVFVF1yBAIAAChYUAAAAFNIRUVUICAgIDEgQUExIDMgQVJHIEEgIDIwICBBTEEgQSAgMjIgIDAgICAgICAgICAgICAgICAgICAgICAgICAgICAgICAgICAgICAgICAgcgUCAABYUAAAAFNIRUVUICAgIDIgQUExIDMgU0VSIEEgIDYzICBBTEEgQSAgNjYgLTEgIE8gIFZBTCBBICA2NCAgIE4gIE1FVCBBICAyMSAgICAgICAgICAgcgYCAABYUAAAAFNIRUVUICAgIDMgQUExIDMgUEhFIEEgIDQ5ICBMRVUgQSAgNTIgLTEgIE4gIFZBTCBBICA1MCAgIE8gIFZBTCBBICA2NSAgICAgICAgICAgcgcCAABlWAQAAABTSVRFXXIIAgAAKFhQAAAAU0lURSAgICAgMSBBQzEgIDQgQ1lTIEEgIDczICBDWVMgQSAgNzggIENZUyBBICA4MiAgSElTIEEgIDg2ICAgICAgICAgICAgICAgICAgICByCQIAAFhQAAAAU0lURSAgICAgMSBBQzIgIDQgQ1lTIEEgIDg4ICBDWVMgQSAgOTYgIENZUyBBIDEwNiAgSElTIEEgMTEwICAgICAgICAgICAgICAgICAgICByCgIAAFhQAAAAU0lURSAgICAgMSBBQzMgIDQgQ1lTIEEgMTc0ICBDWVMgQSAxODIgIENZUyBBIDE4NyAgSElTIEEgMTkxICAgICAgICAgICAgICAgICAgICByCwIAAFhQAAAAU0lURSAgICAgMSBBQzQgIDQgQ1lTIEEgMTUwICBDWVMgQSAxNjIgIENZUyBBIDE2OCAgSElTIEEgMTcyICAgICAgICAgICAgICAgICAgICByDAIAAFhQAAAAU0lURSAgICAgMSBBQzUgIDMgICBVIEIgICAxICAgIEMgQiAgIDIgICAgRyBCICAgMyAgICAgICAgICAgICAgICAgICAgICAgICAgICAgICByDQIAAGVYBgAAAEhFQURFUl1yDgIAAFhQAAAASEVBREVSICAgIEFOVElWSVJBTCBQUk9URUlOICAgICAgICAgICAgICAgICAgICAgICAyMS1TRVAtMTkgICA2VUVKICAgICAgICAgICAgICByDwIAAGFYBgAAAEVYUERUQV1yEAIAAFhQAAAARVhQRFRBICAgIFgtUkFZIERJRkZSQUNUSU9OICAgICAgICAgICAgICAgICAgICAgICAgICAgICAgICAgICAgICAgICAgICAgICAgICAgICByEQIAAGFYBgAAAFNDQUxFM11yEgIAAFhQAAAAU0NBTEUzICAgICAgMC4wMDAwMDAgIDAuMDAwMDAwICAwLjAyNDU4OCAgICAgICAgMC4wMDAwMCAgICAgICAgICAgICAgICAgICAgICAgICByEwIAAGFYBAAAAEpSTkxdchQCAAAoWFAAAABKUk5MICAgICAgICBBVVRIICAgSi5MLk1FQUdIRVIsTS5UQUtBVEEsRC5HT05DQUxWRVMtQ0FSTkVJUk8sUy5DLktFQU5FLCAgICAgICAgIHIVAgAAWFAAAABKUk5MICAgICAgICBBVVRIIDIgQS5SRUJFTkRFTk5FLEguT0hHLFYuSy5PUlIsTS5SLk1BQ0RPTkFMRCxKLkEuU1RVQ0tFWSwgICAgICAgIHIWAgAAWFAAAABKUk5MICAgICAgICBBVVRIIDMgUC5ELkJJRU5JQVNaLEouTC5TTUlUSCAgICAgICAgICAgICAgICAgICAgICAgICAgICAgICAgICAgICAgIHIXAgAAWFAAAABKUk5MICAgICAgICBUSVRMICAgU1RSVUNUVVJFIE9GIFRIRSBaSU5DLUZJTkdFUiBBTlRJVklSQUwgUFJPVEVJTiBJTiBDT01QTEVYICAgIHIYAgAAWFAAAABKUk5MICAgICAgICBUSVRMIDIgV0lUSCBSTkEgUkVWRUFMUyBNRUNIQU5JU00gRk9SIFNFTEVDVElWRSBUQVJHRVRJTkcgT0YgICAgICAgIHIZAgAAWFAAAABKUk5MICAgICAgICBUSVRMIDMgQ0ctUklDSCBWSVJBTCBTRVFVRU5DRVMgICAgICAgICAgICAgICAgICAgICAgICAgICAgICAgICAgICAgIHIaAgAAWFAAAABKUk5MICAgICAgICBSRUYgICAgUFJPQy5OQVRMLkFDQUQuU0NJLlVTQSAgICAgICAgICAgICAgICAgICAgIDIwMTkgICAgICAgICAgICAgIHIbAgAAWFAAAABKUk5MICAgICAgICBSRUZOICAgICAgICAgICAgICAgICAgIEVTU04gMTA5MS02NDkwICAgICAgICAgICAgICAgICAgICAgICAgICAgICAgIHIcAgAAWFAAAABKUk5MICAgICAgICBET0kgICAgMTAuMTA3My9QTkFTLjE5MTMyMzIxMTYgICAgICAgICAgICAgICAgICAgICAgICAgICAgICAgICAgICAgIHIdAgAAZVgGAAAAU0VRQURWXXIeAgAAKFhQAAAAU0VRQURWIDZVRUogU0VSIEEgICAtMSAgVU5QICBRN1oyVzQgICAgICAgICAgICAgIEVYUFJFU1NJT04gVEFHICAgICAgICAgICAgICAgICByHwIAAFhQAAAAU0VRQURWIDZVRUogQVNOIEEgICAgMCAgVU5QICBRN1oyVzQgICAgICAgICAgICAgIEVYUFJFU1NJT04gVEFHICAgICAgICAgICAgICAgICByIAIAAFhQAAAAU0VRQURWIDZVRUogQUxBIEEgICAgMSAgVU5QICBRN1oyVzQgICAgICAgICAgICAgIEVYUFJFU1NJT04gVEFHICAgICAgICAgICAgICAgICByIQIAAGV1fXIiAgAAKFgGAAAAUEZSTUFUXXIjAgAAWAkAAABQRlJNQVQgVFNyJAIAAGFYBgAAAFRBUkdFVF1yJQIAAFgZAAAAVEFSR0VUIGFwbFpDM0hBVjFfMS0yMTlhYXImAgAAYVgGAAAAUkVNQVJLXXInAgAAWCsAAABSRU1BUksgSUQgMjc4OTU0IE1PREVMIDEgYXBsWkMzSEFWMV8xLTIxOWFhcigCAABhWAYAAABNRVRIT0RdcikCAAAoWC0AAABNRVRIT0QgICAgUk9TRVRUQSBwcm92aWRlcyBib3RoIGFiIGluaXRpbyBhbmRyKgIAAFgwAAAATUVUSE9EICAgIGNvbXBhcmF0aXZlIG1vZGVscyBvZiBwcm90ZWluIGRvbWFpbnMucisCAABYNgAAAE1FVEhPRCAgICBDb21wYXJhdGl2ZSBtb2RlbHMgYXJlIGJ1aWx0IGZyb20gc3RydWN0dXJlc3IsAgAAWDcAAABNRVRIT0QgICAgZGV0ZWN0ZWQgYW5kIGFsaWduZWQgYnkgSEhTRUFSQ0gsIFNQQVJLUywgYW5kci0CAABYQAAAAE1FVEhPRCAgICBSYXB0b3IuIExvb3AgcmVnaW9ucyBhcmUgYXNzZW1ibGVkIGZyb20gZnJhZ21lbnRzIGFuZCByLgIAAFg7AAAATUVUSE9EICAgIG9wdGltaXplZCB0byBmaXQgdGhlIGFsaWduZWQgdGVtcGxhdGUgc3RydWN0dXJlcy5yLwIAAFg3AAAATUVUSE9EICAgIERlIG5vdm8gbW9kZWxzIGFyZSBidWlsdCB1c2luZyB0aGUgUm9zZXR0YSBkZXIwAgAAWDsAAABNRVRIT0QgICAgbm92byBwcm90b2NvbC4gIFRoZSBwcm9jZWR1cmUgaXMgZnVsbHkgYXV0b21hdGVkLnIxAgAAZVgGAAAAQVVUSE9SXXIyAgAAWBQAAABBVVRIT1IgQkFLRVItUk9CRVRUQXIzAgAAYXV9cjQCAAAoWAAAAABdcjUCAABYAAAAAGFYBgAAAFJFTUFSS11yNgIAAFgrAAAAUkVNQVJLIElEIDI3ODk1NCBNT0RFTCAyIGFwbFpDM0hBVjFfMS0yMTlhYXI3AgAAYVgGAAAAVEFSR0VUXXI4AgAAWBkAAABUQVJHRVQgYXBsWkMzSEFWMV8xLTIxOWFhcjkCAABhWAYAAABBVVRIT1JdcjoCAABYFAAAAEFVVEhPUiBCQUtFUi1ST0JFVFRBcjsCAABhWAYAAABQRlJNQVRdcjwCAABYCQAAAFBGUk1BVCBUU3I9AgAAYVgGAAAATUVUSE9EXXI+AgAAKFgtAAAATUVUSE9EICAgIFJPU0VUVEEgcHJvdmlkZXMgYm90aCBhYiBpbml0aW8gYW5kcj8CAABYMAAAAE1FVEhPRCAgICBjb21wYXJhdGl2ZSBtb2RlbHMgb2YgcHJvdGVpbiBkb21haW5zLnJAAgAAWDYAAABNRVRIT0QgICAgQ29tcGFyYXRpdmUgbW9kZWxzIGFyZSBidWlsdCBmcm9tIHN0cnVjdHVyZXNyQQIAAFg3AAAATUVUSE9EICAgIGRldGVjdGVkIGFuZCBhbGlnbmVkIGJ5IEhIU0VBUkNILCBTUEFSS1MsIGFuZHJCAgAAWEAAAABNRVRIT0QgICAgUmFwdG9yLiBMb29wIHJlZ2lvbnMgYXJlIGFzc2VtYmxlZCBmcm9tIGZyYWdtZW50cyBhbmQgckMCAABYOwAAAE1FVEhPRCAgICBvcHRpbWl6ZWQgdG8gZml0IHRoZSBhbGlnbmVkIHRlbXBsYXRlIHN0cnVjdHVyZXMuckQCAABYNwAAAE1FVEhPRCAgICBEZSBub3ZvIG1vZGVscyBhcmUgYnVpbHQgdXNpbmcgdGhlIFJvc2V0dGEgZGVyRQIAAFg7AAAATUVUSE9EICAgIG5vdm8gcHJvdG9jb2wuICBUaGUgcHJvY2VkdXJlIGlzIGZ1bGx5IGF1dG9tYXRlZC5yRgIAAGV1fXJHAgAAKFgAAAAAXXJIAgAAWAAAAABhWAYAAABSRU1BUktdckkCAABYKwAAAFJFTUFSSyBJRCAyNzg5NTQgTU9ERUwgMyBhcGxaQzNIQVYxXzEtMjE5YWFySgIAAGFYBgAAAFRBUkdFVF1ySwIAAFgZAAAAVEFSR0VUIGFwbFpDM0hBVjFfMS0yMTlhYXJMAgAAYVgGAAAAQVVUSE9SXXJNAgAAWBQAAABBVVRIT1IgQkFLRVItUk9CRVRUQXJOAgAAYVgGAAAAUEZSTUFUXXJPAgAAWAkAAABQRlJNQVQgVFNyUAIAAGFYBgAAAE1FVEhPRF1yUQIAAChYLQAAAE1FVEhPRCAgICBST1NFVFRBIHByb3ZpZGVzIGJvdGggYWIgaW5pdGlvIGFuZHJSAgAAWDAAAABNRVRIT0QgICAgY29tcGFyYXRpdmUgbW9kZWxzIG9mIHByb3RlaW4gZG9tYWlucy5yUwIAAFg2AAAATUVUSE9EICAgIENvbXBhcmF0aXZlIG1vZGVscyBhcmUgYnVpbHQgZnJvbSBzdHJ1Y3R1cmVzclQCAABYNwAAAE1FVEhPRCAgICBkZXRlY3RlZCBhbmQgYWxpZ25lZCBieSBISFNFQVJDSCwgU1BBUktTLCBhbmRyVQIAAFhAAAAATUVUSE9EICAgIFJhcHRvci4gTG9vcCByZWdpb25zIGFyZSBhc3NlbWJsZWQgZnJvbSBmcmFnbWVudHMgYW5kIHJWAgAAWDsAAABNRVRIT0QgICAgb3B0aW1pemVkIHRvIGZpdCB0aGUgYWxpZ25lZCB0ZW1wbGF0ZSBzdHJ1Y3R1cmVzLnJXAgAAWDcAAABNRVRIT0QgICAgRGUgbm92byBtb2RlbHMgYXJlIGJ1aWx0IHVzaW5nIHRoZSBSb3NldHRhIGRlclgCAABYOwAAAE1FVEhPRCAgICBub3ZvIHByb3RvY29sLiAgVGhlIHByb2NlZHVyZSBpcyBmdWxseSBhdXRvbWF0ZWQuclkCAABldX1yWgIAAChYAAAAAF1yWwIAAFgAAAAAYVgGAAAAUkVNQVJLXXJcAgAAWCsAAABSRU1BUksgSUQgMjc4OTU0IE1PREVMIDQgYXBsWkMzSEFWMV8xLTIxOWFhcl0CAABhWAYAAABUQVJHRVRdcl4CAABYGQAAAFRBUkdFVCBhcGxaQzNIQVYxXzEtMjE5YWFyXwIAAGFYBgAAAEFVVEhPUl1yYAIAAFgUAAAAQVVUSE9SIEJBS0VSLVJPQkVUVEFyYQIAAGFYBgAAAFBGUk1BVF1yYgIAAFgJAAAAUEZSTUFUIFRTcmMCAABhWAYAAABNRVRIT0RdcmQCAAAoWC0AAABNRVRIT0QgICAgUk9TRVRUQSBwcm92aWRlcyBib3RoIGFiIGluaXRpbyBhbmRyZQIAAFgwAAAATUVUSE9EICAgIGNvbXBhcmF0aXZlIG1vZGVscyBvZiBwcm90ZWluIGRvbWFpbnMucmYCAABYNgAAAE1FVEhPRCAgICBDb21wYXJhdGl2ZSBtb2RlbHMgYXJlIGJ1aWx0IGZyb20gc3RydWN0dXJlc3JnAgAAWDcAAABNRVRIT0QgICAgZGV0ZWN0ZWQgYW5kIGFsaWduZWQgYnkgSEhTRUFSQ0gsIFNQQVJLUywgYW5kcmgCAABYQAAAAE1FVEhPRCAgICBSYXB0b3IuIExvb3AgcmVnaW9ucyBhcmUgYXNzZW1ibGVkIGZyb20gZnJhZ21lbnRzIGFuZCByaQIAAFg7AAAATUVUSE9EICAgIG9wdGltaXplZCB0byBmaXQgdGhlIGFsaWduZWQgdGVtcGxhdGUgc3RydWN0dXJlcy5yagIAAFg3AAAATUVUSE9EICAgIERlIG5vdm8gbW9kZWxzIGFyZSBidWlsdCB1c2luZyB0aGUgUm9zZXR0YSBkZXJrAgAAWDsAAABNRVRIT0QgICAgbm92byBwcm90b2NvbC4gIFRoZSBwcm9jZWR1cmUgaXMgZnVsbHkgYXV0b21hdGVkLnJsAgAAZXV9cm0CAAAoWAAAAABdcm4CAABYAAAAAGFYBgAAAFJFTUFSS11ybwIAAFgrAAAAUkVNQVJLIElEIDI3ODk1NCBNT0RFTCA1IGFwbFpDM0hBVjFfMS0yMTlhYXJwAgAAYVgGAAAAVEFSR0VUXXJxAgAAWBkAAABUQVJHRVQgYXBsWkMzSEFWMV8xLTIxOWFhcnICAABhWAYAAABBVVRIT1JdcnMCAABYFAAAAEFVVEhPUiBCQUtFUi1ST0JFVFRBcnQCAABhWAYAAABQRlJNQVRdcnUCAABYCQAAAFBGUk1BVCBUU3J2AgAAYVgGAAAATUVUSE9EXXJ3AgAAKFgtAAAATUVUSE9EICAgIFJPU0VUVEEgcHJvdmlkZXMgYm90aCBhYiBpbml0aW8gYW5kcngCAABYMAAAAE1FVEhPRCAgICBjb21wYXJhdGl2ZSBtb2RlbHMgb2YgcHJvdGVpbiBkb21haW5zLnJ5AgAAWDYAAABNRVRIT0QgICAgQ29tcGFyYXRpdmUgbW9kZWxzIGFyZSBidWlsdCBmcm9tIHN0cnVjdHVyZXNyegIAAFg3AAAATUVUSE9EICAgIGRldGVjdGVkIGFuZCBhbGlnbmVkIGJ5IEhIU0VBUkNILCBTUEFSS1MsIGFuZHJ7AgAAWEAAAABNRVRIT0QgICAgUmFwdG9yLiBMb29wIHJlZ2lvbnMgYXJlIGFzc2VtYmxlZCBmcm9tIGZyYWdtZW50cyBhbmQgcnwCAABYOwAAAE1FVEhPRCAgICBvcHRpbWl6ZWQgdG8gZml0IHRoZSBhbGlnbmVkIHRlbXBsYXRlIHN0cnVjdHVyZXMucn0CAABYNwAAAE1FVEhPRCAgICBEZSBub3ZvIG1vZGVscyBhcmUgYnVpbHQgdXNpbmcgdGhlIFJvc2V0dGEgZGVyfgIAAFg7AAAATUVUSE9EICAgIG5vdm8gcHJvdG9jb2wuICBUaGUgcHJvY2VkdXJlIGlzIGZ1bGx5IGF1dG9tYXRlZC5yfwIAAGV1fXKAAgAAKFgGAAAAUEZSTUFUXXKBAgAAWAkAAABQRlJNQVQgVFNyggIAAGFYBgAAAFRBUkdFVF1ygwIAAFgLAAAAVEFSR0VUIDZVRUpyhAIAAGFYBgAAAFJFTUFSS11yhQIAAFgdAAAAUkVNQVJLIElEIDMwMzYzMyBNT0RFTCAxIDZVRUpyhgIAAGFYBgAAAE1FVEhPRF1yhwIAAChYLQAAAE1FVEhPRCAgICBST1NFVFRBIHByb3ZpZGVzIGJvdGggYWIgaW5pdGlvIGFuZHKIAgAAWDAAAABNRVRIT0QgICAgY29tcGFyYXRpdmUgbW9kZWxzIG9mIHByb3RlaW4gZG9tYWlucy5yiQIAAFg2AAAATUVUSE9EICAgIENvbXBhcmF0aXZlIG1vZGVscyBhcmUgYnVpbHQgZnJvbSBzdHJ1Y3R1cmVzcooCAABYNwAAAE1FVEhPRCAgICBkZXRlY3RlZCBhbmQgYWxpZ25lZCBieSBISFNFQVJDSCwgU1BBUktTLCBhbmRyiwIAAFhAAAAATUVUSE9EICAgIFJhcHRvci4gTG9vcCByZWdpb25zIGFyZSBhc3NlbWJsZWQgZnJvbSBmcmFnbWVudHMgYW5kIHKMAgAAWDsAAABNRVRIT0QgICAgb3B0aW1pemVkIHRvIGZpdCB0aGUgYWxpZ25lZCB0ZW1wbGF0ZSBzdHJ1Y3R1cmVzLnKNAgAAWDcAAABNRVRIT0QgICAgRGUgbm92byBtb2RlbHMgYXJlIGJ1aWx0IHVzaW5nIHRoZSBSb3NldHRhIGRlco4CAABYOwAAAE1FVEhPRCAgICBub3ZvIHByb3RvY29sLiAgVGhlIHByb2NlZHVyZSBpcyBmdWxseSBhdXRvbWF0ZWQuco8CAABlWAYAAABBVVRIT1JdcpACAABYFAAAAEFVVEhPUiBCQUtFUi1ST0JFVFRBcpECAABhdX1ykgIAAChYBgAAAFJFTUFSS11ykwIAAChYUAAAAFJFTUFSSyAgIDEgICAgICAgICAgICAgICAgICAgICAgICAgICAgICAgICAgICAgICAgICAgICAgICAgICAgICAgICAgICAgICAgICAgICAgcpQCAABYUAAAAFJFTUFSSyAgIDEgUkVGRVJFTkNFIDEgICAgICAgICAgICAgICAgICAgICAgICAgICAgICAgICAgICAgICAgICAgICAgICAgICAgICAgICAgcpUCAABYUAAAAFJFTUFSSyAgIDEgIEFVVEggICBKT0hOIEpVTVBFUiwgUklDSEFSRCBFVkFOUywgQUxFWEFOREVSIFBSSVRaRUwsIFRJTSBHUkVFTiwgICAgcpYCAABYUAAAAFJFTUFSSyAgIDEgIEFVVEggMiBNSUNIQUVMIEZJR1VSTk9WLCBPTEFGIFJPTk5FQkVSR0VSLCBLQVRIUllOIFRVTllBU1VWVU5BS09PTCwgcpcCAABYUAAAAFJFTUFSSyAgIDEgIEFVVEggMyBSVVNTIEJBVEVTLCBBVUdVU1RJTiBaSURFSywgQU5OQSBQT1RBUEVOS08sIEFMRVggQlJJREdMQU5ELCAgcpgCAABYUAAAAFJFTUFSSyAgIDEgIEFVVEggNCBDTEVNRU5TIE1FWUVSLCBTSU1PTiBBIEEgS09ITCwgQU5EUkVXIEogQkFMTEFSRCwgICAgICAgICAgICAgcpkCAABYUAAAAFJFTUFSSyAgIDEgIEFVVEggNSBBTkRSRVcgQ09XSUUsIEJFUk5BUkRJTk8gUk9NRVJBLVBBUkVERVMsIFNUQU5JU0xBViBOSUtPTE9WLCAgcpoCAABYUAAAAFJFTUFSSyAgIDEgIEFVVEggNiBSSVNIVUIgSkFJTiwgSk9OQVMgQURMRVIsIFRSRVZPUiBCQUNLLCBTVElHIFBFVEVSU0VOLCAgICAgICAgcpsCAABYUAAAAFJFTUFSSyAgIDEgIEFVVEggNyBEQVZJRCBSRUlNQU4sIEVMTEVOIENMQU5DWSwgTUlDSEFMIFpJRUxJTlNLSSwgICAgICAgICAgICAgICAgcpwCAABYUAAAAFJFTUFSSyAgIDEgIEFVVEggOCBNQVJUSU4gU1RFSU5FR0dFUiwgTUlDSEFMSU5BIFBBQ0hPTFNLQSwgVEFNQVMgQkVSR0hBTU1FUiwgICAgcp0CAABYUAAAAFJFTUFSSyAgIDEgIEFVVEggOSBEQVZJRCBTSUxWRVIsIE9SSU9MIFZJTllBTFMsIEFORFJFVyBXIFNFTklPUiwgICAgICAgICAgICAgICAgcp4CAABYUAAAAFJFTUFSSyAgIDEgIEFVVEgxMCBLT1JBWSBLQVZVS0NVT0dMVSwgUFVTSE1FRVQgS09ITEksIERFTUlTIEhBU1NBQklTICAgICAgICAgICAgcp8CAABYUAAAAFJFTUFSSyAgIDEgIFRJVEwgICBISUdITFkgQUNDVVJBVEUgUFJPVEVJTiBTVFJVQ1RVUkUgUFJFRElDVElPTiBXSVRIIEFMUEhBRk9MRCAgcqACAABYUAAAAFJFTUFSSyAgIDEgIFJFRiAgICBOQVRVUkUgICAgICAgICAgICAgICAgICAgICAgICBWLiA1OTYgICA1ODMgMjAyMSAgICAgICAgICAgICAgcqECAABYUAAAAFJFTUFSSyAgIDEgIFJFRk4gICAgICAgICAgICAgICAgICAgSVNTTiAwMDI4LTA4MzYgICAgICAgICAgICAgICAgICAgICAgICAgICAgICAgcqICAABYUAAAAFJFTUFSSyAgIDEgIFBNSUQgICAzNDI2NTg0NCAgICAgICAgICAgICAgICAgICAgICAgICAgICAgICAgICAgICAgICAgICAgICAgICAgICAgcqMCAABYUAAAAFJFTUFSSyAgIDEgIERPSSAgICAxMC4xMDM4L3M0MTU4Ni0wMjEtMDM4MTktMiAgICAgICAgICAgICAgICAgICAgICAgICAgICAgICAgICAgcqQCAABYUAAAAFJFTUFSSyAgIDEgICAgICAgICAgICAgICAgICAgICAgICAgICAgICAgICAgICAgICAgICAgICAgICAgICAgICAgICAgICAgICAgICAgICAgcqUCAABYUAAAAFJFTUFSSyAgIDEgRElTQ0xBSU1FUlMgICAgICAgICAgICAgICAgICAgICAgICAgICAgICAgICAgICAgICAgICAgICAgICAgICAgICAgICAgcqYCAABYUAAAAFJFTUFSSyAgIDEgQUxQSEFGT0xEIERBVEEsIENPUFlSSUdIVCAoMjAyMSkgREVFUE1JTkQgVEVDSE5PTE9HSUVTIExJTUlURUQuIFRIRSAgcqcCAABYUAAAAFJFTUFSSyAgIDEgSU5GT1JNQVRJT04gUFJPVklERUQgSVMgVEhFT1JFVElDQUwgTU9ERUxMSU5HIE9OTFkgQU5EIENBVVRJT04gU0hPVUxEcqgCAABYUAAAAFJFTUFSSyAgIDEgQkUgRVhFUkNJU0VEIElOIElUUyBVU0UuIElUIElTIFBST1ZJREVEICJBUy1JUyIgV0lUSE9VVCBBTlkgV0FSUkFOVFkgcqkCAABYUAAAAFJFTUFSSyAgIDEgT0YgQU5ZIEtJTkQsIFdIRVRIRVIgRVhQUkVTU0VEIE9SIElNUExJRUQuIE5PIFdBUlJBTlRZIElTIEdJVkVOIFRIQVQgcqoCAABYUAAAAFJFTUFSSyAgIDEgVVNFIE9GIFRIRSBJTkZPUk1BVElPTiBTSEFMTCBOT1QgSU5GUklOR0UgVEhFIFJJR0hUUyBPRiBBTlkgVEhJUkQgICAgcqsCAABYUAAAAFJFTUFSSyAgIDEgUEFSVFkuIFRIRSBJTkZPUk1BVElPTiBJUyBOT1QgSU5URU5ERUQgVE8gQkUgQSBTVUJTVElUVVRFIEZPUiAgICAgICAgcqwCAABYUAAAAFJFTUFSSyAgIDEgUFJPRkVTU0lPTkFMIE1FRElDQUwgQURWSUNFLCBESUFHTk9TSVMsIE9SIFRSRUFUTUVOVCwgQU5EIERPRVMgTk9UICAgcq0CAABYUAAAAFJFTUFSSyAgIDEgQ09OU1RJVFVURSBNRURJQ0FMIE9SIE9USEVSIFBST0ZFU1NJT05BTCBBRFZJQ0UuIElUIElTIEFWQUlMQUJMRSBGT1Igcq4CAABYUAAAAFJFTUFSSyAgIDEgQUNBREVNSUMgQU5EIENPTU1FUkNJQUwgUFVSUE9TRVMsIFVOREVSIENDLUJZIDQuMCBMSUNFTkNFLiAgICAgICAgICAgcq8CAABlWAYAAABTRVFSRVNdcrACAAAoWFAAAABTRVFSRVMgICAxIEEgIDcxNyAgTUVUIFNFUiBBU1AgUFJPIFZBTCBWQUwgQ1lTIFNFUiBQSEUgTEVVIFRIUiBMWVMgVEhSICAgICAgICAgIHKxAgAAWFAAAABTRVFSRVMgICAyIEEgIDcxNyAgTEVVIENZUyBBTEEgR0xOIEdMWSBHTFkgQVJHIExFVSBHTFkgTEVVIFRIUiBHTFUgTEVVICAgICAgICAgIHKyAgAAWFAAAABTRVFSRVMgICAzIEEgIDcxNyAgQVJHIEdMVSBISVMgSUxFIEFTUCBMRVUgU0VSIEdMVSBHTE4gR0xOIExFVSBNRVQgR0xVICAgICAgICAgIHKzAgAAWFAAAABTRVFSRVMgICA0IEEgIDcxNyAgVEhSIExFVSBBUkcgQUxBIEFMQSBHTFkgUFJPIEFSRyBBUkcgUEhFIExFVSBMRVUgVEhSICAgICAgICAgIHK0AgAAWFAAAABTRVFSRVMgICA1IEEgIDcxNyAgQUxBIEFTUCBBU1AgR0xZIExFVSBQUk8gVEhSIEdMVSBWQUwgTEVVIEFMQSBWQUwgU0VSICAgICAgICAgIHK1AgAAWFAAAABTRVFSRVMgICA2IEEgIDcxNyAgQVNQIFZBTCBBUkcgVkFMIENZUyBWQUwgTEVVIExZUyBHTFUgQ1lTIFBSTyBHTFkgQ1lTICAgICAgICAgIHK2AgAAWFAAAABTRVFSRVMgICA3IEEgIDcxNyAgQVNQIEFSRyBMRVUgSElTIExFVSBDWVMgTFlTIExFVSBISVMgTEVVIEdMWSBHTFkgTFlTICAgICAgICAgIHK3AgAAWFAAAABTRVFSRVMgICA4IEEgIDcxNyAgQ1lTIEFTTiBMRVUgR0xZIFBSTyBBUkcgQUxBIENZUyBBUkcgVFlSIFNFUiBISVMgQVNQICAgICAgICAgIHK4AgAAWFAAAABTRVFSRVMgICA5IEEgIDcxNyAgSUxFIFNFUiBTRVIgVEhSIEdMVSBBU04gTFlTIExZUyBWQUwgTEVVIExZUyBUSFIgSElTICAgICAgICAgIHK5AgAAWFAAAABTRVFSRVMgIDEwIEEgIDcxNyAgR0xVIExFVSBTRVIgR0xZIExFVSBTRVIgR0xVIEFTUCBHTFUgTEVVIEFSRyBWQUwgTEVVICAgICAgICAgIHK6AgAAWFAAAABTRVFSRVMgIDExIEEgIDcxNyAgTEVVIExFVSBHTE4gQVNOIEFTUCBQUk8gUEhFIFBIRSBMRVUgUFJPIEFTUCBWQUwgQ1lTICAgICAgICAgIHK7AgAAWFAAAABTRVFSRVMgIDEyIEEgIDcxNyAgR0xOIFBIRSBUWVIgQVNOIEFSRyBMWVMgR0xZIEdMWSBBTEEgQ1lTIEFTTiBHTE4gTFlTICAgICAgICAgIHK8AgAAWFAAAABTRVFSRVMgIDEzIEEgIDcxNyAgQVNOIEFTTiBDWVMgU0VSIEFSRyBMRVUgSElTIElMRSBDWVMgQVJHIEhJUyBUWVIgTEVVICAgICAgICAgIHK9AgAAWFAAAABTRVFSRVMgIDE0IEEgIDcxNyAgTFlTIEdMWSBBU04gQ1lTIExZUyBQSEUgUEhFIFZBTCBDWVMgTFlTIEFSRyBTRVIgSElTICAgICAgICAgIHK+AgAAWFAAAABTRVFSRVMgIDE1IEEgIDcxNyAgTFlTIExFVSBMRVUgQVNQIEdMVSBISVMgU0VSIExFVSBBUkcgVkFMIExFVSBHTFUgVEhSICAgICAgICAgIHK/AgAAWFAAAABTRVFSRVMgIDE2IEEgIDcxNyAgQUxBIEdMWSBJTEUgQVNQIEFMQSBMWVMgSUxFIFZBTCBBTEEgQVNOIFBIRSBHTE4gSUxFICAgICAgICAgIHLAAgAAWFAAAABTRVFSRVMgIDE3IEEgIDcxNyAgSUxFIFRZUiBBU1AgSElTIExZUyBISVMgVkFMIEdMVSBQSEUgQVNOIExZUyBHTFUgR0xOICAgICAgICAgIHLBAgAAWFAAAABTRVFSRVMgIDE4IEEgIDcxNyAgQVNOIExZUyBHTFUgTFlTIFRIUiBMWVMgUFJPIEhJUyBISVMgSElTIEFSRyBWQUwgVFlSICAgICAgICAgIHLCAgAAWFAAAABTRVFSRVMgIDE5IEEgIDcxNyAgVFlSIENZUyBMWVMgUFJPIFZBTCBMWVMgVEhSIFNFUiBNRVQgTFlTIExZUyBHTE4gQUxBICAgICAgICAgIHLDAgAAWFAAAABTRVFSRVMgIDIwIEEgIDcxNyAgQVNQIFRIUiBNRVQgU0VSIEdMVSBHTFUgR0xOIExZUyBMRVUgUFJPIExFVSBHTFUgVEhSICAgICAgICAgIHLEAgAAWFAAAABTRVFSRVMgIDIxIEEgIDcxNyAgVEhSIFZBTCBHTFkgU0VSIEdMWSBWQUwgSElTIFZBTCBQUk8gUFJPIFNFUiBMWVMgQUxBICAgICAgICAgIHLFAgAAWFAAAABTRVFSRVMgIDIyIEEgIDcxNyAgU0VSIExZUyBBU1AgUFJPIFNFUiBTRVIgQVNOIEdMVSBQUk8gUFJPIEdMTiBTRVIgR0xOICAgICAgICAgIHLGAgAAWFAAAABTRVFSRVMgIDIzIEEgIDcxNyAgTEVVIEdMTiBMRVUgUFJPIEFMQSBHTFkgQUxBIEFSRyBHTFkgTFlTIEFTUCBHTFUgR0xZICAgICAgICAgIHLHAgAAWFAAAABTRVFSRVMgIDI0IEEgIDcxNyAgTFlTIExZUyBBU1AgQVNQIFNFUiBTRVIgQUxBIEFTTiBJTEUgTEVVIExZUyBBU1AgTFlTICAgICAgICAgIHLIAgAAWFAAAABTRVFSRVMgIDI1IEEgIDcxNyAgTFlTIEdMVSBBU1AgQVNOIFRIUiBHTFUgR0xVIElMRSBDWVMgTEVVIFBIRSBUWVIgVkFMICAgICAgICAgIHLJAgAAWFAAAABTRVFSRVMgIDI2IEEgIDcxNyAgVFJQIExZUyBUWVIgQ1lTIExZUyBISVMgQVNOIEFTUCBMWVMgQ1lTIEFSRyBTRVIgSUxFICAgICAgICAgIHLKAgAAWFAAAABTRVFSRVMgIDI3IEEgIDcxNyAgSElTIFRZUiBISVMgTEVVIFBSTyBUWVIgQVJHIFRSUCBHTE4gVkFMIFBIRSBBU04gR0xZICAgICAgICAgIHLLAgAAWFAAAABTRVFSRVMgIDI4IEEgIDcxNyAgUEhFIFRIUiBUUlAgQVNOIEFTUCBMRVUgU0VSIE1FVCBNRVQgR0xVIEdMVSBJTEUgR0xVICAgICAgICAgIHLMAgAAWFAAAABTRVFSRVMgIDI5IEEgIDcxNyAgTFlTIEFMQSBUWVIgQ1lTIEFTUCBQUk8gTFlTIE1FVCBBU04gU0VSIElMRSBBTEEgQVNQICAgICAgICAgIHLNAgAAWFAAAABTRVFSRVMgIDMwIEEgIDcxNyAgTFlTIEFTTiBJTEUgQVNOIFBIRSBHTE4gVEhSIE1FVCBUSFIgQ1lTIFNFUiBTRVIgU0VSICAgICAgICAgIHLOAgAAWFAAAABTRVFSRVMgIDMxIEEgIDcxNyAgTEVVIExFVSBBUkcgQVJHIExFVSBTRVIgVEhSIFBSTyBTRVIgU0VSIFZBTCBUSFIgR0xOICAgICAgICAgIHLPAgAAWFAAAABTRVFSRVMgIDMyIEEgIDcxNyAgUFJPIE1FVCBQSEUgVkFMIExFVSBUSFIgVEhSIExZUyBUUlAgSUxFIFRSUCBUWVIgVFJQICAgICAgICAgIHLQAgAAWFAAAABTRVFSRVMgIDMzIEEgIDcxNyAgR0xOIEFTTiBBU1AgR0xOIEdMWSBHTE4gVFJQIFZBTCBHTFUgVFlSIEdMWSBHTFUgR0xOICAgICAgICAgIHLRAgAAWFAAAABTRVFSRVMgIDM0IEEgIDcxNyAgR0xZIEdMVSBHTFkgQVNQIFZBTCBWQUwgQVNOIFNFUiBQUk8gU0VSIFNFUiBBU1AgSUxFICAgICAgICAgIHLSAgAAWFAAAABTRVFSRVMgIDM1IEEgIDcxNyAgTEVVIEdMVSBBU04gTEVVIFRZUiBMRVUgQUxBIEFTUCBQUk8gQVNQIEFMQSBUSFIgVkFMICAgICAgICAgIHLTAgAAWFAAAABTRVFSRVMgIDM2IEEgIDcxNyAgUFJPIFBIRSBHTE4gQUxBIEdMWSBMRVUgVFlSIEdMWSBUWVIgR0xOIExFVSBBU04gUEhFICAgICAgICAgIHLUAgAAWFAAAABTRVFSRVMgIDM3IEEgIDcxNyAgTFlTIEdMVSBNRVQgVEhSIEdMTiBUSFIgQVNOIElMRSBUWVIgU0VSIExZUyBUSFIgR0xOICAgICAgICAgIHLVAgAAWFAAAABTRVFSRVMgIDM4IEEgIDcxNyAgQVJHIEFSRyBWQUwgQ1lTIEFSRyBBUkcgUFJPIExZUyBQSEUgVkFMIFNFUiBUWVIgR0xVICAgICAgICAgIHLWAgAAWFAAAABTRVFSRVMgIDM5IEEgIDcxNyAgR0xVIFZBTCBHTE4gTFlTIElMRSBMWVMgR0xOIFNFUiBTRVIgR0xOIEFSRyBBU1AgU0VSICAgICAgICAgIHLXAgAAWFAAAABTRVFSRVMgIDQwIEEgIDcxNyAgU0VSIElMRSBQUk8gQVNOIEdMTiBBTEEgQ1lTIFBSTyBQUk8gSElTIFRSUCBBU1AgUFJPICAgICAgICAgIHLYAgAAWFAAAABTRVFSRVMgIDQxIEEgIDcxNyAgUEhFIEFTUCBMRVUgU0VSIEFTUCBMRVUgTFlTIFRZUiBMWVMgQUxBIFZBTCBHTFUgSUxFICAgICAgICAgIHLZAgAAWFAAAABTRVFSRVMgIDQyIEEgIDcxNyAgU0VSIEFTTiBUSFIgU0VSIFNFUiBHTFUgVFlSIExZUyBHTFUgSUxFIExZUyBMWVMgR0xOICAgICAgICAgIHLaAgAAWFAAAABTRVFSRVMgIDQzIEEgIDcxNyAgUEhFIEdMVSBHTE4gVEhSIE1FVCBMWVMgVEhSIFRZUiBBU04gSUxFIFZBTCBBUkcgVkFMICAgICAgICAgIHLbAgAAWFAAAABTRVFSRVMgIDQ0IEEgIDcxNyAgR0xOIEFSRyBJTEUgR0xOIEFTTiBQUk8gU0VSIExFVSBUUlAgTFlTIFZBTCBQSEUgR0xOICAgICAgICAgIHLcAgAAWFAAAABTRVFSRVMgIDQ1IEEgIDcxNyAgVFJQIExZUyBMWVMgR0xVIEdMTiBNRVQgTFlTIExZUyBHTFUgQUxBIEdMWSBMWVMgTFlTICAgICAgICAgIHLdAgAAWFAAAABTRVFSRVMgIDQ2IEEgIDcxNyAgR0xVIFZBTCBBU04gR0xVIEFSRyBMRVUgTEVVIFBIRSBISVMgR0xZIFRIUiBMWVMgQVNQICAgICAgICAgIHLeAgAAWFAAAABTRVFSRVMgIDQ3IEEgIDcxNyAgQUxBIEFSRyBMRVUgR0xVIEFTUCBJTEUgQ1lTIElMRSBBU04gQVNOIFBIRSBBU1AgVFJQICAgICAgICAgIHLfAgAAWFAAAABTRVFSRVMgIDQ4IEEgIDcxNyAgQVJHIFRIUiBDWVMgR0xZIFNFUiBBU04gR0xZIEFMQSBBU04gVFlSIEdMWSBMWVMgR0xZICAgICAgICAgIHLgAgAAWFAAAABTRVFSRVMgIDQ5IEEgIDcxNyAgU0VSIFRZUiBQSEUgQUxBIEFSRyBBU1AgQUxBIFNFUiBUWVIgU0VSIEhJUyBHTFUgVFlSICAgICAgICAgIHLhAgAAWFAAAABTRVFSRVMgIDUwIEEgIDcxNyAgQ1lTIEdMTiBTRVIgQUxBIFZBTCBMWVMgQUxBIEFTTiBWQUwgTUVUIFBIRSBNRVQgQUxBICAgICAgICAgIHLiAgAAWFAAAABTRVFSRVMgIDUxIEEgIDcxNyAgQVJHIFZBTCBMRVUgVkFMIEdMWSBBU1AgVFlSIFZBTCBBUkcgR0xZIEFSRyBHTFUgQVNQICAgICAgICAgIHLjAgAAWFAAAABTRVFSRVMgIDUyIEEgIDcxNyAgVFlSIFZBTCBBUkcgUFJPIFBSTyBQUk8gTFlTIFNFUiBWQUwgQVNQIEdMWSBMRVUgQ1lTICAgICAgICAgIHLkAgAAWFAAAABTRVFSRVMgIDUzIEEgIDcxNyAgUEhFIFRZUiBBU1AgU0VSIENZUyBWQUwgQVNQIEFTTiBMWVMgTEVVIEFTTiBQUk8gU0VSICAgICAgICAgIHLlAgAAWFAAAABTRVFSRVMgIDU0IEEgIDcxNyAgSUxFIFBIRSBWQUwgSUxFIFBIRSBHTFUgTFlTIEFTTiBHTE4gSUxFIFRZUiBQUk8gR0xVICAgICAgICAgIHLmAgAAWFAAAABTRVFSRVMgIDU1IEEgIDcxNyAgVFlSIExFVSBJTEUgR0xVIFRZUiBMWVMgR0xVIEFMQSBHTFkgTFlTIExZUyBDWVMgSUxFICAgICAgICAgIHLnAgAAWFAAAABTRVFSRVMgIDU2IEEgIDcxNyAgSUxFIFNFUiAgICAgICAgICAgICAgICAgICAgICAgICAgICAgICAgICAgICAgICAgICAgICAgICAgICAgIHLoAgAAZVgFAAAAREJSRUZdcukCAABYUAAAAERCUkVGICBYWFhYIEEgICAgMSAgIDcxNyAgVU5QICAgIEEwQTBNNFJXRzAgQTBBME00UldHMF9BTkFQTCAgICAgMSAgICA3MTcgICAgICAgcuoCAABhWAYAAABTQ0FMRTFdcusCAABYUAAAAFNDQUxFMSAgICAgIDEuMDAwMDAwICAwLjAwMDAwMCAgMC4wMDAwMDAgICAgICAgIDAuMDAwMDAgICAgICAgICAgICAgICAgICAgICAgICAgcuwCAABhWAYAAABTQ0FMRTJdcu0CAABYUAAAAFNDQUxFMiAgICAgIDAuMDAwMDAwICAxLjAwMDAwMCAgMC4wMDAwMDAgICAgICAgIDAuMDAwMDAgICAgICAgICAgICAgICAgICAgICAgICAgcu4CAABhWAYAAABTQ0FMRTNdcu8CAABYUAAAAFNDQUxFMyAgICAgIDAuMDAwMDAwICAwLjAwMDAwMCAgMS4wMDAwMDAgICAgICAgIDAuMDAwMDAgICAgICAgICAgICAgICAgICAgICAgICAgcvACAABhWAYAAABDUllTVDFdcvECAABYUAAAAENSWVNUMSAgICAxLjAwMCAgICAxLjAwMCAgICAxLjAwMCAgOTAuMDAgIDkwLjAwICA5MC4wMCBQIDEgICAgICAgICAgIDEgICAgICAgICAgcvICAABhWAUAAABUSVRMRV1y8wIAAChYUAAAAFRJVExFICAgICBBTFBIQUZPTEQgTU9OT01FUiBWMi4wIFBSRURJQ1RJT04gRk9SIFpJTkMgRklOR0VSIENDQ0gtVFlQRSBBTlRJVklSQUwgcvQCAABYUAAAAFRJVExFICAgIDIgUFJPVEVJTiAxIChBMEEwTTRSV0cwKSAgICAgICAgICAgICAgICAgICAgICAgICAgICAgICAgICAgICAgICAgICAgICAgcvUCAABlWAYAAABPUklHWDFdcvYCAABYUAAAAE9SSUdYMSAgICAgIDEuMDAwMDAwICAwLjAwMDAwMCAgMC4wMDAwMDAgICAgICAgIDAuMDAwMDAgICAgICAgICAgICAgICAgICAgICAgICAgcvcCAABhWAYAAABPUklHWDNdcvgCAABYUAAAAE9SSUdYMyAgICAgIDAuMDAwMDAwICAwLjAwMDAwMCAgMS4wMDAwMDAgICAgICAgIDAuMDAwMDAgICAgICAgICAgICAgICAgICAgICAgICAgcvkCAABhWAYAAABPUklHWDJdcvoCAABYUAAAAE9SSUdYMiAgICAgIDAuMDAwMDAwICAxLjAwMDAwMCAgMC4wMDAwMDAgICAgICAgIDAuMDAwMDAgICAgICAgICAgICAgICAgICAgICAgICAgcvsCAABhWAYAAABIRUFERVJdcvwCAABYUAAAAEhFQURFUiAgICAgICAgICAgICAgICAgICAgICAgICAgICAgICAgICAgICAgICAgICAgMDEtSlVOLTIyICAgICAgICAgICAgICAgICAgICAgcv0CAABhWAYAAABTT1VSQ0Vdcv4CAAAoWFAAAABTT1VSQ0UgICAgTU9MX0lEOiAxOyAgICAgICAgICAgICAgICAgICAgICAgICAgICAgICAgICAgICAgICAgICAgICAgICAgICAgICAgICAgIHL/AgAAWFAAAABTT1VSQ0UgICAyIE9SR0FOSVNNX1NDSUVOVElGSUM6IEFOQVMgUExBVFlSSFlOQ0hPUzsgICAgICAgICAgICAgICAgICAgICAgICAgICAgIHIAAwAAWFAAAABTT1VSQ0UgICAzIE9SR0FOSVNNX1RBWElEOiA4ODM5ICAgICAgICAgICAgICAgICAgICAgICAgICAgICAgICAgICAgICAgICAgICAgICAgIHIBAwAAZVgGAAAAQ09NUE5EXXICAwAAKFhQAAAAQ09NUE5EICAgIE1PTF9JRDogMTsgICAgICAgICAgICAgICAgICAgICAgICAgICAgICAgICAgICAgICAgICAgICAgICAgICAgICAgICAgICByAwMAAFhQAAAAQ09NUE5EICAgMiBNT0xFQ1VMRTogWklOQyBGSU5HRVIgQ0NDSC1UWVBFIEFOVElWSVJBTCBQUk9URUlOIDE7ICAgICAgICAgICAgICAgICByBAMAAFhQAAAAQ09NUE5EICAgMyBDSEFJTjogQSAgICAgICAgICAgICAgICAgICAgICAgICAgICAgICAgICAgICAgICAgICAgICAgICAgICAgICAgICAgICByBQMAAGV1ZVUDaWRzcgYDAABLCEsDSwCGfXIHAwAAKEsCSwGGXXIIAwAASwFhSwJLBIZdcgkDAABLBGFLAksDhl1yCgMAAEsDYUsCSwKGXXILAwAASwJhSwJLBYZdcgwDAABLBWFLAUsAhl1yDQMAAEsAYUsESwCGXXIOAwAASwdhdYdVDnN1cmZhY2VPcGFjaXR5cg8DAABLCEe/8AAAAAAAAH2HVRBhcm9tYXRpY0xpbmVUeXBlchADAABLCEsCfYdVFHJpYmJvbkhpZGVzTWFpbmNoYWluchEDAABLCIh9h1UHZGlzcGxheXISAwAASwiIfYd1Lg=='))
	resInfo = cPickle.loads(base64.b64decode('gAJ9cQEoVQZpbnNlcnRxAk0xB1UBIH2HVQtmaWxsRGlzcGxheXEDTTEHiX2HVQRuYW1lcQRNMQdYAwAAAExFVX1xBShYAwAAAElMRV1xBihLCEsLSxxLNEuJS5VLnku6S8hLy01RAU2cAU3XAU35AU39AU0DAk0EAk0sAk13Ak2yAk3UAk3YAk3eAk3fAk0HA01SA02NA02vA02zA025A026A03iA00tBE1oBE2KBE2OBE2UBE2VBE29BE0IBU1DBU1lBU1pBU1vBU1wBU2YBU3jBU0eBk1ABk1EBk1KBk1LBk1zBk2+Bk35Bk0bB00fB00lB00mB2VYAwAAAEdMTl1xByhLGksiSyhLR0uAS5NLlEuYS8ZLyUvSTUQBTVYBTVcBTbgBTcMBTc4BTQICTR8CTTECTTICTZMCTZ4CTakCTd0CTfoCTQwDTQ0DTW4DTXkDTYQDTbgDTdUDTecDTegDTUkETVQETV8ETZMETbAETcIETcMETSQFTS8FTToFTW4FTYsFTZ0FTZ4FTf8FTQoGTRUGTUkGTWYGTXgGTXkGTdoGTeUGTfAGTSQHZVgCAAAAWk5dcQgoS9dL2EvZS9plWAEAAABHXXEJS9ZhWAMAAABHTFldcQooSxBLEUsrS1ZLdEuPS5FLpUu/TUUBTUYBTUkBTWABTWsBTYABTYwBTY0BTZIBTawBTckBTcoBTd4BTfgBTSACTSECTSQCTTsCTUYCTVsCTWcCTWgCTW0CTYcCTaQCTaUCTbkCTdMCTfsCTfwCTf8CTRYDTSEDTTYDTUIDTUMDTUgDTWIDTX8DTYADTZQDTa4DTdYDTdcDTdoDTfEDTfwDTREETR0ETR4ETSMETT0ETVoETVsETW8ETYkETbEETbIETbUETcwETdcETewETfgETfkETf4ETRgFTTUFTTYFTUoFTWQFTYwFTY0FTZAFTacFTbIFTccFTdMFTdQFTdkFTfMFTRAGTREGTSUGTT8GTWcGTWgGTWsGTYIGTY0GTaIGTa4GTa8GTbQGTc4GTesGTewGTQAHTRoHZVgDAAAAR0xVXXELKEsDSxtLIEslSzNLY0tnS2hLcUt4S3lLiEuQS71NTAFNTwFNVQFNWgFNbwFNfQFNoAFNqQFNrwFNsQFN7gFN9QFNCwJNJwJNKgJNMAJNNQJNSgJNWAJNewJNhAJNigJNjAJNyQJN0AJN5gJNAgNNBQNNCwNNEANNJQNNMwNNVgNNXwNNZQNNZwNNpANNqwNNwQNN3QNN4ANN5gNN6wNNAARNDgRNMQRNOgRNQARNQgRNfwRNhgRNnARNuARNuwRNwQRNxgRN2wRN6QRNDAVNFQVNGwVNHQVNWgVNYQVNdwVNkwVNlgVNnAVNoQVNtgVNxAVN5wVN8AVN9gVN+AVNNQZNPAZNUgZNbgZNcQZNdwZNfAZNkQZNnwZNwgZNywZN0QZN0wZNEAdNFwdNLQdlWAMAAABDWVNdcQwoSwVLBksNSyRLQUtGS0pLUEtYS15LikuWS5lLn0unS6xLzE06AU1CAU15AU1+AU2BAU2HAU2PAU2WAU3CAU3MAU3SAU3YAU3gAU3lAU0VAk0dAk1UAk1ZAk1cAk1iAk1qAk1xAk2dAk2nAk2tAk2zAk27Ak3AAk3wAk34Ak0vA000A003A009A01FA01MA014A02CA02IA02OA02WA02bA03LA03TA00KBE0PBE0SBE0YBE0gBE0nBE1TBE1dBE1jBE1pBE1xBE12BE2mBE2uBE3lBE3qBE3tBE3zBE37BE0CBU0uBU04BU0+BU1EBU1MBU1RBU2BBU2JBU3ABU3FBU3IBU3OBU3WBU3dBU0JBk0TBk0ZBk0fBk0nBk0sBk1cBk1kBk2bBk2gBk2jBk2pBk2xBk24Bk3kBk3uBk30Bk36Bk0CB00HB2VYAwAAAEFTUF1xDShLAUsWSy1LS0uCS6BLtEvDS8pNNgFNUgFNaQFNagFNdQFNggFNmwFNsAFNugFNwAFN7QFN+gFNBgJNEQJNLQJNRAJNRQJNUAJNXQJNdgJNiwJNlQJNmwJNyAJN1QJN4QJN7AJNCANNHwNNIANNKwNNOANNUQNNZgNNcANNdgNNowNNsANNvANNxwNN4wNN+gNN+wNNBgRNEwRNLARNQQRNSwRNUQRNfgRNiwRNlwRNogRNvgRN1QRN1gRN4QRN7gRNBwVNHAVNJgVNLAVNWQVNZgVNcgVNfQVNmQVNsAVNsQVNvAVNyQVN4gVN9wVNAQZNBwZNNAZNQQZNTQZNWAZNdAZNiwZNjAZNlwZNpAZNvQZN0gZN3AZN4gZNDwdNHAdNKAdlWAMAAABTRVJdcQ4oSx9LN0tbS2FLZktzS4FLjEuaS69Lzk01AU07AU1UAU10AU2ZAU2dAU2eAU2rAU2uAU3TAU3oAU3wAU0QAk0WAk0vAk1PAk10Ak14Ak15Ak2GAk2JAk2uAk3DAk3LAk3rAk3xAk0KA00qA01PA01TA01UA01hA01kA02JA02eA02mA03GA03MA03lA00FBE0qBE0uBE0vBE08BE0/BE1kBE15BE2BBE2hBE2nBE3ABE3gBE0FBU0JBU0KBU0XBU0aBU0/BU1UBU1cBU18BU2CBU2bBU27BU3gBU3kBU3lBU3yBU31BU0aBk0vBk03Bk1XBk1dBk12Bk2WBk27Bk2/Bk3ABk3NBk3QBk31Bk0KB00SB2VYAwAAAExZU11xDyhLCktES1FLX0trS25Ld0uLS45LtkvPS9NNPwFNfAFNiAFNjgFNogFNowFNpgFNyAFNzwFN3QFN4QFN5gFN6gFN/AFNCAJNDgJNGgJNVwJNYwJNaQJNfQJNfgJNgQJNowJNqgJNuAJNvAJNwQJNxQJN1wJN4wJN6QJN9QJNMgNNPgNNRANNWANNWQNNXANNfgNNhQNNkwNNlwNNnANNoANNsgNNvgNNxANN0ANNDQRNGQRNHwRNMwRNNARNNwRNWQRNYARNbgRNcgRNdwRNewRNjQRNmQRNnwRNqwRN6ARN9ARN+gRNDgVNDwVNEgVNNAVNOwVNSQVNTQVNUgVNVgVNaAVNdAVNegVNhgVNwwVNzwVN1QVN6QVN6gVN7QVNDwZNFgZNJAZNKAZNLQZNMQZNQwZNTwZNVQZNYQZNngZNqgZNsAZNxAZNxQZNyAZN6gZN8QZN/wZNAwdNCAdNDAdNHgdNKgdNMAdlWAMAAABQUk9dcRAoSwJLIUssS0lLg0uHS6pLwk03AU1hAU1tAU1/AU2TAU27AU2/AU0SAk08Ak1IAk1aAk1uAk2WAk2aAk3tAk0XA00jA001A01JA01xA011A03IA03yA03+A00QBE0kBE1MBE1QBE2jBE3NBE3ZBE3rBE3/BE0nBU0rBU1+BU2oBU20BU3GBU3aBU0CBk0GBk1ZBk2DBk2PBk2hBk21Bk3dBk3hBmVYAwAAAEFTTl1xEShLTEtTS1lLXEtpS29LdkuXS6ZLq0uxS8FLx0vNTZABTaEBTbkBTcYBTc0BTdABTdEBTd8BTQACTQ0CTWsCTXwCTZQCTaECTagCTasCTawCTboCTdsCTegCTUYDTVcDTW8DTXwDTYMDTYYDTYcDTZUDTbYDTcMDTSEETTIETUoETVcETV4ETWEETWIETXAETZEETZ4ETfwETQ0FTSUFTTIFTTkFTTwFTT0FTUsFTWwFTXkFTdcFTegFTQAGTQ0GTRQGTRcGTRgGTSYGTUcGTVQGTbIGTcMGTdsGTegGTe8GTfIGTfMGTQEHTSIHTS8HZVgBAAAAQ11xEkvVYVgDAAAAVkFMXXETKEsESyZLKUswSzFLOEs5S0BLZEtsS3xLt0vES8VNOAFNOQFNcAFNcwFNdgFNeAFNegFNpAFNtAFNwQFN5AFN8wFN/gFNCgJNEwJNFAJNSwJNTgJNUQJNUwJNVQJNfwJNjwJNnAJNvwJNzgJN2QJN5QJN7gJN7wJNJgNNKQNNLANNLgNNMANNWgNNagNNdwNNmgNNqQNNtANNwANNyQNNygNNAQRNBARNBwRNCQRNCwRNNQRNRQRNUgRNdQRNhARNjwRNmwRNpARNpQRN3ARN3wRN4gRN5ARN5gRNEAVNIAVNLQVNUAVNXwVNagVNdgVNfwVNgAVNtwVNugVNvQVNvwVNwQVN6wVN+wVNCAZNKwZNOgZNRQZNUQZNWgZNWwZNkgZNlQZNmAZNmgZNnAZNxgZN1gZN4wZNBgdNFQdNIAdNLAdlWAMAAABUSFJdcRQoSwlLNUs7SzxLo00+AU1AAU1LAU1bAU1nAU1uAU2fAU2nAU32AU0ZAk0bAk0mAk02Ak1CAk1JAk16Ak2CAk3RAk30Ak32Ak0BA00RA00dA00kA01VA01dA02sA03PA03RA03cA03sA034A03/A00wBE04BE2HBE2qBE2sBE23BE3HBE3TBE3aBE0LBU0TBU1iBU2FBU2HBU2SBU2iBU2uBU21BU3mBU3uBU09Bk1gBk1iBk1tBk19Bk2JBk2QBk3BBk3JBk0YB2VYAwAAAEhPSF1xFShL20vcS91L3kvfS+BL4UviS+NL5EvlS+ZL50voS+lL6kvrS+xL7UvuS+9L8EvxS/JL80v0S/VL9kv3S/hL+Uv6S/tL/Ev9S/5L/00AAU0BAU0CAU0DAU0EAU0FAU0GAU0HAU0IAU0JAU0KAU0LAU0MAU0NAU0OAU0PAU0QAU0RAU0SAU0TAU0UAU0VAU0WAU0XAU0YAU0ZAU0aAU0bAU0cAU0dAU0eAU0fAU0gAU0hAU0iAU0jAU0kAU0lAU0mAU0nAU0oAU0pAU0qAU0rAU0sAU0tAU0uAU0vAU0wAU0xAU0yAU0zAWVYAwAAAEhJU11xFihLD0tOS2JLcEudS6FLsEu+S9BNUAFNhQFNigFNmgFNqAFN1gFN2gFN6QFN7wFNBwJNCQJNKwJNYAJNZQJNdQJNgwJNsQJNtQJNxAJNygJN4gJN5AJNBgNNOwNNQANNUANNXgNNjANNkANNnwNNpQNNvQNNvwNN4QNNFgRNGwRNKwRNOQRNZwRNawRNegRNgARNmARNmgRNvARN8QRN9gRNBgVNFAVNQgVNRgVNVQVNWwVNcwVNdQVNlwVNzAVN0QVN4QVN7wVNHQZNIQZNMAZNNgZNTgZNUAZNcgZNpwZNrAZNvAZNygZN+AZN/AZNCwdNEQdNKQdNKwdlWAEAAABVXXEXS9RhWAMAAABQSEVdcRgoSwdLL0tqS4RLhUuiS6lNPAFNZAFNvAFNvQFNxAFN4gFN4wFNAQJNDAJNFwJNPwJNlwJNmAJNnwJNvQJNvgJN3AJN5wJN8gJNGgNNcgNNcwNNegNNmANNmQNNtwNNwgNNzQNN9QNNTQRNTgRNVQRNcwRNdARNkgRNnQRNqARN0ARNKAVNKQVNMAVNTgVNTwVNbQVNeAVNgwVNqwVNAwZNBAZNCwZNKQZNKgZNSAZNUwZNXgZNhgZN3gZN3wZN5gZNBAdNBQdNIwdNLgdlWAMAAABBTEFdcRkoSwBLDksUSxdLHUsqSzpLPkt7S7lNQwFNXgFNXwFNaAFNcgFNlQFNywFN9wFN+wFN/wFNHgJNOQJNOgJNQwJNTQJNcAJNpgJN0gJN1gJN2gJN+QJNFANNFQNNHgNNKANNSwNNgQNNrQNNsQNNtQNN1ANN7wNN8ANN+QNNAwRNJgRNXARNiARNjARNkARNrwRNygRNywRN1ARN3gRNAQVNNwVNYwVNZwVNawVNigVNpQVNpgVNrwVNuQVN3AVNEgZNPgZNQgZNRgZNZQZNgAZNgQZNigZNlAZNtwZN7QZNGQdNHQdNIQdlWAMAAABNRVRdcRooSxNLhkuzS7tL0U00AU1ZAU0PAk00Ak3qAk0PA03FA03qA02gBE3FBE17BU2gBU1WBk17BmVYAwAAAEFSR11xGyhLEksuSzZLPUs/S0JLQ0tIS1dLkkubS6RLqEuuS7VLvE1HAU1OAU1dAU1iAU1jAU13AU2DAU2UAU2XAU2zAU3HAU3UAU3ZAU3nAU3yAU0iAk0pAk04Ak09Ak0+Ak1SAk1eAk1vAk1yAk2OAk2iAk2vAk20Ak3CAk3NAk39Ak0EA00TA00YA00ZA00tA005A01KA01NA01pA019A02KA02PA02dA02oA03YA03fA03uA03zA030A00IBE0UBE0lBE0oBE1EBE1YBE1lBE1qBE14BE2DBE2zBE26BE3JBE3OBE3PBE3jBE3vBE0ABU0DBU0fBU0zBU1ABU1FBU1TBU1eBU2OBU2VBU2kBU2pBU2qBU2+BU3KBU3bBU3eBU36BU0OBk0bBk0gBk0uBk05Bk1pBk1wBk1/Bk2EBk2FBk2ZBk2lBk22Bk25Bk3VBk3pBk32Bk37Bk0JB00UB2VYAwAAAFRZUl1xHChLRUtaS2BLjU2YAU3FAU3bAU0FAk1zAk2gAk22Ak3gAk1OA017A02RA027A00pBE1WBE1sBE2WBE0EBU0xBU1HBU1xBU3fBU0MBk0iBk1MBk26Bk3nBk39Bk0nB2V1h1UFY2hhaW5xHU0xB1gBAAAAQX1xHlgBAAAAQk5dcR9L1EsDhnEgYYZzh1UOcmliYm9uRHJhd01vZGVxIU0xB0sCfYdVAnNzcSJNMQeJiYZ9cSMoiYiGTl1xJChLEksDhnElSy9LBIZxJks3SwSGcSdNRwFLA4ZxKE1kAUsEhnEpTW8BSwSGcSpNIgJLA4ZxK00/AksGhnEsTUcCSweGcS1N/QJLA4ZxLk0aA0sFhnEvTSMDSwaGcTBN2ANLA4ZxMU31A0sGhnEyTf0DSweGcTNNswRLA4ZxNE3QBEsEhnE1TdsESwSGcTZNjgVLA4ZxN02rBUsFhnE4TbUFSwWGcTlNaQZLA4ZxOk2GBksDhnE7TZEGSwSGcTxlhoiJhk5dcT0oSwJLDoZxPksVSwiGcT9LIEsLhnFAS1FLBYZxQUtnSwmGcUJLd0sLhnFDS4NLA4ZxREugSwSGcUVLtUsKhnFGS8JLEIZxR003AUsNhnFITUoBSwiGcUlNVQFLC4ZxSk2IAUsEhnFLTZ8BSwmGcUxNrwFLC4ZxTU27AUsDhnFOTcMBSwSGcU9NzwFLA4ZxUE3ZAUsEhnFRTe4BSwmGcVJN+wFLE4ZxU00SAksNhnFUTSUCSwiGcVVNMAJLC4ZxVk1jAksEhnFXTXoCSwmGcVhNigJLC4ZxWU2WAksDhnFaTZ4CSwSGcVtNqgJLA4ZxXE20AksEhnFdTckCSwmGcV5N1gJLE4ZxX03tAksNhnFgTQADSwiGcWFNCwNLC4ZxYk0+A0sEhnFjTVUDSwmGcWRNZQNLC4ZxZU1xA0sDhnFmTXkDSwWGcWdNhQNLA4ZxaE2PA0sEhnFpTaQDSwmGcWpNsQNLE4Zxa03IA0sNhnFsTdsDSwiGcW1N5gNLC4Zxbk0ZBEsEhnFvTTAESwmGcXBNQARLC4ZxcU1MBEsDhnFyTVQESwWGcXNNYARLA4ZxdE1/BEsJhnF1TYwESxOGcXZNowRLDYZxd022BEsIhnF4TcEESwuGcXlN9ARLBIZxek0LBUsJhnF7TRsFSwuGcXxNJwVLA4ZxfU0vBUsFhnF+TTsFSwOGcX9NRQVLBIZxgE1aBUsJhnGBTWcFSxOGcYJNfgVLDoZxg02RBUsIhnGETZwFSwuGcYVNzwVLBIZxhk3mBUsJhnGHTfYFSwuGcYhNAgZLA4ZxiU0gBksEhnGKTTUGSwmGcYtNQgZLE4ZxjE1ZBksNhnGNTWwGSwWGcY5NdwZLC4Zxj02qBksEhnGQTcEGSwmGcZFN0QZLCYZxkk3dBksDhnGTTfEGSwOGcZRNEAdLCoZxlU0dB0sThnGWZYZ1h1UIbW9sZWN1bGVxl00xB0sAfXGYKEsBTl1xmU00AUvbhnGaYYZLAk5dcZtNDwJL24ZxnGGGSwNOXXGdTeoCS9uGcZ5hhksETl1xn03FA0vbhnGgYYZLBU5dcaFNoARL24ZxomGGSwZOXXGjTXsFS9uGcaRhhksHTl1xpU1WBkvbhnGmYYZ1h1ULcmliYm9uQ29sb3Jxp00xB0sGfXGoKEsITl1xqU1WBkvbhnGqYYZLBE5dcasoSwBL1IZxrEvXS12Gca1lhksFTl1xrkvUSwOGca9hhksHTl1xsE17BUvbhnGxYYZ1h1UFbGFiZWxxsk0xB1gAAAAAfYdVCmxhYmVsQ29sb3Jxs00xB0sGfXG0KEsITl1xtU1WBkvbhnG2YYZLBE5dcbcoSwBL1IZxuEvXS12GcbllhksFTl1xukvUSwOGcbthhksHTl1xvE17BUvbhnG9YYZ1h1UIZmlsbE1vZGVxvk0xB0sBfYdVBWlzSGV0cb9NMQeJfXHAiE5dccFL10tdhnHCYYZzh1ULbGFiZWxPZmZzZXRxw00xB059h1UIcG9zaXRpb25xxF1xxShLAks0hnHGSzxLKIZxx0toSz2GcchLqEs7hnHJSwFLA4Zxyk31AUsEhnHLTVkCS1mGccxLAUvbhnHNSwFL24ZxzksBS9uGcc9LAUvbhnHQSwFL24Zx0UsBS9uGcdJLAUvbhnHTZVUNcmliYm9uRGlzcGxheXHUTTEHiH2HVQhvcHRpb25hbHHVfVUEc3NJZHHWTTEHSv////99cdcoSwFOXXHYKEsCSw6GcdlLEksDhnHaTTcBSw2GcdtNRwFLA4Zx3E0SAksNhnHdTSICSwOGcd5N7QJLDYZx3039AksDhnHgTcgDSw2GceFN2ANLA4Zx4k2jBEsNhnHjTbMESwOGceRNfgVLDoZx5U2OBUsDhnHmTVkGSw2GcedNaQZLA4Zx6GWGSwJOXXHpKEsVSwiGcepLL0sEhnHrTUoBSwiGcexNZAFLBIZx7U0lAksIhnHuTT8CSwaGce9NAANLCIZx8E0aA0sFhnHxTdsDSwiGcfJN9QNLBoZx8022BEsIhnH0TdAESwSGcfVNkQVLCIZx9k2rBUsFhnH3TWwGSwWGcfhNhgZLA4Zx+WWGSwNOXXH6KEsgSwuGcftLN0sEhnH8TVUBSwuGcf1NbwFLBIZx/k0wAksLhnH/TUcCSweGcgABAABNCwNLC4ZyAQEAAE0jA0sGhnICAQAATeYDSwuGcgMBAABN/QNLB4ZyBAEAAE3BBEsLhnIFAQAATdsESwSGcgYBAABNnAVLC4ZyBwEAAE21BUsFhnIIAQAATXcGSwuGcgkBAABNkQZLBIZyCgEAAGWGSwROXXILAQAAKEtRSwWGcgwBAABNiAFLBIZyDQEAAE1jAksEhnIOAQAATT4DSwSGcg8BAABNGQRLBIZyEAEAAE30BEsEhnIRAQAATc8FSwSGchIBAABNqgZLBIZyEwEAAGWGSwVOXXIUAQAAKEtnSwmGchUBAABNnwFLCYZyFgEAAE16AksJhnIXAQAATVUDSwmGchgBAABNMARLCYZyGQEAAE0LBUsJhnIaAQAATeYFSwmGchsBAABNwQZLCYZyHAEAAGWGSwZOXXIdAQAAKEt3SwuGch4BAABNrwFLC4ZyHwEAAE2KAksLhnIgAQAATWUDSwuGciEBAABNQARLC4ZyIgEAAE0bBUsLhnIjAQAATfYFSwuGciQBAABN0QZLCYZyJQEAAGWGSwdOXXImAQAAKEuDSwOGcicBAABNuwFLA4ZyKAEAAE2WAksDhnIpAQAATXEDSwOGcioBAABNTARLA4ZyKwEAAE0nBUsDhnIsAQAATQIGSwOGci0BAABN3QZLA4ZyLgEAAGWGSwhOXXIvAQAAKEugSwSGcjABAABNwwFLBIZyMQEAAE2eAksEhnIyAQAATXkDSwWGcjMBAABNVARLBYZyNAEAAE0vBUsFhnI1AQAATSAGSwSGcjYBAABN8QZLA4ZyNwEAAGWGSwlOXXI4AQAAKEu1SwqGcjkBAABNzwFLA4ZyOgEAAE2qAksDhnI7AQAATYUDSwOGcjwBAABNYARLA4ZyPQEAAE07BUsDhnI+AQAATTUGSwmGcj8BAABNEAdLCoZyQAEAAGWGSwpOXXJBAQAAKEvCSxCGckIBAABN2QFLBIZyQwEAAE20AksEhnJEAQAATY8DSwSGckUBAABNfwRLCYZyRgEAAE1FBUsEhnJHAQAATUIGSxOGckgBAABNHQdLE4ZySQEAAGWGSwtOXXJKAQAAKE3uAUsJhnJLAQAATckCSwmGckwBAABNpANLCYZyTQEAAE2MBEsThnJOAQAATVoFSwmGck8BAABlhksMTl1yUAEAAChN+wFLE4ZyUQEAAE3WAksThnJSAQAATbEDSxOGclMBAABNZwVLE4ZyVAEAAGWGdYd1Lg=='))
	atomInfo = cPickle.loads(base64.b64decode('gAJ9cQEoVQdyZXNpZHVlcQJNWl9NTwF9cQMoSwhOXXEESwBLBYZxBWGGSwlOXXEGSwVLCIZxB2GGSwpOXXEISw1LB4ZxCWGGSwtOXXEKSxRLBYZxC2GGSwxOXXEMSxlLB4ZxDWGGSw1OXXEOSyBLBoZxD2GGSw5OXXEQSyZLBoZxEWGGSw9OXXESSyxLC4ZxE2GGSxBOXXEUSzdLCIZxFWGGSxFOXXEWSz9LB4ZxF2GGSxJOXXEYS0ZLCYZxGWGGSxNOXXEaS09LCIZxG2GGSxROXXEcS1dLCIZxHWGGSxVOXXEeS19LBoZxH2GGSxZOXXEgS2VLBYZxIWGGSxdOXXEiS2pLCoZxI2GGSxhOXXEkS3RLBIZxJWGGSxlOXXEmS3hLBIZxJ2GGSxpOXXEoS3xLC4ZxKWGGSxtOXXEqS4dLCIZxK2GGSxxOXXEsS49LBYZxLWGGSx1OXXEuS5RLCIZxL2GGSx5OXXEwS5xLCIZxMWGGSx9OXXEyS6RLBYZxM2GGSyBOXXE0S6lLCIZxNWGGSyFOXXE2S7FLCIZxN2GGSyJOXXE4S7lLBYZxOWGGSyNOXXE6S75LCYZxO2GGSyROXXE8S8dLCIZxPWGGSyVOXXE+S89LBYZxP2GGSyZOXXFAS9RLCIZxQWGGSydOXXFCS9xLBoZxQ2GGSyhOXXFES+JLCYZxRWGGSylOXXFGS+tLB4ZxR2GGSypOXXFIS/JLCYZxSWGGSytOXXFKS/tLCIZxS2GGSyxOXXFMTQMBSwaGcU1hhkstTl1xTk0JAUsJhnFPYYZLLk5dcVBNEgFLB4ZxUWGGSy9OXXFSTRkBSwiGcVNhhkswTl1xVE0hAUsJhnFVYYZLMU5dcVZNKgFLB4ZxV2GGSzJOXXFYTTEBSwWGcVlhhkszTl1xWk02AUsEhnFbYYZLNE5dcVxNOgFLB4ZxXWGGSzVOXXFeTUEBSwiGcV9hhks2Tl1xYE1JAUsLhnFhYYZLN05dcWJNVAFLC4ZxY2GGSzhOXXFkTV8BSweGcWVhhks5Tl1xZk1mAUsHhnFnYYZLOk5dcWhNbQFLCIZxaWGGSztOXXFqTXUBSwmGcWthhks8Tl1xbE1+AUsFhnFtYYZLPU5dcW5NgwFLBYZxb2GGSz5OXXFwTYgBSwuGcXFhhks/Tl1xck2TAUsGhnFzYYZLQE5dcXRNmQFLB4ZxdWGGS0FOXXF2TaABSweGcXdhhktCTl1xeE2nAUsFhnF5YYZLQ05dcXpNrAFLB4Zxe2GGS0ROXXF8TbMBSweGcX1hhktFTl1xfk26AUsLhnF/YYZLRk5dcYBNxQFLBYZxgWGGS0dOXXGCTcoBSwuGcYNhhktITl1xhE3VAUsHhnGFYYZLSU5dcYZN3AFLBoZxh2GGS0pOXXGITeIBSwuGcYlhhktLTl1xik3tAUsLhnGLYYZLTE5dcYxN+AFLCYZxjWGGS01OXXGOTQECSwyGcY9hhktOTl1xkE0NAksGhnGRYYZLT05dcZJNEwJLCYZxk2GGS1BOXXGUTRwCSwuGcZVhhktRTl1xlk0nAksHhnGXYYZLUk5dcZhNLgJLBoZxmWGGS1NOXXGaTTQCSwiGcZthhktUTl1xnE08AksIhnGdYYZLVU5dcZ5NRAJLCIZxn2GGS1ZOXXGgTUwCSwqGcaFhhktXTl1xok1WAksIhnGjYYZLWE5dcaRNXgJLBoZxpWGGS1lOXXGmTWQCSwmGcadhhktaTl1xqE1tAksIhnGpYYZLW05dcapNdQJLCIZxq2GGS1xOXXGsTX0CSwiGca1hhktdTl1xrk2FAksIhnGvYYZLXk5dcbBNjQJLBIZxsWGGS19OXXGyTZECSwuGcbNhhktgTl1xtE2cAksGhnG1YYZLYU5dcbZNogJLCIZxt2GGS2JOXXG4TaoCSwyGcblhhktjTl1xuk22AksGhnG7YYZLZE5dcbxNvAJLBYZxvWGGS2VOXXG+TcECSwiGcb9hhktmTl1xwE3JAksGhnHBYYZLZ05dccJNzwJLCYZxw2GGS2hOXXHETdgCSwyGccVhhktpTl1xxk3kAksGhnHHYYZLak5dcchN6gJLCoZxyWGGS2tOXXHKTfQCSwmGccthhktsTl1xzE39AksHhnHNYYZLbU5dcc5NBANLCIZxz2GGS25OXXHQTQwDSwaGcdFhhktvTl1x0k0SA0sJhnHTYYZLcE5dcdRNGwNLCYZx1WGGS3FOXXHWTSQDSwiGcddhhktyTl1x2E0sA0sLhnHZYYZLc05dcdpNNwNLCYZx22GGS3ROXXHcTUADSweGcd1hhkt1Tl1x3k1HA0sIhnHfYYZLdk5dceBNTwNLCYZx4WGGS3dOXXHiTVgDSwiGceNhhkt4Tl1x5E1gA0sKhnHlYYZLeU5dceZNagNLCYZx52GGS3pOXXHoTXMDSwiGcelhhkt7Tl1x6k17A0sGhnHrYYZLfE5dcexNgQNLBIZx7WGGS31OXXHuTYUDSwiGce9hhkt+Tl1x8E2NA0sIhnHxYYZLf05dcfJNlQNLCYZx82GGS4BOXXH0TZ4DSwmGcfVhhkuBTl1x9k2nA0sJhnH3YYZLgk5dcfhNsANLCIZx+WGGS4NOXXH6TbgDSwWGcfthhkuETl1x/E29A0sHhnH9YYZLhU5dcf5NxANLCIZx/2GGS4ZOXXIAAQAATcwDSwiGcgEBAABhhkuHTl1yAgEAAE3UA0sIhnIDAQAAYYZLiE5dcgQBAABN3ANLCYZyBQEAAGGGS4lOXXIGAQAATeUDSwaGcgcBAABhhkuKTl1yCAEAAE3rA0sIhnIJAQAAYYZLi05dcgoBAABN8wNLB4ZyCwEAAGGGS4xOXXIMAQAATfoDSwuGcg0BAABhhkuNTl1yDgEAAE0FBEsLhnIPAQAAYYZLjk5dchABAABNEARLCIZyEQEAAGGGS49OXXISAQAATRgESweGchMBAABhhkuQTl1yFAEAAE0fBEsJhnIVAQAAYYZLkU5dchYBAABNKARLCIZyFwEAAGGGS5JOXXIYAQAATTAESwaGchkBAABhhkuTTl1yGgEAAE02BEsJhnIbAQAAYYZLlE5dchwBAABNPwRLBoZyHQEAAGGGS5VOXXIeAQAATUUESwyGch8BAABhhkuWTl1yIAEAAE1RBEsJhnIhAQAAYYZLl05dciIBAABNWgRLBIZyIwEAAGGGS5hOXXIkAQAATV4ESwmGciUBAABhhkuZTl1yJgEAAE1nBEsEhnInAQAAYYZLmk5dcigBAABNawRLC4ZyKQEAAGGGS5tOXXIqAQAATXYESwmGcisBAABhhkucTl1yLAEAAE1/BEsJhnItAQAAYYZLnU5dci4BAABNiARLCIZyLwEAAGGGS55OXXIwAQAATZAESwaGcjEBAABhhkufTl1yMgEAAE2WBEsFhnIzAQAAYYZLoE5dcjQBAABNmwRLBYZyNQEAAGGGS6FOXXI2AQAATaAESwaGcjcBAABhhkuiTl1yOAEAAE2mBEsGhnI5AQAAYYZLo05dcjoBAABNrARLC4ZyOwEAAGGGS6ROXXI8AQAATbcESwiGcj0BAABhhkulTl1yPgEAAE2/BEsKhnI/AQAAYYZLpk5dckABAABNyQRLCIZyQQEAAGGGS6dOXXJCAQAATdEESwaGckMBAABhhkuoTl1yRAEAAE3XBEsIhnJFAQAAYYZLqU5dckYBAABN3wRLCoZyRwEAAGGGS6pOXXJIAQAATekESwuGckkBAABhhkurTl1ySgEAAE30BEsHhnJLAQAAYYZLrE5dckwBAABN+wRLC4ZyTQEAAGGGS61OXXJOAQAATQYFSwSGck8BAABhhkuuTl1yUAEAAE0KBUsIhnJRAQAAYYZLr05dclIBAABNEgVLBoZyUwEAAGGGS7BOXXJUAQAATRgFSwuGclUBAABhhkuxTl1yVgEAAE0jBUsLhnJXAQAAYYZLsk5dclgBAABNLgVLB4ZyWQEAAGGGS7NOXXJaAQAATTUFSwiGclsBAABhhku0Tl1yXAEAAE09BUsGhnJdAQAAYYZLtU5dcl4BAABNQwVLCIZyXwEAAGGGS7ZOXXJgAQAATUsFSwuGcmEBAABhhku3Tl1yYgEAAE1WBUsGhnJjAQAAYYZLuE5dcmQBAABNXAVLCoZyZQEAAGGGS7lOXXJmAQAATWYFSwiGcmcBAABhhku6Tl1yaAEAAE1uBUsIhnJpAQAAYYZLu05dcmoBAABNdgVLCIZyawEAAGGGS7xOXXJsAQAATX4FSwiGcm0BAABhhku9Tl1ybgEAAE2GBUsFhnJvAQAAYYZLvk5dcnABAABNiwVLBYZycQEAAGGGS79OXXJyAQAATZAFSweGcnMBAABhhkvATl1ydAEAAE2XBUsIhnJ1AQAAYYZLwU5dcnYBAABNnwVLBYZydwEAAGGGS8JOXXJ4AQAATaQFSwiGcnkBAABhhkvDTl1yegEAAE2sBUsIhnJ7AQAAYYZLxE5dcnwBAABNtAVLC4ZyfQEAAGGGS8VOXXJ+AQAATb8FSwWGcn8BAABhhkvGTl1ygAEAAE3EBUsKhnKBAQAAYYZLx05dcoIBAABNzgVLBIZygwEAAGGGS8hOXXKEAQAATdIFSwiGcoUBAABhhkvJTl1yhgEAAE3aBUsIhnKHAQAAYYZLyk5dcogBAABN4gVLB4ZyiQEAAGGGS8tOXXKKAQAATekFSwiGcosBAABhhkvMTl1yjAEAAE3xBUsHhnKNAQAAYYZLzU5dco4BAABN+AVLB4ZyjwEAAGGGS85OXXKQAQAATf8FSwmGcpEBAABhhkvPTl1ykgEAAE0IBksIhnKTAQAAYYZL0E5dcpQBAABNEAZLCIZylQEAAGGGS9FOXXKWAQAATRgGSwmGcpcBAABhhkvSTl1ymAEAAE0hBksIhnKZAQAAYYZL005dcpoBAABNKQZLCIZymwEAAGGGS9ROXXKcAQAATTEGSwaGcp0BAABhhkvVTl1yngEAAE03BksIhnKfAQAAYYZL1k5dcqABAABNPwZLBoZyoQEAAGGGS9dOXXKiAQAATUUGSwmGcqMBAABhhkvYTl1ypAEAAE1OBksKhnKlAQAAYYZL2U5dcqYBAABNWAZLCIZypwEAAGGGS9pOXXKoAQAATWAGSwmGcqkBAABhhkvbTl1yqgEAAE1pBksFhnKrAQAAYYZL3E5dcqwBAABNbgZLFIZyrQEAAGGGS91OXXKuAQAATYIGSxSGcq8BAABhhkveTl1ysAEAAE2WBksXhnKxAQAAYYZL305dcrIBAABNrQZLAYZyswEAAGGGS+BOXXK0AQAATa4GSwGGcrUBAABhhkvhTl1ytgEAAE2vBksBhnK3AQAAYYZL4k5dcrgBAABNsAZLAYZyuQEAAGGGS+NOXXK6AQAATbEGSwGGcrsBAABhhkvkTl1yvAEAAE2yBksBhnK9AQAAYYZL5U5dcr4BAABNswZLAYZyvwEAAGGGS+ZOXXLAAQAATbQGSwGGcsEBAABhhkvnTl1ywgEAAE21BksBhnLDAQAAYYZL6E5dcsQBAABNtgZLAYZyxQEAAGGGS+lOXXLGAQAATbcGSwGGcscBAABhhkvqTl1yyAEAAE24BksBhnLJAQAAYYZL605dcsoBAABNuQZLAYZyywEAAGGGS+xOXXLMAQAATboGSwGGcs0BAABhhkvtTl1yzgEAAE27BksBhnLPAQAAYYZL7k5dctABAABNvAZLAYZy0QEAAGGGS+9OXXLSAQAATb0GSwGGctMBAABhhkvwTl1y1AEAAE2+BksBhnLVAQAAYYZL8U5dctYBAABNvwZLAYZy1wEAAGGGS/JOXXLYAQAATcAGSwGGctkBAABhhkvzTl1y2gEAAE3BBksBhnLbAQAAYYZL9E5dctwBAABNwgZLAYZy3QEAAGGGS/VOXXLeAQAATcMGSwGGct8BAABhhkv2Tl1y4AEAAE3EBksBhnLhAQAAYYZL905dcuIBAABNxQZLAYZy4wEAAGGGS/hOXXLkAQAATcYGSwGGcuUBAABhhkv5Tl1y5gEAAE3HBksBhnLnAQAAYYZL+k5dcugBAABNyAZLAYZy6QEAAGGGS/tOXXLqAQAATckGSwGGcusBAABhhkv8Tl1y7AEAAE3KBksBhnLtAQAAYYZL/U5dcu4BAABNywZLAYZy7wEAAGGGS/5OXXLwAQAATcwGSwGGcvEBAABhhkv/Tl1y8gEAAE3NBksBhnLzAQAAYYZNAAFOXXL0AQAATc4GSwGGcvUBAABhhk0BAU5dcvYBAABNzwZLAYZy9wEAAGGGTQIBTl1y+AEAAE3QBksBhnL5AQAAYYZNAwFOXXL6AQAATdEGSwGGcvsBAABhhk0EAU5dcvwBAABN0gZLAYZy/QEAAGGGTQUBTl1y/gEAAE3TBksBhnL/AQAAYYZNBgFOXXIAAgAATdQGSwGGcgECAABhhk0HAU5dcgICAABN1QZLAYZyAwIAAGGGTQgBTl1yBAIAAE3WBksBhnIFAgAAYYZNCQFOXXIGAgAATdcGSwGGcgcCAABhhk0KAU5dcggCAABN2AZLAYZyCQIAAGGGTQsBTl1yCgIAAE3ZBksBhnILAgAAYYZNDAFOXXIMAgAATdoGSwGGcg0CAABhhk0NAU5dcg4CAABN2wZLAYZyDwIAAGGGTQ4BTl1yEAIAAE3cBksBhnIRAgAAYYZNDwFOXXISAgAATd0GSwGGchMCAABhhk0QAU5dchQCAABN3gZLAYZyFQIAAGGGTREBTl1yFgIAAE3fBksBhnIXAgAAYYZNEgFOXXIYAgAATeAGSwGGchkCAABhhk0TAU5dchoCAABN4QZLAYZyGwIAAGGGTRQBTl1yHAIAAE3iBksBhnIdAgAAYYZNFQFOXXIeAgAATeMGSwGGch8CAABhhk0WAU5dciACAABN5AZLAYZyIQIAAGGGTRcBTl1yIgIAAE3lBksBhnIjAgAAYYZNGAFOXXIkAgAATeYGSwGGciUCAABhhk0ZAU5dciYCAABN5wZLAYZyJwIAAGGGTRoBTl1yKAIAAE3oBksBhnIpAgAAYYZNGwFOXXIqAgAATekGSwGGcisCAABhhk0cAU5dciwCAABN6gZLAYZyLQIAAGGGTR0BTl1yLgIAAE3rBksBhnIvAgAAYYZNHgFOXXIwAgAATewGSwGGcjECAABhhk0fAU5dcjICAABN7QZLAYZyMwIAAGGGTSABTl1yNAIAAE3uBksBhnI1AgAAYYZNIQFOXXI2AgAATe8GSwGGcjcCAABhhk0iAU5dcjgCAABN8AZLAYZyOQIAAGGGTSMBTl1yOgIAAE3xBksBhnI7AgAAYYZNJAFOXXI8AgAATfIGSwGGcj0CAABhhk0lAU5dcj4CAABN8wZLAYZyPwIAAGGGTSYBTl1yQAIAAE30BksBhnJBAgAAYYZNJwFOXXJCAgAATfUGSwGGckMCAABhhk0oAU5dckQCAABN9gZLAYZyRQIAAGGGTSkBTl1yRgIAAE33BksBhnJHAgAAYYZNKgFOXXJIAgAATfgGSwGGckkCAABhhk0rAU5dckoCAABN+QZLAYZySwIAAGGGTSwBTl1yTAIAAE36BksBhnJNAgAAYYZNLQFOXXJOAgAATfsGSwGGck8CAABhhk0uAU5dclACAABN/AZLAYZyUQIAAGGGTS8BTl1yUgIAAE39BksBhnJTAgAAYYZNMAFOXXJUAgAATf4GSwGGclUCAABhhk0xAU5dclYCAABN/wZLAYZyVwIAAGGGTTIBTl1yWAIAAE0AB0sBhnJZAgAAYYZNMwFOXXJaAgAATQEHSwGGclsCAABhhk00AU5dclwCAABNAgdLAYZyXQIAAGGGTTUBTl1yXgIAAE0DB0sBhnJfAgAAYYZNNgFOXXJgAgAATQQHSwGGcmECAABhhk03AU5dcmICAABNBQdLAYZyYwIAAGGGTTgBTl1yZAIAAE0GB0sBhnJlAgAAYYZNOQFOXXJmAgAATQcHSwGGcmcCAABhhk06AU5dcmgCAABNCAdLAYZyaQIAAGGGTTsBTl1yagIAAE0JB0sBhnJrAgAAYYZNPAFOXXJsAgAATQoHSxOGcm0CAABhhk09AU5dcm4CAABNHQdLC4ZybwIAAGGGTT4BTl1ycAIAAE0oB0sMhnJxAgAAYYZNPwFOXXJyAgAATTQHSw6GcnMCAABhhk1AAU5dcnQCAABNQgdLEIZydQIAAGGGTUEBTl1ydgIAAE1SB0sQhnJ3AgAAYYZNQgFOXXJ4AgAATWIHSwuGcnkCAABhhk1DAU5dcnoCAABNbQdLC4ZyewIAAGGGTUQBTl1yfAIAAE14B0sUhnJ9AgAAYYZNRQFOXXJ+AgAATYwHSxOGcn8CAABhhk1GAU5dcoACAABNnwdLDoZygQIAAGGGTUcBTl1yggIAAE2tB0sWhnKDAgAAYYZNSAFOXXKEAgAATcMHSw6GcoUCAABhhk1JAU5dcoYCAABN0QdLE4ZyhwIAAGGGTUoBTl1yiAIAAE3kB0sLhnKJAgAAYYZNSwFOXXKKAgAATe8HSwqGcosCAABhhk1MAU5dcowCAABN+QdLEYZyjQIAAGGGTU0BTl1yjgIAAE0KCEsHhnKPAgAAYYZNTgFOXXKQAgAATREISweGcpECAABhhk1QAU5dcpICAABNMAhLE4ZykwIAAGGGTVEBTl1ylAIAAE1DCEsHhnKVAgAAYYZNUgFOXXKWAgAATUoISxOGcpcCAABhhk1TAU5dcpgCAABNXQhLDoZymQIAAGGGTVQBTl1ymgIAAE1rCEsPhnKbAgAAYYZNVQFOXXKcAgAATXoISxOGcp0CAABhhk1WAU5dcp4CAABNjQhLGIZynwIAAGGGTVcBTl1yoAIAAE2lCEsPhnKhAgAAYYZNWAFOXXKiAgAATbQISxGGcqMCAABhhk1ZAU5dcqQCAABNxQhLE4ZypQIAAGGGTVoBTl1ypgIAAE3YCEsMhnKnAgAAYYZNWwFOXXKoAgAATeQISxOGcqkCAABhhk1cAU5dcqoCAABN9whLC4ZyqwIAAGGGTV0BTl1yrAIAAE0CCUsPhnKtAgAAYYZNXgFOXXKuAgAATREJSxGGcq8CAABhhk1fAU5dcrACAABNIglLEYZysQIAAGGGTWABTl1ysgIAAE0zCUsThnKzAgAAYYZNYQFOXXK0AgAATUYJSxGGcrUCAABhhk1iAU5dcrYCAABNVwlLD4ZytwIAAGGGTWMBTl1yuAIAAE1mCUsOhnK5AgAAYYZNZAFOXXK6AgAATXQJSxOGcrsCAABhhk1lAU5dcrwCAABNhwlLGIZyvQIAAGGGTWYBTl1yvgIAAE2fCUsKhnK/AgAAYYZNZwFOXXLAAgAATakJSwqGcsECAABhhk1oAU5dcsICAABNswlLB4ZywwIAAGGGTWkBTl1yxAIAAE26CUsOhnLFAgAAYYZNagFOXXLGAgAATcgJSxiGcscCAABhhk1rAU5dcsgCAABN4AlLGIZyyQIAAGGGTWwBTl1yygIAAE34CUsUhnLLAgAAYYZNbQFOXXLMAgAATQwKSxOGcs0CAABhhk1uAU5dcs4CAABNHwpLE4ZyzwIAAGGGTW8BTl1y0AIAAE0yCksOhnLRAgAAYYZNcAFOXXLSAgAATUAKSwqGctMCAABhhk1xAU5dctQCAABNSgpLDIZy1QIAAGGGTXIBTl1y1gIAAE1WCksMhnLXAgAAYYZNcwFOXXLYAgAATWIKSweGctkCAABhhk10AU5dctoCAABNaQpLE4Zy2wIAAGGGTXUBTl1y3AIAAE18CksOhnLdAgAAYYZNdgFOXXLeAgAATYoKSw6Gct8CAABhhk13AU5dcuACAABNmApLD4Zy4QIAAGGGTXgBTl1y4gIAAE2nCksQhnLjAgAAYYZNeQFOXXLkAgAATbcKSxOGcuUCAABhhk16AU5dcuYCAABNygpLCoZy5wIAAGGGTXsBTl1y6AIAAE3UCksQhnLpAgAAYYZNfAFOXXLqAgAATeQKSwuGcusCAABhhk19AU5dcuwCAABN7wpLDIZy7QIAAGGGTX4BTl1y7gIAAE37CksQhnLvAgAAYYZNfwFOXXLwAgAATQsLSxiGcvECAABhhk2AAU5dcvICAABNIwtLEIZy8wIAAGGGTYEBTl1y9AIAAE0zC0sKhnL1AgAAYYZNggFOXXL2AgAATT0LSxCGcvcCAABhhk2DAU5dcvgCAABNTQtLE4Zy+QIAAGGGTYQBTl1y+gIAAE1gC0sWhnL7AgAAYYZNhQFOXXL8AgAATXYLSw+Gcv0CAABhhk2GAU5dcv4CAABNhQtLCoZy/wIAAGGGTYcBTl1yAAMAAE2PC0sOhnIBAwAAYYZNiAFOXXICAwAATZ0LSweGcgMDAABhhk2JAU5dcgQDAABNpAtLC4ZyBQMAAGGGTYoBTl1yBgMAAE2vC0sMhnIHAwAAYYZNiwFOXXIIAwAATbsLSxiGcgkDAABhhk2MAU5dcgoDAABN0wtLE4ZyCwMAAGGGTY0BTl1yDAMAAE3mC0sRhnINAwAAYYZNjgFOXXIOAwAATfcLSxOGcg8DAABhhk2PAU5dchADAABNCgxLCoZyEQMAAGGGTZABTl1yEgMAAE0UDEsWhnITAwAAYYZNkQFOXXIUAwAATSoMSxOGchUDAABhhk2SAU5dchYDAABNPQxLEYZyFwMAAGGGTZMBTl1yGAMAAE1ODEsThnIZAwAAYYZNlAFOXXIaAwAATWEMSweGchsDAABhhk2VAU5dchwDAABNaAxLB4ZyHQMAAGGGTZYBTl1yHgMAAE1vDEsWhnIfAwAAYYZNlwFOXXIgAwAATYUMSwuGciEDAABhhk2YAU5dciIDAABNkAxLDoZyIwMAAGGGTZkBTl1yJAMAAE2eDEsThnIlAwAAYYZNmgFOXXImAwAATbEMSweGcicDAABhhk2bAU5dcigDAABNuAxLDoZyKQMAAGGGTZwBTl1yKgMAAE3GDEsYhnIrAwAAYYZNnQFOXXIsAwAATd4MSwqGci0DAABhhk2eAU5dci4DAABN6AxLCoZyLwMAAGGGTZ8BTl1yMAMAAE3yDEsYhnIxAwAAYYZNoAFOXXIyAwAATQoNSxWGcjMDAABhhk2hAU5dcjQDAABNHw1LC4ZyNQMAAGGGTaIBTl1yNgMAAE0qDUsRhnI3AwAAYYZNowFOXXI4AwAATTsNSwyGcjkDAABhhk2kAU5dcjoDAABNRw1LE4ZyOwMAAGGGTaUBTl1yPAMAAE1aDUsLhnI9AwAAYYZNpgFOXXI+AwAATWUNSwuGcj8DAABhhk2nAU5dckADAABNcA1LDoZyQQMAAGGGTagBTl1yQgMAAE1+DUsPhnJDAwAAYYZNqQFOXXJEAwAATY0NSw6GckUDAABhhk2qAU5dckYDAABNmw1LFoZyRwMAAGGGTasBTl1ySAMAAE2xDUsWhnJJAwAAYYZNrAFOXXJKAwAATccNSxCGcksDAABhhk2tAU5dckwDAABN1w1LE4ZyTQMAAGGGTa4BTl1yTgMAAE3qDUsWhnJPAwAAYYZNrwFOXXJQAwAATQAOSw6GclEDAABhhk2wAU5dclIDAABNDg5LEYZyUwMAAGGGTbEBTl1yVAMAAE0fDksPhnJVAwAAYYZNsgFOXXJWAwAATS4OSxOGclcDAABhhk2zAU5dclgDAABNQQ5LC4ZyWQMAAGGGTbQBTl1yWgMAAE1MDksHhnJbAwAAYYZNtQFOXXJcAwAATVMOSxOGcl0DAABhhk22AU5dcl4DAABNZg5LC4ZyXwMAAGGGTbcBTl1yYAMAAE1xDksPhnJhAwAAYYZNuAFOXXJiAwAATYAOSwyGcmMDAABhhk25AU5dcmQDAABNjA5LD4ZyZQMAAGGGTboBTl1yZgMAAE2bDksThnJnAwAAYYZNuwFOXXJoAwAATa4OSxiGcmkDAABhhk28AU5dcmoDAABNxg5LEIZyawMAAGGGTb0BTl1ybAMAAE3WDksThnJtAwAAYYZNvgFOXXJuAwAATekOSxOGcm8DAABhhk2/AU5dcnADAABN/A5LE4ZycQMAAGGGTcABTl1ycgMAAE0PD0sRhnJzAwAAYYZNwQFOXXJ0AwAATSAPSw6GcnUDAABhhk3CAU5dcnYDAABNLg9LDIZydwMAAGGGTcMBTl1yeAMAAE06D0sOhnJ5AwAAYYZNxAFOXXJ6AwAATUgPSxSGcnsDAABhhk3FAU5dcnwDAABNXA9LFIZyfQMAAGGGTcYBTl1yfgMAAE1wD0sThnJ/AwAAYYZNxwFOXXKAAwAATYMPSw6GcoEDAABhhk3IAU5dcoIDAABNkQ9LDIZygwMAAGGGTckBTl1yhAMAAE2dD0sQhnKFAwAAYYZNygFOXXKGAwAATa0PSwqGcocDAABhhk3LAU5dcogDAABNtw9LEYZyiQMAAGGGTcwBTl1yigMAAE3ID0sUhnKLAwAAYYZNzQFOXXKMAwAATdwPSxWGco0DAABhhk3OAU5dco4DAABN8Q9LDoZyjwMAAGGGTc8BTl1ykAMAAE3/D0sYhnKRAwAAYYZN0AFOXXKSAwAATRcQSxaGcpMDAABhhk3RAU5dcpQDAABNLRBLB4ZylQMAAGGGTdIBTl1ylgMAAE00EEsHhnKXAwAAYYZN0wFOXXKYAwAATTsQSwqGcpkDAABhhk3UAU5dcpoDAABNRRBLCoZymwMAAGGGTdUBTl1ynAMAAE1PEEsOhnKdAwAAYYZN1gFOXXKeAwAATV0QSxGGcp8DAABhhk3XAU5dcqADAABNbhBLFoZyoQMAAGGGTdgBTl1yogMAAE2EEEsOhnKjAwAAYYZN2QFOXXKkAwAATZIQSw6GcqUDAABhhk3aAU5dcqYDAABNoBBLC4ZypwMAAGGGTdsBTl1yqAMAAE2rEEsLhnKpAwAAYYZN3AFOXXKqAwAATbYQSxiGcqsDAABhhk3dAU5dcqwDAABNzhBLE4ZyrQMAAGGGTd4BTl1yrgMAAE3hEEsRhnKvAwAAYYZN3wFOXXKwAwAATfIQSxOGcrEDAABhhk3gAU5dcrIDAABNBRFLC4ZyswMAAGGGTeEBTl1ytAMAAE0QEUsYhnK1AwAAYYZN4gFOXXK2AwAATSgRSxGGcrcDAABhhk3jAU5dcrgDAABNORFLFYZyuQMAAGGGTeQBTl1yugMAAE1OEUsThnK7AwAAYYZN5QFOXXK8AwAATWERSxaGcr0DAABhhk3mAU5dcr4DAABNdxFLB4ZyvwMAAGGGTecBTl1ywAMAAE1+EUsOhnLBAwAAYYZN6AFOXXLCAwAATYwRSwuGcsMDAABhhk3pAU5dcsQDAABNlxFLFoZyxQMAAGGGTeoBTl1yxgMAAE2tEUsUhnLHAwAAYYZN6wFOXXLIAwAATcERSxSGcskDAABhhk3sAU5dcsoDAABN1RFLEIZyywMAAGGGTe0BTl1yzAMAAE3lEUsLhnLNAwAAYYZN7gFOXXLOAwAATfARSxaGcs8DAABhhk3vAU5dctADAABNBhJLGIZy0QMAAGGGTfABTl1y0gMAAE0eEksLhnLTAwAAYYZN8QFOXXLUAwAATSkSSxGGctUDAABhhk3yAU5dctYDAABNOhJLFoZy1wMAAGGGTfMBTl1y2AMAAE1QEksThnLZAwAAYYZN9AFOXXLaAwAATWMSSxOGctsDAABhhk31AU5dctwDAABNdhJLDIZy3QMAAGGGTfYBTl1y3gMAAE2CEksPhnLfAwAAYYZN9wFOXXLgAwAATZESSxGGcuEDAABhhk34AU5dcuIDAABNohJLC4Zy4wMAAGGGTfkBTl1y5AMAAE2tEksThnLlAwAAYYZN+gFOXXLmAwAATcASSxiGcucDAABhhk37AU5dcugDAABN2BJLEIZy6QMAAGGGTfwBTl1y6gMAAE3oEksThnLrAwAAYYZN/QFOXXLsAwAATfsSSw+Gcu0DAABhhk3+AU5dcu4DAABNChNLDoZy7wMAAGGGTf8BTl1y8AMAAE0YE0sKhnLxAwAAYYZNAAJOXXLyAwAATSITSweGcvMDAABhhk0BAk5dcvQDAABNKRNLE4Zy9QMAAGGGTQICTl1y9gMAAE08E0sMhnL3AwAAYYZNAwJOXXL4AwAATUgTSwqGcvkDAABhhk0EAk5dcvoDAABNUhNLFoZy+wMAAGGGTQUCTl1y/AMAAE1oE0sThnL9AwAAYYZNBgJOXXL+AwAATXsTSxCGcv8DAABhhk0HAk5dcgAEAABNixNLCoZyAQQAAGGGTQgCTl1yAgQAAE2VE0sOhnIDBAAAYYZNCQJOXXIEBAAATaMTSxSGcgUEAABhhk0KAk5dcgYEAABNtxNLEYZyBwQAAGGGTQsCTl1yCAQAAE3IE0sThnIJBAAAYYZNDAJOXXIKBAAATdsTSxOGcgsEAABhhk0NAk5dcgwEAABN7hNLFYZyDQQAAGGGTQ4CTl1yDgQAAE0DFEsMhnIPBAAAYYZNDwJOXXIQBAAATQ8USxGGchEEAABhhk0QAk5dchIEAABNIBRLFoZyEwQAAGGGTRECTl1yFAQAAE02FEsRhnIVBAAAYYZNEgJOXXIWBAAATUcUSxCGchcEAABhhk0TAk5dchgEAABNVxRLD4ZyGQQAAGGGTRQCTl1yGgQAAE1mFEsUhnIbBAAAYYZNFQJOXXIcBAAATXoUSw6Gch0EAABhhk0WAk5dch4EAABNiBRLF4ZyHwQAAGGGTRcCTl1yIAQAAE2fFEsThnIhBAAAYYZNGAJOXXIiBAAATbIUSwuGciMEAABhhk0ZAk5dciQEAABNvRRLDIZyJQQAAGGGTRoCTl1yJgQAAE3JFEsOhnInBAAAYYZNGwJOXXIoBAAATdcUSxCGcikEAABhhk0cAk5dcioEAABN5xRLEIZyKwQAAGGGTR0CTl1yLAQAAE33FEsLhnItBAAAYYZNHgJOXXIuBAAATQIVSwuGci8EAABhhk0fAk5dcjAEAABNDRVLFIZyMQQAAGGGTSACTl1yMgQAAE0hFUsThnIzBAAAYYZNIQJOXXI0BAAATTQVSw6GcjUEAABhhk0iAk5dcjYEAABNQhVLFoZyNwQAAGGGTSMCTl1yOAQAAE1YFUsOhnI5BAAAYYZNJAJOXXI6BAAATWYVSxOGcjsEAABhhk0lAk5dcjwEAABNeRVLC4ZyPQQAAGGGTSYCTl1yPgQAAE2EFUsKhnI/BAAAYYZNJwJOXXJABAAATY4VSxGGckEEAABhhk0oAk5dckIEAABNnxVLB4ZyQwQAAGGGTSkCTl1yRAQAAE2mFUsHhnJFBAAAYYZNKgJOXXJGBAAATa0VSxiGckcEAABhhk0rAk5dckgEAABNxRVLE4ZySQQAAGGGTSwCTl1ySgQAAE3YFUsHhnJLBAAAYYZNLQJOXXJMBAAATd8VSxOGck0EAABhhk0uAk5dck4EAABN8hVLDoZyTwQAAGGGTS8CTl1yUAQAAE0AFksPhnJRBAAAYYZNMAJOXXJSBAAATQ8WSxOGclMEAABhhk0xAk5dclQEAABNIhZLGIZyVQQAAGGGTTICTl1yVgQAAE06FksPhnJXBAAAYYZNMwJOXXJYBAAATUkWSxGGclkEAABhhk00Ak5dcloEAABNWhZLE4ZyWwQAAGGGTTUCTl1yXAQAAE1tFksMhnJdBAAAYYZNNgJOXXJeBAAATXkWSxOGcl8EAABhhk03Ak5dcmAEAABNjBZLC4ZyYQQAAGGGTTgCTl1yYgQAAE2XFksPhnJjBAAAYYZNOQJOXXJkBAAATaYWSxGGcmUEAABhhk06Ak5dcmYEAABNtxZLEYZyZwQAAGGGTTsCTl1yaAQAAE3IFksThnJpBAAAYYZNPAJOXXJqBAAATdsWSxGGcmsEAABhhk09Ak5dcmwEAABN7BZLD4ZybQQAAGGGTT4CTl1ybgQAAE37FksOhnJvBAAAYYZNPwJOXXJwBAAATQkXSxOGcnEEAABhhk1AAk5dcnIEAABNHBdLGIZycwQAAGGGTUECTl1ydAQAAE00F0sKhnJ1BAAAYYZNQgJOXXJ2BAAATT4XSwqGcncEAABhhk1DAk5dcngEAABNSBdLB4ZyeQQAAGGGTUQCTl1yegQAAE1PF0sOhnJ7BAAAYYZNRQJOXXJ8BAAATV0XSxiGcn0EAABhhk1GAk5dcn4EAABNdRdLGIZyfwQAAGGGTUcCTl1ygAQAAE2NF0sUhnKBBAAAYYZNSAJOXXKCBAAATaEXSxOGcoMEAABhhk1JAk5dcoQEAABNtBdLE4ZyhQQAAGGGTUoCTl1yhgQAAE3HF0sOhnKHBAAAYYZNSwJOXXKIBAAATdUXSwqGcokEAABhhk1MAk5dcooEAABN3xdLDIZyiwQAAGGGTU0CTl1yjAQAAE3rF0sMhnKNBAAAYYZNTgJOXXKOBAAATfcXSweGco8EAABhhk1PAk5dcpAEAABN/hdLE4ZykQQAAGGGTVACTl1ykgQAAE0RGEsOhnKTBAAAYYZNUQJOXXKUBAAATR8YSw6GcpUEAABhhk1SAk5dcpYEAABNLRhLD4ZylwQAAGGGTVMCTl1ymAQAAE08GEsQhnKZBAAAYYZNVAJOXXKaBAAATUwYSxOGcpsEAABhhk1VAk5dcpwEAABNXxhLCoZynQQAAGGGTVYCTl1yngQAAE1pGEsQhnKfBAAAYYZNVwJOXXKgBAAATXkYSwuGcqEEAABhhk1YAk5dcqIEAABNhBhLDIZyowQAAGGGTVkCTl1ypAQAAE2QGEsQhnKlBAAAYYZNWgJOXXKmBAAATaAYSxiGcqcEAABhhk1bAk5dcqgEAABNuBhLEIZyqQQAAGGGTVwCTl1yqgQAAE3IGEsLhnKrBAAAYYZNXQJOXXKsBAAATdMYSxCGcq0EAABhhk1eAk5dcq4EAABN4xhLE4ZyrwQAAGGGTV8CTl1ysAQAAE32GEsWhnKxBAAAYYZNYAJOXXKyBAAATQwZSw+GcrMEAABhhk1hAk5dcrQEAABNGxlLC4ZytQQAAGGGTWICTl1ytgQAAE0mGUsOhnK3BAAAYYZNYwJOXXK4BAAATTQZSweGcrkEAABhhk1kAk5dcroEAABNOxlLC4ZyuwQAAGGGTWUCTl1yvAQAAE1GGUsMhnK9BAAAYYZNZgJOXXK+BAAATVIZSxiGcr8EAABhhk1nAk5dcsAEAABNahlLE4ZywQQAAGGGTWgCTl1ywgQAAE19GUsRhnLDBAAAYYZNaQJOXXLEBAAATY4ZSxOGcsUEAABhhk1qAk5dcsYEAABNoRlLC4ZyxwQAAGGGTWsCTl1yyAQAAE2sGUsWhnLJBAAAYYZNbAJOXXLKBAAATcIZSxOGcssEAABhhk1tAk5dcswEAABN1RlLEYZyzQQAAGGGTW4CTl1yzgQAAE3mGUsThnLPBAAAYYZNbwJOXXLQBAAATfkZSweGctEEAABhhk1wAk5dctIEAABNABpLB4Zy0wQAAGGGTXECTl1y1AQAAE0HGksWhnLVBAAAYYZNcgJOXXLWBAAATR0aSwuGctcEAABhhk1zAk5dctgEAABNKBpLDoZy2QQAAGGGTXQCTl1y2gQAAE02GksThnLbBAAAYYZNdQJOXXLcBAAATUkaSweGct0EAABhhk12Ak5dct4EAABNUBpLDoZy3wQAAGGGTXcCTl1y4AQAAE1eGksYhnLhBAAAYYZNeAJOXXLiBAAATXYaSwqGcuMEAABhhk15Ak5dcuQEAABNgBpLC4Zy5QQAAGGGTXoCTl1y5gQAAE2LGksYhnLnBAAAYYZNewJOXXLoBAAATaMaSxWGcukEAABhhk18Ak5dcuoEAABNuBpLC4Zy6wQAAGGGTX0CTl1y7AQAAE3DGksRhnLtBAAAYYZNfgJOXXLuBAAATdQaSwyGcu8EAABhhk1/Ak5dcvAEAABN4BpLE4Zy8QQAAGGGTYACTl1y8gQAAE3zGksLhnLzBAAAYYZNgQJOXXL0BAAATf4aSwuGcvUEAABhhk2CAk5dcvYEAABNCRtLDoZy9wQAAGGGTYMCTl1y+AQAAE0XG0sPhnL5BAAAYYZNhAJOXXL6BAAATSYbSw6GcvsEAABhhk2FAk5dcvwEAABNNBtLFoZy/QQAAGGGTYYCTl1y/gQAAE1KG0sWhnL/BAAAYYZNhwJOXXIABQAATWAbSxCGcgEFAABhhk2IAk5dcgIFAABNcBtLE4ZyAwUAAGGGTYkCTl1yBAUAAE2DG0sWhnIFBQAAYYZNigJOXXIGBQAATZkbSw6GcgcFAABhhk2LAk5dcggFAABNpxtLEYZyCQUAAGGGTYwCTl1yCgUAAE24G0sPhnILBQAAYYZNjQJOXXIMBQAATccbSxOGcg0FAABhhk2OAk5dcg4FAABN2htLC4ZyDwUAAGGGTY8CTl1yEAUAAE3lG0sHhnIRBQAAYYZNkAJOXXISBQAATewbSxOGchMFAABhhk2RAk5dchQFAABN/xtLC4ZyFQUAAGGGTZICTl1yFgUAAE0KHEsPhnIXBQAAYYZNkwJOXXIYBQAATRkcSwyGchkFAABhhk2UAk5dchoFAABNJRxLD4ZyGwUAAGGGTZUCTl1yHAUAAE00HEsThnIdBQAAYYZNlgJOXXIeBQAATUccSxiGch8FAABhhk2XAk5dciAFAABNXxxLEIZyIQUAAGGGTZgCTl1yIgUAAE1vHEsThnIjBQAAYYZNmQJOXXIkBQAATYIcSxOGciUFAABhhk2aAk5dciYFAABNlRxLE4ZyJwUAAGGGTZsCTl1yKAUAAE2oHEsRhnIpBQAAYYZNnAJOXXIqBQAATbkcSw6GcisFAABhhk2dAk5dciwFAABNxxxLDIZyLQUAAGGGTZ4CTl1yLgUAAE3THEsOhnIvBQAAYYZNnwJOXXIwBQAATeEcSxSGcjEFAABhhk2gAk5dcjIFAABN9RxLFIZyMwUAAGGGTaECTl1yNAUAAE0JHUsThnI1BQAAYYZNogJOXXI2BQAATRwdSw6GcjcFAABhhk2jAk5dcjgFAABNKh1LDIZyOQUAAGGGTaQCTl1yOgUAAE02HUsQhnI7BQAAYYZNpQJOXXI8BQAATUYdSwuGcj0FAABhhk2mAk5dcj4FAABNUR1LEYZyPwUAAGGGTacCTl1yQAUAAE1iHUsUhnJBBQAAYYZNqAJOXXJCBQAATXYdSxWGckMFAABhhk2pAk5dckQFAABNix1LDoZyRQUAAGGGTaoCTl1yRgUAAE2ZHUsYhnJHBQAAYYZNqwJOXXJIBQAATbEdSxaGckkFAABhhk2sAk5dckoFAABNxx1LB4ZySwUAAGGGTa0CTl1yTAUAAE3OHUsHhnJNBQAAYYZNrgJOXXJOBQAATdUdSwqGck8FAABhhk2vAk5dclAFAABN3x1LC4ZyUQUAAGGGTbACTl1yUgUAAE3qHUsOhnJTBQAAYYZNsQJOXXJUBQAATfgdSxGGclUFAABhhk2yAk5dclYFAABNCR5LFoZyVwUAAGGGTbMCTl1yWAUAAE0fHksOhnJZBQAAYYZNtAJOXXJaBQAATS0eSw6GclsFAABhhk21Ak5dclwFAABNOx5LC4ZyXQUAAGGGTbYCTl1yXgUAAE1GHksLhnJfBQAAYYZNtwJOXXJgBQAATVEeSxiGcmEFAABhhk24Ak5dcmIFAABNaR5LE4ZyYwUAAGGGTbkCTl1yZAUAAE18HksRhnJlBQAAYYZNugJOXXJmBQAATY0eSxOGcmcFAABhhk27Ak5dcmgFAABNoB5LC4ZyaQUAAGGGTbwCTl1yagUAAE2rHksYhnJrBQAAYYZNvQJOXXJsBQAATcMeSxGGcm0FAABhhk2+Ak5dcm4FAABN1B5LFYZybwUAAGGGTb8CTl1ycAUAAE3pHksThnJxBQAAYYZNwAJOXXJyBQAATfweSxaGcnMFAABhhk3BAk5dcnQFAABNEh9LB4ZydQUAAGGGTcICTl1ydgUAAE0ZH0sOhnJ3BQAAYYZNwwJOXXJ4BQAATScfSwuGcnkFAABhhk3EAk5dcnoFAABNMh9LFoZyewUAAGGGTcUCTl1yfAUAAE1IH0sUhnJ9BQAAYYZNxgJOXXJ+BQAATVwfSxSGcn8FAABhhk3HAk5dcoAFAABNcB9LEIZygQUAAGGGTcgCTl1yggUAAE2AH0sLhnKDBQAAYYZNyQJOXXKEBQAATYsfSxaGcoUFAABhhk3KAk5dcoYFAABNoR9LGIZyhwUAAGGGTcsCTl1yiAUAAE25H0sLhnKJBQAAYYZNzAJOXXKKBQAATcQfSxGGcosFAABhhk3NAk5dcowFAABN1R9LFoZyjQUAAGGGTc4CTl1yjgUAAE3rH0sThnKPBQAAYYZNzwJOXXKQBQAATf4fSxOGcpEFAABhhk3QAk5dcpIFAABNESBLDIZykwUAAGGGTdECTl1ylAUAAE0dIEsPhnKVBQAAYYZN0gJOXXKWBQAATSwgSxGGcpcFAABhhk3TAk5dcpgFAABNPSBLC4ZymQUAAGGGTdQCTl1ymgUAAE1IIEsThnKbBQAAYYZN1QJOXXKcBQAATVsgSxiGcp0FAABhhk3WAk5dcp4FAABNcyBLEIZynwUAAGGGTdcCTl1yoAUAAE2DIEsThnKhBQAAYYZN2AJOXXKiBQAATZYgSw+GcqMFAABhhk3ZAk5dcqQFAABNpSBLDoZypQUAAGGGTdoCTl1ypgUAAE2zIEsKhnKnBQAAYYZN2wJOXXKoBQAATb0gSweGcqkFAABhhk3cAk5dcqoFAABNxCBLE4ZyqwUAAGGGTd0CTl1yrAUAAE3XIEsMhnKtBQAAYYZN3gJOXXKuBQAATeMgSwqGcq8FAABhhk3fAk5dcrAFAABN7SBLFoZysQUAAGGGTeACTl1ysgUAAE0DIUsThnKzBQAAYYZN4QJOXXK0BQAATRYhSxCGcrUFAABhhk3iAk5dcrYFAABNJiFLCoZytwUAAGGGTeMCTl1yuAUAAE0wIUsOhnK5BQAAYYZN5AJOXXK6BQAATT4hSxSGcrsFAABhhk3lAk5dcrwFAABNUiFLEYZyvQUAAGGGTeYCTl1yvgUAAE1jIUsThnK/BQAAYYZN5wJOXXLABQAATXYhSxOGcsEFAABhhk3oAk5dcsIFAABNiSFLFYZywwUAAGGGTekCTl1yxAUAAE2eIUsMhnLFBQAAYYZN6gJOXXLGBQAATaohSxGGcscFAABhhk3rAk5dcsgFAABNuyFLFoZyyQUAAGGGTewCTl1yygUAAE3RIUsRhnLLBQAAYYZN7QJOXXLMBQAATeIhSxCGcs0FAABhhk3uAk5dcs4FAABN8iFLD4ZyzwUAAGGGTe8CTl1y0AUAAE0BIksUhnLRBQAAYYZN8AJOXXLSBQAATRUiSw6GctMFAABhhk3xAk5dctQFAABNIyJLF4Zy1QUAAGGGTfICTl1y1gUAAE06IksThnLXBQAAYYZN8wJOXXLYBQAATU0iSwuGctkFAABhhk30Ak5dctoFAABNWCJLDIZy2wUAAGGGTfUCTl1y3AUAAE1kIksOhnLdBQAAYYZN9gJOXXLeBQAATXIiSxCGct8FAABhhk33Ak5dcuAFAABNgiJLEIZy4QUAAGGGTfgCTl1y4gUAAE2SIksLhnLjBQAAYYZN+QJOXXLkBQAATZ0iSwuGcuUFAABhhk36Ak5dcuYFAABNqCJLFIZy5wUAAGGGTfsCTl1y6AUAAE28IksThnLpBQAAYYZN/AJOXXLqBQAATc8iSw6GcusFAABhhk39Ak5dcuwFAABN3SJLFoZy7QUAAGGGTf4CTl1y7gUAAE3zIksOhnLvBQAAYYZN/wJOXXLwBQAATQEjSxOGcvEFAABhhk0AA05dcvIFAABNFCNLC4Zy8wUAAGGGTQEDTl1y9AUAAE0fI0sKhnL1BQAAYYZNAgNOXXL2BQAATSkjSxGGcvcFAABhhk0DA05dcvgFAABNOiNLB4Zy+QUAAGGGTQQDTl1y+gUAAE1BI0sHhnL7BQAAYYZNBQNOXXL8BQAATUgjSxiGcv0FAABhhk0GA05dcv4FAABNYCNLE4Zy/wUAAGGGTQcDTl1yAAYAAE1zI0sHhnIBBgAAYYZNCANOXXICBgAATXojSxOGcgMGAABhhk0JA05dcgQGAABNjSNLDoZyBQYAAGGGTQoDTl1yBgYAAE2bI0sPhnIHBgAAYYZNCwNOXXIIBgAATaojSxOGcgkGAABhhk0MA05dcgoGAABNvSNLGIZyCwYAAGGGTQ0DTl1yDAYAAE3VI0sPhnINBgAAYYZNDgNOXXIOBgAATeQjSxGGcg8GAABhhk0PA05dchAGAABN9SNLE4ZyEQYAAGGGTRADTl1yEgYAAE0IJEsMhnITBgAAYYZNEQNOXXIUBgAATRQkSxOGchUGAABhhk0SA05dchYGAABNJyRLC4ZyFwYAAGGGTRMDTl1yGAYAAE0yJEsPhnIZBgAAYYZNFANOXXIaBgAATUEkSxGGchsGAABhhk0VA05dchwGAABNUiRLEYZyHQYAAGGGTRYDTl1yHgYAAE1jJEsThnIfBgAAYYZNFwNOXXIgBgAATXYkSxGGciEGAABhhk0YA05dciIGAABNhyRLD4ZyIwYAAGGGTRkDTl1yJAYAAE2WJEsOhnIlBgAAYYZNGgNOXXImBgAATaQkSxOGcicGAABhhk0bA05dcigGAABNtyRLGIZyKQYAAGGGTRwDTl1yKgYAAE3PJEsKhnIrBgAAYYZNHQNOXXIsBgAATdkkSwqGci0GAABhhk0eA05dci4GAABN4yRLB4ZyLwYAAGGGTR8DTl1yMAYAAE3qJEsOhnIxBgAAYYZNIANOXXIyBgAATfgkSxiGcjMGAABhhk0hA05dcjQGAABNECVLGIZyNQYAAGGGTSIDTl1yNgYAAE0oJUsUhnI3BgAAYYZNIwNOXXI4BgAATTwlSxOGcjkGAABhhk0kA05dcjoGAABNTyVLE4ZyOwYAAGGGTSUDTl1yPAYAAE1iJUsOhnI9BgAAYYZNJgNOXXI+BgAATXAlSwqGcj8GAABhhk0nA05dckAGAABNeiVLDIZyQQYAAGGGTSgDTl1yQgYAAE2GJUsMhnJDBgAAYYZNKQNOXXJEBgAATZIlSweGckUGAABhhk0qA05dckYGAABNmSVLE4ZyRwYAAGGGTSsDTl1ySAYAAE2sJUsOhnJJBgAAYYZNLANOXXJKBgAATbolSw6GcksGAABhhk0tA05dckwGAABNyCVLD4ZyTQYAAGGGTS4DTl1yTgYAAE3XJUsQhnJPBgAAYYZNLwNOXXJQBgAATeclSxOGclEGAABhhk0wA05dclIGAABN+iVLCoZyUwYAAGGGTTEDTl1yVAYAAE0EJksQhnJVBgAAYYZNMgNOXXJWBgAATRQmSwuGclcGAABhhk0zA05dclgGAABNHyZLDIZyWQYAAGGGTTQDTl1yWgYAAE0rJksQhnJbBgAAYYZNNQNOXXJcBgAATTsmSxiGcl0GAABhhk02A05dcl4GAABNUyZLEIZyXwYAAGGGTTcDTl1yYAYAAE1jJksLhnJhBgAAYYZNOANOXXJiBgAATW4mSxCGcmMGAABhhk05A05dcmQGAABNfiZLE4ZyZQYAAGGGTToDTl1yZgYAAE2RJksWhnJnBgAAYYZNOwNOXXJoBgAATacmSw+GcmkGAABhhk08A05dcmoGAABNtiZLC4ZyawYAAGGGTT0DTl1ybAYAAE3BJksOhnJtBgAAYYZNPgNOXXJuBgAATc8mSweGcm8GAABhhk0/A05dcnAGAABN1iZLC4ZycQYAAGGGTUADTl1ycgYAAE3hJksMhnJzBgAAYYZNQQNOXXJ0BgAATe0mSxiGcnUGAABhhk1CA05dcnYGAABNBSdLE4ZydwYAAGGGTUMDTl1yeAYAAE0YJ0sRhnJ5BgAAYYZNRANOXXJ6BgAATSknSxOGcnsGAABhhk1FA05dcnwGAABNPCdLCoZyfQYAAGGGTUYDTl1yfgYAAE1GJ0sWhnJ/BgAAYYZNRwNOXXKABgAATVwnSxOGcoEGAABhhk1IA05dcoIGAABNbydLEYZygwYAAGGGTUkDTl1yhAYAAE2AJ0sThnKFBgAAYYZNSgNOXXKGBgAATZMnSweGcocGAABhhk1LA05dcogGAABNmidLB4ZyiQYAAGGGTUwDTl1yigYAAE2hJ0sWhnKLBgAAYYZNTQNOXXKMBgAATbcnSwuGco0GAABhhk1OA05dco4GAABNwidLDoZyjwYAAGGGTU8DTl1ykAYAAE3QJ0sThnKRBgAAYYZNUANOXXKSBgAATeMnSweGcpMGAABhhk1RA05dcpQGAABN6idLDoZylQYAAGGGTVIDTl1ylgYAAE34J0sYhnKXBgAAYYZNUwNOXXKYBgAATRAoSwqGcpkGAABhhk1UA05dcpoGAABNGihLCoZymwYAAGGGTVUDTl1ynAYAAE0kKEsYhnKdBgAAYYZNVgNOXXKeBgAATTwoSxWGcp8GAABhhk1XA05dcqAGAABNUShLC4ZyoQYAAGGGTVgDTl1yogYAAE1cKEsRhnKjBgAAYYZNWQNOXXKkBgAATW0oSwyGcqUGAABhhk1aA05dcqYGAABNeShLE4ZypwYAAGGGTVsDTl1yqAYAAE2MKEsLhnKpBgAAYYZNXANOXXKqBgAATZcoSwuGcqsGAABhhk1dA05dcqwGAABNoihLDoZyrQYAAGGGTV4DTl1yrgYAAE2wKEsPhnKvBgAAYYZNXwNOXXKwBgAATb8oSw6GcrEGAABhhk1gA05dcrIGAABNzShLFoZyswYAAGGGTWEDTl1ytAYAAE3jKEsWhnK1BgAAYYZNYgNOXXK2BgAATfkoSxCGcrcGAABhhk1jA05dcrgGAABNCSlLE4ZyuQYAAGGGTWQDTl1yugYAAE0cKUsWhnK7BgAAYYZNZQNOXXK8BgAATTIpSw6Gcr0GAABhhk1mA05dcr4GAABNQClLEYZyvwYAAGGGTWcDTl1ywAYAAE1RKUsPhnLBBgAAYYZNaANOXXLCBgAATWApSxOGcsMGAABhhk1pA05dcsQGAABNcylLC4ZyxQYAAGGGTWoDTl1yxgYAAE1+KUsHhnLHBgAAYYZNawNOXXLIBgAATYUpSxOGcskGAABhhk1sA05dcsoGAABNmClLC4ZyywYAAGGGTW0DTl1yzAYAAE2jKUsPhnLNBgAAYYZNbgNOXXLOBgAATbIpSwyGcs8GAABhhk1vA05dctAGAABNvilLD4Zy0QYAAGGGTXADTl1y0gYAAE3NKUsThnLTBgAAYYZNcQNOXXLUBgAATeApSxiGctUGAABhhk1yA05dctYGAABN+ClLEIZy1wYAAGGGTXMDTl1y2AYAAE0IKksThnLZBgAAYYZNdANOXXLaBgAATRsqSxOGctsGAABhhk11A05dctwGAABNLipLE4Zy3QYAAGGGTXYDTl1y3gYAAE1BKksRhnLfBgAAYYZNdwNOXXLgBgAATVIqSw6GcuEGAABhhk14A05dcuIGAABNYCpLDIZy4wYAAGGGTXkDTl1y5AYAAE1sKksOhnLlBgAAYYZNegNOXXLmBgAATXoqSxSGcucGAABhhk17A05dcugGAABNjipLFIZy6QYAAGGGTXwDTl1y6gYAAE2iKksThnLrBgAAYYZNfQNOXXLsBgAATbUqSw6Gcu0GAABhhk1+A05dcu4GAABNwypLDIZy7wYAAGGGTX8DTl1y8AYAAE3PKksQhnLxBgAAYYZNgANOXXLyBgAATd8qSwqGcvMGAABhhk2BA05dcvQGAABN6SpLEYZy9QYAAGGGTYIDTl1y9gYAAE36KksUhnL3BgAAYYZNgwNOXXL4BgAATQ4rSxWGcvkGAABhhk2EA05dcvoGAABNIytLDoZy+wYAAGGGTYUDTl1y/AYAAE0xK0sYhnL9BgAAYYZNhgNOXXL+BgAATUkrSxaGcv8GAABhhk2HA05dcgAHAABNXytLB4ZyAQcAAGGGTYgDTl1yAgcAAE1mK0sHhnIDBwAAYYZNiQNOXXIEBwAATW0rSwqGcgUHAABhhk2KA05dcgYHAABNdytLCoZyBwcAAGGGTYsDTl1yCAcAAE2BK0sOhnIJBwAAYYZNjANOXXIKBwAATY8rSxGGcgsHAABhhk2NA05dcgwHAABNoCtLFoZyDQcAAGGGTY4DTl1yDgcAAE22K0sOhnIPBwAAYYZNjwNOXXIQBwAATcQrSw6GchEHAABhhk2QA05dchIHAABN0itLC4ZyEwcAAGGGTZEDTl1yFAcAAE3dK0sLhnIVBwAAYYZNkgNOXXIWBwAATegrSxiGchcHAABhhk2TA05dchgHAABNACxLE4ZyGQcAAGGGTZQDTl1yGgcAAE0TLEsRhnIbBwAAYYZNlQNOXXIcBwAATSQsSxOGch0HAABhhk2WA05dch4HAABNNyxLC4ZyHwcAAGGGTZcDTl1yIAcAAE1CLEsYhnIhBwAAYYZNmANOXXIiBwAATVosSxGGciMHAABhhk2ZA05dciQHAABNayxLFYZyJQcAAGGGTZoDTl1yJgcAAE2ALEsThnInBwAAYYZNmwNOXXIoBwAATZMsSxaGcikHAABhhk2cA05dcioHAABNqSxLB4ZyKwcAAGGGTZ0DTl1yLAcAAE2wLEsOhnItBwAAYYZNngNOXXIuBwAATb4sSwuGci8HAABhhk2fA05dcjAHAABNySxLFoZyMQcAAGGGTaADTl1yMgcAAE3fLEsUhnIzBwAAYYZNoQNOXXI0BwAATfMsSxSGcjUHAABhhk2iA05dcjYHAABNBy1LEIZyNwcAAGGGTaMDTl1yOAcAAE0XLUsLhnI5BwAAYYZNpANOXXI6BwAATSItSxaGcjsHAABhhk2lA05dcjwHAABNOC1LGIZyPQcAAGGGTaYDTl1yPgcAAE1QLUsLhnI/BwAAYYZNpwNOXXJABwAATVstSxGGckEHAABhhk2oA05dckIHAABNbC1LFoZyQwcAAGGGTakDTl1yRAcAAE2CLUsThnJFBwAAYYZNqgNOXXJGBwAATZUtSxOGckcHAABhhk2rA05dckgHAABNqC1LDIZySQcAAGGGTawDTl1ySgcAAE20LUsPhnJLBwAAYYZNrQNOXXJMBwAATcMtSxGGck0HAABhhk2uA05dck4HAABN1C1LC4ZyTwcAAGGGTa8DTl1yUAcAAE3fLUsThnJRBwAAYYZNsANOXXJSBwAATfItSxiGclMHAABhhk2xA05dclQHAABNCi5LEIZyVQcAAGGGTbIDTl1yVgcAAE0aLksThnJXBwAAYYZNswNOXXJYBwAATS0uSw+GclkHAABhhk20A05dcloHAABNPC5LDoZyWwcAAGGGTbUDTl1yXAcAAE1KLksKhnJdBwAAYYZNtgNOXXJeBwAATVQuSweGcl8HAABhhk23A05dcmAHAABNWy5LE4ZyYQcAAGGGTbgDTl1yYgcAAE1uLksMhnJjBwAAYYZNuQNOXXJkBwAATXouSwqGcmUHAABhhk26A05dcmYHAABNhC5LFoZyZwcAAGGGTbsDTl1yaAcAAE2aLksThnJpBwAAYYZNvANOXXJqBwAATa0uSxCGcmsHAABhhk29A05dcmwHAABNvS5LCoZybQcAAGGGTb4DTl1ybgcAAE3HLksOhnJvBwAAYYZNvwNOXXJwBwAATdUuSxSGcnEHAABhhk3AA05dcnIHAABN6S5LEYZycwcAAGGGTcEDTl1ydAcAAE36LksThnJ1BwAAYYZNwgNOXXJ2BwAATQ0vSxOGcncHAABhhk3DA05dcngHAABNIC9LFYZyeQcAAGGGTcQDTl1yegcAAE01L0sMhnJ7BwAAYYZNxQNOXXJ8BwAATUEvSxGGcn0HAABhhk3GA05dcn4HAABNUi9LFoZyfwcAAGGGTccDTl1ygAcAAE1oL0sRhnKBBwAAYYZNyANOXXKCBwAATXkvSxCGcoMHAABhhk3JA05dcoQHAABNiS9LD4ZyhQcAAGGGTcoDTl1yhgcAAE2YL0sUhnKHBwAAYYZNywNOXXKIBwAATawvSw6GcokHAABhhk3MA05dcooHAABNui9LF4ZyiwcAAGGGTc0DTl1yjAcAAE3RL0sThnKNBwAAYYZNzgNOXXKOBwAATeQvSwuGco8HAABhhk3PA05dcpAHAABN7y9LDIZykQcAAGGGTdADTl1ykgcAAE37L0sOhnKTBwAAYYZN0QNOXXKUBwAATQkwSxCGcpUHAABhhk3SA05dcpYHAABNGTBLEIZylwcAAGGGTdMDTl1ymAcAAE0pMEsLhnKZBwAAYYZN1ANOXXKaBwAATTQwSwuGcpsHAABhhk3VA05dcpwHAABNPzBLFIZynQcAAGGGTdYDTl1yngcAAE1TMEsThnKfBwAAYYZN1wNOXXKgBwAATWYwSw6GcqEHAABhhk3YA05dcqIHAABNdDBLFoZyowcAAGGGTdkDTl1ypAcAAE2KMEsOhnKlBwAAYYZN2gNOXXKmBwAATZgwSxOGcqcHAABhhk3bA05dcqgHAABNqzBLC4ZyqQcAAGGGTdwDTl1yqgcAAE22MEsKhnKrBwAAYYZN3QNOXXKsBwAATcAwSxGGcq0HAABhhk3eA05dcq4HAABN0TBLB4ZyrwcAAGGGTd8DTl1ysAcAAE3YMEsHhnKxBwAAYYZN4ANOXXKyBwAATd8wSxiGcrMHAABhhk3hA05dcrQHAABN9zBLE4ZytQcAAGGGTeIDTl1ytgcAAE0KMUsHhnK3BwAAYYZN4wNOXXK4BwAATRExSxOGcrkHAABhhk3kA05dcroHAABNJDFLDoZyuwcAAGGGTeUDTl1yvAcAAE0yMUsPhnK9BwAAYYZN5gNOXXK+BwAATUExSxOGcr8HAABhhk3nA05dcsAHAABNVDFLGIZywQcAAGGGTegDTl1ywgcAAE1sMUsPhnLDBwAAYYZN6QNOXXLEBwAATXsxSxGGcsUHAABhhk3qA05dcsYHAABNjDFLE4ZyxwcAAGGGTesDTl1yyAcAAE2fMUsMhnLJBwAAYYZN7ANOXXLKBwAATasxSxOGcssHAABhhk3tA05dcswHAABNvjFLC4ZyzQcAAGGGTe4DTl1yzgcAAE3JMUsPhnLPBwAAYYZN7wNOXXLQBwAATdgxSxGGctEHAABhhk3wA05dctIHAABN6TFLEYZy0wcAAGGGdShN8QNOXXLUBwAATfoxSxOGctUHAABhhk3yA05dctYHAABNDTJLEYZy1wcAAGGGTfMDTl1y2AcAAE0eMksPhnLZBwAAYYZN9ANOXXLaBwAATS0ySw6GctsHAABhhk31A05dctwHAABNOzJLE4Zy3QcAAGGGTfYDTl1y3gcAAE1OMksYhnLfBwAAYYZN9wNOXXLgBwAATWYySwqGcuEHAABhhk34A05dcuIHAABNcDJLCoZy4wcAAGGGTfkDTl1y5AcAAE16MksHhnLlBwAAYYZN+gNOXXLmBwAATYEySw6GcucHAABhhk37A05dcugHAABNjzJLGIZy6QcAAGGGTfwDTl1y6gcAAE2nMksYhnLrBwAAYYZN/QNOXXLsBwAATb8ySxSGcu0HAABhhk3+A05dcu4HAABN0zJLE4Zy7wcAAGGGTf8DTl1y8AcAAE3mMksThnLxBwAAYYZNAAROXXLyBwAATfkySw6GcvMHAABhhk0BBE5dcvQHAABNBzNLCoZy9QcAAGGGTQIETl1y9gcAAE0RM0sMhnL3BwAAYYZNAwROXXL4BwAATR0zSwyGcvkHAABhhk0EBE5dcvoHAABNKTNLB4Zy+wcAAGGGTQUETl1y/AcAAE0wM0sThnL9BwAAYYZNBgROXXL+BwAATUMzSw6Gcv8HAABhhk0HBE5dcgAIAABNUTNLDoZyAQgAAGGGTQgETl1yAggAAE1fM0sPhnIDCAAAYYZNCQROXXIECAAATW4zSxCGcgUIAABhhk0KBE5dcgYIAABNfjNLE4ZyBwgAAGGGTQsETl1yCAgAAE2RM0sKhnIJCAAAYYZNDAROXXIKCAAATZszSxCGcgsIAABhhk0NBE5dcgwIAABNqzNLC4ZyDQgAAGGGTQ4ETl1yDggAAE22M0sMhnIPCAAAYYZNDwROXXIQCAAATcIzSxCGchEIAABhhk0QBE5dchIIAABN0jNLGIZyEwgAAGGGTREETl1yFAgAAE3qM0sQhnIVCAAAYYZNEgROXXIWCAAATfozSwuGchcIAABhhk0TBE5dchgIAABNBTRLEIZyGQgAAGGGTRQETl1yGggAAE0VNEsThnIbCAAAYYZNFQROXXIcCAAATSg0SxaGch0IAABhhk0WBE5dch4IAABNPjRLD4ZyHwgAAGGGTRcETl1yIAgAAE1NNEsLhnIhCAAAYYZNGAROXXIiCAAATVg0Sw6GciMIAABhhk0ZBE5dciQIAABNZjRLB4ZyJQgAAGGGTRoETl1yJggAAE1tNEsLhnInCAAAYYZNGwROXXIoCAAATXg0SwyGcikIAABhhk0cBE5dcioIAABNhDRLGIZyKwgAAGGGTR0ETl1yLAgAAE2cNEsThnItCAAAYYZNHgROXXIuCAAATa80SxGGci8IAABhhk0fBE5dcjAIAABNwDRLE4ZyMQgAAGGGTSAETl1yMggAAE3TNEsLhnIzCAAAYYZNIQROXXI0CAAATd40SxaGcjUIAABhhk0iBE5dcjYIAABN9DRLE4ZyNwgAAGGGTSMETl1yOAgAAE0HNUsRhnI5CAAAYYZNJAROXXI6CAAATRg1SxOGcjsIAABhhk0lBE5dcjwIAABNKzVLB4ZyPQgAAGGGTSYETl1yPggAAE0yNUsHhnI/CAAAYYZNJwROXXJACAAATTk1SxaGckEIAABhhk0oBE5dckIIAABNTzVLC4ZyQwgAAGGGTSkETl1yRAgAAE1aNUsOhnJFCAAAYYZNKgROXXJGCAAATWg1SxOGckcIAABhhk0rBE5dckgIAABNezVLB4ZySQgAAGGGTSwETl1ySggAAE2CNUsOhnJLCAAAYYZNLQROXXJMCAAATZA1SxiGck0IAABhhk0uBE5dck4IAABNqDVLCoZyTwgAAGGGTS8ETl1yUAgAAE2yNUsLhnJRCAAAYYZNMAROXXJSCAAATb01SxiGclMIAABhhk0xBE5dclQIAABN1TVLFYZyVQgAAGGGTTIETl1yVggAAE3qNUsLhnJXCAAAYYZNMwROXXJYCAAATfU1SxGGclkIAABhhk00BE5dcloIAABNBjZLDIZyWwgAAGGGTTUETl1yXAgAAE0SNksThnJdCAAAYYZNNgROXXJeCAAATSU2SwuGcl8IAABhhk03BE5dcmAIAABNMDZLC4ZyYQgAAGGGTTgETl1yYggAAE07NksOhnJjCAAAYYZNOQROXXJkCAAATUk2Sw+GcmUIAABhhk06BE5dcmYIAABNWDZLDoZyZwgAAGGGTTsETl1yaAgAAE1mNksWhnJpCAAAYYZNPAROXXJqCAAATXw2SxaGcmsIAABhhk09BE5dcmwIAABNkjZLEIZybQgAAGGGTT4ETl1ybggAAE2iNksThnJvCAAAYYZNPwROXXJwCAAATbU2SxaGcnEIAABhhk1ABE5dcnIIAABNyzZLDoZycwgAAGGGTUEETl1ydAgAAE3ZNksRhnJ1CAAAYYZNQgROXXJ2CAAATeo2Sw+GcncIAABhhk1DBE5dcngIAABN+TZLE4ZyeQgAAGGGTUQETl1yeggAAE0MN0sLhnJ7CAAAYYZNRQROXXJ8CAAATRc3SweGcn0IAABhhk1GBE5dcn4IAABNHjdLE4ZyfwgAAGGGTUcETl1ygAgAAE0xN0sLhnKBCAAAYYZNSAROXXKCCAAATTw3Sw+GcoMIAABhhk1JBE5dcoQIAABNSzdLDIZyhQgAAGGGTUoETl1yhggAAE1XN0sPhnKHCAAAYYZNSwROXXKICAAATWY3SxOGcokIAABhhk1MBE5dcooIAABNeTdLGIZyiwgAAGGGTU0ETl1yjAgAAE2RN0sQhnKNCAAAYYZNTgROXXKOCAAATaE3SxOGco8IAABhhk1PBE5dcpAIAABNtDdLE4ZykQgAAGGGTVAETl1ykggAAE3HN0sThnKTCAAAYYZNUQROXXKUCAAATdo3SxGGcpUIAABhhk1SBE5dcpYIAABN6zdLDoZylwgAAGGGTVMETl1ymAgAAE35N0sMhnKZCAAAYYZNVAROXXKaCAAATQU4Sw6GcpsIAABhhk1VBE5dcpwIAABNEzhLFIZynQgAAGGGTVYETl1ynggAAE0nOEsUhnKfCAAAYYZNVwROXXKgCAAATTs4SxOGcqEIAABhhk1YBE5dcqIIAABNTjhLDoZyowgAAGGGTVkETl1ypAgAAE1cOEsMhnKlCAAAYYZNWgROXXKmCAAATWg4SxCGcqcIAABhhk1bBE5dcqgIAABNeDhLCoZyqQgAAGGGTVwETl1yqggAAE2COEsRhnKrCAAAYYZNXQROXXKsCAAATZM4SxSGcq0IAABhhk1eBE5dcq4IAABNpzhLFYZyrwgAAGGGTV8ETl1ysAgAAE28OEsOhnKxCAAAYYZNYAROXXKyCAAATco4SxiGcrMIAABhhk1hBE5dcrQIAABN4jhLFoZytQgAAGGGTWIETl1ytggAAE34OEsHhnK3CAAAYYZNYwROXXK4CAAATf84SweGcrkIAABhhk1kBE5dcroIAABNBjlLCoZyuwgAAGGGTWUETl1yvAgAAE0QOUsKhnK9CAAAYYZNZgROXXK+CAAATRo5Sw6Gcr8IAABhhk1nBE5dcsAIAABNKDlLEYZywQgAAGGGTWgETl1ywggAAE05OUsWhnLDCAAAYYZNaQROXXLECAAATU85Sw6GcsUIAABhhk1qBE5dcsYIAABNXTlLDoZyxwgAAGGGTWsETl1yyAgAAE1rOUsLhnLJCAAAYYZNbAROXXLKCAAATXY5SwuGcssIAABhhk1tBE5dcswIAABNgTlLGIZyzQgAAGGGTW4ETl1yzggAAE2ZOUsThnLPCAAAYYZNbwROXXLQCAAATaw5SxGGctEIAABhhk1wBE5dctIIAABNvTlLE4Zy0wgAAGGGTXEETl1y1AgAAE3QOUsLhnLVCAAAYYZNcgROXXLWCAAATds5SxiGctcIAABhhk1zBE5dctgIAABN8zlLEYZy2QgAAGGGTXQETl1y2ggAAE0EOksVhnLbCAAAYYZNdQROXXLcCAAATRk6SxOGct0IAABhhk12BE5dct4IAABNLDpLFoZy3wgAAGGGTXcETl1y4AgAAE1COksHhnLhCAAAYYZNeAROXXLiCAAATUk6Sw6GcuMIAABhhk15BE5dcuQIAABNVzpLC4Zy5QgAAGGGTXoETl1y5ggAAE1iOksWhnLnCAAAYYZNewROXXLoCAAATXg6SxSGcukIAABhhk18BE5dcuoIAABNjDpLFIZy6wgAAGGGTX0ETl1y7AgAAE2gOksQhnLtCAAAYYZNfgROXXLuCAAATbA6SwuGcu8IAABhhk1/BE5dcvAIAABNuzpLFoZy8QgAAGGGTYAETl1y8ggAAE3ROksYhnLzCAAAYYZNgQROXXL0CAAATek6SwuGcvUIAABhhk2CBE5dcvYIAABN9DpLEYZy9wgAAGGGTYMETl1y+AgAAE0FO0sWhnL5CAAAYYZNhAROXXL6CAAATRs7SxOGcvsIAABhhk2FBE5dcvwIAABNLjtLE4Zy/QgAAGGGTYYETl1y/ggAAE1BO0sMhnL/CAAAYYZNhwROXXIACQAATU07Sw+GcgEJAABhhk2IBE5dcgIJAABNXDtLEYZyAwkAAGGGTYkETl1yBAkAAE1tO0sLhnIFCQAAYYZNigROXXIGCQAATXg7SxOGcgcJAABhhk2LBE5dcggJAABNiztLGIZyCQkAAGGGTYwETl1yCgkAAE2jO0sQhnILCQAAYYZNjQROXXIMCQAATbM7SxOGcg0JAABhhk2OBE5dcg4JAABNxjtLD4ZyDwkAAGGGTY8ETl1yEAkAAE3VO0sOhnIRCQAAYYZNkAROXXISCQAATeM7SwqGchMJAABhhk2RBE5dchQJAABN7TtLB4ZyFQkAAGGGTZIETl1yFgkAAE30O0sThnIXCQAAYYZNkwROXXIYCQAATQc8SwyGchkJAABhhk2UBE5dchoJAABNEzxLCoZyGwkAAGGGTZUETl1yHAkAAE0dPEsWhnIdCQAAYYZNlgROXXIeCQAATTM8SxOGch8JAABhhk2XBE5dciAJAABNRjxLEIZyIQkAAGGGTZgETl1yIgkAAE1WPEsKhnIjCQAAYYZNmQROXXIkCQAATWA8Sw6GciUJAABhhk2aBE5dciYJAABNbjxLFIZyJwkAAGGGTZsETl1yKAkAAE2CPEsRhnIpCQAAYYZNnAROXXIqCQAATZM8SxOGcisJAABhhk2dBE5dciwJAABNpjxLE4ZyLQkAAGGGTZ4ETl1yLgkAAE25PEsVhnIvCQAAYYZNnwROXXIwCQAATc48SwyGcjEJAABhhk2gBE5dcjIJAABN2jxLEYZyMwkAAGGGTaEETl1yNAkAAE3rPEsWhnI1CQAAYYZNogROXXI2CQAATQE9SxGGcjcJAABhhk2jBE5dcjgJAABNEj1LEIZyOQkAAGGGTaQETl1yOgkAAE0iPUsPhnI7CQAAYYZNpQROXXI8CQAATTE9SxSGcj0JAABhhk2mBE5dcj4JAABNRT1LDoZyPwkAAGGGTacETl1yQAkAAE1TPUsXhnJBCQAAYYZNqAROXXJCCQAATWo9SxOGckMJAABhhk2pBE5dckQJAABNfT1LC4ZyRQkAAGGGTaoETl1yRgkAAE2IPUsMhnJHCQAAYYZNqwROXXJICQAATZQ9Sw6GckkJAABhhk2sBE5dckoJAABNoj1LEIZySwkAAGGGTa0ETl1yTAkAAE2yPUsQhnJNCQAAYYZNrgROXXJOCQAATcI9SwuGck8JAABhhk2vBE5dclAJAABNzT1LC4ZyUQkAAGGGTbAETl1yUgkAAE3YPUsUhnJTCQAAYYZNsQROXXJUCQAATew9SxOGclUJAABhhk2yBE5dclYJAABN/z1LDoZyVwkAAGGGTbMETl1yWAkAAE0NPksWhnJZCQAAYYZNtAROXXJaCQAATSM+Sw6GclsJAABhhk21BE5dclwJAABNMT5LE4ZyXQkAAGGGTbYETl1yXgkAAE1EPksLhnJfCQAAYYZNtwROXXJgCQAATU8+SwqGcmEJAABhhk24BE5dcmIJAABNWT5LEYZyYwkAAGGGTbkETl1yZAkAAE1qPksHhnJlCQAAYYZNugROXXJmCQAATXE+SweGcmcJAABhhk27BE5dcmgJAABNeD5LGIZyaQkAAGGGTbwETl1yagkAAE2QPksThnJrCQAAYYZNvQROXXJsCQAATaM+SweGcm0JAABhhk2+BE5dcm4JAABNqj5LE4ZybwkAAGGGTb8ETl1ycAkAAE29PksOhnJxCQAAYYZNwAROXXJyCQAATcs+Sw+GcnMJAABhhk3BBE5dcnQJAABN2j5LE4ZydQkAAGGGTcIETl1ydgkAAE3tPksYhnJ3CQAAYYZNwwROXXJ4CQAATQU/Sw+GcnkJAABhhk3EBE5dcnoJAABNFD9LEYZyewkAAGGGTcUETl1yfAkAAE0lP0sThnJ9CQAAYYZNxgROXXJ+CQAATTg/SwyGcn8JAABhhk3HBE5dcoAJAABNRD9LE4ZygQkAAGGGTcgETl1yggkAAE1XP0sLhnKDCQAAYYZNyQROXXKECQAATWI/Sw+GcoUJAABhhk3KBE5dcoYJAABNcT9LEYZyhwkAAGGGTcsETl1yiAkAAE2CP0sRhnKJCQAAYYZNzAROXXKKCQAATZM/SxOGcosJAABhhk3NBE5dcowJAABNpj9LEYZyjQkAAGGGTc4ETl1yjgkAAE23P0sPhnKPCQAAYYZNzwROXXKQCQAATcY/Sw6GcpEJAABhhk3QBE5dcpIJAABN1D9LE4ZykwkAAGGGTdEETl1ylAkAAE3nP0sYhnKVCQAAYYZN0gROXXKWCQAATf8/SwqGcpcJAABhhk3TBE5dcpgJAABNCUBLCoZymQkAAGGGTdQETl1ymgkAAE0TQEsHhnKbCQAAYYZN1QROXXKcCQAATRpASw6Gcp0JAABhhk3WBE5dcp4JAABNKEBLGIZynwkAAGGGTdcETl1yoAkAAE1AQEsYhnKhCQAAYYZN2AROXXKiCQAATVhASxSGcqMJAABhhk3ZBE5dcqQJAABNbEBLE4ZypQkAAGGGTdoETl1ypgkAAE1/QEsThnKnCQAAYYZN2wROXXKoCQAATZJASw6GcqkJAABhhk3cBE5dcqoJAABNoEBLCoZyqwkAAGGGTd0ETl1yrAkAAE2qQEsMhnKtCQAAYYZN3gROXXKuCQAATbZASwyGcq8JAABhhk3fBE5dcrAJAABNwkBLB4ZysQkAAGGGTeAETl1ysgkAAE3JQEsThnKzCQAAYYZN4QROXXK0CQAATdxASw6GcrUJAABhhk3iBE5dcrYJAABN6kBLDoZytwkAAGGGTeMETl1yuAkAAE34QEsPhnK5CQAAYYZN5AROXXK6CQAATQdBSxCGcrsJAABhhk3lBE5dcrwJAABNF0FLE4ZyvQkAAGGGTeYETl1yvgkAAE0qQUsKhnK/CQAAYYZN5wROXXLACQAATTRBSxCGcsEJAABhhk3oBE5dcsIJAABNREFLC4ZywwkAAGGGTekETl1yxAkAAE1PQUsMhnLFCQAAYYZN6gROXXLGCQAATVtBSxCGcscJAABhhk3rBE5dcsgJAABNa0FLGIZyyQkAAGGGTewETl1yygkAAE2DQUsQhnLLCQAAYYZN7QROXXLMCQAATZNBSwuGcs0JAABhhk3uBE5dcs4JAABNnkFLEIZyzwkAAGGGTe8ETl1y0AkAAE2uQUsThnLRCQAAYYZN8AROXXLSCQAATcFBSxaGctMJAABhhk3xBE5dctQJAABN10FLD4Zy1QkAAGGGTfIETl1y1gkAAE3mQUsLhnLXCQAAYYZN8wROXXLYCQAATfFBSw6GctkJAABhhk30BE5dctoJAABN/0FLB4Zy2wkAAGGGTfUETl1y3AkAAE0GQksLhnLdCQAAYYZN9gROXXLeCQAATRFCSwyGct8JAABhhk33BE5dcuAJAABNHUJLGIZy4QkAAGGGTfgETl1y4gkAAE01QksThnLjCQAAYYZN+QROXXLkCQAATUhCSxGGcuUJAABhhk36BE5dcuYJAABNWUJLE4Zy5wkAAGGGTfsETl1y6AkAAE1sQksKhnLpCQAAYYZN/AROXXLqCQAATXZCSxaGcusJAABhhk39BE5dcuwJAABNjEJLE4Zy7QkAAGGGTf4ETl1y7gkAAE2fQksRhnLvCQAAYYZN/wROXXLwCQAATbBCSxOGcvEJAABhhk0ABU5dcvIJAABNw0JLB4Zy8wkAAGGGTQEFTl1y9AkAAE3KQksHhnL1CQAAYYZNAgVOXXL2CQAATdFCSxaGcvcJAABhhk0DBU5dcvgJAABN50JLC4Zy+QkAAGGGTQQFTl1y+gkAAE3yQksOhnL7CQAAYYZNBQVOXXL8CQAATQBDSxOGcv0JAABhhk0GBU5dcv4JAABNE0NLB4Zy/wkAAGGGTQcFTl1yAAoAAE0aQ0sOhnIBCgAAYYZNCAVOXXICCgAATShDSxiGcgMKAABhhk0JBU5dcgQKAABNQENLCoZyBQoAAGGGTQoFTl1yBgoAAE1KQ0sKhnIHCgAAYYZNCwVOXXIICgAATVRDSxiGcgkKAABhhk0MBU5dcgoKAABNbENLFYZyCwoAAGGGTQ0FTl1yDAoAAE2BQ0sLhnINCgAAYYZNDgVOXXIOCgAATYxDSxGGcg8KAABhhk0PBU5dchAKAABNnUNLDIZyEQoAAGGGTRAFTl1yEgoAAE2pQ0sThnITCgAAYYZNEQVOXXIUCgAATbxDSwuGchUKAABhhk0SBU5dchYKAABNx0NLC4ZyFwoAAGGGTRMFTl1yGAoAAE3SQ0sOhnIZCgAAYYZNFAVOXXIaCgAATeBDSw+GchsKAABhhk0VBU5dchwKAABN70NLDoZyHQoAAGGGTRYFTl1yHgoAAE39Q0sWhnIfCgAAYYZNFwVOXXIgCgAATRNESxaGciEKAABhhk0YBU5dciIKAABNKURLEIZyIwoAAGGGTRkFTl1yJAoAAE05REsThnIlCgAAYYZNGgVOXXImCgAATUxESxaGcicKAABhhk0bBU5dcigKAABNYkRLDoZyKQoAAGGGTRwFTl1yKgoAAE1wREsRhnIrCgAAYYZNHQVOXXIsCgAATYFESw+Gci0KAABhhk0eBU5dci4KAABNkERLE4ZyLwoAAGGGTR8FTl1yMAoAAE2jREsLhnIxCgAAYYZNIAVOXXIyCgAATa5ESweGcjMKAABhhk0hBU5dcjQKAABNtURLE4ZyNQoAAGGGTSIFTl1yNgoAAE3IREsLhnI3CgAAYYZNIwVOXXI4CgAATdNESw+GcjkKAABhhk0kBU5dcjoKAABN4kRLDIZyOwoAAGGGTSUFTl1yPAoAAE3uREsPhnI9CgAAYYZNJgVOXXI+CgAATf1ESxOGcj8KAABhhk0nBU5dckAKAABNEEVLGIZyQQoAAGGGTSgFTl1yQgoAAE0oRUsQhnJDCgAAYYZNKQVOXXJECgAATThFSxOGckUKAABhhk0qBU5dckYKAABNS0VLE4ZyRwoAAGGGTSsFTl1ySAoAAE1eRUsThnJJCgAAYYZNLAVOXXJKCgAATXFFSxGGcksKAABhhk0tBU5dckwKAABNgkVLDoZyTQoAAGGGTS4FTl1yTgoAAE2QRUsMhnJPCgAAYYZNLwVOXXJQCgAATZxFSw6GclEKAABhhk0wBU5dclIKAABNqkVLFIZyUwoAAGGGTTEFTl1yVAoAAE2+RUsUhnJVCgAAYYZNMgVOXXJWCgAATdJFSxOGclcKAABhhk0zBU5dclgKAABN5UVLDoZyWQoAAGGGTTQFTl1yWgoAAE3zRUsMhnJbCgAAYYZNNQVOXXJcCgAATf9FSxCGcl0KAABhhk02BU5dcl4KAABND0ZLCoZyXwoAAGGGTTcFTl1yYAoAAE0ZRksRhnJhCgAAYYZNOAVOXXJiCgAATSpGSxSGcmMKAABhhk05BU5dcmQKAABNPkZLFYZyZQoAAGGGTToFTl1yZgoAAE1TRksOhnJnCgAAYYZNOwVOXXJoCgAATWFGSxiGcmkKAABhhk08BU5dcmoKAABNeUZLFoZyawoAAGGGTT0FTl1ybAoAAE2PRksHhnJtCgAAYYZNPgVOXXJuCgAATZZGSweGcm8KAABhhk0/BU5dcnAKAABNnUZLCoZycQoAAGGGTUAFTl1ycgoAAE2nRksKhnJzCgAAYYZNQQVOXXJ0CgAATbFGSw6GcnUKAABhhk1CBU5dcnYKAABNv0ZLEYZydwoAAGGGTUMFTl1yeAoAAE3QRksWhnJ5CgAAYYZNRAVOXXJ6CgAATeZGSw6GcnsKAABhhk1FBU5dcnwKAABN9EZLDoZyfQoAAGGGTUYFTl1yfgoAAE0CR0sLhnJ/CgAAYYZNRwVOXXKACgAATQ1HSwuGcoEKAABhhk1IBU5dcoIKAABNGEdLGIZygwoAAGGGTUkFTl1yhAoAAE0wR0sThnKFCgAAYYZNSgVOXXKGCgAATUNHSxGGcocKAABhhk1LBU5dcogKAABNVEdLE4ZyiQoAAGGGTUwFTl1yigoAAE1nR0sLhnKLCgAAYYZNTQVOXXKMCgAATXJHSxiGco0KAABhhk1OBU5dco4KAABNikdLEYZyjwoAAGGGTU8FTl1ykAoAAE2bR0sVhnKRCgAAYYZNUAVOXXKSCgAATbBHSxOGcpMKAABhhk1RBU5dcpQKAABNw0dLFoZylQoAAGGGTVIFTl1ylgoAAE3ZR0sHhnKXCgAAYYZNUwVOXXKYCgAATeBHSw6GcpkKAABhhk1UBU5dcpoKAABN7kdLC4ZymwoAAGGGTVUFTl1ynAoAAE35R0sWhnKdCgAAYYZNVgVOXXKeCgAATQ9ISxSGcp8KAABhhk1XBU5dcqAKAABNI0hLFIZyoQoAAGGGTVgFTl1yogoAAE03SEsQhnKjCgAAYYZNWQVOXXKkCgAATUdISwuGcqUKAABhhk1aBU5dcqYKAABNUkhLFoZypwoAAGGGTVsFTl1yqAoAAE1oSEsYhnKpCgAAYYZNXAVOXXKqCgAATYBISwuGcqsKAABhhk1dBU5dcqwKAABNi0hLEYZyrQoAAGGGTV4FTl1yrgoAAE2cSEsWhnKvCgAAYYZNXwVOXXKwCgAATbJISxOGcrEKAABhhk1gBU5dcrIKAABNxUhLE4ZyswoAAGGGTWEFTl1ytAoAAE3YSEsMhnK1CgAAYYZNYgVOXXK2CgAATeRISw+GcrcKAABhhk1jBU5dcrgKAABN80hLEYZyuQoAAGGGTWQFTl1yugoAAE0ESUsLhnK7CgAAYYZNZQVOXXK8CgAATQ9JSxOGcr0KAABhhk1mBU5dcr4KAABNIklLGIZyvwoAAGGGTWcFTl1ywAoAAE06SUsQhnLBCgAAYYZNaAVOXXLCCgAATUpJSxOGcsMKAABhhk1pBU5dcsQKAABNXUlLD4ZyxQoAAGGGTWoFTl1yxgoAAE1sSUsOhnLHCgAAYYZNawVOXXLICgAATXpJSwqGcskKAABhhk1sBU5dcsoKAABNhElLB4ZyywoAAGGGTW0FTl1yzAoAAE2LSUsThnLNCgAAYYZNbgVOXXLOCgAATZ5JSwyGcs8KAABhhk1vBU5dctAKAABNqklLCoZy0QoAAGGGTXAFTl1y0goAAE20SUsWhnLTCgAAYYZNcQVOXXLUCgAATcpJSxOGctUKAABhhk1yBU5dctYKAABN3UlLEIZy1woAAGGGTXMFTl1y2AoAAE3tSUsKhnLZCgAAYYZNdAVOXXLaCgAATfdJSw6GctsKAABhhk11BU5dctwKAABNBUpLFIZy3QoAAGGGTXYFTl1y3goAAE0ZSksRhnLfCgAAYYZNdwVOXXLgCgAATSpKSxOGcuEKAABhhk14BU5dcuIKAABNPUpLE4Zy4woAAGGGTXkFTl1y5AoAAE1QSksVhnLlCgAAYYZNegVOXXLmCgAATWVKSwyGcucKAABhhk17BU5dcugKAABNcUpLEYZy6QoAAGGGTXwFTl1y6goAAE2CSksWhnLrCgAAYYZNfQVOXXLsCgAATZhKSxGGcu0KAABhhk1+BU5dcu4KAABNqUpLEIZy7woAAGGGTX8FTl1y8AoAAE25SksPhnLxCgAAYYZNgAVOXXLyCgAATchKSxSGcvMKAABhhk2BBU5dcvQKAABN3EpLDoZy9QoAAGGGTYIFTl1y9goAAE3qSksXhnL3CgAAYYZNgwVOXXL4CgAATQFLSxOGcvkKAABhhk2EBU5dcvoKAABNFEtLC4Zy+woAAGGGTYUFTl1y/AoAAE0fS0sMhnL9CgAAYYZNhgVOXXL+CgAATStLSw6Gcv8KAABhhk2HBU5dcgALAABNOUtLEIZyAQsAAGGGTYgFTl1yAgsAAE1JS0sQhnIDCwAAYYZNiQVOXXIECwAATVlLSwuGcgULAABhhk2KBU5dcgYLAABNZEtLC4ZyBwsAAGGGTYsFTl1yCAsAAE1vS0sUhnIJCwAAYYZNjAVOXXIKCwAATYNLSxOGcgsLAABhhk2NBU5dcgwLAABNlktLDoZyDQsAAGGGTY4FTl1yDgsAAE2kS0sWhnIPCwAAYYZNjwVOXXIQCwAATbpLSw6GchELAABhhk2QBU5dchILAABNyEtLE4ZyEwsAAGGGTZEFTl1yFAsAAE3bS0sLhnIVCwAAYYZNkgVOXXIWCwAATeZLSwqGchcLAABhhk2TBU5dchgLAABN8EtLEYZyGQsAAGGGTZQFTl1yGgsAAE0BTEsHhnIbCwAAYYZNlQVOXXIcCwAATQhMSweGch0LAABhhk2WBU5dch4LAABND0xLGIZyHwsAAGGGTZcFTl1yIAsAAE0nTEsThnIhCwAAYYZNmAVOXXIiCwAATTpMSweGciMLAABhhk2ZBU5dciQLAABNQUxLE4ZyJQsAAGGGTZoFTl1yJgsAAE1UTEsOhnInCwAAYYZNmwVOXXIoCwAATWJMSw+GcikLAABhhk2cBU5dcioLAABNcUxLE4ZyKwsAAGGGTZ0FTl1yLAsAAE2ETEsYhnItCwAAYYZNngVOXXIuCwAATZxMSw+Gci8LAABhhk2fBU5dcjALAABNq0xLEYZyMQsAAGGGTaAFTl1yMgsAAE28TEsThnIzCwAAYYZNoQVOXXI0CwAATc9MSwyGcjULAABhhk2iBU5dcjYLAABN20xLE4ZyNwsAAGGGTaMFTl1yOAsAAE3uTEsLhnI5CwAAYYZNpAVOXXI6CwAATflMSw+GcjsLAABhhk2lBU5dcjwLAABNCE1LEYZyPQsAAGGGTaYFTl1yPgsAAE0ZTUsRhnI/CwAAYYZNpwVOXXJACwAATSpNSxOGckELAABhhk2oBU5dckILAABNPU1LEYZyQwsAAGGGTakFTl1yRAsAAE1OTUsPhnJFCwAAYYZNqgVOXXJGCwAATV1NSw6GckcLAABhhk2rBU5dckgLAABNa01LE4ZySQsAAGGGTawFTl1ySgsAAE1+TUsYhnJLCwAAYYZNrQVOXXJMCwAATZZNSwqGck0LAABhhk2uBU5dck4LAABNoE1LCoZyTwsAAGGGTa8FTl1yUAsAAE2qTUsHhnJRCwAAYYZNsAVOXXJSCwAATbFNSw6GclMLAABhhk2xBU5dclQLAABNv01LGIZyVQsAAGGGTbIFTl1yVgsAAE3XTUsYhnJXCwAAYYZNswVOXXJYCwAATe9NSxSGclkLAABhhk20BU5dcloLAABNA05LE4ZyWwsAAGGGTbUFTl1yXAsAAE0WTksThnJdCwAAYYZNtgVOXXJeCwAATSlOSw6Gcl8LAABhhk23BU5dcmALAABNN05LCoZyYQsAAGGGTbgFTl1yYgsAAE1BTksMhnJjCwAAYYZNuQVOXXJkCwAATU1OSwyGcmULAABhhk26BU5dcmYLAABNWU5LB4ZyZwsAAGGGTbsFTl1yaAsAAE1gTksThnJpCwAAYYZNvAVOXXJqCwAATXNOSw6GcmsLAABhhk29BU5dcmwLAABNgU5LDoZybQsAAGGGTb4FTl1ybgsAAE2PTksPhnJvCwAAYYZNvwVOXXJwCwAATZ5OSxCGcnELAABhhk3ABU5dcnILAABNrk5LE4ZycwsAAGGGTcEFTl1ydAsAAE3BTksKhnJ1CwAAYYZNwgVOXXJ2CwAATctOSxCGcncLAABhhk3DBU5dcngLAABN205LC4ZyeQsAAGGGTcQFTl1yegsAAE3mTksMhnJ7CwAAYYZNxQVOXXJ8CwAATfJOSxCGcn0LAABhhk3GBU5dcn4LAABNAk9LGIZyfwsAAGGGTccFTl1ygAsAAE0aT0sQhnKBCwAAYYZNyAVOXXKCCwAATSpPSwqGcoMLAABhhk3JBU5dcoQLAABNNE9LEIZyhQsAAGGGTcoFTl1yhgsAAE1ET0sThnKHCwAAYYZNywVOXXKICwAATVdPSxaGcokLAABhhk3MBU5dcooLAABNbU9LD4ZyiwsAAGGGTc0FTl1yjAsAAE18T0sKhnKNCwAAYYZNzgVOXXKOCwAATYZPSw6Gco8LAABhhk3PBU5dcpALAABNlE9LB4ZykQsAAGGGTdAFTl1ykgsAAE2bT0sLhnKTCwAAYYZN0QVOXXKUCwAATaZPSwyGcpULAABhhk3SBU5dcpYLAABNsk9LGIZylwsAAGGGTdMFTl1ymAsAAE3KT0sThnKZCwAAYYZN1AVOXXKaCwAATd1PSxGGcpsLAABhhk3VBU5dcpwLAABN7k9LE4ZynQsAAGGGTdYFTl1yngsAAE0BUEsKhnKfCwAAYYZN1wVOXXKgCwAATQtQSxaGcqELAABhhk3YBU5dcqILAABNIVBLE4ZyowsAAGGGTdkFTl1ypAsAAE00UEsRhnKlCwAAYYZN2gVOXXKmCwAATUVQSxOGcqcLAABhhk3bBU5dcqgLAABNWFBLB4ZyqQsAAGGGTdwFTl1yqgsAAE1fUEsHhnKrCwAAYYZN3QVOXXKsCwAATWZQSxaGcq0LAABhhk3eBU5dcq4LAABNfFBLC4ZyrwsAAGGGTd8FTl1ysAsAAE2HUEsOhnKxCwAAYYZN4AVOXXKyCwAATZVQSxOGcrMLAABhhk3hBU5dcrQLAABNqFBLB4ZytQsAAGGGTeIFTl1ytgsAAE2vUEsOhnK3CwAAYYZN4wVOXXK4CwAATb1QSxiGcrkLAABhhk3kBU5dcroLAABN1VBLCoZyuwsAAGGGTeUFTl1yvAsAAE3fUEsKhnK9CwAAYYZN5gVOXXK+CwAATelQSxiGcr8LAABhhk3nBU5dcsALAABNAVFLFYZywQsAAGGGTegFTl1ywgsAAE0WUUsLhnLDCwAAYYZN6QVOXXLECwAATSFRSxGGcsULAABhhk3qBU5dcsYLAABNMlFLDIZyxwsAAGGGTesFTl1yyAsAAE0+UUsThnLJCwAAYYZN7AVOXXLKCwAATVFRSwuGcssLAABhhk3tBU5dcswLAABNXFFLC4ZyzQsAAGGGTe4FTl1yzgsAAE1nUUsOhnLPCwAAYYZN7wVOXXLQCwAATXVRSw+GctELAABhhk3wBU5dctILAABNhFFLDoZy0wsAAGGGTfEFTl1y1AsAAE2SUUsWhnLVCwAAYYZN8gVOXXLWCwAATahRSxaGctcLAABhhk3zBU5dctgLAABNvlFLEIZy2QsAAGGGTfQFTl1y2gsAAE3OUUsThnLbCwAAYYZN9QVOXXLcCwAATeFRSxaGct0LAABhhk32BU5dct4LAABN91FLDoZy3wsAAGGGTfcFTl1y4AsAAE0FUksRhnLhCwAAYYZN+AVOXXLiCwAATRZSSw+GcuMLAABhhk35BU5dcuQLAABNJVJLE4Zy5QsAAGGGTfoFTl1y5gsAAE04UksLhnLnCwAAYYZN+wVOXXLoCwAATUNSSweGcukLAABhhk38BU5dcuoLAABNSlJLE4Zy6wsAAGGGTf0FTl1y7AsAAE1dUksLhnLtCwAAYYZN/gVOXXLuCwAATWhSSw+Gcu8LAABhhk3/BU5dcvALAABNd1JLDIZy8QsAAGGGTQAGTl1y8gsAAE2DUksPhnLzCwAAYYZNAQZOXXL0CwAATZJSSxOGcvULAABhhk0CBk5dcvYLAABNpVJLGIZy9wsAAGGGTQMGTl1y+AsAAE29UksQhnL5CwAAYYZNBAZOXXL6CwAATc1SSxOGcvsLAABhhk0FBk5dcvwLAABN4FJLE4Zy/QsAAGGGTQYGTl1y/gsAAE3zUksThnL/CwAAYYZNBwZOXXIADAAATQZTSxGGcgEMAABhhk0IBk5dcgIMAABNF1NLDoZyAwwAAGGGTQkGTl1yBAwAAE0lU0sMhnIFDAAAYYZNCgZOXXIGDAAATTFTSw6GcgcMAABhhk0LBk5dcggMAABNP1NLFIZyCQwAAGGGTQwGTl1yCgwAAE1TU0sUhnILDAAAYYZNDQZOXXIMDAAATWdTSxOGcg0MAABhhk0OBk5dcg4MAABNelNLDoZyDwwAAGGGTQ8GTl1yEAwAAE2IU0sMhnIRDAAAYYZNEAZOXXISDAAATZRTSxCGchMMAABhhk0RBk5dchQMAABNpFNLC4ZyFQwAAGGGTRIGTl1yFgwAAE2vU0sRhnIXDAAAYYZNEwZOXXIYDAAATcBTSxSGchkMAABhhk0UBk5dchoMAABN1FNLFYZyGwwAAGGGTRUGTl1yHAwAAE3pU0sOhnIdDAAAYYZNFgZOXXIeDAAATfdTSxiGch8MAABhhk0XBk5dciAMAABND1RLFoZyIQwAAGGGTRgGTl1yIgwAAE0lVEsHhnIjDAAAYYZNGQZOXXIkDAAATSxUSweGciUMAABhhk0aBk5dciYMAABNM1RLCoZyJwwAAGGGTRsGTl1yKAwAAE09VEsLhnIpDAAAYYZNHAZOXXIqDAAATUhUSw6GcisMAABhhk0dBk5dciwMAABNVlRLEYZyLQwAAGGGTR4GTl1yLgwAAE1nVEsWhnIvDAAAYYZNHwZOXXIwDAAATX1USw6GcjEMAABhhk0gBk5dcjIMAABNi1RLDoZyMwwAAGGGTSEGTl1yNAwAAE2ZVEsLhnI1DAAAYYZNIgZOXXI2DAAATaRUSwuGcjcMAABhhk0jBk5dcjgMAABNr1RLGIZyOQwAAGGGTSQGTl1yOgwAAE3HVEsThnI7DAAAYYZNJQZOXXI8DAAATdpUSxGGcj0MAABhhk0mBk5dcj4MAABN61RLE4ZyPwwAAGGGTScGTl1yQAwAAE3+VEsLhnJBDAAAYYZNKAZOXXJCDAAATQlVSxiGckMMAABhhk0pBk5dckQMAABNIVVLEYZyRQwAAGGGTSoGTl1yRgwAAE0yVUsVhnJHDAAAYYZNKwZOXXJIDAAATUdVSxOGckkMAABhhk0sBk5dckoMAABNWlVLFoZySwwAAGGGTS0GTl1yTAwAAE1wVUsHhnJNDAAAYYZNLgZOXXJODAAATXdVSw6Gck8MAABhhk0vBk5dclAMAABNhVVLC4ZyUQwAAGGGTTAGTl1yUgwAAE2QVUsWhnJTDAAAYYZNMQZOXXJUDAAATaZVSxSGclUMAABhhk0yBk5dclYMAABNulVLFIZyVwwAAGGGTTMGTl1yWAwAAE3OVUsQhnJZDAAAYYZNNAZOXXJaDAAATd5VSwuGclsMAABhhk01Bk5dclwMAABN6VVLFoZyXQwAAGGGTTYGTl1yXgwAAE3/VUsYhnJfDAAAYYZNNwZOXXJgDAAATRdWSwuGcmEMAABhhk04Bk5dcmIMAABNIlZLEYZyYwwAAGGGTTkGTl1yZAwAAE0zVksWhnJlDAAAYYZNOgZOXXJmDAAATUlWSxOGcmcMAABhhk07Bk5dcmgMAABNXFZLE4ZyaQwAAGGGTTwGTl1yagwAAE1vVksMhnJrDAAAYYZNPQZOXXJsDAAATXtWSw+Gcm0MAABhhk0+Bk5dcm4MAABNilZLEYZybwwAAGGGTT8GTl1ycAwAAE2bVksLhnJxDAAAYYZNQAZOXXJyDAAATaZWSxOGcnMMAABhhk1BBk5dcnQMAABNuVZLGIZydQwAAGGGTUIGTl1ydgwAAE3RVksQhnJ3DAAAYYZNQwZOXXJ4DAAATeFWSxOGcnkMAABhhk1EBk5dcnoMAABN9FZLD4ZyewwAAGGGTUUGTl1yfAwAAE0DV0sOhnJ9DAAAYYZNRgZOXXJ+DAAATRFXSwqGcn8MAABhhk1HBk5dcoAMAABNG1dLB4ZygQwAAGGGTUgGTl1yggwAAE0iV0sThnKDDAAAYYZNSQZOXXKEDAAATTVXSwyGcoUMAABhhk1KBk5dcoYMAABNQVdLCoZyhwwAAGGGTUsGTl1yiAwAAE1LV0sWhnKJDAAAYYZNTAZOXXKKDAAATWFXSxOGcosMAABhhk1NBk5dcowMAABNdFdLEIZyjQwAAGGGTU4GTl1yjgwAAE2EV0sKhnKPDAAAYYZNTwZOXXKQDAAATY5XSw6GcpEMAABhhk1QBk5dcpIMAABNnFdLFIZykwwAAGGGTVEGTl1ylAwAAE2wV0sRhnKVDAAAYYZNUgZOXXKWDAAATcFXSxOGcpcMAABhhk1TBk5dcpgMAABN1FdLE4ZymQwAAGGGTVQGTl1ymgwAAE3nV0sVhnKbDAAAYYZNVQZOXXKcDAAATfxXSwyGcp0MAABhhk1WBk5dcp4MAABNCFhLEYZynwwAAGGGTVcGTl1yoAwAAE0ZWEsWhnKhDAAAYYZNWAZOXXKiDAAATS9YSxGGcqMMAABhhk1ZBk5dcqQMAABNQFhLEIZypQwAAGGGTVoGTl1ypgwAAE1QWEsPhnKnDAAAYYZNWwZOXXKoDAAATV9YSxSGcqkMAABhhk1cBk5dcqoMAABNc1hLDoZyqwwAAGGGTV0GTl1yrAwAAE2BWEsXhnKtDAAAYYZNXgZOXXKuDAAATZhYSwiGcq8MAABhhk1fBk5dcrAMAABNoFhLBoZysQwAAGGGTWAGTl1ysgwAAE2mWEsIhnKzDAAAYYZNYQZOXXK0DAAATa5YSweGcrUMAABhhk1iBk5dcrYMAABNtVhLB4ZytwwAAGGGTWMGTl1yuAwAAE28WEsHhnK5DAAAYYZNZAZOXXK6DAAATcNYSwaGcrsMAABhhk1lBk5dcrwMAABNyVhLBoZyvQwAAGGGTWYGTl1yvgwAAE3PWEsLhnK/DAAAYYZNZwZOXXLADAAATdpYSwiGcsEMAABhhk1oBk5dcsIMAABN4lhLB4ZywwwAAGGGTWkGTl1yxAwAAE3pWEsJhnLFDAAAYYZNagZOXXLGDAAATfJYSweGcscMAABhhk1rBk5dcsgMAABN+VhLCIZyyQwAAGGGTWwGTl1yygwAAE0BWUsGhnLLDAAAYYZNbQZOXXLMDAAATQdZSwWGcs0MAABhhk1uBk5dcs4MAABNDFlLCYZyzwwAAGGGTW8GTl1y0AwAAE0VWUsEhnLRDAAAYYZNcAZOXXLSDAAATRlZSwSGctMMAABhhk1xBk5dctQMAABNHVlLC4Zy1QwAAGGGTXIGTl1y1gwAAE0oWUsIhnLXDAAAYYZNcwZOXXLYDAAATTBZSwSGctkMAABhhk10Bk5dctoMAABNNFlLCIZy2wwAAGGGTXUGTl1y3AwAAE08WUsHhnLdDAAAYYZNdgZOXXLeDAAATUNZSwmGct8MAABhhk13Bk5dcuAMAABNTFlLCIZy4QwAAGGGTXgGTl1y4gwAAE1UWUsLhnLjDAAAYYZNeQZOXXLkDAAATV9ZSwmGcuUMAABhhk16Bk5dcuYMAABNaFlLCoZy5wwAAGGGTXsGTl1y6AwAAE1yWUsIhnLpDAAAYYZNfAZOXXLqDAAATXpZSwiGcusMAABhhk19Bk5dcuwMAABNgllLCIZy7QwAAGGGTX4GTl1y7gwAAE2KWUsGhnLvDAAAYYZNfwZOXXLwDAAATZBZSwmGcvEMAABhhk2ABk5dcvIMAABNmVlLCYZy8wwAAGGGTYEGTl1y9AwAAE2iWUsJhnL1DAAAYYZNggZOXXL2DAAATatZSwiGcvcMAABhhk2DBk5dcvgMAABNs1lLCIZy+QwAAGGGTYQGTl1y+gwAAE27WUsJhnL7DAAAYYZNhQZOXXL8DAAATcRZSweGcv0MAABhhk2GBk5dcv4MAABNy1lLCIZy/wwAAGGGTYcGTl1yAA0AAE3TWUsLhnIBDQAAYYZNiAZOXXICDQAATd5ZSwWGcgMNAABhhk2JBk5dcgQNAABN41lLBYZyBQ0AAGGGTYoGTl1yBg0AAE3oWUsEhnIHDQAAYYZNiwZOXXIIDQAATexZSweGcgkNAABhhk2MBk5dcgoNAABN81lLC4ZyCw0AAGGGTY0GTl1yDA0AAE3+WUsLhnINDQAAYYZNjgZOXXIODQAATQlaSwuGcg8NAABhhk2PBk5dchANAABNFFpLCIZyEQ0AAGGGTZAGTl1yEg0AAE0cWksIhnITDQAAYYZNkQZOXXIUDQAATSRaSweGchUNAABhhk2SBk5dchYNAABNK1pLBYZyFw0AAGGGTZMGTl1yGA0AAE0wWksIhnIZDQAAYYZNlAZOXXIaDQAATThaSwiGchsNAABhhk2VBk5dchwNAABNQFpLBIZyHQ0AAGGGTZYGTl1yHg0AAE1EWksIhnIfDQAAYYZNlwZOXXIgDQAATUxaSweGciENAABhhk2YBk5dciINAABNU1pLB4ZyIw0AAGGGTZkGTl1yJA0AAE1aWksJhnIlDQAAYYZNmgZOXXImDQAATWNaSweGcicNAABhhk2bBk5dcigNAABNalpLCIZyKQ0AAGGGTZwGTl1yKg0AAE1yWksFhnIrDQAAYYZNnQZOXXIsDQAATXdaSweGci0NAABhhk2eBk5dci4NAABNflpLBoZyLw0AAGGGTZ8GTl1yMA0AAE2EWksIhnIxDQAAYYZNoAZOXXIyDQAATYxaSweGcjMNAABhhk2hBk5dcjQNAABNk1pLC4ZyNQ0AAGGGTaIGTl1yNg0AAE2eWksHhnI3DQAAYYZNowZOXXI4DQAATaVaSwaGcjkNAABhhk2kBk5dcjoNAABNq1pLB4ZyOw0AAGGGTaUGTl1yPA0AAE2yWksIhnI9DQAAYYZNpgZOXXI+DQAATbpaSwmGcj8NAABhhk2nBk5dckANAABNw1pLCYZyQQ0AAGGGTagGTl1yQg0AAE3MWksGhnJDDQAAYYZNqQZOXXJEDQAATdJaSweGckUNAABhhk2qBk5dckYNAABN2VpLBIZyRw0AAGGGTasGTl1ySA0AAE3dWksGhnJJDQAAYYZNrAZOXXJKDQAATeNaSwiGcksNAABhhk2tBk5dckwNAABN61pLC4ZyTQ0AAGGGTa4GTl1yTg0AAE32WksIhnJPDQAAYYZNrwZOXXJQDQAATf5aSwqGclENAABhhk2wBk5dclINAABNCFtLCIZyUw0AAGGGTbEGTl1yVA0AAE0QW0sGhnJVDQAAYYZNsgZOXXJWDQAATRZbSwmGclcNAABhhk2zBk5dclgNAABNH1tLCIZyWQ0AAGGGTbQGTl1yWg0AAE0nW0sKhnJbDQAAYYZNtQZOXXJcDQAATTFbSwiGcl0NAABhhk22Bk5dcl4NAABNOVtLBIZyXw0AAGGGTbcGTl1yYA0AAE09W0sEhnJhDQAAYYZNuAZOXXJiDQAATUFbSwmGcmMNAABhhk25Bk5dcmQNAABNSltLBoZyZQ0AAGGGTboGTl1yZg0AAE1QW0sIhnJnDQAAYYZNuwZOXXJoDQAATVhbSwiGcmkNAABhhk28Bk5dcmoNAABNYFtLBIZyaw0AAGGGTb0GTl1ybA0AAE1kW0sHhnJtDQAAYYZNvgZOXXJuDQAATWtbSwuGcm8NAABhhk2/Bk5dcnANAABNdltLBYZycQ0AAGGGTcAGTl1ycg0AAE17W0sGhnJzDQAAYYZNwQZOXXJ0DQAATYFbSwuGcnUNAABhhk3CBk5dcnYNAABNjFtLDIZydw0AAGGGTcMGTl1yeA0AAE2YW0sGhnJ5DQAAYYZNxAZOXXJ6DQAATZ5bSwqGcnsNAABhhk3FBk5dcnwNAABNqFtLCIZyfQ0AAGGGTcYGTl1yfg0AAE2wW0sIhnJ/DQAAYYZNxwZOXXKADQAATbhbSwaGcoENAABhhk3IBk5dcoINAABNvltLBoZygw0AAGGGTckGTl1yhA0AAE3EW0sHhnKFDQAAYYZNygZOXXKGDQAATctbSwmGcocNAABhhk3LBk5dcogNAABN1FtLCIZyiQ0AAGGGTcwGTl1yig0AAE3cW0sJhnKLDQAAYYZNzQZOXXKMDQAATeVbSwmGco0NAABhhk3OBk5dco4NAABN7ltLB4Zyjw0AAGGGTc8GTl1ykA0AAE31W0sIhnKRDQAAYYZN0AZOXXKSDQAATf1bSwmGcpMNAABhhk3RBk5dcpQNAABNBlxLB4ZylQ0AAGGGTdIGTl1ylg0AAE0NXEsKhnKXDQAAYYZN0wZOXXKYDQAATRdcSwmGcpkNAABhhk3UBk5dcpoNAABNIFxLCIZymw0AAGGGTdUGTl1ynA0AAE0oXEsGhnKdDQAAYYZN1gZOXXKeDQAATS5cSwSGcp8NAABhhk3XBk5dcqANAABNMlxLCIZyoQ0AAGGGTdgGTl1yog0AAE06XEsGhnKjDQAAYYZN2QZOXXKkDQAATUBcSwmGcqUNAABhhk3aBk5dcqYNAABNSVxLCIZypw0AAGGGTdsGTl1yqA0AAE1RXEsJhnKpDQAAYYZN3AZOXXKqDQAATVpcSwiGcqsNAABhhk3dBk5dcqwNAABNYlxLC4ZyrQ0AAGGGTd4GTl1yrg0AAE1tXEsHhnKvDQAAYYZN3wZOXXKwDQAATXRcSwiGcrENAABhhk3gBk5dcrINAABNfFxLCIZysw0AAGGGTeEGTl1ytA0AAE2EXEsIhnK1DQAAYYZN4gZOXXK2DQAATYxcSwmGcrcNAABhhk3jBk5dcrgNAABNlVxLCIZyuQ0AAGGGTeQGTl1yug0AAE2dXEsIhnK7DQAAYYZN5QZOXXK8DQAATaVcSweGcr0NAABhhk3mBk5dcr4NAABNrFxLC4Zyvw0AAGGGTecGTl1ywA0AAE23XEsLhnLBDQAAYYZN6AZOXXLCDQAATcJcSwiGcsMNAABhhk3pBk5dcsQNAABNylxLB4ZyxQ0AAGGGTeoGTl1yxg0AAE3RXEsIhnLHDQAAYYZN6wZOXXLIDQAATdlcSweGcskNAABhhk3sBk5dcsoNAABN4FxLBoZyyw0AAGGGTe0GTl1yzA0AAE3mXEsJhnLNDQAAYYZN7gZOXXLODQAATe9cSwuGcs8NAABhhk3vBk5dctANAABN+lxLDIZy0Q0AAGGGTfAGTl1y0g0AAE0GXUsIhnLTDQAAYYZN8QZOXXLUDQAATQ5dSwuGctUNAABhhk3yBk5dctYNAABNGV1LCYZy1w0AAGGGTfMGTl1y2A0AAE0iXUsEhnLZDQAAYYZN9AZOXXLaDQAATSZdSwSGctsNAABhhk31Bk5dctwNAABNKl1LBYZy3Q0AAGGGTfYGTl1y3g0AAE0vXUsGhnLfDQAAYYZN9wZOXXLgDQAATTVdSwiGcuENAABhhk34Bk5dcuINAABNPV1LCYZy4w0AAGGGTfkGTl1y5A0AAE1GXUsJhnLlDQAAYYZN+gZOXXLmDQAATU9dSwiGcucNAABhhk37Bk5dcugNAABNV11LCIZy6Q0AAGGGTfwGTl1y6g0AAE1fXUsGhnLrDQAAYYZN/QZOXXLsDQAATWVdSwaGcu0NAABhhk3+Bk5dcu4NAABNa11LC4Zy7w0AAGGGTf8GTl1y8A0AAE12XUsIhnLxDQAAYYZNAAdOXXLyDQAATX5dSwqGcvMNAABhhk0BB05dcvQNAABNiF1LCIZy9Q0AAGGGTQIHTl1y9g0AAE2QXUsGhnL3DQAAYYZNAwdOXXL4DQAATZZdSwuGcvkNAABhhk0EB05dcvoNAABNoV1LCoZy+w0AAGGGTQUHTl1y/A0AAE2rXUsMhnL9DQAAYYZNBgdOXXL+DQAATbddSwiGcv8NAABhhk0HB05dcgAOAABNv11LCYZyAQ4AAGGGTQgHTl1yAg4AAE3IXUsEhnIDDgAAYYZNCQdOXXIEDgAATcxdSwiGcgUOAABhhk0KB05dcgYOAABN1F1LBoZyBw4AAGGGTQsHTl1yCA4AAE3aXUsJhnIJDgAAYYZNDAdOXXIKDgAATeNdSwuGcgsOAABhhk0NB05dcgwOAABN7l1LC4ZyDQ4AAGGGTQ4HTl1yDg4AAE35XUsHhnIPDgAAYYZNDwdOXXIQDgAATQBeSwaGchEOAABhhk0QB05dchIOAABNBl5LCYZyEw4AAGGGTREHTl1yFA4AAE0PXksLhnIVDgAAYYZNEgdOXXIWDgAATRpeSwaGchcOAABhhk0TB05dchgOAABNIF5LCoZyGQ4AAGGGTRQHTl1yGg4AAE0qXksJhnIbDgAAYYZNFQdOXXIcDgAATTNeSwiGch0OAABhhk0WB05dch4OAABNO15LCIZyHw4AAGGGTRcHTl1yIA4AAE1DXksIhnIhDgAAYYZNGAdOXXIiDgAATUteSwmGciMOAABhhk0ZB05dciQOAABNVF5LCoZyJQ4AAGGGTRoHTl1yJg4AAE1eXksGhnInDgAAYYZNGwdOXXIoDgAATWReSwiGcikOAABhhk0cB05dcioOAABNbF5LC4ZyKw4AAGGGTR0HTl1yLA4AAE13XksHhnItDgAAYYZNHgdOXXIuDgAATX5eSwiGci8OAABhhk0fB05dcjAOAABNhl5LCYZyMQ4AAGGGTSAHTl1yMg4AAE2PXksHhnIzDgAAYYZNIQdOXXI0DgAATZZeSwWGcjUOAABhhk0iB05dcjYOAABNm15LBIZyNw4AAGGGTSMHTl1yOA4AAE2fXksIhnI5DgAAYYZNJAdOXXI6DgAATadeSwiGcjsOAABhhk0lB05dcjwOAABNr15LBYZyPQ4AAGGGTSYHTl1yPg4AAE20XksJhnI/DgAAYYZNJwdOXXJADgAATb1eSwiGckEOAABhhk0oB05dckIOAABNxV5LB4ZyQw4AAGGGTSkHTl1yRA4AAE3MXksFhnJFDgAAYYZNKgdOXXJGDgAATdFeSwiGckcOAABhhk0rB05dckgOAABN2V5LC4ZySQ4AAGGGTSwHTl1ySg4AAE3kXksJhnJLDgAAYYZNLQdOXXJMDgAATe1eSwiGck0OAABhhk0uB05dck4OAABN9V5LCIZyTw4AAGGGTS8HTl1yUA4AAE39XksMhnJRDgAAYYZNMAdOXXJSDgAATQlfSwiGclMOAABhhk0xB05dclQOAABNEV9LCoZyVQ4AAGGGTTIHTl1yVg4AAE0bX0sJhnJXDgAAYYZNMwdOXXJYDgAATSRfSwqGclkOAABhhk00B05dcloOAABNLl9LB4ZyWw4AAGGGTTUHTl1yXA4AAE01X0sJhnJdDgAAYYZNNgdOXXJeDgAATT5fSwuGcl8OAABhhk03B05dcmAOAABNSV9LCIZyYQ4AAGGGTTgHTl1yYg4AAE1RX0sJhnJjDgAAYYZ1h1UIdmR3Q29sb3JyZA4AAE1aX059h1UEbmFtZXJlDgAATVpfWAEAAABPfXJmDgAAKFgEAAAAMUhEMl1yZw4AAChNnAdN4QdNQAhNWghNighN9AhNQwlNhAlNHApNLwpNeQpNxwpNXQtN4wtNBwxNOgxNXgxNnAxNrgxNmQ1N5w1NPg5NYw5Nqw5N5g5N+Q5NDA9NLA9NgA9N/Q9NWxBNkBBNnhBN3hBNXhFNihFNYBJNcxJNvRJN+BJNoRNNhhRNMRVNdhVN1RVN7xVNHxZNiRZN2BZNGRdNsRdNxBdNDhhNXBhN8xhNehlNnhlN0hlN9hlNNBpNRhpNMhtNgBtN1xtN/BtNRBxNfxxNkhxNpRxNxRxNGR1Nlx1N9h1NKx5NOR5NeR5N+R5NJR9N+x9NDiBNWCBNkyBNPCFNISJNzCJNESNNcCNNiiNNuiNNJCRNcyRNtCRNTCVNXyVNqSVN9yVNjiZNFSdNOSdNbCdNkCdNzidN4CdNyyhNGSlNcClNlSlN3SlNGCpNKypNPipNXipNsipNLytNjStNwitN0CtNECxNkCxNvCxNki1NpS1N7y1NKi5N0y5NuC9NYzBNqDBNBzFNITFNUTFNuzFNCjJNSzJN4zJN9jJNQDNNjjNNJTRNrDRN0DRNBDVNKDVNZjVNeDVNZDZNsjZNCTdNLjdNdjdNsTdNxDdN1zdN9zdNSzhNyDhNJjlNWzlNaTlNqTlNKTpNVTpNKztNPjtNiDtNwztNbDxNUT1N/D1NQT5NoD5Nuj5N6j5NVD9Noz9N5D9NfEBNj0BN2UBNJ0FNvkFNRUJNaUJNnEJNwEJN/kJNEENN+0NNSURNoERNxURNDUVNSEVNW0VNbkVNjkVN4kVNX0ZNvUZN8kZNAEdNQEdNwEdN7EdNwkhN1UhNH0lNWklNA0pN6EpNk0tN2EtNN0xNUUxNgUxN60xNOk1Ne01NE05NJk5NcE5Nvk5NVE9N2k9N/k9NMVBNVVBNk1BNpVBNkFFN3lFNNVJNWlJNolJN3VJN8FJNA1NNI1NNd1NN9VNNVFRNiVRNl1RN11RNV1VNg1VNWVZNbFZNtlZN8VZNmldNf1hlWAQAAAAxSEQxXXJoDgAAKE2ZB03eB009CE1XCE2HCE3VCE3xCE1ACU2BCU0ZCk0sCk12Ck3ECk1aC03gC00EDE03DE1bDE2rDE1XDU3kDU07Dk1gDk2oDk3jDk32Dk0JD019D03bEE0CEU1bEU1dEk1wEk26Ek31Ek05E014E03YE03rE00uFU1zFU3SFU3sFU0cFk1qFk2GFk3VFk0WF02uF03BF00LGE1ZGE3wGE13GU2bGU3PGU3zGU1DGk3wGk19G03UG035G01BHE18HE2PHE2iHE0WHU12Hk2dHk32Hk34H00LIE1VIE2QIE3UIE0TIU1zIU2GIU3JIk0OI01tI02HI023I00FJE0hJE1wJE2xJE1JJU1cJU2mJU30JU2LJk0SJ002J01pJ02NJ03dJ02JKE0WKU1tKU2SKU3aKU0VKk0oKk07Kk2vKk0NLE00LE2NLE2PLU2iLU3sLU0nLk1rLk2qLk0KL00dL01gME2lME0EMU0eMU1OMU2cMU24MU0HMk1IMk3gMk3zMk09M02LM00iNE2pNE3NNE0BNU0lNU11NU0iNk2vNk0GN00rN01zN02uN03BN03UN01IOE2mOU3NOU0mOk0oO007O02FO03AO00EPE1DPE2jPE22PE35PU0+Pk2dPk23Pk3nPk01P01RP02gP03hP015QE2MQE3WQE0kQU27QU1CQk1mQk2ZQk29Qk0NQ025Q01GRE2dRE3CRE0KRU1FRU1YRU1rRU3fRU09R01kR029R02/SE3SSE0cSU1XSU2bSU3aSU06Sk1NSk2QS03VS000TE1OTE1+TE3MTE3oTE03TU14TU0QTk0jTk1tTk27Tk1RT03XT037T00uUE1SUE2iUE1OUU3bUU0yUk1XUk2fUk3aUk3tUk0AU010U03UVE37VE1UVU1WVk1pVk2zVk3uVk0yV01xV03RV03kV2VYAgAAAE82XXJpDgAATacGYVgCAAAATzRdcmoOAABNfwZhWAIAAABPMl1yaw4AAChNfAZNkAZlWAMAAABDRzJdcmwOAAAoSx9LPUtFS1VLzU0YAU0wAU1lAU1sAU2fAU2mAU2yAU25AU3bAU0DA01GA03DA00uBE2OBE3PBE36BE2WBU2qBU33BU3+BU0WBk0vBk1IB01YB02lB03JB01jCE3LCE1sCU04Ck2QCk2tCk3aCk0BC00pC01DC01NDU12DU3NDU0GDk3MDk2jD034EE3bEU3eEk0QE00vE01uE02BE03OE03hE01NFE3dFE3tFE06FU1eFU34FU1gFk0BF03NF00lGE1CGE1vGE2WGE2+GE3ZGE3mGk0PG01mG02fG01lHE08HU2THk12H015IE2rIE3KIE0JIU0cIU1pIU18IU3oIU14Ik2IIk3VIk35Ik2TI037I02cJE1oJU3AJU3dJU0KJk0xJk1ZJk10Jk1/KE2oKE3/KE04KU3+KU3VKk0qLE0NLU0QLk1CLk1hLk2gLk2zLk0AL00TL01/L00PME0fME1sME2QME0qMU2SMU0zMk3/Mk1XM010M02hM03IM03wM00LNE0YNk1BNk2YNk3RNk2XN01uOE3DOU2mOk2pO03bO036O005PE1MPE2ZPE2sPE0YPU2oPU24PU0FPk0pPk3DPk0rP03MP02YQE3wQE0NQU06QU1hQU2JQU2kQU2vQ03YQ00vRE1oRE0uRU0FRk1aR009SE1ASU1ySU2RSU3QSU3jSU0wSk1DSk2vSk0/S01PS02cS03AS01aTE3CTE1jTU0vTk2HTk2kTk3RTk34Tk0gT006T01EUU1tUU3EUU39UU3DUk2aU03xVE3UVU3XVk0JV00oV01nV016V03HV03aV01GWE27WE3CWE3nWE33WE1BWU14WU3JWU0pWk1YWk1pWk19Wk2SWk2kWk2xWk22W03JW030W00LXE1zXE3fXE2OXU3/XU19Xk2UXk2lXk3DXk3LXk3zXk37Xk00X2VYBAAAADNIRzFdcm0OAAAoTU4HTV4HTbMKTeAKTQcLTS8LTUkLTdMNTdIOTakPTeERTeQSTYcTTVMUTeMUTfMUTUgYTXUYTZwYTcQYTd8YTWwbTWscTUIdTXwfTX8gTSIhTe4hTX4iTY4iTeMlTRAmTTcmTV8mTXomTQUpTQQqTdsqTRMtTRYuTbkuTYUvTRUwTSUwTXozTaczTc4zTfYzTRE0TZ42TZ03TXQ4Taw6Ta87TVI8TR49Ta49Tb49TRNBTUBBTWdBTY9BTapBTTVETTRFTQtGTUNITUZJTelJTbVKTUVLTVVLTapOTddOTf5OTSZPTUBPTcpRTclSTaBTTdpVTd1WTYBXTUxYZVgEAAAAM0hHMl1ybg4AAChNUQdNYQdNrAdN0AdNaghN1AhNcwlNPwpNlwpNtgpN4wpNCgtNMgtNTAtNVg1NfQ1N1g1NDQ5N1Q5NrA9NARFN5BFN5xJNFxNNOBNNdxNNihNN1xNN6hNNVhRN5hRN9hRNQRVNZRVN/xVNaRZNCBdN1BdNLBhNSxhNeBhNnxhNxxhN4hhN7xpNFhtNbxtNphtNbhxNRR1NnB5Nfx9NgiBNsiBN0yBNEiFNJSFNciFNhSFN8SFNgSJNkSJN3CJNACNNmiNNBCRNoyRNbyVNxyVN5iVNEyZNOiZNYiZNfSZNiChNryhNCClNPylNBypN3ipNMyxNFi1NGS5NSS5Nai5NqS5NvC5NCS9NHC9NiC9NGDBNKDBNczBNlzBNMTFNmzFNOjJNBjNNXjNNfTNNqjNN0TNN+TNNFDRNITZNSDZNoTZN2DZNoDdNdzhNzDlNrzpNsjtN4jtNAzxNQjxNVTxNojxNtTxNIT1NsT1NwT1NDD5NMD5Nyj5NND9N0z9Nn0BN90BNFkFNQ0FNakFNkkFNrUFNuENN30NNOERNb0RNN0VNDkZNY0dNRkhNSUlNeUlNmklN2UlN7ElNOUpNTEpNuEpNSEtNWEtNo0tNx0tNYUxNy0xNak1NNk5Njk5NrU5N2k5NAU9NKU9NQ09NTVFNdFFNzVFNBFJNzFJNo1NN+lRN3VVN4FZNEFdNMVdNcFdNg1dN0FdN41dNT1hlWAQAAAAySEQyXXJvDgAAKE2dB03iB01BCE1bCE2LCE31CE1ECU2FCU0dCk0wCk16Ck3ICk1eC03kC00IDE07DE1fDE2dDE2vDE2aDU3oDU0/Dk1kDk2sDk3nDk36Dk0ND00tD02BD03+D01cEE2REE2fEE3fEE1fEU2LEU1hEk10Ek2+Ek35Ek2iE02HFE0yFU13FU3WFU3wFU0gFk2KFk3ZFk0aF02yF03FF00PGE1dGE30GE17GU2fGU3TGU33GU01Gk1HGk0zG02BG03YG039G01FHE2AHE2THE2mHE3GHE0aHU2YHU33HU0sHk06Hk16Hk36Hk0mH038H00PIE1ZIE2UIE09IU0iIk3NIk0SI01xI02LI027I00lJE10JE21JE1NJU1gJU2qJU34JU2PJk0WJ006J01tJ02RJ03PJ03hJ03MKE0aKU1xKU2WKU3eKU0ZKk0sKk0/Kk1fKk2zKk0wK02OK03DK03RK00RLE2RLE29LE2TLU2mLU3wLU0rLk3ULk25L01kME2pME0IMU0iMU1SMU28MU0LMk1MMk3kMk33Mk1BM02PM00mNE2tNE3RNE0FNU0pNU1nNU15NU1lNk2zNk0KN00vN013N02yN03FN03YN034N01MOE3JOE0nOU1cOU1qOU2qOU0qOk1WOk0sO00/O02JO03EO01tPE1SPU39PU1CPk2hPk27Pk3rPk1VP02kP03lP019QE2QQE3aQE0oQU2/QU1GQk1qQk2dQk3BQk3/Qk0RQ038Q01KRE2hRE3GRE0ORU1JRU1cRU1vRU2PRU3jRU1gRk2+Rk3zRk0BR01BR03BR03tR03DSE3WSE0gSU1bSU0ESk3pSk2US03ZS004TE1STE2CTE3sTE07TU18TU0UTk0nTk1xTk2/Tk1VT03bT03/T00yUE1WUE2UUE2mUE2RUU3fUU02Uk1bUk2jUk3eUk3xUk0EU00kU014U032U01VVE2KVE2YVE3YVE1YVU2EVU1aVk1tVk23Vk3yVk2bV02AWGVYBAAAADJIRDFdcnAOAAAoTZoHTd8HTT4ITVgITYgITdYITfIITUEJTYIJTRoKTS0KTXcKTcUKTVsLTeELTQUMTTgMTVwMTawMTVgNTeUNTTwOTWEOTakOTeQOTfcOTQoPTX4PTdwQTQMRTVwRTV4STXESTbsSTfYSTToTTXkTTdkTTewTTS8VTXQVTdMVTe0VTR0WTWsWTYcWTdYWTRcXTa8XTcIXTQwYTVoYTfEYTXgZTZwZTdAZTfQZTUQaTfEaTX4bTdUbTfobTUIcTX0cTZAcTaMcTRcdTXceTZ4eTfceTfkfTQwgTVYgTZEgTdUgTRQhTXQhTYchTcoiTQ8jTW4jTYgjTbgjTQYkTSIkTXEkTbIkTUolTV0lTaclTfUlTYwmTRMnTTcnTWonTY4nTd4nTYooTRcpTW4pTZMpTdspTRYqTSkqTTwqTbAqTQ4sTTUsTY4sTZAtTaMtTe0tTSguTWwuTasuTQsvTR4vTWEwTaYwTQUxTR8xTU8xTZ0xTbkxTQgyTUkyTeEyTfQyTT4zTYwzTSM0Tao0Tc40TQI1TSY1TXY1TSM2TbA2TQc3TSw3TXQ3Ta83TcI3TdU3TUk4Tac5Tc45TSc6TSk7TTw7TYY7TcE7TQU8TUQ8TaQ8Tbc8Tfo9TT8+TZ4+Tbg+Teg+TTY/TVI/TaE/TeI/TXpATY1ATddATSVBTbxBTUNCTWdCTZpCTb5CTQ5DTbpDTUdETZ5ETcNETQtFTUZFTVlFTWxFTeBFTT5HTWVHTb5HTcBITdNITR1JTVhJTZxJTdtJTTtKTU5KTZFLTdZLTTVMTU9MTX9MTc1MTelMTThNTXlNTRFOTSROTW5OTbxOTVJPTdhPTfxPTS9QTVNQTaNQTU9RTdxRTTNSTVhSTaBSTdtSTe5STQFTTXVTTdVUTfxUTVVVTVdWTWpWTbRWTe9WTTNXTXJXTdJXTeVXZVgDAAAATzInXXJxDgAAKE14Bk2MBk2gBmVYAwAAAEMzJ11ycg4AAChNdQZNiQZNnQZlWAMAAAAxSFpdcnMOAAAoTcAHTXMLTScMTYIMTa4NTcQNTf0NTSoQTYEQTXQRTaoRTQMSTU0STWUTTTMUTZwUTVUVTQkZTb8ZTRoaTUcbTV0bTZYbTcQdTRweTQ8fTUUfTZ4fTegfTQAhTc4hTTciTfAiTaQmTVknTbQnTeAoTfYoTS8pTVwrTbMrTaYsTdwsTTUtTX8tTZcuTWUvTc4vTYcwTTs0TfE0TUw1TXk2TY82Tcg2TfU4TUw5TT86TXU6Tc46TRg7TTA8Tf48TWc9TSA+TdRBTYlCTeRCTRBETSZETV9ETYxGTeNGTdZHTQxITWVITa9ITcdJTZVKTf5KTbdLTWpPTR5QTXlQTaVRTbtRTfRRTSJUTXpUTW1VTaNVTfxVTUZWTV5XTSxYTZVYZVgBAAAASF1ydA4AAChNIwdNMAdNSQdNWQdNaAdNcwdNgwdNlAdNpgdNtgdNygdN2QdN6gdN9AdNAghNDghNFQhNIwhNOAhNRwhNUghNZAhNdAhNgghNmAhNrghNvghNzQhN4AhN7AhN/QhNCwlNGglNKwlNOwlNTglNYAlNbQlNfAlNkglNpAlNrglNtwlN0wlN6wlNAwpNFApNJwpNOQpNRQpNUgpNXgpNZgpNcQpNkQpNoQpNrgpNvwpNzwpN2wpN6gpN9wpNAgtNFgtNKgtNOQtNRAtNVQtNaQtNfwtNiwtNoQtNqgtNtwtNxgtN2wtN8AtN/wtNEAxNHQxNMgxNRwxNVgxNZQxNbAxNeAxNiwxNmAxNpgxNtQxN0QxN4wxN7gxN/QxNFg1NJQ1NNA1NQw1NTw1NYA1Naw1Ndw1Nhw1NlQ1NpA1Nug1Nzg1N3w1N8w1NBw5NGA5NKA5NNg5NRw5NUA5NWw5NbA5Neg5NiA5NlQ5Now5NuQ5NzQ5N3g5N8Q5NBA9NGA9NKA9NNg9NUw9NZw9NeA9NmQ9NpA9Nsw9NwA9N0w9N6A9N+Q9NChBNIBBNMRBNOBBNQBBNSxBNVxBNZhBNdxBNjBBNmhBNphBNsRBNwRBN1hBN6xBN+hBNCxFNGxFNMhFNRRFNVhFNahFNexFNhhFNkhFNoBFNuBFNzBFN3BFN6xFN+RFNERJNJBJNMxJNQxJNWBJNaxJNfhJNixJNmxJNqBJNtRJNyxJN3xJN8BJNBBNNERNNHRNNJhNNMRNNRBNNTRNNWxNNcBNNghNNkBNNnRNNrhNNwBNN0BNN4xNN+hNNCxRNGRRNKRRNQBRNThRNYBRNcRRNghRNkhRNuBRNxRRN3hRN7hRN/RRNCBVNGBVNKRVNOxVNSxVNXxVNbhVNfxVNiRVNlxVNoxVNqhVNuBVNzRVN3BVN5xVN+RVNCRZNFxZNLRZNQxZNUxZNYhZNdRZNgRZNkhZNoBZNrxZNwBZN0BZN4xZN9RZNAhdNERdNJxdNORdNQxdNTBdNaBdNgBdNmBdNqRdNvBdNzhdN2hdN5xdN8xdN+xdNBhhNJhhNNhhNQxhNVBhNZBhNcBhNfxhNjBhNlxhNqxhNvxhNzhhN2hhN6xhN/xhNFRlNIRlNOBlNQRlNThlNXRlNchlNhxlNlhlNpxlNtRlNyhlN3xlN7hlN/RlNBBpNEBpNIxpNMBpNPhpNTRpNaRpNexpNhhpNlhpNrxpNvhpNzRpN3BpN6BpN+RpNBBtNEBtNIBtNLhtNPRtNUxtNZxtNeBtNjBtNoBtNsRtNwRtNzxtN4BtN6RtN9BtNBRxNExxNIRxNLhxNPBxNUhxNZhxNdxxNihxNnRxNsRxNwRxNzxxN7BxNAB1NER1NMh1NPR1NTB1NWh1NbR1Ngh1Nkx1NpB1Nuh1Nyx1N0h1N2h1N5R1N8h1NAR5NEh5NJx5NNR5NQR5NTB5NXB5NcR5Nhh5NlR5Nph5Nth5NzR5N4B5N8R5NBR9NFh9NIR9NLR9NOx9NUx9NZx9Ndx9Nhh9NlB9NrB9Nvx9Nzh9N3h9N8x9NBiBNGSBNJiBNNiBNQyBNUCBNZiBNeiBNiyBNnyBNrCBNuCBNwSBNzCBN3yBN6CBN9iBNCyFNHSFNKyFNOCFNSSFNWyFNayFNfiFNlSFNpiFNtCFNxCFN2yFN6SFN+yFNDCJNHSJNLSJNUyJNYCJNeSJNiSJNmCJNoyJNsyJNxCJN1iJN5iJN+iJNCSNNGiNNJCNNMiNNPiNNRSNNUyNNaCNNdyNNgiNNlCNNpCNNsiNNyCNN3iNN7iNN/SNNECRNHCRNLSRNOyRNSiRNWyRNayRNfiRNkCRNnSRNrCRNwiRN1CRN3iRN5yRNAyVNGyVNMyVNRCVNVyVNaSVNdSVNgiVNjiVNliVNoSVNwSVN0SVN3iVN7yVN/yVNCyZNGiZNJyZNMiZNRiZNWiZNaSZNdSZNhiZNmiZNsCZNvCZN0yZN3CZN6SZN+CZNDSdNIidNMSdNQidNTydNZCdNeSdNiCdNlydNnidNqidNvSdNyidN2CdN5ydNAyhNFShNIChNLyhNSChNVyhNZihNdShNgShNkihNnShNqShNuShNxyhN1ihN7ChNAClNESlNJSlNOSlNSilNWilNaClNeSlNgilNjSlNnilNrClNuilNxylN1SlN6ylN/ylNECpNIypNNipNSipNWipNaCpNhSpNmSpNqipNyypN1ipN5SpN8ipNBStNGitNKytNPCtNUitNYytNaitNcitNfStNiStNmCtNqStNvitNzCtN2CtN4ytN8ytNCCxNHSxNLCxNPSxNTSxNZCxNdyxNiCxNnCxNrSxNuCxNxCxN0ixN6ixN/ixNDi1NHS1NKy1NQy1NVi1NZS1NdS1Nii1NnS1NsC1NvS1NzS1N2i1N5y1N/S1NES5NIi5NNi5NQy5NTy5NWC5NYy5Ndi5Nfy5NjS5Noi5NtC5Nwi5Nzy5N4C5N8i5NAi9NFS9NLC9NPS9NSy9NWy9Nci9NgC9Nki9Noy9NtC9NxC9N6i9N9y9NEDBNIDBNLzBNOjBNSjBNWzBNbTBNfTBNkTBNoDBNsTBNuzBNyTBN1TBN3DBN6jBN/zBNDjFNGTFNKzFNOzFNSTFNXzFNdTFNhTFNlDFNpzFNszFNxDFN0jFN4TFN8jFNAjJNFTJNJzJNNDJNQzJNWTJNazJNdTJNfjJNmjJNsjJNyjJN2zJN7jJNADNNDDNNGTNNJTNNLTNNODNNWDNNaDNNdTNNhjNNljNNojNNsTNNvjNNyTNN3TNN8TNNADRNDDRNHTRNMTRNRzRNUzRNajRNczRNgDRNjzRNpDRNuTRNyDRN2TRN5zRN/DRNETVNIDVNLzVNNjVNQjVNVTVNYjVNcDVNfzVNmzVNrTVNuDVNyDVN4TVN8DVN/zVNDjZNGjZNKzZNNjZNQjZNUjZNYDZNbzZNhTZNmTZNqjZNvjZN0jZN4zZN8zZNATdNEjdNGzdNJjdNNzdNRTdNUzdNYDdNbjdNhDdNmDdNqTdNvDdNzzdN4zdN8zdNAThNHjhNMjhNQzhNZDhNbzhNfjhNizhNnjhNszhNxDhN1ThN6zhN/DhNAzlNCzlNFjlNIjlNMTlNQjlNVzlNZTlNcTlNfDlNjDlNoTlNtjlNxTlN1jlN5jlN/TlNEDpNITpNNTpNRjpNUTpNXTpNazpNgzpNlzpNpzpNtjpNxDpN3DpN7zpN/jpNDjtNIztNNjtNSTtNVjtNZjtNcztNgDtNljtNqjtNuztNzztN3DtN6DtN8TtN/DtNDzxNGDxNJjxNOzxNTTxNWzxNaDxNeTxNizxNmzxNrjxNxTxN1jxN5DxN9DxNCz1NGT1NKz1NPD1NTT1NXT1Ngz1NkD1NqT1NuT1NyD1N0z1N4z1N9D1NBj5NFj5NKj5NOT5NSj5NVD5NYj5Nbj5NdT5Ngz5NmD5Npz5Nsj5NxD5N1D5N4j5N+D5NDj9NHj9NLT9NQD9NTD9NXT9Naz9Nej9Niz9Nmz9Nrj9NwD9NzT9N3D9N8j9NBEBNDkBNF0BNM0BNS0BNY0BNdEBNh0BNmUBNpUBNskBNvkBNxkBN0UBN8UBNAUFNDkFNH0FNL0FNO0FNSkFNV0FNYkFNdkFNikFNmUFNpUFNtkFNykFN4EFN7EFNA0JNDEJNGUJNKEJNPUJNUkJNYUJNckJNf0JNlEJNqUJNuEJNx0JNzkJN2kJN7UJN+kJNCENNF0NNM0NNRUNNUENNX0NNeENNh0NNlkNNpUNNsUNNwkNNzUNN2UNN6UNN90NNBkRNHERNMERNQURNVURNaURNekRNikRNmERNqURNskRNvURNzkRN3ERN6kRN90RNBUVNG0VNL0VNQEVNU0VNZkVNekVNikVNmEVNtUVNyUVN2kVN+0VNBkZNFUZNIkZNNUZNSkZNW0ZNbEZNgkZNk0ZNmkZNokZNrUZNuUZNyEZN2UZN7kZN/EZNCEdNE0dNI0dNOEdNTUdNXEdlKE1tR019R02UR02nR024R03MR03dR03oR030R00CSE0aSE0uSE0+SE1NSE1bSE1zSE2GSE2VSE2lSE26SE3NSE3gSE3tSE39SE0KSU0XSU0tSU1BSU1SSU1mSU1zSU1/SU2ISU2TSU2mSU2vSU29SU3SSU3kSU3ySU3/SU0QSk0iSk0ySk1FSk1cSk1tSk17Sk2LSk2iSk2wSk3CSk3TSk3kSk30Sk0aS00nS01AS01QS01fS01qS016S02LS02dS02tS03BS03QS03hS03rS035S00FTE0MTE0aTE0vTE0+TE1JTE1bTE1rTE15TE2PTE2lTE21TE3ETE3XTE3jTE30TE0CTU0RTU0iTU0yTU1FTU1XTU1kTU1zTU2JTU2bTU2lTU2uTU3KTU3iTU36TU0LTk0eTk0wTk08Tk1JTk1VTk1dTk1oTk2ITk2YTk2lTk22Tk3GTk3STk3hTk3uTk35Tk0NT00hT00wT007T01MT01gT012T02CT02YT02hT02uT029T03ST03nT032T00HUE0UUE0pUE0+UE1NUE1cUE1jUE1vUE2CUE2PUE2dUE2sUE3IUE3aUE3lUE30UE0NUU0cUU0rUU06UU1GUU1XUU1iUU1uUU1+UU2MUU2bUU2xUU3FUU3WUU3qUU3+UU0PUk0fUk0tUk0+Uk1HUk1SUk1jUk1xUk1/Uk2MUk2aUk2wUk3EUk3VUk3oUk37Uk0PU00fU00tU01KU01eU01vU02QU02bU02qU024U03LU03gU03xU00CVE0YVE0pVE0wVE04VE1DVE1QVE1fVE1wVE2FVE2TVE2fVE2qVE26VE3PVE3kVE3zVE0EVU0UVU0rVU0+VU1PVU1jVU10VU1/VU2LVU2ZVU2xVU3FVU3VVU3kVU3yVU0KVk0dVk0sVk08Vk1RVk1kVk13Vk2EVk2UVk2hVk2uVk3EVk3YVk3pVk39Vk0KV00WV00fV00qV009V01GV01UV01pV017V02JV02WV02nV025V03JV03cV03zV00EWE0SWE0iWE05WE1HWE1ZWE1qWE17WE2LWGVYAwAAADFIQl1ydQ4AAChNFgdNJQdNMgdNPAdNagdNdQdNhQdNlgdNuAdN2wdN7AdN9gdNBAhNJQhNOghNVAhNdghNhAhNmghNsAhNwAhN4ghN7ghN/whNDQlNHAlNLQlNPQlNUAlNYglNfglNlAlNpglNsAlNwglN1QlN7QlNBQpNFgpNKQpNRwpNVApNYApNcwpNhApNowpNwQpN0QpN7ApN+QpNGAtNOwtNVwtNawtNgQtNjQtNlwtNrAtNuQtNyAtN3QtN8gtNAQxNEgxNHwxNNAxNSQxNWAxNegxNjQxNmgxNqAxNwAxN0wxN5QxN8AxN/wxNGA1NJw1NNg1NRQ1NYg1NbQ1NiQ1Nlw1Npg1NvA1N4Q1N9Q1NGg5NKg5NOA5NSQ5NXQ5Nbg5NfA5Nig5Nlw5NpQ5Nuw5N4A5N8w5NBg9NGg9NKg9NOA9NQg9NVQ9NaQ9Neg9Niw9Nmw9NtQ9Nwg9N1Q9N6g9N+w9NDBBNIhBNQhBNTRBNWRBNaBBNeRBNjhBNnBBNqBBNsxBNwxBN2BBN7RBNDRFNHRFNNBFNRxFNWBFNbBFNiBFNlBFNohFNuhFNzhFN7RFN+xFNExJNJhJNNRJNRRJNWhJNbRJNgBJNjRJNnRJNqhJNtxJNzRJN8hJNBhNNHxNNRhNNTxNNXRNNkhNNnxNNsBNNwhNN/BNNDRRNGxRNKxRNQhRNYhRNcxRNhBRNlBRNqxRNuhRNxxRN0RRN/xRNChVNGhVNKxVNTRVNcBVNgRVNixVNmRVNuhVNzxVN6RVNCxZNGRZNLxZNRRZNVRZNdxZNgxZNlBZNohZNsRZNwhZN0hZN5RZN9xZNExdNKRdNOxdNRRdNVxdNahdNghdNmhdNqxdNvhdN3BdN6RdN9RdNCBhNGRhNOBhNVhhNZhhNgRhNjhhNrRhN0BhN7RhNARlNFxlNIxlNLhlNQxlNUBlNXxlNdBlNiRlNmBlNqRlNtxlNzBlN4RlN8BlNEhpNJRpNMhpNQBpNWBpNaxpNfRpNiBpNmBpNsRpNwBpNzxpN3hpN+xpNBhtNIhtNMBtNPxtNVRtNehtNjhtNsxtNwxtN0RtN4htN9htNBxxNFRxNIxxNMBxNPhxNVBxNeRxNjBxNnxxNsxxNwxxN0RxN2xxN7hxNAh1NEx1NJB1NNB1NTh1NXB1Nbx1NhB1NlR1Nph1NvB1N3B1N5x1N9B1NAx5NFB5NKR5NNx5NQx5NTh5NXh5Ncx5NiB5NqB5NuB5Nzx5N4h5N8x5NBx9NIx9NLx9NPR9NVR9NaR9NiB9Nlh9Nrh9NwR9N0B9N4B9N9R9NCCBNGyBNKCBNOCBNRSBNUiBNaCBNjSBNoSBNuiBN4SBN6iBN+CBNLSFNOiFNSyFNXSFNlyFNqCFNtiFNxiFN3SFN/SFNDiJNHyJNLyJNRiJNVSJNYiJNbCJNmiJNpSJNtSJNxiJN6CJNCyNNHCNNJiNNNCNNVSNNaiNNhCNNpiNNtCNNyiNN4CNN8CNNEiRNHiRNLyRNPSRNTCRNXSRNbSRNgCRNkiRNriRNxCRN1iRN4CRN8iRNBSVNHSVNNSVNRiVNWSVNdyVNhCVNkCVNoyVNtCVN0yVN8SVNASZNHCZNKSZNSCZNayZNiCZNnCZNsiZNviZNySZN3iZN6yZN+iZNDydNJCdNMydNRCdNUSdNZidNeydNiidNrCdNvydNzCdN2idN8idNBShNFyhNIihNMShNSihNWShNaChNdyhNlChNnyhNuyhNyShN2ChN7ihNEylNJylNTClNXClNailNeylNjylNoClNrilNvClNySlN1ylN7SlNEipNJSpNOCpNTCpNXCpNaipNdCpNhypNmypNrCpNvSpNzSpN5ypN9CpNBytNHCtNLStNPitNVCtNdCtNfytNiytNmitNqytNwCtNzitN2itN5StN9StNCixNHyxNPyxNTyxNZixNeSxNiixNnixNuixNxixN1CxN7CxNAC1NHy1NLS1NRS1NWC1NZy1Ndy1NjC1Nny1Nsi1Nvy1Nzy1N3C1N6S1N/y1NJC5NOC5NUS5NeC5NgS5Njy5NxC5N0S5N4i5N9C5NLi9NPy9NTS9NXS9NdC9NlC9NpS9Nti9Nxi9N3S9N7C9N+S9NAzBNMTBNPDBNTDBNXTBNfzBNojBNszBNvTBNyzBN7DBNATFNGzFNPTFNSzFNYTFNdzFNhzFNqTFNtTFNxjFN1DFN4zFN9DFNBDJNFzJNKTJNRTJNWzJNbTJNdzJNiTJNnDJNtDJNzDJN3TJN8DJNDjNNGzNNJzNNOjNNSzNNajNNiDNNmDNNszNNwDNN3zNNAjRNHzRNMzRNSTRNVTRNYDRNdTRNgjRNkTRNpjRNuzRNyjRN2zRN6TRN/jRNEzVNIjVNRDVNVzVNZDVNcjVNijVNnTVNrzVNujVNyjVN4zVN8jVNATZNEDZNLTZNODZNVDZNYjZNcTZNhzZNrDZNwDZN5TZN9TZNAzdNFDdNKDdNOTdNRzdNVTdNYjdNcDdNhjdNqzdNvjdN0TdN5TdN9TdNAzhNDThNIDhNNDhNRThNVjhNZjhNgDhNjThNoDhNtThNxjhN1zhN7ThNDTlNGDlNJDlNMzlNRDlNWTlNZzlNczlNfjlNjjlNozlNuDlN2DlN6DlN/zlNEjpNIzpNNzpNUzpNXzpNbTpNhTpNmTpNuDpNxjpN3jpN8TpNADtNEDtNJTtNODtNSztNWDtNaDtNdTtNgjtNmDtNvTtN0TtN6jtNETxNGjxNKDxNXTxNajxNezxNjTxNxzxN2DxN5jxN9jxNDT1NLT1NPj1NTz1NXz1Ndj1NhT1Nkj1NnD1Nyj1N1T1N5T1N9j1NGD5NOz5NTD5NVj5NZD5NhT5Nmj5NtD5N1j5N5D5N+j5NED9NID9NQj9NTj9NXz9NbT9NfD9NjT9NnT9NsD9Nwj9N3j9N9D9NBkBNEEBNIkBNNUBNTUBNZUBNdkBNiUBNp0BNtEBNwEBN00BN5EBNA0FNIUFNMUFNTEFNWUFNeEFNm0FNuEFNzEFN4kFN7kFN+UFNDkJNG0JNKkJNP0JNVEJNY0JNdEJNgUJNlkJNq0JNukJN3EJN70JN/EJNCkNNIkNNNUNNR0NNUkNNYUNNekNNiUNNmENNp0NNxENNz0NN60NN+UNNCERNHkRNQ0RNV0RNfERNjERNmkRNq0RNv0RN0ERN3kRN7ERN+URNB0VNHUVNQkVNVUVNaEVNfEVNjEVNmkVNpEVNt0VNy0VN3EVN7UVN/UVNF0ZNJEZNN0ZNTEZNXUZNbkZNhEZNpEZNr0ZNu0ZNykZN20ZN8EZN/kZNCkdNFUdNJUdNOkdNT0dNb0dNf0dNlkdNqUdNukdNzkdN6kdN9kdNBEhNHEhNMEhNT0hNXUhNdUhNiEhNl0hNp0hNvEhNz0hN4khN70hN/0hNDElNGUlNL0lNVElNaElNgUlNqElNsUlNv0lN9ElNAUpNEkpNJEpNXkpNb0pNfUpNjUpNpEpNxEpN1UpN5kpN9kpNDUtNHEtNKUtNM0tNYUtNbEtNfEtNjUtNr0tN0ktN40tN7UtN+0tNHExNMUxNS0xNbUxNe0xNkUxNp0xNt0xN2UxN5UxN9kxNBE1NE01NJE1NNE1NR01NWU1NdU1Ni01NnU1Np01NuU1NzE1N5E1N/E1NDU5NIE5NPk5NS05NV05Nak5Ne05Nmk5NuE5NyE5N405N8E5ND09NMk9NTk9NYk9NeE9NhE9Njk9No09NsE9Nv09N1E9N6U9N+E9NCVBNFlBNK1BNQFBNT1BNcVBNhFBNkVBNn1BNt1BNylBN3FBN51BN9lBND1FNHlFNLVFNPFFNWVFNZFFNgFFNjlFNnVFNs1FN2FFN7FFNEVJNIVJNL1JNQFJNVFJNZVJNc1JNgVJNjlJNnFJNslJN11JN6lJN/VJNEVNNIVNNL1NNOVNNTFNNYFNNcVNNglNNklNNrFNNulNNzVNN4lNN81NNBFRNGlRNOlRNRVRNUlRNYVRNclRNh1RlKE2VVE2hVE2sVE28VE3RVE3mVE0GVU0WVU0tVU1AVU1RVU1lVU2BVU2NVU2bVU2zVU3HVU3mVU30VU0MVk0fVk0uVk0+Vk1TVk1mVk15Vk2GVk2WVk2jVk2wVk3GVk3rVk3/Vk0YV00/V01IV01WV02LV02YV02pV027V031V00GWE0UWE0kWE07WE1bWE1sWE19WE2NWGVYAQAAAFBdcnYOAAAoTW4GTYIGTZYGZVgDAAAAMUhBXXJ3DgAAKE0PCE0WCE1ICE24CU1nCk2iC01mDE1tDE22DE1RDk0yEE05EE18EU0nE02kFU2rFU3dFU1NF038F005GU3+GU0FGk1OGk3qG03MHU3THU0XH03CIE0/I01GI014I03oJE2XJU3UJk2YJ02fJ03oJ02DKU1kK01rK02uLE1ZLk3WME3dME0PMU1/Mk0uM01rNE0wNU03NU2ANU0cN039OE0EOU1HOk3yO01vPk12Pk2oPk0YQE3HQE0EQk3IQk3PQk0YQ02zRE2URk2bRk3eR02JSU0GTE0NTE0/TE2vTU1eTk2ZT01dUE1kUE2tUE1IUk0qVE0xVE11VU0gV2VYAwAAAEMyJ11yeA4AAChNdwZNiwZNnwZlWAMAAAAxSERdcnkOAAAoTUAHTbwHTSkITZ4ITZgJTcYJTdkJTfEJTYgKTRwLTW8LTZsLTcwLTSMMTX4MTcQMTdcMTQMNTaoNTcANTfkNTb8OTUYPTY8PTRAQTSYQTX0QTccQTSERTXARTaYRTf8RTRcSTUkSTdESTWETTS8UTZgUTdUUTVEVTb4VTTMWTS0XTVsXTW4XTYYXTR0YTbEYTQUZTTIZTWMZTbsZTRYaTVwaTW8aTZwaTUMbTVkbTZIbTVgcTd8cTSgdTaodTcAdTRgeTWIeTbweTQsfTUEfTZofTbIfTeQfTWwgTfwgTcohTTMiTXAiTewiTVkjTc4jTcgkTfYkTQklTSElTbglTUwmTaAmTc0mTf4mTVUnTbAnTfYnTQkoTTUoTdwoTfIoTSspTfEpTXgqTcEqTUIrTVgrTa8rTfkrTVMsTaIsTdgsTTEtTUktTXstTQMuTZMuTWEvTcovTQcwTYMwTfAwTWUxTV8yTY0yTaAyTbgyTU8zTeMzTTc0TWQ0TZU0Te00TUg1TY41TaE1Tc41TXU2TYs2TcQ2TYo3TRE4TVo4Tds4TfE4TUg5TZI5Tew5TTs6TXE6Tco6TeI6TRQ7TZw7TSw8Tfo8TWM9TaA9TRw+TYk+Tf4+Tfg/TSZATTlATVFATehATXxBTdBBTf1BTS5CTYVCTeBCTSZDTTlDTWVDTQxETSJETVtETSFFTahFTfFFTXJGTYhGTd9GTSlHTYNHTdJHTQhITWFITXlITatITTNJTcNJTZFKTfpKTTdLTbNLTSBMTZVMTY9NTb1NTdBNTehNTX9OTRNPTWZPTZJPTcNPTRpQTXVQTbtQTc5QTfpQTaFRTbdRTfBRTbZSTT1TTYZTTQhUTR5UTXZUTcBUTRpVTWlVTZ9VTfhVTRBWTUJWTcpWTVpXTShYTZFYZVgDAAAAMUhFXXJ6DgAAKE0aB02+B01UCU1xC00lDE2ADE2sDU3CDU37DU0oEE1/EE1yEU2oEU0BEk1LEk1jE00xFE2aFE2vFE1TFU3pFk0HGU29GU0YGk1FG01bG02UG03CHU0aHk0NH01DH02cH03mH03+IE3MIU01Ik1KIk3uIk2EJE2iJk1XJ02yJ03eKE30KE0tKU1aK02xK02kLE3aLE0zLU19LU2VLk1jL03ML03hL02FME0bMk05NE3vNE1KNU13Nk2NNk3GNk3zOE1KOU09Ok1zOk3MOk0WO00uPE38PE1lPU16PU0ePk20P03SQU2HQk3iQk0ORE0kRE1dRE2KRk3hRk3UR00KSE1jSE2tSE3FSU2TSk38Sk0RS021S01LTU1oT00cUE13UE2jUU25UU3yUU0gVE14VE1rVU2hVU36VU1EVk1cV00qWE2TWGVYAgAAADJIXXJ7DgAAKE0TB02oFE1DIk3aL01zPU0KS2VYAgAAAE9IXXJ8DgAAKE0MAk21Ak3jAk1QBE0VDU3nD01EEU35E02uGk2BHU3fHk2UIU1HKE0ZK012LE0rL03gNU2yOE0POk3EPE13Q01JRk2mR01bSk0MUU3fU009VU3yV02WW00EXU21XU0HX2VYAgAAAE9HXXJ9DgAAKEvhTZgBTbsCTekCTREDTYADTeoDTUQETasETVsFTUQGTSIHTXIHTfwITekKTSQNTV8NTWoNTUYOTWsOTbAQTSMSTacSTbcUTQcVTZEWTX4YTb0aTfgaTQMbTd8bTQQcTUseTb4fTUIgTVIiTaIiTSwkTRkmTVYoTZEoTZwoTXgpTZ0pTeIrTVUtTdktTekvTTkwTcMxTbAzTe81TSo2TTU2TRE3TTY3TXs5Te46TXI7TYI9TdI9TVw/TUlBTYZDTcFDTcxDTahETc1ETRJHTYVITQlJTRlLTWlLTfNMTeBOTRtRTVZRTWFRTT1STWJSTalUTRxWTaBWTaVYTc5YTY9ZTYNaTZ1bTb1bTcNbTS1cTT9cTWpdTR9eTWNeZVgEAAAAMkhFMl1yfg4AAChNCQhNIQlNMglNHw9Nxw9NbRBNxxNNnhVNthZNxxZNuBxNYR1NCB5NYiFNOSNNUSRNYiRNUSpN+SpNnytN+S5N0DBN6DFN+TFN6jdNkjhNODlNkjxNaT5NgT9Nkj9NgUVNKUZNz0ZNKUpNAExNGE1NKU1NFlNNv1NNZlRNwFdlWAMAAABPNSddcn8OAAAoTXEGTYUGTZkGZVgCAAAASFpdcoAOAAAoTYsHTQsKTVsPTW8PTdsPTcARTdQRTbYTTXkUTSAVTaAXTfQcTQgdTXUdTVsfTW8fTVEhTRQiTbsiTTslTY0qTaEqTQ0rTfIsTQYtTeguTasvTVIwTdIyTSY4TTo4TaY4TYs6TZ86TYE8TUQ9Tes9TWtATb1FTdFFTT1GTSJITTZITRhKTdtKTYJLTQJOTVJTTWZTTdNTTblVTc1VTa9XTXJYZVgDAAAAT1AxXXKBDgAAKE1vBk2DBk2XBmVYAwAAAE9QMl1ygg4AAChNcAZNhAZNmAZlWAEAAABDXXKDDgAAKEsCSwdLD0sWSxtLIksoSy5LOUtBS0hLUUtZS2FLZ0tsS3ZLekt+S4lLkUuWS55LpkurS7NLu0vAS8lL0UvWS95L5EvtS/RL/U0FAU0LAU0UAU0bAU0jAU0sAU0zAU04AU08AU1DAU1LAU1WAU1hAU1oAU1vAU13AU2AAU2FAU2KAU2VAU2bAU2iAU2pAU2uAU21AU28AU3HAU3MAU3XAU3eAU3kAU3vAU36AU0DAk0PAk0VAk0eAk0pAk0wAk02Ak0+Ak1GAk1OAk1YAk1gAk1mAk1vAk13Ak1/Ak2HAk2PAk2TAk2eAk2kAk2sAk24Ak2+Ak3DAk3LAk3RAk3aAk3mAk3sAk32Ak3/Ak0GA00OA00UA00dA00mA00uA005A01CA01JA01RA01aA01iA01sA011A019A02DA02HA02PA02XA02gA02pA02yA026A02/A03GA03OA03WA03eA03nA03tA031A038A00HBE0SBE0aBE0hBE0qBE0yBE04BE1BBE1HBE1TBE1cBE1gBE1pBE1tBE14BE2BBE2KBE2SBE2YBE2dBE2iBE2oBE2uBE25BE3BBE3LBE3TBE3ZBE3hBE3rBE32BE39BE0IBU0MBU0UBU0aBU0lBU0wBU03BU0/BU1FBU1NBU1YBU1eBU1oBU1wBU14BU2ABU2IBU2NBU2SBU2ZBU2hBU2mBU2uBU22BU3BBU3GBU3QBU3UBU3cBU3kBU3rBU3zBU36BU0BBk0KBk0SBk0aBk0jBk0rBk0zBk05Bk1BBk1HBk1QBk1aBk1iBk1rBk0MB00fB00qB002B01EB01UB01kB01vB016B02OB02hB02vB03FB03TB03mB03xB037B00MCE0TCE0aCE0yCE1FCE1MCE1fCE1tCE18CE2PCE2nCE22CE3HCE3aCE3mCE35CE0ECU0TCU0kCU01CU1ICU1ZCU1oCU12CU2JCU2hCU2rCU21CU28CU3KCU3iCU36CU0OCk0hCk00Ck1CCk1MCk1YCk1kCk1rCk1+Ck2MCk2aCk2pCk25Ck3MCk3WCk3mCk3xCk39Ck0NC00lC001C00/C01PC01iC014C02HC02RC02fC02mC02xC029C03VC03oC035C00MDE0WDE0sDE0/DE1QDE1jDE1qDE1xDE2HDE2SDE2gDE2zDE26DE3IDE3gDE3qDE30DE0MDU0hDU0sDU09DU1JDU1cDU1nDU1yDU2ADU2PDU2dDU2zDU3JDU3ZDU3sDU0CDk0QDk0hDk0wDk1DDk1ODk1VDk1oDk1zDk2CDk2ODk2dDk2wDk3IDk3YDk3rDk3+Dk0RD00iD00wD008D01KD01eD01yD02FD02TD02fD02vD025D03KD03eD03zD00BEE0ZEE0vEE02EE09EE1HEE1REE1fEE1wEE2GEE2UEE2iEE2tEE24EE3QEE3jEE30EE0HEU0SEU0qEU07EU1QEU1jEU15EU2AEU2OEU2ZEU2vEU3DEU3XEU3nEU3yEU0IEk0gEk0rEk08Ek1SEk1lEk14Ek2EEk2TEk2kEk2vEk3CEk3aEk3qEk39Ek0ME00aE00kE00rE00+E01KE01UE01qE019E02NE02XE02lE025E03KE03dE03wE00FFE0RFE0iFE04FE1JFE1ZFE1oFE18FE2KFE2hFE20FE2/FE3LFE3ZFE3pFE35FE0EFU0PFU0jFU02FU1EFU1aFU1oFU17FU2GFU2QFU2hFU2oFU2vFU3HFU3aFU3hFU30FU0CFk0RFk0kFk08Fk1LFk1cFk1vFk17Fk2OFk2ZFk2oFk25Fk3KFk3dFk3uFk39Fk0LF00eF002F01AF01KF01RF01fF013F02PF02jF022F03JF03XF03hF03tF035F00AGE0TGE0hGE0vGE0+GE1OGE1hGE1rGE17GE2GGE2SGE2iGE26GE3KGE3VGE3lGE34GE0OGU0dGU0oGU02GU09GU1IGU1UGU1sGU1/GU2QGU2jGU2uGU3EGU3XGU3oGU37GU0CGk0JGk0fGk0qGk04Gk1LGk1SGk1gGk14Gk2CGk2NGk2lGk26Gk3FGk3WGk3iGk31Gk0AG00LG00ZG00oG002G01MG01iG01yG02FG02bG02pG026G03JG03cG03nG03uG00BHE0MHE0bHE0nHE02HE1JHE1hHE1xHE2EHE2XHE2qHE27HE3JHE3VHE3jHE33HE0LHU0eHU0sHU04HU1IHU1THU1kHU14HU2NHU2bHU2zHU3JHU3QHU3XHU3hHU3sHU36HU0LHk0hHk0vHk09Hk1IHk1THk1rHk1+Hk2PHk2iHk2tHk3FHk3WHk3rHk3+Hk0UH00bH00pH000H01KH01eH01yH02CH02NH02jH027H03GH03XH03tH00AIE0TIE0fIE0uIE0/IE1KIE1dIE11IE2FIE2YIE2nIE21IE2/IE3GIE3ZIE3lIE3vIE0FIU0YIU0oIU0yIU1AIU1UIU1lIU14IU2LIU2gIU2sIU29IU3TIU3kIU30IU0DIk0XIk0lIk08Ik1PIk1aIk1mIk10Ik2EIk2UIk2fIk2qIk2+Ik3RIk3fIk31Ik0DI00WI00hI00rI008I01DI01KI01iI011I018I02PI02dI02sI02/I03XI03mI033I00KJE0WJE0pJE00JE1DJE1UJE1lJE14JE2JJE2YJE2mJE25JE3RJE3bJE3lJE3sJE36JE0SJU0qJU0+JU1RJU1kJU1yJU18JU2IJU2UJU2bJU2uJU28JU3KJU3ZJU3pJU38JU0GJk0WJk0hJk0tJk09Jk1VJk1lJk1wJk2AJk2TJk2pJk24Jk3DJk3RJk3YJk3jJk3vJk0HJ00aJ00rJ00+J01IJ01eJ01xJ02CJ02VJ02cJ02jJ025J03EJ03SJ03lJ03sJ036J00SKE0cKE0mKE0+KE1TKE1eKE1vKE17KE2OKE2ZKE2kKE2yKE3BKE3PKE3lKE37KE0LKU0eKU00KU1CKU1TKU1iKU11KU2AKU2HKU2aKU2lKU20KU3AKU3PKU3iKU36KU0KKk0dKk0wKk1DKk1UKk1iKk1uKk18Kk2QKk2kKk23Kk3FKk3RKk3hKk3rKk38Kk0QK00lK00zK01LK01hK01oK01vK015K02DK02RK02iK024K03GK03UK03fK03qK00CLE0VLE0mLE05LE1ELE1cLE1tLE2CLE2VLE2rLE2yLE3ALE3LLE3hLE31LE0JLU0ZLU0kLU06LU1SLU1dLU1uLU2ELU2XLU2qLU22LU3FLU3WLU3hLU30LU0MLk0cLk0vLk0+Lk1MLk1WLk1dLk1wLk18Lk2GLk2cLk2vLk2/Lk3JLk3XLk3rLk38Lk0PL00iL003L01DL01UL01qL017L02LL02aL02uL028L03TL03mL03xL039L00LME0bME0rME02ME1BME1VME1oME12ME2MME2aME2tME24ME3CME3TME3aME3hME35ME0MMU0TMU0mMU00MU1DMU1WMU1uMU19MU2OMU2hMU2tMU3AMU3LMU3aMU3rMU38MU0PMk0gMk0vMk09Mk1QMk1oMk1yMk18Mk2DMk2RMk2pMk3BMk3VMk3oMk37Mk0JM00TM00fM00rM00yM01FM01TM01hM01wM02AM02TM02dM02tM024M03EM03UM03sM038M00HNE0XNE0qNE1ANE1PNE1aNE1oNE1vNE16NE2GNE2eNE2xNE3CNE3VNE3gNE32NE0JNU0aNU0tNU00NU07NU1RNU1cNU1qNU19NU2ENU2SNU2qNU20NU2/NU3XNU3sNU33NU0INk0UNk0nNk0yNk09Nk1LNk1aNk1oNk1+Nk2UNk2kNk23Nk3NNk3bNk3sNk37Nk0ON00ZN00gN00zN00+N01NN01ZN01oN017N02TN02jN022N2UoTck3Tdw3Te03Tfs3TQc4TRU4TSk4TT04TVA4TV44TWo4TXo4TYQ4TZU4Tak4Tb44Tcw4TeQ4Tfo4TQE5TQg5TRI5TRw5TSo5TTs5TVE5TV85TW05TXg5TYM5TZs5Ta45Tb85TdI5Td05TfU5TQY6TRs6TS46TUQ6TUs6TVk6TWQ6TXo6TY46TaI6TbI6Tb06TdM6Tes6TfY6TQc7TR07TTA7TUM7TU87TV47TW87TXo7TY07TaU7TbU7Tcg7Tdc7TeU7Te87TfY7TQk8TRU8TR88TTU8TUg8TVg8TWI8TXA8TYQ8TZU8Tag8Tbs8TdA8Tdw8Te08TQM9TRQ9TSQ9TTM9TUc9TVU9TWw9TX89TYo9TZY9TaQ9TbQ9TcQ9Tc89Tdo9Te49TQE+TQ8+TSU+TTM+TUY+TVE+TVs+TWw+TXM+TXo+TZI+TaU+Taw+Tb8+Tc0+Tdw+Te8+TQc/TRY/TSc/TTo/TUY/TVk/TWQ/TXM/TYQ/TZU/Tag/Tbk/Tcg/TdY/Tek/TQFATQtATRVATRxATSpATUJATVpATW5ATYFATZRATaJATaxATbhATcRATctATd5ATexATfpATQlBTRlBTSxBTTZBTUZBTVFBTV1BTW1BTYVBTZVBTaBBTbBBTcNBTdlBTehBTfNBTQFCTQhCTRNCTR9CTTdCTUpCTVtCTW5CTXhCTY5CTaFCTbJCTcVCTcxCTdNCTelCTfRCTQJDTRVDTRxDTSpDTUJDTUxDTVZDTW5DTYNDTY5DTZ9DTatDTb5DTclDTdRDTeJDTfFDTf9DTRVETStETTtETU5ETWRETXJETYNETZJETaVETbBETbdETcpETdVETeRETfBETf9ETRJFTSpFTTpFTU1FTWBFTXNFTYRFTZJFTZ5FTaxFTcBFTdRFTedFTfVFTQFGTRFGTRtGTSxGTUBGTVVGTWNGTXtGTZFGTZhGTZ9GTalGTbNGTcFGTdJGTehGTfZGTQRHTQ9HTRpHTTJHTUVHTVZHTWlHTXRHTYxHTZ1HTbJHTcVHTdtHTeJHTfBHTftHTRFITSVITTlITUlITVRITWpITYJITY1ITZ5ITbRITcdITdpITeZITfVITQZJTRFJTSRJTTxJTUxJTV9JTW5JTXxJTYZJTY1JTaBJTaxJTbZJTcxJTd9JTe9JTflJTQdKTRtKTSxKTT9KTVJKTWdKTXNKTYRKTZpKTatKTbtKTcpKTd5KTexKTQNLTRZLTSFLTS1LTTtLTUtLTVtLTWZLTXFLTYVLTZhLTaZLTbxLTcpLTd1LTehLTfJLTQNMTQpMTRFMTSlMTTxMTUNMTVZMTWRMTXNMTYZMTZ5MTa1MTb5MTdFMTd1MTfBMTftMTQpNTRtNTSxNTT9NTVBNTV9NTW1NTYBNTZhNTaJNTaxNTbNNTcFNTdlNTfFNTQVOTRhOTStOTTlOTUNOTU9OTVtOTWJOTXVOTYNOTZFOTaBOTbBOTcNOTc1OTd1OTehOTfROTQRPTRxPTSxPTTZPTUZPTVlPTW9PTX5PTYhPTZZPTZ1PTahPTbRPTcxPTd9PTfBPTQNQTQ1QTSNQTTZQTUdQTVpQTWFQTWhQTX5QTYlQTZdQTapQTbFQTb9QTddQTeFQTetQTQNRTRhRTSNRTTRRTUBRTVNRTV5RTWlRTXdRTYZRTZRRTapRTcBRTdBRTeNRTflRTQdSTRhSTSdSTTpSTUVSTUxSTV9STWpSTXlSTYVSTZRSTadSTb9STc9STeJSTfVSTQhTTRlTTSdTTTNTTUFTTVVTTWlTTXxTTYpTTZZTTaZTTbFTTcJTTdZTTetTTflTTRFUTSdUTS5UTTVUTT9UTUpUTVhUTWlUTX9UTY1UTZtUTaZUTbFUTclUTdxUTe1UTQBVTQtVTSNVTTRVTUlVTVxVTXJVTXlVTYdVTZJVTahVTbxVTdBVTeBVTetVTQFWTRlWTSRWTTVWTUtWTV5WTXFWTX1WTYxWTZ1WTahWTbtWTdNWTeNWTfZWTQVXTRNXTR1XTSRXTTdXTUNXTU1XTWNXTXZXTYZXTZBXTZ5XTbJXTcNXTdZXTelXTf5XTQpYTRtYTTFYTUJYTVJYTWFYTXVYTYNYTZpYTaJYTahYTbBYTbdYTb5YTcVYTctYTdFYTdxYTeRYTetYTfRYTftYTQNZTQlZTQ5ZTRdZTRtZTR9ZTSpZTTJZTTZZTT5ZTUVZTU5ZTVZZTWFZTWpZTXRZTXxZTYRZTYxZTZJZTZtZTaRZTa1ZTbVZTb1ZTcZZTc1ZTdVZTeBZTeVZTepZTe5ZTfVZTQBaTQtaTRZaTR5aTSZaTS1aTTJaTTpaTUJaTUZaTU5aTVVaTVxaTWVaTWxaTXRaTXlaTYBaTYZaTY5aTZVaTaBaTadaTa1aTbRaTbxaTcVaTc5aTdRaTdtaTd9aTeVaTe1aTfhaTQBbTQpbTRJbTRhbTSFbTSlbTTNbTTtbTT9bTUNbTUxbTVJbTVpbTWJbTWZbTW1bTXhbTX1bTYNbTY5bTZpbTaBbTapbTbJbTbpbTcBbTcZbTc1bTdZbTd5bTedbTfBbTfdbTf9bTQhcTQ9cTRlcTSJcTSpcTTBcTTRcTTxcTUJcTUtcTVNcTVxcTWRcTW9cTXZcTX5cTYZcTY5cTZdcTZ9cTadcTa5cTblcTcRcTcxcTdNcTdtcTeJcTehcTfFcTfxcTQhdTRBdTRtdTSRdTShdTSxdTTFdTTddTT9dTUhdTVFdTVldTWFdTWddTW1dTXhdTYBdTYpdTZJdTZhdTaNdTa1dTbldTcFdTcpdTc5dTdZdTdxdTeVdTfBdTftdTQJeTQheTRFeTRxeTSJeTSxeTTVeTT1eTUVeTU1eTVZeTWBeTWZeTW5eTXleTYBeTYheTZFeTZheTZ1eTaFeTaleTbFeTbZeTb9eTcdeTc5eTdNeTdteTeZeTe9eTfdeTf9eTQtfTRNfTR1fTSZfTTBfTTdfTUBfTUtfTVNfZVgDAAAAQzUnXXKEDgAAKE1yBk2GBk2aBmVYAgAAAEhIXXKFDgAAKE0eDU3wD01NEU0CFE23Gk2KHU3oHk2dIU1QKE0iK01/LE00L03pNU27OE0YOk3NPE2AQ01SRk2vR01kSk0VUU3oU01GVU37V2VYAgAAADNIXXKGDgAAKE0UB02pFE1EIk3bL010PU0LS2VYAgAAAEhCXXKHDgAAKE1LB01bB02oB03MB01mCE3PCE1vCU07Ck2TCk2wCk3dCk0EC00sC01GC01RDU15DU3QDU0JDk3PDk2mD038EE3eEU3hEk0TE00zE01yE02EE03SE03lE01QFE3gFE3wFE09FU1hFU37FU1kFk0EF03QF00oGE1FGE1yGE2ZGE3BGE3cGE3qGk0SG01pG02iG01oHE0/HU2XHk15H018IE2uIE3OIE0NIU0fIU1tIU2AIU3rIU17Ik2LIk3YIk38Ik2WI03/I02fJE1rJU3DJU3gJU0NJk00Jk1cJk13Jk2DKE2rKE0CKU07KU0BKk3YKk0uLE0QLU0TLk1FLk1lLk2kLk22Lk0EL00XL02CL00SME0iME1vME2TME0tMU2WMU02Mk0CM01aM013M02kM03LM03zM00ONE0cNk1ENk2bNk3UNk2aN01xOE3HOU2pOk2sO03eO03+O009PE1PPE2dPE2wPE0bPU2rPU27PU0IPk0sPk3GPk0vP03PP02bQE3zQE0QQU09QU1kQU2MQU2nQU2zQ03bQ00yRE1rRE0xRU0IRk1eR01ASE1DSU11SU2VSU3USU3mSU00Sk1HSk2ySk1CS01SS02fS03DS01dTE3GTE1mTU0yTk2KTk2nTk3UTk37Tk0jT009T01IUU1wUU3HUU0AUk3GUk2dU031VE3XVU3aVk0MV00sV01rV019V03LV03eV01JWGVYAgAAAEhBXXKIDgAAKE0VB00kB00xB007B01KB01aB01pB010B02EB02VB02nB023B03LB03aB03rB031B00DCE0kCE05CE1TCE1lCE11CE2DCE2ZCE2vCE2/CE3OCE3hCE3tCE3+CE0MCU0bCU0sCU08CU1PCU1hCU1uCU19CU2TCU2lCU2vCU3BCU3UCU3sCU0ECk0VCk0oCk06Ck1GCk1TCk1fCk1yCk2DCk2SCk2iCk2vCk3ACk3QCk3cCk3rCk34Ck0DC00XC00rC006C01FC01WC01qC02AC02MC02WC02rC024C03HC03cC03xC00ADE0RDE0eDE0zDE1IDE1XDE15DE2MDE2ZDE2nDE2/DE3SDE3kDE3vDE3+DE0XDU0mDU01DU1EDU1QDU1hDU1sDU14DU2IDU2WDU2lDU27DU3PDU3gDU30DU0IDk0ZDk0pDk03Dk1IDk1cDk1tDk17Dk2JDk2WDk2kDk26Dk3ODk3fDk3yDk0FD00ZD00pD003D01BD01UD01oD015D02KD02aD02lD020D03BD03UD03pD036D00LEE0hEE1BEE1MEE1YEE1nEE14EE2NEE2bEE2nEE2yEE3CEE3XEE3sEE37EE0MEU0cEU0zEU1GEU1XEU1rEU2HEU2TEU2hEU25EU3NEU3dEU3sEU36EU0SEk0lEk00Ek1EEk1ZEk1sEk1/Ek2MEk2cEk2pEk22Ek3MEk3gEk3xEk0FE00SE00eE00yE01FE01OE01cE01xE02DE02RE02eE02vE03BE03RE03kE037E00MFE0aFE0qFE1BFE1PFE1hFE1yFE2DFE2TFE2qFE25FE3GFE3QFE3fFE3vFE3+FE0JFU0ZFU0qFU08FU1MFU1gFU1vFU2AFU2KFU2YFU25FU3OFU3oFU36FU0KFk0YFk0uFk1EFk1UFk1jFk12Fk2CFk2TFk2hFk2wFk3BFk3RFk3kFk32Fk0DF00SF00oF006F01EF01WF01pF02BF02ZF02qF029F03PF03bF03oF030F00HGE0YGE0nGE03GE1EGE1VGE1lGE1xGE2AGE2NGE2YGE2sGE3AGE3PGE3bGE3sGE0AGU0WGU0iGU0tGU1CGU1PGU1eGU1zGU2IGU2XGU2oGU22GU3LGU3gGU3vGU0RGk0kGk0xGk0/Gk1XGk1qGk18Gk2HGk2XGk2wGk2/Gk3OGk3dGk3pGk36Gk0FG00RG00hG00vG00+G01UG01oG015G02NG02hG02yG03CG03QG03hG031G00GHE0UHE0iHE0vHE09HE1THE1nHE14HE2LHE2eHE2yHE3CHE3QHE3aHE3tHE0BHU0SHU0jHU0zHU0+HU1NHU1bHU1uHU2DHU2UHU2lHU27HU3bHU3mHU3zHU0CHk0THk0oHk02Hk1CHk1NHk1dHk1yHk2HHk2WHk2nHk23Hk3OHk3hHk3yHk0GH00iH00uH008H01UH01oH014H02HH02VH02tH03AH03PH03fH030H00HIE0aIE0nIE03IE1EIE1RIE1nIE17IE2MIE2gIE2tIE25IE3NIE3gIE3pIE33IE0MIU0eIU0sIU05IU1KIU1cIU1sIU1/IU2WIU2nIU21IU3FIU3cIU3qIU38IU0NIk0eIk0uIk1FIk1UIk1hIk1rIk16Ik2KIk2ZIk2kIk20Ik3FIk3XIk3nIk37Ik0KI00bI00lI00zI01UI01pI02DI02VI02lI02zI03JI03fI03vI03+I00RJE0dJE0uJE08JE1LJE1cJE1sJE1/JE2RJE2eJE2tJE3DJE3VJE3fJE3xJE0EJU0cJU00JU1FJU1YJU1qJU12JU2DJU2PJU2iJU2zJU3CJU3SJU3fJU3wJU0AJk0MJk0bJk0oJk0zJk1HJk1bJk1qJk12Jk2HJk2bJk2xJk29Jk3IJk3dJk3qJk35Jk0OJ00jJ00yJ01DJ01QJ01lJ016J02JJ02rJ02+J03LJ03ZJ03xJ00EKE0WKE0hKE0wKE1JKE1YKE1nKE12KE2CKE2TKE2eKE2qKE26KE3IKE3XKE3tKE0BKU0SKU0mKU06KU1LKU1bKU1pKU16KU2OKU2fKU2tKU27KU3IKU3WKU3sKU0AKk0RKk0kKk03Kk1LKk1bKk1pKk1zKk2GKk2aKk2rKk28Kk3MKk3XKk3mKk3zKk0GK00bK00sK009K01TK01zK01+K02KK02ZK02qK02/K03NK03ZK03kK030K00JLE0eLE0tLE0+LE1OLE1lLE14LE2JLE2dLE25LE3FLE3TLE3rLE3/LE0PLU0eLU0sLU1ELU1XLU1mLU12LU2LLU2eLU2xLU2+LU3OLU3bLU3oLU3+LU0SLk0jLk03Lk1ELk1QLk1kLk13Lk2ALk2OLk2jLk21Lk3DLk3QLk3hLk3zLk0DL00WL00tL00+L01ML01cL01zL02BL02TL02kL021L03FL03cL03rL034L00CME0RME0hME0wME07ME1LME1cME1uME1+ME2SME2hME2yME28ME3KME3rME0AMU0aMU0sMU08MU1KMU1gMU12MU2GMU2VMU2oMU20MU3FMU3TMU3iMU3zMU0DMk0WMk0oMk01Mk1EMk1aMk1sMk12Mk2IMk2bMk2zMk3LMk3cMk3vMk0BM00NM00aM00mM005M01KM01ZM01pM012M02HM02XM02jM02yM02/M03KM03eM03yM00BNE0NNE0eNE0yNE1INE1UNE1fNE10NE2BNE2QNE2lNE26NE3JNE3aNE3oNE39NE0SNU0hNU1DNU1WNU1jNU1xNU2JNU2cNU2uNU25NU3JNU3iNU3xNU0ANk0PNk0bNk0sNk03Nk1DNk1TNk1hNk1wNk2GNk2aNk2rNk2/Nk3TNk3kNk30Nk0CN00TN00nN004N01GN01UN01hN01vN02FN02ZN02qN029N03QN03kN030N00COE0MOE0fOE0zOE1EOE1VOE1lOE1wOE1/OE2MOE2fOE20OE3FOE3WOE3sOE0MOU0XOU0jOU0yOU1DOU1YOU1mOU1yOU19OU2NOU2iOU23OU3GOU3XOU3nOU3+OU0ROk0iOk02Ok1SOk1eOk1sOk2EOk2YOk2oOk23Ok3FOk3dOk3wOk3/Ok0PO00kO003O01KO01XO01nO010O02BO02XO02rO028O03QO03dO03pO039O00QPE0ZPE0nPE08PE1OPE1cPE1pPE16PE2MPE2cPE2vPE3GPE3XPE3lPE31PE0MPU0aPU0sPU09PU1OPU1ePU11PU2EPU2RPU2bPU2qPU26PU3JPU3UPU3kPU31PU0HPk0XPk0rPk06Pk1LPk1VPk1jPk2EPk2ZPk2zPk3FPk3VPk3jPk35Pk0PP00fP00uP01BP01NP01eP01sP017P02MP02cP02vP03BP03OP03dP03zP00FQE0PQE0hQE00QE1MQE1kQE11QE2IQE2aQE2mQE2zQE2/QE3SQE3jQE3yQE0CQU0PQU0gQU0wQU08QU1LQU1YQU1jQU13QU2LQU2aQU2mQU23QU3LQU3hQU3tQU34QU0NQk0aQk0pQk0+Qk1TQk1iQk1zQk2AQk2VQk2qQk25Qk3bQk3uQk37Qk0JQ00hQ000Q01GQ01RQ01gQ015Q02IQ02XQ02mQ02yQ03DQ03OQ03aQ03qQ034Q00HRE0dRE0xRE1CRE1WRE1qRE17RE2LRE2ZRE2qRE2+RE3PRE3dRE3rRE34RE0GRU0cRU0wRU1BRU1URU1nRU17RU2LRU2ZRU2jRU22RU3KRU3bRU3sRU38RU0HRk0WRk0jRk02Rk1LRk1cRk1tRk2DRk2jRk2uRk26Rk3JRk3aRk3vRk39Rk0JR00UR00kR005R01OR01dR01uR01+R02VR02oR025R03NR03pR031R00DSE0bSE0vSE0/SE1OSE1cSE10SE2HSE2WSE2mSE27SE3OSE3hSE3uSE3+SE0LSU0YSU0uSU1CSU1TSWUoTWdJTXRJTYBJTZRJTadJTbBJTb5JTdNJTeVJTfNJTQBKTRFKTSNKTTNKTUZKTV1KTW5KTXxKTYxKTaNKTbFKTcNKTdRKTeVKTfVKTQxLTRtLTShLTTJLTUFLTVFLTWBLTWtLTXtLTYxLTZ5LTa5LTcJLTdFLTeJLTexLTfpLTRtMTTBMTUpMTVxMTWxMTXpMTZBMTaZMTbZMTcVMTdhMTeRMTfVMTQNNTRJNTSNNTTNNTUZNTVhNTWVNTXRNTYpNTZxNTaZNTbhNTctNTeNNTftNTQxOTR9OTTFOTT1OTUpOTVZOTWlOTXpOTYlOTZlOTaZOTbdOTcdOTdNOTeJOTe9OTfpOTQ5PTSJPTTFPTTxPTU1PTWFPTXdPTYNPTY1PTaJPTa9PTb5PTdNPTehPTfdPTQhQTRVQTSpQTT9QTU5QTXBQTYNQTZBQTZ5QTbZQTclQTdtQTeZQTfVQTQ5RTR1RTSxRTTtRTUdRTVhRTWNRTW9RTX9RTY1RTZxRTbJRTcZRTddRTetRTf9RTRBSTSBSTS5STT9STVNSTWRSTXJSTYBSTY1STZtSTbFSTcVSTdZSTelSTfxSTRBTTSBTTS5TTThTTUtTTV9TTXBTTYFTTZFTTZxTTatTTblTTcxTTeFTTfJTTQNUTRlUTTlUTURUTVFUTWBUTXFUTYZUTZRUTaBUTatUTbtUTdBUTeVUTfRUTQVVTRVVTSxVTT9VTVBVTWRVTYBVTYxVTZpVTbJVTcZVTdZVTeVVTfNVTQtWTR5WTS1WTT1WTVJWTWVWTXhWTYVWTZVWTaJWTa9WTcVWTdlWTepWTf5WTQtXTRdXTStXTT5XTUdXTVVXTWpXTXxXTYpXTZdXTahXTbpXTcpXTd1XTfRXTQVYTRNYTSNYTTpYTUhYTVpYTWtYTXxYTYxYZVgCAAAASEddcokOAAAoTScHTWwHTXcHTZgHTd0HTe4HTTwITVYITYYITfAITQEJTT8JTYAJTRgKTSsKTXUKTcMKTe4KTVkLTa4LTd8LTQMMTTYMTVoMTY8MTaoMTSkNTWQNTW8NTeMNTToOTUsOTV8OTXAOTacOTeIOTfUOTQgPTXwPTaoQTbUQTdoQTQ8RTVoRTZYRTe8RTSgSTVwSTW8STawSTbkSTfQSTbwUTQEVTQwVTS0VTXIVTYMVTdEVTesVTRsWTYUWTZYWTdQWTRUXTa0XTcAXTQoYTVgYTYMYTdIYTe8YTSUZTUUZTXYZTZoZTasZTc4ZTfIZTScaTUIaTYoaTcIaTf0aTQgbTXwbTdMbTeQbTfgbTQkcTUAcTXscTY4cTaEcTRUdTVAdTekdTUUeTVAeTXUeTaoeTfUeTTEfTYofTcMfTfcfTQogTUcgTVQgTY8gTVciTZwiTaciTcgiTQ0jTR4jTWwjTYYjTbYjTSAkTTEkTW8kTbAkTUglTVslTaUlTfMlTR4mTW0mTYomTcAmTeAmTREnTTUnTWgnTYwnTcEnTdwnTVsoTZYoTaEoTRUpTWwpTX0pTZEpTaIpTdkpTRQqTScqTToqTa4qTdwrTecrTQwsTUEsTYwsTcgsTSEtTVotTY4tTaEtTd4tTestTSYuTe4vTTMwTT4wTV8wTaQwTbUwTQMxTR0xTU0xTbcxTcgxTQYyTUcyTd8yTfIyTTwzTYozTbUzTQQ0TSE0TVc0TXc0Tag0Tcw0Td00TQA1TSQ1TVk1TXQ1Tbw1TfQ1TS82TTo2Ta42TQU3TRY3TSo3TTs3TXI3Ta03TcA3TdM3TUc4TXU5TYA5TaU5Tdo5TSU6TWE6Tbo6TfM6TSc7TTo7TXc7TYQ7Tb87TYc9Tcw9Tdc9Tfg9TT0+TU4+TZw+TbY+TeY+TVA/TWE/TZ8/TeA/TXhATYtATdVATSNBTU5BTZ1BTbpBTfBBTRBCTUFCTWVCTZhCTbxCTfFCTQxDTYtDTcZDTdFDTUVETZxETa1ETcFETdJETQlFTURFTVdFTWpFTd5FTQxHTRdHTTxHTXFHTbxHTfhHTVFITYpITb5ITdFITQ5JTRtJTVZJTR5LTWNLTW5LTY9LTdRLTeVLTTNMTU1MTX1MTedMTfhMTTZNTXdNTQ9OTSJOTWxOTbpOTeVOTVBPTaVPTdZPTfpPTS1QTVFQTYZQTaFQTSBRTVtRTWZRTdpRTTFSTUJSTVZSTWdSTZ5STdlSTexSTf9STXNTTa5TTUdUTaNUTa5UTdNUTQhVTVNVTY9VTehVTSFWTVVWTWhWTaVWTbJWTe1WZVgCAAAASEVdcooOAAAoTSsITaAITZoJTdsJTfMJTR4LTc4LTdkMTQUNTcEOTRIQTckQTSMRTRkSTdMSTcAVTTUWTS8XTXAXTYgXTbMYTWUZTXEaTZ4aTVocTawdTWQeTb4eTbQfTW4gTVsjTdAjTcokTQslTSMlTU4mTQAnTQsoTTcoTfMpTUQrTfsrTVUsTUstTQUuTfIwTWcxTWEyTaIyTboyTeUzTZc0TaM1TdA1TYw3Td04TZQ5Te45TeQ6TZ47TYs+TQA/Tfo/TTtATVNATX5BTTBCTTtDTWdDTSNFTXRGTStHTYVHTXtITTVJTSJMTZdMTZFNTdJNTepNTRVPTcVPTdBQTfxQTbhSTQpUTcJUTRxVTRJWTcxWZVgEAAAAMkhIMV1yiw4AAChNLQhNoghNnAlN3QlN9QlNIAtN0AtN2wxNBw1Nww5NFBBNyxBNJRFNGxJN1RJNwhVNNxZNMRdNchdNihdNtRhNZxlNcxpNoBpNXBxNrh1NZh5NwB5Nth9NcCBNXSNN0iNNzCRNDSVNJSVNUCZNAidNDShNOShN9SlNRitN/StNVyxNTS1NBy5N9DBNaTFNYzJNpDJNvDJN5zNNmTRNpTVN0jVNjjdN3zhNljlN8DlN5jpNoDtNjT5NAj9N/D9NPUBNVUBNgEFNMkJNPUNNaUNNJUVNdkZNLUdNh0dNfUhNN0lNJExNmUxNk01N1E1N7E1NF09Nx09N0lBN/lBNulJNDFRNxFRNHlVNFFZNzlZlWAMAAABPNCddcowOAAAoTXQGTYgGTZwGZVgEAAAAMUhHMl1yjQ4AAChNTwdNXwdNqgdNzgdNaAhN0ghNcQlNPQpNlQpNtApN4QpNCAtNMAtNSgtNVA1New1N1A1NCw5N0w5Nqg9N/xBN4hFN5RJNFRNNNhNNdRNNiBNN1RNN6BNNVBRN5BRN9BRNPxVNYxVN/RVNZxZNBhdN0hdNKhhNSRhNdhhNnRhNxRhN4BhN7RpNFBtNbRtNpBtNbBxNQx1Nmh5NfR9NgCBNsCBN0SBNECFNIyFNcCFNgyFN7yFNfyJNjyJN2iJN/iJNmCNNAiRNoSRNbSVNxSVN5CVNESZNOCZNYCZNeyZNhihNrShNBilNPSlNBSpN3CpNMSxNFC1NFy5NRy5NaC5Npy5Nui5NBy9NGi9Nhi9NFjBNJjBNcTBNlTBNLzFNmTFNODJNBDNNXDNNezNNqDNNzzNN9zNNEjRNHzZNRjZNnzZN1jZNnjdNdThNyjlNrTpNsDtN4DtNATxNQDxNUzxNoDxNszxNHz1Nrz1Nvz1NCj5NLj5NyD5NMj9N0T9NnUBN9UBNFEFNQUFNaEFNkEFNq0FNtkNN3UNNNkRNbURNNUVNDEZNYUdNREhNR0lNd0lNmElN10lN6klNN0pNSkpNtkpNRktNVktNoUtNxUtNX0xNyUxNaE1NNE5NjE5Nq05N2E5N/05NJ09NQU9NS1FNclFNy1FNAlJNylJNoVNN+FRN21VN3lZNDldNL1dNbldNgVdNzldN4VdNTVhlWAQAAAAxSEcxXXKODgAAKE1MB01cB03QCE2xCk3eCk0FC00tC01HC01SDU3RDU3QDk2nD039EE3fEU3iEk00E01zE02FE03TE03mE01RFE3hFE3xFE1lFk1GGE1zGE2aGE3CGE3dGE3rGk1qG01pHE1AHU2YHk16H019IE3PIE0OIU0gIU1uIU2BIU3sIU18Ik2MIk0AJE3hJU0OJk01Jk1dJk14Jk2EKE0DKU0CKk3ZKk0vLE0RLU0ULk1mLk2lLk23Lk0FL00YL02DL00TME0jME2XMU14M02lM03MM030M00PNE0dNk2cNk2bN01yOE3IOU2qOk2tO03/O00+PE1QPE2ePE2xPE0cPU2sPU28PU0wP00RQU0+QU1lQU2NQU2oQU20Q00zRE0yRU0JRk1fR01BSE1ESU2WSU3VSU3nSU01Sk1ISk2zSk1DS01TS03HTE2oTk3VTk38Tk0kT00+T01JUU3IUU3HUk2eU032VE3YVU3bVk0tV01sV01+V03MV03fV01KWGVYBAAAADJISDJdco8OAAAoTS8ITaQITZ4JTd8JTfcJTSILTdILTd0MTQkNTcUOTRYQTc0QTScRTR0STdcSTcQVTTkWTTMXTXQXTYwXTbcYTWkZTXUaTaIaTV4cTbAdTWgeTcIeTbgfTXIgTV8jTdQjTc4kTQ8lTSclTVImTQQnTQ8oTTsoTfcpTUgrTf8rTVksTU8tTQkuTfYwTWsxTWUyTaYyTb4yTekzTZs0Tac1TdQ1TZA3TeE4TZg5TfI5Teg6TaI7TY8+TQQ/Tf4/TT9ATVdATYJBTTRCTT9DTWtDTSdFTXhGTS9HTYlHTX9ITTlJTSZMTZtMTZVNTdZNTe5NTRlPTclPTdRQTQBRTbxSTQ5UTcZUTSBVTRZWTdBWZVgCAAAAWk5dcpAOAAAoTa0GTa4GTa8GTbAGZVgDAAAAMkhaXXKRDgAAKE3BB010C00oDE2DDE2vDU3FDU3+DU0rEE2CEE11EU2rEU0EEk1OEk1mE000FE2dFE1WFU0KGU3AGU0bGk1IG01eG02XG03FHU0dHk0QH01GH02fH03pH00BIU3PIU04Ik3xIk2lJk1aJ021J03hKE33KE0wKU1dK020K02nLE3dLE02LU2ALU2YLk1mL03PL02IME08NE3yNE1NNU16Nk2QNk3JNk32OE1NOU1AOk12Ok3POk0ZO00xPE3/PE1oPU0hPk3VQU2KQk3lQk0RRE0nRE1gRE2NRk3kRk3XR00NSE1mSE2wSE3ISU2WSk3/Sk24S01rT00fUE16UE2mUU28UU31UU0jVE17VE1uVU2kVU39VU1HVk1fV00tWE2WWGVYAwAAAE9YVF1ykg4AAChNjBRNJyJNvi9NVz1N7kpNhVhlWAQAAAAzSEQxXXKTDgAAKE2bB03gB00/CE1ZCE2JCE3XCE3zCE1CCU2DCU0bCk0uCk14Ck3GCk1cC03iC00GDE05DE1dDE2tDE1ZDU3mDU09Dk1iDk2qDk3lDk34Dk0LD01/D03dEE0EEU1dEU1fEk1yEk28Ek33Ek07E016E03aE03tE00wFU11FU3UFU3uFU0eFk1sFk2IFk3XFk0YF02wF03DF00NGE1bGE3yGE15GU2dGU3RGU31GU1FGk3yGk1/G03WG037G01DHE1+HE2RHE2kHE0YHU14Hk2fHk34Hk36H00NIE1XIE2SIE3WIE0VIU11IU2IIU3LIk0QI01vI02JI025I00HJE0jJE1yJE2zJE1LJU1eJU2oJU32JU2NJk0UJ004J01rJ02PJ03fJ02LKE0YKU1vKU2UKU3cKU0XKk0qKk09Kk2xKk0PLE02LE2PLE2RLU2kLU3uLU0pLk1tLk2sLk0ML00fL01iME2nME0GMU0gMU1QMU2eMU26MU0JMk1KMk3iMk31Mk0/M02NM00kNE2rNE3PNE0DNU0nNU13NU0kNk2xNk0IN00tN011N02wN03DN03WN01KOE2oOU3POU0oOk0qO009O02HO03CO00GPE1FPE2lPE24PE37PU1APk2fPk25Pk3pPk03P01TP02iP03jP017QE2OQE3YQE0mQU29QU1EQk1oQk2bQk2/Qk0PQ027Q01IRE2fRE3ERE0MRU1HRU1aRU1tRU3hRU0/R01mR02/R03BSE3USE0eSU1ZSU2dSU3cSU08Sk1PSk2SS03XS002TE1QTE2ATE3OTE3qTE05TU16TU0STk0lTk1vTk29Tk1TT03ZT039T00wUE1UUE2kUE1QUU3dUU00Uk1ZUk2hUk3cUk3vUk0CU012U03WVE39VE1WVU1YVk1rVk21Vk3wVk00V01zV03TV03mV2VYAwAAAEM0J11ylA4AAChNcwZNhwZNmwZlWAMAAABDRTJdcpUOAAAoSzVNXQFNCgJNswJN4QJNNQNNAwRNDgRNTgRN8gRNLAVNgQdNAQpNEw1NUQ9NZQ9N0Q9N5Q9NQhFNthFNyhFNrBNN9xNNbxRNFhVNlhdNrBpN6hxN/hxNax1Nfx1N3R5NUR9NZR9NRyFNkiFNCiJNsSJNMSVNRShNgypNlypNAytNFytNdCxN6CxN/CxN3i5NKS9NoS9NSDBNyDJN3jVNHDhNMDhNnDhNsDhNDTpNgTpNlTpNdzxNwjxNOj1N4T1NYUBNdUNNs0VNx0VNM0ZNR0ZNpEdNGEhNLEhNDkpNWUpN0UpNeEtN+E1NClFNSFNNXFNNyVNN3VNNO1VNr1VNw1VNpVdN8FdNaFhN2FhNElpNlVtNtVxNwFxN+FxNA11NtF1N7F1N911N4l5NBl9NR19lWAMAAABDRTFdcpYOAAAoSzRLck1cAU0JAk1UAk2yAk3gAk3yAk00A01oA00CBE0NBE1NBE3HBE3nBE3xBE0rBU1kBU3MBU1WBk2AB028CE0ACk3uC01FDE0SDU0yDU0WDk1QD01kD03QD03kD03pEE0wEU1BEU21EU3JEU0xEk2ZEk2rE032E00XFE0+FE1uFE0VFU1RFk2VF02FGU3dGU2rGk3LGk2vG03pHE39HE1qHU1+HU2EHk3LHk3cHk1QH01kH03MH000IE1GIU2RIU2yIU3ZIU0JIk2wIk3sI00wJU0gJ013J01EKE1kKE1IKU2CKk2WKk0CK00WK00bLE1iLE1zLE3nLE37LE1jLU3LLU3dLk0oL01JL01wL02gL01HME2DMU3HMk23NE0PNU3dNU39NU3hNk0bOE0vOE2bOE2vOE20OU37OU0MOk2AOk2UOk38Ok1kO012PE3BPE3iPE0JPU05PU3gPU0cP01gQE1QQk2nQk10Q02UQ014RE2yRU3GRU0yRk1GRk1LR02SR02jR00XSE0rSE2TSE37SE0NSk1YSk15Sk2gSk3QSk13S02zTE33TU3lT008UE0JUU0pUU0NUk1HU01bU03IU03cU03iVE0pVU06VU2uVU3CVU0qVk2SVk2kV03vV00QWE03WE1nWE3XWE1wWU0RWk0GW00vW02UW02mW00VXE20XE2/XE33XE0CXU2GXU2pXU2zXU3rXU32XU0oXk1cXk3hXk0FX00ZX00sX01GX2VYAwAAADJIQV1ylw4AAChNEAhNFwhNSQhNuQlNaApNowtNZwxNbgxNtwxNUg5NMxBNOhBNfRFNKBNNpRVNrBVN3hVNThdN/RdNOhlN/xlNBhpNTxpN6xtNzR1N1B1NGB9NwyBNQCNNRyNNeSNN6SRNmCVN1SZNmSdNoCdN6SdNhClNZStNbCtNryxNWi5N1zBN3jBNEDFNgDJNLzNNbDRNMTVNODVNgTVNHTdN/jhNBTlNSDpN8ztNcD5Ndz5NqT5NGUBNyEBNBUJNyUJN0EJNGUNNtERNlUZNnEZN30dNiklNB0xNDkxNQExNsE1NX05Nmk9NXlBNZVBNrlBNSVJNK1RNMlRNdlVNIVdlWAMAAABDMSddcpgOAAAoTXkGTY0GTaEGZVgDAAAAMkhCXXKZDgAAKE0XB00mB00zB009B01rB012B02GB02XB025B03cB03tB033B00FCE0mCE07CE1VCE13CE2FCE2bCE2xCE3BCE3jCE3vCE0ACU0OCU0dCU0uCU0+CU1RCU1jCU1/CU2VCU2nCU2xCU3DCU3WCU3uCU0GCk0XCk0qCk1ICk1VCk1hCk10Ck2FCk2kCk3CCk3SCk3tCk36Ck0ZC008C01YC01sC02CC02OC02YC02tC026C03JC03eC03zC00CDE0TDE0gDE01DE1KDE1ZDE17DE2ODE2bDE2pDE3BDE3UDE3mDE3xDE0ADU0ZDU0oDU03DU1GDU1jDU1uDU2KDU2YDU2nDU29DU3iDU32DU0bDk0rDk05Dk1KDk1eDk1vDk19Dk2LDk2YDk2mDk28Dk3hDk30Dk0HD00bD00rD005D01DD01WD01qD017D02MD02cD022D03DD03WD03rD038D00NEE0jEE1DEE1OEE1aEE1pEE16EE2PEE2dEE2pEE20EE3EEE3ZEE3uEE0OEU0eEU01EU1IEU1ZEU1tEU2JEU2VEU2jEU27EU3PEU3uEU38EU0UEk0nEk02Ek1GEk1bEk1uEk2BEk2OEk2eEk2rEk24Ek3OEk3zEk0HE00gE01HE01QE01eE02TE02gE02xE03DE039E00OFE0cFE0sFE1DFE1jFE10FE2FFE2VFE2sFE27FE3IFE3SFE0AFU0LFU0bFU0sFU1OFU1xFU2CFU2MFU2aFU27FU3QFU3qFU0MFk0aFk0wFk1GFk1WFk14Fk2EFk2VFk2jFk2yFk3DFk3TFk3mFk34Fk0UF00qF008F01GF01YF01rF02DF02bF02sF02/F03dF03qF032F00JGE0aGE05GE1XGE1nGE2CGE2PGE2uGE3RGE3uGE0CGU0YGU0kGU0vGU1EGU1RGU1gGU11GU2KGU2ZGU2qGU24GU3NGU3iGU3xGU0TGk0mGk0zGk1BGk1ZGk1sGk1+Gk2JGk2ZGk2yGk3BGk3QGk3fGk38Gk0HG00jG00xG01AG01WG017G02PG020G03EG03SG03jG033G00IHE0WHE0kHE0xHE0/HE1VHE16HE2NHE2gHE20HE3EHE3SHE3cHE3vHE0DHU0UHU0lHU01HU1PHU1dHU1wHU2FHU2WHU2nHU29HU3dHU3oHU31HU0EHk0VHk0qHk04Hk1EHk1PHk1fHk10Hk2JHk2pHk25Hk3QHk3jHk30Hk0IH00kH00wH00+H01WH01qH02JH02XH02vH03CH03RH03hH032H00JIE0cIE0pIE05IE1GIE1TIE1pIE2OIE2iIE27IE3iIE3rIE35IE0uIU07IU1MIU1eIU2YIU2pIU23IU3HIU3eIU3+IU0PIk0gIk0wIk1HIk1WIk1jIk1tIk2bIk2mIk22Ik3HIk3pIk0MI00dI00nI001I01WI01rI02FI02nI021I03LI03hI03xI00TJE0fJE0wJE0+JE1NJE1eJE1uJE2BJE2TJE2vJE3FJE3XJE3hJE3zJE0GJU0eJU02JU1HJU1aJU14JU2FJU2RJU2kJU21JU3UJU3yJU0CJk0dJk0qJk1JJk1sJk2JJk2dJk2zJk2/Jk3KJk3fJk3sJk37Jk0QJ00lJ000J01FJ01SJ01nJ018J02LJ02tJ03AJ03NJ03bJ03zJ00GKE0YKE0jKE0yKE1LKE1aKE1pKE14KE2VKE2gKE28KE3KKE3ZKE3vKE0UKU0oKU1NKU1dKU1rKU18KU2QKU2hKU2vKU29KU3KKU3YKU3uKU0TKk0mKk05Kk1NKk1dKk1rKk11Kk2IKk2cKk2tKk2+Kk3OKk3oKk31Kk0IK00dK00uK00/K01VK011K02AK02MK02bK02sK03BK03PK03bK03mK032K00LLE0gLE1ALE1QLE1nLE16LE2LLE2fLE27LE3HLE3VLE3tLE0BLU0gLU0uLU1GLU1ZLU1oLU14LU2NLU2gLU2zLU3ALU3QLU3dLU3qLU0ALk0lLk05Lk1SLk15Lk2CLk2QLk3FLk3SLk3jLk31Lk0vL01AL01OL01eL011L02VL02mL023L03HL03eL03tL036L00EME0yME09ME1NME1eME2AME2jME20ME2+ME3MME3tME0CMU0cMU0+MU1MMU1iMU14MU2IMU2qMU22MU3HMU3VMU3kMU31MU0FMk0YMk0qMk1GMk1cMk1uMk14Mk2KMk2dMk21Mk3NMk3eMk3xMk0PM00cM00oM007M01MM01rM02JM02ZM020M03BM03gM00DNE0gNE00NE1KNE1WNE1hNE12NE2DNE2SNE2nNE28NE3LNE3cNE3qNE3/NE0UNU0jNU1FNU1YNU1lNU1zNU2LNU2eNU2wNU27NU3LNU3kNU3zNU0CNk0RNk0uNk05Nk1VNk1jNk1yNk2INk2tNk3BNk3mNk32Nk0EN00VN00pN006N01IN01WN01jN01xN02HN02sN02/N03SN03mN032N00EOE0OOE0hOE01OE1GOE1XOE1nOE2BOE2OOE2hOE22OE3HOE3YOE3uOE0OOU0ZOU0lOU00OU1FOU1aOU1oOU10OU1/OU2POU2kOU25OU3ZOU3pOU0AOk0TOk0kOk04Ok1UOk1gOk1uOk2GOk2aOk25Ok3HOk3fOk3yOk0BO00RO00mO005O01MO01ZO01pO012O02DO02ZO02+O03SO03rO00SPE0bPE0pPE1ePE1rPE18PE2OPE3IPE3ZPE3nPE33PE0OPU0uPU0/PU1QPU1gPU13PU2GPU2TPU2dPU3LPU3WPU3mPU33PU0ZPk08Pk1NPk1XPk1lPk2GPk2bPk21Pk3XPk3lPk37Pk0RP00hP01DP01PP01gP01uP019P02OP02eP02xP03DP03fP031P00HQE0RQE0jQE02QE1OQE1mQE13QE2KQE2oQE21QE3BQE3UQE3lQE0EQU0iQU0yQU1NQU1aQU15QU2cQU25QU3NQU3jQU3vQU36QU0PQk0cQk0rQk1AQk1VQk1kQk11Qk2CQk2XQk2sQk27Qk3dQk3wQk39Qk0LQ00jQ002Q01IQ01TQ01iQ017Q02KQ02ZQ02oQ03FQ03QQ03sQ036Q00JRE0fRE1ERE1YRE19RE2NRE2bRE2sRE3ARE3RRE3fRE3tRE36RE0IRU0eRU1DRU1WRU1pRU19RU2NRU2bRU2lRU24RU3MRU3dRU3uRU3+RU0YRk0lRk04Rk1NRk1eRk1vRk2FRk2lRk2wRk28Rk3LRk3cRk3xRk3/Rk0LR00WR00mR007R01QR01wR02AR02XR02qR027R03PR03rR033R00FSE0dSE0xSE1QSE1eSE12SE2JSE2YSE2oSE29SE3QSE3jSE3wSE0ASU0NSU0aSU0wSU1VSU1pSU2CSU2pSU2ySU3ASU31SU0CSk0TSk0lSk1fSk1wSk1+Sk2OSk2lSk3FSk3WSk3nSk33Sk0OS00dS00qS000S01iS01tS019S02OS02wS03TS03kS03uS038S00dTE0yTE1MTE1uTE18TE2STE2oTE24TE3aTE3mTE33TE0FTU0UTU0lTU01TU1ITU1aTU12TU2MTU2eTU2oTU26TU3NTU3lTU39TU0OTk0hTk0/Tk1MTk1YTk1rTk18Tk2bTk25Tk3JTk3kTk3xTk0QT00zT01PT01jT015T02FT02PT02kT02xT03AT03VT03qT035T00KUE0XUE0sUE1BUE1QUE1yUE2FUE2SUE2gUE24UE3LUE3dUE3oUE33UE0QUU0fUU0uUU09UU1aUU1lUU2BUU2PUU2eUU20UU3ZUU3tUU0SUk0iUk0wUk1BUk1VUk1mUk10Uk2CUk2PUk2dUk2zUk3YUk3rUk3+Uk0SU00iU00wU006U01NU01hU01yU02DU02TU02tU027U03OU03jU030U00FVE0bVE07VE1GVE1TVE1iVE1zVE2IVGUoTZZUTaJUTa1UTb1UTdJUTedUTQdVTRdVTS5VTUFVTVJVTWZVTYJVTY5VTZxVTbRVTchVTedVTfVVTQ1WTSBWTS9WTT9WTVRWTWdWTXpWTYdWTZdWTaRWTbFWTcdWTexWTQBXTRlXTUBXTUlXTVdXTYxXTZlXTapXTbxXTfZXTQdYTRVYTSVYTTxYTVxYTW1YTX5YTY5YZVgDAAAAMkhFXXKaDgAAKE0bB02/B01VCU1yC00mDE2BDE2tDU3DDU38DU0pEE2AEE1zEU2pEU0CEk1MEk1kE00yFE2bFE2wFE1UFU3qFk0IGU2+GU0ZGk1GG01cG02VG03DHU0bHk0OH01EH02dH03nH03/IE3NIU02Ik1LIk3vIk2FJE2jJk1YJ02zJ03fKE31KE0uKU1bK02yK02lLE3bLE00LU1+LU2WLk1kL03NL03iL02GME0cMk06NE3wNE1LNU14Nk2ONk3HNk30OE1LOU0+Ok10Ok3NOk0XO00vPE39PE1mPU17PU0fPk21P03TQU2IQk3jQk0PRE0lRE1eRE2LRk3iRk3VR00LSE1kSE2uSE3GSU2USk39Sk0SS022S01MTU1pT00dUE14UE2kUU26UU3zUU0hVE15VE1sVU2iVU37VU1FVk1dV00rWE2UWGVYAwAAADJIRF1ymw4AAChNQQdNvQdNKghNnwhNmQlNxwlN2glN8glNiQpNHQtNcAtNnAtNzQtNJAxNfwxNxQxN2AxNBA1Nqw1NwQ1N+g1NwA5NRw9NkA9NERBNJxBNfhBNyBBNIhFNcRFNpxFNABJNGBJNShJN0hJNYhNNMBRNmRRN1hRNUhVNvxVNNBZNLhdNXBdNbxdNhxdNHhhNshhNBhlNMxlNZBlNvBlNFxpNXRpNcBpNnRpNRBtNWhtNkxtNWRxN4BxNKR1Nqx1NwR1NGR5NYx5NvR5NDB9NQh9Nmx9Nsx9N5R9NbSBN/SBNyyFNNCJNcSJN7SJNWiNNzyNNySRN9yRNCiVNIiVNuSVNTSZNoSZNziZN/yZNVidNsSdN9ydNCihNNihN3ShN8yhNLClN8ilNeSpNwipNQytNWStNsCtN+itNVCxNoyxN2SxNMi1NSi1NfC1NBC5NlC5NYi9Nyy9NCDBNhDBN8TBNZjFNYDJNjjJNoTJNuTJNUDNN5DNNODRNZTRNljRN7jRNSTVNjzVNojVNzzVNdjZNjDZNxTZNizdNEjhNWzhN3DhN8jhNSTlNkzlN7TlNPDpNcjpNyzpN4zpNFTtNnTtNLTxN+zxNZD1NoT1NHT5Nij5N/z5N+T9NJ0BNOkBNUkBN6UBNfUFN0UFN/kFNL0JNhkJN4UJNJ0NNOkNNZkNNDURNI0RNXERNIkVNqUVN8kVNc0ZNiUZN4EZNKkdNhEdN00dNCUhNYkhNekhNrEhNNElNxElNkkpN+0pNOEtNtEtNIUxNlkxNkE1Nvk1N0U1N6U1NgE5NFE9NZ09Nk09NxE9NG1BNdlBNvFBNz1BN+1BNolFNuFFN8VFNt1JNPlNNh1NNCVRNH1RNd1RNwVRNG1VNalVNoFVN+VVNEVZNQ1ZNy1ZNW1dNKVhNklhlWAMAAAAySEddcpwOAAAoTRkHTT8HTbsHTQcITSgITXkITZ0ITbMITRAJTR8JTTAJTVMJTWUJTZcJTcUJTdgJTfAJTYcKTaYKTRsLTW4LTYQLTZoLTcsLTSIMTX0MTcMMTdYMTQINTYwNTakNTb8NTfgNTS0OTX8OTZoOTb4OTR0PTUUPTY4PTcUPTQ8QTSUQTWsQTXwQTcYQTSARTW8RTaURTf4RTRYSTUgSTZASTdASTQkTTWATTcUTTS4UTWUUTZcUTa4UTdQUTVAVTZwVTb0VTQ4WTTIWTUgWTaUWTbQWTcUWTegWTfoWTSwXTVoXTW0XTYUXTRwYTTsYTbAYTQQZTRoZTTEZTWIZTboZTRUaTVsaTW4aTZsaTSUbTUIbTVgbTZEbTcYbTRgcTTMcTVccTbYcTd4cTScdTV8dTakdTb8dTQYeTRceTWEeTbseTQofTUAfTZkfTbEfTeMfTSsgTWsgTaQgTfsgTWAhTckhTQAiTTIiTUkiTW8iTesiTTcjTVgjTakjTc0jTeMjTUAkTU8kTWAkTYMkTZUkTcckTfUkTQglTSAlTbclTdYlTUsmTZ8mTbUmTcwmTf0mTVQnTa8nTfUnTQgoTTQoTb4oTdsoTfEoTSopTV8pTbEpTcwpTfApTU8qTXcqTcAqTfcqTUErTVcrTZ0rTa4rTfgrTVIsTaEsTdcsTTAtTUgtTXotTcItTQIuTTsuTZIuTfcuTWAvTZcvTckvTeAvTQYwTYIwTc4wTe8wTUAxTWQxTXoxTdcxTeYxTfcxTRoyTSwyTV4yTYwyTZ8yTbcyTU4zTW0zTeIzTTY0TUw0TWM0TZQ0Tew0TUc1TY01TaA1Tc01TVc2TXQ2TYo2TcM2Tfg2TUo3TWU3TYk3Teg3TRA4TVk4TZA4Tdo4TfA4TTY5TUc5TZE5Tes5TTo6TXA6Tck6TeE6TRM7TVs7TZs7TdQ7TSs8TZA8Tfk8TTA9TWI9TXk9TZ89TRs+TWc+TYg+Tdk+Tf0+TRM/TXA/TX8/TZA/TbM/TcU/Tfc/TSVATThATVBATedATQZBTXtBTc9BTeVBTfxBTS1CTYRCTd9CTSVDTThDTWRDTe5DTQtETSFETVpETY9ETeFETfxETSBFTX9FTadFTfBFTSdGTXFGTYdGTc1GTd5GTShHTYJHTdFHTQdITWBITXhITapITfJITTJJTWtJTcJJTSdKTZBKTcdKTflKTRBLTTZLTbJLTf5LTR9MTXBMTZRMTapMTQdNTRZNTSdNTUpNTVxNTY5NTbxNTc9NTedNTX5OTZ1OTRJPTWVPTXtPTZFPTcJPTRlQTXRQTbpQTc1QTflQTYNRTaBRTbZRTe9RTSRSTXZSTZFSTbVSTRRTTTxTTYVTTb1TTQdUTR1UTWRUTXVUTb9UTRlVTWhVTZ5VTfdVTQ9WTUFWTYlWTclWTQJXTVlXTb5XTSdYTV5YTZBYZVgDAAAASEQyXXKdDgAAKE2IB03CCE0ICk30C01LDE0bDU05DU0cDk1YD01sD03YD03tD03wEE02EU1KEU29EU3REU04Ek2fEk2zE03/E00dFE1EFE12FE0dFU1XFk2dF02MGU3jGU20Gk3SGk21G03xHE0FHU1yHU2HHU2LHk3SHk3lHk1YH01sH03TH006IE1OIU2aIU24IU3fIU0RIk24Ik3yI004JU0nJ019J01NKE1rKE1OKU2KKk2eKk0KK00fK00hLE1oLE18LE3vLE0DLU1qLU3RLU3lLk0xL01PL013L02oL01PME2JMU3PMk29NE0VNU3mNU0ENk3nNk0jOE03OE2jOE24OE27OU0BOk0VOk2IOk2cOk0CO01qO01+PE3KPE3oPE0QPU1BPU3oPU0iP01oQE1WQk2tQk19Q02bQ01+RE26RU3ORU06Rk1PRk1SR02YR02sR00fSE0zSE2aSE0BSU0VSk1hSk1/Sk2mSk3YSk1/S025TE3/TU3rT01CUE0SUU0wUU0UUk1PU01jU03QU03lU03oVE0vVU1DVU22VU3KVU0wVk2YVk2sV034V00WWE09WE1vWGVYAwAAAEhEMV1yng4AAChNhwdNBwpNGg1NOA1NVw9Naw9N1w9N7A9N7xBNSRFNvBFN0BFNNxJNshNN/hNNdRRNHBVNnBdNixlNsxpN0RpN8BxNBB1NcR1Nhh1Nih5N0R5N5B5NVx9Nax9N0h9NTSFNmSFNECJNtyJNNyVNJidNTChNaihNiSpNnSpNCStNHitNeyxN7ixNAi1NaS1N5C5NMC9Ndi9Npy9NTjBNzjJN5TVNAzZNIjhNNjhNojhNtzhNujlNFDpNhzpNmzpNfTxNyTxNDz1NQD1N5z1NZ0BNfENNmkNNuUVNzUVNOUZNTkZNUUdNq0dNHkhNMkhNmUhNFEpNYEpN10pNfktN/k1NEVFNL1FNE1JNTlNNYlNNz1NN5FNNQlVNtVVNyVVNq1dN91dNblhlWAMAAABORTJdcp8OAAAoS3NL+k0pAU0bAk1VAk3zAk1pA03kA01+BE2HBE3IBE3oBE1lBU3NBU0HBk0gBk1XBk1oBk0BCE29CE0ZCU0qCU3vC01GDE0zDU0XDk0XD02/D01lEE3qEE0xEU0yEk2aEk2/E00YFE0/FE2WFU1SFk2uFk2/Fk2GGU3eGU3MGk2wG02wHE1ZHU0AHk2FHk3MHk3NH001IE1aIU2zIU3aIU0xI03tI01JJE1aJE0hJ014J01lKE1JKU1JKk3xKk2XK00cLE1jLE1kLU3MLU3xLk1KL01xL03IME2EMU3gMU3xMU24NE0QNU3+NU3iNk3iN02KOE0wOU21OU38OU39Ok1lO02KPE3jPE0KPU1hPk0dP015P02KP01RQk2oQk2VQ015RE15RU0hRk3HRk1MR02TR02USE38SE0hSk16Sk2hSk34S020TE0QTU0hTU3mT009UE0qUU0OUk0OU023U01eVE3jVE0qVU0rVk2TVk24V00RWE04WE0TWU1xWU2gWU2pWU0HW00wW02nW00WXE2TXE3tXE1EXU2HXU2qXU0pXk1dXk3rXk0aX00tX2VYBAAAADNIRDJdcqAOAAAoTZ4HTeMHTUIITVwITYwITfYITUUJTYYJTR4KTTEKTXsKTckKTV8LTeULTQkMTTwMTWAMTbAMTekNTUAOTWUOTa0OTegOTfsOTQ4PTYIPTeAQTWARTWISTXUSTb8STfoSTTMVTXgVTdcVTfEVTSEWTYsWTdoWTRsXTbMXTcYXTRAYTV4YTfUYTXwZTaAZTdQZTfgZTUgaTYIbTdkbTf4bTUYcTYEcTZQcTaccTRsdTXseTfseTf0fTRAgTVogTZUgTc4iTRMjTXIjTYwjTbwjTSYkTXUkTbYkTU4lTWElTaslTfklTZAmTRcnTTsnTW4nTZInTeInTRspTXIpTZcpTd8pTRoqTS0qTUAqTbQqTRIsTZIsTZQtTactTfEtTSwuTWUwTaowTQkxTSMxTVMxTb0xTQwyTU0yTeUyTfgyTUIzTZAzTSc0Ta40TdI0TQY1TSo1TXo1TbQ2TQs3TTA3TXg3TbM3TcY3Tdk3TU04Tas5TSs6TS07TUA7TYo7TcU7Tf49TUM+TaI+Tbw+Tew+TVY/TaU/TeY/TX5ATZFATdtATSlBTcBBTUdCTWtCTZ5CTcJCTRJDTUtETaJETcdETQ9FTUpFTV1FTXBFTeRFTUJHTcJHTcRITddITSFJTVxJTZVLTdpLTTlMTVNMTYNMTe1MTTxNTX1NTRVOTShOTXJOTcBOTVZPTdxPTQBQTTNQTVdQTadQTeBRTTdSTVxSTaRSTd9STfJSTQVTTXlTTdlUTVlVTVtWTW5WTbhWTfNWZVgDAAAAT0UyXXKhDgAAKEvGS+pNEQFNfQFN/AJNGgNNIwNNcgNNpgNNrwNNJwRNZgRNcwhNrQhNCglNXwlNoApNfgtNhg1NJw5NeQ5NlA5NihJNAxNNXxRNCBZNQhZNnxZN9BZNNRhNFBlNHxtNwBtNEhxNLRxNJSBNniBN+iFNoyNN3SNNOiRNjyRN0CVNryZNuChNWSlNqylNxilNvC1NNS5NkS9NOjFNdDFN0TFNJjJNZzNNRjRNUTZN8jZNRDdNXzdNVTtNzjtNKj1N0z5NDT9Naj9Nvz9NAEFN30FN6ENNiURN20RN9kRN7EhNZUlNwUpNakxNpExNAU1NVk1Nl05NdU9NfVFNHlJNcFJNi1JNg1ZN/FZNWFhNS1lNZ1lNmFlNw1lNYlpNy1pN01tNH1xNSFxNWVxNU15Njl5NPV9lWAMAAABPRTFdcqIOAAAoS8VL6Uv5TRABTSgBTXwBTRoCTfsCTRkDTSIDTXEDTaUDTa4DTeMDTSYETWUETX0ETYYETQYGTR8GTWcGTQAITXIITawITQkJTRgJTSkJTV4JTZ8KTX0LTYUNTSYOTXgOTZMOTRYPTb4PTWQQTYkSTQITTb4TTV4UTZUVTQcWTUEWTZ4WTa0WTb4WTfMWTTQYTRMZTR4bTb8bTREcTSwcTa8cTVgdTf8dTSQgTZ0gTVkhTfkhTTAjTaIjTdwjTTkkTUgkTVkkTY4kTc8lTa4mTbcoTVgpTaopTcUpTUgqTfAqTZYrTbstTTQuTfAuTZAvTccwTTkxTXMxTdAxTd8xTfAxTSUyTWYzTUU0TVA2TfE2TUM3TV43TeE3TYk4TS85TVQ7Tc07TYk8TSk9TWA+TdI+TQw/TWk/TXg/TYk/Tb4/Tf9ATd5BTedDTYhETdpETfVETXhFTSBGTcZGTetITWRJTSBKTcBKTfdLTWlMTaNMTQBNTQ9NTSBNTVVNTZZOTXRPTXxRTR1STW9STYpSTQ1TTbZTTV1UTYJWTftWTbdXTVdYTRRZTUpZTWZZTZdZTaFZTapZTcJZTWFaTcpaTdJbTR5cTUdcTVhcTZRcTe5cTUVdTVJeTY1eTexeTTxfZVgDAAAAQ0QxXXKjDgAAKEsySz5LVktdS5pLr0u3S85L2k0BAU0fAU1aAU1zAU0HAk1KAk1cAk1zAk2DAk2LAk2wAk3HAk3eAk0KA00yA01NA015A02LA022A03KA03SA03aA00ABE0LBE0vBE1LBE2PBE29BE3QBE3vBE0pBU1JBU10BU2dBU2rBU3YBU0XBk0wBk1+B02SB03XB002CE1QCE2ACE3MCE3qCE05CU16CU3+CU0SCk0lCk1vCk29Ck1TC03ZC039C00wDE1UDE2kDE0QDU1ODU3dDU00Dk1ZDk2hDk3cDk3vDk0CD01OD01iD012D03OD03iD03UEE35EE0/EU1UEU2zEU3HEU1WEk1pEk2zEk3uEk0wE01vE02pE03PE03iE030E01sFE0TFU0nFU1sFU3LFU3lFU0VFk1hFk1/Fk3OFk0PF02TF02nF026F00EGE1SGE3pGE1wGU2UGU3IGU3sGU08Gk2pGk3nGk12G03NG03yG006HE11HE2IHE2bHE3nHE37HE0PHU1oHU18HU1vHk2UHk3aHk3vHk1OH01iH03xH00EIE1OIE2JIE3LIE0KIU1EIU1qIU19IU2PIU0HIk2uIk3CIk0HI01mI02AI02wI038I00aJE1pJE2qJE0uJU1CJU1VJU2fJU3tJU2EJk0LJ00vJ01iJ02GJ03WJ01CKE2AKE0PKU1mKU2LKU3TKU0OKk0hKk00Kk2AKk2UKk2oKk0AK00UK00GLE0rLE1xLE2GLE3lLE35LE2ILU2bLU3lLU0gLk1iLk2hLk3bLk0BL00UL00mL02eL01FME1ZME2eME39ME0XMU1HMU2TMU2xMU0AMk1BMk3FMk3ZMk3sMk02M02EM00bNE2iNE3GNE36NE0eNU1uNU3bNU0ZNk2oNk3/Nk0kN01sN02nN026N03NN00ZOE0tOE1BOE2ZOE2tOE2fOU3EOU0KOk0fOk1+Ok2SOk0hO000O01+O025O037O006PE10PE2aPE2tPE2/PE03PU3ePU3yPU03Pk2WPk2wPk3gPk0sP01KP02ZP03aP01eQE1yQE2FQE3PQE0dQU20QU07Qk1fQk2SQk22Qk0GQ01yQ02wQ00/RE2WRE27RE0DRU0+RU1RRU1kRU2wRU3ERU3YRU0wRk1ERk02R01bR02hR022R00VSE0pSE24SE3LSE0VSU1QSU2SSU3RSU0LSk0xSk1ESk1WSk3OSk11S02JS03OS00tTE1HTE13TE3DTE3hTE0wTU1xTU31TU0JTk0cTk1mTk20Tk1KT03QT030T00nUE1LUE2bUE0HUU1FUU3UUU0rUk1QUk2YUk3TUk3mUk35Uk1FU01ZU01tU03GU03aU03NVE3yVE04VU1NVU2sVU3AVU1PVk1iVk2sVk3nVk0pV01oV02iV03IV03bV03tV01lWE3VWE3gWE3/WE0uWU06WU1SWU15WU2IWU2xWU3RWU0PWk0aWk0iWk1KWk1wWk24Wk38Wk0OW00lW003W01eW02SW023W037W00mXE04XE1gXE16XE2CXE2KXE2yXE29XE3IXE31XE0AXU18XU2PXU2xXU29XU3pXU30XU05Xk1BXk1qXk2EXk2mXk3EXk3fXk30Xk38Xk0DX01EX2VYAwAAAENEMl1ypA4AAChLM0teS3FLm0uwS7hL200CAU0gAU1bAU10AU0IAk1LAk1TAk1dAk10Ak2EAk2MAk2xAk3IAk3fAk3xAk0LA00zA01OA01nA016A02MA023A03LA03TA03bA00BBE0MBE1MBE2+BE3GBE3mBE3wBE0qBU1KBU1jBU11BU2eBU3LBU3ZBU1VBk1/B02TB03YB003CE1RCE2BCE27CE3rCE06CU17CU3/CU0TCk0mCk1wCk2+Ck1UC03aC03tC03+C00xDE1EDE1VDE2lDE0RDU0xDU3eDU0VDk01Dk1aDk2iDk3dDk3wDk0DD01PD01jD013D03PD03jD03VEE3oEE0vEU1AEU1VEU20EU3IEU0wEk1XEk1qEk2YEk20Ek3vEk2qE031E00WFE09FE1tFE0UFU0oFU1tFU3MFU3mFU0WFk1QFk2AFk3PFk0QF02UF02oF027F00FGE1TGE3qGE1xGU2EGU2VGU3JGU3cGU3tGU09Gk2qGk3KGk13G02uG03OG03zG007HE12HE2JHE2cHE3oHE38HE0QHU1pHU19HU1wHk2DHk3KHk3bHk3wHk1PH01jH03LH03yH00FIE0zIE1PIE2KIE1FIU2QIU2xIU3YIU0IIk2vIk3DIk0II01nI02BI02xI03rI00bJE1qJE2rJE0vJU1DJU1WJU2gJU3uJU2FJk0MJ00fJ00wJ01jJ012J02HJ03XJ01DKE1jKE0QKU1HKU1nKU2MKU3UKU0PKk0iKk01Kk2BKk2VKk2pKk0BK00VK00HLE0aLE1hLE1yLE2HLE3mLE36LE1iLU2JLU2cLU3KLU3mLU0hLk3cLk0nL01IL01vL02fL01GME1aME2fME3+ME0YMU1IMU2CMU2yMU0BMk1CMk3GMk3aMk3tMk03M02FM00cNE2jNE22NE3HNE37NE0ONU0fNU1vNU3cNU38NU2pNk3gNk0AN00lN01tN02oN027N03ON00aOE0uOE1COE2aOE2uOE2gOU2zOU36OU0LOk0gOk1/Ok2TOk37Ok0iO001O01jO01/O026O011PE3APE3hPE0IPU04PU3fPU3zPU04Pk2XPk2xPk3hPk0bP01LP02aP03bP01fQE1zQE2GQE3QQE0eQU21QU08Qk1PQk1gQk2TQk2mQk23Qk0HQ01zQ02TQ01ARE13RE2XRE28RE0ERU0/RU1SRU1lRU2xRU3FRU3ZRU0xRk1FRk03R01KR02RR02iR023R00WSE0qSE2SSE25SE3MSE36SE0WSU1RSU0MSk1XSk14Sk2fSk3PSk12S02KS03PS00uTE1ITE14TE2yTE3iTE0xTU1yTU32TU0KTk0dTk1nTk21Tk1LT03RT03kT031T00oUE07UE1MUE2cUE0IUU0oUU3VUU0MUk0sUk1RUk2ZUk3UUk3nUk36Uk1GU01aU01uU03HU03bU03OVE3hVE0oVU05VU1OVU2tVU3BVU0pVk1QVk1jVk2RVk2tVk3oVk2jV03uV00PWE02WE1mWE3WWE3hWE0AWU0vWU07WU1TWU1uWU2JWU2yWU3SWU0QWk0bWk0jWk1LWk1xWk25Wk39Wk0EW00PW00mW00tW004W01fW02TW02kW038W00TXE0nXE05XE1hXE17XE2DXE2LXE2zXE2+XE3JXE32XE0BXU19XU2EXU2nXU2yXU2+XU3qXU31XU0mXk06Xk1CXk1aXk1rXk2FXk3gXk0EX00XX00qX01FX2VYAgAAADFIXXKlDgAAKE0SB02nFE1CIk3ZL01yPU0JS2VYAwAAAEhFMV1ypg4AAChNiQdNwwhNCQpN9QtNTAxNHA1NOg1NHQ5NWQ9NbQ9N2Q9N7g9N8RBNNxFNSxFNvhFN0hFNORJNoBJNtBNNABRNHhRNRRRNdxRNHhVNWBZNnhdNjRlN5BlNtRpN0xpNthtN8hxNBh1Ncx1NiB1NjB5N0x5N5h5NWR9NbR9N1B9NOyBNTyFNmyFNuSFN4CFNEiJNuSJN8yNNOSVNKCdNfidNTihNbChNTylNiypNnypNCytNICtNIixNaSxNfSxN8CxNBC1Nay1N0i1N5i5NMi9NUC9NeC9NqS9NUDBNijFN0DJNvjRNFjVN5zVNBTZN6DZNJDhNODhNpDhNuThNvDlNAjpNFjpNiTpNnTpNAztNaztNfzxNyzxN6TxNET1NQj1N6T1NIz9NaUBNV0JNrkJNfkNNnENNf0RNu0VNz0VNO0ZNUEZNU0dNmUdNrUdNIEhNNEhNm0hNAklNFkpNYkpNgEpNp0pN2UpNgEtNukxNAE5N7E9NQ1BNE1FNMVFNFVJNUFNNZFNN0VNN5lNN6VRNMFVNRFVNt1VNy1VNMVZNmVZNrVdN+VdNF1hNPlhNcFhlWAMAAABIRTJdcqcOAAAoTYoHTcQITQoKTfYLTU0MTR0NTR4OTVoPTW4PTdoPTe8PTTgRTUwRTb8RTdMRTaESTbUTTQEUTR8UTUYUTXgUTR8VTVkWTZ8XTeUZTbYaTbcbTfMcTQcdTXQdTYkdTeceTVofTW4fTTwgTVAhTZwhTbohTeEhTRMiTboiTfQjTTolTX8nTU8oTVApTYwqTaAqTQwrTSErTSMsTWosTX4sTfEsTQUtTdMtTecuTTMvTVEvTaovTVEwTYsxTdEyTb80TRc1Teg1Tek2TSU4TTk4TaU4Tbo4TQM6TRc6TYo6TZ46TQQ7TWw7TYA8Tcw8Teo8TUM9Teo9TSQ/TWpATVhCTa9CTX9DTYBETbxFTdBFTTxGTVFGTZpHTa5HTSFITTVITQNJTRdKTWNKTYFKTahKTdpKTYFLTbtMTQFOTe1PTURQTRRRTVFTTWVTTdJTTedTTepUTTFVTUVVTbhVTcxVTTJWTZpWTa5XTfpXTRhYTT9YTXFYZVgCAAAATkVdcqgOAAAoS4NNUAFNjwFNwQFN0QFN6QFN9AFNIwJNmAJNcgRNswRNAgVNHwVNUgVNuwVNHwhNlAhNjglNzwlN5wlNEgtNwgtNzQxN+QxNtQ5NBhBNvRBNFxFNDRJNxxJNtBVNKRZNIxdNZBdNfBdNpxhNWRlNZRpNkhpNThxNoB1NWB5Nsh5NqB9NYiBNTyNNxCNNviRN/yRNFyVNQiZN9CZN/ydNKyhN5ylNOCtN7ytNSSxNPy1N+S1N5jBNWzFNVTJNljJNrjJN2TNNizRNlzVNxDVNgDdN0ThNiDlN4jlN2DpNkjtNfz5N9D5N7j9NL0BNR0BNckFNJEJNL0NNW0NNF0VNaEZNH0dNeUdNb0hNKUlNFkxNi0xNhU1Nxk1N3k1NCU9NuU9NxFBN8FBNrFJN/lNNtlRNEFVNBlZNwFZNJFlNW1lN2llN+llNBVpNmlpN8lpNcltNiFtNaVxNFV1Ncl1NnV1NFl5Nc15lWAIAAABOWl1yqQ4AAChLTk0AAk1sAk3XAk0/A01XA02dA00+BE1ZBE1NBk21B01oC00cDE13DE2jDU25DU3yDU0fEE12EE1pEU2fEU34EU1CEk1aE00oFE2RFE1KFU3+GE20GU0PGk08G01SG02LG025HU0RHk0EH006H02TH03dH031IE3DIU0sIk3lIk2ZJk1OJ02pJ03VKE3rKE0kKU1RK02oK02bLE3RLE0qLU10LU2MLk1aL03DL018ME0wNE3mNE1BNU1uNk2ENk29Nk3qOE1BOU00Ok1qOk3DOk0NO00lPE3zPE1cPU0VPk3JQU1+Qk3ZQk0FRE0bRE1URE2BRk3YRk3LR00BSE1aSE2kSE28SU2KSk3zSk2sS01fT00TUE1uUE2aUU2wUU3pUU0XVE1vVE1iVU2YVU3xVU07Vk1TV00hWE2KWE3xWE3CWk0eW01JW03kW03tW00FXE0hXU1OXU3HXU3iXU0OXk0yXk28Xk0jX01ZX2VYAgAAAEM4XXKqDgAATaMGYVgDAAAATkQxXXKrDgAAKEtwTVICTfACTWYDTcUETeUETWIFTcoFTVQGTboITewLTUMMTTANTRQOTecQTS4RTS8STZcSTRUUTTwUTU8WTYMZTdsZTckaTa0bTYIeTckeTcofTTIgTbAhTdchTeojTR4nTXUnTWIoTUYpTRksTWAsTWEtTcktTUcvTW4vTYExTbU0TQ01Tfs1Td82TbI5Tfk5Tfo6TWI7TeA8TQc9TRo/TU5CTaVCTZJDTXZETUlHTZBHTZFITflITXdKTZ5KTbFMTeNPTTpQTSdRTQtSTeBUTSdVTShWTZBWTQ5YTTVYTW9ZTQVbTS5bTaVbTRRcTYVdTahdTSdeTVteTRhfTStfZVgCAAAAQzJdcqwOAAAoTXsGTY8GTakGZVgDAAAATkQyXXKtDgAAKE1DAk18Ak2pAk0rA01fA02UA00RBU08BU1tBU3hBU0PBk0+Bk2XDE2UDU0nD034D01WEE2LEE2ZEE2FEU2cE02BFE0vGk0tG03AHE2SHU3xHU0mHk00Hk0gH003IU0cIk3JJ03GKE1ZKk0qK02IK029K03LK023LE3OLk2zL01hNU1fNk3yN03DOE0hOU1WOU1kOU1QOk1nPE1MPU35Qk32Q02JRU1aRk24Rk3tRk37Rk3nR03+SU3jSk2OUE2LUU0eU03wU01PVE2EVE2SVE1+VU2VV016WE1WW03aW02bXE0MXU07XU1VXU1dXU3SXU3XXk1PX2VYAgAAAEM2XXKuDgAAKE2BBk2VBk2mBmVYAgAAAEM1XXKvDgAAKE2ABk2UBk2lBmVYAgAAAEM0XXKwDgAAKE1+Bk2SBk2sBmVYAwAAAE9EMV1ysQ4AAChLC0uiTUcBTToCTUICTXsCTagCTSoDTV4DTZMDTfEDTd0ETRAFTTsFTWwFTYQFTeAFTe8FTQ4GTScGTT0GTS4HTd4ITVAKTVwKTfUKTbULTZYMTUENTZMNTYYOTSYPTTQPTZcPTfcPTVUQTYoQTZgQTYQRTXwSTUITTZsTTQkUTYAUTcMUTXMWTeUXTfEXTYoYTUwZTS4aTdoaTSwbTR8cTb8cTc0cTTAdTZEdTfAdTSUeTTMeTR8fTRcgTd0gTTYhTaQhTRsiTV4iTQ4kTYAlTYwlTSUmTecmTcgnTXMoTcUoTbgpTVgqTWYqTckqTSkrTYcrTbwrTcorTbYsTa4tTXQuTc0uTTsvTbIvTfUvTaUxTRczTSMzTbwzTX40TWA1TQw2TV42TVE3TfE3Tf83TWI4TcI4TSA5TVU5TWM5TU86TUc7TQ08TWY8TdQ8TUs9TY49TT4/TbBATbxATVVBTRdCTfhCTaNDTfVDTehETYhFTZZFTflFTVlGTbdGTexGTfpGTeZHTd5ITaRJTf1JTWtKTeJKTSVLTdVMTUdOTVNOTexOTaxPTY1QTThRTYpRTX1STR1TTStTTY5TTe9TTU5UTYNUTZFUTX1VTXVWTTtXTZRXTQJYTXlYTaxYTYBZTTZaTT5aTYpaTelaTVdbTa5bTdtbTU9cTZxcTaNcTddcTQ1dTTxdTVZdTV5dTdNdTUleTa1eTdheTQ9fTVBfZVgDAAAAT0QyXXKyDgAAKEsMS6NNSAFNOwJN8gNN3gRNhQVN8AVNKAZNLwdN3whNUQpNXQpN9gpNtgtNQg1Nhw5NNQ9NmA9NfRJNQxNNChRNxBRNdBZN5hdN8hdNixhNTRlN2xpNIBxNzhxNMR1NGCBN3iBNpSFNXyJNDyRNgSVNjSVNJiZN6CZNdChNuSlNZypNyipNry1NdS5NPC9N9i9NpjFNGDNNJDNNvTNNfzRNDTZNUjdNADhNYzhNSDtNDjxN1TxNjz1NPz9NsUBNvUBNVkFNGEJNpENN6URNl0VN+kVN30hNpUlNbEpNJktN1kxNSE5NVE5N7U5NrU9NOVFNflJNLFNNj1NNdlZNPFdNA1hNrVhNgVlNN1pNP1pNi1pN6lpNr1tNUFxNpFxN2FxNSl5Nrl5NEF9lWAIAAABDR11ysw4AAChLCksSSzFLS0tcS29LgUuMS5lLoUuuS7ZLw0vZS+dL8Ev3TQABTQ4BTR4BTSYBTT8BTUYBTU4BTVkBTXIBTXoBTY0BTb8BTc8BTecBTfIBTf0BTQYCTRgCTSECTSwCTTkCTUECTUkCTVECTVsCTWkCTXICTXoCTYICTYoCTZYCTacCTa8CTcYCTdQCTd0CTe8CTfkCTQkDTRcDTSADTSkDTTEDTTwDTUwDTVQDTV0DTWUDTW8DTXgDTYoDTZIDTZoDTaMDTawDTbUDTckDTdEDTdkDTeEDTfADTfgDTf8DTQoETRUETR0ETSQETTsETUoETVYETWMETXAETXsETYQETbEETbwETcQETdwETeQETe4ETQAFTQ8FTR0FTSgFTTMFTToFTUgFTVAFTWEFTWsFTXMFTXsFTYMFTZwFTbEFTbkFTckFTdcFTd8FTecFTe4FTQQGTQ0GTR0GTSYGTTwGTUoGTVMGTV0GTWUGTQ8HTS0HTTkHTX0HTZEHTbIHTdYHTf4HTR0ITTUITU8ITXAITX8ITZIITaoITbkITd0ITekITQcJTRYJTScJTTgJTUsJTVwJTXkJTYwJTb8JTc0JTeUJTf0JTREKTSQKTU8KTVsKTW4KTYEKTZ0KTbwKTfQKTRALTVILTWULTXsLTZQLTbQLTcALTdgLTesLTfwLTRkMTS8MTUIMTVMMTXQMTZUMTaMMTb0MTcsMTfcMTQ8NTS8NTUANTYMNTZINTaANTbYNTdwNTe8NTRMOTSQOTTMOTVgOTXYOTYUOTZEOTaAOTbMOTdsOTe4OTQEPTRQPTSUPTTMPTT8PTU0PTWEPTXUPTYgPTZYPTbwPTc0PTeEPTfYPTQQQTRwQTVQQTWIQTXMQTYkQTZcQTbsQTdMQTeYQTRURTS0RTT4RTVMRTWYRTYMRTZwRTbIRTcYRTfURTQsSTS4STT8STVUSTWgSTXsSTYcSTZYSTbISTcUSTe0STQATTUETTVcTTZoTTagTTbwTTfMTTQgUTRQUTSUUTTsUTVwUTWsUTX8UTY4UTaQUTcIUTc4UTRIVTSYVTUcVTWsVTZMVTbIVTcoVTeQVTQUWTRQWTScWTT8WTU4WTXIWTX4WTZwWTasWTbwWTc0WTeAWTfEWTQ4XTSEXTVQXTWIXTXoXTZIXTaYXTbkXTeQXTfAXTQMYTRYYTTIYTVEYTYkYTaUYTegYTfsYTREZTSsZTUsZTVcZTW8ZTYIZTZMZTbEZTccZTdoZTesZTQwaTS0aTTsaTVUaTWMaTZAaTagaTcgaTdkaTRwbTSsbTTkbTU8bTXUbTYgbTawbTb0bTcwbTfEbTQ8cTR4cTSocTTkcTUwcTXQcTYccTZocTa0cTb4cTcwcTdgcTeYcTfocTQ4dTSEdTS8dTVYdTWcdTXsdTZAdTZ4dTbYdTe8dTf0dTQ4eTSQeTTIeTVYeTW4eTYEeTbAeTcgeTdkeTe4eTQEfTR4fTTcfTU0fTWEfTZAfTaYfTckfTdofTfAfTQMgTRYgTSIgTTEgTU0gTWAgTYggTZsgTdwgTfIgTTUhTUMhTVchTY4hTaMhTa8hTcAhTdYhTfchTQYiTRoiTSkiTT8iTV0iTWkiTa0iTcEiTeIiTQYjTS4jTU0jTWUjTX8jTaAjTa8jTcIjTdojTekjTQ0kTRkkTTckTUYkTVckTWgkTXskTYwkTakkTbwkTe8kTf0kTRUlTS0lTUElTVQlTX8lTYslTZ4lTbElTc0lTewlTSQmTUAmTYMmTZYmTawmTcYmTeYmTfImTQonTR0nTS4nTUsnTWEnTXQnTYUnTaYnTccnTdUnTe8nTf0nTSkoTUEoTWEoTXIoTbUoTcQoTdIoTegoTQ4pTSEpTUUpTVYpTWUpTYopTagpTbcpTcMpTdIpTeUpTQ0qTSAqTTMqTUYqTVcqTWUqTXEqTX8qTZMqTacqTboqTcgqTe4qTf8qTRMrTSgrTTYrTU4rTYYrTZQrTaUrTbsrTckrTe0rTQUsTRgsTUcsTV8sTXAsTYUsTZgsTbUsTc4sTeQsTfgsTSctTT0tTWAtTXEtTYctTZotTa0tTbktTcgtTeQtTfctTR8uTTIuTXMuTYkuTcwuTdouTe4uTSUvTTovTUYvTVcvTW0vTY4vTZ0vTbEvTcAvTdYvTfQvTQAwTUQwTVgwTXkwTZ0wTcUwTeQwTfwwTRYxTTcxTUYxTVkxTXExTYAxTaQxTbAxTc4xTd0xTe4xTf8xTRIyTSMyTUAyTVMyTYYyTZQyTawyTcQyTdgyTesyTRYzTSIzTTUzTUgzTWQzTYMzTbszTdczTRo0TS00TUM0TV00TX00TYk0TaE0TbQ0TcU0TeM0Tfk0TQw1TR01TT41TV81TW01TYc1TZU1TcI1Tdo1Tfo1TQs2TU42TV02TWs2TYE2Tac2Tbo2Td42Te82Tf42TSM3TUE3TVA3TVw3TWs3TX43TaY3Tbk3Tcw3Td83TfA3Tf43TQo4TRg4TSw4TUA4TVM4TWE4TYc4TZg4Taw4TcE4Tc84Tec4TR85TS05TT45TVQ5TWI5TYY5TZ45TbE5TeA5Tfg5TQk6TR46TTE6TU46TWc6TX06TZE6TcA6TdY6Tfk6TQo7TSA7TTM7TUY7TVI7TWE7TX07TZA7Tbg7Tcs7TQw8TSI8TWU8TXM8TYc8Tb48TdM8Td88TfA8TQY9TSc9TTY9TUo9TVk9TW89TY09TZk9Td09TfE9TRI+TTY+TV4+TX0+TZU+Ta8+TdA+Td8+TfI+TQo/TRk/TT0/TUk/TWc/TXY/TYc/TZg/Tas/Tbw/Tdk/Tew/TR9ATS1ATUVATV1ATXFATYRATa9ATbtATc5ATeFATf1ATRxBTVRBTXBBTbNBTcZBTdxBTfZBTRZCTSJCTTpCTU1CTV5CTXtCTZFCTaRCTbVCTdZCTfdCTQVDTR9DTS1DTVlDTXFDTZFDTaJDTeVDTfRDTQJETRhETT5ETVFETXVETYZETZVETbpETdhETedETfNETQJFTRVFTT1FTVBFTWNFTXZFTYdFTZVFTaFFTa9FTcNFTddFTepFTfhFTR5GTS9GTUNGTVhGTWZGTX5GTbZGTcRGTdVGTetGTflGTR1HTTVHTUhHTXdHTY9HTaBHTbVHTchHTeVHTf5HTRRITShITVdITW1ITZBITaFITbdITcpITd1ITelITfhITRRJTSdJTU9JTWJJTaNJTblJTfxJTQpKTR5KTVVKTWpKTXZKTYdKTZ1KTb5KTc1KTeFKTfBKTQZLTSRLTTBLTXRLTYhLTalLTc1LTfVLTRRMTSxMTUZMTWdMTXZMTYlMTaFMTbBMTdRMTeBMTf5MTQ1NTR5NTS9NTUJNTVNNTXBNTYNNTbZNTcRNTdxNTfRNTQhOTRtOTUZOTVJOTWVOTXhOTZROTbNOTetOTQdPTUlPTVxPTXJPTYtPTatPTbdPTc9PTeJPTfNPTRBQTSZQTTlQTUpQTWtQTYxQTZpQTbRQTcJQTe5QTQZRTSZRTTdRTXpRTYlRTZdRTa1RTdNRTeZRTQpSTRtSTSpSTU9STW1STXxSTYhSTZdSTapSTdJSTeVSTfhSTQtTTRxTTSpTTTZTTURTTVhTTWxTTX9TTY1TTbRTTcVTTdlTTe5TTfxTTRRUTU1UTVtUTWxUTYJUTZBUTbRUTcxUTd9UTQ5VTSZVTTdVTUxVTV9VTXxVTZVVTatVTb9VTe5VTQRWTSdWTThWTU5WTWFWTXRWTYBWTY9WTatWTb5WTeZWTflWTTpXTVBXTZNXTaFXTbVXTexXTQFYTQ1YTR5YTTRYTVVYTWRYTXhYTYdYTZ1YTatYTbNYTdRYTd9YTe5YTf5YTRFZTSJZTS1ZTTlZTUhZTVFZTVlZTWRZTW1ZTX9ZTYdZTZVZTZ5ZTadZTbBZTbhZTcBZTdBZTdhZTfFZTfhZTQNaTQ5aTRlaTSFaTTVaTT1aTUlaTVFaTV9aTW9aTYlaZShNmFpNt1pNv1pNyFpN11pN6FpN8FpN+1pNA1tNDVtNG1tNJFtNLFtNNltNRltNVVtNXVtNaVtNcFtNhltNkVtNo1tNrVtN0FtN2VtN4VtN6ltN+ltNAlxNElxNHFxNJVxNN1xNRVxNTlxNVlxNX1xNZ1xNeVxNgVxNiVxNkVxNmlxNolxNqlxNsVxNvFxNx1xNz1xN1lxN61xN9FxN/1xNC11NE11NHl1NOl1NQl1NS11NVF1NXF1NcF1Ne11Ng11Nm11Npl1NsF1NvF1NxF1N0V1N311N6F1N811NC15NFF5NJV5NL15NOF5NQF5NSF5NUF5NWV5NaV5NcV5Ng15Ni15NrF5NuV5N1l5N3l5N6V5NAl9NDl9NFl9NIF9NKV9NOl9NQ19NTl9NVl9lWAIAAABDRV1ytA4AAChLTUuOTf8BTWsCTdYCTT4DTVYDTZwDTRcETT0ETVgETX0FTbMFTUwGTV8GTREHTbQHTU0JTWcLTRsMTXYMTaINTbgNTfENTR4QTXUQTWgRTZ4RTfcRTUESTVkTTScUTZAUTaYUTUkVTeIWTf0YTbMZTQ4aTTsbTVEbTYobTbgdTRAeTQMfTTkfTZIfTdwfTfQgTcIhTSsiTUEiTeQiTX0kTZgmTU0nTagnTdQoTeooTSMpTVArTacrTZosTdAsTSktTXMtTYsuTVkvTcIvTdgvTXswTRQyTS80TeU0TUA1TW02TYM2Tbw2Tek4TUA5TTM6TWk6TcI6TQw7TSQ8TfI8TVs9TXE9TRQ+Ta0/TchBTX1CTdhCTQRETRpETVNETYBGTddGTcpHTQBITVlITaNITbtJTYlKTfJKTQhLTatLTURNTV5PTRJQTW1QTZlRTa9RTehRTRZUTW5UTWFVTZdVTfBVTTpWTVJXTSBYTYlYTZ9YTfBYTbpZTcFaTR1bTUhbTeNbTexbTQRcTSBdTU1dTcZdTeFdTQ1eTTFeTbteTSJfTVhfZVgBAAAATl1ytQ4AAChLAEsFSw1LFEsZSyBLJkssSzdLP0tGS09LV0tfS2VLakt0S3hLfEuHS49LlEucS6RLqUuxS7lLvkvHS89L1EvcS+JL60vyS/tNAwFNCQFNEgFNGQFNIQFNKgFNMQFNNgFNOgFNQQFNSQFNVAFNXwFNZgFNbQFNdQFNfgFNgwFNiAFNkwFNmQFNoAFNpwFNrAFNswFNugFNxQFNygFN1QFN3AFN4gFN7QFN+AFNAQJNDQJNEwJNHAJNJwJNLgJNNAJNPAJNRAJNTAJNVgJNXgJNZAJNbQJNdQJNfQJNhQJNjQJNkQJNnAJNogJNqgJNtgJNvAJNwQJNyQJNzwJN2AJN5AJN6gJN9AJN/QJNBANNDANNEgNNGwNNJANNLANNNwNNQANNRwNNTwNNWANNYANNagNNcwNNewNNgQNNhQNNjQNNlQNNngNNpwNNsANNuANNvQNNxANNzANN1ANN3ANN5QNN6wNN8wNN+gNNBQRNEARNGARNHwRNKARNMARNNgRNPwRNRQRNUQRNWgRNXgRNZwRNawRNdgRNfwRNiARNkARNlgRNmwRNoARNpgRNrARNtwRNvwRNyQRN0QRN1wRN3wRN6QRN9ARN+wRNBgVNCgVNEgVNGAVNIwVNLgVNNQVNPQVNQwVNSwVNVgVNXAVNZgVNbgVNdgVNfgVNhgVNiwVNkAVNlwVNnwVNpAVNrAVNtAVNvwVNxAVNzgVN0gVN2gVN4gVN6QVN8QVN+AVN/wVNCAZNEAZNGAZNIQZNKQZNMQZNNwZNPwZNRQZNTgZNWAZNYAZNaQZNCgdNHQdNKAdNNAdNQgdNUgdNYgdNbQdNeAdNjAdNnwdNrQdNwwdN0QdN5AdN7wdN+QdNCghNEQhNGAhNMAhNQwhNSghNXQhNawhNeghNjQhNpQhNtAhNxQhN2AhN5AhN9whNAglNEQlNIglNMwlNRglNVwlNZglNdAlNhwlNnwlNqQlNswlNuglNyAlN4AlN+AlNDApNHwpNMgpNQApNSgpNVgpNYgpNaQpNfApNigpNmApNpwpNtwpNygpN1ApN5ApN7wpN+wpNCwtNIwtNMwtNPQtNTQtNYAtNdgtNhQtNjwtNnQtNpAtNrwtNuwtN0wtN5gtN9wtNCgxNFAxNKgxNPQxNTgxNYQxNaAxNbwxNhQxNkAxNngxNsQxNuAxNxgxN3gxN6AxN8gxNCg1NHw1NKg1NOw1NRw1NWg1NZQ1NcA1Nfg1NjQ1Nmw1NsQ1Nxw1N1w1N6g1NAA5NDg5NHw5NLg5NQQ5NTA5NUw5NZg5NcQ5NgA5NjA5Nmw5Nrg5Nxg5N1g5N6Q5N/A5NDw9NIA9NLg9NOg9NSA9NXA9NcA9Ngw9NkQ9NnQ9NrQ9Ntw9NyA9N3A9N8Q9N/w9NFxBNLRBNNBBNOxBNRRBNTxBNXRBNbhBNhBBNkhBNoBBNqxBNthBNzhBN4RBN8hBNBRFNEBFNKBFNORFNThFNYRFNdxFNfhFNjBFNlxFNrRFNwRFN1RFN5RFN8BFNBhJNHhJNKRJNOhJNUBJNYxJNdhJNghJNkRJNohJNrRJNwBJN2BJN6BJN+xJNChNNGBNNIhNNKRNNPBNNSBNNUhNNaBNNexNNixNNlRNNoxNNtxNNyBNN2xNN7hNNAxRNDxRNIBRNNhRNRxRNVxRNZhRNehRNiBRNnxRNshRNvRRNyRRN1xRN5xRN9xRNAhVNDRVNIRVNNBVNQhVNWBVNZhVNeRVNhBVNjhVNnxVNphVNrRVNxRVN2BVN3xVN8hVNABZNDxZNIhZNOhZNSRZNWhZNbRZNeRZNjBZNlxZNphZNtxZNyBZN2xZN7BZN+xZNCRdNHBdNNBdNPhdNSBdNTxdNXRdNdRdNjRdNoRdNtBdNxxdN1RdN3xdN6xdN9xdN/hdNERhNHxhNLRhNPBhNTBhNXxhNaRhNeRhNhBhNkBhNoBhNuBhNyBhN0xhN4xhN9hhNDBlNGxlNJhlNNBlNOxlNRhlNUhlNahlNfRlNjhlNoRlNrBlNwhlN1RlN5hlN+RlNABpNBxpNHRpNKBpNNhpNSRpNUBpNXhpNdhpNgBpNixpNoxpNuBpNwxpN1BpN4BpN8xpN/hpNCRtNFxtNJhtNNBtNShtNYBtNcBtNgxtNmRtNpxtNuBtNxxtN2htN5RtN7BtN/xtNChxNGRxNJRxNNBxNRxxNXxxNbxxNghxNlRxNqBxNuRxNxxxN0xxN4RxN9RxNCR1NHB1NKh1NNh1NRh1NUR1NYh1Ndh1Nix1NmR1NsR1Nxx1Nzh1N1R1N3x1N6h1N+B1NCR5NHx5NLR5NOx5NRh5NUR5NaR5NfB5NjR5NoB5Nqx5Nwx5N1B5N6R5N/B5NEh9NGR9NJx9NMh9NSB9NXB9NcB9NgB9Nix9NoR9NuR9NxB9N1R9N6x9N/h9NESBNHSBNLCBNPSBNSCBNWyBNcyBNgyBNliBNpSBNsyBNvSBNxCBN1yBN4yBN7SBNAyFNFiFNJiFNMCFNPiFNUiFNYyFNdiFNiSFNniFNqiFNuyFN0SFN4iFN8iFNASJNFSJNIyJNOiJNTSJNWCJNZCJNciJNgiJNkiJNnSJNqCJNvCJNzyJN3SJN8yJNASNNFCNNHyNNKSNNOiNNQSNNSCNNYCNNcyNNeiNNjSNNmyNNqiNNvSNN1SNN5CNN9SNNCCRNFCRNJyRNMiRNQSRNUiRNYyRNdiRNhyRNliRNpCRNtyRNzyRN2SRN4yRN6iRN+CRNECVNKCVNPCVNTyVNYiVNcCVNeiVNhiVNkiVNmSVNrCVNuiVNyCVN1yVN5yVN+iVNBCZNFCZNHyZNKyZNOyZNUyZNYyZNbiZNfiZNkSZNpyZNtiZNwSZNzyZN1iZN4SZN7SZNBSdNGCdNKSdNPCdNRidNXCdNbydNgCdNkydNmidNoSdNtydNwidN0CdN4ydN6idN+CdNEChNGihNJChNPChNUShNXChNbShNeShNjChNlyhNoihNsChNvyhNzShN4yhN+ShNCSlNHClNMilNQClNUSlNYClNcylNfilNhSlNmClNoylNsilNvilNzSlN4ClN+ClNCCpNGypNLipNQSpNUipNYCpNbCpNeipNjipNoipNtSpNwypNzypN3ypN6SpN+ipNDitNIytNMStNSStNXytNZitNbStNdytNgStNjytNoCtNtitNxCtN0itN3StN6CtNACxNEyxNJCxNNyxNQixNWixNayxNgCxNkyxNqSxNsCxNvixNySxN3yxN8yxNBy1NFy1NIi1NOC1NUC1NWy1NbC1Ngi1NlS1NqC1NtC1Nwy1N1C1N3y1N8i1NCi5NGi5NLS5NPC5NSi5NVC5NWy5Nbi5Nei5NhC5Nmi5NrS5NvS5Nxy5N1S5N6S5N+i5NDS9NIC9NNS9NQS9NUi9NaC9NeS9NiS9NmC9NrC9Nui9N0S9N5C9N7y9N+y9NCTBNGTBNKTBNNDBNPzBNUzBNZjBNdDBNijBNmDBNqzBNtjBNwDBN0TBN2DBN3zBN9zBNCjFNETFNJDFNMjFNQTFNVDFNbDFNezFNjDFNnzFNqzFNvjFNyTFN2DFN6TFN+jFNDTJNHjJNLTJNOzJNTjJNZjJNcDJNejJNgTJNjzJNpzJNvzJN0zJN5jJN+TJNBzNNETNNHTNNKTNNMDNNQzNNUTNNXzNNbjNNfjNNkTNNmzNNqzNNtjNNwjNN0jNN6jNN+jNNBTRNFTRNKDRNPjRNTTRNWDRNZjRNbTRNeDRNhDRNnDRNrzRNwDRN0zRN3jRN9DRNBzVNGDVNKzVNMjVNOTVNTzVNWjVNaDVNezVNgjVNkDVNqDVNsjVNvTVN1TVN6jVN9TVNBjZNEjZNJTZNMDZNOzZNSTZNWDZNZjZNfDZNkjZNojZNtTZNyzZN2TZN6jZN+TZNDDdNFzdNHjdNMTdNPDdNSzdNVzdNZjdNeTdNkTdNoTdNtDdlKE3HN03aN03rN035N00FOE0TOE0nOE07OE1OOE1cOE1oOE14OE2COE2TOE2nOE28OE3KOE3iOE34OE3/OE0GOU0QOU0aOU0oOU05OU1POU1dOU1rOU12OU2BOU2ZOU2sOU29OU3QOU3bOU3zOU0EOk0ZOk0sOk1COk1JOk1XOk1iOk14Ok2MOk2gOk2wOk27Ok3ROk3pOk30Ok0FO00bO00uO01BO01NO01cO01tO014O02LO02jO02zO03GO03VO03jO03tO030O00HPE0TPE0dPE0zPE1GPE1WPE1gPE1uPE2CPE2TPE2mPE25PE3OPE3aPE3rPE0BPU0SPU0iPU0xPU1FPU1TPU1qPU19PU2IPU2UPU2iPU2yPU3CPU3NPU3YPU3sPU3/PU0NPk0jPk0xPk1EPk1PPk1ZPk1qPk1xPk14Pk2QPk2jPk2qPk29Pk3LPk3aPk3tPk0FP00UP00lP004P01EP01XP01iP01xP02CP02TP02mP023P03GP03UP03nP03/P00JQE0TQE0aQE0oQE1AQE1YQE1sQE1/QE2SQE2gQE2qQE22QE3CQE3JQE3cQE3qQE34QE0HQU0XQU0qQU00QU1EQU1PQU1bQU1rQU2DQU2TQU2eQU2uQU3BQU3XQU3mQU3xQU3/QU0GQk0RQk0dQk01Qk1IQk1ZQk1sQk12Qk2MQk2fQk2wQk3DQk3KQk3RQk3nQk3yQk0AQ00TQ00aQ00oQ01AQ01KQ01UQ01sQ02BQ02MQ02dQ02pQ028Q03HQ03SQ03gQ03vQ039Q00TRE0pRE05RE1MRE1iRE1wRE2BRE2QRE2jRE2uRE21RE3IRE3TRE3iRE3uRE39RE0QRU0oRU04RU1LRU1eRU1xRU2CRU2QRU2cRU2qRU2+RU3SRU3lRU3zRU3/RU0PRk0ZRk0qRk0+Rk1TRk1hRk15Rk2PRk2WRk2dRk2nRk2xRk2/Rk3QRk3mRk30Rk0CR00NR00YR00wR01DR01UR01nR01yR02KR02bR02wR03DR03ZR03gR03uR035R00PSE0jSE03SE1HSE1SSE1oSE2ASE2LSE2cSE2ySE3FSE3YSE3kSE3zSE0ESU0PSU0iSU06SU1KSU1dSU1sSU16SU2ESU2LSU2eSU2qSU20SU3KSU3dSU3tSU33SU0FSk0ZSk0qSk09Sk1QSk1lSk1xSk2CSk2YSk2pSk25Sk3ISk3cSk3qSk0BS00US00fS00rS005S01JS01ZS01kS01vS02DS02WS02kS026S03IS03bS03mS03wS00BTE0ITE0PTE0nTE06TE1BTE1UTE1iTE1xTE2ETE2cTE2rTE28TE3PTE3bTE3uTE35TE0ITU0ZTU0qTU09TU1OTU1dTU1rTU1+TU2WTU2gTU2qTU2xTU2/TU3XTU3vTU0DTk0WTk0pTk03Tk1BTk1NTk1ZTk1gTk1zTk2BTk2PTk2eTk2uTk3BTk3LTk3bTk3mTk3yTk0CT00aT00qT000T01ET01XT01tT018T02GT02UT02bT02mT02yT03KT03dT03uT00BUE0LUE0hUE00UE1FUE1YUE1fUE1mUE18UE2HUE2VUE2oUE2vUE29UE3VUE3fUE3pUE0BUU0WUU0hUU0yUU0+UU1RUU1cUU1nUU11UU2EUU2SUU2oUU2+UU3OUU3hUU33UU0FUk0WUk0lUk04Uk1DUk1KUk1dUk1oUk13Uk2DUk2SUk2lUk29Uk3NUk3gUk3zUk0GU00XU00lU00xU00/U01TU01nU016U02IU02UU02kU02vU03AU03UU03pU033U00PVE0lVE0sVE0zVE09VE1IVE1WVE1nVE19VE2LVE2ZVE2kVE2vVE3HVE3aVE3rVE3+VE0JVU0hVU0yVU1HVU1aVU1wVU13VU2FVU2QVU2mVU26VU3OVU3eVU3pVU3/VU0XVk0iVk0zVk1JVk1cVk1vVk17Vk2KVk2bVk2mVk25Vk3RVk3hVk30Vk0DV00RV00bV00iV001V01BV01LV01hV010V02EV02OV02cV02wV03BV03UV03nV038V00IWE0ZWE0vWE1AWE1QWE1fWE1zWE2BWE2YWE2gWE2mWE2uWE21WE28WE3DWE3JWE3PWE3aWE3iWE3pWE3yWE35WE0BWU0HWU0MWU0VWU0ZWU0dWU0oWU0wWU00WU08WU1DWU1MWU1UWU1fWU1oWU1yWU16WU2CWU2KWU2QWU2ZWU2iWU2rWU2zWU27WU3EWU3LWU3TWU3eWU3jWU3oWU3sWU3zWU3+WU0JWk0UWk0cWk0kWk0rWk0wWk04Wk1AWk1EWk1MWk1TWk1aWk1jWk1qWk1yWk13Wk1+Wk2EWk2MWk2TWk2eWk2lWk2rWk2yWk26Wk3DWk3MWk3SWk3ZWk3dWk3jWk3rWk32Wk3+Wk0IW00QW00WW00fW00nW00xW005W009W01BW01KW01QW01YW01gW01kW01rW012W017W02BW02MW02YW02eW02oW02wW024W02+W03EW03LW03UW03cW03lW03uW031W039W00GXE0NXE0XXE0gXE0oXE0uXE0yXE06XE1AXE1JXE1RXE1aXE1iXE1tXE10XE18XE2EXE2MXE2VXE2dXE2lXE2sXE23XE3CXE3KXE3RXE3ZXE3gXE3mXE3vXE36XE0GXU0OXU0ZXU0iXU0mXU0qXU0vXU01XU09XU1GXU1PXU1XXU1fXU1lXU1rXU12XU1+XU2IXU2QXU2WXU2hXU2rXU23XU2/XU3IXU3MXU3UXU3aXU3jXU3uXU35XU0AXk0GXk0PXk0aXk0gXk0qXk0zXk07Xk1DXk1LXk1UXk1eXk1kXk1sXk13Xk1+Xk2GXk2PXk2WXk2bXk2fXk2nXk2vXk20Xk29Xk3FXk3MXk3RXk3ZXk3kXk3tXk31Xk39Xk0JX00RX00bX00kX00uX001X00+X01JX01RX2VYAgAAAENaXXK2DgAAKEs2S4RNUQFNXgFNkAFNwgFN0gFN6gFN9QFNCwJNJAJNmQJNtAJN4gJNNgNNBARNDwRNTwRNcwRNtARN8wRNAwVNIAVNLQVNUwVNvAVNggdNIAhNlQhNjwlN0AlN6AlNAgpNEwtNwwtNzgxN+gxNFA1Ntg5NUg9NZg9N0g9N5g9NBxBNvhBNGBFNQxFNtxFNyxFNDhJNyBJNrRNN+BNNcBRNFxVNtRVNKhZNJBdNZRdNfRdNlxdNqBhNWhlNZhpNkxpNrRpNTxxN6xxN/xxNbB1NgB1NoR1NWR5Nsx5N3h5NUh9NZh9NqR9NYyBNSCFNkyFNCyJNsiJNUCNNxSNNvyRNACVNGCVNMiVNQyZN9SZNAChNLChNRihN6ClNhCpNmCpNBCtNGCtNOStN8CtNSixNdSxN6SxN/SxNQC1N+i1N3y5NKi9Noi9NSTBN5zBNXDFNVjJNlzJNrzJNyTJN2jNNjDRNmDVNxTVN3zVNgTdNHThNMThNnThNsThN0jhNiTlN4zlNDjpNgjpNljpN2TpNkztNeDxNwzxNOz1N4j1NgD5N9T5N7z9NMEBNSEBNYkBNc0FNJUJNMENNXENNdkNNGEVNtEVNyEVNNEZNSEZNaUZNIEdNekdNpUdNGUhNLUhNcEhNKklND0pNWkpN0kpNeUtNF0xNjExNhk1Nx01N301N+U1NCk9Nuk9NxVBN8VBNC1FNrVJNSVNNXVNNylNN3lNN/1NNt1RNEVVNPFVNsFVNxFVNB1ZNwVZNpldN8VdNaVhN2VhNJ1lNXllN3VlN/VlNCFpNE1pNnVpN9VpNdVtNi1tNl1tNbFxNtlxNwVxN+VxNBV1NGF1NdV1NoF1Ntl1N7V1N+F1NGV5Ndl5N415NCF9NSF9lWAMAAABDRzFdcrcOAAAoSx5LPEtUS8xNFwFNLwFNZAFNawFNngFNpQFN2gFNAgNNRQNNwgNNLQRNjQRNzgRNlQVNqQVN9gVN/QVNFQZNLgZNRwdNVwdNyghNrApN2QpNAAtNKAtNQgtNTA1NzA1Nyw5Nog9N9xBN2hFN3RJNLhNNbRNNgBNNzRNN4BNNTBRN3BRN7BRNXxZNQRhNbhhNlRhNvRhN2BhN5RpNZRtNZBxNOx1Nkh5NdR9NeCBNySBNCCFNGyFNaCFNeyFN5yFNdyJNhyJN+iNN3CVNCSZNMCZNWCZNcyZNfihN/ihN/SlN1CpNKSxNDC1NDy5NYC5Nny5Nsi5N/y5NEi9Nfi9NDjBNHjBNkTFNczNNoDNNxzNN7zNNCjRNFzZNlzZNljdNbThNwjlNpTpNqDtN+TtNODxNSzxNmDxNqzxNFz1Npz1Ntz1NKj9NDEFNOUFNYEFNiEFNo0FNrkNNLkRNLUVNBEZNWUdNPEhNP0lNkElNz0lN4klNL0pNQkpNrkpNPktNTktNwUxNo05N0E5N905NH09NOU9NQ1FNw1FNwlJNmVNN8FRN01VN1lZNJ1dNZldNeVdNxldN2VdNRVhNulhNwVhNd1lNaFpNfFpNkVpNo1pNsFpNtVtN81tNclxN3lxNjV1N/l1NfF5NpF5Nwl5Nyl5N8l5N+l5NM19lWAIAAABOMV1yuA4AAChNegZNjgZNqAZlWAIAAABOMl1yuQ4AAE2qBmFYAgAAAE4zXXK6DgAAKE19Bk2RBk2rBmVYAgAAAE40XXK7DgAATZMGYVgCAAAATjddcrwOAABNpAZhWAIAAABTR11yvQ4AAChLJUsrS2RNCAFN4QFNEgJNMwJNYwJNoQJNzgJNNQRNlQRNpQRN1gRNFwVNQgVNNgZNZwdN6QdNOAtNigtNqQtNDwxNigxN7QxNsg9NShBNpRBNChFNkRFN6hFN/BRNfhVNzRhNIBlNQBlNphlNIhpNhRpNSx1N5B1NQB5NpR5NLB9NhR9NlyJNGSNNaCZNuyZN2yZNQSdNvCdNHyhN5CpNfCtN1ytNPCxNwyxNHC1NLjBNsDBN/zNNUjRNcjRN2DRNVDVNtzVNfThNFTlNcDlN1TlNXDpNtTpNxz1NST5NmEFN60FNC0JNcUJN7EJNT0NNFEZNrEZNB0dNbEdN80dNTEhNXktN4EtNL09NgU9NoE9NBlBNgVBN5FBNqVNNQlRNnlRNA1VNilVN41VNyFhNBllNqlpN0VpN4lpNFVtNT1tNgFtN5VxNNF1NZF1NlV1N2V1NBV5lWAQAAAAxSEgyXXK+DgAAKE0uCE2jCE2dCU3eCU32CU0hC03RC03cDE0IDU3EDk0VEE3MEE0mEU0cEk3WEk3DFU04Fk0yF01zF02LF022GE1oGU10Gk2hGk1dHE2vHU1nHk3BHk23H01xIE1eI03TI03NJE0OJU0mJU1RJk0DJ00OKE06KE32KU1HK03+K01YLE1OLU0ILk31ME1qMU1kMk2lMk29Mk3oM02aNE2mNU3TNU2PN03gOE2XOU3xOU3nOk2hO02OPk0DP039P00+QE1WQE2BQU0zQk0+Q01qQ00mRU13Rk0uR02IR01+SE04SU0lTE2aTE2UTU3VTU3tTU0YT03IT03TUE3/UE27Uk0NVE3FVE0fVU0VVk3PVmVYBAAAADFISDFdcr8OAAAoTSwITaEITZsJTdwJTfQJTR8LTc8LTdoMTQYNTcIOTRMQTcoQTSQRTRoSTdQSTcEVTTYWTTAXTXEXTYkXTbQYTWYZTXIaTZ8aTVscTa0dTWUeTb8eTbUfTW8gTVwjTdEjTcskTQwlTSQlTU8mTQEnTQwoTTgoTfQpTUUrTfwrTVYsTUwtTQYuTfMwTWgxTWIyTaMyTbsyTeYzTZg0TaQ1TdE1TY03Td44TZU5Te85TeU6TZ87TYw+TQE/Tfs/TTxATVRATX9BTTFCTTxDTWhDTSRFTXVGTSxHTYZHTXxITTZJTSNMTZhMTZJNTdNNTetNTRZPTcZPTdFQTf1QTblSTQtUTcNUTR1VTRNWTc1WZVgCAAAAU0RdcsAOAAAoS41NFgRNfAVNsgVNXgZNEAdNTAlNpRRN4RZNQCJNfCRN1y9NEzJNcD1NrD9NB0tNQ01NnlhNuVllWAMAAABPRzFdcsEOAAAoS0RNsQFNuAFN+QRNpAdNyAdNYghNawlNNwpNjwpNdQ1NBQ5NDxNNORVNXRVN9xVNABdNzBdNJBhNDhtNnhtNqiBN1CJN+CJNkiNNmyRNZyVNvyVNpyhNNylNQS5NazBNjzBNKTFNMjJN/jJNVjNNQDZN0DZN2jtNBD5NKD5Nwj5Nyz9Nl0BN70BN10NNZ0RNcUlNm0tNv0tNWUxNYk1NLk5Nhk5NbFFN/FFNCFdN6FhN+FhNQllNyllNKlpNWVpNyltNDFxNlV5lWAMAAAAzSFpdcsIOAAAoTcIHTXULTSkMTYQMTbANTcYNTf8NTSwQTYMQTXYRTawRTQUSTU8STWcTTTUUTZ4UTVcVTQsZTcEZTRwaTUkbTV8bTZgbTcYdTR4eTREfTUcfTaAfTeofTQIhTdAhTTkiTfIiTaYmTVsnTbYnTeIoTfgoTTEpTV4rTbUrTagsTd4sTTctTYEtTZkuTWcvTdAvTYkwTT00TfM0TU41TXs2TZE2Tco2Tfc4TU45TUE6TXc6TdA6TRo7TTI8TQA9TWk9TSI+TdZBTYtCTeZCTRJETShETWFETY5GTeVGTdhHTQ5ITWdITbFITclJTZdKTQBLTblLTWxPTSBQTXtQTadRTb1RTfZRTSRUTXxUTW9VTaVVTf5VTUhWTWBXTS5YTZdYZVgDAAAASEcxXXLDDgAAKE2pB03NB01nCE1wCU08Ck2UCk16DU0KDk0UE00+FU1iFU38FU0FF03RF00pGE0TG02jG02vIE3ZIk39Ik2XI02gJE1sJU3EJU2sKE08KU1GLk1wME2UME0uMU03Mk0DM01bM01FNk3VNk3fO00JPk0tPk3HPk3QP02cQE30QE3cQ01sRE12SU2gS03ES01eTE1nTU0zTk2LTk1xUU0BUk0NV2VYAwAAADNIQl1yxA4AAChN+AdNqAlNsglNSQpN0wpN5wxNRBBNIRNNURNNlBNNjRVNPRdNRxdN3hdNaBhNfxpN3h1NvCBN7CBNLyFNKCNN2CRN4iRNeSVNAyZNGShNditNUy5Ngy5Nxi5NvzBNbzJNeTJNEDNNmjNNsTVNDzlN7DtNHDxNXzxNWD5NCEBNEkBNqUBNM0FNSUNNpkZNg0lNs0lN9klN70tNn01NqU1NQE5Nyk5N3lBNPFRNGldNSldNjVdlWAMAAAAzSEVdcsUOAAAoTRwHTVYJTbEUTesWTUwiTYYkTeMvTR0yTXw9TbY/TRNLTU1NZVgCAAAAQ0JdcsYOAAAoSwRLCUsRSxhLHUskSypLMEs7S0NLSktTS1tLY0tpS25LgEuLS5NLmEugS6hLrUu1S71LwkvLS9NL2EvgS+ZL70v2S/9NBwFNDQFNFgFNHQFNJQFNLgFNNQFNPgFNRQFNTQFNWAFNYwFNagFNcQFNeQFNggFNhwFNjAFNlwFNnQFNpAFNqwFNsAFNtwFNvgFNyQFNzgFN2QFN4AFN5gFN8QFN/AFNBQJNEQJNFwJNIAJNKwJNMgJNOAJNQAJNSAJNUAJNWgJNYgJNaAJNcQJNeQJNgQJNiQJNlQJNoAJNpgJNrgJNugJNwAJNxQJNzQJN0wJN3AJN6AJN7gJN+AJNAQNNCANNEANNFgNNHwNNKANNMANNOwNNRANNSwNNUwNNXANNZANNbgNNdwNNfwNNiQNNkQNNmQNNogNNqwNNtANNvANNwQNNyANN0ANN2ANN4ANN6QNN7wNN9wNN/gNNCQRNFARNHARNIwRNLARNNARNOgRNQwRNSQRNVQRNYgRNbwRNegRNgwRNjARNlARNmgRNnwRNpARNqgRNsARNuwRNwwRNzQRN1QRN2wRN4wRN7QRN+ARN/wRNDgVNFgVNHAVNJwVNMgVNOQVNQQVNRwVNTwVNWgVNYAVNagVNcgVNegVNggVNigVNjwVNlAVNmwVNowVNqAVNsAVNuAVNwwVNyAVN1gVN3gVN5gVN7QVN9QVN/AVNAwZNDAZNFAZNHAZNJQZNLQZNNQZNOwZNQwZNSQZNUgZNXAZNZAZNbQZNDgdNIQdNLAdNOAdNRgdNVgdNZgdNcQdNfAdNkAdNowdNsQdNxwdN1QdN6AdN8wdN/QdNHAhNNAhNTghNYQhNbwhNfghNkQhNqQhNuAhNyQhN3AhN6AhN+whNBglNFQlNJglNNwlNSglNWwlNaglNeAlNiwlNowlNrQlNvglNzAlN5AlN/AlNEApNIwpNNgpNRApNTgpNWgpNbQpNgApNjgpNnApNqwpNuwpNzgpN2ApN6ApN8wpN/wpNDwtNJwtNNwtNQQtNUQtNZAtNegtNiQtNkwtNqAtNswtNvwtN1wtN6gtN+wtNDgxNGAxNLgxNQQxNUgxNcwxNiQxNlAxNogxNvAxNygxN4gxN7AxN9gxNDg1NIw1NLg1NPw1NSw1NXg1NaQ1NdA1Ngg1NkQ1Nnw1NtQ1Nyw1N2w1N7g1NBA5NEg5NIw5NMg5NRQ5NVw5Nag5NdQ5NhA5NkA5Nnw5Nsg5Nyg5N2g5N7Q5NAA9NEw9NJA9NMg9NPg9NTA9NYA9NdA9Nhw9NlQ9NoQ9NsQ9Nuw9NzA9N4A9N9Q9NAxBNGxBNPxBNSRBNUxBNYRBNchBNiBBNlhBNpBBNrxBNuhBN0hBN5RBN9hBNCRFNFBFNLBFNPRFNUhFNZRFNghFNkBFNmxFNsRFNxRFN2RFN6RFN9BFNChJNIhJNLRJNPhJNVBJNZxJNehJNhhJNlRJNphJNsRJNxBJN3BJN7BJN/xJNDhNNHBNNLRNNQBNNTBNNVhNNbBNNfxNNjxNNmRNNpxNNuxNNzBNN3xNN8hNNBxRNExRNJBRNOhRNSxRNWxRNahRNfhRNjRRNoxRNthRNwRRNzRRN2xRN6xRN+xRNBhVNERVNJRVNOBVNRhVNXBVNahVNfRVNiBVNkhVNsRVNyRVN4xVN9hVNBBZNExZNJhZNPhZNTRZNXhZNcRZNfRZNkBZNmxZNqhZNuxZNzBZN3xZN8BZN/xZNDRdNIBdNOBdNQhdNUxdNYRdNeRdNkRdNpRdNuBdNyxdN2RdN4xdN7xdNAhhNFRhNIxhNMRhNQBhNUBhNYxhNbRhNfRhNiBhNlBhNpBhNvBhNzBhN1xhN5xhN+hhNEBlNHxlNKhlNPxlNShlNVhlNbhlNgRlNkhlNpRlNsBlNxhlN2RlN6hlNCxpNIRpNLBpNOhpNVBpNYhpNehpNhBpNjxpNpxpNvBpNxxpN2BpN5BpN9xpNAhtNDRtNGxtNKhtNOBtNThtNZBtNdBtNhxtNnRtNqxtNvBtNyxtN3htN8BtNAxxNDhxNHRxNKRxNOBxNSxxNYxxNcxxNhhxNmRxNrBxNvRxNyxxN1xxN5RxN+RxNDR1NIB1NLh1NOh1NSh1NVR1NZh1Neh1Njx1NnR1NtR1N2R1N4x1N7h1N/B1NDR5NIx5NMR5NPx5NSh5NVR5NbR5NgB5NkR5NpB5Nrx5Nxx5N2B5N7R5NAB9NHR9NKx9NNh9NTB9NYB9NdB9NhB9Njx9NpR9NvR9NyB9N2R9N7x9NAiBNFSBNISBNMCBNQSBNTCBNXyBNdyBNhyBNmiBNqSBNtyBNyCBN2yBN5yBN8SBNByFNGiFNKiFNNCFNQiFNViFNZyFNeiFNjSFNoiFNriFNvyFN1SFN5iFN9iFNBSJNGSJNKCJNPiJNUSJNXCJNaCJNdiJNhiJNliJNoSJNrCJNwCJN0yJN4SJN9yJNBSNNGCNNIyNNLSNNTCNNZCNNfiNNkSNNnyNNriNNwSNN2SNN6CNN+SNNDCRNGCRNKyRNNiRNRSRNViRNZyRNeiRNiyRNmiRNqCRNuyRN0yRN3SRN7iRN/CRNFCVNLCVNQCVNUyVNZiVNdCVNfiVNiiVNnSVNsCVNviVNzCVN2yVN6yVN/iVNCCZNGCZNIyZNLyZNPyZNVyZNZyZNciZNgiZNlSZNqyZNuiZNxSZN2iZN5SZN8SZNCSdNHCdNLSdNQCdNSidNYCdNcydNhCdNpSdNuydNxidN1CdN7idN/CdNFChNHihNKChNQChNVShNYChNcShNfShNkChNmyhNpihNtChNwyhN0ShN5yhN/ShNDSlNIClNNilNRClNVSlNZClNdylNiSlNnClNpylNtilNwilN0SlN5ClN/ClNDCpNHypNMipNRSpNVipNZCpNcCpNfipNkipNpipNuSpNxypN0ypN4ypN7SpN/ipNEitNJytNNStNTStNcStNeytNhStNkytNpCtNuitNyCtN1itN4StN7CtNBCxNFyxNKCxNOyxNRixNXixNbyxNhCxNlyxNtCxNwixNzSxN4yxN9yxNCy1NGy1NJi1NPC1NVC1NXy1NcC1Nhi1NmS1NrC1NuC1Nxy1N2C1N4y1N9i1NDi5NHi5NMS5NQC5NTi5NXy5Nci5Nfi5NiC5Nni5NsS5NwS5Nyy5N2S5N7S5N/i5NES9NJC9NOS9NRS9NVi9NbC9NfS9NjS9NnC9NsC9Nvy9N1S9N6C9N8y9N/y9NDTBNHTBNLTBNODBNQzBNVzBNajBNeDBNjjBNnDBNrzBNujBNxDBN4zBN+zBNFTFNKDFNNjFNRTFNWDFNcDFNfzFNkDFNozFNrzFNwjFNzTFN3DFN7TFN/jFNETJNIjJNMTJNPzJNUjJNajJNdDJNhTJNkzJNqzJNwzJN1zJN6jJN/TJNCzNNFTNNITNNNDNNRzNNVTNNYzNNcjNNgjNNlTNNnzNNrzNNujNNxjNN1jNN7jNN/jNNCTRNGTRNLDRNQjRNUTRNXDRNcTRNfDRNiDRNoDRNszRNxDRN1zRN4jRN+DRNCzVNHDVNPTVNUzVNXjVNbDVNhjVNlDVNrDVNtjVNwTVN2TVN7jVN+TVNCjZNFjZNKTZNNDZNPzZNTTZNXDZNajZNgDZNljZNpjZNuTZNzzZN3TZN7jZN/TZNEDdNIjdNNTdNQDdNTzdNWzdNajdNfTdNlTdNpTdNuDdNyzdN3jdN7zdN/TdNCThNFzhNKzhNPzhNUjhNYDhNbDhNfDhNhjhNlzhNqzhNwDhNzjhN5jhNCjlNFDlNHjlNLDlNPTlNUzlNYTlNbzlNejlNhTlNnTlNsDlNwTlN1DlN3zlN9zlNCDpNHTpNMDpNTTpNWzpNZjpNfDpNkDpNpDpNtDpNvzpN1TpN7TpN+DpNCTtNHztNMjtNRTtNUTtNYDtNcTtNfDtNjztNpztNtztNyjtN2TtlKE3nO034O00LPE0XPE0hPE03PE1KPE1aPE1kPE1yPE2GPE2XPE2qPE29PE3SPE3ePE3vPE0FPU0WPU0mPU01PU1JPU1YPU1uPU2BPU2MPU2YPU2mPU22PU3GPU3RPU3cPU3wPU0DPk0RPk0nPk01Pk1IPk1TPk1dPk18Pk2UPk2uPk3BPk3PPk3ePk3xPk0JP00YP00pP008P01IP01bP01mP011P02GP02XP02qP027P03KP03YP03rP00DQE0NQE0eQE0sQE1EQE1cQE1wQE2DQE2WQE2kQE2uQE26QE3NQE3gQE3uQE38QE0LQU0bQU0uQU04QU1IQU1TQU1fQU1vQU2HQU2XQU2iQU2yQU3FQU3bQU3qQU31QU0KQk0VQk0hQk05Qk1MQk1dQk1wQk16Qk2QQk2jQk20Qk3VQk3rQk32Qk0EQ00eQ00sQ01EQ01OQ01YQ01wQ02FQ02QQ02hQ02tQ03AQ03LQ03WQ03kQ03zQ00BRE0XRE0tRE09RE1QRE1mRE10RE2FRE2URE2nRE25RE3MRE3XRE3mRE3yRE0BRU0URU0sRU08RU1PRU1iRU11RU2GRU2URU2gRU2uRU3CRU3WRU3pRU33RU0DRk0TRk0dRk0uRk1CRk1XRk1lRk19Rk2hRk2rRk21Rk3DRk3URk3qRk34Rk0GR00RR00cR000R01HR01YR01rR012R02OR02fR020R03HR03kR03yR039R00TSE0nSE07SE1LSE1WSE1sSE2ESE2PSE2gSE22SE3JSE3cSE3oSE33SE0ISU0TSU0mSU0+SU1OSU1hSU1wSU1+SU2PSU2iSU2uSU24SU3OSU3hSU3xSU37SU0JSk0dSk0uSk1BSk1USk1pSk11Sk2GSk2cSk2tSk29Sk3MSk3gSk3vSk0FS00YS00jS00vS009S01NS01dS01oS01zS02HS02aS02oS02+S03MS03fS03qS030S00TTE0rTE1FTE1YTE1mTE11TE2ITE2gTE2vTE3ATE3TTE3fTE3yTE39TE0MTU0dTU0uTU1BTU1STU1hTU1vTU2CTU2aTU2kTU21TU3DTU3bTU3zTU0HTk0aTk0tTk07Tk1FTk1RTk1kTk13Tk2FTk2TTk2iTk2yTk3FTk3PTk3fTk3qTk32Tk0GT00eT00uT004T01IT01bT01xT02AT02KT02fT02qT022T03OT03hT03yT00FUE0PUE0lUE04UE1JUE1qUE2AUE2LUE2ZUE2zUE3BUE3ZUE3jUE3tUE0FUU0aUU0lUU02UU1CUU1VUU1gUU1rUU15UU2IUU2WUU2sUU3CUU3SUU3lUU37UU0JUk0aUk0pUk08Uk1OUk1hUk1sUk17Uk2HUk2WUk2pUk3BUk3RUk3kUk33Uk0KU00bU00pU001U01DU01XU01rU01+U02MU02YU02oU02zU03EU03YU03tU037U00TVE03VE1BVE1MVE1aVE1rVE2BVE2PVE2dVE2oVE2zVE3LVE3eVE3vVE0CVU0NVU0lVU02VU1LVU1eVU17VU2JVU2UVU2qVU2+VU3SVU3iVU3tVU0DVk0bVk0mVk03Vk1NVk1gVk1zVk1/Vk2OVk2fVk2qVk29Vk3VVk3lVk34Vk0HV00VV00mV005V01FV01PV01lV014V02IV02SV02gV020V03FV03YV03rV00AWE0MWE0dWE0zWE1EWE1UWE1jWE13WE2GWE2bWE2jWE2pWE2xWE24WE2/WE3GWE3MWE3SWE3dWE3lWE3sWE31WE38WE0EWU0KWU0PWU0gWU0rWU03WU0/WU1GWU1PWU1XWU1iWU1rWU11WU19WU2FWU2NWU2TWU2cWU2lWU2uWU22WU2+WU3HWU3OWU3WWU3hWU3mWU3vWU32WU0BWk0MWk0XWk0fWk0nWk0uWk0zWk07Wk1HWk1PWk1WWk1dWk1mWk1tWk11Wk16Wk2BWk2HWk2PWk2WWk2hWk2oWk2uWk21Wk29Wk3GWk3PWk3VWk3gWk3mWk3uWk35Wk0BW00LW00TW00ZW00iW00qW000W01EW01NW01TW01bW01nW01uW015W01+W02EW02PW02bW02hW02rW02zW027W03BW03HW03OW03XW03fW03oW03xW034W00AXE0JXE0QXE0aXE0jXE0rXE01XE09XE1DXE1MXE1UXE1dXE1lXE1wXE13XE1/XE2HXE2PXE2YXE2gXE2oXE2vXE26XE3FXE3NXE3UXE3cXE3jXE3pXE3yXE39XE0JXU0RXU0cXU0tXU0yXU04XU1AXU1JXU1SXU1aXU1iXU1oXU1uXU15XU2BXU2LXU2TXU2ZXU2kXU2uXU26XU3CXU3PXU3XXU3dXU3mXU3xXU38XU0DXk0JXk0SXk0dXk0jXk0tXk02Xk0+Xk1GXk1OXk1XXk1hXk1nXk1vXk16Xk2BXk2JXk2SXk2ZXk2iXk2qXk2yXk23Xk3AXk3IXk3PXk3UXk3cXk3nXk3wXk34Xk0AX00MX00UX00eX00nX00xX004X01BX01MX01UX2VYAgAAAENBXXLHDgAAKEsBSwZLDksVSxpLIUsnSy1LOEtAS0dLUEtYS2BLZktrS3VLeUt9S4hLkEuVS51LpUuqS7JLuku/S8hL0EvVS91L40vsS/NL/E0EAU0KAU0TAU0aAU0iAU0rAU0yAU03AU07AU1CAU1KAU1VAU1gAU1nAU1uAU12AU1/AU2EAU2JAU2UAU2aAU2hAU2oAU2tAU20AU27AU3GAU3LAU3WAU3dAU3jAU3uAU35AU0CAk0OAk0UAk0dAk0oAk0vAk01Ak09Ak1FAk1NAk1XAk1fAk1lAk1uAk12Ak1+Ak2GAk2OAk2SAk2dAk2jAk2rAk23Ak29Ak3CAk3KAk3QAk3ZAk3lAk3rAk31Ak3+Ak0FA00NA00TA00cA00lA00tA004A01BA01IA01QA01ZA01hA01rA010A018A02CA02GA02OA02WA02fA02oA02xA025A02+A03FA03NA03VA03dA03mA03sA030A037A00GBE0RBE0ZBE0gBE0pBE0xBE03BE1ABE1GBE1SBE1bBE1fBE1oBE1sBE13BE2ABE2JBE2RBE2XBE2cBE2hBE2nBE2tBE24BE3ABE3KBE3SBE3YBE3gBE3qBE31BE38BE0HBU0LBU0TBU0ZBU0kBU0vBU02BU0+BU1EBU1MBU1XBU1dBU1nBU1vBU13BU1/BU2HBU2MBU2RBU2YBU2gBU2lBU2tBU21BU3ABU3FBU3PBU3TBU3bBU3jBU3qBU3yBU35BU0ABk0JBk0RBk0ZBk0iBk0qBk0yBk04Bk1ABk1GBk1PBk1ZBk1hBk1qBk0LB00eB00pB001B01DB01TB01jB01uB015B02NB02gB02uB03EB03SB03lB03wB036B00LCE0SCE0ZCE0xCE1ECE1LCE1eCE1sCE17CE2OCE2mCE21CE3GCE3ZCE3lCE34CE0DCU0SCU0jCU00CU1HCU1YCU1nCU11CU2ICU2gCU2qCU20CU27CU3JCU3hCU35CU0NCk0gCk0zCk1BCk1LCk1XCk1jCk1qCk19Ck2LCk2ZCk2oCk24Ck3LCk3VCk3lCk3wCk38Ck0MC00kC000C00+C01OC01hC013C02GC02QC02eC02lC02wC028C03UC03nC034C00LDE0VDE0rDE0+DE1PDE1iDE1pDE1wDE2GDE2RDE2fDE2yDE25DE3HDE3fDE3pDE3zDE0LDU0gDU0rDU08DU1IDU1bDU1mDU1xDU1/DU2ODU2cDU2yDU3IDU3YDU3rDU0BDk0PDk0gDk0vDk1CDk1NDk1UDk1nDk1yDk2BDk2NDk2cDk2vDk3HDk3XDk3qDk39Dk0QD00hD00vD007D01JD01dD01xD02ED02SD02eD02uD024D03JD03dD03yD00AEE0YEE0uEE01EE08EE1GEE1QEE1eEE1vEE2FEE2TEE2hEE2sEE23EE3PEE3iEE3zEE0GEU0REU0pEU06EU1PEU1iEU14EU1/EU2NEU2YEU2uEU3CEU3WEU3mEU3xEU0HEk0fEk0qEk07Ek1REk1kEk13Ek2DEk2SEk2jEk2uEk3BEk3ZEk3pEk38Ek0LE00ZE00jE00qE009E01JE01TE01pE018E02ME02WE02kE024E03JE03cE03vE00EFE0QFE0hFE03FE1IFE1YFE1nFE17FE2JFE2gFE2zFE2+FE3KFE3YFE3oFE34FE0DFU0OFU0iFU01FU1DFU1ZFU1nFU16FU2FFU2PFU2gFU2nFU2uFU3GFU3ZFU3gFU3zFU0BFk0QFk0jFk07Fk1KFk1bFk1uFk16Fk2NFk2YFk2nFk24Fk3JFk3cFk3tFk38Fk0KF00dF001F00/F01JF01QF01eF012F02OF02iF021F03IF03WF03gF03sF034F03/F00SGE0gGE0uGE09GE1NGE1gGE1qGE16GE2FGE2RGE2hGE25GE3JGE3UGE3kGE33GE0NGU0cGU0nGU01GU08GU1HGU1TGU1rGU1+GU2PGU2iGU2tGU3DGU3WGU3nGU36GU0BGk0IGk0eGk0pGk03Gk1KGk1RGk1fGk13Gk2BGk2MGk2kGk25Gk3EGk3VGk3hGk30Gk3/Gk0KG00YG00nG001G01LG01hG01xG02EG02aG02oG025G03IG03bG03mG03tG00AHE0LHE0aHE0mHE01HE1IHE1gHE1wHE2DHE2WHE2pHE26HE3IHE3UHE3iHE32HE0KHU0dHU0rHU03HU1HHU1SHU1jHU13HU2MHU2aHU2yHU3IHU3PHU3WHU3gHU3rHU35HU0KHk0gHk0uHk08Hk1HHk1SHk1qHk19Hk2OHk2hHk2sHk3EHk3VHk3qHk39Hk0TH00aH00oH00zH01JH01dH01xH02BH02MH02iH026H03FH03WH03sH03/H00SIE0eIE0tIE0+IE1JIE1cIE10IE2EIE2XIE2mIE20IE2+IE3FIE3YIE3kIE3uIE0EIU0XIU0nIU0xIU0/IU1TIU1kIU13IU2KIU2fIU2rIU28IU3SIU3jIU3zIU0CIk0WIk0kIk07Ik1OIk1ZIk1lIk1zIk2DIk2TIk2eIk2pIk29Ik3QIk3eIk30Ik0CI00VI00gI00qI007I01CI01JI01hI010I017I02OI02cI02rI02+I03WI03lI032I00JJE0VJE0oJE0zJE1CJE1TJE1kJE13JE2IJE2XJE2lJE24JE3QJE3aJE3kJE3rJE35JE0RJU0pJU09JU1QJU1jJU1xJU17JU2HJU2TJU2aJU2tJU27JU3JJU3YJU3oJU37JU0FJk0VJk0gJk0sJk08Jk1UJk1kJk1vJk1/Jk2SJk2oJk23Jk3CJk3QJk3XJk3iJk3uJk0GJ00ZJ00qJ009J01HJ01dJ01wJ02BJ02UJ02bJ02iJ024J03DJ03RJ03kJ03rJ035J00RKE0bKE0lKE09KE1SKE1dKE1uKE16KE2NKE2YKE2jKE2xKE3AKE3OKE3kKE36KE0KKU0dKU0zKU1BKU1SKU1hKU10KU1/KU2GKU2ZKU2kKU2zKU2/KU3OKU3hKU35KU0JKk0cKk0vKk1CKk1TKk1hKk1tKk17Kk2PKk2jKk22Kk3EKk3QKk3gKk3qKk37Kk0PK00kK00yK01KK01gK01nK01uK014K02CK02QK02hK023K03FK03TK03eK03pK00BLE0ULE0lLE04LE1DLE1bLE1sLE2BLE2ULE2qLE2xLE2/LE3KLE3gLE30LE0ILU0YLU0jLU05LU1RLU1cLU1tLU2DLU2WLU2pLU21LU3ELU3VLU3gLU3zLU0LLk0bLk0uLk09Lk1LLk1VLk1cLk1vLk17Lk2FLk2bLk2uLk2+Lk3ILk3WLk3qLk37Lk0OL00hL002L01CL01TL01pL016L02KL02ZL02tL027L03SL03lL03wL038L00KME0aME0qME01ME1AME1UME1nME11ME2LME2ZME2sME23ME3BME3SME3ZME3gME34ME0LMU0SMU0lMU0zMU1CMU1VMU1tMU18MU2NMU2gMU2sMU2/MU3KMU3ZMU3qMU37MU0OMk0fMk0uMk08Mk1PMk1nMk1xMk17Mk2CMk2QMk2oMk3AMk3UMk3nMk36Mk0IM00SM00eM00qM00xM01EM01SM01gM01vM01/M02SM02cM02sM023M03DM03TM03rM037M00GNE0WNE0pNE0/NE1ONE1ZNE1nNE1uNE15NE2FNE2dNE2wNE3BNE3UNE3fNE31NE0INU0ZNU0sNU0zNU06NU1QNU1bNU1pNU18NU2DNU2RNU2pNU2zNU2+NU3WNU3rNU32NU0HNk0TNk0mNk0xNk08Nk1KNk1ZNk1nNk19Nk2TNk2jNk22Nk3MNk3aNk3rNk36Nk0NN00YN00fN00yN009N01MN01YN01nN016N02SN02iN021N2UoTcg3Tds3Tew3Tfo3TQY4TRQ4TSg4TTw4TU84TV04TWk4TXk4TYM4TZQ4Tag4Tb04Tcs4TeM4Tfk4TQA5TQc5TRE5TRs5TSk5TTo5TVA5TV45TWw5TXc5TYI5TZo5Ta05Tb45TdE5Tdw5TfQ5TQU6TRo6TS06TUM6TUo6TVg6TWM6TXk6TY06TaE6TbE6Tbw6TdI6Teo6TfU6TQY7TRw7TS87TUI7TU47TV07TW47TXk7TYw7TaQ7TbQ7Tcc7TdY7TeQ7Te47TfU7TQg8TRQ8TR48TTQ8TUc8TVc8TWE8TW88TYM8TZQ8Tac8Tbo8Tc88Tds8Tew8TQI9TRM9TSM9TTI9TUY9TVQ9TWs9TX49TYk9TZU9TaM9TbM9TcM9Tc49Tdk9Te09TQA+TQ4+TSQ+TTI+TUU+TVA+TVo+TWs+TXI+TXk+TZE+TaQ+Tas+Tb4+Tcw+Tds+Te4+TQY/TRU/TSY/TTk/TUU/TVg/TWM/TXI/TYM/TZQ/Tac/Tbg/Tcc/TdU/Teg/TQBATQpATRRATRtATSlATUFATVlATW1ATYBATZNATaFATatATbdATcNATcpATd1ATetATflATQhBTRhBTStBTTVBTUVBTVBBTVxBTWxBTYRBTZRBTZ9BTa9BTcJBTdhBTedBTfJBTQBCTQdCTRJCTR5CTTZCTUlCTVpCTW1CTXdCTY1CTaBCTbFCTcRCTctCTdJCTehCTfNCTQFDTRRDTRtDTSlDTUFDTUtDTVVDTW1DTYJDTY1DTZ5DTapDTb1DTchDTdNDTeFDTfBDTf5DTRRETSpETTpETU1ETWNETXFETYJETZFETaRETa9ETbZETclETdRETeNETe9ETf5ETRFFTSlFTTlFTUxFTV9FTXJFTYNFTZFFTZ1FTatFTb9FTdNFTeZFTfRFTQBGTRBGTRpGTStGTT9GTVRGTWJGTXpGTZBGTZdGTZ5GTahGTbJGTcBGTdFGTedGTfVGTQNHTQ5HTRlHTTFHTURHTVVHTWhHTXNHTYtHTZxHTbFHTcRHTdpHTeFHTe9HTfpHTRBITSRITThITUhITVNITWlITYFITYxITZ1ITbNITcZITdlITeVITfRITQVJTRBJTSNJTTtJTUtJTV5JTW1JTXtJTYVJTYxJTZ9JTatJTbVJTctJTd5JTe5JTfhJTQZKTRpKTStKTT5KTVFKTWZKTXJKTYNKTZlKTapKTbpKTclKTd1KTetKTQJLTRVLTSBLTSxLTTpLTUpLTVpLTWVLTXBLTYRLTZdLTaVLTbtLTclLTdxLTedLTfFLTQJMTQlMTRBMTShMTTtMTUJMTVVMTWNMTXJMTYVMTZ1MTaxMTb1MTdBMTdxMTe9MTfpMTQlNTRpNTStNTT5NTU9NTV5NTWxNTX9NTZdNTaFNTatNTbJNTcBNTdhNTfBNTQROTRdOTSpOTThOTUJOTU5OTVpOTWFOTXROTYJOTZBOTZ9OTa9OTcJOTcxOTdxOTedOTfNOTQNPTRtPTStPTTVPTUVPTVhPTW5PTX1PTYdPTZVPTZxPTadPTbNPTctPTd5PTe9PTQJQTQxQTSJQTTVQTUZQTVlQTWBQTWdQTX1QTYhQTZZQTalQTbBQTb5QTdZQTeBQTepQTQJRTRdRTSJRTTNRTT9RTVJRTV1RTWhRTXZRTYVRTZNRTalRTb9RTc9RTeJRTfhRTQZSTRdSTSZSTTlSTURSTUtSTV5STWlSTXhSTYRSTZNSTaZSTb5STc5STeFSTfRSTQdTTRhTTSZTTTJTTUBTTVRTTWhTTXtTTYlTTZVTTaVTTbBTTcFTTdVTTepTTfhTTRBUTSZUTS1UTTRUTT5UTUlUTVdUTWhUTX5UTYxUTZpUTaVUTbBUTchUTdtUTexUTf9UTQpVTSJVTTNVTUhVTVtVTXFVTXhVTYZVTZFVTadVTbtVTc9VTd9VTepVTQBWTRhWTSNWTTRWTUpWTV1WTXBWTXxWTYtWTZxWTadWTbpWTdJWTeJWTfVWTQRXTRJXTRxXTSNXTTZXTUJXTUxXTWJXTXVXTYVXTY9XTZ1XTbFXTcJXTdVXTehXTf1XTQlYTRpYTTBYTUFYTVFYTWBYTXRYTYJYTZlYTaFYTadYTa9YTbZYTb1YTcRYTcpYTdBYTdtYTeNYTepYTfNYTfpYTQJZTQhZTQ1ZTRZZTRpZTR5ZTSlZTTFZTTVZTT1ZTURZTU1ZTVVZTWBZTWlZTXNZTXtZTYNZTYtZTZFZTZpZTaNZTaxZTbRZTbxZTcVZTcxZTdRZTd9ZTeRZTelZTe1ZTfRZTf9ZTQpaTRVaTR1aTSVaTSxaTTFaTTlaTUFaTUVaTU1aTVRaTVtaTWRaTWtaTXNaTXhaTX9aTYVaTY1aTZRaTZ9aTaZaTaxaTbNaTbtaTcRaTc1aTdNaTdpaTd5aTeRaTexaTfdaTf9aTQlbTRFbTRdbTSBbTShbTTJbTTpbTT5bTUJbTUtbTVFbTVlbTWFbTWVbTWxbTXdbTXxbTYJbTY1bTZlbTZ9bTalbTbFbTblbTb9bTcVbTcxbTdVbTd1bTeZbTe9bTfZbTf5bTQdcTQ5cTRhcTSFcTSlcTS9cTTNcTTtcTUFcTUpcTVJcTVtcTWNcTW5cTXVcTX1cTYVcTY1cTZZcTZ5cTaZcTa1cTbhcTcNcTctcTdJcTdpcTeFcTedcTfBcTftcTQddTQ9dTRpdTSNdTSddTStdTTBdTTZdTT5dTUddTVBdTVhdTWBdTWZdTWxdTXddTX9dTYldTZFdTZddTaJdTaxdTbhdTcBdTcldTc1dTdVdTdtdTeRdTe9dTfpdTQFeTQdeTRBeTRteTSFeTSteTTReTTxeTUReTUxeTVVeTV9eTWVeTW1eTXheTX9eTYdeTZBeTZdeTZxeTaBeTaheTbBeTbVeTb5eTcZeTc1eTdJeTdpeTeVeTe5eTfZeTf5eTQpfTRJfTRxfTSVfTS9fTTZfTT9fTUpfTVJfZVgEAAAAMUhFMl1yyA4AAChNCAhNIAlNMQlNHg9Nxg9NbBBNxhNNnRVNtRZNxhZNtxxNYB1NBx5NYSFNOCNNUCRNYSRNUCpN+CpNnitN+C5NzzBN5zFN+DFN6TdNkThNNzlNkTxNaD5NgD9NkT9NgEVNKEZNzkZNKEpN/0tNF01NKE1NFVNNvlNNZVRNv1dlWAMAAABOSDFdcskOAAAoS4VNUgFNkQFNwwFN0wFN6wFN9gFNJQJNmgJNdARNtQRNBAVNIQVNVAVNvQVNIQhNlghNkAlN0QlN6QlNFAtNxAtNzwxN+wxNtw5NCBBNvxBNGRFNDxJNyRJNthVNKxZNJRdNZhdNfhdNqRhNWxlNZxpNlBpNUBxNoh1NWh5NtB5Nqh9NZCBNUSNNxiNNwCRNASVNGSVNRCZN9iZNAShNLShN6SlNOitN8StNSyxNQS1N+y1N6DBNXTFNVzJNmDJNsDJN2zNNjTRNmTVNxjVNgjdN0zhNijlN5DlN2jpNlDtNgT5N9j5N8D9NMUBNSUBNdEFNJkJNMUNNXUNNGUVNakZNIUdNe0dNcUhNK0lNGExNjUxNh01NyE1N4E1NC09Nu09NxlBN8lBNrlJNAFRNuFRNElVNCFZNwlZNJVlNXFlN21lN+1lNBlpNm1pN81pNc1tNiVtNalxNFl1Nc11Nnl1NF15NdF5lWAMAAABOSDJdcsoOAAAoS4ZNUwFNkgFNxAFN1AFN7AFN9wFNJgJNmwJNdQRNtgRNBQVNIgVNVQVNvgVNIghNlwhNkQlN0glN6glNFQtNxQtN0AxN/AxNuA5NCRBNwBBNGhFNEBJNyhJNtxVNLBZNJhdNZxdNfxdNqhhNXBlNaBpNlRpNURxNox1NWx5NtR5Nqx9NZSBNUiNNxyNNwSRNAiVNGiVNRSZN9yZNAihNLihN6ilNOytN8itNTCxNQi1N/C1N6TBNXjFNWDJNmTJNsTJN3DNNjjRNmjVNxzVNgzdN1DhNizlN5TlN2zpNlTtNgj5N9z5N8T9NMkBNSkBNdUFNJ0JNMkNNXkNNGkVNa0ZNIkdNfEdNckhNLElNGUxNjkxNiE1NyU1N4U1NDE9NvE9Nx1BN81BNr1JNAVRNuVRNE1VNCVZNw1ZNJllNXVlN3FlN/FlNB1pNnFpN9FpNdFtNiltNa1xNF11NdF1Nn11NGF5NdV5lWAIAAABDRF1yyw4AAChLE0tMS4JLxEvoS/FL+E0PAU0nAU1AAU1PAU17AU2OAU3AAU3QAU3oAU3zAU3+AU0ZAk0iAk0tAk1qAk2XAk3VAk36Ak0YA00hA009A01VA01wA02bA02kA02tA03iA035A00eBE0lBE08BE1XBE1kBE1xBE18BE2FBE2yBE0BBU0eBU00BU1RBU26BU3oBU0FBk0eBk1LBk1mBk06B02zB03/B00eCE1xCE2TCE2rCE0ICU0XCU0oCU1dCU2NCU3ACU3OCU3mCU2CCk2eCk0RC01mC018C02VC03BC00aDE11DE2+DE3MDE34DE2EDU2hDU23DU3wDU0lDk13Dk2SDk20Dk0VD01AD02JD029D00FEE0dEE1jEE10EE28EE0WEU1nEU2dEU32EU0MEk1AEk2IEk3GEk0BE01YE029E00mFE1dFE2PFE3PFE1IFU2UFU2zFU0GFk0oFk1AFk2dFk2sFk29Fk3yFk0iF01VF01jF017F00XGE0zGE2mGE38GE0SGU0sGU1YGU2yGU0NGk1WGk1kGk2RGk0dG006G01QG02JG02+G00QHE0rHE1NHE2uHE3ZHE0iHU1XHU2fHU23HU3+HU0PHk1XHk2xHk0CH004H02RH02nH03bH00jIE1hIE2cIE3zIE1YIU3BIU34IU0qIk1qIk3jIk0vI01OI02hI03DI03bI004JE1HJE1YJE2NJE29JE3wJE3+JE0WJU2yJU3OJU1BJk2XJk2tJk3HJk3zJk1MJ02nJ03wJ03+J00qKE22KE3TKE3pKE0iKU1XKU2pKU3EKU3mKU1HKk1yKk27Kk3vKk03K01PK02VK02mK03uK01ILE2ZLE3PLE0oLU0+LU1yLU26LU34LU0zLk2KLk3vLk1YL02PL03BL00BME16ME3GME3lME04MU1aMU1yMU3PMU3eMU3vMU0kMk1UMk2HMk2VMk2tMk1JM01lM03YM00uNE1ENE1eNE2KNE3kNE0/NU2INU2WNU3DNU1PNk1sNk2CNk27Nk3wNk1CN01dN01/N03gN00LOE1UOE2IOE3QOE3oOE0uOU0/OU2HOU3hOU0yOk1oOk3BOk3XOk0LO01TO02RO03MO00jPE2IPE3xPE0oPU1aPU2aPU0TPk1fPk1+Pk3RPk3zPk0LP01oP013P02IP029P03tP00gQE0uQE1GQE3iQE3+QE1xQU3HQU3dQU33QU0jQk18Qk3XQk0gQ00uQ01aQ03mQ00DRE0ZRE1SRE2HRE3ZRE30RE0WRU13RU2iRU3rRU0fRk1nRk1/Rk3FRk3WRk0eR014R03JR03/R01YSE1uSE2iSE3qSE0oSU1jSU26SU0fSk2ISk2/Sk3xSk0xS02qS032S00VTE1oTE2KTE2iTE3/TE0OTU0fTU1UTU2ETU23TU3FTU3dTU15Tk2VTk0IT01dT01zT02MT024T00RUE1sUE21UE3DUE3vUE17UU2YUU2uUU3nUU0cUk1uUk2JUk2rUk0MU003U02AU021U039U00VVE1cVE1tVE21VE0PVU1gVU2WVU3vVU0FVk05Vk2BVk2/Vk36Vk1RV022V00fWE1WWE2IWE20WE3vWE0SWU0jWU1JWU1aWU1lWU2WWU2fWU2oWU3BWU3ZWU3yWU35WU0EWk1SWk1gWk2ZWk3AWk3JWk3YWk3xWk0cW01HW01qW01xW02HW03RW03iW03rW00DXE0dXE1GXE1XXE1oXE2SXE2rXE3QXE3sXE0UXU0fXU1DXU1MXU1xXU2cXU3FXU3gXU0MXk0VXk0wXk1RXk1yXk2MXk26Xk3qXk0hX007X01XX2VYBAAAADJIRzJdcswOAAAoTVAHTWAHTasHTc8HTWkITdMITXIJTT4KTZYKTbUKTeIKTQkLTTELTUsLTVUNTXwNTdUNTQwOTdQOTasPTQARTeMRTeYSTRYTTTcTTXYTTYkTTdYTTekTTVUUTeUUTfUUTUAVTWQVTf4VTWgWTQcXTdMXTSsYTUoYTXcYTZ4YTcYYTeEYTe4aTRUbTW4bTaUbTW0cTUQdTZseTX4fTYEgTbEgTdIgTREhTSQhTXEhTYQhTfAhTYAiTZAiTdsiTf8iTZkjTQMkTaIkTW4lTcYlTeUlTRImTTkmTWEmTXwmTYcoTa4oTQcpTT4pTQYqTd0qTTIsTRUtTRguTUguTWkuTaguTbsuTQgvTRsvTYcvTRcwTScwTXIwTZYwTTAxTZoxTTkyTQUzTV0zTXwzTakzTdAzTfgzTRM0TSA2TUc2TaA2Tdc2TZ83TXY4Tcs5Ta46TbE7TeE7TQI8TUE8TVQ8TaE8TbQ8TSA9TbA9TcA9TQs+TS8+Tck+TTM/TdI/TZ5ATfZATRVBTUJBTWlBTZFBTaxBTbdDTd5DTTdETW5ETTZFTQ1GTWJHTUVITUhJTXhJTZlJTdhJTetJTThKTUtKTbdKTUdLTVdLTaJLTcZLTWBMTcpMTWlNTTVOTY1OTaxOTdlOTQBPTShPTUJPTUxRTXNRTcxRTQNSTctSTaJTTflUTdxVTd9WTQ9XTTBXTW9XTYJXTc9XTeJXTU5YZVgEAAAAMkhHMV1yzQ4AAChNTQdNXQdN0QhNsgpN3wpNBgtNLgtNSAtNUw1N0g1N0Q5NqA9N/hBN4BFN4xJNNRNNdBNNhhNN1BNN5xNNUhRN4hRN8hRNZhZNRxhNdBhNmxhNwxhN3hhN7BpNaxtNahxNQR1NmR5Nex9NfiBN0CBNDyFNISFNbyFNgiFN7SFNfSJNjSJNASRN4iVNDyZNNiZNXiZNeSZNhShNBClNAypN2ipNMCxNEi1NFS5NZy5Npi5NuC5NBi9NGS9NhC9NFDBNJDBNmDFNeTNNpjNNzTNN9TNNEDRNHjZNnTZNnDdNczhNyTlNqzpNrjtNADxNPzxNUTxNnzxNsjxNHT1NrT1NvT1NMT9NEkFNP0FNZkFNjkFNqUFNtUNNNERNM0VNCkZNYEdNQkhNRUlNl0lN1klN6ElNNkpNSUpNtEpNREtNVEtNyExNqU5N1k5N/U5NJU9NP09NSlFNyVFNyFJNn1NN91RN2VVN3FZNLldNbVdNf1dNzVdN4FdNS1hlWAIAAABOOV1yzg4AAE2iBmFYAwAAAE8zJ11yzw4AAChNdgZNigZNngZlWAMAAAAxSEddctAOAAAoTRgHTT4HTboHTQYITScITXgITZwITbIITQ8JTR4JTS8JTVIJTWQJTZYJTcQJTdcJTe8JTYYKTaUKTRoLTW0LTYMLTZkLTcoLTSEMTXwMTcIMTdUMTQENTYsNTagNTb4NTfcNTSwOTX4OTZkOTb0OTRwPTUQPTY0PTcQPTQ4QTSQQTWoQTXsQTcUQTR8RTW4RTaQRTf0RTRUSTUcSTY8STc8STQgTTV8TTcQTTS0UTWQUTZYUTa0UTdMUTU8VTZsVTbwVTQ0WTTEWTUcWTaQWTbMWTcQWTecWTfkWTSsXTVkXTWwXTYQXTRsYTToYTa8YTQMZTRkZTTAZTWEZTbkZTRQaTVoaTW0aTZoaTSQbTUEbTVcbTZAbTcUbTRccTTIcTVYcTbUcTd0cTSYdTV4dTagdTb4dTQUeTRYeTWAeTboeTQkfTT8fTZgfTbAfTeIfTSogTWogTaMgTfogTV8hTcghTf8hTTEiTUgiTW4iTeoiTTYjTVcjTagjTcwjTeIjTT8kTU4kTV8kTYIkTZQkTcYkTfQkTQclTR8lTbYlTdUlTUomTZ4mTbQmTcsmTfwmTVMnTa4nTfQnTQcoTTMoTb0oTdooTfAoTSkpTV4pTbApTcspTe8pTU4qTXYqTb8qTfYqTUArTVYrTZwrTa0rTfcrTVEsTaAsTdYsTS8tTUctTXktTcEtTQEuTTouTZEuTfYuTV8vTZYvTcgvTd8vTQUwTYEwTc0wTe4wTT8xTWMxTXkxTdYxTeUxTfYxTRkyTSsyTV0yTYsyTZ4yTbYyTU0zTWwzTeEzTTU0TUs0TWI0TZM0Tes0TUY1TYw1TZ81Tcw1TVY2TXM2TYk2TcI2Tfc2TUk3TWQ3TYg3Tec3TQ84TVg4TY84Tdk4Te84TTU5TUY5TZA5Teo5TTk6TW86Tcg6TeA6TRI7TVo7TZo7TdM7TSo8TY88Tfg8TS89TWE9TXg9TZ49TRo+TWY+TYc+Tdg+Tfw+TRI/TW8/TX4/TY8/TbI/TcQ/TfY/TSRATTdATU9ATeZATQVBTXpBTc5BTeRBTftBTSxCTYNCTd5CTSRDTTdDTWNDTe1DTQpETSBETVlETY5ETeBETftETR9FTX5FTaZFTe9FTSZGTXBGTYZGTcxGTd1GTSdHTYFHTdBHTQZITV9ITXdITalITfFITTFJTWpJTcFJTSZKTY9KTcZKTfhKTQ9LTTVLTbFLTf1LTR5MTW9MTZNMTalMTQZNTRVNTSZNTUlNTVtNTY1NTbtNTc5NTeZNTX1OTZxOTRFPTWRPTXpPTZBPTcFPTRhQTXNQTblQTcxQTfhQTYJRTZ9RTbVRTe5RTSNSTXVSTZBSTbRSTRNTTTtTTYRTTbxTTQZUTRxUTWNUTXRUTb5UTRhVTWdVTZ1VTfZVTQ5WTUBWTYhWTchWTQFXTVhXTb1XTSZYTV1YTY9YZXWHVQN2ZHdy0Q4AAE1aX4l9h1UOc3VyZmFjZURpc3BsYXly0g4AAE1aX4l9h1UFY29sb3Jy0w4AAE1aX0sGfXLUDgAAKEsIXXLVDgAAKE2YWE2ZWE2aWE2bWE2cWE2dWE2eWE2fWE2gWE2hWE2iWE2jWE2kWE2lWE2mWE2nWE2oWE2pWE2qWE2rWE2sWE2tWE2uWE2vWE2wWE2xWE2yWE2zWE20WE21WE22WE23WE24WE25WE26WE27WE28WE29WE2+WE2/WE3AWE3BWE3CWE3DWE3EWE3FWE3GWE3HWE3IWE3JWE3KWE3LWE3MWE3NWE3OWE3PWE3QWE3RWE3SWE3TWE3UWE3VWE3WWE3XWE3YWE3ZWE3aWE3bWE3cWE3dWE3eWE3fWE3gWE3hWE3iWE3jWE3kWE3lWE3mWE3nWE3oWE3pWE3qWE3rWE3sWE3tWE3uWE3vWE3wWE3xWE3yWE3zWE30WE31WE32WE33WE34WE35WE36WE37WE38WE39WE3+WE3/WE0AWU0BWU0CWU0DWU0EWU0FWU0GWU0HWU0IWU0JWU0KWU0LWU0MWU0NWU0OWU0PWU0QWU0RWU0SWU0TWU0UWU0VWU0WWU0XWU0YWU0ZWU0aWU0bWU0cWU0dWU0eWU0fWU0gWU0hWU0iWU0jWU0kWU0lWU0mWU0nWU0oWU0pWU0qWU0rWU0sWU0tWU0uWU0vWU0wWU0xWU0yWU0zWU00WU01WU02WU03WU04WU05WU06WU07WU08WU09WU0+WU0/WU1AWU1BWU1CWU1DWU1EWU1FWU1GWU1HWU1IWU1JWU1KWU1LWU1MWU1NWU1OWU1PWU1QWU1RWU1SWU1TWU1UWU1VWU1WWU1XWU1YWU1ZWU1aWU1bWU1cWU1dWU1eWU1fWU1gWU1hWU1iWU1jWU1kWU1lWU1mWU1nWU1oWU1pWU1qWU1rWU1sWU1tWU1uWU1vWU1wWU1xWU1yWU1zWU10WU11WU12WU13WU14WU15WU16WU17WU18WU19WU1+WU1/WU2AWU2BWU2CWU2DWU2EWU2FWU2GWU2HWU2IWU2JWU2KWU2LWU2MWU2NWU2OWU2PWU2QWU2RWU2SWU2TWU2UWU2VWU2WWU2XWU2YWU2ZWU2aWU2bWU2cWU2dWU2eWU2fWU2gWU2hWU2iWU2jWU2kWU2lWU2mWU2nWU2oWU2pWU2qWU2rWU2sWU2tWU2uWU2vWU2wWU2xWU2yWU2zWU20WU21WU22WU23WU24WU25WU26WU27WU28WU29WU2+WU2/WU3AWU3BWU3CWU3DWU3EWU3FWU3GWU3HWU3IWU3JWU3KWU3LWU3MWU3NWU3OWU3PWU3QWU3RWU3SWU3TWU3UWU3VWU3WWU3XWU3YWU3ZWU3aWU3bWU3cWU3dWU3eWU3fWU3gWU3hWU3iWU3jWU3kWU3lWU3mWU3nWU3oWU3pWU3qWU3rWU3sWU3tWU3uWU3vWU3wWU3xWU3yWU3zWU30WU31WU32WU33WU34WU35WU36WU37WU38WU39WU3+WU3/WU0AWk0BWk0CWk0DWk0EWk0FWk0GWk0HWk0IWk0JWk0KWk0LWk0MWk0NWk0OWk0PWk0QWk0RWk0SWk0TWk0UWk0VWk0WWk0XWk0YWk0ZWk0aWk0bWk0cWk0dWk0eWk0fWk0gWk0hWk0iWk0jWk0kWk0lWk0mWk0nWk0oWk0pWk0qWk0rWk0sWk0tWk0uWk0vWk0wWk0xWk0yWk0zWk00Wk01Wk02Wk03Wk04Wk05Wk06Wk07Wk08Wk09Wk0+Wk0/Wk1AWk1BWk1CWk1DWk1EWk1FWk1GWk1HWk1IWk1JWk1KWk1LWk1MWk1NWk1OWk1PWk1QWk1RWk1SWk1TWk1UWk1VWk1WWk1XWk1YWk1ZWk1aWk1bWk1cWk1dWk1eWk1fWk1gWk1hWk1iWk1jWk1kWk1lWk1mWk1nWk1oWk1pWk1qWk1rWk1sWk1tWk1uWk1vWk1wWk1xWk1yWk1zWk10Wk11Wk12Wk13Wk14Wk15Wk16Wk17Wk18Wk19Wk1+Wk1/Wk2AWk2BWk2CWk2DWk2EWk2FWk2GWk2HWk2IWk2JWk2KWk2LWk2MWk2NWk2OWk2PWk2QWk2RWk2SWk2TWk2UWk2VWk2WWk2XWk2YWk2ZWk2aWk2bWk2cWk2dWk2eWk2fWk2gWk2hWk2iWk2jWk2kWk2lWk2mWk2nWk2oWk2pWk2qWk2rWk2sWk2tWk2uWk2vWk2wWk2xWk2yWk2zWk20Wk21Wk22Wk23Wk24Wk25Wk26Wk27Wk28Wk29Wk2+Wk2/Wk3AWk3BWk3CWk3DWk3EWk3FWk3GWk3HWk3IWk3JWk3KWk3LWk3MWk3NWk3OWk3PWk3QWk3RWk3SWk3TWk3UWk3VWk3WWk3XWk3YWk3ZWk3aWk3bWk3cWk3dWk3eWk3fWk3gWk3hWk3iWk3jWk3kWk3lWk3mWk3nWk3oWk3pWk3qWk3rWk3sWk3tWk3uWk3vWk3wWk3xWk3yWk3zWk30Wk31Wk32Wk33Wk34Wk35Wk36Wk37Wk38Wk39Wk3+Wk3/Wk0AW00BW00CW00DW00EW00FW00GW00HW00IW00JW00KW00LW00MW00NW00OW00PW00QW00RW00SW00TW00UW00VW00WW00XW00YW00ZW00aW00bW00cW00dW00eW00fW00gW00hW00iW00jW00kW00lW00mW00nW00oW00pW00qW00rW00sW00tW00uW00vW00wW00xW00yW00zW000W001W002W003W004W005W006W007W008W009W00+W00/W01AW01BW01CW01DW01EW01FW01GW01HW01IW01JW01KW01LW01MW01NW01OW01PW01QW01RW01SW01TW01UW01VW01WW01XW01YW01ZW01aW01bW01cW01dW01eW01fW01gW01hW01iW01jW01kW01lW01mW01nW01oW01pW01qW01rW01sW01tW01uW01vW01wW01xW01yW01zW010W011W012W013W014W015W016W017W018W019W01+W01/W02AW02BW02CW02DW02EW02FW02GW02HW02IW02JW02KW02LW02MW02NW02OW02PW02QW02RW02SW02TW02UW02VW02WW02XW02YW02ZW02aW02bW02cW02dW02eW02fW02gW02hW02iW02jW02kW02lW02mW02nW02oW02pW02qW02rW02sW02tW02uW02vW02wW02xW02yW02zW020W021W022W023W024W025W026W027W028W029W02+W02/W03AW03BW03CW03DW03EW03FW03GW03HW03IW03JW03KW03LW03MW03NW03OW03PW03QW03RW03SW03TW03UW03VW03WW03XW03YW03ZW03aW03bW03cW03dW03eW03fW03gW03hW03iW03jW03kW03lW03mW03nW03oW03pW03qW03rW03sW03tW03uW03vW03wW03xW03yW03zW030W031W032W033W034W035W036W037W038W039W03+W03/W00AXE0BXE0CXE0DXE0EXE0FXE0GXE0HXE0IXE0JXE0KXE0LXE0MXE0NXE0OXE0PXE0QXE0RXE0SXE0TXE0UXE0VXE0WXE0XXE0YXE0ZXE0aXE0bXE0cXE0dXE0eXE0fXE0gXE0hXE0iXE0jXE0kXE0lXE0mXE0nXE0oXE0pXE0qXE0rXE0sXE0tXE0uXE0vXE0wXE0xXE0yXE0zXE00XE01XE02XE03XE04XE05XE06XE07XE08XE09XE0+XE0/XE1AXE1BXE1CXE1DXE1EXE1FXE1GXE1HXE1IXE1JXE1KXE1LXE1MXE1NXE1OXE1PXE1QXE1RXE1SXE1TXE1UXE1VXE1WXE1XXE1YXE1ZXE1aXE1bXE1cXE1dXE1eXE1fXE1gXE1hXE1iXE1jXE1kXE1lXE1mXE1nXE1oXE1pXE1qXE1rXE1sXE1tXE1uXE1vXE1wXE1xXE1yXE1zXE10XE11XE12XE13XE14XE15XE16XE17XE18XE19XE1+XE1/XGUoTYBcTYFcTYJcTYNcTYRcTYVcTYZcTYdcTYhcTYlcTYpcTYtcTYxcTY1cTY5cTY9cTZBcTZFcTZJcTZNcTZRcTZVcTZZcTZdcTZhcTZlcTZpcTZtcTZxcTZ1cTZ5cTZ9cTaBcTaFcTaJcTaNcTaRcTaVcTaZcTadcTahcTalcTapcTatcTaxcTa1cTa5cTa9cTbBcTbFcTbJcTbNcTbRcTbVcTbZcTbdcTbhcTblcTbpcTbtcTbxcTb1cTb5cTb9cTcBcTcFcTcJcTcNcTcRcTcVcTcZcTcdcTchcTclcTcpcTctcTcxcTc1cTc5cTc9cTdBcTdFcTdJcTdNcTdRcTdVcTdZcTddcTdhcTdlcTdpcTdtcTdxcTd1cTd5cTd9cTeBcTeFcTeJcTeNcTeRcTeVcTeZcTedcTehcTelcTepcTetcTexcTe1cTe5cTe9cTfBcTfFcTfJcTfNcTfRcTfVcTfZcTfdcTfhcTflcTfpcTftcTfxcTf1cTf5cTf9cTQBdTQFdTQJdTQNdTQRdTQVdTQZdTQddTQhdTQldTQpdTQtdTQxdTQ1dTQ5dTQ9dTRBdTRFdTRJdTRNdTRRdTRVdTRZdTRddTRhdTRldTRpdTRtdTRxdTR1dTR5dTR9dTSBdTSFdTSJdTSNdTSRdTSVdTSZdTSddTShdTSldTSpdTStdTSxdTS1dTS5dTS9dTTBdTTFdTTJdTTNdTTRdTTVdTTZdTTddTThdTTldTTpdTTtdTTxdTT1dTT5dTT9dTUBdTUFdTUJdTUNdTURdTUVdTUZdTUddTUhdTUldTUpdTUtdTUxdTU1dTU5dTU9dTVBdTVFdTVJdTVNdTVRdTVVdTVZdTVddTVhdTVldTVpdTVtdTVxdTV1dTV5dTV9dTWBdTWFdTWJdTWNdTWRdTWVdTWZdTWddTWhdTWldTWpdTWtdTWxdTW1dTW5dTW9dTXBdTXFdTXJdTXNdTXRdTXVdTXZdTXddTXhdTXldTXpdTXtdTXxdTX1dTX5dTX9dTYBdTYFdTYJdTYNdTYRdTYVdTYZdTYddTYhdTYldTYpdTYtdTYxdTY1dTY5dTY9dTZBdTZFdTZJdTZNdTZRdTZVdTZZdTZddTZhdTZldTZpdTZtdTZxdTZ1dTZ5dTZ9dTaBdTaFdTaJdTaNdTaRdTaVdTaZdTaddTahdTaldTapdTatdTaxdTa1dTa5dTa9dTbBdTbFdTbJdTbNdTbRdTbVdTbZdTbddTbhdTbldTbpdTbtdTbxdTb1dTb5dTb9dTcBdTcFdTcJdTcNdTcRdTcVdTcZdTcddTchdTcldTcpdTctdTcxdTc1dTc5dTc9dTdBdTdFdTdJdTdNdTdRdTdVdTdZdTdddTdhdTdldTdpdTdtdTdxdTd1dTd5dTd9dTeBdTeFdTeJdTeNdTeRdTeVdTeZdTeddTehdTeldTepdTetdTexdTe1dTe5dTe9dTfBdTfFdTfJdTfNdTfRdTfVdTfZdTfddTfhdTfldTfpdTftdTfxdTf1dTf5dTf9dTQBeTQFeTQJeTQNeTQReTQVeTQZeTQdeTQheTQleTQpeTQteTQxeTQ1eTQ5eTQ9eTRBeTRFeTRJeTRNeTRReTRVeTRZeTRdeTRheTRleTRpeTRteTRxeTR1eTR5eTR9eTSBeTSFeTSJeTSNeTSReTSVeTSZeTSdeTSheTSleTSpeTSteTSxeTS1eTS5eTS9eTTBeTTFeTTJeTTNeTTReTTVeTTZeTTdeTTheTTleTTpeTTteTTxeTT1eTT5eTT9eTUBeTUFeTUJeTUNeTUReTUVeTUZeTUdeTUheTUleTUpeTUteTUxeTU1eTU5eTU9eTVBeTVFeTVJeTVNeTVReTVVeTVZeTVdeTVheTVleTVpeTVteTVxeTV1eTV5eTV9eTWBeTWFeTWJeTWNeTWReTWVeTWZeTWdeTWheTWleTWpeTWteTWxeTW1eTW5eTW9eTXBeTXFeTXJeTXNeTXReTXVeTXZeTXdeTXheTXleTXpeTXteTXxeTX1eTX5eTX9eTYBeTYFeTYJeTYNeTYReTYVeTYZeTYdeTYheTYleTYpeTYteTYxeTY1eTY5eTY9eTZBeTZFeTZJeTZNeTZReTZVeTZZeTZdeTZheTZleTZpeTZteTZxeTZ1eTZ5eTZ9eTaBeTaFeTaJeTaNeTaReTaVeTaZeTadeTaheTaleTapeTateTaxeTa1eTa5eTa9eTbBeTbFeTbJeTbNeTbReTbVeTbZeTbdeTbheTbleTbpeTbteTbxeTb1eTb5eTb9eTcBeTcFeTcJeTcNeTcReTcVeTcZeTcdeTcheTcleTcpeTcteTcxeTc1eTc5eTc9eTdBeTdFeTdJeTdNeTdReTdVeTdZeTddeTdheTdleTdpeTdteTdxeTd1eTd5eTd9eTeBeTeFeTeJeTeNeTeReTeVeTeZeTedeTeheTeleTepeTeteTexeTe1eTe5eTe9eTfBeTfFeTfJeTfNeTfReTfVeTfZeTfdeTfheTfleTfpeTfteTfxeTf1eTf5eTf9eTQBfTQFfTQJfTQNfTQRfTQVfTQZfTQdfTQhfTQlfTQpfTQtfTQxfTQ1fTQ5fTQ9fTRBfTRFfTRJfTRNfTRRfTRVfTRZfTRdfTRhfTRlfTRpfTRtfTRxfTR1fTR5fTR9fTSBfTSFfTSJfTSNfTSRfTSVfTSZfTSdfTShfTSlfTSpfTStfTSxfTS1fTS5fTS9fTTBfTTFfTTJfTTNfTTRfTTVfTTZfTTdfTThfTTlfTTpfTTtfTTxfTT1fTT5fTT9fTUBfTUFfTUJfTUNfTURfTUVfTUZfTUdfTUhfTUlfTUpfTUtfTUxfTU1fTU5fTU9fTVBfTVFfTVJfTVNfTVRfTVVfTVZfTVdfTVhfTVlfZUsEXXLWDgAAKEsASwFLAksDSwRLBUsGSwdLCEsJSwpLC0sMSw1LDksPSxBLEUsSSxNLFEsVSxZLF0sYSxlLGksbSxxLHUseSx9LIEshSyJLI0skSyVLJksnSyhLKUsqSytLLEstSy5LL0swSzFLMkszSzRLNUs2SzdLOEs5SzpLO0s8Sz1LPks/S0BLQUtCS0NLREtFS0ZLR0tIS0lLSktLS0xLTUtOS09LUEtRS1JLU0tUS1VLVktXS1hLWUtaS1tLXEtdS15LX0tgS2FLYktjS2RLZUtmS2dLaEtpS2pLa0tsS21LbktvS3BLcUtyS3NLdEt1S3ZLd0t4S3lLekt7S3xLfUt+S39LgEuBS4JLg0uES4VLhkuHS4hLiUuKS4tLjEuNS45Lj0uQS5FLkkuTS5RLlUuWS5dLmEuZS5pLm0ucS51LnkufS6BLoUuiS6NLpEulS6ZLp0uoS6lLqkurS6xLrUuuS69LsEuxS7JLs0u0S7VLtku3S7hLuUu6S7tLvEu9S75Lv0vAS8FLwkvDS8RLxUvGS8dLyEvJS8pLy0vMS81LzkvPS9BL0UvSS9NL1EvVS9ZL10vYS9lL2kvbS9xL3UveS99L4EvhS+JL40vkS+VL5kvnS+hL6UvqS+tL7EvtS+5L70vwS/FL8kvzS/RL9Uv2S/dL+Ev5S/pL+0v8S/1L/kv/TQABTQEBTQIBTQMBTQQBTQUBTQYBTQcBTQgBTQkBTQoBTQsBTQwBTQ0BTQ4BTQ8BTRABTREBTRIBTRMBTRQBTRUBTRYBTRcBTRgBTRkBTRoBTRsBTRwBTR0BTR4BTR8BTSABTSEBTSIBTSMBTSQBTSUBTSYBTScBTSgBTSkBTSoBTSsBTSwBTS0BTS4BTS8BTTABTTEBTTIBTTMBTTQBTTUBTTYBTTcBTTgBTTkBTToBTTsBTTwBTT0BTT4BTT8BTUABTUEBTUIBTUMBTUQBTUUBTUYBTUcBTUgBTUkBTUoBTUsBTUwBTU0BTU4BTU8BTVABTVEBTVIBTVMBTVQBTVUBTVYBTVcBTVgBTVkBTVoBTVsBTVwBTV0BTV4BTV8BTWABTWEBTWIBTWMBTWQBTWUBTWYBTWcBTWgBTWkBTWoBTWsBTWwBTW0BTW4BTW8BTXABTXEBTXIBTXMBTXQBTXUBTXYBTXcBTXgBTXkBTXoBTXsBTXwBTX0BTX4BTX8BTYABTYEBTYIBTYMBTYQBTYUBTYYBTYcBTYgBTYkBTYoBTYsBTYwBTY0BTY4BTY8BTZABTZEBTZIBTZMBTZQBTZUBTZYBTZcBTZgBTZkBTZoBTZsBTZwBTZ0BTZ4BTZ8BTaABTaEBTaIBTaMBTaQBTaUBTaYBTacBTagBTakBTaoBTasBTawBTa0BTa4BTa8BTbABTbEBTbIBTbMBTbQBTbUBTbYBTbcBTbgBTbkBTboBTbsBTbwBTb0BTb4BTb8BTcABTcEBTcIBTcMBTcQBTcUBTcYBTccBTcgBTckBTcoBTcsBTcwBTc0BTc4BTc8BTdABTdEBTdIBTdMBTdQBTdUBTdYBTdcBTdgBTdkBTdoBTdsBTdwBTd0BTd4BTd8BTeABTeEBTeIBTeMBTeQBTeUBTeYBTecBTegBTekBTeoBTesBTewBTe0BTe4BTe8BTfABTfEBTfIBTfMBTfQBTfUBTfYBTfcBTfgBTfkBTfoBTfsBTfwBTf0BTf4BTf8BTQACTQECTQICTQMCTQQCTQUCTQYCTQcCTQgCTQkCTQoCTQsCTQwCTQ0CTQ4CTQ8CTRACTRECTRICTRMCTRQCTRUCTRYCTRcCTRgCTRkCTRoCTRsCTRwCTR0CTR4CTR8CTSACTSECTSICTSMCTSQCTSUCTSYCTScCTSgCTSkCTSoCTSsCTSwCTS0CTS4CTS8CTTACTTECTTICTTMCTTQCTTUCTTYCTTcCTTgCTTkCTToCTTsCTTwCTT0CTT4CTT8CTUACTUECTUICTUMCTUQCTUUCTUYCTUcCTUgCTUkCTUoCTUsCTUwCTU0CTU4CTU8CTVACTVECTVICTVMCTVQCTVUCTVYCTVcCTVgCTVkCTVoCTVsCTVwCTV0CTV4CTV8CTWACTWECTWICTWMCTWQCTWUCTWYCTWcCTWgCTWkCTWoCTWsCTWwCTW0CTW4CTW8CTXACTXECTXICTXMCTXQCTXUCTXYCTXcCTXgCTXkCTXoCTXsCTXwCTX0CTX4CTX8CTYACTYECTYICTYMCTYQCTYUCTYYCTYcCTYgCTYkCTYoCTYsCTYwCTY0CTY4CTY8CTZACTZECTZICTZMCTZQCTZUCTZYCTZcCTZgCTZkCTZoCTZsCTZwCTZ0CTZ4CTZ8CTaACTaECTaICTaMCTaQCTaUCTaYCTacCTagCTakCTaoCTasCTawCTa0CTa4CTa8CTbACTbECTbICTbMCTbQCTbUCTbYCTbcCTbgCTbkCTboCTbsCTbwCTb0CTb4CTb8CTcACTcECTcICTcMCTcQCTcUCTcYCTccCTcgCTckCTcoCTcsCTcwCTc0CTc4CTc8CTdACTdECTdICTdMCTdQCTdUCTdYCTdcCTdgCTdkCTdoCTdsCTdwCTd0CTd4CTd8CTeACTeECTeICTeMCTeQCTeUCTeYCTecCTegCTekCTeoCTesCTewCTe0CTe4CTe8CTfACTfECTfICTfMCTfQCTfUCTfYCTfcCTfgCTfkCTfoCTfsCTfwCTf0CTf4CTf8CTQADTQEDTQIDTQMDTQQDTQUDTQYDTQcDTQgDTQkDTQoDTQsDTQwDTQ0DTQ4DTQ8DTRADTREDTRIDTRMDTRQDTRUDTRYDTRcDTRgDTRkDTRoDTRsDTRwDTR0DTR4DTR8DTSADTSEDTSIDTSMDTSQDTSUDTSYDTScDTSgDTSkDTSoDTSsDTSwDTS0DTS4DTS8DTTADTTEDTTIDTTMDTTQDTTUDTTYDTTcDTTgDTTkDTToDTTsDTTwDTT0DTT4DTT8DTUADTUEDTUIDTUMDTUQDTUUDTUYDTUcDTUgDTUkDTUoDTUsDTUwDTU0DTU4DTU8DTVADTVEDTVIDTVMDTVQDTVUDTVYDTVcDTVgDTVkDTVoDTVsDTVwDTV0DTV4DTV8DTWADTWEDTWIDTWMDTWQDTWUDTWYDTWcDTWgDTWkDTWoDTWsDTWwDTW0DTW4DTW8DTXADTXEDTXIDTXMDTXQDTXUDTXYDTXcDTXgDTXkDTXoDTXsDTXwDTX0DTX4DTX8DTYADTYEDTYIDTYMDTYQDTYUDTYYDTYcDTYgDTYkDTYoDTYsDTYwDTY0DTY4DTY8DTZADTZEDTZIDTZMDTZQDTZUDTZYDTZcDTZgDTZkDTZoDTZsDTZwDTZ0DTZ4DTZ8DTaADTaEDTaIDTaMDTaQDTaUDTaYDTacDTagDTakDTaoDTasDTawDTa0DTa4DTa8DTbADTbEDTbIDTbMDTbQDTbUDTbYDTbcDTbgDTbkDTboDTbsDTbwDTb0DTb4DTb8DTcADTcEDTcIDTcMDTcQDTcUDTcYDTccDTcgDTckDTcoDTcsDTcwDTc0DTc4DTc8DTdADTdEDTdIDTdMDTdQDTdUDTdYDTdcDTdgDTdkDTdoDTdsDTdwDTd0DTd4DTd8DTeADTeEDTeIDTeMDTeQDTeUDTeYDTecDZShN6ANN6QNN6gNN6wNN7ANN7QNN7gNN7wNN8ANN8QNN8gNN8wNN9ANN9QNN9gNN9wNN+ANN+QNN+gNN+wNN/ANN/QNN/gNN/wNNAARNAQRNAgRNAwRNBARNBQRNBgRNBwRNCARNCQRNCgRNCwRNDARNDQRNDgRNDwRNEARNEQRNEgRNEwRNFARNFQRNFgRNFwRNGARNGQRNGgRNGwRNHARNHQRNHgRNHwRNIARNIQRNIgRNIwRNJARNJQRNJgRNJwRNKARNKQRNKgRNKwRNLARNLQRNLgRNLwRNMARNMQRNMgRNMwRNNARNNQRNNgRNNwRNOARNOQRNOgRNOwRNPARNPQRNPgRNPwRNQARNQQRNQgRNQwRNRARNRQRNRgRNRwRNSARNSQRNSgRNSwRNTARNTQRNTgRNTwRNUARNUQRNUgRNUwRNVARNVQRNVgRNVwRNWARNWQRNWgRNWwRNXARNXQRNXgRNXwRNYARNYQRNYgRNYwRNZARNZQRNZgRNZwRNaARNaQRNagRNawRNbARNbQRNbgRNbwRNcARNcQRNcgRNcwRNdARNdQRNdgRNdwRNeARNeQRNegRNewRNfARNfQRNfgRNfwRNgARNgQRNggRNgwRNhARNhQRNhgRNhwRNiARNiQRNigRNiwRNjARNjQRNjgRNjwRNkARNkQRNkgRNkwRNlARNlQRNlgRNlwRNmARNmQRNmgRNmwRNnARNnQRNngRNnwRNoARNoQRNogRNowRNpARNpQRNpgRNpwRNqARNqQRNqgRNqwRNrARNrQRNrgRNrwRNsARNsQRNsgRNswRNtARNtQRNtgRNtwRNuARNuQRNugRNuwRNvARNvQRNvgRNvwRNwARNwQRNwgRNwwRNxARNxQRNxgRNxwRNyARNyQRNygRNywRNzARNzQRNzgRNzwRN0ARN0QRN0gRN0wRN1ARN1QRN1gRN1wRN2ARN2QRN2gRN2wRN3ARN3QRN3gRN3wRN4ARN4QRN4gRN4wRN5ARN5QRN5gRN5wRN6ARN6QRN6gRN6wRN7ARN7QRN7gRN7wRN8ARN8QRN8gRN8wRN9ARN9QRN9gRN9wRN+ARN+QRN+gRN+wRN/ARN/QRN/gRN/wRNAAVNAQVNAgVNAwVNBAVNBQVNBgVNBwVNCAVNCQVNCgVNCwVNDAVNDQVNDgVNDwVNEAVNEQVNEgVNEwVNFAVNFQVNFgVNFwVNGAVNGQVNGgVNGwVNHAVNHQVNHgVNHwVNIAVNIQVNIgVNIwVNJAVNJQVNJgVNJwVNKAVNKQVNKgVNKwVNLAVNLQVNLgVNLwVNMAVNMQVNMgVNMwVNNAVNNQVNNgVNNwVNOAVNOQVNOgVNOwVNPAVNPQVNPgVNPwVNQAVNQQVNQgVNQwVNRAVNRQVNRgVNRwVNSAVNSQVNSgVNSwVNTAVNTQVNTgVNTwVNUAVNUQVNUgVNUwVNVAVNVQVNVgVNVwVNWAVNWQVNWgVNWwVNXAVNXQVNXgVNXwVNYAVNYQVNYgVNYwVNZAVNZQVNZgVNZwVNaAVNaQVNagVNawVNbAVNbQVNbgVNbwVNcAVNcQVNcgVNcwVNdAVNdQVNdgVNdwVNeAVNeQVNegVNewVNfAVNfQVNfgVNfwVNgAVNgQVNggVNgwVNhAVNhQVNhgVNhwVNiAVNiQVNigVNiwVNjAVNjQVNjgVNjwVNkAVNkQVNkgVNkwVNlAVNlQVNlgVNlwVNmAVNmQVNmgVNmwVNnAVNnQVNngVNnwVNoAVNoQVNogVNowVNpAVNpQVNpgVNpwVNqAVNqQVNqgVNqwVNrAVNrQVNrgVNrwVNsAVNsQVNsgVNswVNtAVNtQVNtgVNtwVNuAVNuQVNugVNuwVNvAVNvQVNvgVNvwVNwAVNwQVNwgVNwwVNxAVNxQVNxgVNxwVNyAVNyQVNygVNywVNzAVNzQVNzgVNzwVN0AVN0QVN0gVN0wVN1AVN1QVN1gVN1wVN2AVN2QVN2gVN2wVN3AVN3QVN3gVN3wVN4AVN4QVN4gVN4wVN5AVN5QVN5gVN5wVN6AVN6QVN6gVN6wVN7AVN7QVN7gVN7wVN8AVN8QVN8gVN8wVN9AVN9QVN9gVN9wVN+AVN+QVN+gVN+wVN/AVN/QVN/gVN/wVNAAZNAQZNAgZNAwZNBAZNBQZNBgZNBwZNCAZNCQZNCgZNCwZNDAZNDQZNDgZNDwZNEAZNEQZNEgZNEwZNFAZNFQZNFgZNFwZNGAZNGQZNGgZNGwZNHAZNHQZNHgZNHwZNIAZNIQZNIgZNIwZNJAZNJQZNJgZNJwZNKAZNKQZNKgZNKwZNLAZNLQZNLgZNLwZNMAZNMQZNMgZNMwZNNAZNNQZNNgZNNwZNOAZNOQZNOgZNOwZNPAZNPQZNPgZNPwZNQAZNQQZNQgZNQwZNRAZNRQZNRgZNRwZNSAZNSQZNSgZNSwZNTAZNTQZNTgZNTwZNUAZNUQZNUgZNUwZNVAZNVQZNVgZNVwZNWAZNWQZNWgZNWwZNXAZNXQZNXgZNXwZNYAZNYQZNYgZNYwZNZAZNZQZNZgZNZwZNaAZNaQZNagZNawZNbAZNbQZNrQZNrgZNrwZNsAZNsQZNsgZNswZNtAZNtQZNtgZNtwZNuAZNuQZNugZNuwZNvAZNvQZNvgZNvwZNwAZNwQZNwgZNwwZNxAZNxQZNxgZNxwZNyAZNyQZNygZNywZNzAZNzQZNzgZNzwZN0AZN0QZN0gZN0wZN1AZN1QZN1gZN1wZN2AZN2QZN2gZN2wZN3AZN3QZN3gZN3wZN4AZN4QZN4gZN4wZN5AZN5QZN5gZN5wZN6AZN6QZN6gZN6wZN7AZN7QZN7gZN7wZN8AZN8QZN8gZN8wZN9AZN9QZN9gZN9wZN+AZN+QZN+gZN+wZN/AZN/QZN/gZN/wZNAAdNAQdNAgdNAwdNBAdNBQdNBgdNBwdNCAdNCQdlSwVdctcOAAAoTW4GTW8GTXAGTXEGTXIGTXMGTXQGTXUGTXYGTXcGTXgGTXkGTXoGTXsGTXwGTX0GTX4GTX8GTYAGTYEGTYIGTYMGTYQGTYUGTYYGTYcGTYgGTYkGTYoGTYsGTYwGTY0GTY4GTY8GTZAGTZEGTZIGTZMGTZQGTZUGTZYGTZcGTZgGTZkGTZoGTZsGTZwGTZ0GTZ4GTZ8GTaAGTaEGTaIGTaMGTaQGTaUGTaYGTacGTagGTakGTaoGTasGTawGZUsHXXLYDgAAKE0BS00CS00DS00ES00FS00GS00HS00IS00JS00KS00LS00MS00NS00OS00PS00QS00RS00SS00TS00US00VS00WS00XS00YS00ZS00aS00bS00cS00dS00eS00fS00gS00hS00iS00jS00kS00lS00mS00nS00oS00pS00qS00rS00sS00tS00uS00vS00wS00xS00yS00zS000S001S002S003S004S005S006S007S008S009S00+S00/S01AS01BS01CS01DS01ES01FS01GS01HS01IS01JS01KS01LS01MS01NS01OS01PS01QS01RS01SS01TS01US01VS01WS01XS01YS01ZS01aS01bS01cS01dS01eS01fS01gS01hS01iS01jS01kS01lS01mS01nS01oS01pS01qS01rS01sS01tS01uS01vS01wS01xS01yS01zS010S011S012S013S014S015S016S017S018S019S01+S01/S02AS02BS02CS02DS02ES02FS02GS02HS02IS02JS02KS02LS02MS02NS02OS02PS02QS02RS02SS02TS02US02VS02WS02XS02YS02ZS02aS02bS02cS02dS02eS02fS02gS02hS02iS02jS02kS02lS02mS02nS02oS02pS02qS02rS02sS02tS02uS02vS02wS02xS02yS02zS020S021S022S023S024S025S026S027S028S029S02+S02/S03AS03BS03CS03DS03ES03FS03GS03HS03IS03JS03KS03LS03MS03NS03OS03PS03QS03RS03SS03TS03US03VS03WS03XS03YS03ZS03aS03bS03cS03dS03eS03fS03gS03hS03iS03jS03kS03lS03mS03nS03oS03pS03qS03rS03sS03tS03uS03vS03wS03xS03yS03zS030S031S032S033S034S035S036S037S038S039S03+S03/S00ATE0BTE0CTE0DTE0ETE0FTE0GTE0HTE0ITE0JTE0KTE0LTE0MTE0NTE0OTE0PTE0QTE0RTE0STE0TTE0UTE0VTE0WTE0XTE0YTE0ZTE0aTE0bTE0cTE0dTE0eTE0fTE0gTE0hTE0iTE0jTE0kTE0lTE0mTE0nTE0oTE0pTE0qTE0rTE0sTE0tTE0uTE0vTE0wTE0xTE0yTE0zTE00TE01TE02TE03TE04TE05TE06TE07TE08TE09TE0+TE0/TE1ATE1BTE1CTE1DTE1ETE1FTE1GTE1HTE1ITE1JTE1KTE1LTE1MTE1NTE1OTE1PTE1QTE1RTE1STE1TTE1UTE1VTE1WTE1XTE1YTE1ZTE1aTE1bTE1cTE1dTE1eTE1fTE1gTE1hTE1iTE1jTE1kTE1lTE1mTE1nTE1oTE1pTE1qTE1rTE1sTE1tTE1uTE1vTE1wTE1xTE1yTE1zTE10TE11TE12TE13TE14TE15TE16TE17TE18TE19TE1+TE1/TE2ATE2BTE2CTE2DTE2ETE2FTE2GTE2HTE2ITE2JTE2KTE2LTE2MTE2NTE2OTE2PTE2QTE2RTE2STE2TTE2UTE2VTE2WTE2XTE2YTE2ZTE2aTE2bTE2cTE2dTE2eTE2fTE2gTE2hTE2iTE2jTE2kTE2lTE2mTE2nTE2oTE2pTE2qTE2rTE2sTE2tTE2uTE2vTE2wTE2xTE2yTE2zTE20TE21TE22TE23TE24TE25TE26TE27TE28TE29TE2+TE2/TE3ATE3BTE3CTE3DTE3ETE3FTE3GTE3HTE3ITE3JTE3KTE3LTE3MTE3NTE3OTE3PTE3QTE3RTE3STE3TTE3UTE3VTE3WTE3XTE3YTE3ZTE3aTE3bTE3cTE3dTE3eTE3fTE3gTE3hTE3iTE3jTE3kTE3lTE3mTE3nTE3oTE3pTE3qTE3rTE3sTE3tTE3uTE3vTE3wTE3xTE3yTE3zTE30TE31TE32TE33TE34TE35TE36TE37TE38TE39TE3+TE3/TE0ATU0BTU0CTU0DTU0ETU0FTU0GTU0HTU0ITU0JTU0KTU0LTU0MTU0NTU0OTU0PTU0QTU0RTU0STU0TTU0UTU0VTU0WTU0XTU0YTU0ZTU0aTU0bTU0cTU0dTU0eTU0fTU0gTU0hTU0iTU0jTU0kTU0lTU0mTU0nTU0oTU0pTU0qTU0rTU0sTU0tTU0uTU0vTU0wTU0xTU0yTU0zTU00TU01TU02TU03TU04TU05TU06TU07TU08TU09TU0+TU0/TU1ATU1BTU1CTU1DTU1ETU1FTU1GTU1HTU1ITU1JTU1KTU1LTU1MTU1NTU1OTU1PTU1QTU1RTU1STU1TTU1UTU1VTU1WTU1XTU1YTU1ZTU1aTU1bTU1cTU1dTU1eTU1fTU1gTU1hTU1iTU1jTU1kTU1lTU1mTU1nTU1oTU1pTU1qTU1rTU1sTU1tTU1uTU1vTU1wTU1xTU1yTU1zTU10TU11TU12TU13TU14TU15TU16TU17TU18TU19TU1+TU1/TU2ATU2BTU2CTU2DTU2ETU2FTU2GTU2HTU2ITU2JTU2KTU2LTU2MTU2NTU2OTU2PTU2QTU2RTU2STU2TTU2UTU2VTU2WTU2XTU2YTU2ZTU2aTU2bTU2cTU2dTU2eTU2fTU2gTU2hTU2iTU2jTU2kTU2lTU2mTU2nTU2oTU2pTU2qTU2rTU2sTU2tTU2uTU2vTU2wTU2xTU2yTU2zTU20TU21TU22TU23TU24TU25TU26TU27TU28TU29TU2+TU2/TU3ATU3BTU3CTU3DTU3ETU3FTU3GTU3HTU3ITU3JTU3KTU3LTU3MTU3NTU3OTU3PTU3QTU3RTU3STU3TTU3UTU3VTU3WTU3XTU3YTU3ZTU3aTU3bTU3cTU3dTU3eTU3fTU3gTU3hTU3iTU3jTU3kTU3lTU3mTU3nTU3oTU3pTU3qTU3rTU3sTU3tTU3uTU3vTU3wTU3xTU3yTU3zTU30TU31TU32TU33TU34TU35TU36TU37TU38TU39TU3+TU3/TU0ATk0BTk0CTk0DTk0ETk0FTk0GTk0HTk0ITk0JTk0KTk0LTk0MTk0NTk0OTk0PTk0QTk0RTk0STk0TTk0UTk0VTk0WTk0XTk0YTk0ZTk0aTk0bTk0cTk0dTk0eTk0fTk0gTk0hTk0iTk0jTk0kTk0lTk0mTk0nTk0oTk0pTk0qTk0rTk0sTk0tTk0uTk0vTk0wTk0xTk0yTk0zTk00Tk01Tk02Tk03Tk04Tk05Tk06Tk07Tk08Tk09Tk0+Tk0/Tk1ATk1BTk1CTk1DTk1ETk1FTk1GTk1HTk1ITk1JTk1KTk1LTk1MTk1NTk1OTk1PTk1QTk1RTk1STk1TTk1UTk1VTk1WTk1XTk1YTk1ZTk1aTk1bTk1cTk1dTk1eTk1fTk1gTk1hTk1iTk1jTk1kTk1lTk1mTk1nTk1oTk1pTk1qTk1rTk1sTk1tTk1uTk1vTk1wTk1xTk1yTk1zTk10Tk11Tk12Tk13Tk14Tk15Tk16Tk17Tk18Tk19Tk1+Tk1/Tk2ATk2BTk2CTk2DTk2ETk2FTk2GTk2HTk2ITk2JTk2KTk2LTk2MTk2NTk2OTk2PTk2QTk2RTk2STk2TTk2UTk2VTk2WTk2XTk2YTk2ZTk2aTk2bTk2cTk2dTk2eTk2fTk2gTk2hTk2iTk2jTk2kTk2lTk2mTk2nTk2oTk2pTk2qTk2rTk2sTk2tTk2uTk2vTk2wTk2xTk2yTk2zTk20Tk21Tk22Tk23Tk24Tk25Tk26Tk27Tk28Tk29Tk2+Tk2/Tk3ATk3BTk3CTk3DTk3ETk3FTk3GTk3HTk3ITk3JTk3KTk3LTk3MTk3NTk3OTk3PTk3QTk3RTk3STk3TTk3UTk3VTk3WTk3XTk3YTk3ZTk3aTk3bTk3cTk3dTk3eTk3fTk3gTk3hTk3iTk3jTk3kTk3lTk3mTk3nTk3oTmUoTelOTepOTetOTexOTe1OTe5OTe9OTfBOTfFOTfJOTfNOTfROTfVOTfZOTfdOTfhOTflOTfpOTftOTfxOTf1OTf5OTf9OTQBPTQFPTQJPTQNPTQRPTQVPTQZPTQdPTQhPTQlPTQpPTQtPTQxPTQ1PTQ5PTQ9PTRBPTRFPTRJPTRNPTRRPTRVPTRZPTRdPTRhPTRlPTRpPTRtPTRxPTR1PTR5PTR9PTSBPTSFPTSJPTSNPTSRPTSVPTSZPTSdPTShPTSlPTSpPTStPTSxPTS1PTS5PTS9PTTBPTTFPTTJPTTNPTTRPTTVPTTZPTTdPTThPTTlPTTpPTTtPTTxPTT1PTT5PTT9PTUBPTUFPTUJPTUNPTURPTUVPTUZPTUdPTUhPTUlPTUpPTUtPTUxPTU1PTU5PTU9PTVBPTVFPTVJPTVNPTVRPTVVPTVZPTVdPTVhPTVlPTVpPTVtPTVxPTV1PTV5PTV9PTWBPTWFPTWJPTWNPTWRPTWVPTWZPTWdPTWhPTWlPTWpPTWtPTWxPTW1PTW5PTW9PTXBPTXFPTXJPTXNPTXRPTXVPTXZPTXdPTXhPTXlPTXpPTXtPTXxPTX1PTX5PTX9PTYBPTYFPTYJPTYNPTYRPTYVPTYZPTYdPTYhPTYlPTYpPTYtPTYxPTY1PTY5PTY9PTZBPTZFPTZJPTZNPTZRPTZVPTZZPTZdPTZhPTZlPTZpPTZtPTZxPTZ1PTZ5PTZ9PTaBPTaFPTaJPTaNPTaRPTaVPTaZPTadPTahPTalPTapPTatPTaxPTa1PTa5PTa9PTbBPTbFPTbJPTbNPTbRPTbVPTbZPTbdPTbhPTblPTbpPTbtPTbxPTb1PTb5PTb9PTcBPTcFPTcJPTcNPTcRPTcVPTcZPTcdPTchPTclPTcpPTctPTcxPTc1PTc5PTc9PTdBPTdFPTdJPTdNPTdRPTdVPTdZPTddPTdhPTdlPTdpPTdtPTdxPTd1PTd5PTd9PTeBPTeFPTeJPTeNPTeRPTeVPTeZPTedPTehPTelPTepPTetPTexPTe1PTe5PTe9PTfBPTfFPTfJPTfNPTfRPTfVPTfZPTfdPTfhPTflPTfpPTftPTfxPTf1PTf5PTf9PTQBQTQFQTQJQTQNQTQRQTQVQTQZQTQdQTQhQTQlQTQpQTQtQTQxQTQ1QTQ5QTQ9QTRBQTRFQTRJQTRNQTRRQTRVQTRZQTRdQTRhQTRlQTRpQTRtQTRxQTR1QTR5QTR9QTSBQTSFQTSJQTSNQTSRQTSVQTSZQTSdQTShQTSlQTSpQTStQTSxQTS1QTS5QTS9QTTBQTTFQTTJQTTNQTTRQTTVQTTZQTTdQTThQTTlQTTpQTTtQTTxQTT1QTT5QTT9QTUBQTUFQTUJQTUNQTURQTUVQTUZQTUdQTUhQTUlQTUpQTUtQTUxQTU1QTU5QTU9QTVBQTVFQTVJQTVNQTVRQTVVQTVZQTVdQTVhQTVlQTVpQTVtQTVxQTV1QTV5QTV9QTWBQTWFQTWJQTWNQTWRQTWVQTWZQTWdQTWhQTWlQTWpQTWtQTWxQTW1QTW5QTW9QTXBQTXFQTXJQTXNQTXRQTXVQTXZQTXdQTXhQTXlQTXpQTXtQTXxQTX1QTX5QTX9QTYBQTYFQTYJQTYNQTYRQTYVQTYZQTYdQTYhQTYlQTYpQTYtQTYxQTY1QTY5QTY9QTZBQTZFQTZJQTZNQTZRQTZVQTZZQTZdQTZhQTZlQTZpQTZtQTZxQTZ1QTZ5QTZ9QTaBQTaFQTaJQTaNQTaRQTaVQTaZQTadQTahQTalQTapQTatQTaxQTa1QTa5QTa9QTbBQTbFQTbJQTbNQTbRQTbVQTbZQTbdQTbhQTblQTbpQTbtQTbxQTb1QTb5QTb9QTcBQTcFQTcJQTcNQTcRQTcVQTcZQTcdQTchQTclQTcpQTctQTcxQTc1QTc5QTc9QTdBQTdFQTdJQTdNQTdRQTdVQTdZQTddQTdhQTdlQTdpQTdtQTdxQTd1QTd5QTd9QTeBQTeFQTeJQTeNQTeRQTeVQTeZQTedQTehQTelQTepQTetQTexQTe1QTe5QTe9QTfBQTfFQTfJQTfNQTfRQTfVQTfZQTfdQTfhQTflQTfpQTftQTfxQTf1QTf5QTf9QTQBRTQFRTQJRTQNRTQRRTQVRTQZRTQdRTQhRTQlRTQpRTQtRTQxRTQ1RTQ5RTQ9RTRBRTRFRTRJRTRNRTRRRTRVRTRZRTRdRTRhRTRlRTRpRTRtRTRxRTR1RTR5RTR9RTSBRTSFRTSJRTSNRTSRRTSVRTSZRTSdRTShRTSlRTSpRTStRTSxRTS1RTS5RTS9RTTBRTTFRTTJRTTNRTTRRTTVRTTZRTTdRTThRTTlRTTpRTTtRTTxRTT1RTT5RTT9RTUBRTUFRTUJRTUNRTURRTUVRTUZRTUdRTUhRTUlRTUpRTUtRTUxRTU1RTU5RTU9RTVBRTVFRTVJRTVNRTVRRTVVRTVZRTVdRTVhRTVlRTVpRTVtRTVxRTV1RTV5RTV9RTWBRTWFRTWJRTWNRTWRRTWVRTWZRTWdRTWhRTWlRTWpRTWtRTWxRTW1RTW5RTW9RTXBRTXFRTXJRTXNRTXRRTXVRTXZRTXdRTXhRTXlRTXpRTXtRTXxRTX1RTX5RTX9RTYBRTYFRTYJRTYNRTYRRTYVRTYZRTYdRTYhRTYlRTYpRTYtRTYxRTY1RTY5RTY9RTZBRTZFRTZJRTZNRTZRRTZVRTZZRTZdRTZhRTZlRTZpRTZtRTZxRTZ1RTZ5RTZ9RTaBRTaFRTaJRTaNRTaRRTaVRTaZRTadRTahRTalRTapRTatRTaxRTa1RTa5RTa9RTbBRTbFRTbJRTbNRTbRRTbVRTbZRTbdRTbhRTblRTbpRTbtRTbxRTb1RTb5RTb9RTcBRTcFRTcJRTcNRTcRRTcVRTcZRTcdRTchRTclRTcpRTctRTcxRTc1RTc5RTc9RTdBRTdFRTdJRTdNRTdRRTdVRTdZRTddRTdhRTdlRTdpRTdtRTdxRTd1RTd5RTd9RTeBRTeFRTeJRTeNRTeRRTeVRTeZRTedRTehRTelRTepRTetRTexRTe1RTe5RTe9RTfBRTfFRTfJRTfNRTfRRTfVRTfZRTfdRTfhRTflRTfpRTftRTfxRTf1RTf5RTf9RTQBSTQFSTQJSTQNSTQRSTQVSTQZSTQdSTQhSTQlSTQpSTQtSTQxSTQ1STQ5STQ9STRBSTRFSTRJSTRNSTRRSTRVSTRZSTRdSTRhSTRlSTRpSTRtSTRxSTR1STR5STR9STSBSTSFSTSJSTSNSTSRSTSVSTSZSTSdSTShSTSlSTSpSTStSTSxSTS1STS5STS9STTBSTTFSTTJSTTNSTTRSTTVSTTZSTTdSTThSTTlSTTpSTTtSTTxSTT1STT5STT9STUBSTUFSTUJSTUNSTURSTUVSTUZSTUdSTUhSTUlSTUpSTUtSTUxSTU1STU5STU9STVBSTVFSTVJSTVNSTVRSTVVSTVZSTVdSTVhSTVlSTVpSTVtSTVxSTV1STV5STV9STWBSTWFSTWJSTWNSTWRSTWVSTWZSTWdSTWhSTWlSTWpSTWtSTWxSTW1STW5STW9STXBSTXFSTXJSTXNSTXRSTXVSTXZSTXdSTXhSTXlSTXpSTXtSTXxSTX1STX5STX9STYBSTYFSTYJSTYNSTYRSTYVSTYZSTYdSTYhSTYlSTYpSTYtSTYxSTY1STY5STY9STZBSTZFSTZJSTZNSTZRSTZVSTZZSTZdSTZhSTZlSTZpSTZtSTZxSTZ1STZ5STZ9STaBSTaFSTaJSTaNSTaRSTaVSTaZSTadSTahSTalSTapSTatSTaxSTa1STa5STa9STbBSTbFSTbJSTbNSTbRSTbVSTbZSTbdSTbhSTblSTbpSTbtSTbxSTb1STb5STb9STcBSTcFSTcJSTcNSTcRSTcVSTcZSTcdSTchSTclSTcpSTctSTcxSTc1STc5STc9STdBSZShN0VJN0lJN01JN1FJN1VJN1lJN11JN2FJN2VJN2lJN21JN3FJN3VJN3lJN31JN4FJN4VJN4lJN41JN5FJN5VJN5lJN51JN6FJN6VJN6lJN61JN7FJN7VJN7lJN71JN8FJN8VJN8lJN81JN9FJN9VJN9lJN91JN+FJN+VJN+lJN+1JN/FJN/VJN/lJN/1JNAFNNAVNNAlNNA1NNBFNNBVNNBlNNB1NNCFNNCVNNClNNC1NNDFNNDVNNDlNND1NNEFNNEVNNElNNE1NNFFNNFVNNFlNNF1NNGFNNGVNNGlNNG1NNHFNNHVNNHlNNH1NNIFNNIVNNIlNNI1NNJFNNJVNNJlNNJ1NNKFNNKVNNKlNNK1NNLFNNLVNNLlNNL1NNMFNNMVNNMlNNM1NNNFNNNVNNNlNNN1NNOFNNOVNNOlNNO1NNPFNNPVNNPlNNP1NNQFNNQVNNQlNNQ1NNRFNNRVNNRlNNR1NNSFNNSVNNSlNNS1NNTFNNTVNNTlNNT1NNUFNNUVNNUlNNU1NNVFNNVVNNVlNNV1NNWFNNWVNNWlNNW1NNXFNNXVNNXlNNX1NNYFNNYVNNYlNNY1NNZFNNZVNNZlNNZ1NNaFNNaVNNalNNa1NNbFNNbVNNblNNb1NNcFNNcVNNclNNc1NNdFNNdVNNdlNNd1NNeFNNeVNNelNNe1NNfFNNfVNNflNNf1NNgFNNgVNNglNNg1NNhFNNhVNNhlNNh1NNiFNNiVNNilNNi1NNjFNNjVNNjlNNj1NNkFNNkVNNklNNk1NNlFNNlVNNllNNl1NNmFNNmVNNmlNNm1NNnFNNnVNNnlNNn1NNoFNNoVNNolNNo1NNpFNNpVNNplNNp1NNqFNNqVNNqlNNq1NNrFNNrVNNrlNNr1NNsFNNsVNNslNNs1NNtFNNtVNNtlNNt1NNuFNNuVNNulNNu1NNvFNNvVNNvlNNv1NNwFNNwVNNwlNNw1NNxFNNxVNNxlNNx1NNyFNNyVNNylNNy1NNzFNNzVNNzlNNz1NN0FNN0VNN0lNN01NN1FNN1VNN1lNN11NN2FNN2VNN2lNN21NN3FNN3VNN3lNN31NN4FNN4VNN4lNN41NN5FNN5VNN5lNN51NN6FNN6VNN6lNN61NN7FNN7VNN7lNN71NN8FNN8VNN8lNN81NN9FNN9VNN9lNN91NN+FNN+VNN+lNN+1NN/FNN/VNN/lNN/1NNAFRNAVRNAlRNA1RNBFRNBVRNBlRNB1RNCFRNCVRNClRNC1RNDFRNDVRNDlRND1RNEFRNEVRNElRNE1RNFFRNFVRNFlRNF1RNGFRNGVRNGlRNG1RNHFRNHVRNHlRNH1RNIFRNIVRNIlRNI1RNJFRNJVRNJlRNJ1RNKFRNKVRNKlRNK1RNLFRNLVRNLlRNL1RNMFRNMVRNMlRNM1RNNFRNNVRNNlRNN1RNOFRNOVRNOlRNO1RNPFRNPVRNPlRNP1RNQFRNQVRNQlRNQ1RNRFRNRVRNRlRNR1RNSFRNSVRNSlRNS1RNTFRNTVRNTlRNT1RNUFRNUVRNUlRNU1RNVFRNVVRNVlRNV1RNWFRNWVRNWlRNW1RNXFRNXVRNXlRNX1RNYFRNYVRNYlRNY1RNZFRNZVRNZlRNZ1RNaFRNaVRNalRNa1RNbFRNbVRNblRNb1RNcFRNcVRNclRNc1RNdFRNdVRNdlRNd1RNeFRNeVRNelRNe1RNfFRNfVRNflRNf1RNgFRNgVRNglRNg1RNhFRNhVRNhlRNh1RNiFRNiVRNilRNi1RNjFRNjVRNjlRNj1RNkFRNkVRNklRNk1RNlFRNlVRNllRNl1RNmFRNmVRNmlRNm1RNnFRNnVRNnlRNn1RNoFRNoVRNolRNo1RNpFRNpVRNplRNp1RNqFRNqVRNqlRNq1RNrFRNrVRNrlRNr1RNsFRNsVRNslRNs1RNtFRNtVRNtlRNt1RNuFRNuVRNulRNu1RNvFRNvVRNvlRNv1RNwFRNwVRNwlRNw1RNxFRNxVRNxlRNx1RNyFRNyVRNylRNy1RNzFRNzVRNzlRNz1RN0FRN0VRN0lRN01RN1FRN1VRN1lRN11RN2FRN2VRN2lRN21RN3FRN3VRN3lRN31RN4FRN4VRN4lRN41RN5FRN5VRN5lRN51RN6FRN6VRN6lRN61RN7FRN7VRN7lRN71RN8FRN8VRN8lRN81RN9FRN9VRN9lRN91RN+FRN+VRN+lRN+1RN/FRN/VRN/lRN/1RNAFVNAVVNAlVNA1VNBFVNBVVNBlVNB1VNCFVNCVVNClVNC1VNDFVNDVVNDlVND1VNEFVNEVVNElVNE1VNFFVNFVVNFlVNF1VNGFVNGVVNGlVNG1VNHFVNHVVNHlVNH1VNIFVNIVVNIlVNI1VNJFVNJVVNJlVNJ1VNKFVNKVVNKlVNK1VNLFVNLVVNLlVNL1VNMFVNMVVNMlVNM1VNNFVNNVVNNlVNN1VNOFVNOVVNOlVNO1VNPFVNPVVNPlVNP1VNQFVNQVVNQlVNQ1VNRFVNRVVNRlVNR1VNSFVNSVVNSlVNS1VNTFVNTVVNTlVNT1VNUFVNUVVNUlVNU1VNVFVNVVVNVlVNV1VNWFVNWVVNWlVNW1VNXFVNXVVNXlVNX1VNYFVNYVVNYlVNY1VNZFVNZVVNZlVNZ1VNaFVNaVVNalVNa1VNbFVNbVVNblVNb1VNcFVNcVVNclVNc1VNdFVNdVVNdlVNd1VNeFVNeVVNelVNe1VNfFVNfVVNflVNf1VNgFVNgVVNglVNg1VNhFVNhVVNhlVNh1VNiFVNiVVNilVNi1VNjFVNjVVNjlVNj1VNkFVNkVVNklVNk1VNlFVNlVVNllVNl1VNmFVNmVVNmlVNm1VNnFVNnVVNnlVNn1VNoFVNoVVNolVNo1VNpFVNpVVNplVNp1VNqFVNqVVNqlVNq1VNrFVNrVVNrlVNr1VNsFVNsVVNslVNs1VNtFVNtVVNtlVNt1VNuFVNuVVNulVNu1VNvFVNvVVNvlVNv1VNwFVNwVVNwlVNw1VNxFVNxVVNxlVNx1VNyFVNyVVNylVNy1VNzFVNzVVNzlVNz1VN0FVN0VVN0lVN01VN1FVN1VVN1lVN11VN2FVN2VVN2lVN21VN3FVN3VVN3lVN31VN4FVN4VVN4lVN41VN5FVN5VVN5lVN51VN6FVN6VVN6lVN61VN7FVN7VVN7lVN71VN8FVN8VVN8lVN81VN9FVN9VVN9lVN91VN+FVN+VVN+lVN+1VN/FVN/VVN/lVN/1VNAFZNAVZNAlZNA1ZNBFZNBVZNBlZNB1ZNCFZNCVZNClZNC1ZNDFZNDVZNDlZND1ZNEFZNEVZNElZNE1ZNFFZNFVZNFlZNF1ZNGFZNGVZNGlZNG1ZNHFZNHVZNHlZNH1ZNIFZNIVZNIlZNI1ZNJFZNJVZNJlZNJ1ZNKFZNKVZNKlZNK1ZNLFZNLVZNLlZNL1ZNMFZNMVZNMlZNM1ZNNFZNNVZNNlZNN1ZNOFZNOVZNOlZNO1ZNPFZNPVZNPlZNP1ZNQFZNQVZNQlZNQ1ZNRFZNRVZNRlZNR1ZNSFZNSVZNSlZNS1ZNTFZNTVZNTlZNT1ZNUFZNUVZNUlZNU1ZNVFZNVVZNVlZNV1ZNWFZNWVZNWlZNW1ZNXFZNXVZNXlZNX1ZNYFZNYVZNYlZNY1ZNZFZNZVZNZlZNZ1ZNaFZNaVZNalZNa1ZNbFZNbVZNblZNb1ZNcFZNcVZNclZNc1ZNdFZNdVZNdlZNd1ZNeFZNeVZNelZNe1ZNfFZNfVZNflZNf1ZNgFZNgVZNglZNg1ZNhFZNhVZNhlZNh1ZNiFZNiVZNilZNi1ZNjFZNjVZNjlZNj1ZNkFZNkVZNklZNk1ZNlFZNlVZNllZNl1ZNmFZNmVZNmlZNm1ZNnFZNnVZNnlZNn1ZNoFZNoVZNolZNo1ZNpFZNpVZNplZNp1ZNqFZNqVZNqlZNq1ZNrFZNrVZNrlZNr1ZNsFZNsVZNslZNs1ZNtFZNtVZNtlZNt1ZNuFZlKE25Vk26Vk27Vk28Vk29Vk2+Vk2/Vk3AVk3BVk3CVk3DVk3EVk3FVk3GVk3HVk3IVk3JVk3KVk3LVk3MVk3NVk3OVk3PVk3QVk3RVk3SVk3TVk3UVk3VVk3WVk3XVk3YVk3ZVk3aVk3bVk3cVk3dVk3eVk3fVk3gVk3hVk3iVk3jVk3kVk3lVk3mVk3nVk3oVk3pVk3qVk3rVk3sVk3tVk3uVk3vVk3wVk3xVk3yVk3zVk30Vk31Vk32Vk33Vk34Vk35Vk36Vk37Vk38Vk39Vk3+Vk3/Vk0AV00BV00CV00DV00EV00FV00GV00HV00IV00JV00KV00LV00MV00NV00OV00PV00QV00RV00SV00TV00UV00VV00WV00XV00YV00ZV00aV00bV00cV00dV00eV00fV00gV00hV00iV00jV00kV00lV00mV00nV00oV00pV00qV00rV00sV00tV00uV00vV00wV00xV00yV00zV000V001V002V003V004V005V006V007V008V009V00+V00/V01AV01BV01CV01DV01EV01FV01GV01HV01IV01JV01KV01LV01MV01NV01OV01PV01QV01RV01SV01TV01UV01VV01WV01XV01YV01ZV01aV01bV01cV01dV01eV01fV01gV01hV01iV01jV01kV01lV01mV01nV01oV01pV01qV01rV01sV01tV01uV01vV01wV01xV01yV01zV010V011V012V013V014V015V016V017V018V019V01+V01/V02AV02BV02CV02DV02EV02FV02GV02HV02IV02JV02KV02LV02MV02NV02OV02PV02QV02RV02SV02TV02UV02VV02WV02XV02YV02ZV02aV02bV02cV02dV02eV02fV02gV02hV02iV02jV02kV02lV02mV02nV02oV02pV02qV02rV02sV02tV02uV02vV02wV02xV02yV02zV020V021V022V023V024V025V026V027V028V029V02+V02/V03AV03BV03CV03DV03EV03FV03GV03HV03IV03JV03KV03LV03MV03NV03OV03PV03QV03RV03SV03TV03UV03VV03WV03XV03YV03ZV03aV03bV03cV03dV03eV03fV03gV03hV03iV03jV03kV03lV03mV03nV03oV03pV03qV03rV03sV03tV03uV03vV03wV03xV03yV03zV030V031V032V033V034V035V036V037V038V039V03+V03/V00AWE0BWE0CWE0DWE0EWE0FWE0GWE0HWE0IWE0JWE0KWE0LWE0MWE0NWE0OWE0PWE0QWE0RWE0SWE0TWE0UWE0VWE0WWE0XWE0YWE0ZWE0aWE0bWE0cWE0dWE0eWE0fWE0gWE0hWE0iWE0jWE0kWE0lWE0mWE0nWE0oWE0pWE0qWE0rWE0sWE0tWE0uWE0vWE0wWE0xWE0yWE0zWE00WE01WE02WE03WE04WE05WE06WE07WE08WE09WE0+WE0/WE1AWE1BWE1CWE1DWE1EWE1FWE1GWE1HWE1IWE1JWE1KWE1LWE1MWE1NWE1OWE1PWE1QWE1RWE1SWE1TWE1UWE1VWE1WWE1XWE1YWE1ZWE1aWE1bWE1cWE1dWE1eWE1fWE1gWE1hWE1iWE1jWE1kWE1lWE1mWE1nWE1oWE1pWE1qWE1rWE1sWE1tWE1uWE1vWE1wWE1xWE1yWE1zWE10WE11WE12WE13WE14WE15WE16WE17WE18WE19WE1+WE1/WE2AWE2BWE2CWE2DWE2EWE2FWE2GWE2HWE2IWE2JWE2KWE2LWE2MWE2NWE2OWE2PWE2QWE2RWE2SWE2TWE2UWE2VWE2WWE2XWGV1h1UJaWRhdG1UeXBlctkOAABNWl+JfYdVBmFsdExvY3LaDgAATVpfVQB9h1UFbGFiZWxy2w4AAE1aX1gAAAAAfYdVDnN1cmZhY2VPcGFjaXR5ctwOAABNWl9Hv/AAAAAAAAB9ct0OAABHP+AAAAAAAABOXXLeDgAASwBNrQaGct8OAABhhnOHVQdlbGVtZW50cuAOAABNWl9LAX1y4Q4AAChLBl1y4g4AAChLAUsCSwRLBksHSwlLCksOSw9LEUsSSxNLFUsWSxhLGksbSx1LHksfSyFLIkskSydLKEsqSy1LLkswSzFLMkszSzRLNUs2SzhLOUs7SzxLPUs+S0BLQUtDS0VLR0tIS0pLS0tMS01LUEtRS1NLVEtVS1ZLWEtZS1tLXEtdS15LYEthS2NLZktnS2lLa0tsS25Lb0txS3JLdUt2S3lLekt9S35LgEuBS4JLhEuIS4lLi0uMS45LkEuRS5NLlUuWS5hLmUuaS5tLnUueS6BLoUulS6ZLqEuqS6tLrUuuS69LsEuyS7NLtUu2S7dLuEu6S7tLvUu/S8BLwkvDS8RLyEvJS8tLzEvNS85L0EvRS9NL1UvWS9hL2UvaS9tL3UveS+BL40vkS+ZL50voS+xL7UvvS/BL8UvzS/RL9kv3S/hL/Ev9S/9NAAFNAQFNAgFNBAFNBQFNBwFNCgFNCwFNDQFNDgFNDwFNEwFNFAFNFgFNFwFNGAFNGgFNGwFNHQFNHgFNHwFNIAFNIgFNIwFNJQFNJgFNJwFNKwFNLAFNLgFNLwFNMAFNMgFNMwFNNQFNNwFNOAFNOwFNPAFNPgFNPwFNQAFNQgFNQwFNRQFNRgFNSgFNSwFNTQFNTgFNTwFNUQFNVQFNVgFNWAFNWQFNWgFNWwFNXAFNXQFNXgFNYAFNYQFNYwFNZAFNZQFNZwFNaAFNagFNawFNbAFNbgFNbwFNcQFNcgFNcwFNdAFNdgFNdwFNeQFNegFNewFNfwFNgAFNggFNhAFNhQFNhwFNiQFNigFNjAFNjQFNjgFNkAFNlAFNlQFNlwFNmgFNmwFNnQFNngFNnwFNoQFNogFNpAFNpQFNpgFNqAFNqQFNqwFNrQFNrgFNsAFNsgFNtAFNtQFNtwFNuQFNuwFNvAFNvgFNvwFNwAFNwgFNxgFNxwFNyQFNywFNzAFNzgFNzwFN0AFN0gFN1gFN1wFN2QFN2gFN2wFN3QFN3gFN4AFN4wFN5AFN5gFN5wFN6AFN6gFN7gFN7wFN8QFN8gFN8wFN9QFN+QFN+gFN/AFN/QFN/gFN/wFNAgJNAwJNBQJNBgJNBwJNCAJNCQJNCgJNCwJNDgJNDwJNEQJNFAJNFQJNFwJNGAJNGQJNHQJNHgJNIAJNIQJNIgJNJAJNKAJNKQJNKwJNLAJNLQJNLwJNMAJNMgJNNQJNNgJNOAJNOQJNPQJNPgJNQAJNQQJNRQJNRgJNSAJNSQJNSgJNSwJNTQJNTgJNUAJNUQJNUwJNVAJNVwJNWAJNWgJNWwJNXAJNXQJNXwJNYAJNYgJNZQJNZgJNaAJNaQJNagJNawJNbgJNbwJNcQJNcgJNcwJNdAJNdgJNdwJNeQJNegJNfgJNfwJNgQJNggJNgwJNhAJNhgJNhwJNiQJNigJNiwJNjAJNjgJNjwJNkgJNkwJNlQJNlgJNlwJNmQJNnQJNngJNoAJNowJNpAJNpgJNpwJNqwJNrAJNrgJNrwJNsAJNsQJNsgJNswJNtAJNtwJNuAJNugJNvQJNvgJNwAJNwgJNwwJNxQJNxgJNxwJNyAJNygJNywJNzQJN0AJN0QJN0wJN1AJN1QJN1gJN2QJN2gJN3AJN3QJN3gJN3wJN4AJN4QJN4gJN5QJN5gJN6AJN6wJN7AJN7gJN7wJN8QJN8gJN9QJN9gJN+AJN+QJN+gJN/gJN/wJNAQNNAgNNAwNNBQNNBgNNCANNCQNNCgNNCwNNDQNNDgNNEANNEwNNFANNFgNNFwNNGANNHANNHQNNHwNNIANNIQNNJQNNJgNNKANNKQNNLQNNLgNNMANNMQNNMgNNMwNNNANNNQNNNgNNOANNOQNNOwNNPANNPQNNPgNNQQNNQgNNRANNRQNNRgNNSANNSQNNSwNNTANNTQNNTgNNUANNUQNNUwNNVANNVQNNVgNNWQNNWgNNXANNXQNNYQNNYgNNZANNZQNNZwNNaANNawNNbANNbgNNbwNNcANNdANNdQNNdwNNeANNeQNNegNNfANNfQNNfwNNggNNgwNNhgNNhwNNiQNNigNNiwNNjANNjgNNjwNNkQNNkgNNlgNNlwNNmQNNmgNNmwNNnANNnwNNoANNogNNowNNpANNqANNqQNNqwNNrANNrQNNsQNNsgNNtANNtQNNtgNNtwNNuQNNugNNvANNvgNNvwNNwQNNwgNNwwNNxQNNxgNNyANNyQNNygNNywNNzQNNzgNN0ANN0QNN0gNN0wNN1QNN1gNN2ANN2QNN2gNN2wNN3QNN3gNN4ANN4QNN4gNN5gNN5wNN6QNN7ANN7QNN7wNN8ANN9ANN9QNN9wNN+ANN+QNN+wNN/ANN/gNN/wNNAARNAQRNAgRNAwRNBARNBgRNBwRNCQRNCgRNCwRNDARNDQRNDgRNDwRNEQRNEgRNFARNFQRNFwRNGQRNGgRNHARNHQRNHgRNIARNIQRNIwRNJARNJQRNKQRNKgRNLARNLQRNLgRNLwRNMQRNMgRNNARNNwRNOARNOgRNOwRNPARNPQRNQARNQQRNQwRNRgRNRwRNSQRNSgRNSwRNTARNTQRNTgRNTwRNUgRNUwRNVQRNVgRNVwRNWARNWwRNXARNXwRNYARNYgRNYwRNZARNaARNaQRNbARNbQRNbwRNcARNcQRNcwRNdwRNeARNegRNewRNfARNgARNgQRNgwRNhARNhQRNiQRNigRNjARNjQRNjgRNjwRNkQRNkgRNlARNlwRNmARNmgRNnARNnQRNnwRNoQRNogRNpARNpwRNqARNqgRNrQRNrgRNsARNsQRNsgRNtARNuARNuQRNuwRNvARNvQRNvgRNwARNwQRNwwRNxARNxgRNxwRNygRNywRNzQRNzgRNzwRN0ARN0gRN0wRN1QRN2ARN2QRN2wRN3ARN4ARN4QRN4wRN5ARN5gRN5wRN6gRN6wRN7QRN7gRN7wRN8ARN8QRN8gRN8wRN9QRN9gRN+ARN+gRN/ARN/QRN/wRNAAVNAQVNAwVNBwVNCAVNCwVNDAVNDgVNDwVNEwVNFAVNFgVNGQVNGgVNHAVNHQVNHgVNIAVNJAVNJQVNJwVNKAVNKQVNKgVNKwVNLAVNLQVNLwVNMAVNMgVNMwVNNAVNNgVNNwVNOQVNOgVNPgVNPwVNQQVNRAVNRQVNRwVNSAVNSQVNSgVNTAVNTQVNTwVNUAVNUQVNUwVNVwVNWAVNWgVNXQVNXgVNYAVNYQVNYwVNZAVNZwVNaAVNagVNawVNbwVNcAVNcgVNcwVNdAVNdQVNdwVNeAVNegVNewVNfQVNfwVNgAVNggVNgwVNhwVNiAVNigVNjAVNjQVNjwVNkQVNkgVNlAVNlQVNlgVNmAVNmQVNmwVNnAVNnQVNngVNoAVNoQVNowVNpQVNpgVNqAVNqQVNqgVNqwVNrQVNrgVNsAVNsQVNswVNtQVNtgVNuAVNuQVNugVNvAVNwAVNwQVNwwVNxQVNxgVNyAVNyQVNywVNzAVNzwVN0AVN0wVN1AVN1gVN1wVN2AVN2QVN2wVN3AVN3gVN3wVN4wVN5AVN5gVN5wVN6AVN6gVN6wVN7QVN7gVN8gVN8wVN9QVN9gVN9wVN+QVN+gVN/AVN/QVN/gVNAAZNAQZNAwZNBAZNBQZNCQZNCgZNDAZNDQZNEQZNEgZNFAZNFQZNFgZNFwZNGQZNGgZNHAZNHQZNHgZNIgZNIwZNJQZNJgZNKgZNKwZNLQZNLgZNLwZNMAZNMgZNMwZNNQZNOAZNOQZNOwZNPAZNQAZNQQZNQwZNRgZlKE1HBk1JBk1KBk1LBk1MBk1PBk1QBk1SBk1TBk1VBk1WBk1ZBk1aBk1cBk1dBk1fBk1hBk1iBk1kBk1lBk1mBk1qBk1rBk1tBk1yBk1zBk11Bk13Bk15Bk17Bk1+Bk2ABk2BBk2GBk2HBk2JBk2LBk2NBk2PBk2SBk2UBk2VBk2aBk2bBk2dBk2fBk2hBk2jBk2lBk2mBk2pBk2sBk0LB00MB00OB00PB00RB00eB00fB00hB00pB00qB00sB00tB001B002B004B005B006B01DB01EB01GB01HB01IB01TB01UB01WB01XB01YB01jB01kB01mB01uB01vB01xB015B016B018B019B01+B01/B02AB02BB02CB02NB02OB02QB02RB02SB02TB02gB02hB02jB02lB02uB02vB02xB02yB02zB020B03EB03FB03HB03JB03SB03TB03VB03WB03XB03YB03lB03mB03oB03wB03xB03zB036B037B039B03+B03/B00LCE0MCE0SCE0TCE0ZCE0aCE0cCE0dCE0eCE0gCE0xCE0yCE00CE01CE02CE03CE1ECE1FCE1LCE1MCE1OCE1PCE1QCE1RCE1eCE1fCE1hCE1jCE1sCE1tCE1vCE1wCE1xCE17CE18CE1+CE1/CE2ACE2BCE2OCE2PCE2RCE2SCE2TCE2VCE2mCE2nCE2pCE2qCE2rCE21CE22CE24CE25CE27CE28CE3GCE3HCE3JCE3KCE3LCE3MCE3ZCE3aCE3cCE3dCE3lCE3mCE3oCE3pCE3qCE3rCE34CE35CE37CE0DCU0ECU0GCU0HCU0ICU0SCU0TCU0VCU0WCU0XCU0jCU0kCU0mCU0nCU0oCU00CU01CU03CU04CU05CU06CU1HCU1ICU1KCU1LCU1NCU1YCU1ZCU1bCU1cCU1dCU1nCU1oCU1qCU1sCU11CU12CU14CU15CU16CU17CU2ICU2JCU2LCU2MCU2NCU2PCU2gCU2hCU2jCU2qCU2rCU2tCU20CU21CU27CU28CU2+CU2/CU3ACU3JCU3KCU3MCU3NCU3OCU3QCU3hCU3iCU3kCU3lCU3mCU3oCU35CU36CU38CU39CU3+CU3/CU0ACk0BCk0CCk0NCk0OCk0QCk0RCk0SCk0TCk0gCk0hCk0jCk0kCk0lCk0mCk0zCk00Ck02Ck04Ck1BCk1CCk1ECk1LCk1MCk1OCk1PCk1XCk1YCk1aCk1bCk1jCk1kCk1qCk1rCk1tCk1uCk1vCk1wCk19Ck1+Ck2ACk2BCk2CCk2LCk2MCk2OCk2QCk2ZCk2aCk2cCk2dCk2eCk2oCk2pCk2rCk2sCk2tCk24Ck25Ck27Ck28Ck29Ck2+Ck3LCk3MCk3OCk3VCk3WCk3YCk3ZCk3aCk3lCk3mCk3oCk3wCk3xCk3zCk30Ck38Ck39Ck3/Ck0AC00BC00MC00NC00PC00QC00RC00TC00kC00lC00nC00oC00pC000C001C003C00+C00/C01BC01CC01DC01OC01PC01RC01SC01TC01UC01hC01iC01kC01lC01mC01nC013C014C016C017C018C02GC02HC02JC02QC02RC02TC02UC02VC02eC02fC02lC02mC02oC02wC02xC02zC020C028C029C02/C03AC03BC03DC03UC03VC03XC03YC03ZC03aC03nC03oC03qC03rC03tC03uC034C035C037C038C039C03+C00LDE0MDE0ODE0VDE0WDE0YDE0ZDE0aDE0bDE0rDE0sDE0uDE0vDE0wDE0xDE0+DE0/DE1BDE1CDE1EDE1FDE1PDE1QDE1SDE1TDE1UDE1VDE1iDE1jDE1pDE1qDE1wDE1xDE1zDE10DE11DE12DE2GDE2HDE2JDE2RDE2SDE2UDE2VDE2fDE2gDE2iDE2jDE2kDE2lDE2yDE2zDE25DE26DE28DE29DE2+DE3HDE3IDE3KDE3LDE3MDE3ODE3fDE3gDE3iDE3pDE3qDE3sDE3zDE30DE32DE33DE34DE36DE0LDU0MDU0ODU0PDU0QDU0RDU0SDU0TDU0UDU0gDU0hDU0jDU0rDU0sDU0uDU0vDU0xDU0yDU08DU09DU0/DU1ADU1IDU1JDU1LDU1MDU1NDU1ODU1bDU1cDU1eDU1mDU1nDU1pDU1xDU1yDU10DU12DU1/DU2ADU2CDU2DDU2EDU2ODU2PDU2RDU2SDU2cDU2dDU2fDU2gDU2hDU2iDU2yDU2zDU21DU22DU23DU24DU3IDU3JDU3LDU3MDU3NDU3YDU3ZDU3bDU3cDU3dDU3eDU3rDU3sDU3uDU3vDU3wDU3xDU0BDk0CDk0EDk0GDk0PDk0QDk0SDk0TDk0VDk0WDk0gDk0hDk0jDk0kDk0lDk0vDk0wDk0yDk0zDk00Dk01Dk1CDk1DDk1FDk1NDk1ODk1UDk1VDk1XDk1YDk1ZDk1aDk1nDk1oDk1qDk1yDk1zDk11Dk12Dk13Dk2BDk2CDk2EDk2FDk2NDk2ODk2QDk2RDk2SDk2cDk2dDk2fDk2gDk2hDk2iDk2vDk2wDk2yDk2zDk20Dk22Dk3HDk3IDk3KDk3LDk3MDk3XDk3YDk3aDk3bDk3cDk3dDk3qDk3rDk3tDk3uDk3vDk3wDk39Dk3+Dk0AD00BD00CD00DD00QD00RD00TD00UD00VD00hD00iD00kD00lD00vD00wD00yD00zD007D008D00+D00/D01AD01JD01KD01MD01ND01OD01PD01QD01RD01SD01dD01eD01gD01hD01iD01jD01kD01lD01mD01xD01yD010D011D012D013D02ED02FD02HD02ID02JD02SD02TD02VD02WD02eD02fD02hD02iD02jD02uD02vD02xD024D025D027D028D029D03JD03KD03MD03ND03OD03PD03QD03RD03SD03dD03eD03gD03hD03iD03jD03kD03lD03mD03yD03zD031D032D00AEE0BEE0DEE0EEE0FEE0HEE0YEE0ZEE0bEE0cEE0dEE0eEE0uEE0vEE01EE02EE08EE09EE0/EE1GEE1HEE1JEE1QEE1REE1TEE1UEE1eEE1fEE1hEE1iEE1jEE1vEE1wEE1yEE1zEE10EE11EE2FEE2GEE2IEE2JEE2TEE2UEE2WEE2XEE2hEE2iEE2kEE2sEE2tEE2vEE23EE24EE26EE27EE28EE2+EE3PEE3QEE3SEE3TEE3UEE3VEE3iEE3jEE3lEE3mEE3oEE3pEE3zEE30EE32EE33EE34EE35EE0GEU0HEU0JEU0REU0SEU0UEU0VEU0WEU0YEU0pEU0qEU0sEU0tEU0vEU0wEU06EU07EU09EU0+EU0/EU1AEU1BEU1CEU1DEU1PEU1QEU1SEU1TEU1UEU1VEU1iEU1jEU1lEU1mEU1nEU1oEU14EU15EU1/EU2AEU2CEU2DEU2NEU2OEU2QEU2YEU2ZEU2bEU2cEU2dEU2eEU2uEU2vEU2xEU2yEU2zEU20EU21EU22EU23EU3CEU3DEU3FEU3GEU3HEU3IEU3JEU3KEU3LEU3WEU3XEU3ZEU3aEU3bEU3mEU3nEU3pEU3xEU3yEU30EU31EU32EU33EU0HEk0IEk0KEk0LEk0MEk0OEk0fEk0gEk0iEk0qEk0rEk0tEk0uEk0wEk0xEk07Ek08Ek0+Ek0/Ek1AEk1BEk1REk1SEk1UEk1VEk1WEk1XEk1kEk1lEk1nEk1oEk1pEk1qEk13Ek14Ek16Ek17Ek2DEk2EEk2GEk2HEk2IEk2SEk2TEk2VEk2WEk2YEk2ZEk2jEk2kEk2mEk2uEk2vEk2xEk2yEk2zEk20Ek3BEk3CEk3EEk3FEk3GEk3IEk3ZEk3aEk3cEk3dEk3eEk3pEk3qEk3sEk3tEk3uEk3vEk38Ek39Ek3/EmUoTQATTQETTQsTTQwTTQ4TTRATTRkTTRoTTRwTTSMTTSQTTSoTTSsTTS0TTS4TTS8TTTATTT0TTT4TTUATTUETTUkTTUoTTUwTTVMTTVQTTVYTTVcTTVgTTVkTTWkTTWoTTWwTTW0TTW4TTW8TTXwTTX0TTX8TTYATTYETTYwTTY0TTY8TTZYTTZcTTZkTTZoTTaQTTaUTTacTTagTTakTTaoTTasTTawTTa0TTbgTTbkTTbsTTbwTTb0TTckTTcoTTcwTTc0TTc4TTc8TTdwTTd0TTd8TTeATTeETTeITTe8TTfATTfITTfMTTfQTTfUTTfYTTfcTTfgTTQQUTQUUTQcUTQgUTRAUTREUTRMUTRQUTRYUTRcUTSEUTSIUTSQUTSUUTSYUTScUTTcUTTgUTToUTTsUTT0UTT4UTUgUTUkUTUsUTUwUTU0UTVgUTVkUTVsUTVwUTV0UTWcUTWgUTWoUTWsUTWwUTW0UTW4UTW8UTXAUTXsUTXwUTX4UTX8UTYkUTYoUTY0UTY4UTY8UTZAUTaAUTaEUTaMUTaQUTaYUTbMUTbQUTbYUTb4UTb8UTcEUTcIUTcoUTcsUTc0UTc4UTc8UTdgUTdkUTdsUTdwUTd0UTegUTekUTesUTewUTe0UTfgUTfkUTfsUTQMVTQQVTQYVTQ4VTQ8VTREVTRIVTRMVTRQVTRUVTRYVTRcVTSIVTSMVTSUVTSYVTScVTSgVTTUVTTYVTTgVTToVTUMVTUQVTUYVTUcVTUgVTUkVTVkVTVoVTVwVTV4VTWcVTWgVTWoVTWsVTWwVTW0VTXoVTXsVTX0VTYUVTYYVTYgVTY8VTZAVTZIVTZMVTZQVTaAVTaEVTacVTagVTa4VTa8VTbEVTbIVTbMVTbUVTcYVTccVTckVTcoVTcsVTcwVTdkVTdoVTeAVTeEVTeMVTeQVTeUVTeYVTfMVTfQVTfYVTfgVTQEWTQIWTQQWTQUWTQYWTRAWTREWTRMWTRQWTRUWTRYWTSMWTSQWTSYWTScWTSgWTSoWTTsWTTwWTT4WTT8WTUAWTUoWTUsWTU0WTU4WTVAWTVEWTVsWTVwWTV4WTV8WTWAWTWEWTW4WTW8WTXEWTXIWTXoWTXsWTX0WTX4WTX8WTYAWTY0WTY4WTZAWTZgWTZkWTZsWTZwWTZ0WTacWTagWTaoWTasWTawWTbgWTbkWTbsWTbwWTb0WTckWTcoWTcwWTc0WTc4WTc8WTdwWTd0WTd8WTeAWTeIWTe0WTe4WTfAWTfEWTfIWTfwWTf0WTf8WTQEXTQoXTQsXTQ0XTQ4XTQ8XTRAXTR0XTR4XTSAXTSEXTSIXTSQXTTUXTTYXTTgXTT8XTUAXTUIXTUkXTUoXTVAXTVEXTVMXTVQXTVUXTV4XTV8XTWEXTWIXTWMXTWUXTXYXTXcXTXkXTXoXTXsXTX0XTY4XTY8XTZEXTZIXTZMXTZQXTZUXTZYXTZcXTaIXTaMXTaUXTaYXTacXTagXTbUXTbYXTbgXTbkXTboXTbsXTcgXTckXTcsXTc0XTdYXTdcXTdkXTeAXTeEXTeMXTeQXTewXTe0XTe8XTfAXTfgXTfkXTf8XTQAYTQIYTQMYTQQYTQUYTRIYTRMYTRUYTRYYTRcYTSAYTSEYTSMYTSUYTS4YTS8YTTEYTTIYTTMYTT0YTT4YTUAYTUEYTUIYTU0YTU4YTVAYTVEYTVIYTVMYTWAYTWEYTWMYTWoYTWsYTW0YTW4YTW8YTXoYTXsYTX0YTYUYTYYYTYgYTYkYTZEYTZIYTZQYTZUYTZYYTaEYTaIYTaQYTaUYTaYYTagYTbkYTboYTbwYTb0YTb4YTckYTcoYTcwYTdQYTdUYTdcYTdgYTdkYTeQYTeUYTecYTegYTekYTeoYTfcYTfgYTfoYTfsYTfwYTf0YTQ0ZTQ4ZTRAZTREZTRIZTRwZTR0ZTR8ZTScZTSgZTSoZTSsZTSwZTTUZTTYZTTwZTT0ZTT8ZTUcZTUgZTUoZTUsZTVMZTVQZTVYZTVcZTVgZTVoZTWsZTWwZTW4ZTW8ZTXAZTXEZTX4ZTX8ZTYEZTYIZTYQZTYUZTY8ZTZAZTZIZTZMZTZQZTZUZTaIZTaMZTaUZTa0ZTa4ZTbAZTbEZTbIZTbMZTcMZTcQZTcYZTccZTcgZTckZTdYZTdcZTdkZTdoZTdwZTd0ZTecZTegZTeoZTesZTewZTe0ZTfoZTfsZTQEaTQIaTQgaTQkaTQsaTQwaTQ0aTQ4aTR4aTR8aTSEaTSkaTSoaTSwaTS0aTTcaTTgaTToaTTsaTTwaTT0aTUoaTUsaTVEaTVIaTVQaTVUaTVYaTV8aTWAaTWIaTWMaTWQaTWYaTXcaTXgaTXoaTYEaTYIaTYQaTYwaTY0aTY8aTZAaTZEaTZMaTaQaTaUaTacaTagaTakaTaoaTasaTawaTa0aTbkaTboaTbwaTcQaTcUaTccaTcgaTcoaTcsaTdUaTdYaTdgaTdkaTeEaTeIaTeQaTeUaTeYaTecaTfQaTfUaTfcaTf8aTQAbTQIbTQobTQsbTQ0bTQ8bTRgbTRkbTRsbTRwbTR0bTScbTSgbTSobTSsbTTUbTTYbTTgbTTkbTTobTTsbTUsbTUwbTU4bTU8bTVAbTVEbTWEbTWIbTWQbTWUbTWYbTXEbTXIbTXQbTXUbTXYbTXcbTYQbTYUbTYcbTYgbTYkbTYobTZobTZsbTZ0bTZ8bTagbTakbTasbTawbTa4bTa8bTbkbTbobTbwbTb0bTb4bTcgbTckbTcsbTcwbTc0bTc4bTdsbTdwbTd4bTeYbTecbTe0bTe4bTfAbTfEbTfIbTfMbTQAcTQEcTQMcTQscTQwcTQ4cTQ8cTRAcTRocTRscTR0cTR4cTSYcTSccTSkcTSocTSscTTUcTTYcTTgcTTkcTTocTTscTUgcTUkcTUscTUwcTU0cTU8cTWAcTWEcTWMcTWQcTWUcTXAcTXEcTXMcTXQcTXUcTXYcTYMcTYQcTYYcTYccTYgcTYkcTZYcTZccTZkcTZocTZscTZwcTakcTaocTawcTa0cTa4cTbocTbscTb0cTb4cTcgcTckcTcscTcwcTdQcTdUcTdccTdgcTdkcTeIcTeMcTeUcTeYcTeccTegcTekcTeocTescTfYcTfccTfkcTfocTfscTfwcTf0cTf4cTf8cTQodTQsdTQ0dTQ4dTQ8dTRAdTR0dTR4dTSAdTSEdTSIdTSsdTSwdTS4dTS8dTTcdTTgdTTodTTsdTTwdTUcdTUgdTUodTVIdTVMdTVUdTVYdTVcdTWMdTWQdTWYdTWcdTWgdTWkdTWodTWsdTWwdTXcdTXgdTXodTXsdTXwdTX0dTX4dTX8dTYAdTYwdTY0dTY8dTZAdTZodTZsdTZ0dTZ4dTZ8dTaEdTbIdTbMdTbUdTbYdTbcdTbgdTcgdTckdTc8dTdAdTdYdTdcdTdkdTeAdTeEdTeMdTesdTewdTe4dTe8dTfkdTfodTfwdTf0dTf4dTQoeTQseTQ0eTQ4eTQ8eTRAeTSAeTSEeTSMeTSQeTS4eTS8eTTEeTTIeTTweTT0eTT8eTUceTUgeTUoeTVIeTVMeTVUeTVYeTVceTVkeTWoeTWseTW0eTW4eTW8eTXAeTX0eTX4eTYAeTYEeTYMeTYQeTY4eTY8eTZEeTZIeTZMeTZQeTaEeTaIeTaQeTaweTa0eTa8eTbAeTbEeTbMeTcQeTcUeTcceTcgeTcoeTcseTdUeTdYeTdgeTdkeTdoeTdseTdweTd0eTd4eTeoeTeseTe0eTe4eTe8eTfAeTf0eTf4eTQAfTQEfTQIfTQMfTRMfTRQfTRofTRsfTR0fTR4fTSgfTSkfTSsfTTMfTTQfTTYfTTcfTTgfTTkfTUkfTUofTUwfTU0fTU4fTU8fTVAfTVEfTVIfTV0fTV4fTWAfTWEfTWIfTWMfTWQfTWUfTWYfTXEfTXIfTXQfTXUfTXYfTYEfTYIfTYQfTYwfZShNjR9Njx9NkB9NkR9Nkh9Noh9Nox9NpR9Nph9Npx9NqR9Nuh9Nux9NvR9NxR9Nxh9NyB9NyR9Nyx9NzB9N1h9N1x9N2R9N2h9N2x9N3B9N7B9N7R9N7x9N8B9N8R9N8h9N/x9NACBNAiBNAyBNBCBNBSBNEiBNEyBNFSBNFiBNHiBNHyBNISBNIiBNIyBNLSBNLiBNMCBNMSBNMyBNNCBNPiBNPyBNQSBNSSBNSiBNTCBNTSBNTiBNTyBNXCBNXSBNXyBNYCBNYSBNYyBNdCBNdSBNdyBNeCBNeSBNhCBNhSBNhyBNiCBNiSBNiiBNlyBNmCBNmiBNmyBNnCBNpiBNpyBNqSBNqyBNtCBNtSBNtyBNviBNvyBNxSBNxiBNyCBNySBNyiBNyyBN2CBN2SBN2yBN3CBN5CBN5SBN5yBN7iBN7yBN8SBN8iBN8yBN9CBNBCFNBSFNByFNCCFNCSFNCiFNFyFNGCFNGiFNGyFNHCFNJyFNKCFNKiFNMSFNMiFNNCFNNSFNPyFNQCFNQiFNQyFNRCFNRSFNRiFNRyFNSCFNUyFNVCFNViFNVyFNWCFNZCFNZSFNZyFNaCFNaSFNaiFNdyFNeCFNeiFNeyFNfCFNfSFNiiFNiyFNjSFNjiFNjyFNkCFNkSFNkiFNkyFNnyFNoCFNoiFNoyFNqyFNrCFNriFNryFNsSFNsiFNvCFNvSFNvyFNwCFNwSFNwiFN0iFN0yFN1SFN1iFN2CFN2SFN4yFN5CFN5iFN5yFN6CFN8yFN9CFN9iFN9yFN+CFNAiJNAyJNBSJNBiJNByJNCCJNCSJNCiJNCyJNFiJNFyJNGSJNGiJNJCJNJSJNKCJNKSJNKiJNKyJNOyJNPCJNPiJNPyJNQSJNTiJNTyJNUSJNWSJNWiJNXCJNXSJNZSJNZiJNaCJNaSJNaiJNcyJNdCJNdiJNdyJNeCJNgyJNhCJNhiJNhyJNiCJNkyJNlCJNliJNniJNnyJNoSJNqSJNqiJNrCJNrSJNriJNryJNsCJNsSJNsiJNvSJNviJNwCJNwSJNwiJNwyJN0CJN0SJN0yJN1SJN3iJN3yJN4SJN4iJN4yJN5CJN9CJN9SJN9yJN+SJNAiNNAyNNBSNNBiNNByNNCCNNFSNNFiNNGCNNICNNISNNIyNNKiNNKyNNLSNNLiNNLyNNOyNNPCNNQiNNQyNNSSNNSiNNTCNNTSNNTiNNUCNNYSNNYiNNZCNNZSNNZiNNZyNNdCNNdSNNeyNNfCNNfiNNfyNNgCNNgSNNjiNNjyNNkSNNkyNNnCNNnSNNnyNNoCNNoSNNqyNNrCNNriNNryNNsCNNsSNNviNNvyNNwSNNwiNNwyNNxSNN1iNN1yNN2SNN2iNN2yNN5SNN5iNN6CNN6SNN6yNN7CNN9iNN9yNN+SNN+iNN+yNN/CNNCSRNCiRNDCRNDSRNFSRNFiRNGCRNGSRNGiRNGyRNKCRNKSRNKyRNMyRNNCRNNiRNNyRNOCRNQiRNQyRNRSRNRiRNRyRNUyRNVCRNViRNVyRNWCRNZCRNZSRNZyRNaCRNaSRNaiRNdyRNeCRNeiRNeyRNfSRNiCRNiSRNiyRNjCRNjSRNlyRNmCRNmiRNnCRNpSRNpiRNqCRNqSRNqiRNqyRNuCRNuSRNuyRNvCRNvSRNvyRN0CRN0SRN0yRN2iRN2yRN3SRN5CRN5SRN6yRN7CRN7iRN7yRN8CRN+SRN+iRN/CRN/SRN/iRNACVNESVNEiVNFCVNFSVNFiVNGCVNKSVNKiVNLCVNLSVNLiVNLyVNMCVNMSVNMiVNPSVNPiVNQCVNQSVNQiVNQyVNUCVNUSVNUyVNVCVNVSVNViVNYyVNZCVNZiVNaCVNcSVNciVNdCVNeyVNfCVNfiVNfyVNhyVNiCVNiiVNiyVNkyVNlCVNmiVNmyVNnSVNniVNnyVNoCVNrSVNriVNsCVNsSVNsiVNuyVNvCVNviVNwCVNySVNyiVNzCVNzSVNziVN2CVN2SVN2yVN3CVN3SVN6CVN6SVN6yVN7CVN7SVN7iVN+yVN/CVN/iVNBSZNBiZNCCZNCSZNCiZNFSZNFiZNGCZNICZNISZNIyZNJCZNLCZNLSZNLyZNMCZNMSZNPCZNPSZNPyZNQCZNQSZNQyZNVCZNVSZNVyZNWCZNWSZNZCZNZSZNZyZNbyZNcCZNciZNcyZNdCZNfyZNgCZNgiZNgyZNhCZNhSZNkiZNkyZNlSZNliZNlyZNmCZNqCZNqSZNqyZNrCZNrSZNtyZNuCZNuiZNwiZNwyZNxSZNxiZNxyZN0CZN0SZN1yZN2CZN2iZN4iZN4yZN5SZN5iZN7iZN7yZN8SZN8iZN8yZN9SZNBidNBydNCSdNCidNCydNDCdNGSdNGidNHCdNHSdNHydNICdNKidNKydNLSdNLidNLydNMCdNPSdNPidNQCdNRydNSCdNSidNSydNTCdNTSdNXSdNXidNYCdNYSdNYidNYydNcCdNcSdNcydNdCdNdidNdydNgSdNgidNhCdNhSdNhidNhydNlCdNlSdNmydNnCdNoidNoydNpSdNpidNpydNqCdNuCdNuSdNuydNwydNxCdNxidNxydN0SdN0idN1CdN1SdN1idN1ydN5CdN5SdN6ydN7CdN7idN7ydN8CdN+SdN+idN/CdN/SdN/idNAChNEShNEihNFChNGyhNHChNHihNJShNJihNKChNKShNKihNLChNPShNPihNQChNQShNQihNQyhNRChNRShNRihNUihNUyhNVShNXShNXihNYChNYShNYyhNZChNbihNbyhNcShNcihNeihNeyhNfShNfihNfyhNgChNjShNjihNkChNmChNmShNmyhNoyhNpChNpihNqChNsShNsihNtChNtShNtihNwChNwShNwyhNxChNzihNzyhN0ShN0ihN0yhN1ChN5ChN5ShN5yhN6ChN6ShN6ihN+ihN+yhN/ShN/ihN/yhNCilNCylNDSlNDilNDylNEClNHSlNHilNIClNISlNIilNIylNMylNNClNNilNOClNQSlNQilNRClNRSlNRylNSClNUilNUylNVSlNVilNVylNYSlNYilNZClNZSlNZilNZylNdClNdSlNdylNfylNgClNhilNhylNiSlNiilNiylNjClNmSlNmilNnClNpClNpSlNpylNqClNqSlNsylNtClNtilNtylNvylNwClNwilNwylNxClNzilNzylN0SlN0ilN0ylN1ClN4SlN4ilN5ClN5SlN5ilN6ClN+SlN+ilN/ClN/SlN/ilNCSpNCipNDCpNDSpNDipNDypNHCpNHSpNHypNICpNISpNIipNLypNMCpNMipNMypNNCpNNSpNQipNQypNRSpNRipNRypNUypNVCpNVipNVypNYSpNYipNZCpNZSpNbSpNbipNcCpNcSpNcipNeypNfCpNfipNfypNgCpNgSpNgipNgypNhCpNjypNkCpNkipNkypNlCpNlSpNlipNlypNmCpNoypNpCpNpipNpypNqCpNqSpNtipNtypNuSpNuipNuypNxCpNxSpNxypNyCpN0CpN0SpN0ypN1CpN1SpN4CpN4SpN4ypN6ipN6ypN7SpN7ipN7ypN+ypN/CpN/ipN/ypNACtNAStNAitNAytNBCtNDytNECtNEitNEytNFCtNFStNFitNFytNGCtNJCtNJStNJytNKCtNMitNMytNNStNNitNNytNOStNSitNSytNTStNTitNTytNUCtNYCtNYStNZytNaCtNbitNbytNcStNeCtNeStNeytNgitNgytNhStNhitNkCtNkStNkytNlCtNlStNoStNoitNpCtNpStNpitNpytNtytNuCtNuitNuytNxStNxitNyCtNyStN0ytN1CtN1itN3itN3ytN4StN6StN6itN7CtN7StN7itN8CtNASxNAixNBCxNBSxNBixNByxNFCxNFSxNFyxNGCxNGixNGyxNJSxNJixlKE0oLE0pLE0qLE0rLE04LE05LE07LE1DLE1ELE1GLE1HLE1ILE1KLE1bLE1cLE1eLE1fLE1hLE1iLE1sLE1tLE1vLE1wLE1xLE1yLE1zLE10LE11LE2BLE2CLE2ELE2FLE2GLE2HLE2ULE2VLE2XLE2YLE2ZLE2aLE2qLE2rLE2xLE2yLE20LE21LE2/LE3ALE3CLE3KLE3LLE3NLE3OLE3PLE3QLE3gLE3hLE3jLE3kLE3lLE3mLE3nLE3oLE3pLE30LE31LE33LE34LE35LE36LE37LE38LE39LE0ILU0JLU0LLU0MLU0NLU0YLU0ZLU0bLU0jLU0kLU0mLU0nLU0oLU0pLU05LU06LU08LU09LU0+LU1ALU1RLU1SLU1ULU1cLU1dLU1fLU1gLU1iLU1jLU1tLU1uLU1wLU1xLU1yLU1zLU2DLU2ELU2GLU2HLU2ILU2JLU2WLU2XLU2ZLU2aLU2bLU2cLU2pLU2qLU2sLU2tLU21LU22LU24LU25LU26LU3ELU3FLU3HLU3ILU3KLU3LLU3VLU3WLU3YLU3gLU3hLU3jLU3kLU3lLU3mLU3zLU30LU32LU33LU34LU36LU0LLk0MLk0OLk0PLk0QLk0bLk0cLk0eLk0fLk0gLk0hLk0uLk0vLk0xLk0yLk0zLk09Lk0+Lk1ALk1CLk1LLk1MLk1OLk1VLk1WLk1cLk1dLk1fLk1gLk1hLk1iLk1vLk1wLk1yLk1zLk17Lk18Lk1+Lk2FLk2GLk2ILk2JLk2KLk2LLk2bLk2cLk2eLk2fLk2gLk2hLk2uLk2vLk2xLk2yLk2zLk2+Lk2/Lk3BLk3ILk3JLk3LLk3MLk3WLk3XLk3ZLk3aLk3bLk3cLk3dLk3eLk3fLk3qLk3rLk3tLk3uLk3vLk37Lk38Lk3+Lk3/Lk0AL00BL00OL00PL00RL00SL00TL00UL00hL00iL00kL00lL00mL00nL00oL00pL00qL002L003L005L006L01CL01DL01FL01GL01IL01JL01TL01UL01WL01XL01YL01ZL01pL01qL01sL01tL01vL01wL016L017L019L01+L01/L02KL02LL02NL02OL02PL02ZL02aL02cL02dL02eL02fL02gL02hL02iL02tL02uL02wL02xL027L028L02/L03AL03BL03CL03SL03TL03VL03WL03YL03lL03mL03oL03wL03xL03zL030L038L039L03/L00AME0BME0KME0LME0NME0OME0PME0aME0bME0dME0eME0fME0qME0rME0tME01ME02ME04ME1AME1BME1DME1EME1FME1GME1HME1IME1JME1UME1VME1XME1YME1ZME1aME1nME1oME1qME1sME11ME12ME14ME15ME16ME17ME2LME2MME2OME2QME2ZME2aME2cME2dME2eME2fME2sME2tME2vME23ME24ME26ME3BME3CME3EME3FME3GME3SME3TME3ZME3aME3gME3hME3jME3kME3lME3nME34ME35ME37ME38ME39ME3+ME0LMU0MMU0SMU0TMU0VMU0WMU0XMU0YMU0lMU0mMU0oMU0qMU0zMU00MU02MU03MU04MU1CMU1DMU1FMU1GMU1HMU1IMU1VMU1WMU1YMU1ZMU1aMU1cMU1tMU1uMU1wMU1xMU1yMU18MU19MU1/MU2AMU2CMU2DMU2NMU2OMU2QMU2RMU2SMU2TMU2gMU2hMU2jMU2kMU2sMU2tMU2vMU2wMU2xMU2yMU2/MU3AMU3CMU3KMU3LMU3NMU3OMU3PMU3ZMU3aMU3cMU3dMU3eMU3qMU3rMU3tMU3uMU3vMU37MU38MU3+MU3/MU0AMk0BMk0OMk0PMk0RMk0SMk0UMk0fMk0gMk0iMk0jMk0kMk0uMk0vMk0xMk0zMk08Mk09Mk0/Mk1AMk1BMk1CMk1PMk1QMk1SMk1TMk1UMk1WMk1nMk1oMk1qMk1xMk1yMk10Mk17Mk18Mk2CMk2DMk2FMk2GMk2HMk2QMk2RMk2TMk2UMk2VMk2XMk2oMk2pMk2rMk2sMk2tMk2vMk3AMk3BMk3DMk3EMk3FMk3GMk3HMk3IMk3JMk3UMk3VMk3XMk3YMk3ZMk3aMk3nMk3oMk3qMk3rMk3sMk3tMk36Mk37Mk39Mk3/Mk0IM00JM00LM00SM00TM00VM00WM00eM00fM00hM00iM00qM00rM00xM00yM000M001M002M003M01EM01FM01HM01IM01JM01SM01TM01VM01XM01gM01hM01jM01kM01lM01vM01wM01yM01zM010M01/M02AM02CM02DM02EM02FM02SM02TM02VM02cM02dM02fM02gM02hM02sM02tM02vM023M024M026M027M03DM03EM03GM03HM03IM03TM03UM03WM03XM03YM03aM03rM03sM03uM03vM03wM037M038M03+M00GNE0HNE0JNE0KNE0LNE0WNE0XNE0ZNE0aNE0bNE0cNE0pNE0qNE0sNE0tNE0uNE0vNE0/NE1ANE1CNE1DNE1ENE1ONE1PNE1RNE1ZNE1aNE1cNE1dNE1eNE1nNE1oNE1uNE1vNE1xNE15NE16NE18NE19NE2FNE2GNE2INE2JNE2KNE2MNE2dNE2eNE2gNE2hNE2iNE2jNE2wNE2xNE2zNE20NE22NE23NE3BNE3CNE3ENE3FNE3GNE3HNE3UNE3VNE3XNE3fNE3gNE3iNE3jNE3kNE3lNE31NE32NE34NE35NE36NE37NE0INU0JNU0LNU0MNU0ONU0PNU0ZNU0aNU0cNU0dNU0eNU0fNU0sNU0tNU0zNU00NU06NU07NU09NU0+NU0/NU1ANU1QNU1RNU1TNU1bNU1cNU1eNU1fNU1pNU1qNU1sNU1tNU1uNU1vNU18NU19NU2DNU2ENU2GNU2HNU2INU2RNU2SNU2UNU2VNU2WNU2YNU2pNU2qNU2sNU2zNU20NU22NU2+NU2/NU3BNU3CNU3DNU3FNU3WNU3XNU3ZNU3aNU3bNU3cNU3dNU3eNU3fNU3rNU3sNU3uNU32NU33NU35NU36NU38NU39NU0HNk0INk0KNk0LNk0TNk0UNk0WNk0XNk0YNk0ZNk0mNk0nNk0pNk0xNk0yNk00Nk08Nk09Nk0/Nk1BNk1KNk1LNk1NNk1ONk1PNk1ZNk1aNk1cNk1dNk1nNk1oNk1qNk1rNk1sNk1tNk19Nk1+Nk2ANk2BNk2CNk2DNk2TNk2UNk2WNk2XNk2YNk2jNk2kNk2mNk2nNk2oNk2pNk22Nk23Nk25Nk26Nk27Nk28Nk3MNk3NNk3PNk3RNk3aNk3bNk3dNk3eNk3gNk3hNk3rNk3sNk3uNk3vNk3wNk36Nk37Nk39Nk3+Nk3/Nk0AN00NN00ON00QN00YN00ZN00fN00gN00iN00jN00kN00lN00yN00zN001N009N00+N01AN01BN01CN01MN01NN01PN01QN01YN01ZN01bN01cN01dN01nN01oN01qN01rN01sN01tN016N017N019N01+N01/N02BN02SN02TN02VN02WN02XN02iN02jN02lN02mN02nN02oN021N022N024N025N026N027N03IN03JN03LN03MN03NN03ON03bN03cN03eN03fN03gN03sN03tN03vN03wN036N037N039N03+N00GOE0HOE0JOE0KOE0LOE0UOE0VOE0XOE0YOE0ZOE0aOE0bOE0cOE0dOE0oOE0pOE0rOE0sOE0tOE0uOE0vOE0wOE0xOE08OE09OE0/OE1AOE1BOE1COE1POE1QOE1SOE1TOE1UOE1dOE1eOE1gOE1hOE1pOE1qOE1sOE1tOE1uOE15OE16OE18OE2DOE2EOE2GOE2HOE2IOE2UOE2VOE2XOE2YOE2ZOE2aOE2bOE2cOE2dOE2oOE2pOGUoTas4Taw4Ta04Ta44Ta84TbA4TbE4Tb04Tb44TcA4TcE4Tcs4Tcw4Tc44Tc84TdA4TdI4TeM4TeQ4TeY4Tec4Teg4Tek4Tfk4Tfo4TQA5TQE5TQc5TQg5TQo5TRE5TRI5TRQ5TRs5TRw5TR45TR85TSk5TSo5TSw5TS05TS45TTo5TTs5TT05TT45TT85TUA5TVA5TVE5TVM5TVQ5TV45TV85TWE5TWI5TWw5TW05TW85TXc5TXg5TXo5TYI5TYM5TYU5TYY5TYc5TYk5TZo5TZs5TZ05TZ45TZ85TaA5Ta05Ta45TbA5TbE5TbM5TbQ5Tb45Tb85TcE5TcI5TcM5TcQ5TdE5TdI5TdQ5Tdw5Td05Td85TeA5TeE5TeM5TfQ5TfU5Tfc5Tfg5Tfo5Tfs5TQU6TQY6TQg6TQk6TQo6TQs6TQw6TQ06TQ46TRo6TRs6TR06TR46TR86TSA6TS06TS46TTA6TTE6TTI6TTM6TUM6TUQ6TUo6TUs6TU06TU46TVg6TVk6TVs6TWM6TWQ6TWY6TWc6TWg6TWk6TXk6TXo6TXw6TX06TX46TX86TYA6TYE6TYI6TY06TY46TZA6TZE6TZI6TZM6TZQ6TZU6TZY6TaE6TaI6TaQ6TaU6TaY6TbE6TbI6TbQ6Tbw6Tb06Tb86TcA6TcE6TcI6TdI6TdM6TdU6TdY6Tdc6Tdk6Teo6Tes6Te06TfU6TfY6Tfg6Tfk6Tfs6Tfw6TQY7TQc7TQk7TQo7TQs7TQw7TRw7TR07TR87TSA7TSE7TSI7TS87TTA7TTI7TTM7TTQ7TTU7TUI7TUM7TUU7TUY7TU47TU87TVE7TVI7TVM7TV07TV47TWA7TWE7TWM7TWQ7TW47TW87TXE7TXk7TXo7TXw7TX07TX47TX87TYw7TY07TY87TZA7TZE7TZM7TaQ7TaU7Tac7Tag7Tak7TbQ7TbU7Tbc7Tbg7Tbk7Tbo7Tcc7Tcg7Tco7Tcs7Tcw7TdY7Tdc7Tdk7Tds7TeQ7TeU7Tec7Te47Te87TfU7TfY7Tfg7Tfk7Tfo7Tfs7TQg8TQk8TQs8TQw8TRQ8TRU8TRc8TR48TR88TSE8TSI8TSM8TSQ8TTQ8TTU8TTc8TTg8TTk8TTo8TUc8TUg8TUo8TUs8TUw8TVc8TVg8TVo8TWE8TWI8TWQ8TWU8TW88TXA8TXI8TXM8TXQ8TXU8TXY8TXc8TXg8TYM8TYQ8TYY8TYc8TYg8TZQ8TZU8TZc8TZg8TZk8TZo8Tac8Tag8Tao8Tas8Taw8Ta08Tbo8Tbs8Tb08Tb48Tb88TcA8TcE8TcI8TcM8Tc88TdA8TdI8TdM8Tds8Tdw8Td48Td88TeE8TeI8Tew8Te08Te88TfA8TfE8TfI8TQI9TQM9TQU9TQY9TQg9TQk9TRM9TRQ9TRY9TRc9TRg9TSM9TSQ9TSY9TSc9TSg9TTI9TTM9TTU9TTY9TTc9TTg9TTk9TTo9TTs9TUY9TUc9TUk9TUo9TVQ9TVU9TVg9TVk9TVo9TVs9TWs9TWw9TW49TW89TXE9TX49TX89TYE9TYk9TYo9TYw9TY09TZU9TZY9TZg9TZk9TZo9TaM9TaQ9TaY9Tac9Tag9TbM9TbQ9TbY9Tbc9Tbg9TcM9TcQ9TcY9Tc49Tc89TdE9Tdk9Tdo9Tdw9Td09Td49Td89TeA9TeE9TeI9Te09Te49TfA9TfE9TfI9TfM9TQA+TQE+TQM+TQU+TQ4+TQ8+TRE+TRI+TRM+TRQ+TSQ+TSU+TSc+TSk+TTI+TTM+TTU+TTY+TTc+TTg+TUU+TUY+TUg+TVA+TVE+TVM+TVo+TVs+TV0+TV4+TV8+TWs+TWw+TXI+TXM+TXk+TXo+TXw+TX0+TX4+TYA+TZE+TZI+TZQ+TZU+TZY+TZc+TaQ+TaU+Tas+Taw+Ta4+Ta8+TbA+TbE+Tb4+Tb8+TcE+TcM+Tcw+Tc0+Tc8+TdA+TdE+Tds+Tdw+Td4+Td8+TeA+TeE+Te4+Te8+TfE+TfI+TfM+TfU+TQY/TQc/TQk/TQo/TQs/TRU/TRY/TRg/TRk/TRs/TRw/TSY/TSc/TSk/TSo/TSs/TSw/TTk/TTo/TTw/TT0/TUU/TUY/TUg/TUk/TUo/TUs/TVg/TVk/TVs/TWM/TWQ/TWY/TWc/TWg/TXI/TXM/TXU/TXY/TXc/TYM/TYQ/TYY/TYc/TYg/TZQ/TZU/TZc/TZg/TZk/TZo/Tac/Tag/Tao/Tas/Ta0/Tbg/Tbk/Tbs/Tbw/Tb0/Tcc/Tcg/Tco/Tcw/TdU/TdY/Tdg/Tdk/Tdo/Tds/Teg/Tek/Tes/Tew/Te0/Te8/TQBATQFATQNATQpATQtATQ1ATRRATRVATRtATRxATR5ATR9ATSBATSlATSpATSxATS1ATS5ATTBATUFATUJATURATUVATUZATUhATVlATVpATVxATV1ATV5ATV9ATWBATWFATWJATW1ATW5ATXBATXFATXJATXNATYBATYFATYNATYRATYVATYZATZNATZRATZZATZhATaFATaJATaRATatATaxATa5ATa9ATbdATbhATbpATbtATcNATcRATcpATctATc1ATc5ATc9ATdBATd1ATd5ATeBATeFATeJATetATexATe5ATfBATflATfpATfxATf1ATf5ATQhBTQlBTQtBTQxBTQ1BTRhBTRlBTRtBTRxBTR1BTR5BTStBTSxBTS5BTTVBTTZBTThBTTlBTTpBTUVBTUZBTUhBTVBBTVFBTVNBTVRBTVxBTV1BTV9BTWBBTWFBTWxBTW1BTW9BTXBBTXFBTXNBTYRBTYVBTYdBTYhBTYlBTZRBTZVBTZdBTZ9BTaBBTaJBTaNBTaRBTa9BTbBBTbJBTbNBTbRBTbVBTcJBTcNBTcVBTcZBTcdBTchBTdhBTdlBTdtBTdxBTd1BTedBTehBTepBTfJBTfNBTfVBTfZBTfdBTQBCTQFCTQdCTQhCTQpCTRJCTRNCTRVCTRZCTR5CTR9CTSFCTSJCTSNCTSVCTTZCTTdCTTlCTTpCTTtCTTxCTUlCTUpCTUxCTU1CTU9CTVBCTVpCTVtCTV1CTV5CTV9CTWBCTW1CTW5CTXBCTXdCTXhCTXpCTXtCTXxCTX1CTY1CTY5CTZBCTZFCTZJCTZNCTaBCTaFCTaNCTaRCTaZCTadCTbFCTbJCTbRCTbVCTbZCTbdCTcRCTcVCTctCTcxCTdJCTdNCTdVCTdZCTddCTdhCTehCTelCTetCTfNCTfRCTfZCTfdCTQFDTQJDTQRDTQVDTQZDTQdDTRRDTRVDTRtDTRxDTR5DTR9DTSBDTSlDTSpDTSxDTS1DTS5DTTBDTUFDTUJDTURDTUtDTUxDTU5DTVVDTVZDTVhDTVlDTVpDTVxDTW1DTW5DTXBDTXFDTXJDTXNDTXRDTXVDTXZDTYJDTYNDTYVDTY1DTY5DTZBDTZFDTZNDTZRDTZ5DTZ9DTaFDTaJDTapDTatDTa1DTa5DTa9DTbBDTb1DTb5DTcBDTchDTclDTctDTdNDTdRDTdZDTdhDTeFDTeJDTeRDTeVDTeZDTfBDTfFDTfNDTfRDTf5DTf9DTQFETQJETQNETQRETRRETRVETRdETRhETRlETRpETSpETStETS1ETS5ETS9ETTpETTtETT1ETT5ETT9ETUBETU1ETU5ETVBETVFETVJETVNETWNETWRETWZETWhETXFETXJETXRETXVETXdETXhETYJETYNETYVETYZETYdETZFETZJETZRETZVETZZETZdETaRETaVETadETa9ETbBETbZETbdETblETbpETbtETbxETclETcpETcxETdRETdVETddETdhETdlETeNETeRETeZETedETe9ETfBETfJETfNETfRETf5ETf9ETQFFTQJFTQNFTQRFTRFFTRJFTRRFTRVFTRZFTRhFTSlFTSpFTSxFTS1FTS5FTTlFTTpFTTxFTT1FTT5FTT9FTUxFTU1FTU9FTVBFTVFFZShNUkVNX0VNYEVNYkVNY0VNZEVNZUVNckVNc0VNdUVNdkVNd0VNg0VNhEVNhkVNh0VNkUVNkkVNlEVNlUVNnUVNnkVNoEVNoUVNokVNq0VNrEVNrkVNr0VNsEVNsUVNskVNs0VNtEVNv0VNwEVNwkVNw0VNxEVNxUVNxkVNx0VNyEVN00VN1EVN1kVN10VN2EVN2UVN5kVN50VN6UVN6kVN60VN9EVN9UVN90VN+EVNAEZNAUZNA0ZNBEZNBUZNEEZNEUZNE0ZNGkZNG0ZNHUZNHkZNH0ZNK0ZNLEZNLkZNL0ZNMEZNMUZNMkZNM0ZNNEZNP0ZNQEZNQkZNQ0ZNREZNRUZNRkZNR0ZNSEZNVEZNVUZNV0ZNWEZNYkZNY0ZNZUZNZkZNZ0ZNaUZNekZNe0ZNfUZNfkZNf0ZNgEZNkEZNkUZNl0ZNmEZNnkZNn0ZNoUZNqEZNqUZNq0ZNskZNs0ZNtUZNtkZNwEZNwUZNw0ZNxEZNxUZN0UZN0kZN1EZN1UZN1kZN10ZN50ZN6EZN6kZN60ZN9UZN9kZN+EZN+UZNA0dNBEdNBkdNDkdND0dNEUdNGUdNGkdNHEdNHUdNHkdNIEdNMUdNMkdNNEdNNUdNNkdNN0dNREdNRUdNR0dNSEdNSkdNS0dNVUdNVkdNWEdNWUdNWkdNW0dNaEdNaUdNa0dNc0dNdEdNdkdNd0dNeEdNekdNi0dNjEdNjkdNj0dNkUdNkkdNnEdNnUdNn0dNoEdNoUdNokdNo0dNpEdNpUdNsUdNskdNtEdNtUdNtkdNt0dNxEdNxUdNx0dNyEdNyUdNykdN2kdN20dN4UdN4kdN5EdN5UdN70dN8EdN8kdN+kdN+0dN/UdN/kdN/0dNAEhNEEhNEUhNE0hNFEhNFUhNFkhNF0hNGEhNGUhNJEhNJUhNJ0hNKEhNKUhNKkhNK0hNLEhNLUhNOEhNOUhNO0hNPEhNPUhNSEhNSUhNS0hNU0hNVEhNVkhNV0hNWEhNWUhNaUhNakhNbEhNbUhNbkhNcEhNgUhNgkhNhEhNjEhNjUhNj0hNkEhNkkhNk0hNnUhNnkhNoEhNoUhNokhNo0hNs0hNtEhNtkhNt0hNuEhNuUhNxkhNx0hNyUhNykhNy0hNzEhN2UhN2khN3EhN3UhN5UhN5khN6EhN6UhN6khN9EhN9UhN90hN+EhN+khN+0hNBUlNBklNCElNEElNEUlNE0lNFElNFUlNFklNI0lNJElNJklNJ0lNKElNKklNO0lNPElNPklNP0lNQElNS0lNTElNTklNT0lNUElNUUlNXklNX0lNYUlNYklNY0lNbUlNbklNcElNcklNe0lNfElNfklNhUlNhklNjElNjUlNj0lNkElNkUlNkklNn0lNoElNoklNo0lNq0lNrElNrklNtUlNtklNuElNuUlNuklNu0lNy0lNzElNzklNz0lN0ElN0UlN3klN30lN4UlN4klN40lN7klN70lN8UlN+ElN+UlN+0lN/ElNBkpNB0pNCUpNCkpNC0pNDEpNDUpNDkpND0pNGkpNG0pNHUpNHkpNH0pNK0pNLEpNLkpNL0pNMEpNMUpNPkpNP0pNQUpNQkpNQ0pNREpNUUpNUkpNVEpNVUpNVkpNV0pNWEpNWUpNWkpNZkpNZ0pNaUpNakpNckpNc0pNdUpNdkpNeEpNeUpNg0pNhEpNhkpNh0pNiEpNiUpNmUpNmkpNnEpNnUpNn0pNoEpNqkpNq0pNrUpNrkpNr0pNukpNu0pNvUpNvkpNv0pNyUpNykpNzEpNzUpNzkpNz0pN0EpN0UpN0kpN3UpN3kpN4EpN4UpN60pN7EpN70pN8EpN8UpN8kpNAktNA0tNBUtNBktNCEtNFUtNFktNGEtNIEtNIUtNI0tNJEtNLEtNLUtNL0tNMEtNMUtNOktNO0tNPUtNPktNP0tNSktNS0tNTUtNTktNT0tNWktNW0tNXUtNZUtNZktNaEtNcEtNcUtNc0tNdEtNdUtNdktNd0tNeEtNeUtNhEtNhUtNh0tNiEtNiUtNiktNl0tNmEtNmktNnEtNpUtNpktNqEtNqUtNqktNq0tNu0tNvEtNvktNwEtNyUtNyktNzEtNzUtNzktNz0tN3EtN3UtN30tN50tN6EtN6ktN8UtN8ktN9EtN9UtN9ktNAkxNA0xNCUxNCkxNEExNEUxNE0xNFExNFUxNF0xNKExNKUxNK0xNLExNLUxNLkxNO0xNPExNQkxNQ0xNRUxNRkxNR0xNSExNVUxNVkxNWExNWkxNY0xNZExNZkxNZ0xNaExNckxNc0xNdUxNdkxNd0xNeExNhUxNhkxNiExNiUxNikxNjExNnUxNnkxNoExNoUxNokxNrExNrUxNr0xNsExNskxNs0xNvUxNvkxNwExNwUxNwkxNw0xN0ExN0UxN00xN1ExN3ExN3UxN30xN4ExN4UxN4kxN70xN8ExN8kxN+kxN+0xN/UxN/kxN/0xNCU1NCk1NDE1NDU1NDk1NGk1NG01NHU1NHk1NH01NK01NLE1NLk1NL01NME1NMU1NPk1NP01NQU1NQk1NRE1NT01NUE1NUk1NU01NVE1NXk1NX01NYU1NY01NbE1NbU1Nb01NcE1NcU1Nck1Nf01NgE1Ngk1Ng01NhE1Nhk1Nl01NmE1Nmk1NoU1Nok1NpE1Nq01NrE1Nsk1Ns01NtU1Ntk1Nt01NwE1NwU1Nw01NxE1NxU1Nx01N2E1N2U1N201N3E1N3U1N301N8E1N8U1N801N9E1N9U1N9k1N901N+E1N+U1NBE5NBU5NB05NCE5NCU5NCk5NF05NGE5NGk5NG05NHE5NHU5NKk5NK05NLU5NL05NOE5NOU5NO05NQk5NQ05NRU5NRk5NTk5NT05NUU5NUk5NWk5NW05NYU5NYk5NZE5NZU5NZk5NZ05NdE5NdU5Nd05NeE5NeU5Ngk5Ng05NhU5Nh05NkE5NkU5Nk05NlE5NlU5Nn05NoE5Nok5No05NpE5Nr05NsE5Nsk5Ns05NtE5NtU5Nwk5Nw05NxU5NzE5NzU5Nz05N0E5N0U5N3E5N3U5N305N505N6E5N6k5N605N805N9E5N9k5N905N+E5NA09NBE9NBk9NB09NCE9NCk9NG09NHE9NHk9NH09NIE9NK09NLE9NLk9NNU9NNk9NOE9NOU9NOk9NRU9NRk9NSE9NSU9NSk9NS09NWE9NWU9NW09NXE9NXU9NXk9Nbk9Nb09NcU9Nck9Nc09NfU9Nfk9NgE9Nh09NiE9Nik9Ni09NjE9NlU9Nlk9NnE9NnU9Nn09Np09NqE9Nqk9Nq09Ns09NtE9Ntk9Nt09NuE9Nuk9Ny09NzE9Nzk9Nz09N0E9N0U9N3k9N309N4U9N4k9N5E9N5U9N709N8E9N8k9N809N9E9N9U9NAlBNA1BNBVBNDFBNDVBND1BNEFBNEVBNElBNIlBNI1BNJVBNJlBNJ1BNKFBNNVBNNlBNOFBNOVBNO1BNPFBNRlBNR1BNSVBNSlBNS1BNTFBNWVBNWlBNYFBNYVBNZ1BNaFBNalBNa1BNbFBNbVBNfVBNflBNgFBNiFBNiVBNi1BNjFBNllBNl1BNmVBNmlBNm1BNnFBNqVBNqlBNsFBNsVBNs1BNtFBNtVBNvlBNv1BNwVBNwlBNw1BNxVBN1lBN11BN2VBN4FBN4VBN41BN6lBN61BN7VBN7lBN71BN8VBNAlFNA1FNBVFNBlFNB1FNCFFNCVFNClFNC1FNF1FNGFFNGlFNIlFNI1FNJVFNJlFNKFFNKVFNM1FNNFFNNlFNN1FNP1FNQFFNQlFNQ1FNRFFNRVFNUlFNU1FNVVFNXVFNXlFNYFFNaFFNaVFNa1FNbVFNdlFNd1FNeVFNelFNe1FNhVFNhlFNiFFNiVFNk1FNlFFNllFNl1FNmFFNmVFNqVFNqlFNrFFNrVFNrlFNr1FNv1FNwFFNwlFNw1FNxFFNz1FN0FFN0lFN01FN1FFN1VFN4lFlKE3jUU3lUU3mUU3nUU3oUU34UU35UU37UU39UU0GUk0HUk0JUk0KUk0MUk0NUk0XUk0YUk0aUk0bUk0cUk0mUk0nUk0pUk0qUk0rUk0sUk05Uk06Uk08Uk1EUk1FUk1LUk1MUk1OUk1PUk1QUk1RUk1eUk1fUk1hUk1pUk1qUk1sUk1tUk1uUk14Uk15Uk17Uk18Uk2EUk2FUk2HUk2IUk2JUk2TUk2UUk2WUk2XUk2YUk2ZUk2mUk2nUk2pUk2qUk2rUk2tUk2+Uk2/Uk3BUk3CUk3DUk3OUk3PUk3RUk3SUk3TUk3UUk3hUk3iUk3kUk3lUk3mUk3nUk30Uk31Uk33Uk34Uk35Uk36Uk0HU00IU00KU00LU00MU00YU00ZU00bU00cU00mU00nU00pU00qU00yU00zU001U002U003U01AU01BU01DU01EU01FU01GU01HU01IU01JU01UU01VU01XU01YU01ZU01aU01bU01cU01dU01oU01pU01rU01sU01tU01uU017U018U01+U01/U02AU02JU02KU02MU02NU02VU02WU02YU02ZU02aU02lU02mU02oU02wU02xU02zU020U021U03BU03CU03EU03FU03GU03HU03IU03JU03KU03VU03WU03YU03ZU03aU03bU03cU03dU03eU03qU03rU03tU03uU034U035U037U038U039U03/U00QVE0RVE0TVE0UVE0VVE0WVE0mVE0nVE0tVE0uVE00VE01VE03VE0+VE0/VE1BVE1JVE1KVE1MVE1NVE1XVE1YVE1aVE1bVE1cVE1oVE1pVE1rVE1sVE1tVE1uVE1+VE1/VE2BVE2CVE2MVE2NVE2PVE2QVE2aVE2bVE2dVE2lVE2mVE2oVE2wVE2xVE2zVE20VE21VE23VE3IVE3JVE3LVE3MVE3NVE3OVE3bVE3cVE3eVE3fVE3hVE3iVE3sVE3tVE3vVE3wVE3xVE3yVE3/VE0AVU0CVU0KVU0LVU0NVU0OVU0PVU0RVU0iVU0jVU0lVU0mVU0oVU0pVU0zVU00VU02VU03VU04VU05VU06VU07VU08VU1IVU1JVU1LVU1MVU1NVU1OVU1bVU1cVU1eVU1fVU1gVU1hVU1xVU1yVU14VU15VU17VU18VU2GVU2HVU2JVU2RVU2SVU2UVU2VVU2WVU2XVU2nVU2oVU2qVU2rVU2sVU2tVU2uVU2vVU2wVU27VU28VU2+VU2/VU3AVU3BVU3CVU3DVU3EVU3PVU3QVU3SVU3TVU3UVU3fVU3gVU3iVU3qVU3rVU3tVU3uVU3vVU3wVU0AVk0BVk0DVk0EVk0FVk0HVk0YVk0ZVk0bVk0jVk0kVk0mVk0nVk0pVk0qVk00Vk01Vk03Vk04Vk05Vk06Vk1KVk1LVk1NVk1OVk1PVk1QVk1dVk1eVk1gVk1hVk1iVk1jVk1wVk1xVk1zVk10Vk18Vk19Vk1/Vk2AVk2BVk2LVk2MVk2OVk2PVk2RVk2SVk2cVk2dVk2fVk2nVk2oVk2qVk2rVk2sVk2tVk26Vk27Vk29Vk2+Vk2/Vk3BVk3SVk3TVk3VVk3WVk3XVk3iVk3jVk3lVk3mVk3nVk3oVk31Vk32Vk34Vk35Vk36Vk0EV00FV00HV00JV00SV00TV00VV00cV00dV00jV00kV00mV00nV00oV00pV002V003V005V006V01CV01DV01FV01MV01NV01PV01QV01RV01SV01iV01jV01lV01mV01nV01oV011V012V014V015V016V02FV02GV02IV02PV02QV02SV02TV02dV02eV02gV02hV02iV02jV02kV02lV02mV02xV02yV020V021V022V03CV03DV03FV03GV03HV03IV03VV03WV03YV03ZV03aV03bV03oV03pV03rV03sV03tV03uV03vV03wV03xV039V03+V00AWE0BWE0JWE0KWE0MWE0NWE0PWE0QWE0aWE0bWE0dWE0eWE0fWE0gWE0wWE0xWE0zWE00WE02WE03WE1BWE1CWE1EWE1FWE1GWE1RWE1SWE1UWE1VWE1WWE1gWE1hWE1jWE1kWE1lWE1mWE1nWE1oWE1pWE10WE11WE13WE14WE2CWE2DWE2GWE2HWE2IWE2JWE2ZWE2aWE2bWE2dWE2fWE2hWE2iWE2jWE2nWE2oWE2pWE2rWE2vWE2wWE2xWE2zWE20WE22WE23WE24WE26WE27WE29WE2+WE2/WE3BWE3CWE3EWE3FWE3GWE3KWE3LWE3MWE3QWE3RWE3SWE3UWE3VWE3WWE3XWE3YWE3ZWE3bWE3cWE3dWE3fWE3gWE3hWE3jWE3kWE3lWE3nWE3qWE3rWE3sWE3uWE3vWE3wWE3zWE30WE31WE33WE36WE37WE38WE3+WE3/WE0AWU0CWU0DWU0EWU0IWU0JWU0KWU0NWU0OWU0PWU0RWU0SWU0WWU0XWU0aWU0bWU0eWU0fWU0gWU0iWU0jWU0nWU0pWU0qWU0rWU0tWU0uWU0vWU0xWU0yWU01WU02WU03WU05WU06WU07WU09WU0+WU0/WU1BWU1EWU1FWU1GWU1IWU1JWU1NWU1OWU1PWU1RWU1SWU1TWU1VWU1WWU1XWU1ZWU1aWU1eWU1gWU1hWU1iWU1kWU1lWU1pWU1qWU1rWU1tWU1uWU1wWU1zWU10WU11WU13WU14WU15WU17WU18WU19WU1/WU2DWU2EWU2FWU2HWU2IWU2JWU2LWU2MWU2NWU2RWU2SWU2TWU2VWU2WWU2aWU2bWU2cWU2eWU2fWU2jWU2kWU2lWU2nWU2oWU2sWU2tWU2uWU2wWU2xWU2yWU20WU21WU22WU24WU26WU28WU29WU2+WU3AWU3BWU3FWU3GWU3HWU3JWU3MWU3NWU3OWU3QWU3RWU3SWU3UWU3VWU3WWU3YWU3ZWU3dWU3fWU3gWU3hWU3kWU3lWU3mWU3pWU3qWU3tWU3uWU3vWU3xWU3yWU30WU31WU32WU34WU35WU39WU3/WU0AWk0BWk0DWk0EWk0IWk0KWk0LWk0MWk0OWk0PWk0QWk0RWk0SWk0TWk0VWk0WWk0XWk0ZWk0aWk0bWk0dWk0eWk0fWk0hWk0iWk0jWk0lWk0mWk0nWk0pWk0sWk0tWk0uWk0xWk0yWk0zWk01Wk05Wk06Wk07Wk09Wk1BWk1CWk1FWk1GWk1HWk1JWk1KWk1LWk1NWk1OWk1PWk1RWk1SWk1UWk1VWk1WWk1YWk1bWk1cWk1dWk1fWk1gWk1kWk1lWk1mWk1oWk1pWk1rWk1sWk1tWk1vWk1wWk1xWk1zWk10Wk11Wk14Wk15Wk16Wk18Wk19Wk1/Wk2AWk2BWk2FWk2GWk2HWk2JWk2NWk2OWk2PWk2RWk2SWk2UWk2VWk2WWk2YWk2ZWk2dWk2fWk2gWk2hWk2jWk2kWk2mWk2nWk2oWk2sWk2tWk2uWk2wWk2xWk2zWk20Wk21Wk23Wk24Wk25Wk27Wk28Wk29Wk2/Wk3AWk3BWk3EWk3FWk3GWk3IWk3JWk3NWk3OWk3PWk3TWk3UWk3VWk3XWk3YWk3aWk3bWk3eWk3fWk3gWk3kWk3lWk3mWk3oWk3sWk3tWk3uWk3wWk3xWk31Wk33Wk34Wk35Wk37Wk38Wk39Wk3/Wk0AW00BW00DW00EW00GW00JW00KW00LW00NW00OW00PW00RW00SW00TW00XW00YW00ZW00bW00cW00dW00gW00hW00iW00kW00lW00mW00oW00pW00qW00sW00tW00vW00yW00zW000W002W003W004W006W007W00+W00/W01CW01DW01EW01GW01HW01IW01LW01MW01NW01RW01SW01TW01VW01ZW01aW01bW01dW01eW01fW01hW01iW01lW01mW01nW01pW01qW01sW01tW01uW01wW01xW011W013W2UoTXhbTXlbTXxbTX1bTX5bTYJbTYNbTYRbTYZbTYdbTYtbTY1bTY5bTY9bTZFbTZJbTZNbTZRbTZVbTZdbTZlbTZpbTZtbTZ9bTaBbTaFbTaNbTaRbTaZbTalbTapbTatbTa1bTbFbTbJbTbNbTbVbTbZbTbdbTblbTbpbTbtbTb9bTcBbTcFbTcVbTcZbTcdbTclbTcxbTc1bTc5bTdBbTdFbTdVbTdZbTddbTdlbTd1bTd5bTd9bTeFbTeJbTeNbTeZbTedbTehbTepbTetbTexbTe9bTfBbTfFbTfNbTfRbTfZbTfdbTfhbTfpbTftbTfxbTf5bTf9bTQBcTQJcTQNcTQRcTQdcTQhcTQlcTQtcTQ5cTQ9cTRBcTRJcTRNcTRVcTRhcTRlcTRpcTRxcTR1cTSFcTSJcTSNcTSVcTSZcTSdcTSlcTSpcTStcTS9cTTBcTTNcTTRcTTVcTTdcTThcTTlcTTtcTTxcTT1cTUFcTUJcTUNcTUVcTUZcTUpcTUtcTUxcTU5cTVJcTVNcTVRcTVZcTVdcTVtcTVxcTV1cTV9cTWBcTWFcTWNcTWRcTWVcTWdcTWhcTWxcTW5cTW9cTXBcTXJcTXNcTXVcTXZcTXdcTXlcTXpcTXtcTX1cTX5cTX9cTYFcTYJcTYNcTYVcTYZcTYdcTYlcTYpcTYtcTY1cTY5cTY9cTZFcTZJcTZZcTZdcTZhcTZpcTZ5cTZ9cTaBcTaJcTaZcTadcTahcTapcTatcTa1cTa5cTa9cTbFcTbJcTbNcTbRcTbVcTbZcTbhcTblcTbpcTbxcTb1cTb5cTb9cTcBcTcFcTcNcTcRcTcVcTcdcTchcTclcTctcTcxcTc1cTc9cTdBcTdJcTdNcTdRcTdZcTdpcTdtcTdxcTd5cTd9cTeFcTeJcTeNcTedcTehcTelcTetcTexcTfBcTfFcTfJcTfRcTfVcTfZcTfdcTfhcTflcTftcTfxcTf1cTf9cTQBdTQFdTQJdTQNdTQVdTQddTQhdTQldTQtdTQ9dTRBdTRFdTRNdTRRdTRhdTRpdTRtdTRxdTR5dTR9dTSBdTSNdTSRdTSddTShdTStdTSxdTS1dTTBdTTFdTTJdTTZdTTddTThdTTpdTT5dTT9dTUBdTUJdTUNdTUddTUhdTUldTUtdTUxdTU1dTVBdTVFdTVJdTVRdTVhdTVldTVpdTVxdTWBdTWFdTWJdTWZdTWddTWhdTWxdTW1dTW5dTXBdTXFdTXVdTXddTXhdTXldTXtdTXxdTX1dTX9dTYBdTYFdTYNdTYRdTYZdTYldTYpdTYtdTY1dTY5dTY9dTZFdTZJdTZNdTZddTZhdTZldTZtdTZxdTaBdTaJdTaNdTaRdTaZdTaddTaldTaxdTa1dTa5dTbBdTbFdTbJdTbNdTbRdTbZdTbhdTbldTbpdTbxdTb1dTb5dTcBdTcFdTcJdTcRdTcVdTcZdTcldTcpdTc1dTc5dTc9dTdFdTdVdTdZdTdddTdtdTdxdTd1dTd9dTeBdTeFdTeRdTeVdTeZdTehdTeldTepdTetdTexdTe1dTe9dTfBdTfFdTfNdTfRdTfVdTfZdTfddTfhdTfpdTftdTfxdTf5dTf9dTQFeTQJeTQNeTQdeTQheTQleTQteTQxeTQ1eTRBeTRFeTRJeTRReTRVeTRleTRteTRxeTR1eTSFeTSJeTSNeTSVeTSZeTSheTSteTSxeTS1eTS9eTTBeTTFeTTReTTVeTTZeTTheTTleTTpeTTxeTT1eTT5eTUBeTUFeTUJeTUReTUVeTUZeTUheTUxeTU1eTU5eTVBeTVFeTVVeTVZeTVdeTVleTVpeTVxeTV9eTWBeTWFeTWVeTWZeTWdeTWleTWpeTWteTW1eTW5eTW9eTXFeTXJeTXZeTXheTXleTXpeTXxeTX1eTX9eTYBeTYFeTYNeTYReTYVeTYdeTYheTYleTYteTYxeTZBeTZFeTZJeTZReTZdeTZheTZleTZxeTZ1eTaBeTaFeTaJeTaReTaVeTaZeTaheTaleTapeTaxeTbBeTbFeTbJeTbVeTbZeTbdeTbleTbpeTbteTb5eTb9eTcBeTcJeTcNeTcReTcZeTcdeTcheTcpeTcteTc1eTc5eTc9eTdJeTdNeTdReTdZeTdpeTdteTdxeTd5eTd9eTeBeTeFeTeJeTeNeTeVeTeZeTedeTeleTepeTe5eTe9eTfBeTfJeTfNeTfReTfZeTfdeTfheTfpeTfteTfxeTf5eTf9eTQBfTQJfTQNfTQRfTQVfTQZfTQhfTQpfTQtfTQxfTQ5fTRJfTRNfTRRfTRZfTRdfTRlfTRxfTR1fTR5fTSBfTSFfTSJfTSVfTSZfTSdfTSlfTSpfTSxfTS9fTTBfTTFfTTNfTTRfTTZfTTdfTThfTTpfTTtfTT9fTUBfTUFfTUNfTURfTUVfTUZfTUdfTUhfTUpfTUtfTUxfTU5fTVJfTVNfTVRfTVZfTVdfTVhfZUsHXXLjDgAAKEsASwVLDUsUSxlLIEsmSyxLN0s/S0ZLTktPS1dLX0tlS2pLcEtzS3RLeEt8S4NLhUuGS4dLj0uUS5xLpEupS7FLuUu+S8dLz0vUS9xL4kvrS/JL+kv7TQMBTQkBTRIBTRkBTSEBTSkBTSoBTTEBTTYBTToBTUEBTUkBTVABTVIBTVMBTVQBTV8BTWYBTW0BTXUBTX4BTYMBTYgBTY8BTZEBTZIBTZMBTZkBTaABTacBTawBTbMBTboBTcEBTcMBTcQBTcUBTcoBTdEBTdMBTdQBTdUBTdwBTeIBTekBTesBTewBTe0BTfQBTfYBTfcBTfgBTQACTQECTQ0CTRMCTRsCTRwCTSMCTSUCTSYCTScCTS4CTTQCTTwCTUMCTUQCTUwCTVICTVUCTVYCTV4CTWQCTWwCTW0CTXUCTXwCTX0CTYUCTY0CTZECTZgCTZoCTZsCTZwCTaICTakCTaoCTbYCTbwCTcECTckCTc8CTdcCTdgCTeQCTeoCTfACTfMCTfQCTf0CTQQDTQwDTRIDTRsDTSQDTSsDTSwDTTcDTT8DTUADTUcDTU8DTVcDTVgDTV8DTWADTWYDTWkDTWoDTXMDTXsDTYEDTYUDTY0DTZQDTZUDTZ0DTZ4DTacDTbADTbgDTb0DTcQDTcwDTdQDTdwDTeQDTeUDTesDTfMDTfoDTQUETRAETRgETR8ETSgETTAETTYETT4ETT8ETUUETVEETVkETVoETV4ETWcETWsETXIETXQETXUETXYETX4ETX8ETYcETYgETZAETZYETZsETaAETaYETawETbMETbUETbYETbcETb8ETcUETcgETckETdEETdcETd8ETeUETegETekETfQETfsETQIFTQQFTQUFTQYFTQoFTREFTRIFTRgFTR8FTSEFTSIFTSMFTS4FTTUFTTwFTT0FTUMFTUsFTVIFTVQFTVUFTVYFTVwFTWIFTWUFTWYFTW0FTW4FTXYFTX4FTYYFTYsFTZAFTZcFTZ8FTaQFTawFTbQFTbsFTb0FTb4FTb8FTcQFTcoFTc0FTc4FTdIFTdoFTeEFTeIFTekFTfEFTfgFTf8FTQcGTQgGTQ8GTRAGTRgGTSAGTSEGTSkGTTEGTTcGTT4GTT8GTUUGTU0GTU4GTVQGTVcGTVgGTWAGTWgGTWkGTXoGTX0GTY4GTZEGTZMGTaIGTaQGTagGTaoGTasGTQoHTR0HTSgHTTQHTUIHTVIHTWIHTW0HTXgHTYwHTZ8HTa0HTbUHTcMHTdEHTeQHTe8HTfkHTQEITQoITREITRgITR8ITSEITSIITTAITUMITUoITV0ITWsITXoITY0ITZQITZYITZcITaUITbQITboITb0ITcUITdgITeQITfcITQIJTREJTRkJTSIJTSoJTTMJTUYJTVcJTWYJTXQJTYcJTY4JTZAJTZEJTZ8JTakJTbMJTboJTcgJTc8JTdEJTdIJTeAJTecJTekJTeoJTfgJTQwKTR8KTTIKTUAKTUoKTVYKTWIKTWkKTXwKTYoKTZgKTacKTbcKTcoKTdQKTeQKTe8KTfsKTQsLTRILTRQLTRULTSMLTTMLTT0LTU0LTWALTWgLTXYLTYULTY8LTZ0LTaQLTa8LTbsLTcILTcQLTcULTdMLTeYLTewLTe8LTfcLTQoMTRQMTRwMTSoMTT0MTUMMTUYMTU4MTWEMTWgMTW8MTXcMTYUMTZAMTZcMTZ4MTbEMTbgMTcYMTc0MTc8MTdAMTd4MTegMTfIMTfkMTfsMTfwMTQoNTR8NTSoNTTANTTMNTTsNTUcNTVoNTWUNTXANTX4NTY0NTZQNTZsNTaMNTbENTbkNTccNTdcNTeoNTfINTQAOTQ4OTRQOTRcOTR8OTS4OTUEOTUwOTVMOTWYOTXEOTYAOTYwOTZsOTa4OTbUOTbcOTbgOTcYOTdYOTekOTfwOTQ8PTRcPTSAPTScPTS4PTToPTUgPTVwPTXAPTYMPTZEPTZ0PTa0PTbcPTb8PTcgPTdwPTfEPTfgPTf8PTQYQTQgQTQkQTRcQTR8QTS0QTTQQTTsQTUUQTU8QTVYQTV0QTWUQTW4QTXYQTYQQTYsQTZIQTZkQTaAQTasQTbYQTb0QTb8QTcAQTc4QTeEQTecQTeoQTfIQTQURTRARTRcRTRkRTRoRTSgRTS4RTTERTTkRTU4RTWERTWkRTXcRTX4RTYURTYwRTZcRTZ8RTa0RTcERTdURTeURTfARTfgRTQYSTQ0STQ8STRASTR4STSkSTS8STTISTToSTUISTVASTWMSTXYSTYISTZESTZcSTZoSTaISTa0STcASTccSTckSTcoSTdgSTegSTfsSTQoTTRgTTSITTSkTTTwTTUgTTVITTVoTTWgTTXsTTYsTTZUTTZwTTaMTTbcTTb8TTcgTTdsTTe4TTQMUTQ8UTRUUTRgUTSAUTSgUTTYUTTwUTT8UTUcUTVcUTWYUTXoUTYEUTYgUTZEUTZ8UTbIUTb0UTckUTdcUTecUTfcUTQIVTQ0VTSEVTTQVTUIVTUoVTVgVTWYVTXkVTYQVTY4VTZYVTZ8VTaYVTa0VTbQVTbYVTbcVTcUVTdgVTd8VTfIVTQAWTQ8WTSIWTSkWTSsWTSwWTToWTUkWTU8WTVIWTVoWTW0WTXkWTYwWTZcWTaYWTa4WTbcWTb8WTcgWTdsWTewWTfsWTQkXTRwXTSMXTSUXTSYXTTQXTT4XTUgXTU8XTV0XTWQXTWYXTWcXTXUXTXwXTX4XTX8XTY0XTaEXTbQXTccXTdUXTd8XTesXTfcXTf4XTREYTR8YTS0YTTwYTUwYTV8YTWkYTXkYTYQYTZAYTaAYTacYTakYTaoYTbgYTcgYTdMYTeMYTfYYTf4YTQwZTRsZTSYZTTQZTTsZTUYZTVIZTVkZTVsZTVwZTWoZTX0ZTYMZTYYZTY4ZTaEZTawZTbQZTcIZTdUZTdsZTd4ZTeYZTfkZTQAaTQcaTQ8aTR0aTSgaTS8aTTYaTUkaTVAaTV4aTWUaTWcaTWgaTXYaTYAaTYsaTZIaTZQaTZUaTaMaTbgaTcMaTckaTcwaTdQaTeAaTfMaTf4aTQkbTRcbTSYbTS0bTTQbTTwbTUobTVIbTWAbTXAbTYMbTYsbTZkbTacbTa0bTbAbTbgbTccbTdobTeUbTewbTf8bTQocTRkcTSUcTTQcTUccTU4cTVAcTVEcTV8cTW8cTYIcTZUcTagcTbAcTbkcTcAcTcccTdMcTeEcTfUcTQkdTRwdTSodTTYdTUYdTVEdTVkdTWIdTXYdTYsdTZIdTZkdTaAdTaIdTaMdTbEdTbkdTccdTc4dTdUdTd8dTeodTfEdTfgdTQAeTQkeTREeTR8eTSYeTS0eTTQeTTseTUYeTVEeTVgeTVoeTVseTWkeTXweTYIeTYUeTY0eTaAeTaseTbIeTbQeTbUeTcMeTckeTcweTdQeTekeTfweTQQfTRIfTRkfTSAfTScfTTIfTTofTUgfTVwfTXAfTYAfTYsfTZMfTaEfTagfTaofTasfTbkfTcQfTcofTc0fTdUfTd0fTesfTf4fTREgTR0gTSwgTTIgTTUgTT0gTUggTVsgTWIgTWQgTWUgTXMgTYMgTZYgTaUgTbMgTb0gTcQgTdcgTeMgTe0gTfUgTQMhTRYhTSYhTTAhTTchTT4hTVIhTVohTWMhTXYhTYkhTZ4hTaohTbAhTbMhTbshTcMhTdEhTdchTdohTeIhTfIhTQEiTRUiTRwiTSMiTSwiTToiTU0iTVgiTWQiTXIiTYIiTZIiTZ0iTagiTbwiTc8iTd0iTeUiTfMiTQEjTRQjTR8jTSkjTTEjTTojTUEjTUgjTU8jTVEjTVIjTWAjTXMjTXojTY0jTZsjTaojTb0jTcQjTcYjTccjTdUjTeQjTeojTe0jTfUjTQgkTRQkTSckTTIkTUEkTUkkZShNUiRNWiRNYyRNdiRNhyRNliRNpCRNtyRNviRNwCRNwSRNzyRN2SRN4yRN6iRN+CRN/yRNASVNAiVNECVNFyVNGSVNGiVNKCVNPCVNTyVNYiVNcCVNeiVNhiVNkiVNmSVNrCVNuiVNyCVN1yVN5yVN+iVNBCZNFCZNHyZNKyZNOyZNQiZNRCZNRSZNUyZNYyZNbiZNfiZNkSZNmSZNpyZNtiZNwSZNzyZN1iZN4SZN7SZN9CZN9iZN9yZNBSdNGCdNHidNISdNKSdNPCdNRidNTidNXCdNbydNdSdNeCdNgCdNkydNmidNoSdNqSdNtydNwidNySdN0CdN4ydN6idN+CdN/ydNAShNAihNEChNGihNJChNKyhNLShNLihNPChNUShNXChNYihNZShNbShNeShNjChNlyhNoihNsChNvyhNxihNzShN1ShN4yhN6yhN+ShNCSlNHClNJClNMilNQClNRilNSSlNUSlNYClNcylNfilNhSlNmClNoylNsilNvilNzSlN4ClN5ylN6SlN6ilN+ClNCCpNGypNLipNQSpNSSpNUipNWSpNYCpNbCpNeipNjipNoipNtSpNwypNzypN3ypN6SpN8SpN+ipNDitNIytNKitNMStNOCtNOitNOytNSStNUStNXytNZitNbStNdytNgStNiCtNjytNlytNoCtNqCtNtitNvStNxCtNyytN0itN3StN6CtN7ytN8StN8itNACxNEyxNGSxNHCxNJCxNNyxNQixNSSxNSyxNTCxNWixNYCxNYyxNayxNgCxNkyxNmyxNqSxNsCxNtyxNvixNySxN0SxN3yxN8yxNBy1NFy1NIi1NKi1NOC1NPy1NQS1NQi1NUC1NWy1NYS1NZC1NbC1NdC1Ngi1NlS1NqC1NtC1Nwy1NyS1NzC1N1C1N3y1N8i1N+S1N+y1N/C1NCi5NGi5NLS5NPC5NSi5NVC5NWy5Nbi5Nei5NhC5NjC5Nmi5NrS5NvS5Nxy5Nzi5N1S5N6S5N8S5N+i5NDS9NIC9NNS9NQS9NRy9NSi9NUi9NWi9NaC9Nbi9NcS9NeS9NiS9NmC9NrC9Nsy9Nui9Nwy9N0S9N5C9N7y9N+y9NCTBNGTBNKTBNNDBNPzBNUzBNZjBNdDBNfDBNijBNmDBNqzBNtjBNwDBNyDBN0TBN2DBN3zBN5jBN6DBN6TBN9zBNCjFNETFNJDFNMjFNQTFNVDFNWzFNXTFNXjFNbDFNezFNgTFNhDFNjDFNnzFNqzFNvjFNyTFN2DFN4DFN6TFN8TFN+jFNDTJNHjJNLTJNOzJNTjJNVTJNVzJNWDJNZjJNcDJNejJNgTJNjzJNljJNmDJNmTJNpzJNrjJNsDJNsTJNvzJN0zJN5jJN+TJNBzNNETNNHTNNKTNNMDNNQzNNUTNNXzNNbjNNfjNNkTNNmzNNqzNNtjNNwjNN0jNN2TNN2zNN3DNN6jNN+jNNBTRNFTRNKDRNMDRNPjRNTTRNWDRNZjRNbTRNeDRNhDRNizRNjTRNjjRNnDRNrzRNtTRNuDRNwDRN0zRN3jRN5jRN9DRNBzVNDTVNEDVNGDVNKzVNMjVNOTVNQTVNTzVNWjVNYTVNaDVNezVNgjVNkDVNlzVNmTVNmjVNqDVNsjVNvTVNxDVNxjVNxzVN1TVN6jVN9TVN+zVN/jVNBjZNEjZNJTZNMDZNOzZNSTZNWDZNXzZNZjZNbjZNfDZNhDZNkjZNojZNtTZNvTZNyzZN2TZN3zZN4jZN6jZN+TZNDDdNFzdNHjdNMTdNPDdNSzdNVzdNZjdNeTdNgDdNgjdNgzdNkTdNoTdNtDdNxzdN2jdN4jdN6zdN8jdN+TdNBThNEzhNJzhNOzhNTjhNXDhNaDhNeDhNgjhNijhNkzhNpzhNvDhNwzhNyjhN0ThN0zhN1DhN4jhN6jhN+DhN/zhNBjlNEDlNGjlNITlNKDlNMDlNOTlNQTlNTzlNVjlNXTlNZDlNazlNdjlNgTlNiDlNijlNizlNmTlNrDlNsjlNtTlNvTlN0DlN2zlN4jlN5DlN5TlN8zlN+TlN/DlNBDpNGTpNLDpNNDpNQjpNSTpNUDpNVzpNYjpNajpNeDpNjDpNoDpNsDpNuzpNwzpN0TpN2DpN2jpN2zpN6TpN9DpN+jpN/TpNBTtNDTtNGztNLjtNQTtNTTtNXDtNYjtNZTtNbTtNeDtNiztNkjtNlDtNlTtNoztNsztNxjtN1TtN4ztN7TtN9DtNBzxNEzxNHTxNJTxNMzxNRjxNVjxNYDxNZzxNbjxNgjxNijxNkzxNpjxNuTxNzjxN2jxN4DxN4zxN6zxN8zxNAT1NBz1NCj1NEj1NIj1NMT1NRT1NTD1NUz1NXD1Naj1NfT1NiD1NlD1Noj1Nsj1Nwj1NzT1N2D1N7D1N/z1NDT5NFT5NIz5NMT5NRD5NTz5NWT5NYT5Naj5NcT5NeD5Nfz5NgT5Ngj5NkD5Noz5Nqj5NvT5Nyz5N2j5N7T5N9D5N9j5N9z5NBT9NFD9NGj9NHT9NJT9NOD9NRD9NVz9NYj9NcT9NeT9Ngj9Nij9Nkz9Npj9Ntz9Nxj9N1D9N5z9N7j9N8D9N8T9N/z9NCUBNE0BNGkBNKEBNL0BNMUBNMkBNQEBNR0BNSUBNSkBNWEBNbEBNf0BNkkBNoEBNqkBNtkBNwkBNyUBN3EBN6kBN+EBNB0FNF0FNKkFNNEFNREFNT0FNW0FNa0FNckFNdEFNdUFNg0FNk0FNnkFNrkFNwUFNyUFN10FN5kFN8UFN/0FNBkJNEUJNHUJNJEJNJkJNJ0JNNUJNSEJNTkJNUUJNWUJNbEJNdkJNfkJNjEJNn0JNpUJNqEJNsEJNw0JNykJN0UJN2UJN50JN8kJN+UJNAENNE0NNGkNNKENNL0NNMUNNMkNNQENNSkNNVENNW0NNXUNNXkNNbENNgUNNjENNkkNNlUNNnUNNqUNNvENNx0NN0kNN4ENN70NN9kNN/UNNBURNE0RNG0RNKURNOURNTERNVERNYkRNcERNdkRNeURNgURNkERNo0RNrkRNtURNyERN00RN4kRN7kRN/URNEEVNF0VNGUVNGkVNKEVNOEVNS0VNXkVNcUVNeUVNgkVNiUVNkEVNnEVNqkVNvkVN0kVN5UVN80VN/0VND0ZNGUZNIUZNKkZNPkZNU0ZNWkZNYUZNaEZNakZNa0ZNeUZNgUZNj0ZNlkZNnUZNp0ZNsUZNuEZNv0ZNx0ZN0EZN2EZN5kZN7UZN9EZN+0ZNAkdNDUdNGEdNH0dNIUdNIkdNMEdNQ0dNSUdNTEdNVEdNZ0dNckdNeUdNe0dNfEdNikdNkEdNk0dNm0dNsEdNw0dNy0dN2UdN4EdN50dN7kdN+UdNAUhND0hNI0hNN0hNR0hNUkhNWkhNaEhNb0hNcUhNckhNgEhNi0hNkUhNlEhNnEhNpEhNskhNxUhN2EhN5EhN80hN+UhN/EhNBElND0lNIklNKUlNK0lNLElNOklNSklNXUlNbElNeklNhElNi0lNnklNqklNtElNvElNyklN3UlN7UlN90lN/klNBUpNGUpNIUpNKkpNPUpNUEpNZUpNcUpNd0pNekpNgkpNikpNmEpNnkpNoUpNqUpNuUpNyEpN3EpN40pN6kpN80pNAUtNFEtNH0tNK0tNOUtNSUtNWUtNZEtNb0tNg0tNlktNpEtNrEtNuktNyEtN20tN5ktN8EtN+EtNAUxNCExND0xNFkxNGExNGUxNJ0xNOkxNQUxNVExNYkxNcUxNhExNi0xNjUxNjkxNnExNq0xNsUxNtExNvExNz0xN20xN7kxN+UxNCE1NEE1NGU1NIU1NKk1NPU1NTk1NXU1Na01Nfk1NhU1Nh01NiE1Nlk1NoE1Nqk1NsU1Nv01Nxk1NyE1NyU1N101N3k1N4E1N4U1N701NA05NFk5NKU5NN05NQU5NTU5NWU5NYE5Nc05NgU5Nj05Nnk5Nrk5NwU5Ny05N205N5k5N8k5NAk9lKE0JT00LT00MT00aT00qT000T01ET01XT01fT01tT018T02GT02UT02bT02mT02yT025T027T028T03KT03dT03jT03mT03uT00BUE0LUE0TUE0hUE00UE06UE09UE1FUE1YUE1fUE1mUE1uUE18UE2HUE2OUE2VUE2oUE2vUE29UE3EUE3GUE3HUE3VUE3fUE3pUE3wUE3yUE3zUE0BUU0WUU0hUU0nUU0qUU0yUU0+UU1RUU1cUU1nUU11UU2EUU2LUU2SUU2aUU2oUU2wUU2+UU3OUU3hUU3pUU33UU0FUk0LUk0OUk0WUk0lUk04Uk1DUk1KUk1dUk1oUk13Uk2DUk2SUk2lUk2sUk2uUk2vUk29Uk3NUk3gUk3zUk0GU00OU00XU00eU00lU00xU00/U01TU01nU016U02IU02UU02kU02vU023U03AU03UU03pU03wU033U03+U00AVE0BVE0PVE0XVE0lVE0sVE0zVE09VE1IVE1PVE1WVE1eVE1nVE1vVE19VE2EVE2LVE2SVE2ZVE2kVE2vVE22VE24VE25VE3HVE3aVE3gVE3jVE3rVE3+VE0JVU0QVU0SVU0TVU0hVU0nVU0qVU0yVU1HVU1aVU1iVU1wVU13VU1+VU2FVU2QVU2YVU2mVU26VU3OVU3eVU3pVU3xVU3/VU0GVk0IVk0JVk0XVk0iVk0oVk0rVk0zVk07Vk1JVk1cVk1vVk17Vk2KVk2QVk2TVk2bVk2mVk25Vk3AVk3CVk3DVk3RVk3hVk30Vk0DV00RV00bV00iV001V01BV01LV01TV01hV010V02EV02OV02VV02cV02wV024V03BV03UV03nV038V00IWE0OWE0RWE0ZWE0hWE0vWE01WE04WE1AWE1QWE1fWE1zWE16WE2BWE2KWE2YWE2gWE2mWE2uWE21WE28WE3DWE3JWE3PWE3aWE3iWE3pWE3xWE3yWE35WE0BWU0HWU0MWU0TWU0VWU0ZWU0dWU0kWU0lWU0mWU0oWU0wWU00WU08WU1DWU1MWU1UWU1bWU1cWU1dWU1fWU1oWU1vWU1xWU1yWU16WU2CWU2KWU2QWU2ZWU2gWU2iWU2pWU2rWU2zWU27WU3EWU3LWU3TWU3aWU3bWU3cWU3eWU3jWU3oWU3sWU3zWU36WU37WU38WU3+WU0FWk0GWk0HWk0JWk0UWk0cWk0kWk0rWk0wWk04Wk1AWk1EWk1MWk1TWk1aWk1jWk1qWk1yWk13Wk1+Wk2EWk2MWk2TWk2aWk2bWk2cWk2eWk2lWk2rWk2yWk26Wk3CWk3DWk3MWk3SWk3ZWk3dWk3jWk3rWk3yWk3zWk30Wk32Wk3+Wk0FW00HW00IW00QW00WW00eW00fW00nW00uW00wW00xW005W009W01BW01JW01KW01QW01WW01YW01gW01kW01rW01yW01zW010W012W017W02BW02IW02JW02KW02MW02YW02eW02lW02nW02oW02wW024W02+W03EW03LW03UW03aW03cW03kW03lW03tW03uW031W039W00FXE0GXE0NXE0UXE0WXE0XXE0gXE0oXE0uXE0yXE06XE1AXE1JXE1RXE1aXE1iXE1pXE1qXE1rXE1tXE10XE18XE2EXE2MXE2TXE2VXE2bXE2dXE2lXE2sXE23XE3CXE3KXE3RXE3ZXE3gXE3mXE3tXE3vXE36XE0GXU0MXU0OXU0VXU0WXU0XXU0ZXU0hXU0iXU0mXU0qXU0vXU01XU07XU09XU1EXU1GXU1OXU1PXU1VXU1XXU1dXU1fXU1lXU1rXU1yXU1zXU10XU12XU1+XU2FXU2HXU2IXU2QXU2WXU2dXU2eXU2fXU2hXU2oXU2qXU2rXU23XU2/XU3HXU3IXU3MXU3SXU3UXU3aXU3iXU3jXU3uXU35XU0AXk0GXk0OXk0PXk0WXk0XXk0YXk0aXk0gXk0nXk0pXk0qXk0yXk0zXk07Xk1DXk1LXk1UXk1bXk1dXk1eXk1kXk1sXk1zXk10Xk11Xk13Xk1+Xk2GXk2PXk2WXk2bXk2fXk2nXk2vXk20Xk28Xk29Xk3FXk3MXk3RXk3XXk3ZXk3kXk3rXk3tXk31Xk39Xk0JX00RX00YX00aX00bX00jX00kX00rX00tX00uX001X00+X01JX01PX01RX01ZX2VLCF1y5A4AAChLA0sISwtLDEsQSxdLHEsjSylLL0s6S0JLREtJS1JLWktiS2hLbUt3S3tLf0uKS5JLl0ufS6JLo0unS6xLtEu8S8FLxUvGS8pL0kvXS99L4UvlS+lL6kvuS/VL+Uv+TQYBTQwBTRABTREBTRUBTRwBTSQBTSgBTS0BTTQBTTkBTT0BTUQBTUcBTUgBTUwBTVcBTWIBTWkBTXABTXgBTXwBTX0BTYEBTYYBTYsBTZYBTZgBTZwBTaMBTaoBTa8BTbEBTbYBTbgBTb0BTcgBTc0BTdgBTd8BTeUBTfABTfsBTQQCTQwCTRACTRYCTRoCTR8CTSoCTTECTTcCTToCTTsCTT8CTUICTUcCTU8CTVkCTWECTWcCTXACTXgCTXsCTYACTYgCTZACTZQCTZ8CTaUCTagCTa0CTbUCTbkCTbsCTb8CTcQCTcwCTdICTdsCTeMCTecCTekCTe0CTfcCTfsCTfwCTQADTQcDTQ8DTREDTRUDTRkDTRoDTR4DTSIDTSMDTScDTSoDTS8DTToDTUMDTUoDTVIDTVsDTV4DTWMDTW0DTXEDTXIDTXYDTX4DTYADTYQDTYgDTZADTZMDTZgDTaEDTaUDTaYDTaoDTa4DTa8DTbMDTbsDTcADTccDTc8DTdcDTd8DTeMDTegDTeoDTe4DTfEDTfIDTfYDTf0DTQgETRMETRsETSIETSYETScETSsETTMETTkETUIETUQETUgETVAETVQETV0ETWEETWUETWYETWoETW4ETXkETX0ETYIETYYETYsETZMETZkETZ4ETaMETakETasETa8ETboETcIETcwETdQETdoETd0ETd4ETeIETewETfcETfkETf4ETQkFTQ0FTRAFTRUFTRsFTSYFTTEFTTgFTTsFTUAFTUYFTU4FTVkFTVsFTV8FTWkFTWwFTXEFTXkFTYEFTYQFTYUFTYkFTY4FTZMFTZoFTaIFTacFTa8FTbcFTcIFTccFTdEFTdUFTd0FTeAFTeUFTewFTe8FTfAFTfQFTfsFTQIGTQYGTQsGTQ4GTRMGTRsGTR8GTSQGTScGTSgGTSwGTTQGTToGTT0GTUIGTUQGTUgGTVEGTVsGTWMGTWcGTWwGTW8GTXAGTXEGTXQGTXYGTXgGTXwGTX8GTYMGTYQGTYUGTYgGTYoGTYwGTZAGTZcGTZgGTZkGTZwGTZ4GTaAGTacGTbEGTbIGTbMGTbQGTbUGTbYGTbcGTbgGTbkGTboGTbsGTbwGTb0GTb4GTb8GTcAGTcEGTcIGTcMGTcQGTcUGTcYGTccGTcgGTckGTcoGTcsGTcwGTc0GTc4GTc8GTdAGTdEGTdIGTdMGTdQGTdUGTdYGTdcGTdgGTdkGTdoGTdsGTdwGTd0GTd4GTd8GTeAGTeEGTeIGTeMGTeQGTeUGTeYGTecGTegGTekGTeoGTesGTewGTe0GTe4GTe8GTfAGTfEGTfIGTfMGTfQGTfUGTfYGTfcGTfgGTfkGTfoGTfsGTfwGTf0GTf4GTf8GTQAHTQEHTQIHTQMHTQQHTQUHTQYHTQcHTQgHTQkHTQ0HTSAHTSIHTSsHTS4HTS8HTTcHTUUHTVUHTWUHTXAHTXIHTXsHTY8HTaIHTaQHTbAHTcYHTcgHTdQHTecHTfIHTfwHTQAITQ0ITRQITRsITTMITUYITU0ITWAITWIITW4ITXIITXMITX0ITZAITagITawITa0ITbcITcgITdsITd4ITd8ITecITfoITfwITQUJTQkJTQoJTRQJTRgJTSUJTSkJTTYJTUkJTVoJTV4JTV8JTWkJTWsJTXcJTYoJTaIJTawJTbYJTb0JTcsJTeMJTfsJTQ8KTSIKTTUKTTcKTUMKTU0KTVAKTVEKTVkKTVwKTV0KTWUKTWwKTX8KTY0KTY8KTZsKTZ8KTaAKTaoKTboKTc0KTdcKTecKTekKTfIKTfUKTfYKTf4KTQ4LTSYLTTYLTUALTVALTWMLTXkLTX0LTX4LTYgLTZILTaALTacLTbILTbULTbYLTb4LTdYLTekLTfoLTQ0MTRcMTS0MTUAMTVEMTWQMTWsMTXIMTYgMTZMMTZYMTaEMTbQMTbsMTckMTeEMTesMTfUMTQ0NTRUNTSINTSQNTS0NTT4NTUENTUINTUoNTV0NTV8NTWgNTWoNTXMNTXUNTYENTYUNTYYNTZANTZMNTZ4NTbQNTcoNTdoNTe0NTQMOTQUOTREOTSIOTSYOTScOTTEOTUQOTUYOTU8OTVYOTWkOTWsOTXQOTXgOTXkOTYMOTYYOTYcOTY8OTZMOTZQOTZ4OTbEOTckOTdkOTewOTf8OTRIPTRYPTSMPTSYPTTEPTTQPTTUPTT0PTUsPTV8PTXMPTYYPTZQPTZcPTZgPTaAPTbAPTboPTb4PTcsPTd8PTecPTfQPTfcPTQIQTRoQTTAQTTcQTT4QTUgQTVIQTVUQTWAQTWQQTXEQTYcQTYoQTZUQTZgQTaMQTa4QTbAQTbkQTdEQTeQQTfUQTQgRTRMRTSsRTTwRTUQRTVERTWQRTXoRTYERTYQRTY8RTZoRTbARTcQRTdgRTegRTfMRTQkSTSESTSMSTSwSTT0STVMSTWYSTXkSTXwSTX0STYUSTYkSTYoSTZQSTaUSTacSTbASTcMSTdsSTesSTf4STQITTQMTTQ0TTQ8TTRsTTSUTTSwTTT8TTUITTUMTTUsTTVUTTWsTTX4TTY4TTZgTTZsTTaYTTboTTb4TTcsTTd4TTfETTfkTTQYUTQkUTQoUTRIUTSMUTTkUTUoUTVoUTV4UTV8UTWkUTX0UTYAUTYsUTYwUTaIUTbUUTbcUTcAUTcMUTcQUTcwUTdoUTeoUTfoUTQUVTQcVTRAVTSQVTTcVTTkVTUUVTVsVTV0VTWkVTXwVTYcVTZEVTZUVTaIVTakVTbAVTcgVTdsVTeIVTfUVTfcVTQMWTQcWTQgWTRIWTSUWTT0WTUEWTUIWTUwWTV0WTXAWTXMWTXQWTXwWTY8WTZEWTZoWTZ4WTZ8WTakWTa0WTboWTb4WTcsWTd4WTe8WTfMWTfQWTf4WTQAXTQwXTR8XTTcXTUEXTUsXTVIXTWAXTXgXTZAXTaQXTbcXTcoXTcwXTdgXTeIXTeUXTeYXTe4XTfEXTfIXTfoXTQEYTRQYTSIYTSQYTTAYTTQYTTUYTT8YTU8YTWIYTWwYTXwYTX4YTYcYTYoYTYsYTZMYTaMYTbsYTcsYTdYYTeYYTfkYTQ8ZTRMZTRQZTR4ZTSkZTTcZTT4ZTUkZTUwZTU0ZTVUZTW0ZTYAZTZEZTaQZTa8ZTcUZTdgZTekZTfwZTQMaTQoaTSAaTSsaTS4aTTkaTUwaTVMaTWEaTXkaTYMaTY4aTaYaTa4aTbsaTb0aTcYaTdcaTdoaTdsaTeMaTfYaTfgaTQEbTQMbTQwbTQ4bTRobTR4bTR8bTSkbTSwbTTcbTU0bTWMbTXMbTYYbTZwbTZ4bTaobTbsbTb8bTcAbTcobTd0bTd8bTegbTe8bTQIcTQQcTQ0cTREcTRIcTRwcTR8cTSAcTSgcTSwcTS0cTTccTUocTWIcTXIcTYUcTZgcTascTa8cTbwcTb8cTcocTc0cTc4cTdYcTeQcTfgcTQwdTR8dTS0dTTAdTTEdTTkdTUkdTVQdTVgdTWUdTXkdTYEdTY4dTZEdTZwdTbQdTcodTdEdTdgdTeIdTe0dTfAdTfsdTf8dTQweTSIeTSUeTTAeTTMeTT4eTUkeTUseTVQeTWweTX8eTZAeTaMeTa4eTcYeTdceTd8eTeweTf8eTRUfTRwfTR8fTSofTTUfTUsfTV8fTXMfTYMfTY4fTaQfTbwfTb4fTccfTdgfTe4fTQEgTRQgTRcgTRggTSAgTSQgTSUgTS8gTUAgTUIgTUsgTV4gTXYgTYYgTZkgTZ0gTZ4gTaggTaogTbYgTcAgZShNxyBN2iBN3SBN3iBN5iBN8CBNBiFNGSFNKSFNMyFNNiFNQSFNVSFNWSFNZiFNeSFNjCFNlCFNoSFNpCFNpSFNrSFNviFN1CFN5SFN9SFN+SFN+iFNBCJNGCJNGyJNJiJNJyJNPSJNUCJNUiJNWyJNXiJNXyJNZyJNdSJNhSJNlSJNoCJNoiJNqyJNvyJN0iJN1CJN4CJN9iJN+CJNBCNNFyNNIiNNLCNNMCNNPSNNRCNNSyNNYyNNdiNNfSNNkCNNkiNNniNNoiNNoyNNrSNNwCNN2CNN3CNN3SNN5yNN+CNNCyRNDiRNDyRNFyRNKiRNLCRNNSRNOSRNOiRNRCRNSCRNVSRNWSRNZiRNeSRNiiRNjiRNjyRNmSRNmyRNpyRNuiRN0iRN3CRN5iRN7SRN+yRNEyVNKyVNPyVNUiVNZSVNZyVNcyVNfSVNgCVNgSVNiSVNjCVNjSVNlSVNnCVNryVNvSVNvyVNyyVNzyVN0CVN2iVN6iVN/SVNByZNFyZNGSZNIiZNJSZNJiZNLiZNPiZNViZNZiZNcSZNgSZNlCZNqiZNriZNryZNuSZNxCZN0iZN2SZN5CZN5yZN6CZN8CZNCCdNGydNLCdNPydNSSdNXydNcidNgydNlidNnSdNpCdNuidNxSdNyCdN0ydN5idN7SdN+ydNEyhNHShNJyhNPyhNRyhNVChNVihNXyhNcChNcyhNdChNfChNjyhNkShNmihNnChNpShNpyhNsyhNtyhNuChNwihNxShN0ChN5ihN/ChNDClNHylNNSlNNylNQylNVClNWClNWSlNYylNdilNeClNgSlNiClNmylNnSlNpilNqilNqylNtSlNuClNuSlNwSlNxSlNxilN0ClN4ylN+ylNCypNHipNMSpNRCpNSCpNVSpNWCpNYypNZipNZypNbypNfSpNkSpNpSpNuCpNxipNySpNyipN0ipN4ipN7CpN8CpN/SpNEStNGStNJitNKStNNCtNTCtNYitNaStNcCtNeitNhCtNhytNkitNlitNoytNuStNvCtNxytNyitN1StN4CtN4itN6ytNAyxNFixNJyxNOixNRSxNXSxNbixNdixNgyxNlixNrCxNsyxNtixNwSxNzCxN4ixN9ixNCi1NGi1NJS1NOy1NUy1NVS1NXi1Nby1NhS1NmC1Nqy1Nri1Nry1Nty1Nuy1NvC1Nxi1N1y1N2S1N4i1N9S1NDS5NHS5NMC5NNC5NNS5NPy5NQS5NTS5NVy5NXi5NcS5NdC5NdS5NfS5Nhy5NnS5NsC5NwC5Nyi5NzS5N2C5N7C5N8C5N/S5NEC9NIy9NKy9NOC9NOy9NPC9NRC9NVS9Nay9NfC9NjC9NkC9NkS9Nmy9Nry9Nsi9NvS9Nvi9N1C9N5y9N6S9N8i9N9S9N9i9N/i9NDDBNHDBNLDBNNzBNOTBNQjBNVjBNaTBNazBNdzBNjTBNjzBNmzBNrjBNuTBNwzBNxzBN1DBN2zBN4jBN+jBNDTFNFDFNJzFNKTFNNTFNOTFNOjFNRDFNVzFNbzFNczFNdDFNfjFNjzFNojFNpTFNpjFNrjFNwTFNwzFNzDFN0DFN0TFN2zFN3zFN7DFN8DFN/TFNEDJNITJNJTJNJjJNMDJNMjJNPjJNUTJNaTJNczJNfTJNhDJNkjJNqjJNwjJN1jJN6TJN/DJN/jJNCjNNFDNNFzNNGDNNIDNNIzNNJDNNLDNNMzNNRjNNVDNNVjNNYjNNZjNNZzNNcTNNgTNNlDNNnjNNrjNNsDNNuTNNvDNNvTNNxTNN1TNN7TNN/TNNCDRNGDRNKzRNQTRNRTRNRjRNUDRNWzRNaTRNcDRNezRNfjRNfzRNhzRNnzRNsjRNwzRN1jRN4TRN9zRNCjVNGzVNLjVNNTVNPDVNUjVNXTVNYDVNazVNfjVNhTVNkzVNqzVNtTVNwDVN2DVN4DVN7TVN7zVN+DVNCTZNDDZNDTZNFTZNKDZNKjZNMzZNNTZNPjZNQDZNTDZNUDZNUTZNWzZNXjZNaTZNfzZNlTZNpTZNuDZNzjZN0DZN3DZN7TZN8TZN8jZN/DZNDzdNETdNGjdNITdNNDdNNjdNPzdNQzdNRDdNTjdNUTdNUjdNWjdNXjdNXzdNaTdNfDdNlDdNpDdNtzdNyjdN3TdN4TdN7jdN8TdN/DdN/zdNADhNCDhNFjhNKjhNPjhNUThNXzhNYjhNYzhNazhNezhNhThNiThNljhNqjhNsjhNvzhNwjhNzThN5ThN+zhNAjlNCTlNEzlNHTlNIDlNKzlNLzlNPDlNUjlNVTlNYDlNYzlNbjlNeTlNezlNhDlNnDlNrzlNwDlN0zlN3jlN9jlNBzpNDzpNHDpNLzpNRTpNTDpNTzpNWjpNZTpNezpNjzpNozpNszpNvjpN1DpN7DpN7jpN9zpNCDtNHjtNMTtNRDtNRztNSDtNUDtNVDtNVTtNXztNcDtNcjtNeztNjjtNpjtNtjtNyTtNzTtNzjtN2DtN2jtN5jtN8DtN9ztNCjxNDTxNDjxNFjxNIDxNNjxNSTxNWTxNYzxNZjxNcTxNhTxNiTxNljxNqTxNvDxNxDxN0TxN1DxN1TxN3TxN7jxNBD1NFT1NJT1NKT1NKj1NND1NSD1NSz1NVj1NVz1NbT1NgD1Ngj1Niz1Njj1Njz1Nlz1NpT1NtT1NxT1N0D1N0j1N2z1N7z1NAj5NBD5NED5NJj5NKD5NND5NRz5NUj5NXD5NYD5NbT5NdD5Nez5Nkz5Npj5NrT5NwD5Nwj5Nzj5N0j5N0z5N3T5N8D5NCD9NDD9NDT9NFz9NKD9NOz9NPj9NPz9NRz9NWj9NXD9NZT9NaT9Naj9NdD9NeD9NhT9NiT9Nlj9NqT9Nuj9Nvj9Nvz9NyT9Nyz9N1z9N6j9NAkBNDEBNFkBNHUBNK0BNQ0BNW0BNb0BNgkBNlUBNl0BNo0BNrUBNsEBNsUBNuUBNvEBNvUBNxUBNzEBN30BN7UBN70BN+0BN/0BNAEFNCkFNGkFNLUFNN0FNR0FNSUFNUkFNVUFNVkFNXkFNbkFNhkFNlkFNoUFNsUFNxEFN2kFN3kFN30FN6UFN9EFNAkJNCUJNFEJNF0JNGEJNIEJNOEJNS0JNXEJNb0JNeUJNj0JNokJNs0JNxkJNzUJN1EJN6kJN9UJN+EJNA0NNFkNNHUNNK0NNQ0NNTUNNV0NNb0NNd0NNhENNhkNNj0NNoENNo0NNpENNrENNv0NNwUNNykNNzENN1UNN10NN40NN50NN6ENN8kNN9UNNAERNFkRNLERNPERNT0RNZURNZ0RNc0RNhERNiERNiURNk0RNpkRNqERNsURNuERNy0RNzURN1kRN2kRN20RN5URN6ERN6URN8URN9URN9kRNAEVNE0VNK0VNO0VNTkVNYUVNdEVNeEVNhUVNiEVNk0VNlkVNl0VNn0VNrUVNwUVN1UVN6EVN9kVN+UVN+kVNAkZNEkZNHEZNIEZNLUZNQUZNSUZNVkZNWUZNZEZNfEZNkkZNmUZNoEZNqkZNtEZNt0ZNwkZNxkZN00ZN6UZN7EZN90ZN+kZNBUdNEEdNEkdNG0dNM0dNRkdNV0dNakdNdUdNjUdNnkdNpkdNs0dNxkdN3EdN40dN5kdN8UdN/EdNEkhNJkhNOkhNSkhNVUhNa0hNg0hNhUhNjkhNn0hNtUhNyEhN20hN3khN30hN50hN60hN7EhN9khNB0lNCUlNEklNJUlNPUlNTUlNYElNZElNZUlNb0lNcUlNfUlNh0lNjklNoUlNpElNpUlNrUlNt0lNzUlN4ElN8ElN+klN/UlNCEpNHEpNIEpNLUpNQEpNU0pNW0pNaEpNa0pNbEpNdEpNhUpNm0pNrEpNvEpNwEpNwUpNy0pN30pN4kpN7UpN7kpNBEtNF0tNGUtNIktNJUtNJktNLktNPEtNTEtNXEtNZ0tNaUtNcktNhktNmUtNm0tNp0tNvUtNv0tNy0tN3ktN6UtN80tN90tNBExlKE0LTE0STE0qTE09TE1ETE1XTE1ZTE1lTE1pTE1qTE10TE2HTE2fTE2jTE2kTE2uTE2/TE3STE3VTE3WTE3eTE3xTE3zTE38TE0ATU0BTU0LTU0PTU0cTU0gTU0tTU1ATU1RTU1VTU1WTU1gTU1iTU1uTU2BTU2ZTU2jTU2tTU20TU3CTU3aTU3yTU0GTk0ZTk0sTk0uTk06Tk1ETk1HTk1ITk1QTk1TTk1UTk1cTk1jTk12Tk2ETk2GTk2STk2WTk2XTk2hTk2xTk3ETk3OTk3eTk3gTk3pTk3sTk3tTk31Tk0FT00dT00tT003T01HT01aT01wT010T011T01/T02JT02XT02eT02pT02sT02tT021T03NT03gT03xT00EUE0OUE0kUE03UE1IUE1bUE1iUE1pUE1/UE2KUE2NUE2YUE2rUE2yUE3AUE3YUE3iUE3sUE0EUU0MUU0ZUU0bUU0kUU01UU04UU05UU1BUU1UUU1WUU1fUU1hUU1qUU1sUU14UU18UU19UU2HUU2KUU2VUU2rUU3BUU3RUU3kUU36UU38UU0IUk0ZUk0dUk0eUk0oUk07Uk09Uk1GUk1NUk1gUk1iUk1rUk1vUk1wUk16Uk19Uk1+Uk2GUk2KUk2LUk2VUk2oUk3AUk3QUk3jUk32Uk0JU00NU00aU00dU00oU00rU00sU000U01CU01WU01qU019U02LU02OU02PU02XU02nU02yU022U03DU03XU03fU03sU03vU036U00SVE0oVE0vVE02VE1AVE1LVE1OVE1ZVE1dVE1qVE2AVE2DVE2OVE2RVE2cVE2nVE2pVE2yVE3KVE3dVE3uVE0BVU0MVU0kVU01VU09VU1KVU1dVU1zVU16VU19VU2IVU2TVU2pVU29VU3RVU3hVU3sVU0CVk0aVk0cVk0lVk02Vk1MVk1fVk1yVk11Vk12Vk1+Vk2CVk2DVk2NVk2eVk2gVk2pVk28Vk3UVk3kVk33Vk37Vk38Vk0GV00IV00UV00eV00lV004V007V008V01EV01OV01kV013V02HV02RV02UV02fV02zV023V03EV03XV03qV03yV03/V00CWE0DWE0LWE0cWE0yWE1DWE1TWE1XWE1YWE1iWE12WE15WE2EWE2FWE2cWE2kWE2lWE2qWE2sWE2tWE2yWE25WE3AWE3HWE3NWE3OWE3TWE3eWE3mWE3oWE3tWE32WE34WE39WE0FWU0LWU0QWU0UWU0YWU0cWU0hWU0sWU0zWU04WU1AWU1CWU1HWU1KWU1LWU1QWU1YWU1jWU1mWU1nWU1sWU12WU1+WU2AWU2BWU2GWU2OWU2PWU2UWU2XWU2YWU2dWU2hWU2mWU2qWU2vWU23WU2/WU3CWU3DWU3IWU3KWU3PWU3XWU3iWU3nWU3rWU3wWU33WU0CWk0NWk0YWk0gWk0oWk0qWk0vWk00Wk02Wk03Wk08Wk0+Wk0/Wk1DWk1IWk1QWk1XWk1ZWk1eWk1hWk1iWk1nWk1uWk12Wk17Wk2CWk2DWk2IWk2KWk2LWk2QWk2XWk2iWk2pWk2vWk22Wk2+Wk3HWk3KWk3LWk3QWk3WWk3cWk3hWk3nWk3pWk3qWk3vWk36Wk0CW00MW00UW00aW00jW00rW001W008W01AW01FW01OW01UW01XW01cW01jW01oW01vW016W01/W02FW02QW02WW02cW02dW02iW02sW02uW02vW020W028W029W03CW03DW03IW03KW03PW03SW03TW03YW03bW03gW03pW03yW035W00BXE0KXE0MXE0RXE0bXE0eXE0fXE0kXE0sXE0tXE0xXE02XE0+XE0/XE1EXE1HXE1IXE1NXE1PXE1QXE1VXE1YXE1ZXE1eXE1mXE1xXE14XE2AXE2IXE2QXE2UXE2ZXE2cXE2hXE2jXE2kXE2pXE2wXE27XE3GXE3OXE3VXE3XXE3YXE3dXE3kXE3qXE3uXE3zXE3+XE0EXU0KXU0NXU0SXU0dXU0lXU0pXU0uXU0zXU05XU08XU1BXU1FXU1KXU1TXU1WXU1bXU1eXU1jXU1pXU1qXU1vXU16XU2CXU2MXU2UXU2aXU2lXU2vXU21XU27XU3DXU3LXU3QXU3TXU3YXU3eXU3nXU3yXU39XU0EXk0KXk0TXk0eXk0fXk0kXk0uXk03Xk0/Xk1HXk1JXk1KXk1PXk1SXk1TXk1YXk1iXk1jXk1oXk1wXk17Xk2CXk2KXk2NXk2OXk2TXk2VXk2aXk2eXk2jXk2rXk2tXk2uXk2zXk24Xk3BXk3JXk3QXk3VXk3YXk3dXk3oXk3sXk3xXk35Xk0BX00HX00NX00PX00QX00VX00fX00oX00yX005X008X009X01CX01NX01QX01VX2VLD11y5Q4AAChNbgZNggZNlgZlSxBdcuYOAAAoSyVLK0tkS41NCAFN4QFNEgJNMwJNYwJNoQJNzgJNFgRNNQRNlQRNpQRN1gRNFwVNQgVNfAVNsgVNNgZNXgZNEAdNZwdN6QdNTAlNOAtNigtNqQtNDwxNigxN7QxNsg9NShBNpRBNChFNkRFN6hFNpRRN/BRNfhVN4RZNzRhNIBlNQBlNphlNIhpNhRpNSx1N5B1NQB5NpR5NLB9NhR9NQCJNlyJNGSNNfCRNaCZNuyZN2yZNQSdNvCdNHyhN5CpNfCtN1ytNPCxNwyxNHC1N1y9NLjBNsDBNEzJN/zNNUjRNcjRN2DRNVDVNtzVNfThNFTlNcDlN1TlNXDpNtTpNcD1Nxz1NST5NrD9NmEFN60FNC0JNcUJN7EJNT0NNFEZNrEZNB0dNbEdN80dNTEhNB0tNXktN4EtNQ01NL09NgU9NoE9NBlBNgVBN5FBNqVNNQlRNnlRNA1VNilVN41VNnlhNyFhNBllNuVlNqlpN0VpN4lpNFVtNT1tNgFtN5VxNNF1NZF1NlV1N2V1NBV5lSx5dcucOAAAoTa0GTa4GTa8GTbAGZXWHVQpsYWJlbENvbG9ycugOAABNWl9LBn1y6Q4AAChLCF1y6g4AAChNmFhNmVhNmlhNm1hNnFhNnVhNnlhNn1hNoFhNoVhNolhNo1hNpFhNpVhNplhNp1hNqFhNqVhNqlhNq1hNrFhNrVhNrlhNr1hNsFhNsVhNslhNs1hNtFhNtVhNtlhNt1hNuFhNuVhNulhNu1hNvFhNvVhNvlhNv1hNwFhNwVhNwlhNw1hNxFhNxVhNxlhNx1hNyFhNyVhNylhNy1hNzFhNzVhNzlhNz1hN0FhN0VhN0lhN01hN1FhN1VhN1lhN11hN2FhN2VhN2lhN21hN3FhN3VhN3lhN31hN4FhN4VhN4lhN41hN5FhN5VhN5lhN51hN6FhN6VhN6lhN61hN7FhN7VhN7lhN71hN8FhN8VhN8lhN81hN9FhN9VhN9lhN91hN+FhN+VhN+lhN+1hN/FhN/VhN/lhN/1hNAFlNAVlNAllNA1lNBFlNBVlNBllNB1lNCFlNCVlNCllNC1lNDFlNDVlNDllND1lNEFlNEVlNEllNE1lNFFlNFVlNFllNF1lNGFlNGVlNGllNG1lNHFlNHVlNHllNH1lNIFlNIVlNIllNI1lNJFlNJVlNJllNJ1lNKFlNKVlNKllNK1lNLFlNLVlNLllNL1lNMFlNMVlNMllNM1lNNFlNNVlNNllNN1lNOFlNOVlNOllNO1lNPFlNPVlNPllNP1lNQFlNQVlNQllNQ1lNRFlNRVlNRllNR1lNSFlNSVlNSllNS1lNTFlNTVlNTllNT1lNUFlNUVlNUllNU1lNVFlNVVlNVllNV1lNWFlNWVlNWllNW1lNXFlNXVlNXllNX1lNYFlNYVlNYllNY1lNZFlNZVlNZllNZ1lNaFlNaVlNallNa1lNbFlNbVlNbllNb1lNcFlNcVlNcllNc1lNdFlNdVlNdllNd1lNeFlNeVlNellNe1lNfFlNfVlNfllNf1lNgFlNgVlNgllNg1lNhFlNhVlNhllNh1lNiFlNiVlNillNi1lNjFlNjVlNjllNj1lNkFlNkVlNkllNk1lNlFlNlVlNlllNl1lNmFlNmVlNmllNm1lNnFlNnVlNnllNn1lNoFlNoVlNollNo1lNpFlNpVlNpllNp1lNqFlNqVlNqllNq1lNrFlNrVlNrllNr1lNsFlNsVlNsllNs1lNtFlNtVlNtllNt1lNuFlNuVlNullNu1lNvFlNvVlNvllNv1lNwFlNwVlNwllNw1lNxFlNxVlNxllNx1lNyFlNyVlNyllNy1lNzFlNzVlNzllNz1lN0FlN0VlN0llN01lN1FlN1VlN1llN11lN2FlN2VlN2llN21lN3FlN3VlN3llN31lN4FlN4VlN4llN41lN5FlN5VlN5llN51lN6FlN6VlN6llN61lN7FlN7VlN7llN71lN8FlN8VlN8llN81lN9FlN9VlN9llN91lN+FlN+VlN+llN+1lN/FlN/VlN/llN/1lNAFpNAVpNAlpNA1pNBFpNBVpNBlpNB1pNCFpNCVpNClpNC1pNDFpNDVpNDlpND1pNEFpNEVpNElpNE1pNFFpNFVpNFlpNF1pNGFpNGVpNGlpNG1pNHFpNHVpNHlpNH1pNIFpNIVpNIlpNI1pNJFpNJVpNJlpNJ1pNKFpNKVpNKlpNK1pNLFpNLVpNLlpNL1pNMFpNMVpNMlpNM1pNNFpNNVpNNlpNN1pNOFpNOVpNOlpNO1pNPFpNPVpNPlpNP1pNQFpNQVpNQlpNQ1pNRFpNRVpNRlpNR1pNSFpNSVpNSlpNS1pNTFpNTVpNTlpNT1pNUFpNUVpNUlpNU1pNVFpNVVpNVlpNV1pNWFpNWVpNWlpNW1pNXFpNXVpNXlpNX1pNYFpNYVpNYlpNY1pNZFpNZVpNZlpNZ1pNaFpNaVpNalpNa1pNbFpNbVpNblpNb1pNcFpNcVpNclpNc1pNdFpNdVpNdlpNd1pNeFpNeVpNelpNe1pNfFpNfVpNflpNf1pNgFpNgVpNglpNg1pNhFpNhVpNhlpNh1pNiFpNiVpNilpNi1pNjFpNjVpNjlpNj1pNkFpNkVpNklpNk1pNlFpNlVpNllpNl1pNmFpNmVpNmlpNm1pNnFpNnVpNnlpNn1pNoFpNoVpNolpNo1pNpFpNpVpNplpNp1pNqFpNqVpNqlpNq1pNrFpNrVpNrlpNr1pNsFpNsVpNslpNs1pNtFpNtVpNtlpNt1pNuFpNuVpNulpNu1pNvFpNvVpNvlpNv1pNwFpNwVpNwlpNw1pNxFpNxVpNxlpNx1pNyFpNyVpNylpNy1pNzFpNzVpNzlpNz1pN0FpN0VpN0lpN01pN1FpN1VpN1lpN11pN2FpN2VpN2lpN21pN3FpN3VpN3lpN31pN4FpN4VpN4lpN41pN5FpN5VpN5lpN51pN6FpN6VpN6lpN61pN7FpN7VpN7lpN71pN8FpN8VpN8lpN81pN9FpN9VpN9lpN91pN+FpN+VpN+lpN+1pN/FpN/VpN/lpN/1pNAFtNAVtNAltNA1tNBFtNBVtNBltNB1tNCFtNCVtNCltNC1tNDFtNDVtNDltND1tNEFtNEVtNEltNE1tNFFtNFVtNFltNF1tNGFtNGVtNGltNG1tNHFtNHVtNHltNH1tNIFtNIVtNIltNI1tNJFtNJVtNJltNJ1tNKFtNKVtNKltNK1tNLFtNLVtNLltNL1tNMFtNMVtNMltNM1tNNFtNNVtNNltNN1tNOFtNOVtNOltNO1tNPFtNPVtNPltNP1tNQFtNQVtNQltNQ1tNRFtNRVtNRltNR1tNSFtNSVtNSltNS1tNTFtNTVtNTltNT1tNUFtNUVtNUltNU1tNVFtNVVtNVltNV1tNWFtNWVtNWltNW1tNXFtNXVtNXltNX1tNYFtNYVtNYltNY1tNZFtNZVtNZltNZ1tNaFtNaVtNaltNa1tNbFtNbVtNbltNb1tNcFtNcVtNcltNc1tNdFtNdVtNdltNd1tNeFtNeVtNeltNe1tNfFtNfVtNfltNf1tNgFtNgVtNgltNg1tNhFtNhVtNhltNh1tNiFtNiVtNiltNi1tNjFtNjVtNjltNj1tNkFtNkVtNkltNk1tNlFtNlVtNlltNl1tNmFtNmVtNmltNm1tNnFtNnVtNnltNn1tNoFtNoVtNoltNo1tNpFtNpVtNpltNp1tNqFtNqVtNqltNq1tNrFtNrVtNrltNr1tNsFtNsVtNsltNs1tNtFtNtVtNtltNt1tNuFtNuVtNultNu1tNvFtNvVtNvltNv1tNwFtNwVtNwltNw1tNxFtNxVtNxltNx1tNyFtNyVtNyltNy1tNzFtNzVtNzltNz1tN0FtN0VtN0ltN01tN1FtN1VtN1ltN11tN2FtN2VtN2ltN21tN3FtN3VtN3ltN31tN4FtN4VtN4ltN41tN5FtN5VtN5ltN51tN6FtN6VtN6ltN61tN7FtN7VtN7ltN71tN8FtN8VtN8ltN81tN9FtN9VtN9ltN91tN+FtN+VtN+ltN+1tN/FtN/VtN/ltN/1tNAFxNAVxNAlxNA1xNBFxNBVxNBlxNB1xNCFxNCVxNClxNC1xNDFxNDVxNDlxND1xNEFxNEVxNElxNE1xNFFxNFVxNFlxNF1xNGFxNGVxNGlxNG1xNHFxNHVxNHlxNH1xNIFxNIVxNIlxNI1xNJFxNJVxNJlxNJ1xNKFxNKVxNKlxNK1xNLFxNLVxNLlxNL1xNMFxNMVxNMlxNM1xNNFxNNVxNNlxNN1xNOFxNOVxNOlxNO1xNPFxNPVxNPlxNP1xNQFxNQVxNQlxNQ1xNRFxNRVxNRlxNR1xNSFxNSVxNSlxNS1xNTFxNTVxNTlxNT1xNUFxNUVxNUlxNU1xNVFxNVVxNVlxNV1xNWFxNWVxNWlxNW1xNXFxNXVxNXlxNX1xNYFxNYVxNYlxNY1xNZFxNZVxNZlxNZ1xNaFxNaVxNalxNa1xNbFxNbVxNblxNb1xNcFxNcVxNclxNc1xNdFxNdVxNdlxNd1xNeFxNeVxNelxNe1xNfFxNfVxNflxNf1xlKE2AXE2BXE2CXE2DXE2EXE2FXE2GXE2HXE2IXE2JXE2KXE2LXE2MXE2NXE2OXE2PXE2QXE2RXE2SXE2TXE2UXE2VXE2WXE2XXE2YXE2ZXE2aXE2bXE2cXE2dXE2eXE2fXE2gXE2hXE2iXE2jXE2kXE2lXE2mXE2nXE2oXE2pXE2qXE2rXE2sXE2tXE2uXE2vXE2wXE2xXE2yXE2zXE20XE21XE22XE23XE24XE25XE26XE27XE28XE29XE2+XE2/XE3AXE3BXE3CXE3DXE3EXE3FXE3GXE3HXE3IXE3JXE3KXE3LXE3MXE3NXE3OXE3PXE3QXE3RXE3SXE3TXE3UXE3VXE3WXE3XXE3YXE3ZXE3aXE3bXE3cXE3dXE3eXE3fXE3gXE3hXE3iXE3jXE3kXE3lXE3mXE3nXE3oXE3pXE3qXE3rXE3sXE3tXE3uXE3vXE3wXE3xXE3yXE3zXE30XE31XE32XE33XE34XE35XE36XE37XE38XE39XE3+XE3/XE0AXU0BXU0CXU0DXU0EXU0FXU0GXU0HXU0IXU0JXU0KXU0LXU0MXU0NXU0OXU0PXU0QXU0RXU0SXU0TXU0UXU0VXU0WXU0XXU0YXU0ZXU0aXU0bXU0cXU0dXU0eXU0fXU0gXU0hXU0iXU0jXU0kXU0lXU0mXU0nXU0oXU0pXU0qXU0rXU0sXU0tXU0uXU0vXU0wXU0xXU0yXU0zXU00XU01XU02XU03XU04XU05XU06XU07XU08XU09XU0+XU0/XU1AXU1BXU1CXU1DXU1EXU1FXU1GXU1HXU1IXU1JXU1KXU1LXU1MXU1NXU1OXU1PXU1QXU1RXU1SXU1TXU1UXU1VXU1WXU1XXU1YXU1ZXU1aXU1bXU1cXU1dXU1eXU1fXU1gXU1hXU1iXU1jXU1kXU1lXU1mXU1nXU1oXU1pXU1qXU1rXU1sXU1tXU1uXU1vXU1wXU1xXU1yXU1zXU10XU11XU12XU13XU14XU15XU16XU17XU18XU19XU1+XU1/XU2AXU2BXU2CXU2DXU2EXU2FXU2GXU2HXU2IXU2JXU2KXU2LXU2MXU2NXU2OXU2PXU2QXU2RXU2SXU2TXU2UXU2VXU2WXU2XXU2YXU2ZXU2aXU2bXU2cXU2dXU2eXU2fXU2gXU2hXU2iXU2jXU2kXU2lXU2mXU2nXU2oXU2pXU2qXU2rXU2sXU2tXU2uXU2vXU2wXU2xXU2yXU2zXU20XU21XU22XU23XU24XU25XU26XU27XU28XU29XU2+XU2/XU3AXU3BXU3CXU3DXU3EXU3FXU3GXU3HXU3IXU3JXU3KXU3LXU3MXU3NXU3OXU3PXU3QXU3RXU3SXU3TXU3UXU3VXU3WXU3XXU3YXU3ZXU3aXU3bXU3cXU3dXU3eXU3fXU3gXU3hXU3iXU3jXU3kXU3lXU3mXU3nXU3oXU3pXU3qXU3rXU3sXU3tXU3uXU3vXU3wXU3xXU3yXU3zXU30XU31XU32XU33XU34XU35XU36XU37XU38XU39XU3+XU3/XU0AXk0BXk0CXk0DXk0EXk0FXk0GXk0HXk0IXk0JXk0KXk0LXk0MXk0NXk0OXk0PXk0QXk0RXk0SXk0TXk0UXk0VXk0WXk0XXk0YXk0ZXk0aXk0bXk0cXk0dXk0eXk0fXk0gXk0hXk0iXk0jXk0kXk0lXk0mXk0nXk0oXk0pXk0qXk0rXk0sXk0tXk0uXk0vXk0wXk0xXk0yXk0zXk00Xk01Xk02Xk03Xk04Xk05Xk06Xk07Xk08Xk09Xk0+Xk0/Xk1AXk1BXk1CXk1DXk1EXk1FXk1GXk1HXk1IXk1JXk1KXk1LXk1MXk1NXk1OXk1PXk1QXk1RXk1SXk1TXk1UXk1VXk1WXk1XXk1YXk1ZXk1aXk1bXk1cXk1dXk1eXk1fXk1gXk1hXk1iXk1jXk1kXk1lXk1mXk1nXk1oXk1pXk1qXk1rXk1sXk1tXk1uXk1vXk1wXk1xXk1yXk1zXk10Xk11Xk12Xk13Xk14Xk15Xk16Xk17Xk18Xk19Xk1+Xk1/Xk2AXk2BXk2CXk2DXk2EXk2FXk2GXk2HXk2IXk2JXk2KXk2LXk2MXk2NXk2OXk2PXk2QXk2RXk2SXk2TXk2UXk2VXk2WXk2XXk2YXk2ZXk2aXk2bXk2cXk2dXk2eXk2fXk2gXk2hXk2iXk2jXk2kXk2lXk2mXk2nXk2oXk2pXk2qXk2rXk2sXk2tXk2uXk2vXk2wXk2xXk2yXk2zXk20Xk21Xk22Xk23Xk24Xk25Xk26Xk27Xk28Xk29Xk2+Xk2/Xk3AXk3BXk3CXk3DXk3EXk3FXk3GXk3HXk3IXk3JXk3KXk3LXk3MXk3NXk3OXk3PXk3QXk3RXk3SXk3TXk3UXk3VXk3WXk3XXk3YXk3ZXk3aXk3bXk3cXk3dXk3eXk3fXk3gXk3hXk3iXk3jXk3kXk3lXk3mXk3nXk3oXk3pXk3qXk3rXk3sXk3tXk3uXk3vXk3wXk3xXk3yXk3zXk30Xk31Xk32Xk33Xk34Xk35Xk36Xk37Xk38Xk39Xk3+Xk3/Xk0AX00BX00CX00DX00EX00FX00GX00HX00IX00JX00KX00LX00MX00NX00OX00PX00QX00RX00SX00TX00UX00VX00WX00XX00YX00ZX00aX00bX00cX00dX00eX00fX00gX00hX00iX00jX00kX00lX00mX00nX00oX00pX00qX00rX00sX00tX00uX00vX00wX00xX00yX00zX000X001X002X003X004X005X006X007X008X009X00+X00/X01AX01BX01CX01DX01EX01FX01GX01HX01IX01JX01KX01LX01MX01NX01OX01PX01QX01RX01SX01TX01UX01VX01WX01XX01YX01ZX2VLBF1y6w4AAChLAEsBSwJLA0sESwVLBksHSwhLCUsKSwtLDEsNSw5LD0sQSxFLEksTSxRLFUsWSxdLGEsZSxpLG0scSx1LHksfSyBLIUsiSyNLJEslSyZLJ0soSylLKksrSyxLLUsuSy9LMEsxSzJLM0s0SzVLNks3SzhLOUs6SztLPEs9Sz5LP0tAS0FLQktDS0RLRUtGS0dLSEtJS0pLS0tMS01LTktPS1BLUUtSS1NLVEtVS1ZLV0tYS1lLWktbS1xLXUteS19LYEthS2JLY0tkS2VLZktnS2hLaUtqS2tLbEttS25Lb0twS3FLcktzS3RLdUt2S3dLeEt5S3pLe0t8S31Lfkt/S4BLgUuCS4NLhEuFS4ZLh0uIS4lLikuLS4xLjUuOS49LkEuRS5JLk0uUS5VLlkuXS5hLmUuaS5tLnEudS55Ln0ugS6FLokujS6RLpUumS6dLqEupS6pLq0usS61LrkuvS7BLsUuyS7NLtEu1S7ZLt0u4S7lLuku7S7xLvUu+S79LwEvBS8JLw0vES8VLxkvHS8hLyUvKS8tLzEvNS85Lz0vQS9FL0kvTS9RL1UvWS9dL2EvZS9pL20vcS91L3kvfS+BL4UviS+NL5EvlS+ZL50voS+lL6kvrS+xL7UvuS+9L8EvxS/JL80v0S/VL9kv3S/hL+Uv6S/tL/Ev9S/5L/00AAU0BAU0CAU0DAU0EAU0FAU0GAU0HAU0IAU0JAU0KAU0LAU0MAU0NAU0OAU0PAU0QAU0RAU0SAU0TAU0UAU0VAU0WAU0XAU0YAU0ZAU0aAU0bAU0cAU0dAU0eAU0fAU0gAU0hAU0iAU0jAU0kAU0lAU0mAU0nAU0oAU0pAU0qAU0rAU0sAU0tAU0uAU0vAU0wAU0xAU0yAU0zAU00AU01AU02AU03AU04AU05AU06AU07AU08AU09AU0+AU0/AU1AAU1BAU1CAU1DAU1EAU1FAU1GAU1HAU1IAU1JAU1KAU1LAU1MAU1NAU1OAU1PAU1QAU1RAU1SAU1TAU1UAU1VAU1WAU1XAU1YAU1ZAU1aAU1bAU1cAU1dAU1eAU1fAU1gAU1hAU1iAU1jAU1kAU1lAU1mAU1nAU1oAU1pAU1qAU1rAU1sAU1tAU1uAU1vAU1wAU1xAU1yAU1zAU10AU11AU12AU13AU14AU15AU16AU17AU18AU19AU1+AU1/AU2AAU2BAU2CAU2DAU2EAU2FAU2GAU2HAU2IAU2JAU2KAU2LAU2MAU2NAU2OAU2PAU2QAU2RAU2SAU2TAU2UAU2VAU2WAU2XAU2YAU2ZAU2aAU2bAU2cAU2dAU2eAU2fAU2gAU2hAU2iAU2jAU2kAU2lAU2mAU2nAU2oAU2pAU2qAU2rAU2sAU2tAU2uAU2vAU2wAU2xAU2yAU2zAU20AU21AU22AU23AU24AU25AU26AU27AU28AU29AU2+AU2/AU3AAU3BAU3CAU3DAU3EAU3FAU3GAU3HAU3IAU3JAU3KAU3LAU3MAU3NAU3OAU3PAU3QAU3RAU3SAU3TAU3UAU3VAU3WAU3XAU3YAU3ZAU3aAU3bAU3cAU3dAU3eAU3fAU3gAU3hAU3iAU3jAU3kAU3lAU3mAU3nAU3oAU3pAU3qAU3rAU3sAU3tAU3uAU3vAU3wAU3xAU3yAU3zAU30AU31AU32AU33AU34AU35AU36AU37AU38AU39AU3+AU3/AU0AAk0BAk0CAk0DAk0EAk0FAk0GAk0HAk0IAk0JAk0KAk0LAk0MAk0NAk0OAk0PAk0QAk0RAk0SAk0TAk0UAk0VAk0WAk0XAk0YAk0ZAk0aAk0bAk0cAk0dAk0eAk0fAk0gAk0hAk0iAk0jAk0kAk0lAk0mAk0nAk0oAk0pAk0qAk0rAk0sAk0tAk0uAk0vAk0wAk0xAk0yAk0zAk00Ak01Ak02Ak03Ak04Ak05Ak06Ak07Ak08Ak09Ak0+Ak0/Ak1AAk1BAk1CAk1DAk1EAk1FAk1GAk1HAk1IAk1JAk1KAk1LAk1MAk1NAk1OAk1PAk1QAk1RAk1SAk1TAk1UAk1VAk1WAk1XAk1YAk1ZAk1aAk1bAk1cAk1dAk1eAk1fAk1gAk1hAk1iAk1jAk1kAk1lAk1mAk1nAk1oAk1pAk1qAk1rAk1sAk1tAk1uAk1vAk1wAk1xAk1yAk1zAk10Ak11Ak12Ak13Ak14Ak15Ak16Ak17Ak18Ak19Ak1+Ak1/Ak2AAk2BAk2CAk2DAk2EAk2FAk2GAk2HAk2IAk2JAk2KAk2LAk2MAk2NAk2OAk2PAk2QAk2RAk2SAk2TAk2UAk2VAk2WAk2XAk2YAk2ZAk2aAk2bAk2cAk2dAk2eAk2fAk2gAk2hAk2iAk2jAk2kAk2lAk2mAk2nAk2oAk2pAk2qAk2rAk2sAk2tAk2uAk2vAk2wAk2xAk2yAk2zAk20Ak21Ak22Ak23Ak24Ak25Ak26Ak27Ak28Ak29Ak2+Ak2/Ak3AAk3BAk3CAk3DAk3EAk3FAk3GAk3HAk3IAk3JAk3KAk3LAk3MAk3NAk3OAk3PAk3QAk3RAk3SAk3TAk3UAk3VAk3WAk3XAk3YAk3ZAk3aAk3bAk3cAk3dAk3eAk3fAk3gAk3hAk3iAk3jAk3kAk3lAk3mAk3nAk3oAk3pAk3qAk3rAk3sAk3tAk3uAk3vAk3wAk3xAk3yAk3zAk30Ak31Ak32Ak33Ak34Ak35Ak36Ak37Ak38Ak39Ak3+Ak3/Ak0AA00BA00CA00DA00EA00FA00GA00HA00IA00JA00KA00LA00MA00NA00OA00PA00QA00RA00SA00TA00UA00VA00WA00XA00YA00ZA00aA00bA00cA00dA00eA00fA00gA00hA00iA00jA00kA00lA00mA00nA00oA00pA00qA00rA00sA00tA00uA00vA00wA00xA00yA00zA000A001A002A003A004A005A006A007A008A009A00+A00/A01AA01BA01CA01DA01EA01FA01GA01HA01IA01JA01KA01LA01MA01NA01OA01PA01QA01RA01SA01TA01UA01VA01WA01XA01YA01ZA01aA01bA01cA01dA01eA01fA01gA01hA01iA01jA01kA01lA01mA01nA01oA01pA01qA01rA01sA01tA01uA01vA01wA01xA01yA01zA010A011A012A013A014A015A016A017A018A019A01+A01/A02AA02BA02CA02DA02EA02FA02GA02HA02IA02JA02KA02LA02MA02NA02OA02PA02QA02RA02SA02TA02UA02VA02WA02XA02YA02ZA02aA02bA02cA02dA02eA02fA02gA02hA02iA02jA02kA02lA02mA02nA02oA02pA02qA02rA02sA02tA02uA02vA02wA02xA02yA02zA020A021A022A023A024A025A026A027A028A029A02+A02/A03AA03BA03CA03DA03EA03FA03GA03HA03IA03JA03KA03LA03MA03NA03OA03PA03QA03RA03SA03TA03UA03VA03WA03XA03YA03ZA03aA03bA03cA03dA03eA03fA03gA03hA03iA03jA03kA03lA03mA03nA2UoTegDTekDTeoDTesDTewDTe0DTe4DTe8DTfADTfEDTfIDTfMDTfQDTfUDTfYDTfcDTfgDTfkDTfoDTfsDTfwDTf0DTf4DTf8DTQAETQEETQIETQMETQQETQUETQYETQcETQgETQkETQoETQsETQwETQ0ETQ4ETQ8ETRAETREETRIETRMETRQETRUETRYETRcETRgETRkETRoETRsETRwETR0ETR4ETR8ETSAETSEETSIETSMETSQETSUETSYETScETSgETSkETSoETSsETSwETS0ETS4ETS8ETTAETTEETTIETTMETTQETTUETTYETTcETTgETTkETToETTsETTwETT0ETT4ETT8ETUAETUEETUIETUMETUQETUUETUYETUcETUgETUkETUoETUsETUwETU0ETU4ETU8ETVAETVEETVIETVMETVQETVUETVYETVcETVgETVkETVoETVsETVwETV0ETV4ETV8ETWAETWEETWIETWMETWQETWUETWYETWcETWgETWkETWoETWsETWwETW0ETW4ETW8ETXAETXEETXIETXMETXQETXUETXYETXcETXgETXkETXoETXsETXwETX0ETX4ETX8ETYAETYEETYIETYMETYQETYUETYYETYcETYgETYkETYoETYsETYwETY0ETY4ETY8ETZAETZEETZIETZMETZQETZUETZYETZcETZgETZkETZoETZsETZwETZ0ETZ4ETZ8ETaAETaEETaIETaMETaQETaUETaYETacETagETakETaoETasETawETa0ETa4ETa8ETbAETbEETbIETbMETbQETbUETbYETbcETbgETbkETboETbsETbwETb0ETb4ETb8ETcAETcEETcIETcMETcQETcUETcYETccETcgETckETcoETcsETcwETc0ETc4ETc8ETdAETdEETdIETdMETdQETdUETdYETdcETdgETdkETdoETdsETdwETd0ETd4ETd8ETeAETeEETeIETeMETeQETeUETeYETecETegETekETeoETesETewETe0ETe4ETe8ETfAETfEETfIETfMETfQETfUETfYETfcETfgETfkETfoETfsETfwETf0ETf4ETf8ETQAFTQEFTQIFTQMFTQQFTQUFTQYFTQcFTQgFTQkFTQoFTQsFTQwFTQ0FTQ4FTQ8FTRAFTREFTRIFTRMFTRQFTRUFTRYFTRcFTRgFTRkFTRoFTRsFTRwFTR0FTR4FTR8FTSAFTSEFTSIFTSMFTSQFTSUFTSYFTScFTSgFTSkFTSoFTSsFTSwFTS0FTS4FTS8FTTAFTTEFTTIFTTMFTTQFTTUFTTYFTTcFTTgFTTkFTToFTTsFTTwFTT0FTT4FTT8FTUAFTUEFTUIFTUMFTUQFTUUFTUYFTUcFTUgFTUkFTUoFTUsFTUwFTU0FTU4FTU8FTVAFTVEFTVIFTVMFTVQFTVUFTVYFTVcFTVgFTVkFTVoFTVsFTVwFTV0FTV4FTV8FTWAFTWEFTWIFTWMFTWQFTWUFTWYFTWcFTWgFTWkFTWoFTWsFTWwFTW0FTW4FTW8FTXAFTXEFTXIFTXMFTXQFTXUFTXYFTXcFTXgFTXkFTXoFTXsFTXwFTX0FTX4FTX8FTYAFTYEFTYIFTYMFTYQFTYUFTYYFTYcFTYgFTYkFTYoFTYsFTYwFTY0FTY4FTY8FTZAFTZEFTZIFTZMFTZQFTZUFTZYFTZcFTZgFTZkFTZoFTZsFTZwFTZ0FTZ4FTZ8FTaAFTaEFTaIFTaMFTaQFTaUFTaYFTacFTagFTakFTaoFTasFTawFTa0FTa4FTa8FTbAFTbEFTbIFTbMFTbQFTbUFTbYFTbcFTbgFTbkFTboFTbsFTbwFTb0FTb4FTb8FTcAFTcEFTcIFTcMFTcQFTcUFTcYFTccFTcgFTckFTcoFTcsFTcwFTc0FTc4FTc8FTdAFTdEFTdIFTdMFTdQFTdUFTdYFTdcFTdgFTdkFTdoFTdsFTdwFTd0FTd4FTd8FTeAFTeEFTeIFTeMFTeQFTeUFTeYFTecFTegFTekFTeoFTesFTewFTe0FTe4FTe8FTfAFTfEFTfIFTfMFTfQFTfUFTfYFTfcFTfgFTfkFTfoFTfsFTfwFTf0FTf4FTf8FTQAGTQEGTQIGTQMGTQQGTQUGTQYGTQcGTQgGTQkGTQoGTQsGTQwGTQ0GTQ4GTQ8GTRAGTREGTRIGTRMGTRQGTRUGTRYGTRcGTRgGTRkGTRoGTRsGTRwGTR0GTR4GTR8GTSAGTSEGTSIGTSMGTSQGTSUGTSYGTScGTSgGTSkGTSoGTSsGTSwGTS0GTS4GTS8GTTAGTTEGTTIGTTMGTTQGTTUGTTYGTTcGTTgGTTkGTToGTTsGTTwGTT0GTT4GTT8GTUAGTUEGTUIGTUMGTUQGTUUGTUYGTUcGTUgGTUkGTUoGTUsGTUwGTU0GTU4GTU8GTVAGTVEGTVIGTVMGTVQGTVUGTVYGTVcGTVgGTVkGTVoGTVsGTVwGTV0GTV4GTV8GTWAGTWEGTWIGTWMGTWQGTWUGTWYGTWcGTWgGTWkGTWoGTWsGTWwGTW0GTa0GTa4GTa8GTbAGTbEGTbIGTbMGTbQGTbUGTbYGTbcGTbgGTbkGTboGTbsGTbwGTb0GTb4GTb8GTcAGTcEGTcIGTcMGTcQGTcUGTcYGTccGTcgGTckGTcoGTcsGTcwGTc0GTc4GTc8GTdAGTdEGTdIGTdMGTdQGTdUGTdYGTdcGTdgGTdkGTdoGTdsGTdwGTd0GTd4GTd8GTeAGTeEGTeIGTeMGTeQGTeUGTeYGTecGTegGTekGTeoGTesGTewGTe0GTe4GTe8GTfAGTfEGTfIGTfMGTfQGTfUGTfYGTfcGTfgGTfkGTfoGTfsGTfwGTf0GTf4GTf8GTQAHTQEHTQIHTQMHTQQHTQUHTQYHTQcHTQgHTQkHZUsFXXLsDgAAKE1uBk1vBk1wBk1xBk1yBk1zBk10Bk11Bk12Bk13Bk14Bk15Bk16Bk17Bk18Bk19Bk1+Bk1/Bk2ABk2BBk2CBk2DBk2EBk2FBk2GBk2HBk2IBk2JBk2KBk2LBk2MBk2NBk2OBk2PBk2QBk2RBk2SBk2TBk2UBk2VBk2WBk2XBk2YBk2ZBk2aBk2bBk2cBk2dBk2eBk2fBk2gBk2hBk2iBk2jBk2kBk2lBk2mBk2nBk2oBk2pBk2qBk2rBk2sBmVLB11y7Q4AAChNAUtNAktNA0tNBEtNBUtNBktNB0tNCEtNCUtNCktNC0tNDEtNDUtNDktND0tNEEtNEUtNEktNE0tNFEtNFUtNFktNF0tNGEtNGUtNGktNG0tNHEtNHUtNHktNH0tNIEtNIUtNIktNI0tNJEtNJUtNJktNJ0tNKEtNKUtNKktNK0tNLEtNLUtNLktNL0tNMEtNMUtNMktNM0tNNEtNNUtNNktNN0tNOEtNOUtNOktNO0tNPEtNPUtNPktNP0tNQEtNQUtNQktNQ0tNREtNRUtNRktNR0tNSEtNSUtNSktNS0tNTEtNTUtNTktNT0tNUEtNUUtNUktNU0tNVEtNVUtNVktNV0tNWEtNWUtNWktNW0tNXEtNXUtNXktNX0tNYEtNYUtNYktNY0tNZEtNZUtNZktNZ0tNaEtNaUtNaktNa0tNbEtNbUtNbktNb0tNcEtNcUtNcktNc0tNdEtNdUtNdktNd0tNeEtNeUtNektNe0tNfEtNfUtNfktNf0tNgEtNgUtNgktNg0tNhEtNhUtNhktNh0tNiEtNiUtNiktNi0tNjEtNjUtNjktNj0tNkEtNkUtNkktNk0tNlEtNlUtNlktNl0tNmEtNmUtNmktNm0tNnEtNnUtNnktNn0tNoEtNoUtNoktNo0tNpEtNpUtNpktNp0tNqEtNqUtNqktNq0tNrEtNrUtNrktNr0tNsEtNsUtNsktNs0tNtEtNtUtNtktNt0tNuEtNuUtNuktNu0tNvEtNvUtNvktNv0tNwEtNwUtNwktNw0tNxEtNxUtNxktNx0tNyEtNyUtNyktNy0tNzEtNzUtNzktNz0tN0EtN0UtN0ktN00tN1EtN1UtN1ktN10tN2EtN2UtN2ktN20tN3EtN3UtN3ktN30tN4EtN4UtN4ktN40tN5EtN5UtN5ktN50tN6EtN6UtN6ktN60tN7EtN7UtN7ktN70tN8EtN8UtN8ktN80tN9EtN9UtN9ktN90tN+EtN+UtN+ktN+0tN/EtN/UtN/ktN/0tNAExNAUxNAkxNA0xNBExNBUxNBkxNB0xNCExNCUxNCkxNC0xNDExNDUxNDkxND0xNEExNEUxNEkxNE0xNFExNFUxNFkxNF0xNGExNGUxNGkxNG0xNHExNHUxNHkxNH0xNIExNIUxNIkxNI0xNJExNJUxNJkxNJ0xNKExNKUxNKkxNK0xNLExNLUxNLkxNL0xNMExNMUxNMkxNM0xNNExNNUxNNkxNN0xNOExNOUxNOkxNO0xNPExNPUxNPkxNP0xNQExNQUxNQkxNQ0xNRExNRUxNRkxNR0xNSExNSUxNSkxNS0xNTExNTUxNTkxNT0xNUExNUUxNUkxNU0xNVExNVUxNVkxNV0xNWExNWUxNWkxNW0xNXExNXUxNXkxNX0xNYExNYUxNYkxNY0xNZExNZUxNZkxNZ0xNaExNaUxNakxNa0xNbExNbUxNbkxNb0xNcExNcUxNckxNc0xNdExNdUxNdkxNd0xNeExNeUxNekxNe0xNfExNfUxNfkxNf0xNgExNgUxNgkxNg0xNhExNhUxNhkxNh0xNiExNiUxNikxNi0xNjExNjUxNjkxNj0xNkExNkUxNkkxNk0xNlExNlUxNlkxNl0xNmExNmUxNmkxNm0xNnExNnUxNnkxNn0xNoExNoUxNokxNo0xNpExNpUxNpkxNp0xNqExNqUxNqkxNq0xNrExNrUxNrkxNr0xNsExNsUxNskxNs0xNtExNtUxNtkxNt0xNuExNuUxNukxNu0xNvExNvUxNvkxNv0xNwExNwUxNwkxNw0xNxExNxUxNxkxNx0xNyExNyUxNykxNy0xNzExNzUxNzkxNz0xN0ExN0UxN0kxN00xN1ExN1UxN1kxN10xN2ExN2UxN2kxN20xN3ExN3UxN3kxN30xN4ExN4UxN4kxN40xN5ExN5UxN5kxN50xN6ExN6UxN6kxN60xN7ExN7UxN7kxN70xN8ExN8UxN8kxN80xN9ExN9UxN9kxN90xN+ExN+UxN+kxN+0xN/ExN/UxN/kxN/0xNAE1NAU1NAk1NA01NBE1NBU1NBk1NB01NCE1NCU1NCk1NC01NDE1NDU1NDk1ND01NEE1NEU1NEk1NE01NFE1NFU1NFk1NF01NGE1NGU1NGk1NG01NHE1NHU1NHk1NH01NIE1NIU1NIk1NI01NJE1NJU1NJk1NJ01NKE1NKU1NKk1NK01NLE1NLU1NLk1NL01NME1NMU1NMk1NM01NNE1NNU1NNk1NN01NOE1NOU1NOk1NO01NPE1NPU1NPk1NP01NQE1NQU1NQk1NQ01NRE1NRU1NRk1NR01NSE1NSU1NSk1NS01NTE1NTU1NTk1NT01NUE1NUU1NUk1NU01NVE1NVU1NVk1NV01NWE1NWU1NWk1NW01NXE1NXU1NXk1NX01NYE1NYU1NYk1NY01NZE1NZU1NZk1NZ01NaE1NaU1Nak1Na01NbE1NbU1Nbk1Nb01NcE1NcU1Nck1Nc01NdE1NdU1Ndk1Nd01NeE1NeU1Nek1Ne01NfE1NfU1Nfk1Nf01NgE1NgU1Ngk1Ng01NhE1NhU1Nhk1Nh01NiE1NiU1Nik1Ni01NjE1NjU1Njk1Nj01NkE1NkU1Nkk1Nk01NlE1NlU1Nlk1Nl01NmE1NmU1Nmk1Nm01NnE1NnU1Nnk1Nn01NoE1NoU1Nok1No01NpE1NpU1Npk1Np01NqE1NqU1Nqk1Nq01NrE1NrU1Nrk1Nr01NsE1NsU1Nsk1Ns01NtE1NtU1Ntk1Nt01NuE1NuU1Nuk1Nu01NvE1NvU1Nvk1Nv01NwE1NwU1Nwk1Nw01NxE1NxU1Nxk1Nx01NyE1NyU1Nyk1Ny01NzE1NzU1Nzk1Nz01N0E1N0U1N0k1N001N1E1N1U1N1k1N101N2E1N2U1N2k1N201N3E1N3U1N3k1N301N4E1N4U1N4k1N401N5E1N5U1N5k1N501N6E1N6U1N6k1N601N7E1N7U1N7k1N701N8E1N8U1N8k1N801N9E1N9U1N9k1N901N+E1N+U1N+k1N+01N/E1N/U1N/k1N/01NAE5NAU5NAk5NA05NBE5NBU5NBk5NB05NCE5NCU5NCk5NC05NDE5NDU5NDk5ND05NEE5NEU5NEk5NE05NFE5NFU5NFk5NF05NGE5NGU5NGk5NG05NHE5NHU5NHk5NH05NIE5NIU5NIk5NI05NJE5NJU5NJk5NJ05NKE5NKU5NKk5NK05NLE5NLU5NLk5NL05NME5NMU5NMk5NM05NNE5NNU5NNk5NN05NOE5NOU5NOk5NO05NPE5NPU5NPk5NP05NQE5NQU5NQk5NQ05NRE5NRU5NRk5NR05NSE5NSU5NSk5NS05NTE5NTU5NTk5NT05NUE5NUU5NUk5NU05NVE5NVU5NVk5NV05NWE5NWU5NWk5NW05NXE5NXU5NXk5NX05NYE5NYU5NYk5NY05NZE5NZU5NZk5NZ05NaE5NaU5Nak5Na05NbE5NbU5Nbk5Nb05NcE5NcU5Nck5Nc05NdE5NdU5Ndk5Nd05NeE5NeU5Nek5Ne05NfE5NfU5Nfk5Nf05NgE5NgU5Ngk5Ng05NhE5NhU5Nhk5Nh05NiE5NiU5Nik5Ni05NjE5NjU5Njk5Nj05NkE5NkU5Nkk5Nk05NlE5NlU5Nlk5Nl05NmE5NmU5Nmk5Nm05NnE5NnU5Nnk5Nn05NoE5NoU5Nok5No05NpE5NpU5Npk5Np05NqE5NqU5Nqk5Nq05NrE5NrU5Nrk5Nr05NsE5NsU5Nsk5Ns05NtE5NtU5Ntk5Nt05NuE5NuU5Nuk5Nu05NvE5NvU5Nvk5Nv05NwE5NwU5Nwk5Nw05NxE5NxU5Nxk5Nx05NyE5NyU5Nyk5Ny05NzE5NzU5Nzk5Nz05N0E5N0U5N0k5N005N1E5N1U5N1k5N105N2E5N2U5N2k5N205N3E5N3U5N3k5N305N4E5N4U5N4k5N405N5E5N5U5N5k5N505N6E5lKE3pTk3qTk3rTk3sTk3tTk3uTk3vTk3wTk3xTk3yTk3zTk30Tk31Tk32Tk33Tk34Tk35Tk36Tk37Tk38Tk39Tk3+Tk3/Tk0AT00BT00CT00DT00ET00FT00GT00HT00IT00JT00KT00LT00MT00NT00OT00PT00QT00RT00ST00TT00UT00VT00WT00XT00YT00ZT00aT00bT00cT00dT00eT00fT00gT00hT00iT00jT00kT00lT00mT00nT00oT00pT00qT00rT00sT00tT00uT00vT00wT00xT00yT00zT000T001T002T003T004T005T006T007T008T009T00+T00/T01AT01BT01CT01DT01ET01FT01GT01HT01IT01JT01KT01LT01MT01NT01OT01PT01QT01RT01ST01TT01UT01VT01WT01XT01YT01ZT01aT01bT01cT01dT01eT01fT01gT01hT01iT01jT01kT01lT01mT01nT01oT01pT01qT01rT01sT01tT01uT01vT01wT01xT01yT01zT010T011T012T013T014T015T016T017T018T019T01+T01/T02AT02BT02CT02DT02ET02FT02GT02HT02IT02JT02KT02LT02MT02NT02OT02PT02QT02RT02ST02TT02UT02VT02WT02XT02YT02ZT02aT02bT02cT02dT02eT02fT02gT02hT02iT02jT02kT02lT02mT02nT02oT02pT02qT02rT02sT02tT02uT02vT02wT02xT02yT02zT020T021T022T023T024T025T026T027T028T029T02+T02/T03AT03BT03CT03DT03ET03FT03GT03HT03IT03JT03KT03LT03MT03NT03OT03PT03QT03RT03ST03TT03UT03VT03WT03XT03YT03ZT03aT03bT03cT03dT03eT03fT03gT03hT03iT03jT03kT03lT03mT03nT03oT03pT03qT03rT03sT03tT03uT03vT03wT03xT03yT03zT030T031T032T033T034T035T036T037T038T039T03+T03/T00AUE0BUE0CUE0DUE0EUE0FUE0GUE0HUE0IUE0JUE0KUE0LUE0MUE0NUE0OUE0PUE0QUE0RUE0SUE0TUE0UUE0VUE0WUE0XUE0YUE0ZUE0aUE0bUE0cUE0dUE0eUE0fUE0gUE0hUE0iUE0jUE0kUE0lUE0mUE0nUE0oUE0pUE0qUE0rUE0sUE0tUE0uUE0vUE0wUE0xUE0yUE0zUE00UE01UE02UE03UE04UE05UE06UE07UE08UE09UE0+UE0/UE1AUE1BUE1CUE1DUE1EUE1FUE1GUE1HUE1IUE1JUE1KUE1LUE1MUE1NUE1OUE1PUE1QUE1RUE1SUE1TUE1UUE1VUE1WUE1XUE1YUE1ZUE1aUE1bUE1cUE1dUE1eUE1fUE1gUE1hUE1iUE1jUE1kUE1lUE1mUE1nUE1oUE1pUE1qUE1rUE1sUE1tUE1uUE1vUE1wUE1xUE1yUE1zUE10UE11UE12UE13UE14UE15UE16UE17UE18UE19UE1+UE1/UE2AUE2BUE2CUE2DUE2EUE2FUE2GUE2HUE2IUE2JUE2KUE2LUE2MUE2NUE2OUE2PUE2QUE2RUE2SUE2TUE2UUE2VUE2WUE2XUE2YUE2ZUE2aUE2bUE2cUE2dUE2eUE2fUE2gUE2hUE2iUE2jUE2kUE2lUE2mUE2nUE2oUE2pUE2qUE2rUE2sUE2tUE2uUE2vUE2wUE2xUE2yUE2zUE20UE21UE22UE23UE24UE25UE26UE27UE28UE29UE2+UE2/UE3AUE3BUE3CUE3DUE3EUE3FUE3GUE3HUE3IUE3JUE3KUE3LUE3MUE3NUE3OUE3PUE3QUE3RUE3SUE3TUE3UUE3VUE3WUE3XUE3YUE3ZUE3aUE3bUE3cUE3dUE3eUE3fUE3gUE3hUE3iUE3jUE3kUE3lUE3mUE3nUE3oUE3pUE3qUE3rUE3sUE3tUE3uUE3vUE3wUE3xUE3yUE3zUE30UE31UE32UE33UE34UE35UE36UE37UE38UE39UE3+UE3/UE0AUU0BUU0CUU0DUU0EUU0FUU0GUU0HUU0IUU0JUU0KUU0LUU0MUU0NUU0OUU0PUU0QUU0RUU0SUU0TUU0UUU0VUU0WUU0XUU0YUU0ZUU0aUU0bUU0cUU0dUU0eUU0fUU0gUU0hUU0iUU0jUU0kUU0lUU0mUU0nUU0oUU0pUU0qUU0rUU0sUU0tUU0uUU0vUU0wUU0xUU0yUU0zUU00UU01UU02UU03UU04UU05UU06UU07UU08UU09UU0+UU0/UU1AUU1BUU1CUU1DUU1EUU1FUU1GUU1HUU1IUU1JUU1KUU1LUU1MUU1NUU1OUU1PUU1QUU1RUU1SUU1TUU1UUU1VUU1WUU1XUU1YUU1ZUU1aUU1bUU1cUU1dUU1eUU1fUU1gUU1hUU1iUU1jUU1kUU1lUU1mUU1nUU1oUU1pUU1qUU1rUU1sUU1tUU1uUU1vUU1wUU1xUU1yUU1zUU10UU11UU12UU13UU14UU15UU16UU17UU18UU19UU1+UU1/UU2AUU2BUU2CUU2DUU2EUU2FUU2GUU2HUU2IUU2JUU2KUU2LUU2MUU2NUU2OUU2PUU2QUU2RUU2SUU2TUU2UUU2VUU2WUU2XUU2YUU2ZUU2aUU2bUU2cUU2dUU2eUU2fUU2gUU2hUU2iUU2jUU2kUU2lUU2mUU2nUU2oUU2pUU2qUU2rUU2sUU2tUU2uUU2vUU2wUU2xUU2yUU2zUU20UU21UU22UU23UU24UU25UU26UU27UU28UU29UU2+UU2/UU3AUU3BUU3CUU3DUU3EUU3FUU3GUU3HUU3IUU3JUU3KUU3LUU3MUU3NUU3OUU3PUU3QUU3RUU3SUU3TUU3UUU3VUU3WUU3XUU3YUU3ZUU3aUU3bUU3cUU3dUU3eUU3fUU3gUU3hUU3iUU3jUU3kUU3lUU3mUU3nUU3oUU3pUU3qUU3rUU3sUU3tUU3uUU3vUU3wUU3xUU3yUU3zUU30UU31UU32UU33UU34UU35UU36UU37UU38UU39UU3+UU3/UU0AUk0BUk0CUk0DUk0EUk0FUk0GUk0HUk0IUk0JUk0KUk0LUk0MUk0NUk0OUk0PUk0QUk0RUk0SUk0TUk0UUk0VUk0WUk0XUk0YUk0ZUk0aUk0bUk0cUk0dUk0eUk0fUk0gUk0hUk0iUk0jUk0kUk0lUk0mUk0nUk0oUk0pUk0qUk0rUk0sUk0tUk0uUk0vUk0wUk0xUk0yUk0zUk00Uk01Uk02Uk03Uk04Uk05Uk06Uk07Uk08Uk09Uk0+Uk0/Uk1AUk1BUk1CUk1DUk1EUk1FUk1GUk1HUk1IUk1JUk1KUk1LUk1MUk1NUk1OUk1PUk1QUk1RUk1SUk1TUk1UUk1VUk1WUk1XUk1YUk1ZUk1aUk1bUk1cUk1dUk1eUk1fUk1gUk1hUk1iUk1jUk1kUk1lUk1mUk1nUk1oUk1pUk1qUk1rUk1sUk1tUk1uUk1vUk1wUk1xUk1yUk1zUk10Uk11Uk12Uk13Uk14Uk15Uk16Uk17Uk18Uk19Uk1+Uk1/Uk2AUk2BUk2CUk2DUk2EUk2FUk2GUk2HUk2IUk2JUk2KUk2LUk2MUk2NUk2OUk2PUk2QUk2RUk2SUk2TUk2UUk2VUk2WUk2XUk2YUk2ZUk2aUk2bUk2cUk2dUk2eUk2fUk2gUk2hUk2iUk2jUk2kUk2lUk2mUk2nUk2oUk2pUk2qUk2rUk2sUk2tUk2uUk2vUk2wUk2xUk2yUk2zUk20Uk21Uk22Uk23Uk24Uk25Uk26Uk27Uk28Uk29Uk2+Uk2/Uk3AUk3BUk3CUk3DUk3EUk3FUk3GUk3HUk3IUk3JUk3KUk3LUk3MUk3NUk3OUk3PUk3QUmUoTdFSTdJSTdNSTdRSTdVSTdZSTddSTdhSTdlSTdpSTdtSTdxSTd1STd5STd9STeBSTeFSTeJSTeNSTeRSTeVSTeZSTedSTehSTelSTepSTetSTexSTe1STe5STe9STfBSTfFSTfJSTfNSTfRSTfVSTfZSTfdSTfhSTflSTfpSTftSTfxSTf1STf5STf9STQBTTQFTTQJTTQNTTQRTTQVTTQZTTQdTTQhTTQlTTQpTTQtTTQxTTQ1TTQ5TTQ9TTRBTTRFTTRJTTRNTTRRTTRVTTRZTTRdTTRhTTRlTTRpTTRtTTRxTTR1TTR5TTR9TTSBTTSFTTSJTTSNTTSRTTSVTTSZTTSdTTShTTSlTTSpTTStTTSxTTS1TTS5TTS9TTTBTTTFTTTJTTTNTTTRTTTVTTTZTTTdTTThTTTlTTTpTTTtTTTxTTT1TTT5TTT9TTUBTTUFTTUJTTUNTTURTTUVTTUZTTUdTTUhTTUlTTUpTTUtTTUxTTU1TTU5TTU9TTVBTTVFTTVJTTVNTTVRTTVVTTVZTTVdTTVhTTVlTTVpTTVtTTVxTTV1TTV5TTV9TTWBTTWFTTWJTTWNTTWRTTWVTTWZTTWdTTWhTTWlTTWpTTWtTTWxTTW1TTW5TTW9TTXBTTXFTTXJTTXNTTXRTTXVTTXZTTXdTTXhTTXlTTXpTTXtTTXxTTX1TTX5TTX9TTYBTTYFTTYJTTYNTTYRTTYVTTYZTTYdTTYhTTYlTTYpTTYtTTYxTTY1TTY5TTY9TTZBTTZFTTZJTTZNTTZRTTZVTTZZTTZdTTZhTTZlTTZpTTZtTTZxTTZ1TTZ5TTZ9TTaBTTaFTTaJTTaNTTaRTTaVTTaZTTadTTahTTalTTapTTatTTaxTTa1TTa5TTa9TTbBTTbFTTbJTTbNTTbRTTbVTTbZTTbdTTbhTTblTTbpTTbtTTbxTTb1TTb5TTb9TTcBTTcFTTcJTTcNTTcRTTcVTTcZTTcdTTchTTclTTcpTTctTTcxTTc1TTc5TTc9TTdBTTdFTTdJTTdNTTdRTTdVTTdZTTddTTdhTTdlTTdpTTdtTTdxTTd1TTd5TTd9TTeBTTeFTTeJTTeNTTeRTTeVTTeZTTedTTehTTelTTepTTetTTexTTe1TTe5TTe9TTfBTTfFTTfJTTfNTTfRTTfVTTfZTTfdTTfhTTflTTfpTTftTTfxTTf1TTf5TTf9TTQBUTQFUTQJUTQNUTQRUTQVUTQZUTQdUTQhUTQlUTQpUTQtUTQxUTQ1UTQ5UTQ9UTRBUTRFUTRJUTRNUTRRUTRVUTRZUTRdUTRhUTRlUTRpUTRtUTRxUTR1UTR5UTR9UTSBUTSFUTSJUTSNUTSRUTSVUTSZUTSdUTShUTSlUTSpUTStUTSxUTS1UTS5UTS9UTTBUTTFUTTJUTTNUTTRUTTVUTTZUTTdUTThUTTlUTTpUTTtUTTxUTT1UTT5UTT9UTUBUTUFUTUJUTUNUTURUTUVUTUZUTUdUTUhUTUlUTUpUTUtUTUxUTU1UTU5UTU9UTVBUTVFUTVJUTVNUTVRUTVVUTVZUTVdUTVhUTVlUTVpUTVtUTVxUTV1UTV5UTV9UTWBUTWFUTWJUTWNUTWRUTWVUTWZUTWdUTWhUTWlUTWpUTWtUTWxUTW1UTW5UTW9UTXBUTXFUTXJUTXNUTXRUTXVUTXZUTXdUTXhUTXlUTXpUTXtUTXxUTX1UTX5UTX9UTYBUTYFUTYJUTYNUTYRUTYVUTYZUTYdUTYhUTYlUTYpUTYtUTYxUTY1UTY5UTY9UTZBUTZFUTZJUTZNUTZRUTZVUTZZUTZdUTZhUTZlUTZpUTZtUTZxUTZ1UTZ5UTZ9UTaBUTaFUTaJUTaNUTaRUTaVUTaZUTadUTahUTalUTapUTatUTaxUTa1UTa5UTa9UTbBUTbFUTbJUTbNUTbRUTbVUTbZUTbdUTbhUTblUTbpUTbtUTbxUTb1UTb5UTb9UTcBUTcFUTcJUTcNUTcRUTcVUTcZUTcdUTchUTclUTcpUTctUTcxUTc1UTc5UTc9UTdBUTdFUTdJUTdNUTdRUTdVUTdZUTddUTdhUTdlUTdpUTdtUTdxUTd1UTd5UTd9UTeBUTeFUTeJUTeNUTeRUTeVUTeZUTedUTehUTelUTepUTetUTexUTe1UTe5UTe9UTfBUTfFUTfJUTfNUTfRUTfVUTfZUTfdUTfhUTflUTfpUTftUTfxUTf1UTf5UTf9UTQBVTQFVTQJVTQNVTQRVTQVVTQZVTQdVTQhVTQlVTQpVTQtVTQxVTQ1VTQ5VTQ9VTRBVTRFVTRJVTRNVTRRVTRVVTRZVTRdVTRhVTRlVTRpVTRtVTRxVTR1VTR5VTR9VTSBVTSFVTSJVTSNVTSRVTSVVTSZVTSdVTShVTSlVTSpVTStVTSxVTS1VTS5VTS9VTTBVTTFVTTJVTTNVTTRVTTVVTTZVTTdVTThVTTlVTTpVTTtVTTxVTT1VTT5VTT9VTUBVTUFVTUJVTUNVTURVTUVVTUZVTUdVTUhVTUlVTUpVTUtVTUxVTU1VTU5VTU9VTVBVTVFVTVJVTVNVTVRVTVVVTVZVTVdVTVhVTVlVTVpVTVtVTVxVTV1VTV5VTV9VTWBVTWFVTWJVTWNVTWRVTWVVTWZVTWdVTWhVTWlVTWpVTWtVTWxVTW1VTW5VTW9VTXBVTXFVTXJVTXNVTXRVTXVVTXZVTXdVTXhVTXlVTXpVTXtVTXxVTX1VTX5VTX9VTYBVTYFVTYJVTYNVTYRVTYVVTYZVTYdVTYhVTYlVTYpVTYtVTYxVTY1VTY5VTY9VTZBVTZFVTZJVTZNVTZRVTZVVTZZVTZdVTZhVTZlVTZpVTZtVTZxVTZ1VTZ5VTZ9VTaBVTaFVTaJVTaNVTaRVTaVVTaZVTadVTahVTalVTapVTatVTaxVTa1VTa5VTa9VTbBVTbFVTbJVTbNVTbRVTbVVTbZVTbdVTbhVTblVTbpVTbtVTbxVTb1VTb5VTb9VTcBVTcFVTcJVTcNVTcRVTcVVTcZVTcdVTchVTclVTcpVTctVTcxVTc1VTc5VTc9VTdBVTdFVTdJVTdNVTdRVTdVVTdZVTddVTdhVTdlVTdpVTdtVTdxVTd1VTd5VTd9VTeBVTeFVTeJVTeNVTeRVTeVVTeZVTedVTehVTelVTepVTetVTexVTe1VTe5VTe9VTfBVTfFVTfJVTfNVTfRVTfVVTfZVTfdVTfhVTflVTfpVTftVTfxVTf1VTf5VTf9VTQBWTQFWTQJWTQNWTQRWTQVWTQZWTQdWTQhWTQlWTQpWTQtWTQxWTQ1WTQ5WTQ9WTRBWTRFWTRJWTRNWTRRWTRVWTRZWTRdWTRhWTRlWTRpWTRtWTRxWTR1WTR5WTR9WTSBWTSFWTSJWTSNWTSRWTSVWTSZWTSdWTShWTSlWTSpWTStWTSxWTS1WTS5WTS9WTTBWTTFWTTJWTTNWTTRWTTVWTTZWTTdWTThWTTlWTTpWTTtWTTxWTT1WTT5WTT9WTUBWTUFWTUJWTUNWTURWTUVWTUZWTUdWTUhWTUlWTUpWTUtWTUxWTU1WTU5WTU9WTVBWTVFWTVJWTVNWTVRWTVVWTVZWTVdWTVhWTVlWTVpWTVtWTVxWTV1WTV5WTV9WTWBWTWFWTWJWTWNWTWRWTWVWTWZWTWdWTWhWTWlWTWpWTWtWTWxWTW1WTW5WTW9WTXBWTXFWTXJWTXNWTXRWTXVWTXZWTXdWTXhWTXlWTXpWTXtWTXxWTX1WTX5WTX9WTYBWTYFWTYJWTYNWTYRWTYVWTYZWTYdWTYhWTYlWTYpWTYtWTYxWTY1WTY5WTY9WTZBWTZFWTZJWTZNWTZRWTZVWTZZWTZdWTZhWTZlWTZpWTZtWTZxWTZ1WTZ5WTZ9WTaBWTaFWTaJWTaNWTaRWTaVWTaZWTadWTahWTalWTapWTatWTaxWTa1WTa5WTa9WTbBWTbFWTbJWTbNWTbRWTbVWTbZWTbdWTbhWZShNuVZNulZNu1ZNvFZNvVZNvlZNv1ZNwFZNwVZNwlZNw1ZNxFZNxVZNxlZNx1ZNyFZNyVZNylZNy1ZNzFZNzVZNzlZNz1ZN0FZN0VZN0lZN01ZN1FZN1VZN1lZN11ZN2FZN2VZN2lZN21ZN3FZN3VZN3lZN31ZN4FZN4VZN4lZN41ZN5FZN5VZN5lZN51ZN6FZN6VZN6lZN61ZN7FZN7VZN7lZN71ZN8FZN8VZN8lZN81ZN9FZN9VZN9lZN91ZN+FZN+VZN+lZN+1ZN/FZN/VZN/lZN/1ZNAFdNAVdNAldNA1dNBFdNBVdNBldNB1dNCFdNCVdNCldNC1dNDFdNDVdNDldND1dNEFdNEVdNEldNE1dNFFdNFVdNFldNF1dNGFdNGVdNGldNG1dNHFdNHVdNHldNH1dNIFdNIVdNIldNI1dNJFdNJVdNJldNJ1dNKFdNKVdNKldNK1dNLFdNLVdNLldNL1dNMFdNMVdNMldNM1dNNFdNNVdNNldNN1dNOFdNOVdNOldNO1dNPFdNPVdNPldNP1dNQFdNQVdNQldNQ1dNRFdNRVdNRldNR1dNSFdNSVdNSldNS1dNTFdNTVdNTldNT1dNUFdNUVdNUldNU1dNVFdNVVdNVldNV1dNWFdNWVdNWldNW1dNXFdNXVdNXldNX1dNYFdNYVdNYldNY1dNZFdNZVdNZldNZ1dNaFdNaVdNaldNa1dNbFdNbVdNbldNb1dNcFdNcVdNcldNc1dNdFdNdVdNdldNd1dNeFdNeVdNeldNe1dNfFdNfVdNfldNf1dNgFdNgVdNgldNg1dNhFdNhVdNhldNh1dNiFdNiVdNildNi1dNjFdNjVdNjldNj1dNkFdNkVdNkldNk1dNlFdNlVdNlldNl1dNmFdNmVdNmldNm1dNnFdNnVdNnldNn1dNoFdNoVdNoldNo1dNpFdNpVdNpldNp1dNqFdNqVdNqldNq1dNrFdNrVdNrldNr1dNsFdNsVdNsldNs1dNtFdNtVdNtldNt1dNuFdNuVdNuldNu1dNvFdNvVdNvldNv1dNwFdNwVdNwldNw1dNxFdNxVdNxldNx1dNyFdNyVdNyldNy1dNzFdNzVdNzldNz1dN0FdN0VdN0ldN01dN1FdN1VdN1ldN11dN2FdN2VdN2ldN21dN3FdN3VdN3ldN31dN4FdN4VdN4ldN41dN5FdN5VdN5ldN51dN6FdN6VdN6ldN61dN7FdN7VdN7ldN71dN8FdN8VdN8ldN81dN9FdN9VdN9ldN91dN+FdN+VdN+ldN+1dN/FdN/VdN/ldN/1dNAFhNAVhNAlhNA1hNBFhNBVhNBlhNB1hNCFhNCVhNClhNC1hNDFhNDVhNDlhND1hNEFhNEVhNElhNE1hNFFhNFVhNFlhNF1hNGFhNGVhNGlhNG1hNHFhNHVhNHlhNH1hNIFhNIVhNIlhNI1hNJFhNJVhNJlhNJ1hNKFhNKVhNKlhNK1hNLFhNLVhNLlhNL1hNMFhNMVhNMlhNM1hNNFhNNVhNNlhNN1hNOFhNOVhNOlhNO1hNPFhNPVhNPlhNP1hNQFhNQVhNQlhNQ1hNRFhNRVhNRlhNR1hNSFhNSVhNSlhNS1hNTFhNTVhNTlhNT1hNUFhNUVhNUlhNU1hNVFhNVVhNVlhNV1hNWFhNWVhNWlhNW1hNXFhNXVhNXlhNX1hNYFhNYVhNYlhNY1hNZFhNZVhNZlhNZ1hNaFhNaVhNalhNa1hNbFhNbVhNblhNb1hNcFhNcVhNclhNc1hNdFhNdVhNdlhNd1hNeFhNeVhNelhNe1hNfFhNfVhNflhNf1hNgFhNgVhNglhNg1hNhFhNhVhNhlhNh1hNiFhNiVhNilhNi1hNjFhNjVhNjlhNj1hNkFhNkVhNklhNk1hNlFhNlVhNllhNl1hldYdVDHN1cmZhY2VDb2xvcnLuDgAATVpfSwZ9cu8OAAAoSwhdcvAOAAAoTZhYTZlYTZpYTZtYTZxYTZ1YTZ5YTZ9YTaBYTaFYTaJYTaNYTaRYTaVYTaZYTadYTahYTalYTapYTatYTaxYTa1YTa5YTa9YTbBYTbFYTbJYTbNYTbRYTbVYTbZYTbdYTbhYTblYTbpYTbtYTbxYTb1YTb5YTb9YTcBYTcFYTcJYTcNYTcRYTcVYTcZYTcdYTchYTclYTcpYTctYTcxYTc1YTc5YTc9YTdBYTdFYTdJYTdNYTdRYTdVYTdZYTddYTdhYTdlYTdpYTdtYTdxYTd1YTd5YTd9YTeBYTeFYTeJYTeNYTeRYTeVYTeZYTedYTehYTelYTepYTetYTexYTe1YTe5YTe9YTfBYTfFYTfJYTfNYTfRYTfVYTfZYTfdYTfhYTflYTfpYTftYTfxYTf1YTf5YTf9YTQBZTQFZTQJZTQNZTQRZTQVZTQZZTQdZTQhZTQlZTQpZTQtZTQxZTQ1ZTQ5ZTQ9ZTRBZTRFZTRJZTRNZTRRZTRVZTRZZTRdZTRhZTRlZTRpZTRtZTRxZTR1ZTR5ZTR9ZTSBZTSFZTSJZTSNZTSRZTSVZTSZZTSdZTShZTSlZTSpZTStZTSxZTS1ZTS5ZTS9ZTTBZTTFZTTJZTTNZTTRZTTVZTTZZTTdZTThZTTlZTTpZTTtZTTxZTT1ZTT5ZTT9ZTUBZTUFZTUJZTUNZTURZTUVZTUZZTUdZTUhZTUlZTUpZTUtZTUxZTU1ZTU5ZTU9ZTVBZTVFZTVJZTVNZTVRZTVVZTVZZTVdZTVhZTVlZTVpZTVtZTVxZTV1ZTV5ZTV9ZTWBZTWFZTWJZTWNZTWRZTWVZTWZZTWdZTWhZTWlZTWpZTWtZTWxZTW1ZTW5ZTW9ZTXBZTXFZTXJZTXNZTXRZTXVZTXZZTXdZTXhZTXlZTXpZTXtZTXxZTX1ZTX5ZTX9ZTYBZTYFZTYJZTYNZTYRZTYVZTYZZTYdZTYhZTYlZTYpZTYtZTYxZTY1ZTY5ZTY9ZTZBZTZFZTZJZTZNZTZRZTZVZTZZZTZdZTZhZTZlZTZpZTZtZTZxZTZ1ZTZ5ZTZ9ZTaBZTaFZTaJZTaNZTaRZTaVZTaZZTadZTahZTalZTapZTatZTaxZTa1ZTa5ZTa9ZTbBZTbFZTbJZTbNZTbRZTbVZTbZZTbdZTbhZTblZTbpZTbtZTbxZTb1ZTb5ZTb9ZTcBZTcFZTcJZTcNZTcRZTcVZTcZZTcdZTchZTclZTcpZTctZTcxZTc1ZTc5ZTc9ZTdBZTdFZTdJZTdNZTdRZTdVZTdZZTddZTdhZTdlZTdpZTdtZTdxZTd1ZTd5ZTd9ZTeBZTeFZTeJZTeNZTeRZTeVZTeZZTedZTehZTelZTepZTetZTexZTe1ZTe5ZTe9ZTfBZTfFZTfJZTfNZTfRZTfVZTfZZTfdZTfhZTflZTfpZTftZTfxZTf1ZTf5ZTf9ZTQBaTQFaTQJaTQNaTQRaTQVaTQZaTQdaTQhaTQlaTQpaTQtaTQxaTQ1aTQ5aTQ9aTRBaTRFaTRJaTRNaTRRaTRVaTRZaTRdaTRhaTRlaTRpaTRtaTRxaTR1aTR5aTR9aTSBaTSFaTSJaTSNaTSRaTSVaTSZaTSdaTShaTSlaTSpaTStaTSxaTS1aTS5aTS9aTTBaTTFaTTJaTTNaTTRaTTVaTTZaTTdaTThaTTlaTTpaTTtaTTxaTT1aTT5aTT9aTUBaTUFaTUJaTUNaTURaTUVaTUZaTUdaTUhaTUlaTUpaTUtaTUxaTU1aTU5aTU9aTVBaTVFaTVJaTVNaTVRaTVVaTVZaTVdaTVhaTVlaTVpaTVtaTVxaTV1aTV5aTV9aTWBaTWFaTWJaTWNaTWRaTWVaTWZaTWdaTWhaTWlaTWpaTWtaTWxaTW1aTW5aTW9aTXBaTXFaTXJaTXNaTXRaTXVaTXZaTXdaTXhaTXlaTXpaTXtaTXxaTX1aTX5aTX9aTYBaTYFaTYJaTYNaTYRaTYVaTYZaTYdaTYhaTYlaTYpaTYtaTYxaTY1aTY5aTY9aTZBaTZFaTZJaTZNaTZRaTZVaTZZaTZdaTZhaTZlaTZpaTZtaTZxaTZ1aTZ5aTZ9aTaBaTaFaTaJaTaNaTaRaTaVaTaZaTadaTahaTalaTapaTataTaxaTa1aTa5aTa9aTbBaTbFaTbJaTbNaTbRaTbVaTbZaTbdaTbhaTblaTbpaTbtaTbxaTb1aTb5aTb9aTcBaTcFaTcJaTcNaTcRaTcVaTcZaTcdaTchaTclaTcpaTctaTcxaTc1aTc5aTc9aTdBaTdFaTdJaTdNaTdRaTdVaTdZaTddaTdhaTdlaTdpaTdtaTdxaTd1aTd5aTd9aTeBaTeFaTeJaTeNaTeRaTeVaTeZaTedaTehaTelaTepaTetaTexaTe1aTe5aTe9aTfBaTfFaTfJaTfNaTfRaTfVaTfZaTfdaTfhaTflaTfpaTftaTfxaTf1aTf5aTf9aTQBbTQFbTQJbTQNbTQRbTQVbTQZbTQdbTQhbTQlbTQpbTQtbTQxbTQ1bTQ5bTQ9bTRBbTRFbTRJbTRNbTRRbTRVbTRZbTRdbTRhbTRlbTRpbTRtbTRxbTR1bTR5bTR9bTSBbTSFbTSJbTSNbTSRbTSVbTSZbTSdbTShbTSlbTSpbTStbTSxbTS1bTS5bTS9bTTBbTTFbTTJbTTNbTTRbTTVbTTZbTTdbTThbTTlbTTpbTTtbTTxbTT1bTT5bTT9bTUBbTUFbTUJbTUNbTURbTUVbTUZbTUdbTUhbTUlbTUpbTUtbTUxbTU1bTU5bTU9bTVBbTVFbTVJbTVNbTVRbTVVbTVZbTVdbTVhbTVlbTVpbTVtbTVxbTV1bTV5bTV9bTWBbTWFbTWJbTWNbTWRbTWVbTWZbTWdbTWhbTWlbTWpbTWtbTWxbTW1bTW5bTW9bTXBbTXFbTXJbTXNbTXRbTXVbTXZbTXdbTXhbTXlbTXpbTXtbTXxbTX1bTX5bTX9bTYBbTYFbTYJbTYNbTYRbTYVbTYZbTYdbTYhbTYlbTYpbTYtbTYxbTY1bTY5bTY9bTZBbTZFbTZJbTZNbTZRbTZVbTZZbTZdbTZhbTZlbTZpbTZtbTZxbTZ1bTZ5bTZ9bTaBbTaFbTaJbTaNbTaRbTaVbTaZbTadbTahbTalbTapbTatbTaxbTa1bTa5bTa9bTbBbTbFbTbJbTbNbTbRbTbVbTbZbTbdbTbhbTblbTbpbTbtbTbxbTb1bTb5bTb9bTcBbTcFbTcJbTcNbTcRbTcVbTcZbTcdbTchbTclbTcpbTctbTcxbTc1bTc5bTc9bTdBbTdFbTdJbTdNbTdRbTdVbTdZbTddbTdhbTdlbTdpbTdtbTdxbTd1bTd5bTd9bTeBbTeFbTeJbTeNbTeRbTeVbTeZbTedbTehbTelbTepbTetbTexbTe1bTe5bTe9bTfBbTfFbTfJbTfNbTfRbTfVbTfZbTfdbTfhbTflbTfpbTftbTfxbTf1bTf5bTf9bTQBcTQFcTQJcTQNcTQRcTQVcTQZcTQdcTQhcTQlcTQpcTQtcTQxcTQ1cTQ5cTQ9cTRBcTRFcTRJcTRNcTRRcTRVcTRZcTRdcTRhcTRlcTRpcTRtcTRxcTR1cTR5cTR9cTSBcTSFcTSJcTSNcTSRcTSVcTSZcTSdcTShcTSlcTSpcTStcTSxcTS1cTS5cTS9cTTBcTTFcTTJcTTNcTTRcTTVcTTZcTTdcTThcTTlcTTpcTTtcTTxcTT1cTT5cTT9cTUBcTUFcTUJcTUNcTURcTUVcTUZcTUdcTUhcTUlcTUpcTUtcTUxcTU1cTU5cTU9cTVBcTVFcTVJcTVNcTVRcTVVcTVZcTVdcTVhcTVlcTVpcTVtcTVxcTV1cTV5cTV9cTWBcTWFcTWJcTWNcTWRcTWVcTWZcTWdcTWhcTWlcTWpcTWtcTWxcTW1cTW5cTW9cTXBcTXFcTXJcTXNcTXRcTXVcTXZcTXdcTXhcTXlcTXpcTXtcTXxcTX1cTX5cTX9cZShNgFxNgVxNglxNg1xNhFxNhVxNhlxNh1xNiFxNiVxNilxNi1xNjFxNjVxNjlxNj1xNkFxNkVxNklxNk1xNlFxNlVxNllxNl1xNmFxNmVxNmlxNm1xNnFxNnVxNnlxNn1xNoFxNoVxNolxNo1xNpFxNpVxNplxNp1xNqFxNqVxNqlxNq1xNrFxNrVxNrlxNr1xNsFxNsVxNslxNs1xNtFxNtVxNtlxNt1xNuFxNuVxNulxNu1xNvFxNvVxNvlxNv1xNwFxNwVxNwlxNw1xNxFxNxVxNxlxNx1xNyFxNyVxNylxNy1xNzFxNzVxNzlxNz1xN0FxN0VxN0lxN01xN1FxN1VxN1lxN11xN2FxN2VxN2lxN21xN3FxN3VxN3lxN31xN4FxN4VxN4lxN41xN5FxN5VxN5lxN51xN6FxN6VxN6lxN61xN7FxN7VxN7lxN71xN8FxN8VxN8lxN81xN9FxN9VxN9lxN91xN+FxN+VxN+lxN+1xN/FxN/VxN/lxN/1xNAF1NAV1NAl1NA11NBF1NBV1NBl1NB11NCF1NCV1NCl1NC11NDF1NDV1NDl1ND11NEF1NEV1NEl1NE11NFF1NFV1NFl1NF11NGF1NGV1NGl1NG11NHF1NHV1NHl1NH11NIF1NIV1NIl1NI11NJF1NJV1NJl1NJ11NKF1NKV1NKl1NK11NLF1NLV1NLl1NL11NMF1NMV1NMl1NM11NNF1NNV1NNl1NN11NOF1NOV1NOl1NO11NPF1NPV1NPl1NP11NQF1NQV1NQl1NQ11NRF1NRV1NRl1NR11NSF1NSV1NSl1NS11NTF1NTV1NTl1NT11NUF1NUV1NUl1NU11NVF1NVV1NVl1NV11NWF1NWV1NWl1NW11NXF1NXV1NXl1NX11NYF1NYV1NYl1NY11NZF1NZV1NZl1NZ11NaF1NaV1Nal1Na11NbF1NbV1Nbl1Nb11NcF1NcV1Ncl1Nc11NdF1NdV1Ndl1Nd11NeF1NeV1Nel1Ne11NfF1NfV1Nfl1Nf11NgF1NgV1Ngl1Ng11NhF1NhV1Nhl1Nh11NiF1NiV1Nil1Ni11NjF1NjV1Njl1Nj11NkF1NkV1Nkl1Nk11NlF1NlV1Nll1Nl11NmF1NmV1Nml1Nm11NnF1NnV1Nnl1Nn11NoF1NoV1Nol1No11NpF1NpV1Npl1Np11NqF1NqV1Nql1Nq11NrF1NrV1Nrl1Nr11NsF1NsV1Nsl1Ns11NtF1NtV1Ntl1Nt11NuF1NuV1Nul1Nu11NvF1NvV1Nvl1Nv11NwF1NwV1Nwl1Nw11NxF1NxV1Nxl1Nx11NyF1NyV1Nyl1Ny11NzF1NzV1Nzl1Nz11N0F1N0V1N0l1N011N1F1N1V1N1l1N111N2F1N2V1N2l1N211N3F1N3V1N3l1N311N4F1N4V1N4l1N411N5F1N5V1N5l1N511N6F1N6V1N6l1N611N7F1N7V1N7l1N711N8F1N8V1N8l1N811N9F1N9V1N9l1N911N+F1N+V1N+l1N+11N/F1N/V1N/l1N/11NAF5NAV5NAl5NA15NBF5NBV5NBl5NB15NCF5NCV5NCl5NC15NDF5NDV5NDl5ND15NEF5NEV5NEl5NE15NFF5NFV5NFl5NF15NGF5NGV5NGl5NG15NHF5NHV5NHl5NH15NIF5NIV5NIl5NI15NJF5NJV5NJl5NJ15NKF5NKV5NKl5NK15NLF5NLV5NLl5NL15NMF5NMV5NMl5NM15NNF5NNV5NNl5NN15NOF5NOV5NOl5NO15NPF5NPV5NPl5NP15NQF5NQV5NQl5NQ15NRF5NRV5NRl5NR15NSF5NSV5NSl5NS15NTF5NTV5NTl5NT15NUF5NUV5NUl5NU15NVF5NVV5NVl5NV15NWF5NWV5NWl5NW15NXF5NXV5NXl5NX15NYF5NYV5NYl5NY15NZF5NZV5NZl5NZ15NaF5NaV5Nal5Na15NbF5NbV5Nbl5Nb15NcF5NcV5Ncl5Nc15NdF5NdV5Ndl5Nd15NeF5NeV5Nel5Ne15NfF5NfV5Nfl5Nf15NgF5NgV5Ngl5Ng15NhF5NhV5Nhl5Nh15NiF5NiV5Nil5Ni15NjF5NjV5Njl5Nj15NkF5NkV5Nkl5Nk15NlF5NlV5Nll5Nl15NmF5NmV5Nml5Nm15NnF5NnV5Nnl5Nn15NoF5NoV5Nol5No15NpF5NpV5Npl5Np15NqF5NqV5Nql5Nq15NrF5NrV5Nrl5Nr15NsF5NsV5Nsl5Ns15NtF5NtV5Ntl5Nt15NuF5NuV5Nul5Nu15NvF5NvV5Nvl5Nv15NwF5NwV5Nwl5Nw15NxF5NxV5Nxl5Nx15NyF5NyV5Nyl5Ny15NzF5NzV5Nzl5Nz15N0F5N0V5N0l5N015N1F5N1V5N1l5N115N2F5N2V5N2l5N215N3F5N3V5N3l5N315N4F5N4V5N4l5N415N5F5N5V5N5l5N515N6F5N6V5N6l5N615N7F5N7V5N7l5N715N8F5N8V5N8l5N815N9F5N9V5N9l5N915N+F5N+V5N+l5N+15N/F5N/V5N/l5N/15NAF9NAV9NAl9NA19NBF9NBV9NBl9NB19NCF9NCV9NCl9NC19NDF9NDV9NDl9ND19NEF9NEV9NEl9NE19NFF9NFV9NFl9NF19NGF9NGV9NGl9NG19NHF9NHV9NHl9NH19NIF9NIV9NIl9NI19NJF9NJV9NJl9NJ19NKF9NKV9NKl9NK19NLF9NLV9NLl9NL19NMF9NMV9NMl9NM19NNF9NNV9NNl9NN19NOF9NOV9NOl9NO19NPF9NPV9NPl9NP19NQF9NQV9NQl9NQ19NRF9NRV9NRl9NR19NSF9NSV9NSl9NS19NTF9NTV9NTl9NT19NUF9NUV9NUl9NU19NVF9NVV9NVl9NV19NWF9NWV9lSwRdcvEOAAAoSwBLAUsCSwNLBEsFSwZLB0sISwlLCksLSwxLDUsOSw9LEEsRSxJLE0sUSxVLFksXSxhLGUsaSxtLHEsdSx5LH0sgSyFLIksjSyRLJUsmSydLKEspSypLK0ssSy1LLksvSzBLMUsySzNLNEs1SzZLN0s4SzlLOks7SzxLPUs+Sz9LQEtBS0JLQ0tES0VLRktHS0hLSUtKS0tLTEtNS05LT0tQS1FLUktTS1RLVUtWS1dLWEtZS1pLW0tcS11LXktfS2BLYUtiS2NLZEtlS2ZLZ0toS2lLaktrS2xLbUtuS29LcEtxS3JLc0t0S3VLdkt3S3hLeUt6S3tLfEt9S35Lf0uAS4FLgkuDS4RLhUuGS4dLiEuJS4pLi0uMS41LjkuPS5BLkUuSS5NLlEuVS5ZLl0uYS5lLmkubS5xLnUueS59LoEuhS6JLo0ukS6VLpkunS6hLqUuqS6tLrEutS65Lr0uwS7FLskuzS7RLtUu2S7dLuEu5S7pLu0u8S71Lvku/S8BLwUvCS8NLxEvFS8ZLx0vIS8lLykvLS8xLzUvOS89L0EvRS9JL00vUS9VL1kvXS9hL2UvaS9tL3EvdS95L30vgS+FL4kvjS+RL5UvmS+dL6EvpS+pL60vsS+1L7kvvS/BL8UvyS/NL9Ev1S/ZL90v4S/lL+kv7S/xL/Uv+S/9NAAFNAQFNAgFNAwFNBAFNBQFNBgFNBwFNCAFNCQFNCgFNCwFNDAFNDQFNDgFNDwFNEAFNEQFNEgFNEwFNFAFNFQFNFgFNFwFNGAFNGQFNGgFNGwFNHAFNHQFNHgFNHwFNIAFNIQFNIgFNIwFNJAFNJQFNJgFNJwFNKAFNKQFNKgFNKwFNLAFNLQFNLgFNLwFNMAFNMQFNMgFNMwFNNAFNNQFNNgFNNwFNOAFNOQFNOgFNOwFNPAFNPQFNPgFNPwFNQAFNQQFNQgFNQwFNRAFNRQFNRgFNRwFNSAFNSQFNSgFNSwFNTAFNTQFNTgFNTwFNUAFNUQFNUgFNUwFNVAFNVQFNVgFNVwFNWAFNWQFNWgFNWwFNXAFNXQFNXgFNXwFNYAFNYQFNYgFNYwFNZAFNZQFNZgFNZwFNaAFNaQFNagFNawFNbAFNbQFNbgFNbwFNcAFNcQFNcgFNcwFNdAFNdQFNdgFNdwFNeAFNeQFNegFNewFNfAFNfQFNfgFNfwFNgAFNgQFNggFNgwFNhAFNhQFNhgFNhwFNiAFNiQFNigFNiwFNjAFNjQFNjgFNjwFNkAFNkQFNkgFNkwFNlAFNlQFNlgFNlwFNmAFNmQFNmgFNmwFNnAFNnQFNngFNnwFNoAFNoQFNogFNowFNpAFNpQFNpgFNpwFNqAFNqQFNqgFNqwFNrAFNrQFNrgFNrwFNsAFNsQFNsgFNswFNtAFNtQFNtgFNtwFNuAFNuQFNugFNuwFNvAFNvQFNvgFNvwFNwAFNwQFNwgFNwwFNxAFNxQFNxgFNxwFNyAFNyQFNygFNywFNzAFNzQFNzgFNzwFN0AFN0QFN0gFN0wFN1AFN1QFN1gFN1wFN2AFN2QFN2gFN2wFN3AFN3QFN3gFN3wFN4AFN4QFN4gFN4wFN5AFN5QFN5gFN5wFN6AFN6QFN6gFN6wFN7AFN7QFN7gFN7wFN8AFN8QFN8gFN8wFN9AFN9QFN9gFN9wFN+AFN+QFN+gFN+wFN/AFN/QFN/gFN/wFNAAJNAQJNAgJNAwJNBAJNBQJNBgJNBwJNCAJNCQJNCgJNCwJNDAJNDQJNDgJNDwJNEAJNEQJNEgJNEwJNFAJNFQJNFgJNFwJNGAJNGQJNGgJNGwJNHAJNHQJNHgJNHwJNIAJNIQJNIgJNIwJNJAJNJQJNJgJNJwJNKAJNKQJNKgJNKwJNLAJNLQJNLgJNLwJNMAJNMQJNMgJNMwJNNAJNNQJNNgJNNwJNOAJNOQJNOgJNOwJNPAJNPQJNPgJNPwJNQAJNQQJNQgJNQwJNRAJNRQJNRgJNRwJNSAJNSQJNSgJNSwJNTAJNTQJNTgJNTwJNUAJNUQJNUgJNUwJNVAJNVQJNVgJNVwJNWAJNWQJNWgJNWwJNXAJNXQJNXgJNXwJNYAJNYQJNYgJNYwJNZAJNZQJNZgJNZwJNaAJNaQJNagJNawJNbAJNbQJNbgJNbwJNcAJNcQJNcgJNcwJNdAJNdQJNdgJNdwJNeAJNeQJNegJNewJNfAJNfQJNfgJNfwJNgAJNgQJNggJNgwJNhAJNhQJNhgJNhwJNiAJNiQJNigJNiwJNjAJNjQJNjgJNjwJNkAJNkQJNkgJNkwJNlAJNlQJNlgJNlwJNmAJNmQJNmgJNmwJNnAJNnQJNngJNnwJNoAJNoQJNogJNowJNpAJNpQJNpgJNpwJNqAJNqQJNqgJNqwJNrAJNrQJNrgJNrwJNsAJNsQJNsgJNswJNtAJNtQJNtgJNtwJNuAJNuQJNugJNuwJNvAJNvQJNvgJNvwJNwAJNwQJNwgJNwwJNxAJNxQJNxgJNxwJNyAJNyQJNygJNywJNzAJNzQJNzgJNzwJN0AJN0QJN0gJN0wJN1AJN1QJN1gJN1wJN2AJN2QJN2gJN2wJN3AJN3QJN3gJN3wJN4AJN4QJN4gJN4wJN5AJN5QJN5gJN5wJN6AJN6QJN6gJN6wJN7AJN7QJN7gJN7wJN8AJN8QJN8gJN8wJN9AJN9QJN9gJN9wJN+AJN+QJN+gJN+wJN/AJN/QJN/gJN/wJNAANNAQNNAgNNAwNNBANNBQNNBgNNBwNNCANNCQNNCgNNCwNNDANNDQNNDgNNDwNNEANNEQNNEgNNEwNNFANNFQNNFgNNFwNNGANNGQNNGgNNGwNNHANNHQNNHgNNHwNNIANNIQNNIgNNIwNNJANNJQNNJgNNJwNNKANNKQNNKgNNKwNNLANNLQNNLgNNLwNNMANNMQNNMgNNMwNNNANNNQNNNgNNNwNNOANNOQNNOgNNOwNNPANNPQNNPgNNPwNNQANNQQNNQgNNQwNNRANNRQNNRgNNRwNNSANNSQNNSgNNSwNNTANNTQNNTgNNTwNNUANNUQNNUgNNUwNNVANNVQNNVgNNVwNNWANNWQNNWgNNWwNNXANNXQNNXgNNXwNNYANNYQNNYgNNYwNNZANNZQNNZgNNZwNNaANNaQNNagNNawNNbANNbQNNbgNNbwNNcANNcQNNcgNNcwNNdANNdQNNdgNNdwNNeANNeQNNegNNewNNfANNfQNNfgNNfwNNgANNgQNNggNNgwNNhANNhQNNhgNNhwNNiANNiQNNigNNiwNNjANNjQNNjgNNjwNNkANNkQNNkgNNkwNNlANNlQNNlgNNlwNNmANNmQNNmgNNmwNNnANNnQNNngNNnwNNoANNoQNNogNNowNNpANNpQNNpgNNpwNNqANNqQNNqgNNqwNNrANNrQNNrgNNrwNNsANNsQNNsgNNswNNtANNtQNNtgNNtwNNuANNuQNNugNNuwNNvANNvQNNvgNNvwNNwANNwQNNwgNNwwNNxANNxQNNxgNNxwNNyANNyQNNygNNywNNzANNzQNNzgNNzwNN0ANN0QNN0gNN0wNN1ANN1QNN1gNN1wNN2ANN2QNN2gNN2wNN3ANN3QNN3gNN3wNN4ANN4QNN4gNN4wNN5ANN5QNN5gNN5wNlKE3oA03pA03qA03rA03sA03tA03uA03vA03wA03xA03yA03zA030A031A032A033A034A035A036A037A038A039A03+A03/A00ABE0BBE0CBE0DBE0EBE0FBE0GBE0HBE0IBE0JBE0KBE0LBE0MBE0NBE0OBE0PBE0QBE0RBE0SBE0TBE0UBE0VBE0WBE0XBE0YBE0ZBE0aBE0bBE0cBE0dBE0eBE0fBE0gBE0hBE0iBE0jBE0kBE0lBE0mBE0nBE0oBE0pBE0qBE0rBE0sBE0tBE0uBE0vBE0wBE0xBE0yBE0zBE00BE01BE02BE03BE04BE05BE06BE07BE08BE09BE0+BE0/BE1ABE1BBE1CBE1DBE1EBE1FBE1GBE1HBE1IBE1JBE1KBE1LBE1MBE1NBE1OBE1PBE1QBE1RBE1SBE1TBE1UBE1VBE1WBE1XBE1YBE1ZBE1aBE1bBE1cBE1dBE1eBE1fBE1gBE1hBE1iBE1jBE1kBE1lBE1mBE1nBE1oBE1pBE1qBE1rBE1sBE1tBE1uBE1vBE1wBE1xBE1yBE1zBE10BE11BE12BE13BE14BE15BE16BE17BE18BE19BE1+BE1/BE2ABE2BBE2CBE2DBE2EBE2FBE2GBE2HBE2IBE2JBE2KBE2LBE2MBE2NBE2OBE2PBE2QBE2RBE2SBE2TBE2UBE2VBE2WBE2XBE2YBE2ZBE2aBE2bBE2cBE2dBE2eBE2fBE2gBE2hBE2iBE2jBE2kBE2lBE2mBE2nBE2oBE2pBE2qBE2rBE2sBE2tBE2uBE2vBE2wBE2xBE2yBE2zBE20BE21BE22BE23BE24BE25BE26BE27BE28BE29BE2+BE2/BE3ABE3BBE3CBE3DBE3EBE3FBE3GBE3HBE3IBE3JBE3KBE3LBE3MBE3NBE3OBE3PBE3QBE3RBE3SBE3TBE3UBE3VBE3WBE3XBE3YBE3ZBE3aBE3bBE3cBE3dBE3eBE3fBE3gBE3hBE3iBE3jBE3kBE3lBE3mBE3nBE3oBE3pBE3qBE3rBE3sBE3tBE3uBE3vBE3wBE3xBE3yBE3zBE30BE31BE32BE33BE34BE35BE36BE37BE38BE39BE3+BE3/BE0ABU0BBU0CBU0DBU0EBU0FBU0GBU0HBU0IBU0JBU0KBU0LBU0MBU0NBU0OBU0PBU0QBU0RBU0SBU0TBU0UBU0VBU0WBU0XBU0YBU0ZBU0aBU0bBU0cBU0dBU0eBU0fBU0gBU0hBU0iBU0jBU0kBU0lBU0mBU0nBU0oBU0pBU0qBU0rBU0sBU0tBU0uBU0vBU0wBU0xBU0yBU0zBU00BU01BU02BU03BU04BU05BU06BU07BU08BU09BU0+BU0/BU1ABU1BBU1CBU1DBU1EBU1FBU1GBU1HBU1IBU1JBU1KBU1LBU1MBU1NBU1OBU1PBU1QBU1RBU1SBU1TBU1UBU1VBU1WBU1XBU1YBU1ZBU1aBU1bBU1cBU1dBU1eBU1fBU1gBU1hBU1iBU1jBU1kBU1lBU1mBU1nBU1oBU1pBU1qBU1rBU1sBU1tBU1uBU1vBU1wBU1xBU1yBU1zBU10BU11BU12BU13BU14BU15BU16BU17BU18BU19BU1+BU1/BU2ABU2BBU2CBU2DBU2EBU2FBU2GBU2HBU2IBU2JBU2KBU2LBU2MBU2NBU2OBU2PBU2QBU2RBU2SBU2TBU2UBU2VBU2WBU2XBU2YBU2ZBU2aBU2bBU2cBU2dBU2eBU2fBU2gBU2hBU2iBU2jBU2kBU2lBU2mBU2nBU2oBU2pBU2qBU2rBU2sBU2tBU2uBU2vBU2wBU2xBU2yBU2zBU20BU21BU22BU23BU24BU25BU26BU27BU28BU29BU2+BU2/BU3ABU3BBU3CBU3DBU3EBU3FBU3GBU3HBU3IBU3JBU3KBU3LBU3MBU3NBU3OBU3PBU3QBU3RBU3SBU3TBU3UBU3VBU3WBU3XBU3YBU3ZBU3aBU3bBU3cBU3dBU3eBU3fBU3gBU3hBU3iBU3jBU3kBU3lBU3mBU3nBU3oBU3pBU3qBU3rBU3sBU3tBU3uBU3vBU3wBU3xBU3yBU3zBU30BU31BU32BU33BU34BU35BU36BU37BU38BU39BU3+BU3/BU0ABk0BBk0CBk0DBk0EBk0FBk0GBk0HBk0IBk0JBk0KBk0LBk0MBk0NBk0OBk0PBk0QBk0RBk0SBk0TBk0UBk0VBk0WBk0XBk0YBk0ZBk0aBk0bBk0cBk0dBk0eBk0fBk0gBk0hBk0iBk0jBk0kBk0lBk0mBk0nBk0oBk0pBk0qBk0rBk0sBk0tBk0uBk0vBk0wBk0xBk0yBk0zBk00Bk01Bk02Bk03Bk04Bk05Bk06Bk07Bk08Bk09Bk0+Bk0/Bk1ABk1BBk1CBk1DBk1EBk1FBk1GBk1HBk1IBk1JBk1KBk1LBk1MBk1NBk1OBk1PBk1QBk1RBk1SBk1TBk1UBk1VBk1WBk1XBk1YBk1ZBk1aBk1bBk1cBk1dBk1eBk1fBk1gBk1hBk1iBk1jBk1kBk1lBk1mBk1nBk1oBk1pBk1qBk1rBk1sBk1tBk2tBk2uBk2vBk2wBk2xBk2yBk2zBk20Bk21Bk22Bk23Bk24Bk25Bk26Bk27Bk28Bk29Bk2+Bk2/Bk3ABk3BBk3CBk3DBk3EBk3FBk3GBk3HBk3IBk3JBk3KBk3LBk3MBk3NBk3OBk3PBk3QBk3RBk3SBk3TBk3UBk3VBk3WBk3XBk3YBk3ZBk3aBk3bBk3cBk3dBk3eBk3fBk3gBk3hBk3iBk3jBk3kBk3lBk3mBk3nBk3oBk3pBk3qBk3rBk3sBk3tBk3uBk3vBk3wBk3xBk3yBk3zBk30Bk31Bk32Bk33Bk34Bk35Bk36Bk37Bk38Bk39Bk3+Bk3/Bk0AB00BB00CB00DB00EB00FB00GB00HB00IB00JB2VLBV1y8g4AAChNbgZNbwZNcAZNcQZNcgZNcwZNdAZNdQZNdgZNdwZNeAZNeQZNegZNewZNfAZNfQZNfgZNfwZNgAZNgQZNggZNgwZNhAZNhQZNhgZNhwZNiAZNiQZNigZNiwZNjAZNjQZNjgZNjwZNkAZNkQZNkgZNkwZNlAZNlQZNlgZNlwZNmAZNmQZNmgZNmwZNnAZNnQZNngZNnwZNoAZNoQZNogZNowZNpAZNpQZNpgZNpwZNqAZNqQZNqgZNqwZNrAZlSwddcvMOAAAoTQFLTQJLTQNLTQRLTQVLTQZLTQdLTQhLTQlLTQpLTQtLTQxLTQ1LTQ5LTQ9LTRBLTRFLTRJLTRNLTRRLTRVLTRZLTRdLTRhLTRlLTRpLTRtLTRxLTR1LTR5LTR9LTSBLTSFLTSJLTSNLTSRLTSVLTSZLTSdLTShLTSlLTSpLTStLTSxLTS1LTS5LTS9LTTBLTTFLTTJLTTNLTTRLTTVLTTZLTTdLTThLTTlLTTpLTTtLTTxLTT1LTT5LTT9LTUBLTUFLTUJLTUNLTURLTUVLTUZLTUdLTUhLTUlLTUpLTUtLTUxLTU1LTU5LTU9LTVBLTVFLTVJLTVNLTVRLTVVLTVZLTVdLTVhLTVlLTVpLTVtLTVxLTV1LTV5LTV9LTWBLTWFLTWJLTWNLTWRLTWVLTWZLTWdLTWhLTWlLTWpLTWtLTWxLTW1LTW5LTW9LTXBLTXFLTXJLTXNLTXRLTXVLTXZLTXdLTXhLTXlLTXpLTXtLTXxLTX1LTX5LTX9LTYBLTYFLTYJLTYNLTYRLTYVLTYZLTYdLTYhLTYlLTYpLTYtLTYxLTY1LTY5LTY9LTZBLTZFLTZJLTZNLTZRLTZVLTZZLTZdLTZhLTZlLTZpLTZtLTZxLTZ1LTZ5LTZ9LTaBLTaFLTaJLTaNLTaRLTaVLTaZLTadLTahLTalLTapLTatLTaxLTa1LTa5LTa9LTbBLTbFLTbJLTbNLTbRLTbVLTbZLTbdLTbhLTblLTbpLTbtLTbxLTb1LTb5LTb9LTcBLTcFLTcJLTcNLTcRLTcVLTcZLTcdLTchLTclLTcpLTctLTcxLTc1LTc5LTc9LTdBLTdFLTdJLTdNLTdRLTdVLTdZLTddLTdhLTdlLTdpLTdtLTdxLTd1LTd5LTd9LTeBLTeFLTeJLTeNLTeRLTeVLTeZLTedLTehLTelLTepLTetLTexLTe1LTe5LTe9LTfBLTfFLTfJLTfNLTfRLTfVLTfZLTfdLTfhLTflLTfpLTftLTfxLTf1LTf5LTf9LTQBMTQFMTQJMTQNMTQRMTQVMTQZMTQdMTQhMTQlMTQpMTQtMTQxMTQ1MTQ5MTQ9MTRBMTRFMTRJMTRNMTRRMTRVMTRZMTRdMTRhMTRlMTRpMTRtMTRxMTR1MTR5MTR9MTSBMTSFMTSJMTSNMTSRMTSVMTSZMTSdMTShMTSlMTSpMTStMTSxMTS1MTS5MTS9MTTBMTTFMTTJMTTNMTTRMTTVMTTZMTTdMTThMTTlMTTpMTTtMTTxMTT1MTT5MTT9MTUBMTUFMTUJMTUNMTURMTUVMTUZMTUdMTUhMTUlMTUpMTUtMTUxMTU1MTU5MTU9MTVBMTVFMTVJMTVNMTVRMTVVMTVZMTVdMTVhMTVlMTVpMTVtMTVxMTV1MTV5MTV9MTWBMTWFMTWJMTWNMTWRMTWVMTWZMTWdMTWhMTWlMTWpMTWtMTWxMTW1MTW5MTW9MTXBMTXFMTXJMTXNMTXRMTXVMTXZMTXdMTXhMTXlMTXpMTXtMTXxMTX1MTX5MTX9MTYBMTYFMTYJMTYNMTYRMTYVMTYZMTYdMTYhMTYlMTYpMTYtMTYxMTY1MTY5MTY9MTZBMTZFMTZJMTZNMTZRMTZVMTZZMTZdMTZhMTZlMTZpMTZtMTZxMTZ1MTZ5MTZ9MTaBMTaFMTaJMTaNMTaRMTaVMTaZMTadMTahMTalMTapMTatMTaxMTa1MTa5MTa9MTbBMTbFMTbJMTbNMTbRMTbVMTbZMTbdMTbhMTblMTbpMTbtMTbxMTb1MTb5MTb9MTcBMTcFMTcJMTcNMTcRMTcVMTcZMTcdMTchMTclMTcpMTctMTcxMTc1MTc5MTc9MTdBMTdFMTdJMTdNMTdRMTdVMTdZMTddMTdhMTdlMTdpMTdtMTdxMTd1MTd5MTd9MTeBMTeFMTeJMTeNMTeRMTeVMTeZMTedMTehMTelMTepMTetMTexMTe1MTe5MTe9MTfBMTfFMTfJMTfNMTfRMTfVMTfZMTfdMTfhMTflMTfpMTftMTfxMTf1MTf5MTf9MTQBNTQFNTQJNTQNNTQRNTQVNTQZNTQdNTQhNTQlNTQpNTQtNTQxNTQ1NTQ5NTQ9NTRBNTRFNTRJNTRNNTRRNTRVNTRZNTRdNTRhNTRlNTRpNTRtNTRxNTR1NTR5NTR9NTSBNTSFNTSJNTSNNTSRNTSVNTSZNTSdNTShNTSlNTSpNTStNTSxNTS1NTS5NTS9NTTBNTTFNTTJNTTNNTTRNTTVNTTZNTTdNTThNTTlNTTpNTTtNTTxNTT1NTT5NTT9NTUBNTUFNTUJNTUNNTURNTUVNTUZNTUdNTUhNTUlNTUpNTUtNTUxNTU1NTU5NTU9NTVBNTVFNTVJNTVNNTVRNTVVNTVZNTVdNTVhNTVlNTVpNTVtNTVxNTV1NTV5NTV9NTWBNTWFNTWJNTWNNTWRNTWVNTWZNTWdNTWhNTWlNTWpNTWtNTWxNTW1NTW5NTW9NTXBNTXFNTXJNTXNNTXRNTXVNTXZNTXdNTXhNTXlNTXpNTXtNTXxNTX1NTX5NTX9NTYBNTYFNTYJNTYNNTYRNTYVNTYZNTYdNTYhNTYlNTYpNTYtNTYxNTY1NTY5NTY9NTZBNTZFNTZJNTZNNTZRNTZVNTZZNTZdNTZhNTZlNTZpNTZtNTZxNTZ1NTZ5NTZ9NTaBNTaFNTaJNTaNNTaRNTaVNTaZNTadNTahNTalNTapNTatNTaxNTa1NTa5NTa9NTbBNTbFNTbJNTbNNTbRNTbVNTbZNTbdNTbhNTblNTbpNTbtNTbxNTb1NTb5NTb9NTcBNTcFNTcJNTcNNTcRNTcVNTcZNTcdNTchNTclNTcpNTctNTcxNTc1NTc5NTc9NTdBNTdFNTdJNTdNNTdRNTdVNTdZNTddNTdhNTdlNTdpNTdtNTdxNTd1NTd5NTd9NTeBNTeFNTeJNTeNNTeRNTeVNTeZNTedNTehNTelNTepNTetNTexNTe1NTe5NTe9NTfBNTfFNTfJNTfNNTfRNTfVNTfZNTfdNTfhNTflNTfpNTftNTfxNTf1NTf5NTf9NTQBOTQFOTQJOTQNOTQROTQVOTQZOTQdOTQhOTQlOTQpOTQtOTQxOTQ1OTQ5OTQ9OTRBOTRFOTRJOTRNOTRROTRVOTRZOTRdOTRhOTRlOTRpOTRtOTRxOTR1OTR5OTR9OTSBOTSFOTSJOTSNOTSROTSVOTSZOTSdOTShOTSlOTSpOTStOTSxOTS1OTS5OTS9OTTBOTTFOTTJOTTNOTTROTTVOTTZOTTdOTThOTTlOTTpOTTtOTTxOTT1OTT5OTT9OTUBOTUFOTUJOTUNOTUROTUVOTUZOTUdOTUhOTUlOTUpOTUtOTUxOTU1OTU5OTU9OTVBOTVFOTVJOTVNOTVROTVVOTVZOTVdOTVhOTVlOTVpOTVtOTVxOTV1OTV5OTV9OTWBOTWFOTWJOTWNOTWROTWVOTWZOTWdOTWhOTWlOTWpOTWtOTWxOTW1OTW5OTW9OTXBOTXFOTXJOTXNOTXROTXVOTXZOTXdOTXhOTXlOTXpOTXtOTXxOTX1OTX5OTX9OTYBOTYFOTYJOTYNOTYROTYVOTYZOTYdOTYhOTYlOTYpOTYtOTYxOTY1OTY5OTY9OTZBOTZFOTZJOTZNOTZROTZVOTZZOTZdOTZhOTZlOTZpOTZtOTZxOTZ1OTZ5OTZ9OTaBOTaFOTaJOTaNOTaROTaVOTaZOTadOTahOTalOTapOTatOTaxOTa1OTa5OTa9OTbBOTbFOTbJOTbNOTbROTbVOTbZOTbdOTbhOTblOTbpOTbtOTbxOTb1OTb5OTb9OTcBOTcFOTcJOTcNOTcROTcVOTcZOTcdOTchOTclOTcpOTctOTcxOTc1OTc5OTc9OTdBOTdFOTdJOTdNOTdROTdVOTdZOTddOTdhOTdlOTdpOTdtOTdxOTd1OTd5OTd9OTeBOTeFOTeJOTeNOTeROTeVOTeZOTedOTehOZShN6U5N6k5N605N7E5N7U5N7k5N705N8E5N8U5N8k5N805N9E5N9U5N9k5N905N+E5N+U5N+k5N+05N/E5N/U5N/k5N/05NAE9NAU9NAk9NA09NBE9NBU9NBk9NB09NCE9NCU9NCk9NC09NDE9NDU9NDk9ND09NEE9NEU9NEk9NE09NFE9NFU9NFk9NF09NGE9NGU9NGk9NG09NHE9NHU9NHk9NH09NIE9NIU9NIk9NI09NJE9NJU9NJk9NJ09NKE9NKU9NKk9NK09NLE9NLU9NLk9NL09NME9NMU9NMk9NM09NNE9NNU9NNk9NN09NOE9NOU9NOk9NO09NPE9NPU9NPk9NP09NQE9NQU9NQk9NQ09NRE9NRU9NRk9NR09NSE9NSU9NSk9NS09NTE9NTU9NTk9NT09NUE9NUU9NUk9NU09NVE9NVU9NVk9NV09NWE9NWU9NWk9NW09NXE9NXU9NXk9NX09NYE9NYU9NYk9NY09NZE9NZU9NZk9NZ09NaE9NaU9Nak9Na09NbE9NbU9Nbk9Nb09NcE9NcU9Nck9Nc09NdE9NdU9Ndk9Nd09NeE9NeU9Nek9Ne09NfE9NfU9Nfk9Nf09NgE9NgU9Ngk9Ng09NhE9NhU9Nhk9Nh09NiE9NiU9Nik9Ni09NjE9NjU9Njk9Nj09NkE9NkU9Nkk9Nk09NlE9NlU9Nlk9Nl09NmE9NmU9Nmk9Nm09NnE9NnU9Nnk9Nn09NoE9NoU9Nok9No09NpE9NpU9Npk9Np09NqE9NqU9Nqk9Nq09NrE9NrU9Nrk9Nr09NsE9NsU9Nsk9Ns09NtE9NtU9Ntk9Nt09NuE9NuU9Nuk9Nu09NvE9NvU9Nvk9Nv09NwE9NwU9Nwk9Nw09NxE9NxU9Nxk9Nx09NyE9NyU9Nyk9Ny09NzE9NzU9Nzk9Nz09N0E9N0U9N0k9N009N1E9N1U9N1k9N109N2E9N2U9N2k9N209N3E9N3U9N3k9N309N4E9N4U9N4k9N409N5E9N5U9N5k9N509N6E9N6U9N6k9N609N7E9N7U9N7k9N709N8E9N8U9N8k9N809N9E9N9U9N9k9N909N+E9N+U9N+k9N+09N/E9N/U9N/k9N/09NAFBNAVBNAlBNA1BNBFBNBVBNBlBNB1BNCFBNCVBNClBNC1BNDFBNDVBNDlBND1BNEFBNEVBNElBNE1BNFFBNFVBNFlBNF1BNGFBNGVBNGlBNG1BNHFBNHVBNHlBNH1BNIFBNIVBNIlBNI1BNJFBNJVBNJlBNJ1BNKFBNKVBNKlBNK1BNLFBNLVBNLlBNL1BNMFBNMVBNMlBNM1BNNFBNNVBNNlBNN1BNOFBNOVBNOlBNO1BNPFBNPVBNPlBNP1BNQFBNQVBNQlBNQ1BNRFBNRVBNRlBNR1BNSFBNSVBNSlBNS1BNTFBNTVBNTlBNT1BNUFBNUVBNUlBNU1BNVFBNVVBNVlBNV1BNWFBNWVBNWlBNW1BNXFBNXVBNXlBNX1BNYFBNYVBNYlBNY1BNZFBNZVBNZlBNZ1BNaFBNaVBNalBNa1BNbFBNbVBNblBNb1BNcFBNcVBNclBNc1BNdFBNdVBNdlBNd1BNeFBNeVBNelBNe1BNfFBNfVBNflBNf1BNgFBNgVBNglBNg1BNhFBNhVBNhlBNh1BNiFBNiVBNilBNi1BNjFBNjVBNjlBNj1BNkFBNkVBNklBNk1BNlFBNlVBNllBNl1BNmFBNmVBNmlBNm1BNnFBNnVBNnlBNn1BNoFBNoVBNolBNo1BNpFBNpVBNplBNp1BNqFBNqVBNqlBNq1BNrFBNrVBNrlBNr1BNsFBNsVBNslBNs1BNtFBNtVBNtlBNt1BNuFBNuVBNulBNu1BNvFBNvVBNvlBNv1BNwFBNwVBNwlBNw1BNxFBNxVBNxlBNx1BNyFBNyVBNylBNy1BNzFBNzVBNzlBNz1BN0FBN0VBN0lBN01BN1FBN1VBN1lBN11BN2FBN2VBN2lBN21BN3FBN3VBN3lBN31BN4FBN4VBN4lBN41BN5FBN5VBN5lBN51BN6FBN6VBN6lBN61BN7FBN7VBN7lBN71BN8FBN8VBN8lBN81BN9FBN9VBN9lBN91BN+FBN+VBN+lBN+1BN/FBN/VBN/lBN/1BNAFFNAVFNAlFNA1FNBFFNBVFNBlFNB1FNCFFNCVFNClFNC1FNDFFNDVFNDlFND1FNEFFNEVFNElFNE1FNFFFNFVFNFlFNF1FNGFFNGVFNGlFNG1FNHFFNHVFNHlFNH1FNIFFNIVFNIlFNI1FNJFFNJVFNJlFNJ1FNKFFNKVFNKlFNK1FNLFFNLVFNLlFNL1FNMFFNMVFNMlFNM1FNNFFNNVFNNlFNN1FNOFFNOVFNOlFNO1FNPFFNPVFNPlFNP1FNQFFNQVFNQlFNQ1FNRFFNRVFNRlFNR1FNSFFNSVFNSlFNS1FNTFFNTVFNTlFNT1FNUFFNUVFNUlFNU1FNVFFNVVFNVlFNV1FNWFFNWVFNWlFNW1FNXFFNXVFNXlFNX1FNYFFNYVFNYlFNY1FNZFFNZVFNZlFNZ1FNaFFNaVFNalFNa1FNbFFNbVFNblFNb1FNcFFNcVFNclFNc1FNdFFNdVFNdlFNd1FNeFFNeVFNelFNe1FNfFFNfVFNflFNf1FNgFFNgVFNglFNg1FNhFFNhVFNhlFNh1FNiFFNiVFNilFNi1FNjFFNjVFNjlFNj1FNkFFNkVFNklFNk1FNlFFNlVFNllFNl1FNmFFNmVFNmlFNm1FNnFFNnVFNnlFNn1FNoFFNoVFNolFNo1FNpFFNpVFNplFNp1FNqFFNqVFNqlFNq1FNrFFNrVFNrlFNr1FNsFFNsVFNslFNs1FNtFFNtVFNtlFNt1FNuFFNuVFNulFNu1FNvFFNvVFNvlFNv1FNwFFNwVFNwlFNw1FNxFFNxVFNxlFNx1FNyFFNyVFNylFNy1FNzFFNzVFNzlFNz1FN0FFN0VFN0lFN01FN1FFN1VFN1lFN11FN2FFN2VFN2lFN21FN3FFN3VFN3lFN31FN4FFN4VFN4lFN41FN5FFN5VFN5lFN51FN6FFN6VFN6lFN61FN7FFN7VFN7lFN71FN8FFN8VFN8lFN81FN9FFN9VFN9lFN91FN+FFN+VFN+lFN+1FN/FFN/VFN/lFN/1FNAFJNAVJNAlJNA1JNBFJNBVJNBlJNB1JNCFJNCVJNClJNC1JNDFJNDVJNDlJND1JNEFJNEVJNElJNE1JNFFJNFVJNFlJNF1JNGFJNGVJNGlJNG1JNHFJNHVJNHlJNH1JNIFJNIVJNIlJNI1JNJFJNJVJNJlJNJ1JNKFJNKVJNKlJNK1JNLFJNLVJNLlJNL1JNMFJNMVJNMlJNM1JNNFJNNVJNNlJNN1JNOFJNOVJNOlJNO1JNPFJNPVJNPlJNP1JNQFJNQVJNQlJNQ1JNRFJNRVJNRlJNR1JNSFJNSVJNSlJNS1JNTFJNTVJNTlJNT1JNUFJNUVJNUlJNU1JNVFJNVVJNVlJNV1JNWFJNWVJNWlJNW1JNXFJNXVJNXlJNX1JNYFJNYVJNYlJNY1JNZFJNZVJNZlJNZ1JNaFJNaVJNalJNa1JNbFJNbVJNblJNb1JNcFJNcVJNclJNc1JNdFJNdVJNdlJNd1JNeFJNeVJNelJNe1JNfFJNfVJNflJNf1JNgFJNgVJNglJNg1JNhFJNhVJNhlJNh1JNiFJNiVJNilJNi1JNjFJNjVJNjlJNj1JNkFJNkVJNklJNk1JNlFJNlVJNllJNl1JNmFJNmVJNmlJNm1JNnFJNnVJNnlJNn1JNoFJNoVJNolJNo1JNpFJNpVJNplJNp1JNqFJNqVJNqlJNq1JNrFJNrVJNrlJNr1JNsFJNsVJNslJNs1JNtFJNtVJNtlJNt1JNuFJNuVJNulJNu1JNvFJNvVJNvlJNv1JNwFJNwVJNwlJNw1JNxFJNxVJNxlJNx1JNyFJNyVJNylJNy1JNzFJNzVJNzlJNz1JN0FJlKE3RUk3SUk3TUk3UUk3VUk3WUk3XUk3YUk3ZUk3aUk3bUk3cUk3dUk3eUk3fUk3gUk3hUk3iUk3jUk3kUk3lUk3mUk3nUk3oUk3pUk3qUk3rUk3sUk3tUk3uUk3vUk3wUk3xUk3yUk3zUk30Uk31Uk32Uk33Uk34Uk35Uk36Uk37Uk38Uk39Uk3+Uk3/Uk0AU00BU00CU00DU00EU00FU00GU00HU00IU00JU00KU00LU00MU00NU00OU00PU00QU00RU00SU00TU00UU00VU00WU00XU00YU00ZU00aU00bU00cU00dU00eU00fU00gU00hU00iU00jU00kU00lU00mU00nU00oU00pU00qU00rU00sU00tU00uU00vU00wU00xU00yU00zU000U001U002U003U004U005U006U007U008U009U00+U00/U01AU01BU01CU01DU01EU01FU01GU01HU01IU01JU01KU01LU01MU01NU01OU01PU01QU01RU01SU01TU01UU01VU01WU01XU01YU01ZU01aU01bU01cU01dU01eU01fU01gU01hU01iU01jU01kU01lU01mU01nU01oU01pU01qU01rU01sU01tU01uU01vU01wU01xU01yU01zU010U011U012U013U014U015U016U017U018U019U01+U01/U02AU02BU02CU02DU02EU02FU02GU02HU02IU02JU02KU02LU02MU02NU02OU02PU02QU02RU02SU02TU02UU02VU02WU02XU02YU02ZU02aU02bU02cU02dU02eU02fU02gU02hU02iU02jU02kU02lU02mU02nU02oU02pU02qU02rU02sU02tU02uU02vU02wU02xU02yU02zU020U021U022U023U024U025U026U027U028U029U02+U02/U03AU03BU03CU03DU03EU03FU03GU03HU03IU03JU03KU03LU03MU03NU03OU03PU03QU03RU03SU03TU03UU03VU03WU03XU03YU03ZU03aU03bU03cU03dU03eU03fU03gU03hU03iU03jU03kU03lU03mU03nU03oU03pU03qU03rU03sU03tU03uU03vU03wU03xU03yU03zU030U031U032U033U034U035U036U037U038U039U03+U03/U00AVE0BVE0CVE0DVE0EVE0FVE0GVE0HVE0IVE0JVE0KVE0LVE0MVE0NVE0OVE0PVE0QVE0RVE0SVE0TVE0UVE0VVE0WVE0XVE0YVE0ZVE0aVE0bVE0cVE0dVE0eVE0fVE0gVE0hVE0iVE0jVE0kVE0lVE0mVE0nVE0oVE0pVE0qVE0rVE0sVE0tVE0uVE0vVE0wVE0xVE0yVE0zVE00VE01VE02VE03VE04VE05VE06VE07VE08VE09VE0+VE0/VE1AVE1BVE1CVE1DVE1EVE1FVE1GVE1HVE1IVE1JVE1KVE1LVE1MVE1NVE1OVE1PVE1QVE1RVE1SVE1TVE1UVE1VVE1WVE1XVE1YVE1ZVE1aVE1bVE1cVE1dVE1eVE1fVE1gVE1hVE1iVE1jVE1kVE1lVE1mVE1nVE1oVE1pVE1qVE1rVE1sVE1tVE1uVE1vVE1wVE1xVE1yVE1zVE10VE11VE12VE13VE14VE15VE16VE17VE18VE19VE1+VE1/VE2AVE2BVE2CVE2DVE2EVE2FVE2GVE2HVE2IVE2JVE2KVE2LVE2MVE2NVE2OVE2PVE2QVE2RVE2SVE2TVE2UVE2VVE2WVE2XVE2YVE2ZVE2aVE2bVE2cVE2dVE2eVE2fVE2gVE2hVE2iVE2jVE2kVE2lVE2mVE2nVE2oVE2pVE2qVE2rVE2sVE2tVE2uVE2vVE2wVE2xVE2yVE2zVE20VE21VE22VE23VE24VE25VE26VE27VE28VE29VE2+VE2/VE3AVE3BVE3CVE3DVE3EVE3FVE3GVE3HVE3IVE3JVE3KVE3LVE3MVE3NVE3OVE3PVE3QVE3RVE3SVE3TVE3UVE3VVE3WVE3XVE3YVE3ZVE3aVE3bVE3cVE3dVE3eVE3fVE3gVE3hVE3iVE3jVE3kVE3lVE3mVE3nVE3oVE3pVE3qVE3rVE3sVE3tVE3uVE3vVE3wVE3xVE3yVE3zVE30VE31VE32VE33VE34VE35VE36VE37VE38VE39VE3+VE3/VE0AVU0BVU0CVU0DVU0EVU0FVU0GVU0HVU0IVU0JVU0KVU0LVU0MVU0NVU0OVU0PVU0QVU0RVU0SVU0TVU0UVU0VVU0WVU0XVU0YVU0ZVU0aVU0bVU0cVU0dVU0eVU0fVU0gVU0hVU0iVU0jVU0kVU0lVU0mVU0nVU0oVU0pVU0qVU0rVU0sVU0tVU0uVU0vVU0wVU0xVU0yVU0zVU00VU01VU02VU03VU04VU05VU06VU07VU08VU09VU0+VU0/VU1AVU1BVU1CVU1DVU1EVU1FVU1GVU1HVU1IVU1JVU1KVU1LVU1MVU1NVU1OVU1PVU1QVU1RVU1SVU1TVU1UVU1VVU1WVU1XVU1YVU1ZVU1aVU1bVU1cVU1dVU1eVU1fVU1gVU1hVU1iVU1jVU1kVU1lVU1mVU1nVU1oVU1pVU1qVU1rVU1sVU1tVU1uVU1vVU1wVU1xVU1yVU1zVU10VU11VU12VU13VU14VU15VU16VU17VU18VU19VU1+VU1/VU2AVU2BVU2CVU2DVU2EVU2FVU2GVU2HVU2IVU2JVU2KVU2LVU2MVU2NVU2OVU2PVU2QVU2RVU2SVU2TVU2UVU2VVU2WVU2XVU2YVU2ZVU2aVU2bVU2cVU2dVU2eVU2fVU2gVU2hVU2iVU2jVU2kVU2lVU2mVU2nVU2oVU2pVU2qVU2rVU2sVU2tVU2uVU2vVU2wVU2xVU2yVU2zVU20VU21VU22VU23VU24VU25VU26VU27VU28VU29VU2+VU2/VU3AVU3BVU3CVU3DVU3EVU3FVU3GVU3HVU3IVU3JVU3KVU3LVU3MVU3NVU3OVU3PVU3QVU3RVU3SVU3TVU3UVU3VVU3WVU3XVU3YVU3ZVU3aVU3bVU3cVU3dVU3eVU3fVU3gVU3hVU3iVU3jVU3kVU3lVU3mVU3nVU3oVU3pVU3qVU3rVU3sVU3tVU3uVU3vVU3wVU3xVU3yVU3zVU30VU31VU32VU33VU34VU35VU36VU37VU38VU39VU3+VU3/VU0AVk0BVk0CVk0DVk0EVk0FVk0GVk0HVk0IVk0JVk0KVk0LVk0MVk0NVk0OVk0PVk0QVk0RVk0SVk0TVk0UVk0VVk0WVk0XVk0YVk0ZVk0aVk0bVk0cVk0dVk0eVk0fVk0gVk0hVk0iVk0jVk0kVk0lVk0mVk0nVk0oVk0pVk0qVk0rVk0sVk0tVk0uVk0vVk0wVk0xVk0yVk0zVk00Vk01Vk02Vk03Vk04Vk05Vk06Vk07Vk08Vk09Vk0+Vk0/Vk1AVk1BVk1CVk1DVk1EVk1FVk1GVk1HVk1IVk1JVk1KVk1LVk1MVk1NVk1OVk1PVk1QVk1RVk1SVk1TVk1UVk1VVk1WVk1XVk1YVk1ZVk1aVk1bVk1cVk1dVk1eVk1fVk1gVk1hVk1iVk1jVk1kVk1lVk1mVk1nVk1oVk1pVk1qVk1rVk1sVk1tVk1uVk1vVk1wVk1xVk1yVk1zVk10Vk11Vk12Vk13Vk14Vk15Vk16Vk17Vk18Vk19Vk1+Vk1/Vk2AVk2BVk2CVk2DVk2EVk2FVk2GVk2HVk2IVk2JVk2KVk2LVk2MVk2NVk2OVk2PVk2QVk2RVk2SVk2TVk2UVk2VVk2WVk2XVk2YVk2ZVk2aVk2bVk2cVk2dVk2eVk2fVk2gVk2hVk2iVk2jVk2kVk2lVk2mVk2nVk2oVk2pVk2qVk2rVk2sVk2tVk2uVk2vVk2wVk2xVk2yVk2zVk20Vk21Vk22Vk23Vk24VmUoTblWTbpWTbtWTbxWTb1WTb5WTb9WTcBWTcFWTcJWTcNWTcRWTcVWTcZWTcdWTchWTclWTcpWTctWTcxWTc1WTc5WTc9WTdBWTdFWTdJWTdNWTdRWTdVWTdZWTddWTdhWTdlWTdpWTdtWTdxWTd1WTd5WTd9WTeBWTeFWTeJWTeNWTeRWTeVWTeZWTedWTehWTelWTepWTetWTexWTe1WTe5WTe9WTfBWTfFWTfJWTfNWTfRWTfVWTfZWTfdWTfhWTflWTfpWTftWTfxWTf1WTf5WTf9WTQBXTQFXTQJXTQNXTQRXTQVXTQZXTQdXTQhXTQlXTQpXTQtXTQxXTQ1XTQ5XTQ9XTRBXTRFXTRJXTRNXTRRXTRVXTRZXTRdXTRhXTRlXTRpXTRtXTRxXTR1XTR5XTR9XTSBXTSFXTSJXTSNXTSRXTSVXTSZXTSdXTShXTSlXTSpXTStXTSxXTS1XTS5XTS9XTTBXTTFXTTJXTTNXTTRXTTVXTTZXTTdXTThXTTlXTTpXTTtXTTxXTT1XTT5XTT9XTUBXTUFXTUJXTUNXTURXTUVXTUZXTUdXTUhXTUlXTUpXTUtXTUxXTU1XTU5XTU9XTVBXTVFXTVJXTVNXTVRXTVVXTVZXTVdXTVhXTVlXTVpXTVtXTVxXTV1XTV5XTV9XTWBXTWFXTWJXTWNXTWRXTWVXTWZXTWdXTWhXTWlXTWpXTWtXTWxXTW1XTW5XTW9XTXBXTXFXTXJXTXNXTXRXTXVXTXZXTXdXTXhXTXlXTXpXTXtXTXxXTX1XTX5XTX9XTYBXTYFXTYJXTYNXTYRXTYVXTYZXTYdXTYhXTYlXTYpXTYtXTYxXTY1XTY5XTY9XTZBXTZFXTZJXTZNXTZRXTZVXTZZXTZdXTZhXTZlXTZpXTZtXTZxXTZ1XTZ5XTZ9XTaBXTaFXTaJXTaNXTaRXTaVXTaZXTadXTahXTalXTapXTatXTaxXTa1XTa5XTa9XTbBXTbFXTbJXTbNXTbRXTbVXTbZXTbdXTbhXTblXTbpXTbtXTbxXTb1XTb5XTb9XTcBXTcFXTcJXTcNXTcRXTcVXTcZXTcdXTchXTclXTcpXTctXTcxXTc1XTc5XTc9XTdBXTdFXTdJXTdNXTdRXTdVXTdZXTddXTdhXTdlXTdpXTdtXTdxXTd1XTd5XTd9XTeBXTeFXTeJXTeNXTeRXTeVXTeZXTedXTehXTelXTepXTetXTexXTe1XTe5XTe9XTfBXTfFXTfJXTfNXTfRXTfVXTfZXTfdXTfhXTflXTfpXTftXTfxXTf1XTf5XTf9XTQBYTQFYTQJYTQNYTQRYTQVYTQZYTQdYTQhYTQlYTQpYTQtYTQxYTQ1YTQ5YTQ9YTRBYTRFYTRJYTRNYTRRYTRVYTRZYTRdYTRhYTRlYTRpYTRtYTRxYTR1YTR5YTR9YTSBYTSFYTSJYTSNYTSRYTSVYTSZYTSdYTShYTSlYTSpYTStYTSxYTS1YTS5YTS9YTTBYTTFYTTJYTTNYTTRYTTVYTTZYTTdYTThYTTlYTTpYTTtYTTxYTT1YTT5YTT9YTUBYTUFYTUJYTUNYTURYTUVYTUZYTUdYTUhYTUlYTUpYTUtYTUxYTU1YTU5YTU9YTVBYTVFYTVJYTVNYTVRYTVVYTVZYTVdYTVhYTVlYTVpYTVtYTVxYTV1YTV5YTV9YTWBYTWFYTWJYTWNYTWRYTWVYTWZYTWdYTWhYTWlYTWpYTWtYTWxYTW1YTW5YTW9YTXBYTXFYTXJYTXNYTXRYTXVYTXZYTXdYTXhYTXlYTXpYTXtYTXxYTX1YTX5YTX9YTYBYTYFYTYJYTYNYTYRYTYVYTYZYTYdYTYhYTYlYTYpYTYtYTYxYTY1YTY5YTY9YTZBYTZFYTZJYTZNYTZRYTZVYTZZYTZdYZXWHVQ9zdXJmYWNlQ2F0ZWdvcnly9A4AAE1aX1gEAAAAbWFpbn1y9Q4AAChYBAAAAGlvbnNOXXL2DgAATa0GSwSGcvcOAABhhlgHAAAAc29sdmVudE5dcvgOAABNsQZLWYZy+Q4AAGGGWAYAAABsaWdhbmROXXL6DgAATW4GSz+GcvsOAABhhnWHVQZyYWRpdXNy/A4AAE1aX0c/8AAAAAAAAH1y/Q4AAChHP/o9cKAAAABdcv4OAAAoSwBLBUsNSxRLGUsgSyZLLEs3Sz9LRktOS09LV0tfS2VLaktwS3NLdEt4S3xLg0uFS4ZLh0uPS5RLnEukS6lLsUu5S75Lx0vPS9RL3EviS+tL8kv6S/tNAwFNCQFNEgFNGQFNIQFNKQFNKgFNMQFNNgFNOgFNQQFNSQFNUAFNUgFNUwFNVAFNXwFNZgFNbQFNdQFNfgFNgwFNiAFNjwFNkQFNkgFNkwFNmQFNoAFNpwFNrAFNswFNugFNwQFNwwFNxAFNxQFNygFN0QFN0wFN1AFN1QFN3AFN4gFN6QFN6wFN7AFN7QFN9AFN9gFN9wFN+AFNAAJNAQJNDQJNEwJNGwJNHAJNIwJNJQJNJgJNJwJNLgJNNAJNPAJNQwJNRAJNTAJNUgJNVQJNVgJNXgJNZAJNbAJNbQJNdQJNfAJNfQJNhQJNjQJNkQJNmAJNmgJNmwJNnAJNogJNqQJNqgJNtgJNvAJNwQJNyQJNzwJN1wJN2AJN5AJN6gJN8AJN8wJN9AJN/QJNBANNDANNEgNNGwNNJANNKwNNLANNNwNNPwNNQANNRwNNTwNNVwNNWANNXwNNYANNZgNNaQNNagNNcwNNewNNgQNNhQNNjQNNlANNlQNNnQNNngNNpwNNsANNuANNvQNNxANNzANN1ANN3ANN5ANN5QNN6wNN8wNN+gNNBQRNEARNGARNHwRNKARNMARNNgRNPgRNPwRNRQRNUQRNWQRNWgRNXgRNZwRNawRNcgRNdARNdQRNdgRNfgRNfwRNhwRNiARNkARNlgRNmwRNoARNpgRNrARNswRNtQRNtgRNtwRNvwRNxQRNyARNyQRN0QRN1wRN3wRN5QRN6ARN6QRN9ARN+wRNAgVNBAVNBQVNBgVNCgVNEQVNEgVNGAVNHwVNIQVNIgVNIwVNLgVNNQVNPAVNPQVNQwVNSwVNUgVNVAVNVQVNVgVNXAVNYgVNZQVNZgVNbQVNbgVNdgVNfgVNhgVNiwVNkAVNlwVNnwVNpAVNrAVNtAVNuwVNvQVNvgVNvwVNxAVNygVNzQVNzgVN0gVN2gVN4QVN4gVN6QVN8QVN+AVN/wVNBwZNCAZNDwZNEAZNGAZNIAZNIQZNKQZNMQZNNwZNPgZNPwZNRQZNTQZNTgZNVAZNVwZNWAZNYAZNaAZNaQZNegZNfQZNjgZNkQZNkwZNogZNpAZNqAZNqgZNqwZNughN7AtNQwxNMw1NFA5N6hBNLhFNMhJNlxJNFRRNPBRNTxZNhhlN2xlNzBpNrRtNhR5NzB5NzR9NMiBNsCFN1yFN6iNNISdNdSdNZShNRilNGSxNYCxNZC1NyS1NRy9NcS9NgTFNtTRNDTVN/jVN3zZNtTlN+TlN+jpNYjtN4DxNCj1NGj9NTkJNpUJNlUNNdkRNTEdNkEdNlEhN+UhNd0pNnkpNsUxN409NOlBNKlFNDlJN4FRNJ1VNKFZNkFZNDlhNNVhNmFhNoFhNplhNrlhNtVhNvFhNw1hNyVhNz1hN2lhN4lhN6VhN8VhN8lhN+VhNAVlNB1lNDFlNE1lNFVlNGVlNHVlNJFlNJVlNJllNKFlNMFlNNFlNPFlNQ1lNTFlNVFlNW1lNXFlNXVlNX1lNaFlNb1lNcVlNcllNellNgllNillNkFlNmVlNoFlNollNqVlNq1lNs1lNu1lNxFlNy1lN01lN2llN21lN3FlN3llN41lN6FlN7FlN81lN+llN+1lN/FlN/llNBVpNBlpNB1pNCVpNFFpNHFpNJFpNK1pNMFpNOFpNQFpNRFpNTFpNU1pNWlpNY1pNalpNclpNd1pNflpNhFpNjFpNk1pNmlpNm1pNnFpNnlpNpVpNq1pNslpNulpNwlpNw1pNzFpN0lpN2VpN3VpN41pN61pN8lpN81pN9FpN9lpN/lpNBVtNB1tNCFtNEFtNFltNHltNH1tNJ1tNLltNMFtNMVtNOVtNPVtNQVtNSVtNSltNUFtNVltNWFtNYFtNZFtNa1tNcltNc1tNdFtNdltNe1tNgVtNiFtNiVtNiltNjFtNmFtNnltNpVtNp1tNqFtNsFtNuFtNvltNxFtNy1tN1FtN2ltN3FtN5FtN5VtN7VtN7ltN9VtN/VtNBVxNBlxNDVxNFFxNFlxNF1xNIFxNKFxNLlxNMlxNOlxNQFxNSVxNUVxNWlxNYlxNaVxNalxNa1xNbVxNdFxNfFxNhFxNjFxNk1xNlVxNm1xNnVxNpVxNrFxNt1xNwlxNylxN0VxN2VxN4FxN5lxN7VxN71xN+lxNBl1NDF1NDl1NFV1NFl1NF11NGV1NIV1NIl1NJl1NKl1NL11NNV1NO11NPV1NRF1NRl1NTl1NT11NVV1NV11NXV1NX11NZV1Na11Ncl1Nc11NdF1Ndl1Nfl1NhV1Nh11NiF1NkF1Nll1NnV1Nnl1Nn11NoV1NqF1Nql1Nq11Nt11Nv11Nx11NyF1NzF1N0l1N1F1N2l1N4l1N411N7l1N+V1NAF5NBl5NDl5ND15NFl5NF15NGF5NGl5NIF5NJ15NKV5NKl5NMl5NM15NO15NQ15NS15NVF5NW15NXV5NXl5NZF5NbF5Nc15NdF5NdV5Nd15Nfl5Nhl5Nj15Nll5Nm15Nn15Np15Nr15NtF5NvF5NvV5NxV5NzF5N0V5N115N2V5N5F5N615N7V5N9V5N/V5NCV9NEV9NGF9NGl9NG19NI19NJF9NK19NLV9NLl9NNV9NPl9NSV9NT19NUV9NWV9lRz/+FHrgAAAAXXL/DgAAKEsBSwRLBksJSwpLDksRSxJLE0sVSxhLGksdSx5LH0shSyRLJ0sqSy1LMEs4SztLPEs9Sz5LQEtDS0VLR0tKS0tLTEtNS1BLU0tUS1VLVktYS1tLXEtdS15LYEtjS2ZLaUtrS25LdUt5S31LgEuBS4JLiEuLS4xLjkuQS5NLlUuYS5lLmkubS51LoEuhS6VLqEuqS61LrkuvS7BLsku1S7ZLt0u4S7pLvUu/S8JLw0vES8hLy0vMS81LzkvQS9NL1UvYS9lL2kvbS91L4EvjS+ZL50voS+xL70vwS/FL80v2S/dL/Ev/TQABTQEBTQIBTQQBTQcBTQoBTQ0BTQ4BTQ8BTRMBTRYBTRcBTRgBTRoBTR0BTR4BTR8BTSABTSIBTSUBTSYBTSsBTS4BTS8BTTABTTIBTTUBTTcBTTsBTT4BTT8BTUABTUIBTUUBTUYBTUoBTU0BTU4BTU8BTVUBTVgBTWABTWMBTWQBTWUBTWcBTWoBTWsBTWwBTW4BTXEBTXIBTXMBTXQBTXYBTXkBTXoBTXsBTX8BTYIBTYQBTYcBTYkBTYwBTY0BTY4BTZQBTZcBTZoBTZ0BTZ4BTZ8BTaEBTaQBTaUBTaYBTagBTasBTa0BTbABTbIBTbQBTbcBTbkBTbsBTb4BTb8BTcABTcYBTckBTcsBTc4BTc8BTdABTdYBTdkBTdoBTdsBTd0BTeABTeMBTeYBTecBTegBTe4BTfEBTfIBTfMBTfkBTfwBTf0BTf4BTf8BTQICTQUCTQ4CTRECTRQCTRcCTRgCTR0CTSACTSECTSICTSgCTSsCTSwCTS0CTS8CTTICTTUCTTgCTTkCTT0CTUACTUUCTUgCTUkCTUoCTUsCTU0CTVACTVcCTVoCTVsCTVwCTV0CTV8CTWICTWUCTWgCTWkCTWoCTWsCTW4CTXECTXICTXMCTXQCTXYCTXkCTX4CTYECTYICTYMCTYQCTYYCTYkCTYoCTYsCTYwCTY4CTZICTZUCTZYCTZcCTZ0CTaACTaMCTaYCTasCTa4CTbcCTboCTb0CTcACTcICTcUCTcYCTccCTcgCTcoCTc0CTdACTdMCTdQCTdUCTdYCTdkCTdwCTeUCTegCTesCTe4CTfUCTfgCTfkCTfoCTf4CTQEDTQIDTQMDTQUDTQgDTQkDTQoDTQsDTQ0DTRADTRMDTRYDTRcDTRgDTRwDTR8DTSADTSEDTSUDTSgDTS0DTTADTTgDTTsDTTwDTT0DTT4DTUEDTUQDTUUDTUYDTUgDTUsDTUwDTU0DTU4DTVADTVMDTVQDTVUDTVYDTVkDTVwDTWEDTWQDTWsDTW4DTW8DTXADTXQDTXcDTXgDTXkDTXoDTXwDTX8DTYIDTYYDTYkDTYoDTYsDTYwDTY4DTZEDTZYDTZkDTZoDTZsDTZwDTZ8DTaIDTaMDTaQDTagDTasDTawDTa0DTbEDTbQDTbUDTbYDTbcDTbkDTbwDTb4DTcEDTcIDTcMDTcUDTcgDTckDTcoDTcsDTc0DTdADTdEDTdIDTdMDTdUDTdgDTdkDTdoDTdsDTd0DTeADTeEDTeYDTekDTewDTe8DTfADTfQDTfcDTfgDTfkDTfsDTf4DTQYETQkETREETRQETRUETRcETRkETRwETR0ETR4ETSAETSMETSQETSUETSkETSwETS0ETS4ETS8ETTEETTQETTcETToETTsETTwETT0ETUAETUMETUYETUkETVIETVUETVYETVcETVgETVsETV8ETWIETWMETWQETWgETWwETW8ETXAETXEETXcETXoETXsETYAETYMETYQETYkETYwETY0ETY4ETY8ETZEETZQETZcETZoETZwETZ8ETaEETaQETacETaoETa0ETbAETbEETbIETbgETbsETbwETb0ETb4ETcAETcMETcoETc0ETc4ETc8ETdAETdIETdUETdgETdsETdwETeAETeMETeoETe0ETfUETfgETfoETfwETf8ETQAFTQEFTQcFTQsFTQ4FTRMFTRYFTRkFTRwFTR0FTR4FTSQFTScFTS8FTTIFTTMFTTQFTTYFTTkFTT4FTUEFTUQFTUcFTUgFTUkFTUoFTUwFTU8FTVAFTVEFTVcFTVoFTV0FTWAFTWcFTWoFTW8FTXIFTXMFTXQFTXUFTXcFTXoFTXsFTX0FTX8FTYIFTYMFTYcFTYoFTYwFTY8FTZEFTZQFTZUFTZYFTZgFTZsFTZwFTZ0FTZ4FTaAFTaMFTaUFTagFTakFTaoFTasFTa0FTbAFTbEFTbMFTbUFTbgFTbkFTboFTcAFTcMFTcUFTcgFTc8FTdMFTdYFTdcFTdgFTdkFTdsFTd4FTeMFTeYFTecFTegFTeoFTe0FTe4FTfIFTfUFTfYFTfcFTfkFTfwFTf0FTf4FTQAGTQMGTQQGTQkGTQwGTREGTRQGTRUGTRYGTRcGTRkGTRwGTR0GTSIGTSUGTSYGTSoGTS0GTS4GTS8GTTAGTTIGTTUGTTgGTTsGTUAGTUMGTUYGTUkGTUoGTUsGTUwGTU8GTVIGTVkGTVwGTV0GTV8GTWEGTWQGTWUGTWoGTW0GTXIGTXMGTXUGTXcGTXkGTYYGTYcGTYkGTYsGTY0GTZoGTZsGTZ0GTZ8GTaEGTZlYTZtYTZ1YTZ9YTaFYTaNYTadYTalYTatYTa9YTbFYTbNYTbRYTbZYTbhYTbpYTbtYTb1YTb9YTcFYTcJYTcRYTcZYTcpYTcxYTdBYTdJYTdtYTd1YTd9YTeBYTeFYTeNYTeVYTedYTepYTexYTe5YTe9YTfBYTfNYTfVYTfdYTfpYTfxYTf5YTf9YTQBZTQJZTQRZTQhZTQpZTQ1ZTQ9ZTRFZTRZZTRpZTR5ZTSBZTSJZTSNZTSlZTStZTS1ZTS5ZTS9ZTTFZTTVZTTdZTTlZTTpZTTtZTT1ZTT9ZTUFZTURZTUZZTUhZTUlZTU1ZTU9ZTVFZTVJZTVNZTVVZTVdZTVlZTVpZTWBZTWJZTWRZTWVZTWlZTWtZTXNZTXVZTXdZTXhZTXlZTXtZTX1ZTX9ZTYNZTYVZTYdZTYhZTYlZTYtZTY1ZTZFZTZNZTZVZTZZZTZpZTZxZTZ5ZTaNZTaVZTadZTaxZTa5ZTbBZTbFZTbJZTbRZTbZZTbhZTbpZTbxZTb5ZTcBZTcFZTcVZTcdZTclZTcxZTc5ZTdBZTdFZTdJZTdRZTdZZTdhZTdlZTd9ZTeFZTeRZTeZZTelZTe1ZTe9ZTfFZTfJZTfRZTfZZTfhZTflZTf9ZTQFaTQNaTQRaTQpaTQxaTRVaTRdaTRlaTRpaTRtaTR1aTR9aTSFaTSJaTSNaTSVaTSdaTSlaTSxaTS5aTTFaTTNaTTVaTTlaTTtaTT1aTUFaTUVaTUdaTUlaTUpaTUtaTU1aTU9aTVFaTVJaTVRaTVZaTVhaTVtaTV1aTV9aTWBaTWRaTWZaTWhaTWlaTWtaTW1aTW9aTXBaTXFaTXNaTXVaTXhaTXpaTXxaTX1aTX9aTYFaTYVaTYdaTYlaTY1aTY9aTZFaTZJaTZRaTZZaTZhaTZlaTZ9aTaFaTaNaTaRaTaZaTahaTaxaTa5aTbBaTbFaTbNaTbVaTbdaTbhaTblaTbtaTb1aTb9aTcBaTcFaTcRaTcZaTchaTclaTc1aTc9aTdNaTdVaTddaTdhaTdpaTd5aTeBaTeRaTeZaTehaTexaTe5aTfBaTfFaTfdaTflaTftaTfxaTf1aTf9aTQFbTQlbTQtbTQ1bTQ5bTQ9bTRFbTRNbTRdbTRlbTRtbTRxbTR1bTSBbTSJbTSRbTSVbTSZbTShbTSpbTTJbTTRbTTZbTTdbTThbTTpbTT5bZShNQltNRFtNRltNR1tNSFtNS1tNTVtNUVtNU1tNWVtNW1tNXVtNXltNX1tNYVtNZVtNZ1tNaVtNaltNbFtNbltNcFtNcVtNd1tNeVtNfFtNfltNgltNhFtNhltNh1tNjVtNj1tNmVtNm1tNn1tNoVtNqVtNq1tNrVtNsVtNs1tNtVtNtltNt1tNuVtNu1tNv1tNwVtNxVtNx1tNyVtNzFtNzltN0FtN0VtN1VtN11tN3VtN31tN4VtN4ltN41tN5ltN6FtN6ltN61tN7FtN71tN8VtN81tN9FtN9ltN+FtN+ltN+1tN/FtN/ltNAFxNAlxNA1xNBFxNB1xNCVxNC1xNDlxNEFxNGFxNGlxNHFxNHVxNIVxNI1xNJVxNJlxNJ1xNKVxNK1xNL1xNM1xNNVxNN1xNOFxNOVxNO1xNPVxNQVxNQ1xNRVxNRlxNSlxNTFxNTlxNUlxNVFxNVlxNV1xNW1xNXVxNX1xNYFxNYVxNY1xNZVxNZ1xNaFxNblxNcFxNclxNc1xNdVxNd1xNeVxNelxNe1xNfVxNf1xNgVxNglxNg1xNhVxNh1xNiVxNilxNi1xNjVxNj1xNkVxNllxNmFxNnlxNoFxNolxNplxNqFxNqlxNq1xNrVxNr1xNuFxNulxNw1xNxVxNx1xNyFxNyVxNy1xNzVxNz1xN0FxN0lxN1FxN1lxN2lxN3FxN3lxN31xN4VxN41xN51xN6VxN61xN8FxN8lxN+1xN/VxNB11NCV1ND11NEV1NE11NFF1NGl1NHF1NHl1NH11NIF1NI11NJ11NK11NLV1NMF1NMl1NNl1NOF1NPl1NQF1NQl1NR11NSV1NS11NTF1NTV1NUF1NUl1NWF1NWl1NYF1NYl1NZl1NaF1NbF1Nbl1NcF1NcV1Nd11NeV1Ne11NfF1NfV1Nf11NgV1NiV1Ni11NjV1Njl1Nj11NkV1Nk11Nl11NmV1Nm11NnF1Nol1NpF1NrF1Nrl1NuF1Nul1NvF1NvV1Nvl1NwF1Nwl1NxF1NxV1Nxl1NyV1NzV1Nz11N1V1N111N211N3V1N311N4F1N4V1N5F1N5l1N711N8V1N+l1N/F1N/l1N/11NAV5NA15NB15NCV5NC15NDF5NDV5NEF5NEl5NFF5NFV5NG15NHV5NIV5NI15NK15NLV5NL15NMF5NMV5NNF5NNl5NOF5NOV5NOl5NPF5NPl5NQF5NQV5NQl5NRF5NRl5NSF5NTF5NTl5NUF5NUV5NVV5NV15NX15NYV5NZV5NZ15NaV5Nal5Na15NbV5Nb15NcV5Ncl5NeF5Nel5NfF5NfV5Nf15NgV5Ng15NhF5NhV5Nh15NiV5Ni15NjF5NkF5Nkl5NlF5Nl15NmV5NnF5NoF5Nol5NpF5NpV5Npl5NqF5Nql5NrF5NsF5Nsl5NtV5Nt15NuV5Nul5Nu15Nvl5NwF5Nwl5Nw15NxF5Nxl5NyF5Nyl5Ny15NzV5Nz15N0l5N1F5N2l5N3F5N5V5N515N6V5N7l5N8F5N8l5N815N9F5N9l5N+F5N+l5N+15N/F5N/l5NAF9NCl9NDF9NDl9NEl9NFF9NHF9NHl9NIF9NIV9NIl9NJV9NJ19NL19NMV9NM19NNF9NNl9NOF9NOl9NO19NP19NQV9NSl9NTF9NUl9NVF9NVl9NV19NWF9lRz/2uFHgAAAAXXIADwAAKEsDSwhLC0sMSxBLF0scSyNLKUsvSzpLQktJS1JLWktiS2hLbUt3S3tLf0uKS5JLl0ufS6JLo0unS6xLtEu8S8FLxUvGS8pL0kvXS99L5UvpS+pL7kv1S/lL/k0GAU0MAU0QAU0RAU0VAU0cAU0kAU0oAU0tAU00AU05AU09AU1EAU1HAU1IAU1MAU1XAU1iAU1pAU1wAU14AU18AU19AU2BAU2GAU2LAU2WAU2cAU2jAU2qAU2vAU22AU29AU3IAU3NAU3YAU3fAU3lAU3wAU37AU0EAk0QAk0WAk0aAk0fAk0qAk0xAk03Ak06Ak07Ak0/Ak1CAk1HAk1PAk1ZAk1hAk1nAk1wAk14Ak17Ak2AAk2IAk2QAk2UAk2fAk2lAk2oAk2tAk25Ak2/Ak3EAk3MAk3SAk3bAk3nAk3tAk33Ak37Ak38Ak0AA00HA00PA00VA00ZA00aA00eA00iA00jA00nA00qA00vA006A01DA01KA01SA01bA01eA01jA01tA01xA01yA012A01+A02EA02IA02QA02TA02YA02hA02lA02mA02qA02uA02vA02zA027A03AA03HA03PA03XA03fA03jA03oA03uA03xA03yA032A039A00IBE0TBE0bBE0iBE0mBE0nBE0rBE0zBE05BE1CBE1IBE1UBE1dBE1hBE1lBE1mBE1qBE1uBE15BE19BE2CBE2GBE2LBE2TBE2ZBE2eBE2jBE2pBE2vBE26BE3CBE3MBE3UBE3aBE3dBE3eBE3iBE3sBE33BE3+BE0JBU0NBU0QBU0VBU0bBU0mBU0xBU04BU07BU1ABU1GBU1OBU1ZBU1fBU1pBU1sBU1xBU15BU2BBU2EBU2FBU2JBU2OBU2TBU2aBU2iBU2nBU2vBU23BU3CBU3HBU3RBU3VBU3dBU3gBU3lBU3sBU3vBU3wBU30BU37BU0CBk0GBk0LBk0OBk0TBk0bBk0fBk0kBk0nBk0oBk0sBk00Bk06Bk09Bk1CBk1IBk1RBk1bBk1jBk1nBk1sBk1vBk1wBk18Bk1/Bk2DBk2EBk2QBk2XBk2YBk2nBk2cWE2kWE2qWE2sWE2tWE2yWE25WE3AWE3HWE3NWE3TWE3eWE3mWE3tWE32WE39WE0FWU0LWU0QWU0UWU0YWU0cWU0hWU0sWU0zWU04WU1AWU1HWU1KWU1LWU1QWU1YWU1jWU1mWU1nWU1sWU12WU1+WU2AWU2BWU2GWU2OWU2UWU2XWU2YWU2dWU2hWU2mWU2qWU2vWU23WU2/WU3CWU3DWU3IWU3PWU3XWU3iWU3nWU3rWU3wWU33WU0CWk0NWk0YWk0gWk0oWk0vWk00Wk02Wk03Wk08Wk0+Wk0/Wk1DWk1IWk1QWk1XWk1eWk1hWk1iWk1nWk1uWk12Wk17Wk2CWk2IWk2KWk2LWk2QWk2XWk2iWk2pWk2vWk22Wk2+Wk3HWk3KWk3LWk3QWk3WWk3cWk3hWk3nWk3pWk3qWk3vWk36Wk0CW00MW00UW00aW00jW00rW001W008W01AW01FW01OW01UW01XW01cW01jW01oW01vW016W01/W02FW02QW02cW02iW02sW02uW02vW020W028W03CW03IW03PW03SW03TW03YW03bW03gW03pW03yW035W00BXE0KXE0RXE0bXE0eXE0fXE0kXE0sXE0xXE02XE0+XE1EXE1HXE1IXE1NXE1PXE1QXE1VXE1YXE1ZXE1eXE1mXE1xXE14XE2AXE2IXE2QXE2UXE2ZXE2cXE2hXE2jXE2kXE2pXE2wXE27XE3GXE3OXE3VXE3XXE3YXE3dXE3kXE3qXE3uXE3zXE3+XE0KXU0NXU0SXU0dXU0lXU0pXU0uXU0zXU05XU08XU1BXU1FXU1KXU1TXU1WXU1bXU1eXU1jXU1pXU1vXU16XU2CXU2MXU2UXU2aXU2lXU2vXU27XU3DXU3LXU3QXU3TXU3YXU3eXU3nXU3yXU39XU0EXk0KXk0TXk0eXk0kXk0uXk03Xk0/Xk1HXk1JXk1KXk1PXk1SXk1TXk1YXk1iXk1oXk1wXk17Xk2CXk2KXk2NXk2OXk2TXk2aXk2eXk2jXk2rXk2tXk2uXk2zXk24Xk3BXk3JXk3QXk3VXk3YXk3dXk3oXk3sXk3xXk35Xk0BX00NX00PX00QX00VX00fX00oX00yX005X008X009X01CX01NX01QX01VX2VHQADMzMAAAABdcgEPAAAoTW4GTYIGTZYGZUc/91wpAAAAAF1yAg8AAChLREvhTZgBTbEBTbgBTQwCTbUCTbsCTeMCTekCTREDTYADTeoDTUQETVAETasETfkETVsFTUQGTXEGTXQGTXYGTXgGTYUGTYgGTYoGTYwGTZkGTZwGTZ4GTaAGTbEGTbIGTbMGTbQGTbUGTbYGTbcGTbgGTbkGTboGTbsGTbwGTb0GTb4GTb8GTcAGTcEGTcIGTcMGTcQGTcUGTcYGTccGTcgGTckGTcoGTcsGTcwGTc0GTc4GTc8GTdAGTdEGTdIGTdMGTdQGTdUGTdYGTdcGTdgGTdkGTdoGTdsGTdwGTd0GTd4GTd8GTeAGTeEGTeIGTeMGTeQGTeUGTeYGTecGTegGTekGTeoGTesGTewGTe0GTe4GTe8GTfAGTfEGTfIGTfMGTfQGTfUGTfYGTfcGTfgGTfkGTfoGTfsGTfwGTf0GTf4GTf8GTQAHTQEHTQIHTQMHTQQHTQUHTQYHTQcHTQgHTQkHTaVYTc5YTehYTfhYTUJZTY9ZTcpZTSpaTVlaTYNaTZZbTZ1bTb1bTcNbTcpbTQxcTS1cTT9cTQRdTWpdTbVdTR9eTWNeTZVeTQdfZUc//IMSYAAAAF1yAw8AAChNEAdNZwdN6QdNTAlNqQtNigxNpRBNChFNkRFN6hFNpRRN/BRNfhVN4RZNzRhNIBlNQBlNphlNIhpNhRpNSx1N5B1NQB5NpR5NLB9NhR9NQCJNlyJNGSNNfCRNaCZNuyZN2yZNvCdN1ytNPCxNwyxNHC1N1y9NLjBNsDBNEzJN/zNNUjRNcjRN2DRNVDVNtzVNcDlN1TlNXDpNtTpNcD1Nxz1NST5NrD9NmEFN60FNC0JN7EJNB0dNbEdN80dNTEhNB0tNXktN4EtNQ01NoE9NgVBNqVNNQlRNnlRNA1VNilVN41VlRz/jMzNAAAAAXXIEDwAAKE2tBk2uBk2vBk2wBmVHP/euFIAAAABdcgUPAAAoTQ0HTSAHTSsHTS4HTS8HTTcHTUUHTVUHTWUHTXAHTXsHTY8HTaIHTbAHTcYHTdQHTecHTfIHTfwHTQAITQ0ITRQITRsITTMITUYITU0ITWAITW4ITXIITXMITX0ITZAITagITawITa0ITbcITcgITdsITd4ITd8ITecITfoITQUJTQkJTQoJTRQJTRgJTSUJTSkJTTYJTUkJTVoJTV4JTV8JTWkJTXcJTYoJTaIJTawJTbYJTb0JTcsJTeMJTfsJTQ8KTSIKTTUKTUMKTU0KTVAKTVEKTVkKTVwKTV0KTWUKTWwKTX8KTY0KTZsKTZ8KTaAKTaoKTboKTc0KTdcKTecKTfIKTfUKTfYKTf4KTQ4LTSYLTTYLTUALTVALTWMLTXkLTX0LTX4LTYgLTZILTaALTacLTbILTbULTbYLTb4LTdYLTekLTfoLTQ0MTRcMTS0MTUAMTVEMTWQMTWsMTXIMTYgMTZMMTZYMTaEMTbQMTbsMTckMTeEMTesMTfUMTQ0NTSINTS0NTT4NTUENTUINTUoNTV0NTWgNTXMNTYENTYUNTYYNTZANTZMNTZ4NTbQNTcoNTdoNTe0NTQMOTREOTSIOTSYOTScOTTEOTUQOTU8OTVYOTWkOTXQOTXgOTXkOTYMOTYYOTYcOTY8OTZMOTZQOTZ4OTbEOTckOTdkOTewOTf8OTRIPTRYPTSMPTSYPTTEPTTQPTTUPTT0PTUsPTV8PTXMPTYYPTZQPTZcPTZgPTaAPTbAPTboPTb4PTcsPTd8PTfQPTfcPTQIQTRoQTTAQTTcQTT4QTUgQTVIQTVUQTWAQTWQQTXEQTYcQTYoQTZUQTZgQTaMQTa4QTbkQTdEQTeQQTfUQTQgRTRMRTSsRTTwRTVERTWQRTXoRTYERTYQRTY8RTZoRTbARTcQRTdgRTegRTfMRTQkSTSESTSwSTT0STVMSTWYSTXkSTXwSTX0STYUSTYkSTYoSTZQSTaUSTbASTcMSTdsSTesSTf4STQITTQMTTQ0TTRsTTSUTTSwTTT8TTUITTUMTTUsTTVUTTWsTTX4TTY4TTZgTTZsTTaYTTboTTb4TTcsTTd4TTfETTQYUTQkUTQoUTRIUTSMUTTkUTUoUTVoUTV4UTV8UTWkUTX0UTYAUTYsUTYwUTaIUTbUUTcAUTcMUTcQUTcwUTdoUTeoUTfoUTQUVTRAVTSQVTTcVTUUVTVsVTWkVTXwVTYcVTZEVTZUVTaIVTakVTbAVTcgVTdsVTeIVTfUVTQMWTQcWTQgWTRIWTSUWTT0WTUEWTUIWTUwWTV0WTXAWTXMWTXQWTXwWTY8WTZoWTZ4WTZ8WTakWTa0WTboWTb4WTcsWTd4WTe8WTfMWTfQWTf4WTQwXTR8XTTcXTUEXTUsXTVIXTWAXTXgXTZAXTaQXTbcXTcoXTdgXTeIXTeUXTeYXTe4XTfEXTfIXTfoXTQEYTRQYTSIYTTAYTTQYTTUYTT8YTU8YTWIYTWwYTXwYTYcYTYoYTYsYTZMYTaMYTbsYTcsYTdYYTeYYTfkYTQ8ZTRMZTRQZTR4ZTSkZTTcZTT4ZTUkZTUwZTU0ZTVUZTW0ZTYAZTZEZTaQZTa8ZTcUZTdgZTekZTfwZTQMaTQoaTSAaTSsaTS4aTTkaTUwaTVMaTWEaTXkaTYMaTY4aTaYaTbsaTcYaTdcaTdoaTdsaTeMaTfYaTQEbTQwbTRobTR4bTR8bTSkbTSwbTTcbTU0bTWMbTXMbTYYbTZwbTaobTbsbTb8bTcAbTcobTd0bTegbTe8bTQIcTQ0cTREcTRIcTRwcTR8cTSAcTSgcTSwcTS0cTTccTUocTWIcTXIcTYUcTZgcTascTa8cTbwcTb8cTcocTc0cTc4cTdYcTeQcTfgcTQwdTR8dTS0dTTAdTTEdTTkdTUkdTVQdTVgdTWUdTXkdTY4dTZEdTZwdTbQdTcodTdEdTdgdTeIdTe0dTfAdTfsdTf8dTQweTSIeTSUeTTAeTTMeTT4eTUkeTVQeTWweTX8eTZAeTaMeTa4eTcYeTdceTeweTf8eTRUfTRwfTR8fTSofTTUfTUsfTV8fTXMfTYMfTY4fTaQfTbwfTccfTdgfTe4fTQEgTRQgTRcgTRggTSAgTSQgTSUgTS8gTUAgTUsgTV4gTXYgTYYgTZkgTZ0gTZ4gTaggTbYgTcAgTccgTdogTd0gTd4gTeYgTfAgTQYhTRkhTSkhTTMhTTYhTUEhTVUhTVkhTWYhTXkhTYwhTaEhTaQhTaUhTa0hTb4hTdQhTeUhTfUhTfkhTfohTQQiTRgiTRsiTSYiTSciTT0iTVAiTVsiTV4iTV8iTWciTXUiTYUiTZUiTaAiTasiTb8iTdIiTeAiTfYiTQQjTRcjTSIjTSwjTTAjTT0jTUQjTUsjTWMjTXYjTX0jTZAjTZ4jTaIjTaMjTa0jTcAjTdgjTdwjTd0jTecjTfgjTQskTQ4kTQ8kTRckTSokTTUkTTkkTTokTUQkTUgkTVUkTVkkTWYkTXkkTYokTY4kTY8kTZkkTackTbokTdIkTdwkTeYkTe0kTfskTRMlTSslTT8lTVIlTWUlTXMlTX0lTYAlTYElTYklTYwlTY0lTZUlTZwlTa8lTb0lTcslTc8lTdAlTdolTeolTf0lTQcmTRcmTSImTSUmTSYmTS4mTT4mTVYmTWYmTXEmTYEmTZQmTaomTa4mTa8mTbkmTcQmTdImTdkmTeQmTecmTegmTfAmTQgnTRsnTSwnTT8nTUknTV8nTXInTYMnTZYnTZ0nTaQnTbonTcUnTcgnTdMnTeYnTe0nTfsnTRMoTR0oTScoTT8oTVQoTV8oTXAoTXMoTXQoTXwoTY8oTZooTaUoTbMoTbcoTbgoTcIoTcUoTdAoTeYoTfwoTQwpTR8pTTUpTUMpTVQpTVgpTVkpTWMpTXYpTYEpTYgpTZspTaYpTaopTaspTbUpTbgpTbkpTcEpTcUpTcYpTdApTeMpTfspTQsqTR4qTTEqTUQqTUgqTVUqTVgqTWMqTWYqTWcqTW8qTX0qTZEqTaUqTbgqTcYqTckqTcoqTdIqTeIqTewqTfAqTf0qTRErTSYrTSkrTTQrTUwrTWIrTWkrTXArTXorTYQrTYcrTZIrTZYrTaMrTbkrTbwrTccrTcorTdUrTeArTesrTQMsTRYsTScsTTosTUUsTV0sTW4sTYMsTZYsTawsTbMsTbYsTcEsTcwsTeIsTfYsTQotTRotTSUtTTstTVMtTV4tTW8tTYUtTZgtTastTa4tTa8tTbctTbstTbwtTcYtTdctTeItTfUtTQ0uTR0uTTAuTTQuTTUuTT8uTU0uTVcuTV4uTXEuTXQuTXUuTX0uTYcuTZ0uTbAuTcAuTcouTc0uTdguTewuTfAuTf0uTRAvTSMvTTgvTTsvTTwvTUQvTVUvTWsvTXwvTYwvTZAvTZEvTZsvTa8vTbIvTb0vTb4vTdQvTecvTfIvTfUvTfYvTf4vTQwwTRwwTSwwTTcwTUIwTVYwTWkwTXcwTY0wTZswTa4wTbkwTcMwTccwTdQwTdswTeIwTfowTQ0xTRQxTScxTTUxTTkxTToxTUQxTVcxTW8xTXMxTXQxTX4xTY8xTaIxTaUxTaYxTa4xTcExTcwxTdAxTdExTdsxTd8xTewxTfAxTf0xTRAyTSEyTSUyTSYyTTAyTT4yTVEyTWkyTXMyTX0yTYQyTZIyTaoyTcIyTdYyTekyTfwyTQozTRQzTRczTRgzTSAzTSMzTSQzTSwzTTMzTUYzTVQzTWIzTWYzTWczTXEzTYEzTZQzTZ4zTa4zTbkzTbwzTb0zTcUzTdUzTe0zTf0zTQg0TRg0TSs0TUE0TUU0TUY0TVA0TVs0TWk0TXA0TXs0TX40TX80TYc0TZ80TbI0TcM0TdY0TeE0Tfc0TQo1TRs1TS41TTU1TTw1TVI1TV01TWA1TWs1TX41TYU1TZM1Tas1TbU1TcA1Tdg1Te01Tfg1TQk2TQw2ZShNDTZNFTZNKDZNMzZNPjZNTDZNUDZNUTZNWzZNXjZNaTZNfzZNlTZNpTZNuDZNzjZN3DZN7TZN8TZN8jZN/DZNDzdNGjdNITdNNDdNPzdNQzdNRDdNTjdNUTdNUjdNWjdNXjdNXzdNaTdNfDdNlDdNpDdNtzdNyjdN3TdN4TdN7jdN8TdN/DdN/zdNADhNCDhNFjhNKjhNPjhNUThNXzhNYjhNYzhNazhNezhNhThNiThNljhNqjhNvzhNwjhNzThN5ThN+zhNAjlNCTlNEzlNHTlNIDlNKzlNLzlNPDlNUjlNVTlNYDlNYzlNbjlNeTlNhDlNnDlNrzlNwDlN0zlN3jlN9jlNBzpNHDpNLzpNRTpNTDpNTzpNWjpNZTpNezpNjzpNozpNszpNvjpN1DpN7DpN9zpNCDtNHjtNMTtNRDtNRztNSDtNUDtNVDtNVTtNXztNcDtNeztNjjtNpjtNtjtNyTtNzTtNzjtN2DtN5jtN8DtN9ztNCjxNDTxNDjxNFjxNIDxNNjxNSTxNWTxNYzxNZjxNcTxNhTxNiTxNljxNqTxNvDxN0TxN1DxN1TxN3TxN7jxNBD1NFT1NJT1NKT1NKj1NND1NSD1NSz1NVj1NVz1NbT1NgD1Niz1Njj1Njz1Nlz1NpT1NtT1NxT1N0D1N2z1N7z1NAj5NED5NJj5NND5NRz5NUj5NXD5NYD5NbT5NdD5Nez5Nkz5Npj5NrT5NwD5Nzj5N0j5N0z5N3T5N8D5NCD9NDD9NDT9NFz9NKD9NOz9NPj9NPz9NRz9NWj9NZT9NaT9Naj9NdD9NeD9NhT9NiT9Nlj9NqT9Nuj9Nvj9Nvz9NyT9N1z9N6j9NAkBNDEBNFkBNHUBNK0BNQ0BNW0BNb0BNgkBNlUBNo0BNrUBNsEBNsUBNuUBNvEBNvUBNxUBNzEBN30BN7UBN+0BN/0BNAEFNCkFNGkFNLUFNN0FNR0FNUkFNVUFNVkFNXkFNbkFNhkFNlkFNoUFNsUFNxEFN2kFN3kFN30FN6UFN9EFNAkJNCUJNFEJNF0JNGEJNIEJNOEJNS0JNXEJNb0JNeUJNj0JNokJNs0JNxkJNzUJN1EJN6kJN9UJN+EJNA0NNFkNNHUNNK0NNQ0NNTUNNV0NNb0NNhENNj0NNoENNo0NNpENNrENNv0NNykNN1UNN40NN50NN6ENN8kNN9UNNAERNFkRNLERNPERNT0RNZURNc0RNhERNiERNiURNk0RNpkRNsURNuERNy0RN1kRN2kRN20RN5URN6ERN6URN8URN9URN9kRNAEVNE0VNK0VNO0VNTkVNYUVNdEVNeEVNhUVNiEVNk0VNlkVNl0VNn0VNrUVNwUVN1UVN6EVN9kVN+UVN+kVNAkZNEkZNHEZNIEZNLUZNQUZNVkZNWUZNZEZNfEZNkkZNmUZNoEZNqkZNtEZNt0ZNwkZNxkZN00ZN6UZN7EZN90ZN+kZNBUdNEEdNG0dNM0dNRkdNV0dNakdNdUdNjUdNnkdNs0dNxkdN3EdN40dN5kdN8UdN/EdNEkhNJkhNOkhNSkhNVUhNa0hNg0hNjkhNn0hNtUhNyEhN20hN3khN30hN50hN60hN7EhN9khNB0lNEklNJUlNPUlNTUlNYElNZElNZUlNb0lNfUlNh0lNjklNoUlNpElNpUlNrUlNt0lNzUlN4ElN8ElN+klN/UlNCEpNHEpNIEpNLUpNQEpNU0pNaEpNa0pNbEpNdEpNhUpNm0pNrEpNvEpNwEpNwUpNy0pN30pN4kpN7UpN7kpNBEtNF0tNIktNJUtNJktNLktNPEtNTEtNXEtNZ0tNcktNhktNmUtNp0tNvUtNy0tN3ktN6UtN80tN90tNBExNC0xNEkxNKkxNPUxNRExNV0xNZUxNaUxNakxNdExNh0xNn0xNo0xNpExNrkxNv0xN0kxN1UxN1kxN3kxN8UxN/ExNAE1NAU1NC01ND01NHE1NIE1NLU1NQE1NUU1NVU1NVk1NYE1Nbk1NgU1NmU1No01NrU1NtE1Nwk1N2k1N8k1NBk5NGU5NLE5NOk5NRE5NR05NSE5NUE5NU05NVE5NXE5NY05Ndk5NhE5Nkk5Nlk5Nl05NoU5NsU5NxE5Nzk5N3k5N6U5N7E5N7U5N9U5NBU9NHU9NLU9NN09NR09NWk9NcE9NdE9NdU9Nf09NiU9Nl09Nnk9NqU9NrE9NrU9NtU9NzU9N4E9N8U9NBFBNDlBNJFBNN1BNSFBNW1BNYlBNaVBNf1BNilBNjVBNmFBNq1BNslBNwFBN2FBN4lBN7FBNBFFNGVFNJFFNNVFNOFFNOVFNQVFNVFFNX1FNalFNeFFNfFFNfVFNh1FNilFNlVFNq1FNwVFN0VFN5FFN+lFNCFJNGVJNHVJNHlJNKFJNO1JNRlJNTVJNYFJNa1JNb1JNcFJNelJNfVJNflJNhlJNilJNi1JNlVJNqFJNwFJN0FJN41JN9lJNCVNNDVNNGlNNHVNNKFNNK1NNLFNNNFNNQlNNVlNNalNNfVNNi1NNjlNNj1NNl1NNp1NNslNNtlNNw1NN11NN7FNN71NN+lNNElRNKFRNL1RNNlRNQFRNS1RNTlRNWVRNXVRNalRNgFRNg1RNjlRNkVRNnFRNp1RNslRNylRN3VRN7lRNAVVNDFVNJFVNNVVNSlVNXVVNc1VNelVNfVVNiFVNk1VNqVVNvVVN0VVN4VVN7FVNAlZNGlZNJVZNNlZNTFZNX1ZNclZNdVZNdlZNflZNglZNg1ZNjVZNnlZNqVZNvFZN1FZN5FZN91ZN+1ZN/FZNBldNFFdNHldNJVdNOFdNO1dNPFdNRFdNTldNZFdNd1dNh1dNkVdNlFdNn1dNs1dNt1dNxFdN11dN6ldN/1dNAlhNA1hNC1hNHFhNMlhNQ1hNU1hNV1hNWFhNYlhNdlhNeVhNhFhNhVhlRz/5wo9gAAAAXXIGDwAAKEsCSwdLD0sWSxtLIksoSy5LMUs5S0FLSEtRS1lLYUtnS2xLb0t2S3pLfkuES4lLkUuWS55LpkurS7NLu0vAS8lL0UvWS95L5EvtS/RL+Ev9TQUBTQsBTRQBTRsBTSMBTScBTSwBTTMBTTgBTTwBTUMBTUsBTVEBTVYBTVkBTWEBTWgBTW8BTXcBTYABTYUBTYoBTZABTZUBTZsBTaIBTakBTa4BTbUBTbwBTcIBTccBTcwBTdIBTdcBTd4BTeQBTeoBTe8BTfUBTfoBTQMCTQYCTQsCTQ8CTRUCTRkCTR4CTSQCTSkCTTACTTYCTT4CTUECTUYCTU4CTVECTVgCTWACTWYCTW8CTXcCTXoCTX8CTYcCTY8CTZMCTZkCTZ4CTaQCTacCTawCTa8CTbQCTbgCTb4CTcMCTcsCTdECTdoCTd0CTeICTeYCTewCTe8CTfYCTf8CTQYDTQ4DTRQDTR0DTSYDTSkDTS4DTTEDTTkDTUIDTUkDTVEDTVoDTV0DTWIDTWUDTWwDTXUDTX0DTYMDTYcDTY8DTZIDTZcDTaADTakDTbIDTboDTb8DTcYDTc4DTdYDTd4DTeIDTecDTe0DTfUDTfwDTf8DTQcETQoETRIETRoETSEETSoETTIETTgETUEETUcETUoETU8ETVMETVwETWAETWkETW0ETXMETXgETXwETYEETYUETYoETZIETZgETZ0ETaIETagETa4ETbQETbkETcEETcQETcsETdMETdkETeEETeQETesETe4ETfYETf0ETQMFTQgFTQwFTQ8FTRQFTRoFTSAFTSUFTSgFTTAFTTcFTToFTT8FTUUFTU0FTVMFTVgFTV4FTWEFTWgFTWsFTXAFTXgFTYAFTYgFTY0FTZIFTZkFTaEFTaYFTa4FTbYFTbwFTcEFTcYFTckFTdAFTdQFTdwFTd8FTeQFTesFTfMFTfoFTQEGTQUGTQoGTQ0GTRIGTRoGTR4GTSMGTSsGTTMGTTkGTTwGTUEGTUcGTVAGTVMGTVoGTWIGTWYGTXsGTX4GTY8GTZIGTaUGTaYGTakGTawGTZpYTaJYTahYTbBYTbdYTb5YTcVYTctYTdFYTdRYTdxYTeRYTetYTfRYTftYTQNZTQlZTQ5ZTRJZTRdZTRtZTR9ZTSdZTSpZTTJZTTZZTT5ZTUVZTU5ZTVZZTV5ZTWFZTWpZTW1ZTXRZTXxZTYRZTYxZTZJZTZtZTZ9ZTaRZTahZTa1ZTbVZTb1ZTcZZTc1ZTdVZTd1ZTeBZTeVZTepZTe5ZTfVZTf1ZTQBaTQhaTQtaTQ5aTRZaTR5aTSZaTS1aTTJaTTpaTUJaTUZaTU5aTVVaTVxaTWVaTWxaTXRaTXlaTYBaTYZaTY5aTZVaTZ1aTaBaTadaTa1aTbRaTbxaTcVaTc5aTdRaTdtaTd9aTeVaTe1aTfVaTfhaTQBbTQNbTQpbTRJbTRhbTSFbTSlbTSxbTTNbTTtbTT9bTUNbTUxbTVJbTVVbTVpbTWJbTWZbTW1bTXVbTXhbTX1bTYNbTYtbTY5bTZFbTZdbTZpbTaBbTaNbTapbTbJbTbpbTcBbTcZbTc1bTdZbTdlbTd5bTedbTfBbTfdbTf9bTQhcTQ9cTRJcTRlcTSJcTSpcTTBcTTRcTTxcTUJcTUtcTVNcTVxcTWRcTWxcTW9cTXZcTX5cTYZcTY5cTZJcTZdcTZpcTZ9cTadcTa5cTbFcTblcTbxcTcRcTcxcTdNcTdtcTeJcTehcTexcTfFcTfRcTfxcTf9cTQVdTQhdTQtdTRBdTRhdTRtdTSRdTShdTSxdTTFdTTddTTpdTT9dTUNdTUhdTVFdTVRdTVldTVxdTWFdTWddTW1dTXVdTXhdTYBdTYNdTYpdTZJdTZhdTaBdTaNdTaZdTa1dTbBdTbZdTbldTcFdTcpdTc5dTdFdTdZdTdxdTeVdTehdTfBdTfNdTftdTQJeTQheTRFeTRleTRxeTSJeTSVeTSxeTTVeTT1eTUVeTU1eTVZeTVleTWBeTWZeTW5eTXZeTXleTYBeTYheTZFeTZheTZ1eTaFeTaleTbFeTbZeTb9eTcdeTc5eTdNeTdZeTdteTd5eTeZeTepeTe9eTfdeTf9eTQJfTQhfTQtfTRNfTRZfTR1fTSZfTSlfTTBfTTdfTUBfTUNfTUtfTU5fZUc//FHrgAAAAF1yBw8AAChLJUsrS2RLjU0IAU3hAU0SAk0zAk1jAk2hAk3OAk0WBE01BE2VBE2lBE3WBE0XBU1CBU18BU2yBU02Bk1eBk04C02KC00PDE3tDE2yD01KEE1BJ00fKE3kKk18K019OE0VOU1xQk1PQ00URk2sRk0vT02BT00GUE3kUE2eWE3IWE0GWU25WU2qWk3RWk3iWk0VW01PW02AW03lXE00XU1kXU2VXU3ZXU0FXmVHP/szM0AAAABdcggPAAAoTQsHTQwHTQ4HTQ8HTREHTR4HTR8HTSEHTSkHTSoHTSwHTS0HTTUHTTYHTTgHTTkHTToHTUMHTUQHTUYHTUcHTUgHTVMHTVQHTVYHTVcHTVgHTWMHTWQHTWYHTW4HTW8HTXEHTXkHTXoHTXwHTX0HTX4HTX8HTYAHTYEHTYIHTY0HTY4HTZAHTZEHTZIHTZMHTaAHTaEHTaMHTaUHTa4HTa8HTbEHTbIHTbMHTbQHTcQHTcUHTccHTckHTdIHTdMHTdUHTdYHTdcHTdgHTeUHTeYHTegHTfAHTfEHTfMHTfoHTfsHTf0HTf4HTf8HTQsITQwITRIITRMITRkITRoITRwITR0ITR4ITSAITTEITTIITTQITTUITTYITTcITUQITUUITUsITUwITU4ITU8ITVAITVEITV4ITV8ITWEITWMITWwITW0ITW8ITXAITXEITXsITXwITX4ITX8ITYAITYEITY4ITY8ITZEITZIITZMITZUITaYITacITakITaoITasITbUITbYITbgITbkITbsITbwITcYITccITckITcoITcsITcwITdkITdoITdwITd0ITeUITeYITegITekITeoITesITfgITfkITfsITQMJTQQJTQYJTQcJTQgJTRIJTRMJTRUJTRYJTRcJTSMJTSQJTSYJTScJTSgJTTQJTTUJTTcJTTgJTTkJTToJTUcJTUgJTUoJTUsJTU0JTVgJTVkJTVsJTVwJTV0JTWcJTWgJTWoJTWwJTXUJTXYJTXgJTXkJTXoJTXsJTYgJTYkJTYsJTYwJTY0JTY8JTaAJTaEJTaMJTaoJTasJTa0JTbQJTbUJTbsJTbwJTb4JTb8JTcAJTckJTcoJTcwJTc0JTc4JTdAJTeEJTeIJTeQJTeUJTeYJTegJTfkJTfoJTfwJTf0JTf4JTf8JTQAKTQEKTQIKTQ0KTQ4KTRAKTREKTRIKTRMKTSAKTSEKTSMKTSQKTSUKTSYKTTMKTTQKTTYKTTgKTUEKTUIKTUQKTUsKTUwKTU4KTU8KTVcKTVgKTVoKTVsKTWMKTWQKTWoKTWsKTW0KTW4KTW8KTXAKTX0KTX4KTYAKTYEKTYIKTYsKTYwKTY4KTZAKTZkKTZoKTZwKTZ0KTZ4KTagKTakKTasKTawKTa0KTbgKTbkKTbsKTbwKTb0KTb4KTcsKTcwKTc4KTdUKTdYKTdgKTdkKTdoKTeUKTeYKTegKTfAKTfEKTfMKTfQKTfwKTf0KTf8KTQALTQELTQwLTQ0LTQ8LTRALTRELTRMLTSQLTSULTScLTSgLTSkLTTQLTTULTTcLTT4LTT8LTUELTUILTUMLTU4LTU8LTVELTVILTVMLTVQLTWELTWILTWQLTWULTWYLTWcLTXcLTXgLTXoLTXsLTXwLTYYLTYcLTYkLTZALTZELTZMLTZQLTZULTZ4LTZ8LTaULTaYLTagLTbALTbELTbMLTbQLTbwLTb0LTb8LTcALTcELTcMLTdQLTdULTdcLTdgLTdkLTdoLTecLTegLTeoLTesLTe0LTe4LTfgLTfkLTfsLTfwLTf0LTf4LTQsMTQwMTQ4MTRUMTRYMTRgMTRkMTRoMTRsMTSsMTSwMTS4MTS8MTTAMTTEMTT4MTT8MTUEMTUIMTUQMTUUMTU8MTVAMTVIMTVMMTVQMTVUMTWIMTWMMTWkMTWoMTXAMTXEMTXMMTXQMTXUMTXYMTYYMTYcMTYkMTZEMTZIMTZQMTZUMTZ8MTaAMTaIMTaMMTaQMTaUMTbIMTbMMTbkMTboMTbwMTb0MTb4MTccMTcgMTcoMTcsMTcwMTc4MTd8MTeAMTeIMTekMTeoMTewMTfMMTfQMTfYMTfcMTfgMTfoMTQsNTQwNTQ4NTQ8NTRANTRENTRINTRMNTRQNTSANTSENTSMNTSsNTSwNTS4NTS8NTTENTTINTTwNTT0NTT8NTUANTUgNTUkNTUsNTUwNTU0NTU4NTVsNTVwNTV4NTWYNTWcNTWkNTXENTXINTXQNTXYNTX8NTYANTYINTYMNTYQNTY4NTY8NTZENTZINTZwNTZ0NTZ8NTaANTaENTaINTbINTbMNTbUNTbYNTbcNTbgNTcgNTckNTcsNTcwNTc0NTdgNTdkNTdsNTdwNTd0NTd4NTesNTewNTe4NTe8NTfANTfENTQEOTQIOTQQOTQYOTQ8OTRAOTRIOTRMOTRUOTRYOTSAOTSEOTSMOTSQOTSUOTS8OTTAOTTIOTTMOTTQOTTUOTUIOTUMOTUUOTU0OTU4OTVQOTVUOTVcOTVgOTVkOTVoOTWcOTWgOTWoOTXIOTXMOTXUOTXYOTXcOTYEOTYIOTYQOTYUOTY0OTY4OTZAOTZEOTZIOTZwOTZ0OTZ8OTaAOTaEOTaIOTa8OTbAOTbIOTbMOTbQOTbYOTccOTcgOTcoOTcsOTcwOTdcOTdgOTdoOTdsOTdwOTd0OTeoOTesOTe0OTe4OTe8OTfAOTf0OTf4OTQAPTQEPTQIPTQMPTRAPTREPTRMPTRQPTRUPTSEPTSIPTSQPTSUPTS8PTTAPTTIPTTMPTTsPTTwPTT4PTT8PTUAPTUkPTUoPTUwPTU0PTU4PTU8PTVAPTVEPTVIPTV0PTV4PTWAPTWEPTWIPTWMPTWQPTWUPTWYPTXEPTXIPTXQPTXUPTXYPTXcPTYQPTYUPTYcPTYgPTYkPTZIPTZMPTZUPTZYPTZ4PTZ8PTaEPTaIPTaMPTa4PTa8PTbEPTbgPTbkPTbsPTbwPTb0PTckPTcoPTcwPTc0PTc4PTc8PTdAPTdEPTdIPTd0PTd4PTeAPTeEPTeIPTeMPTeQPTeUPTeYPTfIPTfMPTfUPTfYPTQAQTQEQTQMQTQQQTQUQTQcQTRgQTRkQTRsQTRwQTR0QTR4QTS4QTS8QTTUQTTYQTTwQTT0QTT8QTUYQTUcQTUkQTVAQTVEQTVMQTVQQTV4QTV8QTWEQTWIQTWMQTW8QTXAQTXIQTXMQTXQQTXUQTYUQTYYQTYgQTYkQTZMQTZQQTZYQTZcQTaEQTaIQTaQQTawQTa0QTa8QTbcQTbgQTboQTbsQTbwQTb4QTc8QTdAQTdIQTdMQTdQQTdUQTeIQTeMQTeUQTeYQTegQTekQTfMQTfQQTfYQTfcQTfgQTfkQTQYRTQcRTQkRTRERTRIRTRQRTRURTRYRTRgRTSkRTSoRTSwRTS0RTS8RTTARTToRTTsRTT0RTT4RTT8RTUARTUERTUIRTUMRTU8RTVARTVIRTVMRTVQRTVURTWIRTWMRTWURTWYRTWcRTWgRTXgRTXkRTX8RTYARTYIRTYMRTY0RTY4RTZARTZgRTZkRTZsRTZwRTZ0RTZ4RTa4RTa8RTbERTbIRTbMRTbQRTbURTbYRTbcRTcIRTcMRTcURTcYRTccRTcgRTckRTcoRTcsRTdYRTdcRTdkRTdoRTdsRTeYRTecRTekRTfERTfIRTfQRTfURTfYRTfcRTQcSTQgSTQoSTQsSTQwSTQ4STR8STSASTSISTSoSTSsSTS0STS4STTASTTESTTsSTTwSTT4STT8STUASTUESTVESTVISTVQSTVUSTVYSTVcSTWQSTWUSTWcSTWgSTWkSTWoSTXcSTXgSTXoSTXsSTYMSTYQSTYYSTYcSTYgSTZISTZMSTZUSTZYSTZgSTZkSTaMSTaQSTaYSTa4STa8STbESTbISTbMSTbQSTcESTcISTcQSTcUSTcYSTcgSTdkSTdoSTdwSTd0STd4STekSTeoSTewSTe0STe4STe8STfwSTf0STf8STQATTQETTQsTTQwTTQ4TTRATTRkTTRoTTRwTTSMTTSQTTSoTTSsTTS0TTS4TTS8TTTATTT0TTT4TTUATTUETTUkTTUoTTUwTTVMTTVQTTVYTTVcTTVgTTVkTTWkTTWoTTWwTTW0TTW4TTW8TTXwTTX0TTX8TTYATTYETTYwTTY0TTY8TTZYTTZcTTZkTTZoTTaQTTaUTTacTTagTZShNqRNNqhNNqxNNrBNNrRNNuBNNuRNNuxNNvBNNvRNNyRNNyhNNzBNNzRNNzhNNzxNN3BNN3RNN3xNN4BNN4RNN4hNN7xNN8BNN8hNN8xNN9BNN9RNN9hNN9xNN+BNNBBRNBRRNBxRNCBRNEBRNERRNExRNFBRNFhRNFxRNIRRNIhRNJBRNJRRNJhRNJxRNNxRNOBRNOhRNOxRNPRRNPhRNSBRNSRRNSxRNTBRNTRRNWBRNWRRNWxRNXBRNXRRNZxRNaBRNahRNaxRNbBRNbRRNbhRNbxRNcBRNexRNfBRNfhRNfxRNiRRNihRNjRRNjhRNjxRNkBRNoBRNoRRNoxRNpBRNphRNsxRNtBRNthRNvhRNvxRNwRRNwhRNyhRNyxRNzRRNzhRNzxRN2BRN2RRN2
[truncated: 3,365,431 more chars]
