# Supplementary material for: Mammalian ZAP and KHNYN can independently restrict CpG-enriched avian viruses
Source: bioRxiv. 2025 Sep 10:2024.12.23.629495. Originally published 2024 Dec 23. Preprint. [Version 2] doi: 10.1101/2024.12.23.629495 (PMC11703154; doi:10.1101/2024.12.23.629495)
Supplement: Supplement 3 [file media-3.zip › FigS3Aiv.py]

import cPickle, base64
try:
	from SimpleSession.versions.v65 import beginRestore,\
	    registerAfterModelsCB, reportRestoreError, checkVersion
except ImportError:
	from chimera import UserError
	raise UserError('Cannot open session that was saved in a'
	    ' newer version of Chimera; update your version')
checkVersion([1, 16, 42360])
import chimera
from chimera import replyobj
replyobj.status('Restoring session...', \
    blankAfter=0)
replyobj.status('Beginning session restore...', \
    blankAfter=0, secondary=True)
beginRestore()

def restoreCoreModels():
	from SimpleSession.versions.v65 import init, restoreViewer, \
	     restoreMolecules, restoreColors, restoreSurfaces, \
	     restoreVRML, restorePseudoBondGroups, restoreModelAssociations
	molInfo = cPickle.loads(base64.b64decode('gAJ9cQEoVRFyaWJib25JbnNpZGVDb2xvcnECSwROfYdVCWJhbGxTY2FsZXEDSwRHP9AAAAAAAAB9h1UJcG9pbnRTaXplcQRLBEc/8AAAAAAAAH2HVQVjb2xvcnEFSwRLAH1xBihLAV1xB0sBYUsCXXEISwJhSwNdcQlLA2F1h1UKcmliYm9uVHlwZXEKSwRLAH2HVQpzdGlja1NjYWxlcQtLBEc/8AAAAAAAAH2HVQxtbUNJRkhlYWRlcnNxDF1xDShOTk5OZVUMYXJvbWF0aWNNb2RlcQ5LBEsBfYdVCnZkd0RlbnNpdHlxD0sER0AUAAAAAAAAfYdVBmhpZGRlbnEQSwSJfYdVDWFyb21hdGljQ29sb3JxEUsETn2HVQ9yaWJib25TbW9vdGhpbmdxEksESwB9h1UJYXV0b2NoYWlucRNLBIh9h1UKcGRiVmVyc2lvbnEUSwRLAn2HVQhvcHRpb25hbHEVfXEWVQhvcGVuZWRBc3EXiIlLBChYfwAAAC9Vc2Vycy9iZWNrMTE2OS9Hb29nbGUgRHJpdmUvMSBQb3N0ZG9jL01hbnVzY3JpcHRzLzIwMjRhIEJlY2tlciBMYW5nbG9pcyBaS1QvRGF0YS9yb2JldHRhX21vZGVsc18zMDM2MzMoYXBsWkMzSEFWMV8xLTIxOWNtKS5wZGJxGFUDUERCcRlOiXRxGn1xGygoVWUvVXNlcnMvYmVjazExNjkvR29vZ2xlIERyaXZlL1Bvc3Rkb2MvQmlvaW5mb3JtYXRpY3MvdHJSb3NldHRhL2dnYVpBUC9Sb2JldHRhQ01fZnVsbF9tb2RlbF82MTIwN18xLnBkYk5OSwF0cRxdcR1LAGEoVQQ2dWVqVQVQREJJRE6JdHEeXXEfSwFhKFh/AAAAL1VzZXJzL2JlY2sxMTY5L0dvb2dsZSBEcml2ZS8xIFBvc3Rkb2MvTWFudXNjcmlwdHMvMjAyNGEgQmVja2VyIExhbmdsb2lzIFpLVC9EYXRhL3JvYmV0dGFfbW9kZWxzXzUyOTgyNShjamFaQzNIQVYxXzEtMjE5Y20pLnBkYnEgaBlOiXRxIV1xIksCYXWHh3NVD2xvd2VyQ2FzZUNoYWluc3EjSwSJfYdVCWxpbmVXaWR0aHEkSwRHP/AAAAAAAAB9h1UPcmVzaWR1ZUxhYmVsUG9zcSVLBEsAfYdVBG5hbWVxJksEWC0AAAByb2JldHRhX21vZGVsc181Mjk4MjUoY2phWkMzSEFWMV8xLTIxOWNtKS5wZGJ9cScoWAQAAAA2dWVqXXEoSwFhWCAAAABSb2JldHRhQ01fZnVsbF9tb2RlbF82MTIwN18xLnBkYl1xKUsAYVgtAAAAcm9iZXR0YV9tb2RlbHNfMzAzNjMzKGFwbFpDM0hBVjFfMS0yMTljbSkucGRiXXEqSwNhdYdVD2Fyb21hdGljRGlzcGxheXErSwSJfYdVD3JpYmJvblN0aWZmbmVzc3EsSwRHP+mZmZmZmZp9h1UKcGRiSGVhZGVyc3EtXXEuKH1xLyhYBgAAAFBGUk1BVF1xMFgJAAAAUEZSTUFUIFRTcTFhWAYAAABUQVJHRVRdcTJYCwAAAFRBUkdFVCA2VUVKcTNhWAYAAABNRVRIT0RdcTQoWC0AAABNRVRIT0QgICAgUk9TRVRUQSBwcm92aWRlcyBib3RoIGFiIGluaXRpbyBhbmRxNVgwAAAATUVUSE9EICAgIGNvbXBhcmF0aXZlIG1vZGVscyBvZiBwcm90ZWluIGRvbWFpbnMucTZYNgAAAE1FVEhPRCAgICBDb21wYXJhdGl2ZSBtb2RlbHMgYXJlIGJ1aWx0IGZyb20gc3RydWN0dXJlc3E3WDcAAABNRVRIT0QgICAgZGV0ZWN0ZWQgYW5kIGFsaWduZWQgYnkgSEhTRUFSQ0gsIFNQQVJLUywgYW5kcThYQAAAAE1FVEhPRCAgICBSYXB0b3IuIExvb3AgcmVnaW9ucyBhcmUgYXNzZW1ibGVkIGZyb20gZnJhZ21lbnRzIGFuZCBxOVg7AAAATUVUSE9EICAgIG9wdGltaXplZCB0byBmaXQgdGhlIGFsaWduZWQgdGVtcGxhdGUgc3RydWN0dXJlcy5xOlg3AAAATUVUSE9EICAgIERlIG5vdm8gbW9kZWxzIGFyZSBidWlsdCB1c2luZyB0aGUgUm9zZXR0YSBkZXE7WDsAAABNRVRIT0QgICAgbm92byBwcm90b2NvbC4gIFRoZSBwcm9jZWR1cmUgaXMgZnVsbHkgYXV0b21hdGVkLnE8ZVgGAAAAQVVUSE9SXXE9WBQAAABBVVRIT1IgQkFLRVItUk9CRVRUQXE+YXV9cT8oWAYAAABLRVlXRFNdcUAoWFAAAABLRVlXRFMgICAgWklOQyBGSU5HRVIgQU5USVZJUkFMIFBST1RFSU4sIFpBUCwgUk5BIEJJTkRJTkcgRE9NQUlOLCBBTlRJVklSQUwgICAgIHFBWFAAAABLRVlXRFMgICAyIFBST1RFSU4gICAgICAgICAgICAgICAgICAgICAgICAgICAgICAgICAgICAgICAgICAgICAgICAgICAgICAgICAgICAgIHFCZVgGAAAAU0VRUkVTXXFDKFhQAAAAU0VRUkVTICAgMSBBICAyMjkgIFNFUiBBU04gQUxBIEFMQSBBU1AgUFJPIEdMVSBWQUwgQ1lTIENZUyBQSEUgSUxFIFRIUiAgICAgICAgICBxRFhQAAAAU0VRUkVTICAgMiBBICAyMjkgIExZUyBJTEUgTEVVIENZUyBBTEEgSElTIEdMWSBHTFkgQVJHIE1FVCBBTEEgTEVVIEFTUCAgICAgICAgICBxRVhQAAAAU0VRUkVTICAgMyBBICAyMjkgIEFMQSBMRVUgTEVVIEdMTiBHTFUgSUxFIEFMQSBMRVUgU0VSIEdMVSBQUk8gR0xOIExFVSAgICAgICAgICBxRlhQAAAAU0VRUkVTICAgNCBBICAyMjkgIENZUyBHTFUgVkFMIExFVSBHTE4gVkFMIEFMQSBHTFkgUFJPIEFTUCBBUkcgUEhFIFZBTCAgICAgICAgICBxR1hQAAAAU0VRUkVTICAgNSBBICAyMjkgIFZBTCBMRVUgR0xVIFRIUiBHTFkgR0xZIEdMVSBBTEEgR0xZIElMRSBUSFIgQVJHIFNFUiAgICAgICAgICBxSFhQAAAAU0VRUkVTICAgNiBBICAyMjkgIFZBTCBWQUwgQUxBIFRIUiBUSFIgQVJHIEFMQSBBUkcgVkFMIENZUyBBUkcgQVJHIExZUyAgICAgICAgICBxSVhQAAAAU0VRUkVTICAgNyBBICAyMjkgIFRZUiBDWVMgR0xOIEFSRyBQUk8gQ1lTIEFTUCBBU04gTEVVIEhJUyBMRVUgQ1lTIExZUyAgICAgICAgICBxSlhQAAAAU0VRUkVTICAgOCBBICAyMjkgIExFVSBBU04gTEVVIExFVSBHTFkgQVJHIENZUyBBU04gVFlSIFNFUiBHTE4gU0VSIEdMVSAgICAgICAgICBxS1hQAAAAU0VRUkVTICAgOSBBICAyMjkgIEFSRyBBU04gTEVVIENZUyBMWVMgVFlSIFNFUiBISVMgR0xVIFZBTCBMRVUgU0VSIEdMVSAgICAgICAgICBxTFhQAAAAU0VRUkVTICAxMCBBICAyMjkgIEdMVSBBU04gUEhFIExZUyBWQUwgTEVVIExZUyBBU04gSElTIEdMVSBMRVUgU0VSIEdMWSAgICAgICAgICBxTVhQAAAAU0VRUkVTICAxMSBBICAyMjkgIExFVSBBU04gTFlTIEdMVSBHTFUgTEVVIEFMQSBWQUwgTEVVIExFVSBMRVUgR0xOIFNFUiAgICAgICAgICBxTlhQAAAAU0VRUkVTICAxMiBBICAyMjkgIEFTUCBQUk8gUEhFIFBIRSBNRVQgUFJPIEdMVSBJTEUgQ1lTIExZUyBTRVIgVFlSIExZUyAgICAgICAgICBxT1hQAAAAU0VRUkVTICAxMyBBICAyMjkgIEdMWSBHTFUgR0xZIEFSRyBHTE4gR0xOIElMRSBDWVMgQVNOIEdMTiBHTE4gUFJPIFBSTyAgICAgICAgICBxUFhQAAAAU0VRUkVTICAxNCBBICAyMjkgIENZUyBTRVIgQVJHIExFVSBISVMgSUxFIENZUyBBU1AgSElTIFBIRSBUSFIgQVJHIEdMWSAgICAgICAgICBxUVhQAAAAU0VRUkVTICAxNSBBICAyMjkgIEFTTiBDWVMgQVJHIFBIRSBQUk8gQVNOIENZUyBMRVUgQVJHIFNFUiBISVMgQVNOIExFVSAgICAgICAgICBxUlhQAAAAU0VRUkVTICAxNiBBICAyMjkgIE1FVCBBU1AgQVJHIExZUyBWQUwgTEVVIEFMQSBJTEUgTUVUIEFSRyBHTFUgSElTIEdMWSAgICAgICAgICBxU1hQAAAAU0VRUkVTICAxNyBBICAyMjkgIExFVSBBU04gUFJPIEFTUCBWQUwgVkFMIEdMTiBBU04gSUxFIEdMTiBBU1AgSUxFIENZUyAgICAgICAgICBxVFhQAAAAU0VRUkVTICAxOCBBICAyMjkgIEFTTiBTRVIgTFlTIEhJUyBNRVQgR0xOIExZUyBBU04gICAgICAgICAgICAgICAgICAgICAgICAgICAgICBxVVhQAAAAU0VRUkVTICAgMSBCICAgIDMgICAgVSAgIEMgICBHICAgICAgICAgICAgICAgICAgICAgICAgICAgICAgICAgICAgICAgICAgICAgICAgICBxVmVYBQAAAERCUkVGXXFXKFhQAAAAREJSRUYgIDZVRUogQSAgICAyICAgMjI3ICBVTlAgICAgUTdaMlc0ICAgWkNDSFZfSFVNQU4gICAgICAyICAgIDIyNyAgICAgICAgICAgICBxWFhQAAAAREJSRUYgIDZVRUogQiAgICAxICAgICAzICBQREIgICAgNlVFSiAgICAgNlVFSiAgICAgICAgICAgICAxICAgICAgMyAgICAgICAgICAgICBxWWVYBQAAAFRJVExFXXFaWFAAAABUSVRMRSAgICAgQ1JZU1RBTCBTVFJVQ1RVUkUgT0YgSFVNQU4gWklOQyBGSU5HRVIgQU5USVZJUkFMIFBST1RFSU4gQk9VTkQgVE8gUk5BIHFbYVgGAAAAQ0lTUEVQXXFcWFAAAABDSVNQRVAgICAxIEFSRyBBICAgODAgICAgUFJPIEEgICA4MSAgICAgICAgICAwICAgICAgICAgMC43MyAgICAgICAgICAgICAgICAgICAgIHFdYVgEAAAATElOS11xXihYUAAAAExJTksgICAgICAgICBTRyAgQ1lTIEEgIDczICAgICAgICAgICAgICAgIFpOICAgIFpOIEEgNTAxICAgICAxNTU1ICAgMTU1NSAgMi4zMyAgcV9YUAAAAExJTksgICAgICAgICBTRyAgQ1lTIEEgIDc4ICAgICAgICAgICAgICAgIFpOICAgIFpOIEEgNTAxICAgICAxNTU1ICAgMTU1NSAgMi4zMCAgcWBYUAAAAExJTksgICAgICAgICBTRyAgQ1lTIEEgIDgyICAgICAgICAgICAgICAgIFpOICAgIFpOIEEgNTAxICAgICAxNTU1ICAgMTU1NSAgMi4zMCAgcWFYUAAAAExJTksgICAgICAgICBORTIgSElTIEEgIDg2ICAgICAgICAgICAgICAgIFpOICAgIFpOIEEgNTAxICAgICAxNTU1ICAgMTU1NSAgMi4xNyAgcWJYUAAAAExJTksgICAgICAgICBTRyAgQ1lTIEEgIDg4ICAgICAgICAgICAgICAgIFpOICAgIFpOIEEgNTAyICAgICAxNTU1ICAgMTU1NSAgMi4zMiAgcWNYUAAAAExJTksgICAgICAgICBTRyAgQ1lTIEEgIDk2ICAgICAgICAgICAgICAgIFpOICAgIFpOIEEgNTAyICAgICAxNTU1ICAgMTU1NSAgMi4yNiAgcWRYUAAAAExJTksgICAgICAgICBTRyAgQ1lTIEEgMTA2ICAgICAgICAgICAgICAgIFpOICAgIFpOIEEgNTAyICAgICAxNTU1ICAgMTU1NSAgMi4yNyAgcWVYUAAAAExJTksgICAgICAgICBORTIgSElTIEEgMTEwICAgICAgICAgICAgICAgIFpOICAgIFpOIEEgNTAyICAgICAxNTU1ICAgMTU1NSAgMi4xNSAgcWZYUAAAAExJTksgICAgICAgICBTRyAgQ1lTIEEgMTUwICAgICAgICAgICAgICAgIFpOICAgIFpOIEEgNTA0ICAgICAxNTU1ICAgMTU1NSAgMi4yNyAgcWdYUAAAAExJTksgICAgICAgICBTRyAgQ1lTIEEgMTYyICAgICAgICAgICAgICAgIFpOICAgIFpOIEEgNTA0ICAgICAxNTU1ICAgMTU1NSAgMi41NiAgcWhYUAAAAExJTksgICAgICAgICBTRyAgQ1lTIEEgMTY4ICAgICAgICAgICAgICAgIFpOICAgIFpOIEEgNTA0ICAgICAxNTU1ICAgMTU1NSAgMi4zOCAgcWlYUAAAAExJTksgICAgICAgICBORTIgSElTIEEgMTcyICAgICAgICAgICAgICAgIFpOICAgIFpOIEEgNTA0ICAgICAxNTU1ICAgMTU1NSAgMi4wNyAgcWpYUAAAAExJTksgICAgICAgICBTRyAgQ1lTIEEgMTc0ICAgICAgICAgICAgICAgIFpOICAgIFpOIEEgNTAzICAgICAxNTU1ICAgMTU1NSAgMi4yOSAgcWtYUAAAAExJTksgICAgICAgICBTRyAgQ1lTIEEgMTgyICAgICAgICAgICAgICAgIFpOICAgIFpOIEEgNTAzICAgICAxNTU1ICAgMTU1NSAgMi4xOCAgcWxYUAAAAExJTksgICAgICAgICBTRyAgQ1lTIEEgMTg3ICAgICAgICAgICAgICAgIFpOICAgIFpOIEEgNTAzICAgICAxNTU1ICAgMTU1NSAgMi40NyAgcW1YUAAAAExJTksgICAgICAgICBORTIgSElTIEEgMTkxICAgICAgICAgICAgICAgIFpOICAgIFpOIEEgNTAzICAgICAxNTU1ICAgMTU1NSAgMi4xMSAgcW5lWAUAAABIRUxJWF1xbyhYUAAAAEhFTElYICAgIDEgQUExIEFTUCBBICAgIDMgIEhJUyBBICAgMTcgIDEgICAgICAgICAgICAgICAgICAgICAgICAgICAgICAgICAgMTUgICAgcXBYUAAAAEhFTElYICAgIDIgQUEyIExFVSBBICAgMjMgIEFMQSBBICAgMzEgIDEgICAgICAgICAgICAgICAgICAgICAgICAgICAgICAgICAgIDkgICAgcXFYUAAAAEhFTElYICAgIDMgQUEzIFNFUiBBICAgMzMgIEdMWSBBICAgNDUgIDEgICAgICAgICAgICAgICAgICAgICAgICAgICAgICAgICAgMTMgICAgcXJYUAAAAEhFTElYICAgIDQgQUE0IENZUyBBICAgODggIExFVSBBICAgOTMgIDEgICAgICAgICAgICAgICAgICAgICAgICAgICAgICAgICAgIDYgICAgcXNYUAAAAEhFTElYICAgIDUgQUE1IFNFUiBBICAxMTQgIEhJUyBBICAxMjQgIDEgICAgICAgICAgICAgICAgICAgICAgICAgICAgICAgICAgMTEgICAgcXRYUAAAAEhFTElYICAgIDYgQUE2IEFTTiBBICAxMzAgIEFTUCBBICAxNDIgIDEgICAgICAgICAgICAgICAgICAgICAgICAgICAgICAgICAgMTMgICAgcXVYUAAAAEhFTElYICAgIDcgQUE3IFBSTyBBICAxNDMgIE1FVCBBICAxNDYgIDUgICAgICAgICAgICAgICAgICAgICAgICAgICAgICAgICAgIDQgICAgcXZYUAAAAEhFTElYICAgIDggQUE4IENZUyBBICAxNzQgIEFSRyBBICAxNzkgIDEgICAgICAgICAgICAgICAgICAgICAgICAgICAgICAgICAgIDYgICAgcXdYUAAAAEhFTElYICAgIDkgQUE5IEFTUCBBICAxOTUgIEhJUyBBICAyMDUgIDEgICAgICAgICAgICAgICAgICAgICAgICAgICAgICAgICAgMTEgICAgcXhYUAAAAEhFTElYICAgMTAgQUIxIEFTTiBBICAyMDggIEdMTiBBICAyMjUgIDEgICAgICAgICAgICAgICAgICAgICAgICAgICAgICAgICAgMTggICAgcXllWAYAAABSRU1BUktdcXooWFAAAABSRU1BUksgICAyICAgICAgICAgICAgICAgICAgICAgICAgICAgICAgICAgICAgICAgICAgICAgICAgICAgICAgICAgICAgICAgICAgICAgIHF7WFAAAABSRU1BUksgICAyIFJFU09MVVRJT04uICAgIDIuMjEgQU5HU1RST01TLiAgICAgICAgICAgICAgICAgICAgICAgICAgICAgICAgICAgICAgIHF8WFAAAABSRU1BUksgICAzICAgICAgICAgICAgICAgICAgICAgICAgICAgICAgICAgICAgICAgICAgICAgICAgICAgICAgICAgICAgICAgICAgICAgIHF9WFAAAABSRU1BUksgICAzIFJFRklORU1FTlQuICAgICAgICAgICAgICAgICAgICAgICAgICAgICAgICAgICAgICAgICAgICAgICAgICAgICAgICAgIHF+WFAAAABSRU1BUksgICAzICAgUFJPR1JBTSAgICAgOiBCVVNURVIgMi4xMC4zICAgICAgICAgICAgICAgICAgICAgICAgICAgICAgICAgICAgICAgIHF/WFAAAABSRU1BUksgICAzICAgQVVUSE9SUyAgICAgOiBCUklDT0dORSxCTEFOQyxCUkFOREwsRkxFTlNCVVJHLEtFTExFUiwgICAgICAgICAgICAgIHGAWFAAAABSRU1BUksgICAzICAgICAgICAgICAgICAgOiBQQUNJT1JFSyxST1ZFUlNJLFNIQVJGRixTTUFSVCxWT05SSEVJTiwgICAgICAgICAgICAgIHGBWFAAAABSRU1BUksgICAzICAgICAgICAgICAgICAgOiBXT01BQ0ssTUFUVEhFV1MsVEVOIEVZQ0ssVFJPTlJVRCAgICAgICAgICAgICAgICAgICAgIHGCWFAAAABSRU1BUksgICAzICAgICAgICAgICAgICAgICAgICAgICAgICAgICAgICAgICAgICAgICAgICAgICAgICAgICAgICAgICAgICAgICAgICAgIHGDWFAAAABSRU1BUksgICAzICBEQVRBIFVTRUQgSU4gUkVGSU5FTUVOVC4gICAgICAgICAgICAgICAgICAgICAgICAgICAgICAgICAgICAgICAgICAgIHGEWFAAAABSRU1BUksgICAzICAgUkVTT0xVVElPTiBSQU5HRSBISUdIIChBTkdTVFJPTVMpIDogMi4yMSAgICAgICAgICAgICAgICAgICAgICAgICAgIHGFWFAAAABSRU1BUksgICAzICAgUkVTT0xVVElPTiBSQU5HRSBMT1cgIChBTkdTVFJPTVMpIDogMzguMDAgICAgICAgICAgICAgICAgICAgICAgICAgIHGGWFAAAABSRU1BUksgICAzICAgREFUQSBDVVRPRkYgICAgICAgICAgICAoU0lHTUEoRikpIDogMC4wMDAgICAgICAgICAgICAgICAgICAgICAgICAgIHGHWFAAAABSRU1BUksgICAzICAgQ09NUExFVEVORVNTIEZPUiBSQU5HRSAgICAgICAgKCUpIDogOTkuOSAgICAgICAgICAgICAgICAgICAgICAgICAgIHGIWFAAAABSRU1BUksgICAzICAgTlVNQkVSIE9GIFJFRkxFQ1RJT05TICAgICAgICAgICAgIDogMTgwNzYgICAgICAgICAgICAgICAgICAgICAgICAgIHGJWFAAAABSRU1BUksgICAzICAgICAgICAgICAgICAgICAgICAgICAgICAgICAgICAgICAgICAgICAgICAgICAgICAgICAgICAgICAgICAgICAgICAgIHGKWFAAAABSRU1BUksgICAzICBGSVQgVE8gREFUQSBVU0VEIElOIFJFRklORU1FTlQuICAgICAgICAgICAgICAgICAgICAgICAgICAgICAgICAgICAgIHGLWFAAAABSRU1BUksgICAzICAgQ1JPU1MtVkFMSURBVElPTiBNRVRIT0QgICAgICAgICAgIDogVEhST1VHSE9VVCAgICAgICAgICAgICAgICAgICAgIHGMWFAAAABSRU1BUksgICAzICAgRlJFRSBSIFZBTFVFIFRFU1QgU0VUIFNFTEVDVElPTiAgIDogUkFORE9NICAgICAgICAgICAgICAgICAgICAgICAgIHGNWFAAAABSRU1BUksgICAzICAgUiBWQUxVRSAgICAgKFdPUktJTkcgKyBURVNUIFNFVCkgIDogMC4yMTMgICAgICAgICAgICAgICAgICAgICAgICAgIHGOWFAAAABSRU1BUksgICAzICAgUiBWQUxVRSAgICAgICAgICAgIChXT1JLSU5HIFNFVCkgIDogMC4yMTEgICAgICAgICAgICAgICAgICAgICAgICAgIHGPWFAAAABSRU1BUksgICAzICAgRlJFRSBSIFZBTFVFICAgICAgICAgICAgICAgICAgICAgIDogMC4yNTUgICAgICAgICAgICAgICAgICAgICAgICAgIHGQWFAAAABSRU1BUksgICAzICAgRlJFRSBSIFZBTFVFIFRFU1QgU0VUIFNJWkUgICAoJSkgIDogNS4yOTAgICAgICAgICAgICAgICAgICAgICAgICAgIHGRWFAAAABSRU1BUksgICAzICAgRlJFRSBSIFZBTFVFIFRFU1QgU0VUIENPVU5UICAgICAgIDogOTU3ICAgICAgICAgICAgICAgICAgICAgICAgICAgIHGSWFAAAABSRU1BUksgICAzICAgRVNUSU1BVEVEIEVSUk9SIE9GIEZSRUUgUiBWQUxVRSAgIDogTlVMTCAgICAgICAgICAgICAgICAgICAgICAgICAgIHGTWFAAAABSRU1BUksgICAzICAgICAgICAgICAgICAgICAgICAgICAgICAgICAgICAgICAgICAgICAgICAgICAgICAgICAgICAgICAgICAgICAgICAgIHGUWFAAAABSRU1BUksgICAzICBGSVQgSU4gVEhFIEhJR0hFU1QgUkVTT0xVVElPTiBCSU4uICAgICAgICAgICAgICAgICAgICAgICAgICAgICAgICAgIHGVWFAAAABSRU1BUksgICAzICAgVE9UQUwgTlVNQkVSIE9GIEJJTlMgVVNFRCAgICAgICAgICAgICAgIDogNDcgICAgICAgICAgICAgICAgICAgICAgIHGWWFAAAABSRU1BUksgICAzICAgQklOIFJFU09MVVRJT04gUkFOR0UgSElHSCAgIChBTkdTVFJPTVMpIDogMi4yMSAgICAgICAgICAgICAgICAgICAgIHGXWFAAAABSRU1BUksgICAzICAgQklOIFJFU09MVVRJT04gUkFOR0UgTE9XICAgIChBTkdTVFJPTVMpIDogMi4yMiAgICAgICAgICAgICAgICAgICAgIHGYWFAAAABSRU1BUksgICAzICAgQklOIENPTVBMRVRFTkVTUyAoV09SS0lORytURVNUKSAgICAgKCUpIDogOTYuMzAgICAgICAgICAgICAgICAgICAgIHGZWFAAAABSRU1BUksgICAzICAgUkVGTEVDVElPTlMgSU4gQklOIChXT1JLSU5HICsgVEVTVCBTRVQpIDogMzg1ICAgICAgICAgICAgICAgICAgICAgIHGaWFAAAABSRU1BUksgICAzICAgQklOIFIgVkFMVUUgICAgICAgIChXT1JLSU5HICsgVEVTVCBTRVQpIDogMC4yNDQ4ICAgICAgICAgICAgICAgICAgIHGbWFAAAABSRU1BUksgICAzICAgUkVGTEVDVElPTlMgSU4gQklOICAgICAgICAoV09SS0lORyBTRVQpIDogMzY2ICAgICAgICAgICAgICAgICAgICAgIHGcWFAAAABSRU1BUksgICAzICAgQklOIFIgVkFMVUUgICAgICAgICAgICAgICAoV09SS0lORyBTRVQpIDogMC4yMzU0ICAgICAgICAgICAgICAgICAgIHGdWFAAAABSRU1BUksgICAzICAgQklOIEZSRUUgUiBWQUxVRSAgICAgICAgICAgICAgICAgICAgICAgIDogMC40MTI1ICAgICAgICAgICAgICAgICAgIHGeWFAAAABSRU1BUksgICAzICAgQklOIEZSRUUgUiBWQUxVRSBURVNUIFNFVCBTSVpFICAgICAgKCUpIDogNC45NCAgICAgICAgICAgICAgICAgICAgIHGfWFAAAABSRU1BUksgICAzICAgQklOIEZSRUUgUiBWQUxVRSBURVNUIFNFVCBDT1VOVCAgICAgICAgIDogMTkgICAgICAgICAgICAgICAgICAgICAgIHGgWFAAAABSRU1BUksgICAzICAgRVNUSU1BVEVEIEVSUk9SIE9GIEJJTiBGUkVFIFIgVkFMVUUgICAgIDogMC4wMDAgICAgICAgICAgICAgICAgICAgIHGhWFAAAABSRU1BUksgICAzICAgICAgICAgICAgICAgICAgICAgICAgICAgICAgICAgICAgICAgICAgICAgICAgICAgICAgICAgICAgICAgICAgICAgIHGiWFAAAABSRU1BUksgICAzICBOVU1CRVIgT0YgTk9OLUhZRFJPR0VOIEFUT01TIFVTRUQgSU4gUkVGSU5FTUVOVC4gICAgICAgICAgICAgICAgICAgIHGjWFAAAABSRU1BUksgICAzICAgUFJPVEVJTiBBVE9NUyAgICAgICAgICAgIDogMTY0NiAgICAgICAgICAgICAgICAgICAgICAgICAgICAgICAgICAgIHGkWFAAAABSRU1BUksgICAzICAgTlVDTEVJQyBBQ0lEIEFUT01TICAgICAgIDogNjMgICAgICAgICAgICAgICAgICAgICAgICAgICAgICAgICAgICAgIHGlWFAAAABSRU1BUksgICAzICAgSEVURVJPR0VOIEFUT01TICAgICAgICAgIDogMTQgICAgICAgICAgICAgICAgICAgICAgICAgICAgICAgICAgICAgIHGmWFAAAABSRU1BUksgICAzICAgU09MVkVOVCBBVE9NUyAgICAgICAgICAgIDogOTMgICAgICAgICAgICAgICAgICAgICAgICAgICAgICAgICAgICAgIHGnWFAAAABSRU1BUksgICAzICAgICAgICAgICAgICAgICAgICAgICAgICAgICAgICAgICAgICAgICAgICAgICAgICAgICAgICAgICAgICAgICAgICAgIHGoWFAAAABSRU1BUksgICAzICBCIFZBTFVFUy4gICAgICAgICAgICAgICAgICAgICAgICAgICAgICAgICAgICAgICAgICAgICAgICAgICAgICAgICAgIHGpWFAAAABSRU1BUksgICAzICAgRlJPTSBXSUxTT04gUExPVCAgICAgICAgICAgKEEqKjIpIDogNjQuMjEgICAgICAgICAgICAgICAgICAgICAgICAgIHGqWFAAAABSRU1BUksgICAzICAgTUVBTiBCIFZBTFVFICAgICAgKE9WRVJBTEwsIEEqKjIpIDogNzUuNjcgICAgICAgICAgICAgICAgICAgICAgICAgIHGrWFAAAABSRU1BUksgICAzICAgT1ZFUkFMTCBBTklTT1RST1BJQyBCIFZBTFVFLiAgICAgICAgICAgICAgICAgICAgICAgICAgICAgICAgICAgICAgIHGsWFAAAABSRU1BUksgICAzICAgIEIxMSAoQSoqMikgOiAxMy4yNDk0MCAgICAgICAgICAgICAgICAgICAgICAgICAgICAgICAgICAgICAgICAgICAgIHGtWFAAAABSRU1BUksgICAzICAgIEIyMiAoQSoqMikgOiAxMy4yNDk0MCAgICAgICAgICAgICAgICAgICAgICAgICAgICAgICAgICAgICAgICAgICAgIHGuWFAAAABSRU1BUksgICAzICAgIEIzMyAoQSoqMikgOiAtMjYuNDk4NzAgICAgICAgICAgICAgICAgICAgICAgICAgICAgICAgICAgICAgICAgICAgIHGvWFAAAABSRU1BUksgICAzICAgIEIxMiAoQSoqMikgOiAwLjAwMDAwICAgICAgICAgICAgICAgICAgICAgICAgICAgICAgICAgICAgICAgICAgICAgIHGwWFAAAABSRU1BUksgICAzICAgIEIxMyAoQSoqMikgOiAwLjAwMDAwICAgICAgICAgICAgICAgICAgICAgICAgICAgICAgICAgICAgICAgICAgICAgIHGxWFAAAABSRU1BUksgICAzICAgIEIyMyAoQSoqMikgOiAwLjAwMDAwICAgICAgICAgICAgICAgICAgICAgICAgICAgICAgICAgICAgICAgICAgICAgIHGyWFAAAABSRU1BUksgICAzICAgICAgICAgICAgICAgICAgICAgICAgICAgICAgICAgICAgICAgICAgICAgICAgICAgICAgICAgICAgICAgICAgICAgIHGzWFAAAABSRU1BUksgICAzICBFU1RJTUFURUQgQ09PUkRJTkFURSBFUlJPUi4gICAgICAgICAgICAgICAgICAgICAgICAgICAgICAgICAgICAgICAgIHG0WFAAAABSRU1BUksgICAzICAgRVNEIEZST00gTFVaWkFUSSBQTE9UICAgICAgICAgICAgICAgICAgICAoQSkgOiAwLjMyMCAgICAgICAgICAgICAgIHG1WFAAAABSRU1BUksgICAzICAgRFBJIChCTE9XIEVRLTEwKSBCQVNFRCBPTiBSIFZBTFVFICAgICAgICAoQSkgOiAwLjE5NiAgICAgICAgICAgICAgIHG2WFAAAABSRU1BUksgICAzICAgRFBJIChCTE9XIEVRLTkpIEJBU0VEIE9OIEZSRUUgUiBWQUxVRSAgICAoQSkgOiAwLjE4MCAgICAgICAgICAgICAgIHG3WFAAAABSRU1BUksgICAzICAgRFBJIChDUlVJQ0tTSEFOSykgQkFTRUQgT04gUiBWQUxVRSAgICAgICAoQSkgOiAwLjE5MCAgICAgICAgICAgICAgIHG4WFAAAABSRU1BUksgICAzICAgRFBJIChDUlVJQ0tTSEFOSykgQkFTRUQgT04gRlJFRSBSIFZBTFVFICAoQSkgOiAwLjE3NyAgICAgICAgICAgICAgIHG5WFAAAABSRU1BUksgICAzICAgICAgICAgICAgICAgICAgICAgICAgICAgICAgICAgICAgICAgICAgICAgICAgICAgICAgICAgICAgICAgICAgICAgIHG6WFAAAABSRU1BUksgICAzICAgUkVGRVJFTkNFUzogQkxPVywgRC4gKDIwMDIpIEFDVEEgQ1JZU1QgRDU4LCA3OTItNzk3ICAgICAgICAgICAgICAgIHG7WFAAAABSRU1BUksgICAzICAgICAgICAgICAgICAgQ1JVSUNLU0hBTkssIEQuVy5KLiAoMTk5OSkgQUNUQSBDUllTVCBENTUsIDU4My02MDEgICAgIHG8WFAAAABSRU1BUksgICAzICAgICAgICAgICAgICAgICAgICAgICAgICAgICAgICAgICAgICAgICAgICAgICAgICAgICAgICAgICAgICAgICAgICAgIHG9WFAAAABSRU1BUksgICAzIENPUlJFTEFUSU9OIENPRUZGSUNJRU5UUy4gICAgICAgICAgICAgICAgICAgICAgICAgICAgICAgICAgICAgICAgICAgIHG+WFAAAABSRU1BUksgICAzICAgQ09SUkVMQVRJT04gQ09FRkZJQ0lFTlQgRk8tRkMgICAgICA6IDAuOTM0ICAgICAgICAgICAgICAgICAgICAgICAgIHG/WFAAAABSRU1BUksgICAzICAgQ09SUkVMQVRJT04gQ09FRkZJQ0lFTlQgRk8tRkMgRlJFRSA6IDAuOTE5ICAgICAgICAgICAgICAgICAgICAgICAgIHHAWFAAAABSRU1BUksgICAzICAgICAgICAgICAgICAgICAgICAgICAgICAgICAgICAgICAgICAgICAgICAgICAgICAgICAgICAgICAgICAgICAgICAgIHHBWFAAAABSRU1BUksgICAzICAgTlVNQkVSIE9GIEdFT01FVFJJQyBGVU5DVElPTiBURVJNUyBERUZJTkVEIDogMTUgICAgICAgICAgICAgICAgICAgIHHCWFAAAABSRU1BUksgICAzICAgVEVSTSAgICAgICAgICAgICAgICAgICAgICAgICAgQ09VTlQgICAgV0VJR0hUICAgRlVOQ1RJT04uICAgICAgICAgIHHDWFAAAABSRU1BUksgICAzICAgIEJPTkQgTEVOR1RIUyAgICAgICAgICAgICAgOiAxNzQ4ICAgOyAyLjAwMCAgOyBIQVJNT05JQyAgICAgICAgICAgIHHEWFAAAABSRU1BUksgICAzICAgIEJPTkQgQU5HTEVTICAgICAgICAgICAgICAgOiAyMzYxICAgOyAyLjAwMCAgOyBIQVJNT05JQyAgICAgICAgICAgIHHFWFAAAABSRU1BUksgICAzICAgIFRPUlNJT04gQU5HTEVTICAgICAgICAgICAgOiA2MTkgICAgOyAyLjAwMCAgOyBTSU5VU09JREFMICAgICAgICAgIHHGWFAAAABSRU1BUksgICAzICAgIFRSSUdPTkFMIENBUkJPTiBQTEFORVMgICAgOiBOVUxMICAgOyBOVUxMICAgOyBOVUxMICAgICAgICAgICAgICAgIHHHWFAAAABSRU1BUksgICAzICAgIEdFTkVSQUwgUExBTkVTICAgICAgICAgICAgOiAyODggICAgOyA1LjAwMCAgOyBIQVJNT05JQyAgICAgICAgICAgIHHIWFAAAABSRU1BUksgICAzICAgIElTT1RST1BJQyBUSEVSTUFMIEZBQ1RPUlMgOiAxNzQ4ICAgOyAyMC4wMDAgOyBIQVJNT05JQyAgICAgICAgICAgIHHJWFAAAABSRU1BUksgICAzICAgIEJBRCBOT04tQk9OREVEIENPTlRBQ1RTICAgOiAxICAgICAgOyA1LjAwMCAgOyBTRU1JSEFSTU9OSUMgICAgICAgIHHKWFAAAABSRU1BUksgICAzICAgIElNUFJPUEVSIFRPUlNJT05TICAgICAgICAgOiBOVUxMICAgOyBOVUxMICAgOyBOVUxMICAgICAgICAgICAgICAgIHHLWFAAAABSRU1BUksgICAzICAgIFBTRVVET1JPVEFUSU9OIEFOR0xFUyAgICAgOiBOVUxMICAgOyBOVUxMICAgOyBOVUxMICAgICAgICAgICAgICAgIHHMWFAAAABSRU1BUksgICAzICAgIENISVJBTCBJTVBST1BFUiBUT1JTSU9OICAgOiAyMjcgICAgOyA1LjAwMCAgOyBTRU1JSEFSTU9OSUMgICAgICAgIHHNWFAAAABSRU1BUksgICAzICAgIFNVTSBPRiBPQ0NVUEFOQ0lFUyAgICAgICAgOiBOVUxMICAgOyBOVUxMICAgOyBOVUxMICAgICAgICAgICAgICAgIHHOWFAAAABSRU1BUksgICAzICAgIFVUSUxJVFkgRElTVEFOQ0VTICAgICAgICAgOiAxNiAgICAgOyAxLjAwMCAgOyBIQVJNT05JQyAgICAgICAgICAgIHHPWFAAAABSRU1BUksgICAzICAgIFVUSUxJVFkgQU5HTEVTICAgICAgICAgICAgOiAyNCAgICAgOyAxLjAwMCAgOyBIQVJNT05JQyAgICAgICAgICAgIHHQWFAAAABSRU1BUksgICAzICAgIFVUSUxJVFkgVE9SU0lPTiAgICAgICAgICAgOiBOVUxMICAgOyBOVUxMICAgOyBOVUxMICAgICAgICAgICAgICAgIHHRWFAAAABSRU1BUksgICAzICAgIElERUFMLURJU1QgQ09OVEFDVCBURVJNICAgOiAxOTcyICAgOyA0LjAwMCAgOyBTRU1JSEFSTU9OSUMgICAgICAgIHHSWFAAAABSRU1BUksgICAzICAgICAgICAgICAgICAgICAgICAgICAgICAgICAgICAgICAgICAgICAgICAgICAgICAgICAgICAgICAgICAgICAgICAgIHHTWFAAAABSRU1BUksgICAzICAgUk1TIERFVklBVElPTlMgRlJPTSBJREVBTCBWQUxVRVMuICAgICAgICAgICAgICAgICAgICAgICAgICAgICAgICAgIHHUWFAAAABSRU1BUksgICAzICAgIEJPTkQgTEVOR1RIUyAgICAgICAgICAgICAgICAgICAgICAgKEEpIDogMC4wMTAgICAgICAgICAgICAgICAgICAgIHHVWFAAAABSRU1BUksgICAzICAgIEJPTkQgQU5HTEVTICAgICAgICAgICAgICAgICAgKERFR1JFRVMpIDogMS4wNSAgICAgICAgICAgICAgICAgICAgIHHWWFAAAABSRU1BUksgICAzICAgIFBFUFRJREUgT01FR0EgVE9SU0lPTiBBTkdMRVMgKERFR1JFRVMpIDogMi42MSAgICAgICAgICAgICAgICAgICAgIHHXWFAAAABSRU1BUksgICAzICAgIE9USEVSIFRPUlNJT04gQU5HTEVTICAgICAgICAgKERFR1JFRVMpIDogMTguNTAgICAgICAgICAgICAgICAgICAgIHHYWFAAAABSRU1BUksgICAzICAgICAgICAgICAgICAgICAgICAgICAgICAgICAgICAgICAgICAgICAgICAgICAgICAgICAgICAgICAgICAgICAgICAgIHHZWFAAAABSRU1BUksgICAzICBUTFMgREVUQUlMUyAgICAgICAgICAgICAgICAgICAgICAgICAgICAgICAgICAgICAgICAgICAgICAgICAgICAgICAgIHHaWFAAAABSRU1BUksgICAzICAgTlVNQkVSIE9GIFRMUyBHUk9VUFMgIDogTlVMTCAgICAgICAgICAgICAgICAgICAgICAgICAgICAgICAgICAgICAgIHHbWFAAAABSRU1BUksgICAzICAgICAgICAgICAgICAgICAgICAgICAgICAgICAgICAgICAgICAgICAgICAgICAgICAgICAgICAgICAgICAgICAgICAgIHHcWFAAAABSRU1BUksgICAzICBPVEhFUiBSRUZJTkVNRU5UIFJFTUFSS1M6IE5VTEwgICAgICAgICAgICAgICAgICAgICAgICAgICAgICAgICAgICAgIHHdWFAAAABSRU1BUksgICA0ICAgICAgICAgICAgICAgICAgICAgICAgICAgICAgICAgICAgICAgICAgICAgICAgICAgICAgICAgICAgICAgICAgICAgIHHeWFAAAABSRU1BUksgICA0IDZVRUogQ09NUExJRVMgV0lUSCBGT1JNQVQgVi4gMy4zMCwgMTMtSlVMLTExICAgICAgICAgICAgICAgICAgICAgICAgIHHfWFAAAABSRU1BUksgMTAwICAgICAgICAgICAgICAgICAgICAgICAgICAgICAgICAgICAgICAgICAgICAgICAgICAgICAgICAgICAgICAgICAgICAgIHHgWFAAAABSRU1BUksgMTAwIFRISVMgRU5UUlkgSEFTIEJFRU4gUFJPQ0VTU0VEIEJZIFJDU0IgT04gMjMtU0VQLTE5LiAgICAgICAgICAgICAgICAgIHHhWFAAAABSRU1BUksgMTAwIFRIRSBERVBPU0lUSU9OIElEIElTIERfMTAwMDI0NDQ4MS4gICAgICAgICAgICAgICAgICAgICAgICAgICAgICAgICAgIHHiWFAAAABSRU1BUksgMjAwICAgICAgICAgICAgICAgICAgICAgICAgICAgICAgICAgICAgICAgICAgICAgICAgICAgICAgICAgICAgICAgICAgICAgIHHjWFAAAABSRU1BUksgMjAwIEVYUEVSSU1FTlRBTCBERVRBSUxTICAgICAgICAgICAgICAgICAgICAgICAgICAgICAgICAgICAgICAgICAgICAgICAgIHHkWFAAAABSRU1BUksgMjAwICBFWFBFUklNRU5UIFRZUEUgICAgICAgICAgICAgICAgOiBYLVJBWSBESUZGUkFDVElPTiAgICAgICAgICAgICAgICAgIHHlWFAAAABSRU1BUksgMjAwICBEQVRFIE9GIERBVEEgQ09MTEVDVElPTiAgICAgICAgOiAwNy1GRUItMTkgICAgICAgICAgICAgICAgICAgICAgICAgIHHmWFAAAABSRU1BUksgMjAwICBURU1QRVJBVFVSRSAgICAgICAgICAgKEtFTFZJTikgOiAxMDAgICAgICAgICAgICAgICAgICAgICAgICAgICAgICAgIHHnWFAAAABSRU1BUksgMjAwICBQSCAgICAgICAgICAgICAgICAgICAgICAgICAgICAgOiA3LjUgICAgICAgICAgICAgICAgICAgICAgICAgICAgICAgIHHoWFAAAABSRU1BUksgMjAwICBOVU1CRVIgT0YgQ1JZU1RBTFMgVVNFRCAgICAgICAgOiAxICAgICAgICAgICAgICAgICAgICAgICAgICAgICAgICAgIHHpWFAAAABSRU1BUksgMjAwICAgICAgICAgICAgICAgICAgICAgICAgICAgICAgICAgICAgICAgICAgICAgICAgICAgICAgICAgICAgICAgICAgICAgIHHqWFAAAABSRU1BUksgMjAwICBTWU5DSFJPVFJPTiAgICAgICAgICAgICAgKFkvTikgOiBZICAgICAgICAgICAgICAgICAgICAgICAgICAgICAgICAgIHHrWFAAAABSRU1BUksgMjAwICBSQURJQVRJT04gU09VUkNFICAgICAgICAgICAgICAgOiBBUFMgICAgICAgICAgICAgICAgICAgICAgICAgICAgICAgIHHsWFAAAABSRU1BUksgMjAwICBCRUFNTElORSAgICAgICAgICAgICAgICAgICAgICAgOiAyMS1JRC1EICAgICAgICAgICAgICAgICAgICAgICAgICAgIHHtWFAAAABSRU1BUksgMjAwICBYLVJBWSBHRU5FUkFUT1IgTU9ERUwgICAgICAgICAgOiBOVUxMICAgICAgICAgICAgICAgICAgICAgICAgICAgICAgIHHuWFAAAABSRU1BUksgMjAwICBNT05PQ0hST01BVElDIE9SIExBVUUgICAgKE0vTCkgOiBNICAgICAgICAgICAgICAgICAgICAgICAgICAgICAgICAgIHHvWFAAAABSRU1BUksgMjAwICBXQVZFTEVOR1RIIE9SIFJBTkdFICAgICAgICAoQSkgOiAwLjk3NjIgICAgICAgICAgICAgICAgICAgICAgICAgICAgIHHwWFAAAABSRU1BUksgMjAwICBNT05PQ0hST01BVE9SICAgICAgICAgICAgICAgICAgOiBOVUxMICAgICAgICAgICAgICAgICAgICAgICAgICAgICAgIHHxWFAAAABSRU1BUksgMjAwICBPUFRJQ1MgICAgICAgICAgICAgICAgICAgICAgICAgOiBOVUxMICAgICAgICAgICAgICAgICAgICAgICAgICAgICAgIHHyWFAAAABSRU1BUksgMjAwICAgICAgICAgICAgICAgICAgICAgICAgICAgICAgICAgICAgICAgICAgICAgICAgICAgICAgICAgICAgICAgICAgICAgIHHzWFAAAABSRU1BUksgMjAwICBERVRFQ1RPUiBUWVBFICAgICAgICAgICAgICAgICAgOiBQSVhFTCAgICAgICAgICAgICAgICAgICAgICAgICAgICAgIHH0WFAAAABSRU1BUksgMjAwICBERVRFQ1RPUiBNQU5VRkFDVFVSRVIgICAgICAgICAgOiBERUNUUklTIEVJR0VSIFggOU0gICAgICAgICAgICAgICAgIHH1WFAAAABSRU1BUksgMjAwICBJTlRFTlNJVFktSU5URUdSQVRJT04gU09GVFdBUkUgOiBYRFMgICAgICAgICAgICAgICAgICAgICAgICAgICAgICAgIHH2WFAAAABSRU1BUksgMjAwICBEQVRBIFNDQUxJTkcgU09GVFdBUkUgICAgICAgICAgOiBYU0NBTEUgICAgICAgICAgICAgICAgICAgICAgICAgICAgIHH3WFAAAABSRU1BUksgMjAwICAgICAgICAgICAgICAgICAgICAgICAgICAgICAgICAgICAgICAgICAgICAgICAgICAgICAgICAgICAgICAgICAgICAgIHH4WFAAAABSRU1BUksgMjAwICBOVU1CRVIgT0YgVU5JUVVFIFJFRkxFQ1RJT05TICAgOiAxODA4MSAgICAgICAgICAgICAgICAgICAgICAgICAgICAgIHH5WFAAAABSRU1BUksgMjAwICBSRVNPTFVUSU9OIFJBTkdFIEhJR0ggICAgICAoQSkgOiAyLjIwMCAgICAgICAgICAgICAgICAgICAgICAgICAgICAgIHH6WFAAAABSRU1BUksgMjAwICBSRVNPTFVUSU9OIFJBTkdFIExPVyAgICAgICAoQSkgOiA0MC42NjggICAgICAgICAgICAgICAgICAgICAgICAgICAgIHH7WFAAAABSRU1BUksgMjAwICBSRUpFQ1RJT04gQ1JJVEVSSUEgIChTSUdNQShJKSkgOiBOVUxMICAgICAgICAgICAgICAgICAgICAgICAgICAgICAgIHH8WFAAAABSRU1BUksgMjAwICAgICAgICAgICAgICAgICAgICAgICAgICAgICAgICAgICAgICAgICAgICAgICAgICAgICAgICAgICAgICAgICAgICAgIHH9WFAAAABSRU1BUksgMjAwIE9WRVJBTEwuICAgICAgICAgICAgICAgICAgICAgICAgICAgICAgICAgICAgICAgICAgICAgICAgICAgICAgICAgICAgIHH+WFAAAABSRU1BUksgMjAwICBDT01QTEVURU5FU1MgRk9SIFJBTkdFICAgICAoJSkgOiA5OS44ICAgICAgICAgICAgICAgICAgICAgICAgICAgICAgIHH/WFAAAABSRU1BUksgMjAwICBEQVRBIFJFRFVOREFOQ1kgICAgICAgICAgICAgICAgOiAyMC41NiAgICAgICAgICAgICAgICAgICAgICAgICAgICAgIHIAAQAAWFAAAABSRU1BUksgMjAwICBSIE1FUkdFICAgICAgICAgICAgICAgICAgICAoSSkgOiAwLjA3OTAwICAgICAgICAgICAgICAgICAgICAgICAgICAgIHIBAQAAWFAAAABSRU1BUksgMjAwICBSIFNZTSAgICAgICAgICAgICAgICAgICAgICAoSSkgOiBOVUxMICAgICAgICAgICAgICAgICAgICAgICAgICAgICAgIHICAQAAWFAAAABSRU1BUksgMjAwICA8SS9TSUdNQShJKT4gRk9SIFRIRSBEQVRBIFNFVCAgOiAyMC42OTAwICAgICAgICAgICAgICAgICAgICAgICAgICAgIHIDAQAAWFAAAABSRU1BUksgMjAwICAgICAgICAgICAgICAgICAgICAgICAgICAgICAgICAgICAgICAgICAgICAgICAgICAgICAgICAgICAgICAgICAgICAgIHIEAQAAWFAAAABSRU1BUksgMjAwIElOIFRIRSBISUdIRVNUIFJFU09MVVRJT04gU0hFTEwuICAgICAgICAgICAgICAgICAgICAgICAgICAgICAgICAgICAgIHIFAQAAWFAAAABSRU1BUksgMjAwICBISUdIRVNUIFJFU09MVVRJT04gU0hFTEwsIFJBTkdFIEhJR0ggKEEpIDogMi4yMCAgICAgICAgICAgICAgICAgICAgIHIGAQAAWFAAAABSRU1BUksgMjAwICBISUdIRVNUIFJFU09MVVRJT04gU0hFTEwsIFJBTkdFIExPVyAgKEEpIDogMi4zNCAgICAgICAgICAgICAgICAgICAgIHIHAQAAWFAAAABSRU1BUksgMjAwICBDT01QTEVURU5FU1MgRk9SIFNIRUxMICAgICAoJSkgOiA5OC42ICAgICAgICAgICAgICAgICAgICAgICAgICAgICAgIHIIAQAAWFAAAABSRU1BUksgMjAwICBEQVRBIFJFRFVOREFOQ1kgSU4gU0hFTEwgICAgICAgOiAyMC44MCAgICAgICAgICAgICAgICAgICAgICAgICAgICAgIHIJAQAAWFAAAABSRU1BUksgMjAwICBSIE1FUkdFIEZPUiBTSEVMTCAgICAgICAgICAoSSkgOiAxLjM3NTAwICAgICAgICAgICAgICAgICAgICAgICAgICAgIHIKAQAAWFAAAABSRU1BUksgMjAwICBSIFNZTSBGT1IgU0hFTEwgICAgICAgICAgICAoSSkgOiBOVUxMICAgICAgICAgICAgICAgICAgICAgICAgICAgICAgIHILAQAAWFAAAABSRU1BUksgMjAwICA8SS9TSUdNQShJKT4gRk9SIFNIRUxMICAgICAgICAgOiAyLjA4MCAgICAgICAgICAgICAgICAgICAgICAgICAgICAgIHIMAQAAWFAAAABSRU1BUksgMjAwICAgICAgICAgICAgICAgICAgICAgICAgICAgICAgICAgICAgICAgICAgICAgICAgICAgICAgICAgICAgICAgICAgICAgIHINAQAAWFAAAABSRU1BUksgMjAwIERJRkZSQUNUSU9OIFBST1RPQ09MOiBTSU5HTEUgV0FWRUxFTkdUSCAgICAgICAgICAgICAgICAgICAgICAgICAgICAgIHIOAQAAWFAAAABSRU1BUksgMjAwIE1FVEhPRCBVU0VEIFRPIERFVEVSTUlORSBUSEUgU1RSVUNUVVJFOiBNT0xFQ1VMQVIgUkVQTEFDRU1FTlQgICAgICAgIHIPAQAAWFAAAABSRU1BUksgMjAwIFNPRlRXQVJFIFVTRUQ6IFBIQVNFUiAgICAgICAgICAgICAgICAgICAgICAgICAgICAgICAgICAgICAgICAgICAgICAgIHIQAQAAWFAAAABSRU1BUksgMjAwIFNUQVJUSU5HIE1PREVMOiAzVTlHICAgICAgICAgICAgICAgICAgICAgICAgICAgICAgICAgICAgICAgICAgICAgICAgIHIRAQAAWFAAAABSRU1BUksgMjAwICAgICAgICAgICAgICAgICAgICAgICAgICAgICAgICAgICAgICAgICAgICAgICAgICAgICAgICAgICAgICAgICAgICAgIHISAQAAWFAAAABSRU1BUksgMjAwIFJFTUFSSzogTlVMTCAgICAgICAgICAgICAgICAgICAgICAgICAgICAgICAgICAgICAgICAgICAgICAgICAgICAgICAgIHITAQAAWFAAAABSRU1BUksgMjgwICAgICAgICAgICAgICAgICAgICAgICAgICAgICAgICAgICAgICAgICAgICAgICAgICAgICAgICAgICAgICAgICAgICAgIHIUAQAAWFAAAABSRU1BUksgMjgwIENSWVNUQUwgICAgICAgICAgICAgICAgICAgICAgICAgICAgICAgICAgICAgICAgICAgICAgICAgICAgICAgICAgICAgIHIVAQAAWFAAAABSRU1BUksgMjgwIFNPTFZFTlQgQ09OVEVOVCwgVlMgICAoJSk6IDU5LjQwICAgICAgICAgICAgICAgICAgICAgICAgICAgICAgICAgICAgIHIWAQAAWFAAAABSRU1BUksgMjgwIE1BVFRIRVdTIENPRUZGSUNJRU5ULCBWTSAoQU5HU1RST01TKiozL0RBKTogMy4wMyAgICAgICAgICAgICAgICAgICAgIHIXAQAAWFAAAABSRU1BUksgMjgwICAgICAgICAgICAgICAgICAgICAgICAgICAgICAgICAgICAgICAgICAgICAgICAgICAgICAgICAgICAgICAgICAgICAgIHIYAQAAWFAAAABSRU1BUksgMjgwIENSWVNUQUxMSVpBVElPTiBDT05ESVRJT05TOiA3JSBQRUcgODAwMCwgMzBNTSBNQUdORVNJVU0gQ0hMT1JJREUsICAgIHIZAQAAWFAAAABSRU1BUksgMjgwICAxME1NIFNQRVJNSU5FLCA1ME1NIEhFUEVTIFBIIDcuNSwgVkFQT1IgRElGRlVTSU9OLCBTSVRUSU5HIERST1AsICAgIHIaAQAAWFAAAABSRU1BUksgMjgwICBURU1QRVJBVFVSRSAyOTMuMTVLICAgICAgICAgICAgICAgICAgICAgICAgICAgICAgICAgICAgICAgICAgICAgICAgIHIbAQAAWFAAAABSRU1BUksgMjkwICAgICAgICAgICAgICAgICAgICAgICAgICAgICAgICAgICAgICAgICAgICAgICAgICAgICAgICAgICAgICAgICAgICAgIHIcAQAAWFAAAABSRU1BUksgMjkwIENSWVNUQUxMT0dSQVBISUMgU1lNTUVUUlkgICAgICAgICAgICAgICAgICAgICAgICAgICAgICAgICAgICAgICAgICAgIHIdAQAAWFAAAABSRU1BUksgMjkwIFNZTU1FVFJZIE9QRVJBVE9SUyBGT1IgU1BBQ0UgR1JPVVA6IFAgNjUgICAgICAgICAgICAgICAgICAgICAgICAgICAgIHIeAQAAWFAAAABSRU1BUksgMjkwICAgICAgICAgICAgICAgICAgICAgICAgICAgICAgICAgICAgICAgICAgICAgICAgICAgICAgICAgICAgICAgICAgICAgIHIfAQAAWFAAAABSRU1BUksgMjkwICAgICAgU1lNT1AgICBTWU1NRVRSWSAgICAgICAgICAgICAgICAgICAgICAgICAgICAgICAgICAgICAgICAgICAgICAgIHIgAQAAWFAAAABSRU1BUksgMjkwICAgICBOTk5NTU0gICBPUEVSQVRPUiAgICAgICAgICAgICAgICAgICAgICAgICAgICAgICAgICAgICAgICAgICAgICAgIHIhAQAAWFAAAABSRU1BUksgMjkwICAgICAgIDE1NTUgICBYLFksWiAgICAgICAgICAgICAgICAgICAgICAgICAgICAgICAgICAgICAgICAgICAgICAgICAgIHIiAQAAWFAAAABSRU1BUksgMjkwICAgICAgIDI1NTUgICAtWSxYLVksWisyLzMgICAgICAgICAgICAgICAgICAgICAgICAgICAgICAgICAgICAgICAgICAgIHIjAQAAWFAAAABSRU1BUksgMjkwICAgICAgIDM1NTUgICAtWCtZLC1YLForMS8zICAgICAgICAgICAgICAgICAgICAgICAgICAgICAgICAgICAgICAgICAgIHIkAQAAWFAAAABSRU1BUksgMjkwICAgICAgIDQ1NTUgICAtWCwtWSxaKzEvMiAgICAgICAgICAgICAgICAgICAgICAgICAgICAgICAgICAgICAgICAgICAgIHIlAQAAWFAAAABSRU1BUksgMjkwICAgICAgIDU1NTUgICBZLC1YK1ksWisxLzYgICAgICAgICAgICAgICAgICAgICAgICAgICAgICAgICAgICAgICAgICAgIHImAQAAWFAAAABSRU1BUksgMjkwICAgICAgIDY1NTUgICBYLVksWCxaKzUvNiAgICAgICAgICAgICAgICAgICAgICAgICAgICAgICAgICAgICAgICAgICAgIHInAQAAWFAAAABSRU1BUksgMjkwICAgICAgICAgICAgICAgICAgICAgICAgICAgICAgICAgICAgICAgICAgICAgICAgICAgICAgICAgICAgICAgICAgICAgIHIoAQAAWFAAAABSRU1BUksgMjkwICAgICBXSEVSRSBOTk4gLT4gT1BFUkFUT1IgTlVNQkVSICAgICAgICAgICAgICAgICAgICAgICAgICAgICAgICAgICAgIHIpAQAAWFAAAABSRU1BUksgMjkwICAgICAgICAgICBNTU0gLT4gVFJBTlNMQVRJT04gVkVDVE9SICAgICAgICAgICAgICAgICAgICAgICAgICAgICAgICAgIHIqAQAAWFAAAABSRU1BUksgMjkwICAgICAgICAgICAgICAgICAgICAgICAgICAgICAgICAgICAgICAgICAgICAgICAgICAgICAgICAgICAgICAgICAgICAgIHIrAQAAWFAAAABSRU1BUksgMjkwIENSWVNUQUxMT0dSQVBISUMgU1lNTUVUUlkgVFJBTlNGT1JNQVRJT05TICAgICAgICAgICAgICAgICAgICAgICAgICAgIHIsAQAAWFAAAABSRU1BUksgMjkwIFRIRSBGT0xMT1dJTkcgVFJBTlNGT1JNQVRJT05TIE9QRVJBVEUgT04gVEhFIEFUT00vSEVUQVRNICAgICAgICAgICAgIHItAQAAWFAAAABSRU1BUksgMjkwIFJFQ09SRFMgSU4gVEhJUyBFTlRSWSBUTyBQUk9EVUNFIENSWVNUQUxMT0dSQVBISUNBTExZICAgICAgICAgICAgICAgIHIuAQAAWFAAAABSRU1BUksgMjkwIFJFTEFURUQgTU9MRUNVTEVTLiAgICAgICAgICAgICAgICAgICAgICAgICAgICAgICAgICAgICAgICAgICAgICAgICAgIHIvAQAAWFAAAABSRU1BUksgMjkwICAgU01UUlkxICAgMSAgMS4wMDAwMDAgIDAuMDAwMDAwICAwLjAwMDAwMCAgICAgICAgMC4wMDAwMCAgICAgICAgICAgIHIwAQAAWFAAAABSRU1BUksgMjkwICAgU01UUlkyICAgMSAgMC4wMDAwMDAgIDEuMDAwMDAwICAwLjAwMDAwMCAgICAgICAgMC4wMDAwMCAgICAgICAgICAgIHIxAQAAWFAAAABSRU1BUksgMjkwICAgU01UUlkzICAgMSAgMC4wMDAwMDAgIDAuMDAwMDAwICAxLjAwMDAwMCAgICAgICAgMC4wMDAwMCAgICAgICAgICAgIHIyAQAAWFAAAABSRU1BUksgMjkwICAgU01UUlkxICAgMiAtMC41MDAwMDAgLTAuODY2MDI1ICAwLjAwMDAwMCAgICAgICAgMC4wMDAwMCAgICAgICAgICAgIHIzAQAAWFAAAABSRU1BUksgMjkwICAgU01UUlkyICAgMiAgMC44NjYwMjUgLTAuNTAwMDAwICAwLjAwMDAwMCAgICAgICAgMC4wMDAwMCAgICAgICAgICAgIHI0AQAAWFAAAABSRU1BUksgMjkwICAgU01UUlkzICAgMiAgMC4wMDAwMDAgIDAuMDAwMDAwICAxLjAwMDAwMCAgICAgICAyNy4xMTMzMyAgICAgICAgICAgIHI1AQAAWFAAAABSRU1BUksgMjkwICAgU01UUlkxICAgMyAtMC41MDAwMDAgIDAuODY2MDI1ICAwLjAwMDAwMCAgICAgICAgMC4wMDAwMCAgICAgICAgICAgIHI2AQAAWFAAAABSRU1BUksgMjkwICAgU01UUlkyICAgMyAtMC44NjYwMjUgLTAuNTAwMDAwICAwLjAwMDAwMCAgICAgICAgMC4wMDAwMCAgICAgICAgICAgIHI3AQAAWFAAAABSRU1BUksgMjkwICAgU01UUlkzICAgMyAgMC4wMDAwMDAgIDAuMDAwMDAwICAxLjAwMDAwMCAgICAgICAxMy41NTY2NyAgICAgICAgICAgIHI4AQAAWFAAAABSRU1BUksgMjkwICAgU01UUlkxICAgNCAtMS4wMDAwMDAgIDAuMDAwMDAwICAwLjAwMDAwMCAgICAgICAgMC4wMDAwMCAgICAgICAgICAgIHI5AQAAWFAAAABSRU1BUksgMjkwICAgU01UUlkyICAgNCAgMC4wMDAwMDAgLTEuMDAwMDAwICAwLjAwMDAwMCAgICAgICAgMC4wMDAwMCAgICAgICAgICAgIHI6AQAAWFAAAABSRU1BUksgMjkwICAgU01UUlkzICAgNCAgMC4wMDAwMDAgIDAuMDAwMDAwICAxLjAwMDAwMCAgICAgICAyMC4zMzUwMCAgICAgICAgICAgIHI7AQAAWFAAAABSRU1BUksgMjkwICAgU01UUlkxICAgNSAgMC41MDAwMDAgIDAuODY2MDI1ICAwLjAwMDAwMCAgICAgICAgMC4wMDAwMCAgICAgICAgICAgIHI8AQAAWFAAAABSRU1BUksgMjkwICAgU01UUlkyICAgNSAtMC44NjYwMjUgIDAuNTAwMDAwICAwLjAwMDAwMCAgICAgICAgMC4wMDAwMCAgICAgICAgICAgIHI9AQAAWFAAAABSRU1BUksgMjkwICAgU01UUlkzICAgNSAgMC4wMDAwMDAgIDAuMDAwMDAwICAxLjAwMDAwMCAgICAgICAgNi43NzgzMyAgICAgICAgICAgIHI+AQAAWFAAAABSRU1BUksgMjkwICAgU01UUlkxICAgNiAgMC41MDAwMDAgLTAuODY2MDI1ICAwLjAwMDAwMCAgICAgICAgMC4wMDAwMCAgICAgICAgICAgIHI/AQAAWFAAAABSRU1BUksgMjkwICAgU01UUlkyICAgNiAgMC44NjYwMjUgIDAuNTAwMDAwICAwLjAwMDAwMCAgICAgICAgMC4wMDAwMCAgICAgICAgICAgIHJAAQAAWFAAAABSRU1BUksgMjkwICAgU01UUlkzICAgNiAgMC4wMDAwMDAgIDAuMDAwMDAwICAxLjAwMDAwMCAgICAgICAzMy44OTE2NyAgICAgICAgICAgIHJBAQAAWFAAAABSRU1BUksgMjkwICAgICAgICAgICAgICAgICAgICAgICAgICAgICAgICAgICAgICAgICAgICAgICAgICAgICAgICAgICAgICAgICAgICAgIHJCAQAAWFAAAABSRU1BUksgMjkwIFJFTUFSSzogTlVMTCAgICAgICAgICAgICAgICAgICAgICAgICAgICAgICAgICAgICAgICAgICAgICAgICAgICAgICAgIHJDAQAAWFAAAABSRU1BUksgMzAwICAgICAgICAgICAgICAgICAgICAgICAgICAgICAgICAgICAgICAgICAgICAgICAgICAgICAgICAgICAgICAgICAgICAgIHJEAQAAWFAAAABSRU1BUksgMzAwIEJJT01PTEVDVUxFOiAxICAgICAgICAgICAgICAgICAgICAgICAgICAgICAgICAgICAgICAgICAgICAgICAgICAgICAgIHJFAQAAWFAAAABSRU1BUksgMzAwIFNFRSBSRU1BUksgMzUwIEZPUiBUSEUgQVVUSE9SIFBST1ZJREVEIEFORC9PUiBQUk9HUkFNICAgICAgICAgICAgICAgIHJGAQAAWFAAAABSRU1BUksgMzAwIEdFTkVSQVRFRCBBU1NFTUJMWSBJTkZPUk1BVElPTiBGT1IgVEhFIFNUUlVDVFVSRSBJTiAgICAgICAgICAgICAgICAgIHJHAQAAWFAAAABSRU1BUksgMzAwIFRISVMgRU5UUlkuIFRIRSBSRU1BUksgTUFZIEFMU08gUFJPVklERSBJTkZPUk1BVElPTiBPTiAgICAgICAgICAgICAgIHJIAQAAWFAAAABSRU1BUksgMzAwIEJVUklFRCBTVVJGQUNFIEFSRUEuICAgICAgICAgICAgICAgICAgICAgICAgICAgICAgICAgICAgICAgICAgICAgICAgIHJJAQAAWFAAAABSRU1BUksgMzUwICAgICAgICAgICAgICAgICAgICAgICAgICAgICAgICAgICAgICAgICAgICAgICAgICAgICAgICAgICAgICAgICAgICAgIHJKAQAAWFAAAABSRU1BUksgMzUwIENPT1JESU5BVEVTIEZPUiBBIENPTVBMRVRFIE1VTFRJTUVSIFJFUFJFU0VOVElORyBUSEUgS05PV04gICAgICAgICAgIHJLAQAAWFAAAABSRU1BUksgMzUwIEJJT0xPR0lDQUxMWSBTSUdOSUZJQ0FOVCBPTElHT01FUklaQVRJT04gU1RBVEUgT0YgVEhFICAgICAgICAgICAgICAgIHJMAQAAWFAAAABSRU1BUksgMzUwIE1PTEVDVUxFIENBTiBCRSBHRU5FUkFURUQgQlkgQVBQTFlJTkcgQklPTVQgVFJBTlNGT1JNQVRJT05TICAgICAgICAgIHJNAQAAWFAAAABSRU1BUksgMzUwIEdJVkVOIEJFTE9XLiAgQk9USCBOT04tQ1JZU1RBTExPR1JBUEhJQyBBTkQgICAgICAgICAgICAgICAgICAgICAgICAgIHJOAQAAWFAAAABSRU1BUksgMzUwIENSWVNUQUxMT0dSQVBISUMgT1BFUkFUSU9OUyBBUkUgR0lWRU4uICAgICAgICAgICAgICAgICAgICAgICAgICAgICAgIHJPAQAAWFAAAABSRU1BUksgMzUwICAgICAgICAgICAgICAgICAgICAgICAgICAgICAgICAgICAgICAgICAgICAgICAgICAgICAgICAgICAgICAgICAgICAgIHJQAQAAWFAAAABSRU1BUksgMzUwIEJJT01PTEVDVUxFOiAxICAgICAgICAgICAgICAgICAgICAgICAgICAgICAgICAgICAgICAgICAgICAgICAgICAgICAgIHJRAQAAWFAAAABSRU1BUksgMzUwIEFVVEhPUiBERVRFUk1JTkVEIEJJT0xPR0lDQUwgVU5JVDogRElNRVJJQyAgICAgICAgICAgICAgICAgICAgICAgICAgIHJSAQAAWFAAAABSRU1BUksgMzUwIFNPRlRXQVJFIERFVEVSTUlORUQgUVVBVEVSTkFSWSBTVFJVQ1RVUkU6IERJTUVSSUMgICAgICAgICAgICAgICAgICAgIHJTAQAAWFAAAABSRU1BUksgMzUwIFNPRlRXQVJFIFVTRUQ6IFBJU0EgICAgICAgICAgICAgICAgICAgICAgICAgICAgICAgICAgICAgICAgICAgICAgICAgIHJUAQAAWFAAAABSRU1BUksgMzUwIFRPVEFMIEJVUklFRCBTVVJGQUNFIEFSRUE6IDEyNTAgQU5HU1RST00qKjIgICAgICAgICAgICAgICAgICAgICAgICAgIHJVAQAAWFAAAABSRU1BUksgMzUwIFNVUkZBQ0UgQVJFQSBPRiBUSEUgQ09NUExFWDogMTIwMjAgQU5HU1RST00qKjIgICAgICAgICAgICAgICAgICAgICAgIHJWAQAAWFAAAABSRU1BUksgMzUwIENIQU5HRSBJTiBTT0xWRU5UIEZSRUUgRU5FUkdZOiAtMTUuMCBLQ0FML01PTCAgICAgICAgICAgICAgICAgICAgICAgIHJXAQAAWFAAAABSRU1BUksgMzUwIEFQUExZIFRIRSBGT0xMT1dJTkcgVE8gQ0hBSU5TOiBBLCBCICAgICAgICAgICAgICAgICAgICAgICAgICAgICAgICAgIHJYAQAAWFAAAABSRU1BUksgMzUwICAgQklPTVQxICAgMSAgMS4wMDAwMDAgIDAuMDAwMDAwICAwLjAwMDAwMCAgICAgICAgMC4wMDAwMCAgICAgICAgICAgIHJZAQAAWFAAAABSRU1BUksgMzUwICAgQklPTVQyICAgMSAgMC4wMDAwMDAgIDEuMDAwMDAwICAwLjAwMDAwMCAgICAgICAgMC4wMDAwMCAgICAgICAgICAgIHJaAQAAWFAAAABSRU1BUksgMzUwICAgQklPTVQzICAgMSAgMC4wMDAwMDAgIDAuMDAwMDAwICAxLjAwMDAwMCAgICAgICAgMC4wMDAwMCAgICAgICAgICAgIHJbAQAAWFAAAABSRU1BUksgNDY1ICAgICAgICAgICAgICAgICAgICAgICAgICAgICAgICAgICAgICAgICAgICAgICAgICAgICAgICAgICAgICAgICAgICAgIHJcAQAAWFAAAABSRU1BUksgNDY1IE1JU1NJTkcgUkVTSURVRVMgICAgICAgICAgICAgICAgICAgICAgICAgICAgICAgICAgICAgICAgICAgICAgICAgICAgIHJdAQAAWFAAAABSRU1BUksgNDY1IFRIRSBGT0xMT1dJTkcgUkVTSURVRVMgV0VSRSBOT1QgTE9DQVRFRCBJTiBUSEUgICAgICAgICAgICAgICAgICAgICAgIHJeAQAAWFAAAABSRU1BUksgNDY1IEVYUEVSSU1FTlQuIChNPU1PREVMIE5VTUJFUjsgUkVTPVJFU0lEVUUgTkFNRTsgQz1DSEFJTiAgICAgICAgICAgICAgIHJfAQAAWFAAAABSRU1BUksgNDY1IElERU5USUZJRVI7IFNTU0VRPVNFUVVFTkNFIE5VTUJFUjsgST1JTlNFUlRJT04gQ09ERS4pICAgICAgICAgICAgICAgIHJgAQAAWFAAAABSRU1BUksgNDY1ICAgICAgICAgICAgICAgICAgICAgICAgICAgICAgICAgICAgICAgICAgICAgICAgICAgICAgICAgICAgICAgICAgICAgIHJhAQAAWFAAAABSRU1BUksgNDY1ICAgTSBSRVMgQyBTU1NFUUkgICAgICAgICAgICAgICAgICAgICAgICAgICAgICAgICAgICAgICAgICAgICAgICAgICAgIHJiAQAAWFAAAABSRU1BUksgNDY1ICAgICBTRVIgQSAgICAtMSAgICAgICAgICAgICAgICAgICAgICAgICAgICAgICAgICAgICAgICAgICAgICAgICAgICAgIHJjAQAAWFAAAABSRU1BUksgNDY1ICAgICBBU04gQSAgICAgMCAgICAgICAgICAgICAgICAgICAgICAgICAgICAgICAgICAgICAgICAgICAgICAgICAgICAgIHJkAQAAWFAAAABSRU1BUksgNDY1ICAgICBBTEEgQSAgICAgMSAgICAgICAgICAgICAgICAgICAgICAgICAgICAgICAgICAgICAgICAgICAgICAgICAgICAgIHJlAQAAWFAAAABSRU1BUksgNDY1ICAgICBUSFIgQSAgICA1NCAgICAgICAgICAgICAgICAgICAgICAgICAgICAgICAgICAgICAgICAgICAgICAgICAgICAgIHJmAQAAWFAAAABSRU1BUksgNDY1ICAgICBHTFkgQSAgICA1NSAgICAgICAgICAgICAgICAgICAgICAgICAgICAgICAgICAgICAgICAgICAgICAgICAgICAgIHJnAQAAWFAAAABSRU1BUksgNDY1ICAgICBHTFkgQSAgICA1NiAgICAgICAgICAgICAgICAgICAgICAgICAgICAgICAgICAgICAgICAgICAgICAgICAgICAgIHJoAQAAWFAAAABSRU1BUksgNDY1ICAgICBHTFUgQSAgICA1NyAgICAgICAgICAgICAgICAgICAgICAgICAgICAgICAgICAgICAgICAgICAgICAgICAgICAgIHJpAQAAWFAAAABSRU1BUksgNDY1ICAgICBBTEEgQSAgICA1OCAgICAgICAgICAgICAgICAgICAgICAgICAgICAgICAgICAgICAgICAgICAgICAgICAgICAgIHJqAQAAWFAAAABSRU1BUksgNDY1ICAgICBHTFkgQSAgICA1OSAgICAgICAgICAgICAgICAgICAgICAgICAgICAgICAgICAgICAgICAgICAgICAgICAgICAgIHJrAQAAWFAAAABSRU1BUksgNDY1ICAgICBHTE4gQSAgIDEwMCAgICAgICAgICAgICAgICAgICAgICAgICAgICAgICAgICAgICAgICAgICAgICAgICAgICAgIHJsAQAAWFAAAABSRU1BUksgNDY1ICAgICBTRVIgQSAgIDEwMSAgICAgICAgICAgICAgICAgICAgICAgICAgICAgICAgICAgICAgICAgICAgICAgICAgICAgIHJtAQAAWFAAAABSRU1BUksgNDY1ICAgICBHTFUgQSAgIDEwMiAgICAgICAgICAgICAgICAgICAgICAgICAgICAgICAgICAgICAgICAgICAgICAgICAgICAgIHJuAQAAWFAAAABSRU1BUksgNDY1ICAgICBBUkcgQSAgIDEwMyAgICAgICAgICAgICAgICAgICAgICAgICAgICAgICAgICAgICAgICAgICAgICAgICAgICAgIHJvAQAAWFAAAABSRU1BUksgNDY1ICAgICBHTE4gQSAgIDE2NSAgICAgICAgICAgICAgICAgICAgICAgICAgICAgICAgICAgICAgICAgICAgICAgICAgICAgIHJwAQAAWFAAAABSRU1BUksgNDY1ICAgICBQUk8gQSAgIDE2NiAgICAgICAgICAgICAgICAgICAgICAgICAgICAgICAgICAgICAgICAgICAgICAgICAgICAgIHJxAQAAWFAAAABSRU1BUksgNDY1ICAgICBQUk8gQSAgIDE2NyAgICAgICAgICAgICAgICAgICAgICAgICAgICAgICAgICAgICAgICAgICAgICAgICAgICAgIHJyAQAAWFAAAABSRU1BUksgNDY1ICAgICBBU04gQSAgIDIyNyAgICAgICAgICAgICAgICAgICAgICAgICAgICAgICAgICAgICAgICAgICAgICAgICAgICAgIHJzAQAAWFAAAABSRU1BUksgNDcwICAgICAgICAgICAgICAgICAgICAgICAgICAgICAgICAgICAgICAgICAgICAgICAgICAgICAgICAgICAgICAgICAgICAgIHJ0AQAAWFAAAABSRU1BUksgNDcwIE1JU1NJTkcgQVRPTSAgICAgICAgICAgICAgICAgICAgICAgICAgICAgICAgICAgICAgICAgICAgICAgICAgICAgICAgIHJ1AQAAWFAAAABSRU1BUksgNDcwIFRIRSBGT0xMT1dJTkcgUkVTSURVRVMgSEFWRSBNSVNTSU5HIEFUT01TIChNPU1PREVMIE5VTUJFUjsgICAgICAgICAgIHJ2AQAAWFAAAABSRU1BUksgNDcwIFJFUz1SRVNJRFVFIE5BTUU7IEM9Q0hBSU4gSURFTlRJRklFUjsgU1NFUT1TRVFVRU5DRSBOVU1CRVI7ICAgICAgICAgIHJ3AQAAWFAAAABSRU1BUksgNDcwIEk9SU5TRVJUSU9OIENPREUpOiAgICAgICAgICAgICAgICAgICAgICAgICAgICAgICAgICAgICAgICAgICAgICAgICAgIHJ4AQAAWFAAAABSRU1BUksgNDcwICAgTSBSRVMgQ1NTRVFJICBBVE9NUyAgICAgICAgICAgICAgICAgICAgICAgICAgICAgICAgICAgICAgICAgICAgICAgIHJ5AQAAWFAAAABSRU1BUksgNDcwICAgICBHTFUgQSAgIDUgICAgQ0cgICBDRCAgIE9FMSAgT0UyICAgICAgICAgICAgICAgICAgICAgICAgICAgICAgICAgIHJ6AQAAWFAAAABSRU1BUksgNDcwICAgICBHTE4gQSAgMjggICAgQ0cgICBDRCAgIE9FMSAgTkUyICAgICAgICAgICAgICAgICAgICAgICAgICAgICAgICAgIHJ7AQAAWFAAAABSRU1BUksgNDcwICAgICBJTEUgQSAgNjAgICAgQ0cxICBDRzIgIENEMSAgICAgICAgICAgICAgICAgICAgICAgICAgICAgICAgICAgICAgIHJ8AQAAWFAAAABSRU1BUksgNDcwICAgICBUSFIgQSAgNjEgICAgT0cxICBDRzIgICAgICAgICAgICAgICAgICAgICAgICAgICAgICAgICAgICAgICAgICAgIHJ9AQAAWFAAAABSRU1BUksgNDcwICAgICBBU04gQSAxMDQgICAgQ0cgICBPRDEgIE5EMiAgICAgICAgICAgICAgICAgICAgICAgICAgICAgICAgICAgICAgIHJ+AQAAWFAAAABSRU1BUksgNDcwICAgICBBU04gQSAxNjMgICAgQ0cgICBPRDEgIE5EMiAgICAgICAgICAgICAgICAgICAgICAgICAgICAgICAgICAgICAgIHJ/AQAAWFAAAABSRU1BUksgNDcwICAgICBHTE4gQSAxNjQgICAgQ0cgICBDRCAgIE9FMSAgTkUyICAgICAgICAgICAgICAgICAgICAgICAgICAgICAgICAgIHKAAQAAWFAAAABSRU1BUksgNDcwICAgICBBUkcgQSAxOTYgICAgQ0cgICBDRCAgIE5FICAgQ1ogICBOSDEgIE5IMiAgICAgICAgICAgICAgICAgICAgICAgIHKBAQAAWFAAAABSRU1BUksgNDcwICAgICBMWVMgQSAxOTcgICAgQ0cgICBDRCAgIENFICAgTlogICAgICAgICAgICAgICAgICAgICAgICAgICAgICAgICAgIHKCAQAAWFAAAABSRU1BUksgNDcwICAgICBHTFUgQSAyMDQgICAgQ0cgICBDRCAgIE9FMSAgT0UyICAgICAgICAgICAgICAgICAgICAgICAgICAgICAgICAgIHKDAQAAWFAAAABSRU1BUksgNDcwICAgICBMWVMgQSAyMjYgICAgQ0cgICBDRCAgIENFICAgTlogICAgICAgICAgICAgICAgICAgICAgICAgICAgICAgICAgIHKEAQAAWFAAAABSRU1BUksgNTAwICAgICAgICAgICAgICAgICAgICAgICAgICAgICAgICAgICAgICAgICAgICAgICAgICAgICAgICAgICAgICAgICAgICAgIHKFAQAAWFAAAABSRU1BUksgNTAwIEdFT01FVFJZIEFORCBTVEVSRU9DSEVNSVNUUlkgICAgICAgICAgICAgICAgICAgICAgICAgICAgICAgICAgICAgICAgIHKGAQAAWFAAAABSRU1BUksgNTAwIFNVQlRPUElDOiBUT1JTSU9OIEFOR0xFUyAgICAgICAgICAgICAgICAgICAgICAgICAgICAgICAgICAgICAgICAgICAgIHKHAQAAWFAAAABSRU1BUksgNTAwICAgICAgICAgICAgICAgICAgICAgICAgICAgICAgICAgICAgICAgICAgICAgICAgICAgICAgICAgICAgICAgICAgICAgIHKIAQAAWFAAAABSRU1BUksgNTAwIFRPUlNJT04gQU5HTEVTIE9VVFNJREUgVEhFIEVYUEVDVEVEIFJBTUFDSEFORFJBTiBSRUdJT05TOiAgICAgICAgICAgIHKJAQAAWFAAAABSRU1BUksgNTAwIChNPU1PREVMIE5VTUJFUjsgUkVTPVJFU0lEVUUgTkFNRTsgQz1DSEFJTiBJREVOVElGSUVSOyAgICAgICAgICAgICAgIHKKAQAAWFAAAABSRU1BUksgNTAwIFNTRVE9U0VRVUVOQ0UgTlVNQkVSOyBJPUlOU0VSVElPTiBDT0RFKS4gICAgICAgICAgICAgICAgICAgICAgICAgICAgIHKLAQAAWFAAAABSRU1BUksgNTAwICAgICAgICAgICAgICAgICAgICAgICAgICAgICAgICAgICAgICAgICAgICAgICAgICAgICAgICAgICAgICAgICAgICAgIHKMAQAAWFAAAABSRU1BUksgNTAwIFNUQU5EQVJEIFRBQkxFOiAgICAgICAgICAgICAgICAgICAgICAgICAgICAgICAgICAgICAgICAgICAgICAgICAgICAgIHKNAQAAWFAAAABSRU1BUksgNTAwIEZPUk1BVDooMTBYLEkzLDFYLEEzLDFYLEExLEk0LEExLDRYLEY3LjIsM1gsRjcuMikgICAgICAgICAgICAgICAgICAgIHKOAQAAWFAAAABSRU1BUksgNTAwICAgICAgICAgICAgICAgICAgICAgICAgICAgICAgICAgICAgICAgICAgICAgICAgICAgICAgICAgICAgICAgICAgICAgIHKPAQAAWFAAAABSRU1BUksgNTAwIEVYUEVDVEVEIFZBTFVFUzogR0ogS0xFWVdFR1QgQU5EIFRBIEpPTkVTICgxOTk2KS4gUEhJL1BTSS0gICAgICAgICAgIHKQAQAAWFAAAABSRU1BUksgNTAwIENIT0xPR1k6IFJBTUFDSEFORFJBTiBSRVZJU0lURUQuIFNUUlVDVFVSRSA0LCAxMzk1IC0gMTQwMCAgICAgICAgICAgIHKRAQAAWFAAAABSRU1BUksgNTAwICAgICAgICAgICAgICAgICAgICAgICAgICAgICAgICAgICAgICAgICAgICAgICAgICAgICAgICAgICAgICAgICAgICAgIHKSAQAAWFAAAABSRU1BUksgNTAwICBNIFJFUyBDU1NFUUkgICAgICAgIFBTSSAgICAgICBQSEkgICAgICAgICAgICAgICAgICAgICAgICAgICAgICAgICAgIHKTAQAAWFAAAABSRU1BUksgNTAwICAgIEFTTiBBICA5NyAgICAgICAzNC43NyAgICAtOTQuNTYgICAgICAgICAgICAgICAgICAgICAgICAgICAgICAgICAgIHKUAQAAWFAAAABSRU1BUksgNTAwICAgIExFVSBBIDExMyAgICAgICA1MS4yMSAgICAtOTcuODYgICAgICAgICAgICAgICAgICAgICAgICAgICAgICAgICAgIHKVAQAAWFAAAABSRU1BUksgNTAwICAgIEhJUyBBIDE3MiAgICAgICA3NC42NSAgIC0xMDIuODQgICAgICAgICAgICAgICAgICAgICAgICAgICAgICAgICAgIHKWAQAAWFAAAABSRU1BUksgNTAwICAgIEFTTiBBIDE4NiAgICAgICA2Ni44MyAgIC0xMTEuNTUgICAgICAgICAgICAgICAgICAgICAgICAgICAgICAgICAgIHKXAQAAWFAAAABSRU1BUksgNTAwICAgICAgICAgICAgICAgICAgICAgICAgICAgICAgICAgICAgICAgICAgICAgICAgICAgICAgICAgICAgICAgICAgICAgIHKYAQAAWFAAAABSRU1BUksgNTAwIFJFTUFSSzogTlVMTCAgICAgICAgICAgICAgICAgICAgICAgICAgICAgICAgICAgICAgICAgICAgICAgICAgICAgICAgIHKZAQAAWFAAAABSRU1BUksgNjEwICAgICAgICAgICAgICAgICAgICAgICAgICAgICAgICAgICAgICAgICAgICAgICAgICAgICAgICAgICAgICAgICAgICAgIHKaAQAAWFAAAABSRU1BUksgNjEwIE1JU1NJTkcgSEVURVJPQVRPTSAgICAgICAgICAgICAgICAgICAgICAgICAgICAgICAgICAgICAgICAgICAgICAgICAgIHKbAQAAWFAAAABSRU1BUksgNjEwIFRIRSBGT0xMT1dJTkcgUkVTSURVRVMgSEFWRSBNSVNTSU5HIEFUT01TIChNPU1PREVMIE5VTUJFUjsgICAgICAgICAgIHKcAQAAWFAAAABSRU1BUksgNjEwIFJFUz1SRVNJRFVFIE5BTUU7IEM9Q0hBSU4gSURFTlRJRklFUjsgU1NFUT1TRVFVRU5DRSBOVU1CRVI7ICAgICAgICAgIHKdAQAAWFAAAABSRU1BUksgNjEwIEk9SU5TRVJUSU9OIENPREUpOiAgICAgICAgICAgICAgICAgICAgICAgICAgICAgICAgICAgICAgICAgICAgICAgICAgIHKeAQAAWFAAAABSRU1BUksgNjEwICAgTSBSRVMgQyBTU0VRSSAgICAgICAgICAgICAgICAgICAgICAgICAgICAgICAgICAgICAgICAgICAgICAgICAgICAgIHKfAQAAWFAAAABSRU1BUksgNjEwICAgICBTUE0gQiAgMTAxICAgICAgICAgICAgICAgICAgICAgICAgICAgICAgICAgICAgICAgICAgICAgICAgICAgICAgIHKgAQAAWFAAAABSRU1BUksgNjIwICAgICAgICAgICAgICAgICAgICAgICAgICAgICAgICAgICAgICAgICAgICAgICAgICAgICAgICAgICAgICAgICAgICAgIHKhAQAAWFAAAABSRU1BUksgNjIwIE1FVEFMIENPT1JESU5BVElPTiAgICAgICAgICAgICAgICAgICAgICAgICAgICAgICAgICAgICAgICAgICAgICAgICAgIHKiAQAAWFAAAABSRU1BUksgNjIwIChNPU1PREVMIE5VTUJFUjsgUkVTPVJFU0lEVUUgTkFNRTsgQz1DSEFJTiBJREVOVElGSUVSOyAgICAgICAgICAgICAgIHKjAQAAWFAAAABSRU1BUksgNjIwIFNTRVE9U0VRVUVOQ0UgTlVNQkVSOyBJPUlOU0VSVElPTiBDT0RFKTogICAgICAgICAgICAgICAgICAgICAgICAgICAgIHKkAQAAWFAAAABSRU1BUksgNjIwICAgICAgICAgICAgICAgICAgICAgICAgICAgICAgICAgICAgICAgICAgICAgICAgICAgICAgICAgICAgICAgICAgICAgIHKlAQAAWFAAAABSRU1BUksgNjIwIENPT1JESU5BVElPTiBBTkdMRVMgRk9SOiAgTSBSRVMgQ1NTRVFJIE1FVEFMICAgICAgICAgICAgICAgICAgICAgICAgIHKmAQAAWFAAAABSRU1BUksgNjIwICAgICAgICAgICAgICAgICAgICAgICAgICAgICAgWk4gQSA1MDEgIFpOICAgICAgICAgICAgICAgICAgICAgICAgICAgIHKnAQAAWFAAAABSRU1BUksgNjIwIE4gUkVTIENTU0VRSSBBVE9NICAgICAgICAgICAgICAgICAgICAgICAgICAgICAgICAgICAgICAgICAgICAgICAgICAgIHKoAQAAWFAAAABSRU1BUksgNjIwIDEgQ1lTIEEgIDczICAgU0cgICAgICAgICAgICAgICAgICAgICAgICAgICAgICAgICAgICAgICAgICAgICAgICAgICAgIHKpAQAAWFAAAABSRU1BUksgNjIwIDIgQ1lTIEEgIDc4ICAgU0cgIDExMC42ICAgICAgICAgICAgICAgICAgICAgICAgICAgICAgICAgICAgICAgICAgICAgIHKqAQAAWFAAAABSRU1BUksgNjIwIDMgQ1lTIEEgIDgyICAgU0cgIDExNy4xIDExMC40ICAgICAgICAgICAgICAgICAgICAgICAgICAgICAgICAgICAgICAgIHKrAQAAWFAAAABSRU1BUksgNjIwIDQgSElTIEEgIDg2ICAgTkUyIDEwNy42IDEwOC4xIDEwMi4zICAgICAgICAgICAgICAgICAgICAgICAgICAgICAgICAgIHKsAQAAWFAAAABSRU1BUksgNjIwIE4gICAgICAgICAgICAgICAgICAgIDEgICAgIDIgICAgIDMgICAgICAgICAgICAgICAgICAgICAgICAgICAgICAgICAgIHKtAQAAWFAAAABSRU1BUksgNjIwICAgICAgICAgICAgICAgICAgICAgICAgICAgICAgICAgICAgICAgICAgICAgICAgICAgICAgICAgICAgICAgICAgICAgIHKuAQAAWFAAAABSRU1BUksgNjIwIENPT1JESU5BVElPTiBBTkdMRVMgRk9SOiAgTSBSRVMgQ1NTRVFJIE1FVEFMICAgICAgICAgICAgICAgICAgICAgICAgIHKvAQAAWFAAAABSRU1BUksgNjIwICAgICAgICAgICAgICAgICAgICAgICAgICAgICAgWk4gQSA1MDIgIFpOICAgICAgICAgICAgICAgICAgICAgICAgICAgIHKwAQAAWFAAAABSRU1BUksgNjIwIE4gUkVTIENTU0VRSSBBVE9NICAgICAgICAgICAgICAgICAgICAgICAgICAgICAgICAgICAgICAgICAgICAgICAgICAgIHKxAQAAWFAAAABSRU1BUksgNjIwIDEgQ1lTIEEgIDg4ICAgU0cgICAgICAgICAgICAgICAgICAgICAgICAgICAgICAgICAgICAgICAgICAgICAgICAgICAgIHKyAQAAWFAAAABSRU1BUksgNjIwIDIgQ1lTIEEgIDk2ICAgU0cgIDEwNS42ICAgICAgICAgICAgICAgICAgICAgICAgICAgICAgICAgICAgICAgICAgICAgIHKzAQAAWFAAAABSRU1BUksgNjIwIDMgQ1lTIEEgMTA2ICAgU0cgIDExMC45IDExNy45ICAgICAgICAgICAgICAgICAgICAgICAgICAgICAgICAgICAgICAgIHK0AQAAWFAAAABSRU1BUksgNjIwIDQgSElTIEEgMTEwICAgTkUyIDExMy4xIDEwMi4yIDEwNy4wICAgICAgICAgICAgICAgICAgICAgICAgICAgICAgICAgIHK1AQAAWFAAAABSRU1BUksgNjIwIE4gICAgICAgICAgICAgICAgICAgIDEgICAgIDIgICAgIDMgICAgICAgICAgICAgICAgICAgICAgICAgICAgICAgICAgIHK2AQAAWFAAAABSRU1BUksgNjIwICAgICAgICAgICAgICAgICAgICAgICAgICAgICAgICAgICAgICAgICAgICAgICAgICAgICAgICAgICAgICAgICAgICAgIHK3AQAAWFAAAABSRU1BUksgNjIwIENPT1JESU5BVElPTiBBTkdMRVMgRk9SOiAgTSBSRVMgQ1NTRVFJIE1FVEFMICAgICAgICAgICAgICAgICAgICAgICAgIHK4AQAAWFAAAABSRU1BUksgNjIwICAgICAgICAgICAgICAgICAgICAgICAgICAgICAgWk4gQSA1MDQgIFpOICAgICAgICAgICAgICAgICAgICAgICAgICAgIHK5AQAAWFAAAABSRU1BUksgNjIwIE4gUkVTIENTU0VRSSBBVE9NICAgICAgICAgICAgICAgICAgICAgICAgICAgICAgICAgICAgICAgICAgICAgICAgICAgIHK6AQAAWFAAAABSRU1BUksgNjIwIDEgQ1lTIEEgMTUwICAgU0cgICAgICAgICAgICAgICAgICAgICAgICAgICAgICAgICAgICAgICAgICAgICAgICAgICAgIHK7AQAAWFAAAABSRU1BUksgNjIwIDIgQ1lTIEEgMTYyICAgU0cgIDExMS4xICAgICAgICAgICAgICAgICAgICAgICAgICAgICAgICAgICAgICAgICAgICAgIHK8AQAAWFAAAABSRU1BUksgNjIwIDMgQ1lTIEEgMTY4ICAgU0cgIDEwMi44IDExMi4yICAgICAgICAgICAgICAgICAgICAgICAgICAgICAgICAgICAgICAgIHK9AQAAWFAAAABSRU1BUksgNjIwIDQgSElTIEEgMTcyICAgTkUyIDEwOC41ICA5Ny41IDEyNC43ICAgICAgICAgICAgICAgICAgICAgICAgICAgICAgICAgIHK+AQAAWFAAAABSRU1BUksgNjIwIE4gICAgICAgICAgICAgICAgICAgIDEgICAgIDIgICAgIDMgICAgICAgICAgICAgICAgICAgICAgICAgICAgICAgICAgIHK/AQAAWFAAAABSRU1BUksgNjIwICAgICAgICAgICAgICAgICAgICAgICAgICAgICAgICAgICAgICAgICAgICAgICAgICAgICAgICAgICAgICAgICAgICAgIHLAAQAAWFAAAABSRU1BUksgNjIwIENPT1JESU5BVElPTiBBTkdMRVMgRk9SOiAgTSBSRVMgQ1NTRVFJIE1FVEFMICAgICAgICAgICAgICAgICAgICAgICAgIHLBAQAAWFAAAABSRU1BUksgNjIwICAgICAgICAgICAgICAgICAgICAgICAgICAgICAgWk4gQSA1MDMgIFpOICAgICAgICAgICAgICAgICAgICAgICAgICAgIHLCAQAAWFAAAABSRU1BUksgNjIwIE4gUkVTIENTU0VRSSBBVE9NICAgICAgICAgICAgICAgICAgICAgICAgICAgICAgICAgICAgICAgICAgICAgICAgICAgIHLDAQAAWFAAAABSRU1BUksgNjIwIDEgQ1lTIEEgMTc0ICAgU0cgICAgICAgICAgICAgICAgICAgICAgICAgICAgICAgICAgICAgICAgICAgICAgICAgICAgIHLEAQAAWFAAAABSRU1BUksgNjIwIDIgQ1lTIEEgMTgyICAgU0cgIDExNC4wICAgICAgICAgICAgICAgICAgICAgICAgICAgICAgICAgICAgICAgICAgICAgIHLFAQAAWFAAAABSRU1BUksgNjIwIDMgQ1lTIEEgMTg3ICAgU0cgIDExMi45IDEwMy4zICAgICAgICAgICAgICAgICAgICAgICAgICAgICAgICAgICAgICAgIHLGAQAAWFAAAABSRU1BUksgNjIwIDQgSElTIEEgMTkxICAgTkUyIDExNC43IDEwOC40IDEwMi4zICAgICAgICAgICAgICAgICAgICAgICAgICAgICAgICAgIHLHAQAAWFAAAABSRU1BUksgNjIwIE4gICAgICAgICAgICAgICAgICAgIDEgICAgIDIgICAgIDMgICAgICAgICAgICAgICAgICAgICAgICAgICAgICAgICAgIHLIAQAAWFAAAABSRU1BUksgODAwICAgICAgICAgICAgICAgICAgICAgICAgICAgICAgICAgICAgICAgICAgICAgICAgICAgICAgICAgICAgICAgICAgICAgIHLJAQAAWFAAAABSRU1BUksgODAwIFNJVEUgICAgICAgICAgICAgICAgICAgICAgICAgICAgICAgICAgICAgICAgICAgICAgICAgICAgICAgICAgICAgICAgIHLKAQAAWFAAAABSRU1BUksgODAwIFNJVEVfSURFTlRJRklFUjogQUMxICAgICAgICAgICAgICAgICAgICAgICAgICAgICAgICAgICAgICAgICAgICAgICAgIHLLAQAAWFAAAABSRU1BUksgODAwIEVWSURFTkNFX0NPREU6IFNPRlRXQVJFICAgICAgICAgICAgICAgICAgICAgICAgICAgICAgICAgICAgICAgICAgICAgIHLMAQAAWFAAAABSRU1BUksgODAwIFNJVEVfREVTQ1JJUFRJT046IGJpbmRpbmcgc2l0ZSBmb3IgcmVzaWR1ZSBaTiBBIDUwMSAgICAgICAgICAgICAgICAgIHLNAQAAWFAAAABSRU1BUksgODAwICAgICAgICAgICAgICAgICAgICAgICAgICAgICAgICAgICAgICAgICAgICAgICAgICAgICAgICAgICAgICAgICAgICAgIHLOAQAAWFAAAABSRU1BUksgODAwIFNJVEVfSURFTlRJRklFUjogQUMyICAgICAgICAgICAgICAgICAgICAgICAgICAgICAgICAgICAgICAgICAgICAgICAgIHLPAQAAWFAAAABSRU1BUksgODAwIEVWSURFTkNFX0NPREU6IFNPRlRXQVJFICAgICAgICAgICAgICAgICAgICAgICAgICAgICAgICAgICAgICAgICAgICAgIHLQAQAAWFAAAABSRU1BUksgODAwIFNJVEVfREVTQ1JJUFRJT046IGJpbmRpbmcgc2l0ZSBmb3IgcmVzaWR1ZSBaTiBBIDUwMiAgICAgICAgICAgICAgICAgIHLRAQAAWFAAAABSRU1BUksgODAwICAgICAgICAgICAgICAgICAgICAgICAgICAgICAgICAgICAgICAgICAgICAgICAgICAgICAgICAgICAgICAgICAgICAgIHLSAQAAWFAAAABSRU1BUksgODAwIFNJVEVfSURFTlRJRklFUjogQUMzICAgICAgICAgICAgICAgICAgICAgICAgICAgICAgICAgICAgICAgICAgICAgICAgIHLTAQAAWFAAAABSRU1BUksgODAwIEVWSURFTkNFX0NPREU6IFNPRlRXQVJFICAgICAgICAgICAgICAgICAgICAgICAgICAgICAgICAgICAgICAgICAgICAgIHLUAQAAWFAAAABSRU1BUksgODAwIFNJVEVfREVTQ1JJUFRJT046IGJpbmRpbmcgc2l0ZSBmb3IgcmVzaWR1ZSBaTiBBIDUwMyAgICAgICAgICAgICAgICAgIHLVAQAAWFAAAABSRU1BUksgODAwICAgICAgICAgICAgICAgICAgICAgICAgICAgICAgICAgICAgICAgICAgICAgICAgICAgICAgICAgICAgICAgICAgICAgIHLWAQAAWFAAAABSRU1BUksgODAwIFNJVEVfSURFTlRJRklFUjogQUM0ICAgICAgICAgICAgICAgICAgICAgICAgICAgICAgICAgICAgICAgICAgICAgICAgIHLXAQAAWFAAAABSRU1BUksgODAwIEVWSURFTkNFX0NPREU6IFNPRlRXQVJFICAgICAgICAgICAgICAgICAgICAgICAgICAgICAgICAgICAgICAgICAgICAgIHLYAQAAWFAAAABSRU1BUksgODAwIFNJVEVfREVTQ1JJUFRJT046IGJpbmRpbmcgc2l0ZSBmb3IgcmVzaWR1ZSBaTiBBIDUwNCAgICAgICAgICAgICAgICAgIHLZAQAAWFAAAABSRU1BUksgODAwICAgICAgICAgICAgICAgICAgICAgICAgICAgICAgICAgICAgICAgICAgICAgICAgICAgICAgICAgICAgICAgICAgICAgIHLaAQAAWFAAAABSRU1BUksgODAwIFNJVEVfSURFTlRJRklFUjogQUM1ICAgICAgICAgICAgICAgICAgICAgICAgICAgICAgICAgICAgICAgICAgICAgICAgIHLbAQAAWFAAAABSRU1BUksgODAwIEVWSURFTkNFX0NPREU6IFNPRlRXQVJFICAgICAgICAgICAgICAgICAgICAgICAgICAgICAgICAgICAgICAgICAgICAgIHLcAQAAWFAAAABSRU1BUksgODAwIFNJVEVfREVTQ1JJUFRJT046IGJpbmRpbmcgc2l0ZSBmb3IgcmVzaWR1ZSBTUE0gQiAxMDEgICAgICAgICAgICAgICAgIHLdAQAAZVgGAAAAU0NBTEUxXXLeAQAAWFAAAABTQ0FMRTEgICAgICAwLjAwODEyNCAgMC4wMDQ2OTAgIDAuMDAwMDAwICAgICAgICAwLjAwMDAwICAgICAgICAgICAgICAgICAgICAgICAgIHLfAQAAYVgGAAAAU0NBTEUyXXLgAQAAWFAAAABTQ0FMRTIgICAgICAwLjAwMDAwMCAgMC4wMDkzODEgIDAuMDAwMDAwICAgICAgICAwLjAwMDAwICAgICAgICAgICAgICAgICAgICAgICAgIHLhAQAAYVgGAAAAQVVUSE9SXXLiAQAAWFAAAABBVVRIT1IgICAgSi5MLk1FQUdIRVIsSi5MLlNNSVRIICAgICAgICAgICAgICAgICAgICAgICAgICAgICAgICAgICAgICAgICAgICAgICAgIHLjAQAAYVgGAAAAQ1JZU1QxXXLkAQAAWFAAAABDUllTVDEgIDEyMy4wOTAgIDEyMy4wOTAgICA0MC42NzAgIDkwLjAwICA5MC4wMCAxMjAuMDAgUCA2NSAgICAgICAgICA2ICAgICAgICAgIHLlAQAAYVgGAAAAT1JJR1gxXXLmAQAAWFAAAABPUklHWDEgICAgICAxLjAwMDAwMCAgMC4wMDAwMDAgIDAuMDAwMDAwICAgICAgICAwLjAwMDAwICAgICAgICAgICAgICAgICAgICAgICAgIHLnAQAAYVgGAAAAT1JJR1gzXXLoAQAAWFAAAABPUklHWDMgICAgICAwLjAwMDAwMCAgMC4wMDAwMDAgIDEuMDAwMDAwICAgICAgICAwLjAwMDAwICAgICAgICAgICAgICAgICAgICAgICAgIHLpAQAAYVgGAAAAT1JJR1gyXXLqAQAAWFAAAABPUklHWDIgICAgICAwLjAwMDAwMCAgMS4wMDAwMDAgIDAuMDAwMDAwICAgICAgICAwLjAwMDAwICAgICAgICAgICAgICAgICAgICAgICAgIHLrAQAAYVgGAAAAU09VUkNFXXLsAQAAKFhQAAAAU09VUkNFICAgIE1PTF9JRDogMTsgICAgICAgICAgICAgICAgICAgICAgICAgICAgICAgICAgICAgICAgICAgICAgICAgICAgICAgICAgICBy7QEAAFhQAAAAU09VUkNFICAgMiBPUkdBTklTTV9TQ0lFTlRJRklDOiBIT01PIFNBUElFTlM7ICAgICAgICAgICAgICAgICAgICAgICAgICAgICAgICAgICBy7gEAAFhQAAAAU09VUkNFICAgMyBPUkdBTklTTV9DT01NT046IEhVTUFOOyAgICAgICAgICAgICAgICAgICAgICAgICAgICAgICAgICAgICAgICAgICAgICBy7wEAAFhQAAAAU09VUkNFICAgNCBPUkdBTklTTV9UQVhJRDogOTYwNjsgICAgICAgICAgICAgICAgICAgICAgICAgICAgICAgICAgICAgICAgICAgICAgICBy8AEAAFhQAAAAU09VUkNFICAgNSBHRU5FOiBaQzNIQVYxLCBaQzNIREMyLCBQUk8xNjc3OyAgICAgICAgICAgICAgICAgICAgICAgICAgICAgICAgICAgICBy8QEAAFhQAAAAU09VUkNFICAgNiBFWFBSRVNTSU9OX1NZU1RFTTogRVNDSEVSSUNISUEgQ09MSTsgICAgICAgICAgICAgICAgICAgICAgICAgICAgICAgICBy8gEAAFhQAAAAU09VUkNFICAgNyBFWFBSRVNTSU9OX1NZU1RFTV9UQVhJRDogNTYyOyAgICAgICAgICAgICAgICAgICAgICAgICAgICAgICAgICAgICAgICBy8wEAAFhQAAAAU09VUkNFICAgOCBNT0xfSUQ6IDI7ICAgICAgICAgICAgICAgICAgICAgICAgICAgICAgICAgICAgICAgICAgICAgICAgICAgICAgICAgICBy9AEAAFhQAAAAU09VUkNFICAgOSBTWU5USEVUSUM6IFlFUzsgICAgICAgICAgICAgICAgICAgICAgICAgICAgICAgICAgICAgICAgICAgICAgICAgICAgICBy9QEAAFhQAAAAU09VUkNFICAxMCBPUkdBTklTTV9TQ0lFTlRJRklDOiBTWU5USEVUSUMgQ09OU1RSVUNUOyAgICAgICAgICAgICAgICAgICAgICAgICAgICBy9gEAAFhQAAAAU09VUkNFICAxMSBPUkdBTklTTV9UQVhJRDogMzI2MzAgICAgICAgICAgICAgICAgICAgICAgICAgICAgICAgICAgICAgICAgICAgICAgICBy9wEAAGVYBgAAAEZPUk1VTF1y+AEAAChYUAAAAEZPUk1VTCAgIDMgICBaTiAgICA0KFpOIDIrKSAgICAgICAgICAgICAgICAgICAgICAgICAgICAgICAgICAgICAgICAgICAgICAgICAgICAgcvkBAABYUAAAAEZPUk1VTCAgIDcgIFNQTSAgICBDMTAgSDI2IE40ICAgICAgICAgICAgICAgICAgICAgICAgICAgICAgICAgICAgICAgICAgICAgICAgICAgcvoBAABYUAAAAEZPUk1VTCAgIDggIEhPSCAgICo5MyhIMiBPKSAgICAgICAgICAgICAgICAgICAgICAgICAgICAgICAgICAgICAgICAgICAgICAgICAgICAgcvsBAABlWAYAAABIRVROQU1dcvwBAAAoWFAAAABIRVROQU0gICAgICBaTiBaSU5DIElPTiAgICAgICAgICAgICAgICAgICAgICAgICAgICAgICAgICAgICAgICAgICAgICAgICAgICAgICAgIHL9AQAAWFAAAABIRVROQU0gICAgIFNQTSBTUEVSTUlORSAgICAgICAgICAgICAgICAgICAgICAgICAgICAgICAgICAgICAgICAgICAgICAgICAgICAgICAgIHL+AQAAZVgGAAAAQ09NUE5EXXL/AQAAKFhQAAAAQ09NUE5EICAgIE1PTF9JRDogMTsgICAgICAgICAgICAgICAgICAgICAgICAgICAgICAgICAgICAgICAgICAgICAgICAgICAgICAgICAgICByAAIAAFhQAAAAQ09NUE5EICAgMiBNT0xFQ1VMRTogWklOQyBGSU5HRVIgQ0NDSC1UWVBFIEFOVElWSVJBTCBQUk9URUlOIDE7ICAgICAgICAgICAgICAgICByAQIAAFhQAAAAQ09NUE5EICAgMyBDSEFJTjogQTsgICAgICAgICAgICAgICAgICAgICAgICAgICAgICAgICAgICAgICAgICAgICAgICAgICAgICAgICAgICByAgIAAFhQAAAAQ09NUE5EICAgNCBTWU5PTllNOiBBRFAtUklCT1NZTFRSQU5TRkVSQVNFIERJUEhUSEVSSUEgVE9YSU4tTElLRSAxMyxBUlREMTMsICAgICByAwIAAFhQAAAAQ09NUE5EICAgNSBJTkFDVElWRSBQT0xZIFtBRFAtUklCT1NFXSBQT0xZTUVSQVNFIDEzLFBBUlAxMyxaSU5DIEZJTkdFUiBDQ0NIICAgICByBAIAAFhQAAAAQ09NUE5EICAgNiBET01BSU4tQ09OVEFJTklORyBQUk9URUlOIDIsWklOQyBGSU5HRVIgQU5USVZJUkFMIFBST1RFSU4sWkFQOyAgICAgICByBQIAAFhQAAAAQ09NUE5EICAgNyBFTkdJTkVFUkVEOiBZRVM7ICAgICAgICAgICAgICAgICAgICAgICAgICAgICAgICAgICAgICAgICAgICAgICAgICAgICByBgIAAFhQAAAAQ09NUE5EICAgOCBNT0xfSUQ6IDI7ICAgICAgICAgICAgICAgICAgICAgICAgICAgICAgICAgICAgICAgICAgICAgICAgICAgICAgICAgICByBwIAAFhQAAAAQ09NUE5EICAgOSBNT0xFQ1VMRTogUk5BICg1Jy1SKFAqVVAqQ1AqRyktMycpOyAgICAgICAgICAgICAgICAgICAgICAgICAgICAgICAgICByCAIAAFhQAAAAQ09NUE5EICAxMCBDSEFJTjogQjsgICAgICAgICAgICAgICAgICAgICAgICAgICAgICAgICAgICAgICAgICAgICAgICAgICAgICAgICAgICByCQIAAFhQAAAAQ09NUE5EICAxMSBFTkdJTkVFUkVEOiBZRVMgICAgICAgICAgICAgICAgICAgICAgICAgICAgICAgICAgICAgICAgICAgICAgICAgICAgICByCgIAAGVYBgAAAFJFVkRBVF1yCwIAAFhQAAAAUkVWREFUICAgMSAgIDEzLU5PVi0xOSA2VUVKICAgIDAgICAgICAgICAgICAgICAgICAgICAgICAgICAgICAgICAgICAgICAgICAgICAgICByDAIAAGFYAwAAAEhFVF1yDQIAAChYUAAAAEhFVCAgICAgWk4gIEEgNTAxICAgICAgIDEgICAgICAgICAgICAgICAgICAgICAgICAgICAgICAgICAgICAgICAgICAgICAgICAgICAgICAgcg4CAABYUAAAAEhFVCAgICAgWk4gIEEgNTAyICAgICAgIDEgICAgICAgICAgICAgICAgICAgICAgICAgICAgICAgICAgICAgICAgICAgICAgICAgICAgICAgcg8CAABYUAAAAEhFVCAgICAgWk4gIEEgNTAzICAgICAgIDEgICAgICAgICAgICAgICAgICAgICAgICAgICAgICAgICAgICAgICAgICAgICAgICAgICAgICAgchACAABYUAAAAEhFVCAgICAgWk4gIEEgNTA0ICAgICAgIDEgICAgICAgICAgICAgICAgICAgICAgICAgICAgICAgICAgICAgICAgICAgICAgICAgICAgICAgchECAABYUAAAAEhFVCAgICBTUE0gIEIgMTAxICAgICAgMTAgICAgICAgICAgICAgICAgICAgICAgICAgICAgICAgICAgICAgICAgICAgICAgICAgICAgICAgchICAABlWAUAAABTSEVFVF1yEwIAAChYUAAAAFNIRUVUICAgIDEgQUExIDMgQVJHIEEgIDIwICBBTEEgQSAgMjIgIDAgICAgICAgICAgICAgICAgICAgICAgICAgICAgICAgICAgICAgICAgchQCAABYUAAAAFNIRUVUICAgIDIgQUExIDMgU0VSIEEgIDYzICBBTEEgQSAgNjYgLTEgIE8gIFZBTCBBICA2NCAgIE4gIE1FVCBBICAyMSAgICAgICAgICAgchUCAABYUAAAAFNIRUVUICAgIDMgQUExIDMgUEhFIEEgIDQ5ICBMRVUgQSAgNTIgLTEgIE4gIFZBTCBBICA1MCAgIE8gIFZBTCBBICA2NSAgICAgICAgICAgchYCAABlWAQAAABTSVRFXXIXAgAAKFhQAAAAU0lURSAgICAgMSBBQzEgIDQgQ1lTIEEgIDczICBDWVMgQSAgNzggIENZUyBBICA4MiAgSElTIEEgIDg2ICAgICAgICAgICAgICAgICAgICByGAIAAFhQAAAAU0lURSAgICAgMSBBQzIgIDQgQ1lTIEEgIDg4ICBDWVMgQSAgOTYgIENZUyBBIDEwNiAgSElTIEEgMTEwICAgICAgICAgICAgICAgICAgICByGQIAAFhQAAAAU0lURSAgICAgMSBBQzMgIDQgQ1lTIEEgMTc0ICBDWVMgQSAxODIgIENZUyBBIDE4NyAgSElTIEEgMTkxICAgICAgICAgICAgICAgICAgICByGgIAAFhQAAAAU0lURSAgICAgMSBBQzQgIDQgQ1lTIEEgMTUwICBDWVMgQSAxNjIgIENZUyBBIDE2OCAgSElTIEEgMTcyICAgICAgICAgICAgICAgICAgICByGwIAAFhQAAAAU0lURSAgICAgMSBBQzUgIDMgICBVIEIgICAxICAgIEMgQiAgIDIgICAgRyBCICAgMyAgICAgICAgICAgICAgICAgICAgICAgICAgICAgICByHAIAAGVYBgAAAEhFQURFUl1yHQIAAFhQAAAASEVBREVSICAgIEFOVElWSVJBTCBQUk9URUlOICAgICAgICAgICAgICAgICAgICAgICAyMS1TRVAtMTkgICA2VUVKICAgICAgICAgICAgICByHgIAAGFYBgAAAEVYUERUQV1yHwIAAFhQAAAARVhQRFRBICAgIFgtUkFZIERJRkZSQUNUSU9OICAgICAgICAgICAgICAgICAgICAgICAgICAgICAgICAgICAgICAgICAgICAgICAgICAgICByIAIAAGFYBgAAAFNDQUxFM11yIQIAAFhQAAAAU0NBTEUzICAgICAgMC4wMDAwMDAgIDAuMDAwMDAwICAwLjAyNDU4OCAgICAgICAgMC4wMDAwMCAgICAgICAgICAgICAgICAgICAgICAgICByIgIAAGFYBAAAAEpSTkxdciMCAAAoWFAAAABKUk5MICAgICAgICBBVVRIICAgSi5MLk1FQUdIRVIsTS5UQUtBVEEsRC5HT05DQUxWRVMtQ0FSTkVJUk8sUy5DLktFQU5FLCAgICAgICAgIHIkAgAAWFAAAABKUk5MICAgICAgICBBVVRIIDIgQS5SRUJFTkRFTk5FLEguT0hHLFYuSy5PUlIsTS5SLk1BQ0RPTkFMRCxKLkEuU1RVQ0tFWSwgICAgICAgIHIlAgAAWFAAAABKUk5MICAgICAgICBBVVRIIDMgUC5ELkJJRU5JQVNaLEouTC5TTUlUSCAgICAgICAgICAgICAgICAgICAgICAgICAgICAgICAgICAgICAgIHImAgAAWFAAAABKUk5MICAgICAgICBUSVRMICAgU1RSVUNUVVJFIE9GIFRIRSBaSU5DLUZJTkdFUiBBTlRJVklSQUwgUFJPVEVJTiBJTiBDT01QTEVYICAgIHInAgAAWFAAAABKUk5MICAgICAgICBUSVRMIDIgV0lUSCBSTkEgUkVWRUFMUyBNRUNIQU5JU00gRk9SIFNFTEVDVElWRSBUQVJHRVRJTkcgT0YgICAgICAgIHIoAgAAWFAAAABKUk5MICAgICAgICBUSVRMIDMgQ0ctUklDSCBWSVJBTCBTRVFVRU5DRVMgICAgICAgICAgICAgICAgICAgICAgICAgICAgICAgICAgICAgIHIpAgAAWFAAAABKUk5MICAgICAgICBSRUYgICAgUFJPQy5OQVRMLkFDQUQuU0NJLlVTQSAgICAgICAgICAgICAgICAgICAgIDIwMTkgICAgICAgICAgICAgIHIqAgAAWFAAAABKUk5MICAgICAgICBSRUZOICAgICAgICAgICAgICAgICAgIEVTU04gMTA5MS02NDkwICAgICAgICAgICAgICAgICAgICAgICAgICAgICAgIHIrAgAAWFAAAABKUk5MICAgICAgICBET0kgICAgMTAuMTA3My9QTkFTLjE5MTMyMzIxMTYgICAgICAgICAgICAgICAgICAgICAgICAgICAgICAgICAgICAgIHIsAgAAZVgGAAAAU0VRQURWXXItAgAAKFhQAAAAU0VRQURWIDZVRUogU0VSIEEgICAtMSAgVU5QICBRN1oyVzQgICAgICAgICAgICAgIEVYUFJFU1NJT04gVEFHICAgICAgICAgICAgICAgICByLgIAAFhQAAAAU0VRQURWIDZVRUogQVNOIEEgICAgMCAgVU5QICBRN1oyVzQgICAgICAgICAgICAgIEVYUFJFU1NJT04gVEFHICAgICAgICAgICAgICAgICByLwIAAFhQAAAAU0VRQURWIDZVRUogQUxBIEEgICAgMSAgVU5QICBRN1oyVzQgICAgICAgICAgICAgIEVYUFJFU1NJT04gVEFHICAgICAgICAgICAgICAgICByMAIAAGV1fXIxAgAAKFgGAAAAUEZSTUFUXXIyAgAAWAkAAABQRlJNQVQgVFNyMwIAAGFYBgAAAFRBUkdFVF1yNAIAAFgLAAAAVEFSR0VUIDZVRUpyNQIAAGFYBgAAAFJFTUFSS11yNgIAAFgdAAAAUkVNQVJLIElEIDUyOTgyNSBNT0RFTCAxIDZVRUpyNwIAAGFYBgAAAE1FVEhPRF1yOAIAAChYLQAAAE1FVEhPRCAgICBST1NFVFRBIHByb3ZpZGVzIGJvdGggYWIgaW5pdGlvIGFuZHI5AgAAWDAAAABNRVRIT0QgICAgY29tcGFyYXRpdmUgbW9kZWxzIG9mIHByb3RlaW4gZG9tYWlucy5yOgIAAFg2AAAATUVUSE9EICAgIENvbXBhcmF0aXZlIG1vZGVscyBhcmUgYnVpbHQgZnJvbSBzdHJ1Y3R1cmVzcjsCAABYNwAAAE1FVEhPRCAgICBkZXRlY3RlZCBhbmQgYWxpZ25lZCBieSBISFNFQVJDSCwgU1BBUktTLCBhbmRyPAIAAFhAAAAATUVUSE9EICAgIFJhcHRvci4gTG9vcCByZWdpb25zIGFyZSBhc3NlbWJsZWQgZnJvbSBmcmFnbWVudHMgYW5kIHI9AgAAWDsAAABNRVRIT0QgICAgb3B0aW1pemVkIHRvIGZpdCB0aGUgYWxpZ25lZCB0ZW1wbGF0ZSBzdHJ1Y3R1cmVzLnI+AgAAWDcAAABNRVRIT0QgICAgRGUgbm92byBtb2RlbHMgYXJlIGJ1aWx0IHVzaW5nIHRoZSBSb3NldHRhIGRlcj8CAABYOwAAAE1FVEhPRCAgICBub3ZvIHByb3RvY29sLiAgVGhlIHByb2NlZHVyZSBpcyBmdWxseSBhdXRvbWF0ZWQuckACAABlWAYAAABBVVRIT1JdckECAABYFAAAAEFVVEhPUiBCQUtFUi1ST0JFVFRBckICAABhdX1yQwIAAChYBgAAAFBGUk1BVF1yRAIAAFgJAAAAUEZSTUFUIFRTckUCAABhWAYAAABUQVJHRVRdckYCAABYCwAAAFRBUkdFVCA2VUVKckcCAABhWAYAAABSRU1BUktdckgCAABYHQAAAFJFTUFSSyBJRCAzMDM2MzMgTU9ERUwgMSA2VUVKckkCAABhWAYAAABNRVRIT0RdckoCAAAoWC0AAABNRVRIT0QgICAgUk9TRVRUQSBwcm92aWRlcyBib3RoIGFiIGluaXRpbyBhbmRySwIAAFgwAAAATUVUSE9EICAgIGNvbXBhcmF0aXZlIG1vZGVscyBvZiBwcm90ZWluIGRvbWFpbnMuckwCAABYNgAAAE1FVEhPRCAgICBDb21wYXJhdGl2ZSBtb2RlbHMgYXJlIGJ1aWx0IGZyb20gc3RydWN0dXJlc3JNAgAAWDcAAABNRVRIT0QgICAgZGV0ZWN0ZWQgYW5kIGFsaWduZWQgYnkgSEhTRUFSQ0gsIFNQQVJLUywgYW5kck4CAABYQAAAAE1FVEhPRCAgICBSYXB0b3IuIExvb3AgcmVnaW9ucyBhcmUgYXNzZW1ibGVkIGZyb20gZnJhZ21lbnRzIGFuZCByTwIAAFg7AAAATUVUSE9EICAgIG9wdGltaXplZCB0byBmaXQgdGhlIGFsaWduZWQgdGVtcGxhdGUgc3RydWN0dXJlcy5yUAIAAFg3AAAATUVUSE9EICAgIERlIG5vdm8gbW9kZWxzIGFyZSBidWlsdCB1c2luZyB0aGUgUm9zZXR0YSBkZXJRAgAAWDsAAABNRVRIT0QgICAgbm92byBwcm90b2NvbC4gIFRoZSBwcm9jZWR1cmUgaXMgZnVsbHkgYXV0b21hdGVkLnJSAgAAZVgGAAAAQVVUSE9SXXJTAgAAWBQAAABBVVRIT1IgQkFLRVItUk9CRVRUQXJUAgAAYXVlVQNpZHNyVQIAAEsESwNLAIZ9clYCAAAoSwJLAIZdclcCAABLAmFLAUsAhl1yWAIAAEsBYUsASwCGXXJZAgAASwBhdYdVDnN1cmZhY2VPcGFjaXR5cloCAABLBEe/8AAAAAAAAH2HVRBhcm9tYXRpY0xpbmVUeXBlclsCAABLBEsCfYdVFHJpYmJvbkhpZGVzTWFpbmNoYWluclwCAABLBIh9h1UHZGlzcGxheXJdAgAASwSIfYd1Lg=='))
	resInfo = cPickle.loads(base64.b64decode('gAJ9cQEoVQZpbnNlcnRxAk3GA1UBIH2HVQtmaWxsRGlzcGxheXEDTcYDiX2HVQRuYW1lcQRNxgNYAwAAAExFVX1xBShYAwAAAElMRV1xBihLREtoS4BLo0vFS81L5EvnS/hNEAFNZQFNcQFNegFNlgFNpAFNpwFNeAJNkAJNpQJNswJN3QJN4AJNCANNUwNNjgNNsANNtANNugNNuwNlWAMAAABHTE5dcQcoSxpLG0siSyNLKUtJS4RLj0uaS85L9kv+TQQBTSMBTVwBTW8BTXABTXQBTaIBTaUBTa4BTSACTSoCTSsCTTMCTTUCTTkCTUICTVkCTV4CTW0CTZQCTaoCTd4CTfsCTQ0DTQ4DTW8DTXoDTYUDTbkDZVgCAAAAWk5dcQgoTbMBTbQBTbUBTbYBZVgBAAAAR11xCU2yAWFYAwAAAEdMWV1xCihLAUsRSxJLFUseSyxLNUs3SzhLTEtZS3hLqkurS8NLxEvsS+1NBwFNMgFNUAFNawFNbQFNgQFNmwFNIQJNIgJNJQJNLgJNPAJNRQJNRwJNXAJNaQJNbAJNcQJNegJNiAJNugJNuwJN0wJN1AJN/AJN/QJNAANNFwNNIgNNNwNNQwNNRANNSQNNYwNNgANNgQNNlQNNrwNlWAMAAABHTFVdcQsoSxBLGEsmSy5LO0tLS05LbEt1S3tLfUvHS9dL30v3S/xNAQFNDwFNPwFNQwFNRAFNTQFNVAFNVQFNZAFNbAFNmQFNKAJNNgJNPgJNSwJNfAJNhQJNiwJNjQJN1wJNAwNNBgNNDANNEQNNJgNNNANNVwNNYANNZgNNaANNpQNNrANNwgNlWAMAAABDWVNdcQwoSwZLDktFS0pLTUtTS1tLYkuOS5hLnkukS6xLsUu7S+FL4kvpTQABTR0BTSIBTSYBTSwBTTQBTToBTWYBTXIBTXUBTXsBTYMBTYgBTagBTRECTRYCTR4CTVUCTVoCTV0CTWMCTWsCTXICTZ4CTagCTa4CTbQCTbwCTcECTekCTfECTfkCTTADTTUDTTgDTT4DTUYDTU0DTXkDTYMDTYkDTY8DTZcDTZwDZVgDAAAAQVNQXXENKEsCS2dLhkuMS5xLnUu5S8ZL0kvdS/JNCQFNJwFNXgFNfAFNkAFNnwFNpgFNEgJNRgJNWwJNdwJNewJNlgJNnAJNowJNyQJN1gJN4gJN5wJN7QJNCQNNIANNIQNNLANNOQNNUgNNZwNNcQNNdwNNpANNsQNNvQNlWAMAAABTRVJdcQ4oSwdLIEtcS2VLakt3S3pLmUu0S7pLy0v7TRMBTTcBTT0BTUIBTU8BTV0BTWgBTXYBTYsBTaoBTRcCTScCTTACTXUCTYcCTYoCTYwCTakCTawCTa0CTcQCTcoCTdsCTewCTfICTQsDTSsDTVADTVQDTVUDTWIDTWUDTYoDTZ8DTacDZVgDAAAATFlTXXEPKEsLS0hLVEtjS25Lb0tyS6BLrUuyS7NLwUvIS89L1EvaS+ZNIAFNLQFNOwFNRwFNSgFNUwFNZwFNagFNkgFNqwFNrwFNGwJNWAJNZAJNcwJNfgJNfwJNggJNnwJNvQJNwgJN0QJN2AJN5AJN6gJN9gJNMwNNPwNNRQNNWQNNWgNNXQNNfwNNhgNNlANNmANNnQNNoQNNswNNvwNNxQNlWAMAAABQUk9dcRAoSwNLLUs6S4dLi0uwS95L/U0IAU0lAU1fAU1jAU2GAU2eAU0TAk09Ak1KAk1lAk2XAk2bAk2rAk3AAk3uAk0YA00kA002A01KA01yA012A2VYAwAAAEFTTl1xEShLbUt8S4VLkkuTS5ZLn0u2S8JLzE0oAU0vAU01AU04AU1FAU1LAU1SAU1zAU2CAU2HAU2NAU2dAU2jAU2pAU19Ak2VAk2iAk2mAk2vAk2wAk3GAk3SAk3cAk1HA01YA01wA019A02EA02HA02IA02WA023A03EA2VYAQAAAENdcRJNsQFhWAMAAABWQUxdcRMoSwRLBUsdSzxLQkthS3BLlUvQS9ZL4E0CAU0FAU0MAU0NAU0UAU0VAU0cAU1AAU1IAU1YAU2TAU2gAU2hAU0UAk0VAk0tAk1IAk1MAk1SAk1UAk2AAk3VAk3vAk3wAk0nA00qA00tA00vA00xA01bA01rA014A02bA02qA021A03BA2VYAwAAAFRIUl1xFChLCksMSydLNEtAS2lLc0uXS+VNEQFNFwFNGAFNfwFNGgJNHAJNNwJNRAJNSQJNUAJNUQJNeQJNgwJNpwJN3wJN9QJN9wJNAgNNEgNNHgNNJQNNVgNNXgNNrQNlWAMAAABIT0hdcRUoTbcBTbgBTbkBTboBTbsBTbwBTb0BTb4BTb8BTcABTcEBTcIBTcMBTcQBTcUBTcYBTccBTcgBTckBTcoBTcsBTcwBTc0BTc4BTc8BTdABTdEBTdIBTdMBTdQBTdUBTdYBTdcBTdgBTdkBTdoBTdsBTdwBTd0BTd4BTd8BTeABTeEBTeIBTeMBTeQBTeUBTeYBTecBTegBTekBTeoBTesBTewBTe0BTe4BTe8BTfABTfEBTfIBTfMBTfQBTfUBTfYBTfcBTfgBTfkBTfoBTfsBTfwBTf0BTf4BTf8BTQACTQECTQICTQMCTQQCTQUCTQYCTQcCTQgCTQkCTQoCTQsCTQwCTQ0CTQ4CTQ8CZVgDAAAASElTXXEWKEscS1FLVktfS2ZLdEuiS6lLtUvTS9VL2UvrTSoBTT4BTUwBTXkBTX0BTYwBTZoBTawBTSwCTWECTWYCTXYCTYQCTbICTbYCTbkCTcUCTeUCTQcDTTwDTUEDTVEDTV8DTY0DTZEDTaADTaYDTb4DTcADZVgBAAAAVV1xF02wAWFYAwAAAFBIRV1xGChLCEswS4hLkEunS65Lr0u3S+NNCwFNRgFNYAFNYQFNfgFNhQFNGAJNQAJNmAJNtwJNvgJNvwJN8wJNGwNNcwNNdANNewNNmQNNmgNNuANNwwNlWAMAAABBTEFdcRkoSw9LF0shSypLK0s2SzlLPktBS2tLjUu8S8pL3EvqS/BL80v5TQYBTRYBTRoBTVcBTZUBTR8CTTECTToCTTsCTU4CTZ0CTcwCTc8CTdoCTeYCTfoCTRUDTRYDTR8DTSkDTUwDTYIDTa4DTbIDTbYDZVgDAAAATUVUXXEaKEsAS0ZLWEvJS+9NYgFNjwFNlwFNrQFNEAJNJAJNVgJNaAJN2QJN6wJNEANlWAMAAABBUkddcRsoSxNLJUsvS0NLR0tPS1pLXktgS39LlEubS6VLvkvbS+5NCgFNEgFNGQFNGwFNHgFNHwFNJAFNMwFNbgFNdwFNgAFNhAFNigFNkQFNmAFNIwJNMgJNPwJNUwJNVwJNXwJNagJNbgJNcAJNjwJNpAJNtQJNwwJNywJNzgJN/gJNBQNNFANNGQNNGgNNLgNNOgNNSwNNTgNNagNNfgNNiwNNkANNngNNqQNlWAMAAABUWVJdcRwoS2RLkUumS9FNIQFNNgFNPAFNaQFNbwJNdAJNoQJN4wJNTwNNfANNkgNNvANldYdVBWNoYWlucR1NxgNYAQAAAEF9cR5YAQAAAEJOXXEfTbABSwOGcSBhhnOHVQ5yaWJib25EcmF3TW9kZXEhTcYDSwJ9h1UCc3NxIk3GA4mJhn1xIyiJiIZOXXEkKEsTSwOGcSVLO0sDhnEmS+5LA4ZxJ00LAUsEhnEoTRMBSwSGcSlNIwJLA4ZxKk1AAksEhnErTUsCSwSGcSxN/gJLA4ZxLU0bA0sFhnEuTSUDSwWGcS9lhoiJhk5dcTAoSwNLDoZxMUsWSwiGcTJLIUsLhnEzS1RLBIZxNEtcSwSGcTVLa0sJhnE2S3tLC4ZxN0uHSwOGcThLpUsEhnE5S7pLCYZxOkvHSxSGcTtL3ksOhnE8S/FLCIZxPUv8SwuGcT5NLQFLBYZxP01DAUsJhnFATVMBSwuGcUFNXwFLA4ZxQk18AUsEhnFDTZEBSwqGcURNngFLEIZxRU0TAksOhnFGTSYCSwiGcUdNMQJLC4ZxSE1kAksEhnFJTXsCSwmGcUpNiwJLC4ZxS02XAksDhnFMTbUCSwSGcU1NygJLCYZxTk3XAksShnFPTe4CSw6GcVBNAQNLCIZxUU0MA0sLhnFSTT8DSwSGcVNNVgNLCYZxVE1mA0sLhnFVTXIDSwOGcVZNkANLBIZxV02lA0sJhnFYTbIDSxOGcVllhnWHVQhtb2xlY3VsZXFaTcYDSwF9cVsoSwBOXXFcSwBL3IZxXWGGSwJOXXFeTRACS9uGcV9hhksDTl1xYE3rAkvbhnFhYYZ1h1ULcmliYm9uQ29sb3JxYk3GA0sFfXFjKEsITl1xZE3rAkvbhnFlYYZLBE5dcWZLAEvchnFnYYZLBk5dcWhNsAFLA4ZxaWGGSwdOXXFqTRACS9uGcWthhnWHVQVsYWJlbHFsTcYDWAAAAAB9h1UKbGFiZWxDb2xvcnFtTcYDSwV9cW4oSwhOXXFvTesCS9uGcXBhhksETl1xcUsAS9yGcXJhhksGTl1xc02wAUsDhnF0YYZLB05dcXVNEAJL24ZxdmGGdYdVCGZpbGxNb2RlcXdNxgNLAX2HVQVpc0hldHF4TcYDiX1xeYhOXXF6TbMBS12GcXthhnOHVQtsYWJlbE9mZnNldHF8TcYDTn2HVQhwb3NpdGlvbnF9XXF+KEsBS9yGcX9LAks0hnGASzxLKIZxgUtoSz2GcYJLqEs7hnGDSwFLA4ZxhE31AUsEhnGFTVkCS1mGcYZLAUvbhnGHSwFL24ZxiGVVDXJpYmJvbkRpc3BsYXlxiU3GA4h9h1UIb3B0aW9uYWxxin1VBHNzSWRxi03GA0r/////fXGMKEsBTl1xjShLA0sOhnGOSxNLA4Zxj0veSw6GcZBL7ksDhnGRTRMCSw6GcZJNIwJLA4Zxk03uAksOhnGUTf4CSwOGcZVlhksCTl1xlihLFksIhnGXSztLA4ZxmEvxSwiGcZlNCwFLBIZxmk0mAksIhnGbTUACSwSGcZxNAQNLCIZxnU0bA0sFhnGeZYZLA05dcZ8oSyFLC4ZxoEv8SwuGcaFNEwFLBIZxok0xAksLhnGjTUsCSwSGcaRNDANLC4ZxpU0lA0sFhnGmZYZLBE5dcacoS1RLBIZxqE0tAUsFhnGpTWQCSwSGcapNPwNLBIZxq2WGSwVOXXGsKEtcSwSGca1NQwFLCYZxrk17AksJhnGvTVYDSwmGcbBlhksGTl1xsShLa0sJhnGyTVMBSwuGcbNNiwJLC4ZxtE1mA0sLhnG1ZYZLB05dcbYoS3tLC4Zxt01fAUsDhnG4TZcCSwOGcblNcgNLA4ZxumWGSwhOXXG7KEuHSwOGcbxNfAFLBIZxvU21AksEhnG+TZADSwSGcb9lhksJTl1xwChLpUsEhnHBTZEBSwqGccJNygJLCYZxw02lA0sJhnHEZYZLCk5dccUoS7pLCYZxxk2eAUsQhnHHTdcCSxKGcchNsgNLE4ZxyWWGSwtOXXHKS8dLFIZxy2GGdYd1Lg=='))
	atomInfo = cPickle.loads(base64.b64decode('gAJ9cQEoVQdyZXNpZHVlcQJNmy9L331xAyhLBE5dcQRLAEsThnEFYYZLBU5dcQZLE0sHhnEHYYZLBk5dcQhLGksMhnEJYYZLB05dcQpLJksOhnELYYZLCE5dcQxLNEsQhnENYYZLCU5dcQ5LREsQhnEPYYZLCk5dcRBLVEsLhnERYYZLC05dcRJLX0sLhnETYYZLDE5dcRRLaksUhnEVYYZLDU5dcRZLfksThnEXYYZLDk5dcRhLkUsOhnEZYYZLD05dcRpLn0sWhnEbYYZLEE5dcRxLtUsOhnEdYYZLEU5dcR5Lw0sThnEfYYZLEk5dcSBL1ksLhnEhYYZLE05dcSJL4UsKhnEjYYZLFE5dcSRL60sPhnElYYZLFU5dcSZL+ksHhnEnYYZLFk5dcShNAQFLB4ZxKWGGSxdOXXEqTQgBSxiGcSthhksYTl1xLE0gAUsThnEtYYZLGU5dcS5NMwFLB4ZxL2GGSxpOXXEwTToBSxOGcTFhhksbTl1xMk1NAUsKhnEzYYZLHE5dcTRNVwFLD4ZxNWGGSx1OXXE2TWYBSxOGcTdhhkseTl1xOE15AUsRhnE5YYZLH05dcTpNigFLEYZxO2GGSyBOXXE8TZsBSxGGcT1hhkshTl1xPk2sAUsQhnE/YYZLIk5dcUBNvAFLB4ZxQWGGSyNOXXFCTcMBSxOGcUNhhkskTl1xRE3WAUsLhnFFYYZLJU5dcUZN4QFLCoZxR2GGSyZOXXFITesBSxGGcUlhhksnTl1xSk38AUsRhnFLYYZLKE5dcUxNDQJLE4ZxTWGGSylOXXFOTSACSxiGcU9hhksqTl1xUE04AksPhnFRYYZLK05dcVJNRwJLDoZxU2GGSyxOXXFUTVUCSxOGcVVhhkstTl1xVk1oAksRhnFXYYZLLk5dcVhNeQJLCoZxWWGGSy9OXXFaTYMCSwqGcVthhkswTl1xXE2NAksHhnFdYYZLMU5dcV5NlAJLDoZxX2GGSzJOXXFgTaICSw+GcWFhhkszTl1xYk2xAksYhnFjYYZLNE5dcWRNyQJLFIZxZWGGSzVOXXFmTd0CSxOGcWdhhks2Tl1xaE3wAksThnFpYYZLN05dcWpNAwNLE4Zxa2GGSzhOXXFsTRYDSw6GcW1hhks5Tl1xbk0kA0sHhnFvYYZLOk5dcXBNKwNLCoZxcWGGSztOXXFyTTUDSweGcXNhhks8Tl1xdE08A0sHhnF1YYZLPU5dcXZNQwNLCoZxd2GGSz5OXXF4TU0DSw6GcXlhhks/Tl1xek1bA0sPhnF7YYZLQE5dcXxNagNLEIZxfWGGS0FOXXF+TXoDSxOGcX9hhktCTl1xgE2NA0sKhnGBYYZLQ05dcYJNlwNLE4Zxg2GGS0ROXXGETaoDSw6GcYVhhktFTl1xhk24A0sKhnGHYYZLRk5dcYhNwgNLEIZxiWGGS0dOXXGKTdIDSxiGcYthhktITl1xjE3qA0sThnGNYYZLSU5dcY5N/QNLCoZxj2GGS0pOXXGQTQcESxGGcZFhhktLTl1xkk0YBEsYhnGTYYZLTE5dcZRNMARLFoZxlWGGS01OXXGWTUYESxGGcZdhhktOTl1xmE1XBEsKhnGZYYZLT05dcZpNYQRLD4Zxm2GGS1BOXXGcTXAESweGcZ1hhktRTl1xnk13BEsLhnGfYYZLUk5dcaBNggRLD4ZxoWGGS1NOXXGiTZEESxiGcaNhhktUTl1xpE2pBEsThnGlYYZLVU5dcaZNvARLEYZxp2GGS1ZOXXGoTc0ESxOGcalhhktXTl1xqk3gBEsLhnGrYYZLWE5dcaxN6wRLFoZxrWGGS1lOXXGuTQEFSxOGca9hhktaTl1xsE0UBUsRhnGxYYZLW05dcbJNJQVLE4Zxs2GGS1xOXXG0TTgFSxGGcbVhhktdTl1xtk1JBUsHhnG3YYZLXk5dcbhNUAVLGIZxuWGGS19OXXG6TWgFSwuGcbthhktgTl1xvE1zBUsLhnG9YYZLYU5dcb5NfgVLE4Zxv2GGS2JOXXHATZEFSxiGccFhhktjTl1xwk2pBUsRhnHDYYZLZE5dccRNugVLGIZxxWGGS2VOXXHGTdIFSxCGccdhhktmTl1xyE3iBUsLhnHJYYZLZ05dccpN7QVLFoZxy2GGS2hOXXHMTQMGSxWGcc1hhktpTl1xzk0YBksLhnHPYYZLak5dcdBNIwZLEYZx0WGGS2tOXXHSTTQGSwyGcdNhhktsTl1x1E1ABksThnHVYYZLbU5dcdZNUwZLDoZx12GGS25OXXHYTWEGSwuGcdlhhktvTl1x2k1sBksKhnHbYYZLcE5dcdxNdgZLD4Zx3WGGS3FOXXHeTYUGSw6Gcd9hhktyTl1x4E2TBksWhnHhYYZLc05dceJNqQZLFoZx42GGS3ROXXHkTb8GSxCGceVhhkt1Tl1x5k3PBksThnHnYYZLdk5dcehN4gZLFoZx6WGGS3dOXXHqTfgGSw6Gcethhkt4Tl1x7E0GB0sRhnHtYYZLeU5dce5NFwdLD4Zx72GGS3pOXXHwTSYHSxOGcfFhhkt7Tl1x8k05B0sLhnHzYYZLfE5dcfRNRAdLB4Zx9WGGS31OXXH2TUsHSxOGcfdhhkt+Tl1x+E1eB0sLhnH5YYZLf05dcfpNaQdLD4Zx+2GGS4BOXXH8TXgHSw6Gcf1hhkuBTl1x/k2GB0sPhnH/YYZLgk5dcgABAABNlQdLE4ZyAQEAAGGGS4NOXXICAQAATagHSxiGcgMBAABhhkuETl1yBAEAAE3AB0sThnIFAQAAYYZLhU5dcgYBAABN0wdLE4ZyBwEAAGGGS4ZOXXIIAQAATeYHSxOGcgkBAABhhkuHTl1yCgEAAE35B0sThnILAQAAYYZLiE5dcgwBAABNDAhLEYZyDQEAAGGGS4lOXXIOAQAATR0ISw6Gcg8BAABhhkuKTl1yEAEAAE0rCEsMhnIRAQAAYYZLi05dchIBAABNNwhLDoZyEwEAAGGGS4xOXXIUAQAATUUISxSGchUBAABhhkuNTl1yFgEAAE1ZCEsThnIXAQAAYYZLjk5dchgBAABNbAhLE4ZyGQEAAGGGS49OXXIaAQAATX8ISw6GchsBAABhhkuQTl1yHAEAAE2NCEsMhnIdAQAAYYZLkU5dch4BAABNmQhLCoZyHwEAAGGGS5JOXXIgAQAATaMISwqGciEBAABhhkuTTl1yIgEAAE2tCEsRhnIjAQAAYYZLlE5dciQBAABNvghLFIZyJQEAAGGGS5VOXXImAQAATdIISxWGcicBAABhhkuWTl1yKAEAAE3nCEsOhnIpAQAAYYZLl05dcioBAABN9QhLDoZyKwEAAGGGS5hOXXIsAQAATQMJSxiGci0BAABhhkuZTl1yLgEAAE0bCUsQhnIvAQAAYYZLmk5dcjABAABNKwlLDoZyMQEAAGGGS5tOXXIyAQAATTkJSw6GcjMBAABhhkucTl1yNAEAAE1HCUsKhnI1AQAAYYZLnU5dcjYBAABNUQlLC4ZyNwEAAGGGS55OXXI4AQAATVwJSxGGcjkBAABhhkufTl1yOgEAAE1tCUsYhnI7AQAAYYZLoE5dcjwBAABNhQlLDIZyPQEAAGGGS6FOXXI+AQAATZEJSwyGcj8BAABhhkuiTl1yQAEAAE2dCUsLhnJBAQAAYYZLo05dckIBAABNqAlLDoZyQwEAAGGGS6ROXXJEAQAATbYJSxaGckUBAABhhkulTl1yRgEAAE3MCUsThnJHAQAAYYZLpk5dckgBAABN3wlLEYZySQEAAGGGS6dOXXJKAQAATfAJSxOGcksBAABhhkuoTl1yTAEAAE0DCksLhnJNAQAAYYZLqU5dck4BAABNDgpLGIZyTwEAAGGGS6pOXXJQAQAATSYKSxWGclEBAABhhkurTl1yUgEAAE07CksUhnJTAQAAYYZLrE5dclQBAABNTwpLE4ZyVQEAAGGGS61OXXJWAQAATWIKSxGGclcBAABhhkuuTl1yWAEAAE1zCksHhnJZAQAAYYZLr05dcloBAABNegpLB4ZyWwEAAGGGS7BOXXJcAQAATYEKSwuGcl0BAABhhkuxTl1yXgEAAE2MCksWhnJfAQAAYYZLsk5dcmABAABNogpLFIZyYQEAAGGGS7NOXXJiAQAATbYKSxSGcmMBAABhhku0Tl1yZAEAAE3KCksOhnJlAQAAYYZLtU5dcmYBAABN2ApLC4ZyZwEAAGGGS7ZOXXJoAQAATeMKSxaGcmkBAABhhku3Tl1yagEAAE35CksWhnJrAQAAYYZLuE5dcmwBAABNDwtLC4ZybQEAAGGGS7lOXXJuAQAATRoLSxGGcm8BAABhhku6Tl1ycAEAAE0rC0sOhnJxAQAAYYZLu05dcnIBAABNOQtLFIZycwEAAGGGS7xOXXJ0AQAATU0LSxOGcnUBAABhhku9Tl1ydgEAAE1gC0sMhnJ3AQAAYYZLvk5dcngBAABNbAtLC4ZyeQEAAGGGS79OXXJ6AQAATXcLSwuGcnsBAABhhkvATl1yfAEAAE2CC0sKhnJ9AQAAYYZLwU5dcn4BAABNjAtLE4ZyfwEAAGGGS8JOXXKAAQAATZ8LSxiGcoEBAABhhkvDTl1yggEAAE23C0sThnKDAQAAYYZLxE5dcoQBAABNygtLE4ZyhQEAAGGGS8VOXXKGAQAATd0LSxaGcocBAABhhkvGTl1yiAEAAE3zC0sOhnKJAQAAYYZLx05dcooBAABNAQxLB4ZyiwEAAGGGS8hOXXKMAQAATQgMSweGco0BAABhhkvJTl1yjgEAAE0PDEsThnKPAQAAYYZLyk5dcpABAABNIgxLDIZykQEAAGGGS8tOXXKSAQAATS4MSw+GcpMBAABhhkvMTl1ylAEAAE09DEsWhnKVAQAAYYZLzU5dcpYBAABNUwxLEYZylwEAAGGGS85OXXKYAQAATWQMSwqGcpkBAABhhkvPTl1ymgEAAE1uDEsLhnKbAQAAYYZL0E5dcpwBAABNeQxLDoZynQEAAGGGS9FOXXKeAQAATYcMSxOGcp8BAABhhkvSTl1yoAEAAE2aDEsRhnKhAQAAYYZL005dcqIBAABNqwxLFoZyowEAAGGGS9ROXXKkAQAATcEMSxCGcqUBAABhhkvVTl1ypgEAAE3RDEsVhnKnAQAAYYZL1k5dcqgBAABN5gxLDIZyqQEAAGGGS9dOXXKqAQAATfIMSxGGcqsBAABhhkvYTl1yrAEAAE0DDUsWhnKtAQAAYYZL2U5dcq4BAABNGQ1LEYZyrwEAAGGGS9pOXXKwAQAATSoNSxCGcrEBAABhhkvbTl1ysgEAAE06DUsPhnKzAQAAYYZL3E5dcrQBAABNSQ1LE4ZytQEAAGGGS91OXXK2AQAATVwNSxGGcrcBAABhhkveTl1yuAEAAE1tDUsWhnK5AQAAYYZL4E5dcroBAABNnA1LBYZyuwEAAGGGS+FOXXK8AQAATaENSwiGcr0BAABhhkviTl1yvgEAAE2pDUsHhnK/AQAAYYZL405dcsABAABNsA1LBYZywQEAAGGGS+ROXXLCAQAATbUNSweGcsMBAABhhkvlTl1yxAEAAE28DUsGhnLFAQAAYYZL5k5dcsYBAABNwg1LBoZyxwEAAGGGS+dOXXLIAQAATcgNSwuGcskBAABhhkvoTl1yygEAAE3TDUsIhnLLAQAAYYZL6U5dcswBAABN2w1LB4ZyzQEAAGGGS+pOXXLOAQAATeINSwmGcs8BAABhhkvrTl1y0AEAAE3rDUsIhnLRAQAAYYZL7E5dctIBAABN8w1LCIZy0wEAAGGGS+1OXXLUAQAATfsNSwaGctUBAABhhkvuTl1y1gEAAE0BDksFhnLXAQAAYYZL705dctgBAABNBg5LCoZy2QEAAGGGS/BOXXLaAQAATRAOSwSGctsBAABhhkvxTl1y3AEAAE0UDksEhnLdAQAAYYZL8k5dct4BAABNGA5LC4Zy3wEAAGGGS/NOXXLgAQAATSMOSwiGcuEBAABhhkv0Tl1y4gEAAE0rDksFhnLjAQAAYYZL9U5dcuQBAABNMA5LCIZy5QEAAGGGS/ZOXXLmAQAATTgOSwiGcucBAABhhkv3Tl1y6AEAAE1ADksFhnLpAQAAYYZL+E5dcuoBAABNRQ5LCIZy6wEAAGGGS/lOXXLsAQAATU0OSwiGcu0BAABhhkv6Tl1y7gEAAE1VDksFhnLvAQAAYYZL+05dcvABAABNWg5LCYZy8QEAAGGGS/xOXXLyAQAATWMOSwiGcvMBAABhhkv9Tl1y9AEAAE1rDksFhnL1AQAAYYZL/k5dcvYBAABNcA5LCIZy9wEAAGGGS/9OXXL4AQAATXgOSwaGcvkBAABhhk0AAU5dcvoBAABNfg5LCYZy+wEAAGGGTQEBTl1y/AEAAE2HDksHhnL9AQAAYYZNAgFOXXL+AQAATY4OSwmGcv8BAABhhk0DAU5dcgACAABNlw5LCIZyAQIAAGGGTQQBTl1yAgIAAE2fDksGhnIDAgAAYYZNBQFOXXIEAgAATaUOSwmGcgUCAABhhk0GAU5dcgYCAABNrg5LB4ZyBwIAAGGGTQcBTl1yCAIAAE21DksIhnIJAgAAYYZNCAFOXXIKAgAATb0OSwmGcgsCAABhhk0JAU5dcgwCAABNxg5LB4ZyDQIAAGGGTQoBTl1yDgIAAE3NDksFhnIPAgAAYYZNCwFOXXIQAgAATdIOSwSGchECAABhhk0MAU5dchICAABN1g5LB4ZyEwIAAGGGTQ0BTl1yFAIAAE3dDksIhnIVAgAAYYZNDgFOXXIWAgAATeUOSwuGchcCAABhhk0PAU5dchgCAABN8A5LC4ZyGQIAAGGGTRABTl1yGgIAAE37DksHhnIbAgAAYYZNEQFOXXIcAgAATQIPSweGch0CAABhhk0SAU5dch4CAABNCQ9LCIZyHwIAAGGGTRMBTl1yIAIAAE0RD0sJhnIhAgAAYYZNFAFOXXIiAgAATRoPSwWGciMCAABhhk0VAU5dciQCAABNHw9LBYZyJQIAAGGGTRYBTl1yJgIAAE0kD0sLhnInAgAAYYZNFwFOXXIoAgAATS8PSwaGcikCAABhhk0YAU5dcioCAABNNQ9LB4ZyKwIAAGGGTRkBTl1yLAIAAE08D0sHhnItAgAAYYZNGgFOXXIuAgAATUMPSwWGci8CAABhhk0bAU5dcjACAABNSA9LB4ZyMQIAAGGGTRwBTl1yMgIAAE1PD0sHhnIzAgAAYYZNHQFOXXI0AgAATVYPSwuGcjUCAABhhk0eAU5dcjYCAABNYQ9LBYZyNwIAAGGGTR8BTl1yOAIAAE1mD0sLhnI5AgAAYYZNIAFOXXI6AgAATXEPSweGcjsCAABhhk0hAU5dcjwCAABNeA9LBoZyPQIAAGGGTSIBTl1yPgIAAE1+D0sLhnI/AgAAYYZNIwFOXXJAAgAATYkPSwuGckECAABhhk0kAU5dckICAABNlA9LCYZyQwIAAGGGTSUBTl1yRAIAAE2dD0sMhnJFAgAAYYZNJgFOXXJGAgAATakPSwaGckcCAABhhk0nAU5dckgCAABNrw9LCYZySQIAAGGGTSgBTl1ySgIAAE24D0sLhnJLAgAAYYZNKQFOXXJMAgAATcMPSweGck0CAABhhk0qAU5dck4CAABNyg9LBoZyTwIAAGGGTSsBTl1yUAIAAE3QD0sIhnJRAgAAYYZNLAFOXXJSAgAATdgPSwiGclMCAABhhk0tAU5dclQCAABN4A9LCIZyVQIAAGGGTS4BTl1yVgIAAE3oD0sKhnJXAgAAYYZNLwFOXXJYAgAATfIPSwiGclkCAABhhk0wAU5dcloCAABN+g9LBoZyWwIAAGGGTTEBTl1yXAIAAE0AEEsJhnJdAgAAYYZNMgFOXXJeAgAATQkQSwiGcl8CAABhhk0zAU5dcmACAABNERBLCIZyYQIAAGGGTTQBTl1yYgIAAE0ZEEsIhnJjAgAAYYZNNQFOXXJkAgAATSEQSwiGcmUCAABhhk02AU5dcmYCAABNKRBLBIZyZwIAAGGGTTcBTl1yaAIAAE0tEEsLhnJpAgAAYYZNOAFOXXJqAgAATTgQSwaGcmsCAABhhk05AU5dcmwCAABNPhBLCIZybQIAAGGGTToBTl1ybgIAAE1GEEsMhnJvAgAAYYZNOwFOXXJwAgAATVIQSwaGcnECAABhhk08AU5dcnICAABNWBBLBYZycwIAAGGGTT0BTl1ydAIAAE1dEEsIhnJ1AgAAYYZNPgFOXXJ2AgAATWUQSwaGcncCAABhhk0/AU5dcngCAABNaxBLCYZyeQIAAGGGTUABTl1yegIAAE10EEsMhnJ7AgAAYYZNQQFOXXJ8AgAATYAQSwaGcn0CAABhhk1CAU5dcn4CAABNhhBLCoZyfwIAAGGGTUMBTl1ygAIAAE2QEEsJhnKBAgAAYYZNRAFOXXKCAgAATZkQSweGcoMCAABhhk1FAU5dcoQCAABNoBBLCIZyhQIAAGGGTUYBTl1yhgIAAE2oEEsGhnKHAgAAYYZNRwFOXXKIAgAATa4QSwmGcokCAABhhk1IAU5dcooCAABNtxBLCYZyiwIAAGGGTUkBTl1yjAIAAE3AEEsIhnKNAgAAYYZNSgFOXXKOAgAATcgQSwuGco8CAABhhk1LAU5dcpACAABN0xBLCYZykQIAAGGGTUwBTl1ykgIAAE3cEEsHhnKTAgAAYYZNTQFOXXKUAgAATeMQSwiGcpUCAABhhk1OAU5dcpYCAABN6xBLCYZylwIAAGGGTU8BTl1ymAIAAE30EEsIhnKZAgAAYYZNUAFOXXKaAgAATfwQSwqGcpsCAABhhk1RAU5dcpwCAABNBhFLCYZynQIAAGGGTVIBTl1yngIAAE0PEUsIhnKfAgAAYYZNUwFOXXKgAgAATRcRSwaGcqECAABhhk1UAU5dcqICAABNHRFLBIZyowIAAGGGTVUBTl1ypAIAAE0hEUsIhnKlAgAAYYZNVgFOXXKmAgAATSkRSwiGcqcCAABhhk1XAU5dcqgCAABNMRFLCYZyqQIAAGGGTVgBTl1yqgIAAE06EUsJhnKrAgAAYYZNWQFOXXKsAgAATUMRSwmGcq0CAABhhk1aAU5dcq4CAABNTBFLCIZyrwIAAGGGTVsBTl1ysAIAAE1UEUsFhnKxAgAAYYZNXAFOXXKyAgAATVkRSweGcrMCAABhhk1dAU5dcrQCAABNYBFLCIZytQIAAGGGTV4BTl1ytgIAAE1oEUsIhnK3AgAAYYZNXwFOXXK4AgAATXARSwiGcrkCAABhhk1gAU5dcroCAABNeBFLCYZyuwIAAGGGTWEBTl1yvAIAAE2BEUsGhnK9AgAAYYZNYgFOXXK+AgAATYcRSwiGcr8CAABhhk1jAU5dcsACAABNjxFLB4ZywQIAAGGGTWQBTl1ywgIAAE2WEUsLhnLDAgAAYYZNZQFOXXLEAgAATaERSwuGcsUCAABhhk1mAU5dcsYCAABNrBFLCIZyxwIAAGGGTWcBTl1yyAIAAE20EUsHhnLJAgAAYYZNaAFOXXLKAgAATbsRSwmGcssCAABhhk1pAU5dcswCAABNxBFLCIZyzQIAAGGGTWoBTl1yzgIAAE3MEUsGhnLPAgAAYYZNawFOXXLQAgAATdIRSwmGctECAABhhk1sAU5dctICAABN2xFLBoZy0wIAAGGGTW0BTl1y1AIAAE3hEUsMhnLVAgAAYYZNbgFOXXLWAgAATe0RSwmGctcCAABhhk1vAU5dctgCAABN9hFLBIZy2QIAAGGGTXABTl1y2gIAAE36EUsJhnLbAgAAYYZNcQFOXXLcAgAATQMSSwSGct0CAABhhk1yAU5dct4CAABNBxJLC4Zy3wIAAGGGTXMBTl1y4AIAAE0SEksJhnLhAgAAYYZNdAFOXXLiAgAATRsSSwmGcuMCAABhhk11AU5dcuQCAABNJBJLCIZy5QIAAGGGTXYBTl1y5gIAAE0sEksGhnLnAgAAYYZNdwFOXXLoAgAATTISSwWGcukCAABhhk14AU5dcuoCAABNNxJLBYZy6wIAAGGGTXkBTl1y7AIAAE08EksGhnLtAgAAYYZNegFOXXLuAgAATUISSwaGcu8CAABhhk17AU5dcvACAABNSBJLC4Zy8QIAAGGGTXwBTl1y8gIAAE1TEksIhnLzAgAAYYZNfQFOXXL0AgAATVsSSwqGcvUCAABhhk1+AU5dcvYCAABNZRJLCIZy9wIAAGGGTX8BTl1y+AIAAE1tEksGhnL5AgAAYYZNgAFOXXL6AgAATXMSSwiGcvsCAABhhk2BAU5dcvwCAABNexJLCoZy/QIAAGGGTYIBTl1y/gIAAE2FEksLhnL/AgAAYYZNgwFOXXIAAwAATZASSweGcgEDAABhhk2EAU5dcgIDAABNlxJLC4ZyAwMAAGGGTYUBTl1yBAMAAE2iEksEhnIFAwAAYYZNhgFOXXIGAwAATaYSSwiGcgcDAABhhk2HAU5dcggDAABNrhJLBoZyCQMAAGGGTYgBTl1yCgMAAE20EksLhnILAwAAYYZNiQFOXXIMAwAATb8SSwuGcg0DAABhhk2KAU5dcg4DAABNyhJLB4ZyDwMAAGGGTYsBTl1yEAMAAE3REksIhnIRAwAAYYZNjAFOXXISAwAATdkSSwaGchMDAABhhk2NAU5dchQDAABN3xJLCIZyFQMAAGGGTY4BTl1yFgMAAE3nEksLhnIXAwAAYYZNjwFOXXIYAwAATfISSwaGchkDAABhhk2QAU5dchoDAABN+BJLCoZyGwMAAGGGTZEBTl1yHAMAAE0CE0sIhnIdAwAAYYZNkgFOXXIeAwAATQoTSwiGch8DAABhhk2TAU5dciADAABNEhNLCIZyIQMAAGGGTZQBTl1yIgMAAE0aE0sIhnIjAwAAYYZNlQFOXXIkAwAATSITSwWGciUDAABhhk2WAU5dciYDAABNJxNLBYZyJwMAAGGGTZcBTl1yKAMAAE0sE0sHhnIpAwAAYYZNmAFOXXIqAwAATTMTSwiGcisDAABhhk2ZAU5dciwDAABNOxNLBYZyLQMAAGGGTZoBTl1yLgMAAE1AE0sIhnIvAwAAYYZNmwFOXXIwAwAATUgTSwiGcjEDAABhhk2cAU5dcjIDAABNUBNLC4ZyMwMAAGGGTZ0BTl1yNAMAAE1bE0sFhnI1AwAAYYZNngFOXXI2AwAATWATSwqGcjcDAABhhk2fAU5dcjgDAABNahNLBIZyOQMAAGGGTaABTl1yOgMAAE1uE0sIhnI7AwAAYYZNoQFOXXI8AwAATXYTSwiGcj0DAABhhk2iAU5dcj4DAABNfhNLB4ZyPwMAAGGGTaMBTl1yQAMAAE2FE0sIhnJBAwAAYYZNpAFOXXJCAwAATY0TSweGckMDAABhhk2lAU5dckQDAABNlBNLB4ZyRQMAAGGGTaYBTl1yRgMAAE2bE0sJhnJHAwAAYYZNpwFOXXJIAwAATaQTSwiGckkDAABhhk2oAU5dckoDAABNrBNLCIZySwMAAGGGTakBTl1yTAMAAE20E0sJhnJNAwAAYYZNqgFOXXJOAwAATb0TSwiGck8DAABhhk2rAU5dclADAABNxRNLCIZyUQMAAGGGTawBTl1yUgMAAE3NE0sGhnJTAwAAYYZNrQFOXXJUAwAATdMTSwiGclUDAABhhk2uAU5dclYDAABN2xNLBoZyVwMAAGGGTa8BTl1yWAMAAE3hE0sJhnJZAwAAYYZNsAFOXXJaAwAATeoTSwqGclsDAABhhk2xAU5dclwDAABN9BNLCIZyXQMAAGGGTbIBTl1yXgMAAE38E0sJhnJfAwAAYYZNswFOXXJgAwAATQUUSwWGcmEDAABhhk20AU5dcmIDAABNChRLFIZyYwMAAGGGTbUBTl1yZAMAAE0eFEsUhnJlAwAAYYZNtgFOXXJmAwAATTIUSxeGcmcDAABhhk23AU5dcmgDAABNSRRLAYZyaQMAAGGGTbgBTl1yagMAAE1KFEsBhnJrAwAAYYZNuQFOXXJsAwAATUsUSwGGcm0DAABhhk26AU5dcm4DAABNTBRLAYZybwMAAGGGTbsBTl1ycAMAAE1NFEsBhnJxAwAAYYZNvAFOXXJyAwAATU4USwGGcnMDAABhhk29AU5dcnQDAABNTxRLAYZydQMAAGGGTb4BTl1ydgMAAE1QFEsBhnJ3AwAAYYZNvwFOXXJ4AwAATVEUSwGGcnkDAABhhk3AAU5dcnoDAABNUhRLAYZyewMAAGGGTcEBTl1yfAMAAE1TFEsBhnJ9AwAAYYZNwgFOXXJ+AwAATVQUSwGGcn8DAABhhk3DAU5dcoADAABNVRRLAYZygQMAAGGGTcQBTl1yggMAAE1WFEsBhnKDAwAAYYZNxQFOXXKEAwAATVcUSwGGcoUDAABhhk3GAU5dcoYDAABNWBRLAYZyhwMAAGGGTccBTl1yiAMAAE1ZFEsBhnKJAwAAYYZNyAFOXXKKAwAATVoUSwGGcosDAABhhk3JAU5dcowDAABNWxRLAYZyjQMAAGGGTcoBTl1yjgMAAE1cFEsBhnKPAwAAYYZNywFOXXKQAwAATV0USwGGcpEDAABhhk3MAU5dcpIDAABNXhRLAYZykwMAAGGGTc0BTl1ylAMAAE1fFEsBhnKVAwAAYYZNzgFOXXKWAwAATWAUSwGGcpcDAABhhk3PAU5dcpgDAABNYRRLAYZymQMAAGGGTdABTl1ymgMAAE1iFEsBhnKbAwAAYYZN0QFOXXKcAwAATWMUSwGGcp0DAABhhk3SAU5dcp4DAABNZBRLAYZynwMAAGGGTdMBTl1yoAMAAE1lFEsBhnKhAwAAYYZN1AFOXXKiAwAATWYUSwGGcqMDAABhhk3VAU5dcqQDAABNZxRLAYZypQMAAGGGTdYBTl1ypgMAAE1oFEsBhnKnAwAAYYZN1wFOXXKoAwAATWkUSwGGcqkDAABhhk3YAU5dcqoDAABNahRLAYZyqwMAAGGGTdkBTl1yrAMAAE1rFEsBhnKtAwAAYYZN2gFOXXKuAwAATWwUSwGGcq8DAABhhk3bAU5dcrADAABNbRRLAYZysQMAAGGGTdwBTl1ysgMAAE1uFEsBhnKzAwAAYYZN3QFOXXK0AwAATW8USwGGcrUDAABhhk3eAU5dcrYDAABNcBRLAYZytwMAAGGGTd8BTl1yuAMAAE1xFEsBhnK5AwAAYYZN4AFOXXK6AwAATXIUSwGGcrsDAABhhk3hAU5dcrwDAABNcxRLAYZyvQMAAGGGTeIBTl1yvgMAAE10FEsBhnK/AwAAYYZN4wFOXXLAAwAATXUUSwGGcsEDAABhhk3kAU5dcsIDAABNdhRLAYZywwMAAGGGTeUBTl1yxAMAAE13FEsBhnLFAwAAYYZN5gFOXXLGAwAATXgUSwGGcscDAABhhk3nAU5dcsgDAABNeRRLAYZyyQMAAGGGTegBTl1yygMAAE16FEsBhnLLAwAAYYZN6QFOXXLMAwAATXsUSwGGcs0DAABhhk3qAU5dcs4DAABNfBRLAYZyzwMAAGGGTesBTl1y0AMAAE19FEsBhnLRAwAAYYZN7AFOXXLSAwAATX4USwGGctMDAABhhk3tAU5dctQDAABNfxRLAYZy1QMAAGGGTe4BTl1y1gMAAE2AFEsBhnLXAwAAYYZN7wFOXXLYAwAATYEUSwGGctkDAABhhk3wAU5dctoDAABNghRLAYZy2wMAAGGGTfEBTl1y3AMAAE2DFEsBhnLdAwAAYYZN8gFOXXLeAwAATYQUSwGGct8DAABhhk3zAU5dcuADAABNhRRLAYZy4QMAAGGGTfQBTl1y4gMAAE2GFEsBhnLjAwAAYYZN9QFOXXLkAwAATYcUSwGGcuUDAABhhk32AU5dcuYDAABNiBRLAYZy5wMAAGGGTfcBTl1y6AMAAE2JFEsBhnLpAwAAYYZN+AFOXXLqAwAATYoUSwGGcusDAABhhk35AU5dcuwDAABNixRLAYZy7QMAAGGGTfoBTl1y7gMAAE2MFEsBhnLvAwAAYYZN+wFOXXLwAwAATY0USwGGcvEDAABhhk38AU5dcvIDAABNjhRLAYZy8wMAAGGGTf0BTl1y9AMAAE2PFEsBhnL1AwAAYYZN/gFOXXL2AwAATZAUSwGGcvcDAABhhk3/AU5dcvgDAABNkRRLAYZy+QMAAGGGTQACTl1y+gMAAE2SFEsBhnL7AwAAYYZNAQJOXXL8AwAATZMUSwGGcv0DAABhhk0CAk5dcv4DAABNlBRLAYZy/wMAAGGGTQMCTl1yAAQAAE2VFEsBhnIBBAAAYYZNBAJOXXICBAAATZYUSwGGcgMEAABhhk0FAk5dcgQEAABNlxRLAYZyBQQAAGGGTQYCTl1yBgQAAE2YFEsBhnIHBAAAYYZNBwJOXXIIBAAATZkUSwGGcgkEAABhhk0IAk5dcgoEAABNmhRLAYZyCwQAAGGGTQkCTl1yDAQAAE2bFEsBhnINBAAAYYZNCgJOXXIOBAAATZwUSwGGcg8EAABhhk0LAk5dchAEAABNnRRLAYZyEQQAAGGGTQwCTl1yEgQAAE2eFEsBhnITBAAAYYZNDQJOXXIUBAAATZ8USwGGchUEAABhhk0OAk5dchYEAABNoBRLAYZyFwQAAGGGTQ8CTl1yGAQAAE2hFEsBhnIZBAAAYYZNEAJOXXIaBAAATaIUSwGGchsEAABhhk0RAk5dchwEAABNoxRLAYZyHQQAAGGGTRICTl1yHgQAAE2kFEsBhnIfBAAAYYZNEwJOXXIgBAAATaUUSwGGciEEAABhhk0UAk5dciIEAABNphRLE4ZyIwQAAGGGTRUCTl1yJAQAAE25FEsLhnIlBAAAYYZNFgJOXXImBAAATcQUSwyGcicEAABhhk0XAk5dcigEAABN0BRLDoZyKQQAAGGGTRgCTl1yKgQAAE3eFEsQhnIrBAAAYYZNGQJOXXIsBAAATe4USxCGci0EAABhhk0aAk5dci4EAABN/hRLC4ZyLwQAAGGGTRsCTl1yMAQAAE0JFUsLhnIxBAAAYYZNHAJOXXIyBAAATRQVSxSGcjMEAABhhk0dAk5dcjQEAABNKBVLE4ZyNQQAAGGGTR4CTl1yNgQAAE07FUsOhnI3BAAAYYZNHwJOXXI4BAAATUkVSxaGcjkEAABhhk0gAk5dcjoEAABNXxVLDoZyOwQAAGGGTSECTl1yPAQAAE1tFUsThnI9BAAAYYZNIgJOXXI+BAAATYAVSwuGcj8EAABhhk0jAk5dckAEAABNixVLCoZyQQQAAGGGTSQCTl1yQgQAAE2VFUsRhnJDBAAAYYZNJQJOXXJEBAAATaYVSweGckUEAABhhk0mAk5dckYEAABNrRVLB4ZyRwQAAGGGTScCTl1ySAQAAE20FUsYhnJJBAAAYYZNKAJOXXJKBAAATcwVSxGGcksEAABhhk0pAk5dckwEAABN3RVLB4ZyTQQAAGGGTSoCTl1yTgQAAE3kFUsThnJPBAAAYYZNKwJOXXJQBAAATfcVSwuGclEEAABhhk0sAk5dclIEAABNAhZLD4ZyUwQAAGGGTS0CTl1yVAQAAE0RFksThnJVBAAAYYZNLgJOXXJWBAAATSQWSxGGclcEAABhhk0vAk5dclgEAABNNRZLEYZyWQQAAGGGTTACTl1yWgQAAE1GFksRhnJbBAAAYYZNMQJOXXJcBAAATVcWSxCGcl0EAABhhk0yAk5dcl4EAABNZxZLB4ZyXwQAAGGGTTMCTl1yYAQAAE1uFksThnJhBAAAYYZNNAJOXXJiBAAATYEWSwuGcmMEAABhhk01Ak5dcmQEAABNjBZLCoZyZQQAAGGGTTYCTl1yZgQAAE2WFksYhnJnBAAAYYZNNwJOXXJoBAAATa4WSxGGcmkEAABhhk04Ak5dcmoEAABNvxZLE4ZyawQAAGGGTTkCTl1ybAQAAE3SFksRhnJtBAAAYYZNOgJOXXJuBAAATeMWSw+Gcm8EAABhhk07Ak5dcnAEAABN8hZLDoZycQQAAGGGTTwCTl1ycgQAAE0AF0sThnJzBAAAYYZNPQJOXXJ0BAAATRMXSxGGcnUEAABhhk0+Ak5dcnYEAABNJBdLCoZydwQAAGGGTT8CTl1yeAQAAE0uF0sKhnJ5BAAAYYZNQAJOXXJ6BAAATTgXSweGcnsEAABhhk1BAk5dcnwEAABNPxdLDoZyfQQAAGGGTUICTl1yfgQAAE1NF0sPhnJ/BAAAYYZNQwJOXXKABAAATVwXSxiGcoEEAABhhk1EAk5dcoIEAABNdBdLFIZygwQAAGGGTUUCTl1yhAQAAE2IF0sThnKFBAAAYYZNRgJOXXKGBAAATZsXSxGGcocEAABhhk1HAk5dcogEAABNrBdLE4ZyiQQAAGGGTUgCTl1yigQAAE2/F0sOhnKLBAAAYYZNSQJOXXKMBAAATc0XSweGco0EAABhhk1KAk5dco4EAABN1BdLDIZyjwQAAGGGTUsCTl1ykAQAAE3gF0sHhnKRBAAAYYZNTAJOXXKSBAAATecXSxCGcpMEAABhhk1NAk5dcpQEAABN9xdLDoZylQQAAGGGTU4CTl1ylgQAAE0FGEsOhnKXBAAAYYZNTwJOXXKYBAAATRMYSw+GcpkEAABhhk1QAk5dcpoEAABNIhhLEIZymwQAAGGGTVECTl1ynAQAAE0yGEsThnKdBAAAYYZNUgJOXXKeBAAATUUYSwqGcp8EAABhhk1TAk5dcqAEAABNTxhLE4ZyoQQAAGGGTVQCTl1yogQAAE1iGEsOhnKjBAAAYYZNVQJOXXKkBAAATXAYSw6GcqUEAABhhk1WAk5dcqYEAABNfhhLEIZypwQAAGGGTVcCTl1yqAQAAE2OGEsYhnKpBAAAYYZNWAJOXXKqBAAATaYYSxCGcqsEAABhhk1ZAk5dcqwEAABNthhLCoZyrQQAAGGGTVoCTl1yrgQAAE3AGEsRhnKvBAAAYYZNWwJOXXKwBAAATdEYSxiGcrEEAABhhk1cAk5dcrIEAABN6RhLFoZyswQAAGGGTV0CTl1ytAQAAE3/GEsRhnK1BAAAYYZNXgJOXXK2BAAATRAZSwqGcrcEAABhhk1fAk5dcrgEAABNGhlLDIZyuQQAAGGGTWACTl1yugQAAE0mGUsHhnK7BAAAYYZNYQJOXXK8BAAATS0ZSwuGcr0EAABhhk1iAk5dcr4EAABNOBlLEYZyvwQAAGGGTWMCTl1ywAQAAE1JGUsYhnLBBAAAYYZNZAJOXXLCBAAATWEZSxOGcsMEAABhhk1lAk5dcsQEAABNdBlLEYZyxQQAAGGGTWYCTl1yxgQAAE2FGUsThnLHBAAAYYZNZwJOXXLIBAAATZgZSwuGcskEAABhhk1oAk5dcsoEAABNoxlLFoZyywQAAGGGTWkCTl1yzAQAAE25GUsOhnLNBAAAYYZNagJOXXLOBAAATccZSxGGcs8EAABhhk1rAk5dctAEAABN2BlLE4Zy0QQAAGGGTWwCTl1y0gQAAE3rGUsRhnLTBAAAYYZNbQJOXXLUBAAATfwZSweGctUEAABhhk1uAk5dctYEAABNAxpLGIZy1wQAAGGGTW8CTl1y2AQAAE0bGksLhnLZBAAAYYZNcAJOXXLaBAAATSYaSweGctsEAABhhk1xAk5dctwEAABNLRpLEYZy3QQAAGGGTXICTl1y3gQAAE0+GksYhnLfBAAAYYZNcwJOXXLgBAAATVYaSxWGcuEEAABhhk10Ak5dcuIEAABNaxpLGIZy4wQAAGGGTXUCTl1y5AQAAE2DGksHhnLlBAAAYYZNdgJOXXLmBAAATYoaSwuGcucEAABhhk13Ak5dcugEAABNlRpLFoZy6QQAAGGGTXgCTl1y6gQAAE2rGksVhnLrBAAAYYZNeQJOXXLsBAAATcAaSwuGcu0EAABhhk16Ak5dcu4EAABNyxpLEYZy7wQAAGGGTXsCTl1y8AQAAE3cGksMhnLxBAAAYYZNfAJOXXLyBAAATegaSxOGcvMEAABhhk19Ak5dcvQEAABN+xpLDoZy9QQAAGGGTX4CTl1y9gQAAE0JG0sHhnL3BAAAYYZNfwJOXXL4BAAATRAbSwyGcvkEAABhhk2AAk5dcvoEAABNHBtLD4Zy+wQAAGGGTYECTl1y/AQAAE0rG0sOhnL9BAAAYYZNggJOXXL+BAAATTkbSxaGcv8EAABhhk2DAk5dcgAFAABNTxtLFoZyAQUAAGGGTYQCTl1yAgUAAE1lG0sQhnIDBQAAYYZNhQJOXXIEBQAATXUbSxOGcgUFAABhhk2GAk5dcgYFAABNiBtLFoZyBwUAAGGGTYcCTl1yCAUAAE2eG0sOhnIJBQAAYYZNiAJOXXIKBQAATawbSxGGcgsFAABhhk2JAk5dcgwFAABNvRtLD4ZyDQUAAGGGTYoCTl1yDgUAAE3MG0sThnIPBQAAYYZNiwJOXXIQBQAATd8bSwuGchEFAABhhk2MAk5dchIFAABN6htLB4ZyEwUAAGGGTY0CTl1yFAUAAE3xG0sThnIVBQAAYYZNjgJOXXIWBQAATQQcSwuGchcFAABhhk2PAk5dchgFAABNDxxLD4ZyGQUAAGGGTZACTl1yGgUAAE0eHEsLhnIbBQAAYYZNkQJOXXIcBQAATSkcSw+Gch0FAABhhk2SAk5dch4FAABNOBxLE4ZyHwUAAGGGTZMCTl1yIAUAAE1LHEsYhnIhBQAAYYZNlAJOXXIiBQAATWMcSxOGciMFAABhhk2VAk5dciQFAABNdhxLE4ZyJQUAAGGGTZYCTl1yJgUAAE2JHEsThnInBQAAYYZNlwJOXXIoBQAATZwcSxOGcikFAABhhk2YAk5dcioFAABNrxxLEYZyKwUAAGGGTZkCTl1yLAUAAE3AHEsOhnItBQAAYYZNmgJOXXIuBQAATc4cSwyGci8FAABhhk2bAk5dcjAFAABN2hxLDoZyMQUAAGGGTZwCTl1yMgUAAE3oHEsUhnIzBQAAYYZNnQJOXXI0BQAATfwcSxOGcjUFAABhhk2eAk5dcjYFAABNDx1LE4ZyNwUAAGGGTZ8CTl1yOAUAAE0iHUsOhnI5BQAAYYZNoAJOXXI6BQAATTAdSwyGcjsFAABhhk2hAk5dcjwFAABNPB1LCoZyPQUAAGGGTaICTl1yPgUAAE1GHUsKhnI/BQAAYYZNowJOXXJABQAATVAdSxaGckEFAABhhk2kAk5dckIFAABNZh1LE4ZyQwUAAGGGTaUCTl1yRAUAAE15HUsVhnJFBQAAYYZNpgJOXXJGBQAATY4dSw6GckcFAABhhk2nAk5dckgFAABNnB1LDIZySQUAAGGGTagCTl1ySgUAAE2oHUsYhnJLBQAAYYZNqQJOXXJMBQAATcAdSxOGck0FAABhhk2qAk5dck4FAABN0x1LDoZyTwUAAGGGTasCTl1yUAUAAE3hHUsOhnJRBQAAYYZNrAJOXXJSBQAATe8dSwqGclMFAABhhk2tAk5dclQFAABN+R1LC4ZyVQUAAGGGTa4CTl1yVgUAAE0EHksRhnJXBQAAYYZNrwJOXXJYBQAATRUeSw6GclkFAABhhk2wAk5dcloFAABNIx5LC4ZyWwUAAGGGTbECTl1yXAUAAE0uHksLhnJdBQAAYYZNsgJOXXJeBQAATTkeSwuGcl8FAABhhk2zAk5dcmAFAABNRB5LDoZyYQUAAGGGTbQCTl1yYgUAAE1SHksOhnJjBQAAYYZNtQJOXXJkBQAATWAeSxOGcmUFAABhhk22Ak5dcmYFAABNcx5LEYZyZwUAAGGGTbcCTl1yaAUAAE2EHksThnJpBQAAYYZNuAJOXXJqBQAATZceSwuGcmsFAABhhk25Ak5dcmwFAABNoh5LGIZybQUAAGGGTboCTl1ybgUAAE26HksRhnJvBQAAYYZNuwJOXXJwBQAATcseSxSGcnEFAABhhk28Ak5dcnIFAABN3x5LE4ZycwUAAGGGTb0CTl1ydAUAAE3yHksRhnJ1BQAAYYZNvgJOXXJ2BQAATQMfSweGcncFAABhhk2/Ak5dcngFAABNCh9LB4ZyeQUAAGGGTcACTl1yegUAAE0RH0sLhnJ7BQAAYYZNwQJOXXJ8BQAATRwfSxaGcn0FAABhhk3CAk5dcn4FAABNMh9LFIZyfwUAAGGGTcMCTl1ygAUAAE1GH0sUhnKBBQAAYYZNxAJOXXKCBQAATVofSw6GcoMFAABhhk3FAk5dcoQFAABNaB9LC4ZyhQUAAGGGTcYCTl1yhgUAAE1zH0sWhnKHBQAAYYZNxwJOXXKIBQAATYkfSxiGcokFAABhhk3IAk5dcooFAABNoR9LC4ZyiwUAAGGGTckCTl1yjAUAAE2sH0sRhnKNBQAAYYZNygJOXXKOBQAATb0fSw6Gco8FAABhhk3LAk5dcpAFAABNyx9LE4ZykQUAAGGGTcwCTl1ykgUAAE3eH0sThnKTBQAAYYZNzQJOXXKUBQAATfEfSwyGcpUFAABhhk3OAk5dcpYFAABN/R9LC4ZylwUAAGGGTc8CTl1ymAUAAE0IIEsYhnKZBQAAYYZN0AJOXXKaBQAATSAgSwqGcpsFAABhhk3RAk5dcpwFAABNKiBLE4ZynQUAAGGGTdICTl1yngUAAE09IEsYhnKfBQAAYYZN0wJOXXKgBQAATVUgSwqGcqEFAABhhk3UAk5dcqIFAABNXyBLE4ZyowUAAGGGTdUCTl1ypAUAAE1yIEsWhnKlBQAAYYZN1gJOXXKmBQAATYggSw6GcqcFAABhhk3XAk5dcqgFAABNliBLB4ZyqQUAAGGGTdgCTl1yqgUAAE2dIEsHhnKrBQAAYYZN2QJOXXKsBQAATaQgSxCGcq0FAABhhk3aAk5dcq4FAABNtCBLDIZyrwUAAGGGTdsCTl1ysAUAAE3AIEsPhnKxBQAAYYZN3AJOXXKyBQAATc8gSxaGcrMFAABhhk3dAk5dcrQFAABN5SBLEYZytQUAAGGGTd4CTl1ytgUAAE32IEsKhnK3BQAAYYZN3wJOXXK4BQAATQAhSwuGcrkFAABhhk3gAk5dcroFAABNCyFLDoZyuwUAAGGGTeECTl1yvAUAAE0ZIUsThnK9BQAAYYZN4gJOXXK+BQAATSwhSxGGcr8FAABhhk3jAk5dcsAFAABNPSFLDoZywQUAAGGGTeQCTl1ywgUAAE1LIUsThnLDBQAAYYZN5QJOXXLEBQAATV4hSxOGcsUFAABhhk3mAk5dcsYFAABNcSFLDIZyxwUAAGGGTecCTl1yyAUAAE19IUsVhnLJBQAAYYZN6AJOXXLKBQAATZIhSxaGcssFAABhhk3pAk5dcswFAABNqCFLEYZyzQUAAGGGTeoCTl1yzgUAAE25IUsKhnLPBQAAYYZN6wJOXXLQBQAATcMhSwyGctEFAABhhk3sAk5dctIFAABNzyFLE4Zy0wUAAGGGTe0CTl1y1AUAAE3iIUsLhnLVBQAAYYZN7gJOXXLWBQAATe0hSxeGctcFAABhhk3vAk5dctgFAABNBCJLE4Zy2QUAAGGGTfACTl1y2gUAAE0XIksLhnLbBQAAYYZN8QJOXXLcBQAATSIiSwyGct0FAABhhk3yAk5dct4FAABNLiJLDoZy3wUAAGGGTfMCTl1y4AUAAE08IksQhnLhBQAAYYZN9AJOXXLiBQAATUwiSxCGcuMFAABhhk31Ak5dcuQFAABNXCJLC4Zy5QUAAGGGTfYCTl1y5gUAAE1nIksLhnLnBQAAYYZN9wJOXXLoBQAATXIiSxSGcukFAABhhk34Ak5dcuoFAABNhiJLE4Zy6wUAAGGGTfkCTl1y7AUAAE2ZIksOhnLtBQAAYYZN+gJOXXLuBQAATaciSxaGcu8FAABhhk37Ak5dcvAFAABNvSJLDoZy8QUAAGGGTfwCTl1y8gUAAE3LIksThnLzBQAAYYZN/QJOXXL0BQAATd4iSwuGcvUFAABhhk3+Ak5dcvYFAABN6SJLCoZy9wUAAGGGTf8CTl1y+AUAAE3zIksRhnL5BQAAYYZNAANOXXL6BQAATQQjSweGcvsFAABhhk0BA05dcvwFAABNCyNLB4Zy/QUAAGGGTQIDTl1y/gUAAE0SI0sYhnL/BQAAYYZNAwNOXXIABgAATSojSxOGcgEGAABhhk0EA05dcgIGAABNPSNLB4ZyAwYAAGGGTQUDTl1yBAYAAE1EI0sThnIFBgAAYYZNBgNOXXIGBgAATVcjSw6GcgcGAABhhk0HA05dcggGAABNZSNLD4ZyCQYAAGGGTQgDTl1yCgYAAE10I0sThnILBgAAYYZNCQNOXXIMBgAATYcjSxiGcg0GAABhhk0KA05dcg4GAABNnyNLD4ZyDwYAAGGGTQsDTl1yEAYAAE2uI0sRhnIRBgAAYYZNDANOXXISBgAATb8jSxOGchMGAABhhk0NA05dchQGAABN0iNLDIZyFQYAAGGGTQ4DTl1yFgYAAE3eI0sThnIXBgAAYYZNDwNOXXIYBgAATfEjSwuGchkGAABhhk0QA05dchoGAABN/CNLD4ZyGwYAAGGGTREDTl1yHAYAAE0LJEsRhnIdBgAAYYZNEgNOXXIeBgAATRwkSxGGch8GAABhhk0TA05dciAGAABNLSRLE4ZyIQYAAGGGTRQDTl1yIgYAAE1AJEsRhnIjBgAAYYZNFQNOXXIkBgAATVEkSw+GciUGAABhhk0WA05dciYGAABNYCRLDoZyJwYAAGGGTRcDTl1yKAYAAE1uJEsThnIpBgAAYYZNGANOXXIqBgAATYEkSxiGcisGAABhhk0ZA05dciwGAABNmSRLCoZyLQYAAGGGTRoDTl1yLgYAAE2jJEsKhnIvBgAAYYZNGwNOXXIwBgAATa0kSweGcjEGAABhhk0cA05dcjIGAABNtCRLDoZyMwYAAGGGTR0DTl1yNAYAAE3CJEsYhnI1BgAAYYZNHgNOXXI2BgAATdokSxiGcjcGAABhhk0fA05dcjgGAABN8iRLFIZyOQYAAGGGTSADTl1yOgYAAE0GJUsThnI7BgAAYYZNIQNOXXI8BgAATRklSxOGcj0GAABhhk0iA05dcj4GAABNLCVLDoZyPwYAAGGGTSMDTl1yQAYAAE06JUsKhnJBBgAAYYZNJANOXXJCBgAATUQlSwyGckMGAABhhk0lA05dckQGAABNUCVLDIZyRQYAAGGGTSYDTl1yRgYAAE1cJUsHhnJHBgAAYYZNJwNOXXJIBgAATWMlSxOGckkGAABhhk0oA05dckoGAABNdiVLDoZySwYAAGGGTSkDTl1yTAYAAE2EJUsOhnJNBgAAYYZNKgNOXXJOBgAATZIlSw+Gck8GAABhhk0rA05dclAGAABNoSVLEIZyUQYAAGGGTSwDTl1yUgYAAE2xJUsThnJTBgAAYYZNLQNOXXJUBgAATcQlSwqGclUGAABhhk0uA05dclYGAABNziVLEIZyVwYAAGGGTS8DTl1yWAYAAE3eJUsLhnJZBgAAYYZNMANOXXJaBgAATeklSwyGclsGAABhhk0xA05dclwGAABN9SVLEIZyXQYAAGGGTTIDTl1yXgYAAE0FJksYhnJfBgAAYYZNMwNOXXJgBgAATR0mSxCGcmEGAABhhk00A05dcmIGAABNLSZLCoZyYwYAAGGGTTUDTl1yZAYAAE03JksQhnJlBgAAYYZNNgNOXXJmBgAATUcmSxOGcmcGAABhhk03A05dcmgGAABNWiZLFoZyaQYAAGGGTTgDTl1yagYAAE1wJksPhnJrBgAAYYZNOQNOXXJsBgAATX8mSwqGcm0GAABhhk06A05dcm4GAABNiSZLDoZybwYAAGGGTTsDTl1ycAYAAE2XJksHhnJxBgAAYYZNPANOXXJyBgAATZ4mSwuGcnMGAABhhk09A05dcnQGAABNqSZLDIZydQYAAGGGTT4DTl1ydgYAAE21JksYhnJ3BgAAYYZNPwNOXXJ4BgAATc0mSxOGcnkGAABhhk1AA05dcnoGAABN4CZLEYZyewYAAGGGTUEDTl1yfAYAAE3xJksThnJ9BgAAYYZNQgNOXXJ+BgAATQQnSwqGcn8GAABhhk1DA05dcoAGAABNDidLFoZygQYAAGGGTUQDTl1yggYAAE0kJ0sThnKDBgAAYYZNRQNOXXKEBgAATTcnSxGGcoUGAABhhk1GA05dcoYGAABNSCdLE4ZyhwYAAGGGTUcDTl1yiAYAAE1bJ0sHhnKJBgAAYYZNSANOXXKKBgAATWInSweGcosGAABhhk1JA05dcowGAABNaSdLFoZyjQYAAGGGTUoDTl1yjgYAAE1/J0sLhnKPBgAAYYZNSwNOXXKQBgAATYonSw6GcpEGAABhhk1MA05dcpIGAABNmCdLE4ZykwYAAGGGTU0DTl1ylAYAAE2rJ0sHhnKVBgAAYYZNTgNOXXKWBgAATbInSw6GcpcGAABhhk1PA05dcpgGAABNwCdLGIZymQYAAGGGTVADTl1ymgYAAE3YJ0sKhnKbBgAAYYZNUQNOXXKcBgAATeInSwqGcp0GAABhhk1SA05dcp4GAABN7CdLGIZynwYAAGGGTVMDTl1yoAYAAE0EKEsVhnKhBgAAYYZNVANOXXKiBgAATRkoSwuGcqMGAABhhk1VA05dcqQGAABNJChLEYZypQYAAGGGTVYDTl1ypgYAAE01KEsMhnKnBgAAYYZNVwNOXXKoBgAATUEoSxOGcqkGAABhhk1YA05dcqoGAABNVChLC4ZyqwYAAGGGTVkDTl1yrAYAAE1fKEsLhnKtBgAAYYZNWgNOXXKuBgAATWooSw6Gcq8GAABhhk1bA05dcrAGAABNeChLD4ZysQYAAGGGTVwDTl1ysgYAAE2HKEsOhnKzBgAAYYZNXQNOXXK0BgAATZUoSxaGcrUGAABhhk1eA05dcrYGAABNqyhLFoZytwYAAGGGTV8DTl1yuAYAAE3BKEsQhnK5BgAAYYZNYANOXXK6BgAATdEoSxOGcrsGAABhhk1hA05dcrwGAABN5ChLFoZyvQYAAGGGTWIDTl1yvgYAAE36KEsOhnK/BgAAYYZNYwNOXXLABgAATQgpSxGGcsEGAABhhk1kA05dcsIGAABNGSlLD4ZywwYAAGGGTWUDTl1yxAYAAE0oKUsThnLFBgAAYYZNZgNOXXLGBgAATTspSwuGcscGAABhhk1nA05dcsgGAABNRilLB4ZyyQYAAGGGTWgDTl1yygYAAE1NKUsThnLLBgAAYYZNaQNOXXLMBgAATWApSwuGcs0GAABhhk1qA05dcs4GAABNaylLD4ZyzwYAAGGGTWsDTl1y0AYAAE16KUsMhnLRBgAAYYZNbANOXXLSBgAATYYpSw+GctMGAABhhk1tA05dctQGAABNlSlLE4Zy1QYAAGGGTW4DTl1y1gYAAE2oKUsYhnLXBgAAYYZNbwNOXXLYBgAATcApSxCGctkGAABhhk1wA05dctoGAABN0ClLE4Zy2wYAAGGGTXEDTl1y3AYAAE3jKUsThnLdBgAAYYZNcgNOXXLeBgAATfYpSxOGct8GAABhhk1zA05dcuAGAABNCSpLEYZy4QYAAGGGTXQDTl1y4gYAAE0aKksOhnLjBgAAYYZNdQNOXXLkBgAATSgqSwyGcuUGAABhhk12A05dcuYGAABNNCpLDoZy5wYAAGGGTXcDTl1y6AYAAE1CKksUhnLpBgAAYYZNeANOXXLqBgAATVYqSxSGcusGAABhhk15A05dcuwGAABNaipLE4Zy7QYAAGGGTXoDTl1y7gYAAE19KksOhnLvBgAAYYZNewNOXXLwBgAATYsqSwyGcvEGAABhhk18A05dcvIGAABNlypLEIZy8wYAAGGGTX0DTl1y9AYAAE2nKksLhnL1BgAAYYZNfgNOXXL2BgAATbIqSxGGcvcGAABhhk1/A05dcvgGAABNwypLFIZy+QYAAGGGTYADTl1y+gYAAE3XKksVhnL7BgAAYYZNgQNOXXL8BgAATewqSw6Gcv0GAABhhk2CA05dcv4GAABN+ipLGIZy/wYAAGGGTYMDTl1yAAcAAE0SK0sWhnIBBwAAYYZNhANOXXICBwAATSgrSweGcgMHAABhhk2FA05dcgQHAABNLytLB4ZyBQcAAGGGTYYDTl1yBgcAAE02K0sKhnIHBwAAYYZNhwNOXXIIBwAATUArSwuGcgkHAABhhk2IA05dcgoHAABNSytLDoZyCwcAAGGGTYkDTl1yDAcAAE1ZK0sRhnINBwAAYYZNigNOXXIOBwAATWorSxaGcg8HAABhhk2LA05dchAHAABNgCtLDoZyEQcAAGGGTYwDTl1yEgcAAE2OK0sOhnITBwAAYYZNjQNOXXIUBwAATZwrSwuGchUHAABhhk2OA05dchYHAABNpytLC4ZyFwcAAGGGTY8DTl1yGAcAAE2yK0sYhnIZBwAAYYZNkANOXXIaBwAATcorSxOGchsHAABhhk2RA05dchwHAABN3StLEYZyHQcAAGGGTZIDTl1yHgcAAE3uK0sThnIfBwAAYYZNkwNOXXIgBwAATQEsSwuGciEHAABhhk2UA05dciIHAABNDCxLGIZyIwcAAGGGTZUDTl1yJAcAAE0kLEsRhnIlBwAAYYZNlgNOXXImBwAATTUsSxWGcicHAABhhk2XA05dcigHAABNSixLE4ZyKQcAAGGGTZgDTl1yKgcAAE1dLEsWhnIrBwAAYYZNmQNOXXIsBwAATXMsSweGci0HAABhhk2aA05dci4HAABNeixLDoZyLwcAAGGGTZsDTl1yMAcAAE2ILEsLhnIxBwAAYYZNnANOXXIyBwAATZMsSxaGcjMHAABhhk2dA05dcjQHAABNqSxLFIZyNQcAAGGGTZ4DTl1yNgcAAE29LEsUhnI3BwAAYYZNnwNOXXI4BwAATdEsSxCGcjkHAABhhk2gA05dcjoHAABN4SxLC4ZyOwcAAGGGTaEDTl1yPAcAAE3sLEsWhnI9BwAAYYZNogNOXXI+BwAATQItSxiGcj8HAABhhk2jA05dckAHAABNGi1LC4ZyQQcAAGGGTaQDTl1yQgcAAE0lLUsRhnJDBwAAYYZNpQNOXXJEBwAATTYtSxaGckUHAABhhk2mA05dckYHAABNTC1LE4ZyRwcAAGGGTacDTl1ySAcAAE1fLUsThnJJBwAAYYZNqANOXXJKBwAATXItSwyGcksHAABhhk2pA05dckwHAABNfi1LD4ZyTQcAAGGGTaoDTl1yTgcAAE2NLUsRhnJPBwAAYYZNqwNOXXJQBwAATZ4tSwuGclEHAABhhk2sA05dclIHAABNqS1LE4ZyUwcAAGGGTa0DTl1yVAcAAE28LUsYhnJVBwAAYYZNrgNOXXJWBwAATdQtSxCGclcHAABhhk2vA05dclgHAABN5C1LE4ZyWQcAAGGGTbADTl1yWgcAAE33LUsPhnJbBwAAYYZNsQNOXXJcBwAATQYuSw6Gcl0HAABhhk2yA05dcl4HAABNFC5LCoZyXwcAAGGGTbMDTl1yYAcAAE0eLksHhnJhBwAAYYZNtANOXXJiBwAATSUuSxOGcmMHAABhhk21A05dcmQHAABNOC5LDIZyZQcAAGGGTbYDTl1yZgcAAE1ELksKhnJnBwAAYYZNtwNOXXJoBwAATU4uSxaGcmkHAABhhk24A05dcmoHAABNZC5LE4ZyawcAAGGGTbkDTl1ybAcAAE13LksQhnJtBwAAYYZNugNOXXJuBwAATYcuSwqGcm8HAABhhk27A05dcnAHAABNkS5LDoZycQcAAGGGTbwDTl1ycgcAAE2fLksUhnJzBwAAYYZNvQNOXXJ0BwAATbMuSxGGcnUHAABhhk2+A05dcnYHAABNxC5LE4ZydwcAAGGGTb8DTl1yeAcAAE3XLksThnJ5BwAAYYZNwANOXXJ6BwAATeouSxWGcnsHAABhhk3BA05dcnwHAABN/y5LDIZyfQcAAGGGTcIDTl1yfgcAAE0LL0sRhnJ/BwAAYYZNwwNOXXKABwAATRwvSxaGcoEHAABhhk3EA05dcoIHAABNMi9LEYZygwcAAGGGTcUDTl1yhAcAAE1DL0sQhnKFBwAAYYZNxgNOXXKGBwAATVMvSw+GcocHAABhhk3HA05dcogHAABNYi9LFIZyiQcAAGGGTcgDTl1yigcAAE12L0sOhnKLBwAAYYZNyQNOXXKMBwAATYQvSxeGco0HAABhhnWHVQh2ZHdDb2xvcnKOBwAATZsvTn2HVQRuYW1lco8HAABNmy9YAQAAAE99cpAHAAAoWAQAAAAxSEQyXXKRBwAAKEuOS9NNMAFNSgFNdgFN0wFNHQJNZQJN7QJNAANNEwNNigNNpwNNuQRN3QRNEQVNNQVNjgVNkQZN3wZNNgdNWwdNhAdNpQdN4wdN9gdNCQhNKQhNaQhNfAhN8whNAQlNNwlNtAlN3AlNXwpNNwtNXQtNnAtNxwtN2gtN/wtNhQxNWQ1NOBVNfRVN9BVNIRZNfhZNzxZNEBdNmBdNvBdNQhhNXxhNcRlNlRlN6BlNNxtNhRtN3BtNARxNSBxNhhxNmRxNrBxNzBxNDB1NHx1Ndh1Nmh1N3x1NUB5NXh5NcB5N7x5NyR9N2x9N7h9NOiBNbyBNlCBNFyFNbiFN3yFNliJN2yJNOiNNVCNNhCNN7iNNPSRNfiRNFiVNKSVNcyVNwSVNVyZN3SZNASdNNCdNWCdNlidNqCdNkyhN4ShNOClNXSlNpSlN4ClN8ylNBipNJipNeipN+CpNVytNjCtNmitN2itNWixNhixNXC1Nby1NuS1N9C1NnS5Ngi9lWAQAAAAxSEQxXXKSBwAAKEuLS9BNLQFNRwFNcwFN0AFNGgJNYgJN6gJN/QJNEANNhwNNpANN+gNNtgRN2gRNDgVNMgVNiwVNUAZN3AZNMwdNWAdNogdN0AdN4AdN8wdNBghNZghNeQhN2QlNAApNXApNWgtNmQtNxAtN1wtNHwxNlwxNVg1NNRVNehVN8RVNHhZNexZNzBZNDRdNlRdNuRdNPxhNXBhNbhlNkhlN5RlN+BpNghtN2RtN/htNRRxNcxxNgxxNlhxNqRxNCR1NHB1Ncx1N0B1NbR5NlB5N7B5N2B9N6x9NNyBNbCBNKSFNWyFNayFN3CFNkyJN2CJNNyNNUSNNgSNNzyNN6yNNOiRNeyRNEyVNJiVNcCVNviVNVCZN2iZN/iZNMSdNVSdNpSdNUShN3ihNNSlNWilNoilN3SlN8ClNAypNdypN1ytN/itNVyxNWS1NbC1Nti1N8S1NNS5NdC5N1C5N5y5lWAIAAABPNl1ykwcAAE1DFGFYAgAAAE80XXKUBwAATRsUYVgCAAAATzJdcpUHAAAoTRgUTSwUZVgCAAAATjNdcpYHAAAoTRkUTS0UTUcUZVgEAAAAM0hHMV1ylwcAAChLQEtQTbgBTXYDTc4DTd4FTcsGTScJTc0MTTYNTeoUTfoUTWMWTfMXTS4YTYoYTbIYTXEbTbAgTUgiTVgiTa0lTdolTQEmTSkmTUMmTc0oTcwpTaMqTd0sTeAtTYMuTU8vZVgEAAAAM0hHMl1ymAcAAChLQ0tTS55Lwk27AU1UAk0jA015A023A03RA035A03hBU1PBk1gBk3OBk0FB03PB00qCU1GCU3/CU0eDE2WDE3QDE05DU3tFE39FE1IFU1sFU1mFk3/Fk3MF032F00EGE0xGE1vGE19GE2NGE21GE33Gk0IG010G02rG01yHE3PHU3uHU2THk2zIE0oIU1KIU1aIU1LIk1bIk2mIk3KIk1kI03OI01tJE05JU2RJU2wJU3dJU0EJk0sJk1GJk1QKE13KE3QKE0HKU3PKU2mKk39K03gLE3jLU0TLk00Lk1zLk2GLk3TLk3mLk1SL2VYBAAAADJIRDJdcpkHAAAoS49L1E0xAU1LAU13AU3UAU0eAk1mAk3uAk0BA00UA02LA02oA026BE3eBE0SBU02BU2PBU2SBk3gBk03B01cB02FB02mB03kB033B00KCE0qCE1qCE19CE30CE0CCU04CU21CU3dCU1gCk04C01eC02dC03IC03bC00ADE2GDE1aDU05FU1+FU31FU0iFk1/Fk3QFk0RF02ZF029F01DGE1gGE1yGU2WGU3pGU04G02GG03dG00CHE1JHE2HHE2aHE2tHE3NHE0NHU0gHU13HU2bHU3gHU1RHk1fHk1xHk3wHk3KH03cH03vH007IE1wIE2VIE0YIU1vIU3gIU2XIk3cIk07I01VI02FI03vI00+JE1/JE0XJU0qJU10JU3CJU1YJk3eJk0CJ001J01ZJ02XJ02pJ02UKE3iKE05KU1eKU2mKU3hKU30KU0HKk0nKk17Kk35Kk1YK02NK02bK03bK01bLE2HLE1dLU1wLU26LU31LU2eLk2DL2VYBAAAADJIRDFdcpoHAAAoS4xL0U0uAU1IAU10AU3RAU0bAk1jAk3rAk3+Ak0RA02IA02lA037A023BE3bBE0PBU0zBU2MBU1RBk3dBk00B01ZB02jB03RB03hB030B00HCE1nCE16CE3aCU0BCk1dCk1bC02aC03FC03YC00gDE2YDE1XDU02FU17FU3yFU0fFk18Fk3NFk0OF02WF026F01AGE1dGE1vGU2TGU3mGU35Gk2DG03aG03/G01GHE10HE2EHE2XHE2qHE0KHU0dHU10HU3RHU1uHk2VHk3tHk3ZH03sH004IE1tIE0qIU1cIU1sIU3dIU2UIk3ZIk04I01SI02CI03QI03sI007JE18JE0UJU0nJU1xJU2/JU1VJk3bJk3/Jk0yJ01WJ02mJ01SKE3fKE02KU1bKU2jKU3eKU3xKU0EKk14Kk3YK03/K01YLE1aLU1tLU23LU3yLU02Lk11Lk3VLk3oLmVYAwAAAE8yJ11ymwcAAChNFBRNKBRNPBRlWAMAAABDMyddcpwHAAAoTREUTSUUTTkUZVgDAAAAMUhaXXKdBwAAKEuyTUMETf4ETQAGTaYGTbwGTfUGTckJTZ8KTfYKTQwLTfALTVAMTb4MTRYNTYANTVwVTfwYTbYZTagaTUwbTWIbTZsbTWMdTS8fTYYfTYUgTeIgTaUhTQEiTboiTW0mTSEnTXwnTagoTb4oTfcoTSUrTX0rTXAsTaYsTf8sTUktTWEuTS8vTZgvZVgBAAAASF1yngcAAChLF0siSztLS0taS2VLdUuGS5hLqEu8S8tL3EvmS/RL/k0FAU0TAU0oAU03AU1CAU1SAU1gAU1uAU2CAU2TAU2lAU2zAU3AAU3LAU3cAU3mAU30AU0FAk0VAk0rAk1BAk1OAk1dAk1xAk1+Ak2IAk2RAk2rAk28Ak3UAk3lAk34Ak0LA00dA00oA00wA005A01AA01IA01kA01xA02CA02SA02fA02xA029A03JA03dA03yA00DBE0PBE0jBE05BE1PBE1dBE1qBE10BE19BE2LBE2cBE2xBE3GBE3VBE3mBE30BE0JBU0eBU0tBU1ABU1NBU1bBU1uBU15BU2GBU2cBU2zBU3FBU3ZBU3oBU32BU0PBk0eBk0tBk08Bk1IBk1aBk1nBk1xBk1/Bk2NBk2cBk2yBk3GBk3XBk3rBk3/Bk0QB00gB00uB00/B01IB01TB01kB01yB02AB02PB02dB02zB03IB03bB03uB00BCE0VCE0lCE0zCE1QCE1hCE10CE2VCE2eCE2pCE22CE3JCE3eCE3vCE39CE0OCU0iCU0zCU1ACU1NCU1XCU1lCU14CU2NCU2ZCU2jCU2wCU2/CU3UCU3pCU34CU0JCk0ZCk0yCk1GCk1XCk1sCk13Ck1+Ck2HCk2VCk2tCk3BCk3eCk3sCk0CC00VC00kC00zC01EC01VC01oC01yC019C02HC02UC02qC02/C03SC03mC037C00FDE0MDE0XDE0qDE03DE1GDE1bDE1pDE10DE2BDE2PDE2jDE20DE3IDE3dDE3uDE38DE0MDU0jDU0xDU1DDU1RDU1mDU12DU2PDU2/FE3MFE3lFE31FE0EFU0PFU0fFU0wFU1CFU1SFU1mFU11FU2GFU2QFU2eFU2qFU2xFU2/FU3UFU3hFU3sFU39FU0LFk0ZFk0tFk0+Fk1QFk1eFk1rFk12Fk2HFk2RFk2hFk23Fk3HFk3bFk3sFk35Fk0IF00cF00pF00zF008F01WF01nF01/F02QF02kF020F03GF03RF03cF03kF03uF03+F00cGE0pGE06GE1KGE1XGE1pGE13GE2FGE2ZGE2tGE28GE3IGE3cGE3yGE0IGU0WGU0iGU0qGU0zGU1BGU1UGU1pGU1+GU2NGU2eGU2sGU3RGU3gGU3zGU0AGk0OGk0hGk0qGk02Gk1JGk1iGk12Gk2HGk2QGk2eGk23Gk3GGk3VGk3kGk3wGk0CG00NG00YG00lG00zG01CG01YG01sG019G02RG02lG022G03GG03UG03lG03uG035G00KHE0YHE0kHE0yHE1AHE1WHE1rHE1+HE2RHE2kHE24HE3IHE3WHE3zHE0EHU0XHU04HU1BHU1MHU1ZHU1uHU2FHU2WHU2kHU2zHU3IHU3bHU3oHU31HU3/HU0NHk0pHk00Hk0/Hk1MHk1aHk1oHk19Hk2MHk2dHk2tHk3EHk3WHk3nHk38Hk0HH00OH00XH00lH009H01RH01uH018H02UH02nH022H03FH03TH03mH035H00DIE0TIE0lIE0yIE1IIE1aIE1nIE17IE2QIE2aIE2hIE2rIE28IE3JIE3YIE3tIE37IE0GIU0TIU0hIU01IU1EIU1TIU1mIU15IU2JIU2bIU2yIU2+IU3LIU3XIU3oIU33IU0dIk0qIk1DIk1TIk1iIk1tIk19Ik2OIk2gIk2wIk3EIk3TIk3kIk3uIk38Ik0II00PI00dI00yI01BI01MI01eI01uI018I02SI02oI024I03HI03aI03mI033I00FJE0UJE0lJE01JE1IJE1aJE1nJE12JE2MJE2eJE2oJE2xJE3NJE3lJE39JE0OJU0hJU0zJU0/JU1MJU1YJU1gJU1rJU2LJU2bJU2oJU25JU3JJU3VJU3kJU3xJU38JU0QJk0kJk0zJk0+Jk1PJk1jJk15Jk2FJk2bJk2kJk2xJk3AJk3VJk3qJk35Jk0KJ00XJ00sJ01BJ01QJ01fJ01mJ01yJ02FJ02SJ02gJ02vJ03LJ03dJ03oJ033J00QKE0fKE0uKE09KE1JKE1aKE1lKE1xKE2BKE2PKE2eKE20KE3IKE3ZKE3tKE0BKU0SKU0iKU0wKU1BKU1KKU1VKU1mKU10KU2CKU2PKU2dKU2zKU3HKU3YKU3rKU3+KU0SKk0iKk0wKk1NKk1hKk1yKk2TKk2eKk2tKk27Kk3OKk3jKk30Kk0FK00bK00sK00zK007K01GK01TK01iK01zK02IK02WK02iK02tK029K03SK03nK032K00HLE0XLE0uLE1BLE1SLE1mLE13LE2CLE2OLE2cLE20LE3ILE3YLE3nLE31LE0NLU0gLU0vLU0/LU1ULU1nLU16LU2HLU2XLU2kLU2xLU3HLU3bLU3sLU0ALk0NLk0ZLk0iLk0tLk1ALk1JLk1XLk1sLk1+Lk2MLk2ZLk2qLk28Lk3MLk3fLk32Lk0HL00VL00lL008L01KL01cL01tL01+L02OL2VYAwAAADFIQl1ynwcAAChLDEskSy5LXEtnS3dLiEuqS81L3kvoS/ZNFQFNKgFNRAFNVAFNYgFNcAFNhAFNlQFNpwFNzQFN3gFN6AFN9gFNBwJNFwJNLQJNQwJNXwJNcwJNgAJNigJNnAJNrQJNvgJN1gJN5wJN+gJNDQNNMgNNSgNNVQNNZgNNhANNlANNoQNNvwNN3wNNBQRNEQRNJQRNOwRNUQRNXwRNbARNfwRNjQRNngRNswRNyARN1wRN6ARN9gRNCwVNIAVNLwVNQgVNXQVNcAVNewVNiAVNngVNtQVNxwVN6gVN+AVNEQZNIAZNLwZNPgZNaQZNcwZNgQZNjwZNngZNtAZN2QZN7QZNEgdNIgdNMAdNQQdNVQdNZgdNdAdNggdNkQdNnwdNtQdN3QdN8AdNAwhNFwhNJwhNNQhNPwhNUghNYwhNdghNhwhNlwhNoAhNqwhNuAhNywhN4AhN8QhN/whNEAlNNQlNTwlNWQlNZwlNeglNjwlNmwlNpQlNsglNwQlN1glN6wlNCwpNGwpNNApNSApNWQpNbgpNiQpNlwpNrwpNwwpN0gpN4ApN7gpNBAtNFwtNJgtNNQtNRgtNVwtNagtNdAtNfwtNiQtNlgtNrAtNwQtN1AtN6AtN/QtNLAxNOQxNSAxNXQxNawxNdgxNgwxNpQxNtgxN3wxN8AxN/gxNDg1NJQ1NRQ1NUw1NaA1NeA1NkQ1NshRNwRRNzhRN2BRNBhVNERVNIRVNMhVNVBVNdxVNiBVNkhVNoBVNwRVN1hVN7hVN/xVNDRZNGxZNLxZNQBZNUhZNeBZNiRZNkxZNoxZNuRZNyRZN3RZN7hZNChdNHhdNKxdNNRdNRxdNWBdNaRdNgRdNkhdNphdNthdN3hdNDRhNHhhNPBhNTBhNWRhNmxhNvhhNyhhN3hhN9BhNChlNGBlNJBlNNRlNQxlNVhlNaxlNgBlNjxlNoBlNrhlNwRlN0xlN4hlN9RlNEBpNIxpNOBpNSxpNZBpNeBpNkhpNoBpNuRpNyBpN1xpN5hpNGhtNJxtNNRtNRBtNWhtNfxtNkxtNuBtNyBtN1htN5xtN+xtNDBxNGhxNJhxNNBxNQhxNWBxNgBxNkxxNphxNuhxNyhxN2BxN4hxN9RxNBh1NGR1NKh1NOh1NQx1NTh1NWx1NcB1Nhx1NmB1Nph1NtR1N3R1N9x1NAR5NDx5NHR5NKx5NNh5NQR5NTh5NXB5Nah5Nfx5Nnx5Nrx5Nxh5N2B5N6R5N/h5NGR9NJx9NPx9NUx9NYh9NcB9Nfh9Nlh9NqR9NuB9Nxx9N1R9N6B9N+x9NBSBNFSBNJyBNNCBNSiBNXCBNaSBNfSBNkiBNviBNyyBN2iBN7yBN/SBNCCFNFSFNNyFNaCFNeyFNiyFNnSFNtCFNwCFNzSFN2SFN6iFN+SFNECJNHyJNLCJNNiJNZCJNbyJNfyJNkCJNsiJN1SJN5iJN8CJN/iJNHyNNNCNNTiNNcCNNfiNNlCNNqiNNuiNN3CNN6CNN+SNNByRNFiRNJyRNNyRNSiRNXCRNeCRNjiRNoCRNqiRNvCRNzyRN5yRN/yRNECVNIyVNQSVNTiVNWiVNbSVNfiVNnSVNuyVNyyVN5iVN8yVNEiZNNSZNUSZNZSZNeyZNhyZNkSZNpiZNsyZNwiZN1yZN7CZN+yZNDCdNGSdNLidNQydNUidNdCdNhydNlCdNoidNuidNzSdN3ydN6idN+SdNEihNIShNMChNPyhNXChNZyhNgyhNkShNoChNtihN2yhN7yhNFClNJClNMilNQylNVylNaClNdilNhClNkSlNnylNtSlN2ilN7SlNACpNFCpNJCpNMipNPCpNTypNYypNdCpNhSpNlSpNrypNvSpN0CpN5SpN9ipNBytNHStNPStNSCtNVStNZCtNdStNiitNmCtNpCtNrytNvytN1CtN6StNCSxNGSxNMCxNQyxNVCxNaCxNhCxNkCxNnixNtixNyixN6SxN9yxNDy1NIi1NMS1NQS1NVi1NaS1NfC1NiS1NmS1Npi1Nsy1NyS1N7i1NAi5NGy5NQi5NSy5NWS5Nji5Nmy5NrC5Nvi5N+C5NCS9NFy9NJy9NPi9NXi9Nby9NgC9NkC9lWAEAAABQXXKgBwAAKE0KFE0eFE0yFGVYAwAAADFIQV1yoQcAAChLGEv/TQYBTTgBTcEBTZICTSkDTToDTUEDTXUETU4FTUkHTXgKTX8KTQYMTQ0MTasVTbIVTeIVTWwWTT0XTdIXTeUXTSsZTQEaTSsaTYgaTQ4bTe8bTQgfTQ8fTZsgTaIgTQkjTRAjTUIjTbIkTWElTZwmTWAnTWcnTbAnTUspTS0rTTQrTXgsTSMuZVgDAAAAMUhHXXKiBwAAKEsOSzBLrEv4TRcBTWQBTYYBTZcBTfgBTQkCTS8CTUUCTXUCTZ4CTa8CTcACTVcDTWgDTeEDTRMETScETT0ETVMETW4ETY8ETaAETfgETUQFTV8FTaAFTckFTfoFTYMGTaAGTbYGTe8GTSQHTXYHTZMHTbcHTRkITUEITYkITboITRIJTWkJTXwJTcMJTR0KTZkKTdQKTfAKTQYLTa4LTeoLTTsMTUoMTV8MTacMTbgMTRANTUcNTXoNTZMNTbQUTdoUTVYVTaIVTcMVTdgVTQ8WTTEWTUIWTaUWTbsWTd8WTfAWTSAXTUkXTVoXTWsXTagXTQ8YTSAYTZ0YTcwYTeAYTfYYTQwZTUUZTVgZTbAZTcMZTfcZTRIaTToaTU0aTXoaTaIaTSkbTUYbTVwbTZUbTcobTRwcTTYcTVocTbwcTeQcTSwdTV0dTbcdTREeTR8eTbEeTSkfTWQfTYAfTZgfTRcgTUwgTX8gTc0gTdwgTfEgTTkhTZ8hTfshTRIiTTgiTbQiTQAjTSEjTXIjTZYjTawjTQkkTRgkTSkkTUwkTV4kTZAkTb4kTdEkTekkTYAlTZ8lTRQmTWcmTX0mTZMmTcQmTRsnTXYnTbwnTc8nTfsnTYUoTaIoTbgoTfEoTSYpTXgpTZMpTbcpTRYqTT4qTYcqTb8qTQkrTR8rTWYrTXcrTcErTRssTWosTaAsTfksTREtTUMtTYstTcstTQQuTVsuTcAuTSkvTWAvTZIvZVgDAAAAMUhEXXKjBwAAKEsyS65NGQFNMQJNoAJNwgJNWQNN4wNNKQRNPwRNogRN+gRNYQVNogVNywVN/AVNogZNuAZN8QZNuQdNQwhNiwhNFAlNfglNxQlNHwpNmwpN1gpN8gpNCAtNsAtN7AtNTAxNugxNEg1NfA1NlQ1N3BRNWBVNxRVNpxZNSxdNbRdNERhNnxhN4hhN+BhNWhlNshlNxRlNFBpNTxpNfBpNpBpNSBtNXhtNlxtNXBxN5hxNLh1NXx1NuR1NIR5Nsx5NKx9NZh9Ngh9Nmh9NGSBNTiBNgSBN3iBNoSFN/SFNOiJNtiJNIyNNmCNNkiRNwCRN0yRN6yRNgiVNFiZNaSZNlSZNxiZNHSdNeCdNvidN0SdN/SdNpChNuihN8yhNuSlNQCpNiSpNCytNIStNeStNwytNHSxNbCxNoixN+yxNEy1NRS1NzS1NXS5NKy9NlC9lWAMAAAAxSEVdcqQHAAAoSxBLsE0VBE1BBE38BE1GBU3+BU2kBk26Bk3zBk3HCU2dCk30Ck0KC03uC01ODE1hDE28DE0UDU1+DU22FE1aFU3aFU3OGE36GE20GU35GU2mGk1KG01gG02ZG01hHU0tH02EH02DIE3gIE3zIE2jIU3/IU0UIk24Ik1OJE1rJk0fJ016J02mKE28KE31KE0jK017K01uLE2kLE39LE1HLU1fLk0tL02WL2VYAgAAADJIXXKlBwAAKEsJTa8UTQ0iZVgCAAAAT0hdcqYHAAAoTQ4GTd0ITTEKTdwMTagPTVEQTX8QTewRTWEaTbYaTYQdTYghTQ8oTeIqTUAsTfUuZVgCAAAAT0ddcqcHAAAoS2RN2wFNeAVNHQZNZgZNPgdNYwdNVglNFAtNcQtNcwxNfQ5NNA9NVxBNhRBNrRBNHBFNhhFN4BFNRxJN9xJN4BNNDhVN/BVNhhZNxRpN5BtNCRxNIxxN/h1NKB5NMx5Nph9NAiBNBSFNHCJNbCJN9iNN4yVNHihNWShNZChNQClNZSlNrCtNHy1Noy1lWAQAAAAySEUyXXKoBwAAKE2JAU2aAU37AU0MAk14Ak1WBE0cCE29CE1sCU2qDE2lFU00Fk1FFk2+Fk3iFk0jF02rF00PGU1IGU09Gk2/HE0UHk08IU0DI00bJE0sJE0ZKk3CKk1pK03DLmVYAwAAAE81J11yqQcAAChNDRRNIRRNNRRlWAIAAABIWl1yqgcAAChLfU3cAk1YCE3RCE1OCk21Ck3JCk1MC00nFU2HF037HE3eHk1FH01ZH02FIk0FJU1VKk1pKk3WKk28LE3QLE2yLk11L2VYAwAAAE9QMV1yqwcAAChNCxRNHxRNMxRlWAMAAABPUDJdcqwHAAAoTQwUTSAUTTQUZVgCAAAAWk5dcq0HAAAoTUkUTUoUTUsUTUwUZVgDAAAAQzUnXXKuBwAAKE0OFE0iFE02FGVYAgAAAEhIXXKvBwAAKE0XBk3mCE06Ck3lDE1qGk2/Gk2NHU2RIU0YKE3rKk1JLE3+LmVYAgAAADNIXXKwBwAAKEsKTbAUTQ4iZVgCAAAASEJdcrEHAAAoSz1LTUuaS75NtQFNUAJNHwNNcwNNswNNywNN9ANN2wVNSgZNXAZNyAZNAQdNygdNJAlNQglN+glNGQxNkQxNygxNMw1N5xRN9xRNRBVNaBVNYBZN+xZNyBdN8BdNABhNKxhNaxhNeRhNhxhNrxhN8hpNBBtNbhtNpxtNbRxNyh1N6h1Njh5NrSBNIyFNRiFNVSFNRSJNVSJNoiJNxiJNYCNNySNNaSRNNSVNjSVNqiVN1yVN/iVNJiZNQCZNSyhNcyhNyihNAylNySlNoCpN+CtN2ixN3S1NDy5NLy5Nbi5NgC5Nzi5N4S5NTC9lWAIAAABIQV1ysgcAAChLC0sjSy1LPEtMS1tLZkt2S4dLmUupS71LzEvdS+dL9U0UAU0pAU1DAU1TAU1hAU1vAU2DAU2UAU2mAU20AU3MAU3dAU3nAU31AU0GAk0WAk0sAk1CAk1PAk1eAk1yAk1/Ak2JAk2bAk2sAk29Ak3VAk3mAk35Ak0MA00eA00xA01JA01UA01lA01yA02DA02TA02gA02yA02+A03KA03eA03zA00EBE0QBE0kBE06BE1QBE1eBE1rBE1+BE2MBE2dBE2yBE3HBE3WBE3nBE31BE0KBU0fBU0uBU1BBU1cBU1vBU16BU2HBU2dBU20BU3GBU3aBU3pBU33BU0QBk0fBk0uBk09Bk1JBk1bBk1oBk1yBk2ABk2OBk2dBk2zBk3HBk3YBk3sBk0AB00RB00hB00vB01AB01UB01lB01zB02BB02QB02eB020B03JB03cB03vB00CCE0WCE0mCE00CE0+CE1RCE1iCE11CE2GCE2WCE2fCE2qCE23CE3KCE3fCE3wCE3+CE0PCU0jCU00CU1BCU1OCU1YCU1mCU15CU2OCU2aCU2kCU2xCU3ACU3VCU3qCU35CU0KCk0aCk0zCk1HCk1YCk1tCk2ICk2WCk2uCk3CCk3RCk3fCk3tCk0DC00WC00lC000C01FC01WC01pC01zC01+C02IC02VC02rC03AC03TC03nC038C00YDE0rDE04DE1HDE1cDE1qDE11DE2CDE2QDE2kDE21DE3JDE3eDE3vDE39DE0NDU0kDU0yDU1EDU1SDU1nDU13DU2QDU2xFE3AFE3NFE3XFE3mFE32FE0FFU0QFU0gFU0xFU1DFU1TFU1nFU12FU2HFU2RFU2fFU3AFU3VFU3tFU3+FU0MFk0aFk0uFk0/Fk1RFk1fFk13Fk2IFk2SFk2iFk24Fk3IFk3cFk3tFk36Fk0JF00dF00qF000F01GF01XF01oF02AF02RF02lF021F03HF03dF03vF03/F00MGE0dGE0qGE07GE1LGE1YGE1qGE14GE2GGE2aGE2uGE29GE3JGE3dGE3zGE0JGU0XGU0jGU00GU1CGU1VGU1qGU1/GU2OGU2fGU2tGU3AGU3SGU3hGU30GU0PGk0iGk03Gk1KGk1jGk13Gk2RGk2fGk24Gk3HGk3WGk3lGk3xGk0DG00ZG00mG000G01DG01ZG01tG01+G02SG02mG023G03HG03VG03mG036G00LHE0ZHE0lHE0zHE1BHE1XHE1sHE1/HE2SHE2lHE25HE3JHE3XHE3hHE30HE0FHU0YHU0pHU05HU1CHU1NHU1aHU1vHU2GHU2XHU2lHU20HU3JHU3cHU3pHU32HU0AHk0OHk0cHk0qHk01Hk1AHk1NHk1bHk1pHk1+Hk2NHk2eHk2uHk3FHk3XHk3oHk39Hk0YH00mH00+H01SH01hH01vH019H02VH02oH023H03GH03UH03nH036H00EIE0UIE0mIE0zIE1JIE1bIE1oIE18IE2RIE2sIE29IE3KIE3ZIE3uIE38IE0HIU0UIU0iIU02IU1FIU1UIU1nIU16IU2KIU2cIU2zIU2/IU3MIU3YIU3pIU34IU0PIk0eIk0rIk01Ik1EIk1UIk1jIk1uIk1+Ik2PIk2hIk2xIk3FIk3UIk3lIk3vIk39Ik0eI00zI01NI01fI01vI019I02TI02pI025I03II03bI03nI034I00GJE0VJE0mJE02JE1JJE1bJE1oJE13JE2NJE2fJE2pJE27JE3OJE3mJE3+JE0PJU0iJU00JU1AJU1NJU1ZJU1sJU19JU2MJU2cJU2pJU26JU3KJU3WJU3lJU3yJU39JU0RJk0lJk00Jk0/Jk1QJk1kJk16Jk2GJk2QJk2lJk2yJk3BJk3WJk3rJk36Jk0LJ00YJ00tJ01CJ01RJ01zJ02GJ02TJ02hJ025J03MJ03eJ03pJ034J00RKE0gKE0vKE0+KE1KKE1bKE1mKE1yKE2CKE2QKE2fKE21KE3JKE3aKE3uKE0CKU0TKU0jKU0xKU1CKU1WKU1nKU11KU2DKU2QKU2eKU20KU3IKU3ZKU3sKU3/KU0TKk0jKk0xKk07Kk1OKk1iKk1zKk2EKk2UKk2fKk2uKk28Kk3PKk3kKk31Kk0GK00cK008K01HK01UK01jK010K02JK02XK02jK02uK02+K03TK03oK033K00ILE0YLE0vLE1CLE1TLE1nLE2DLE2PLE2dLE21LE3JLE3ZLE3oLE32LE0OLU0hLU0wLU1ALU1VLU1oLU17LU2ILU2YLU2lLU2yLU3ILU3cLU3tLU0BLk0OLk0aLk0uLk1BLk1KLk1YLk1tLk1/Lk2NLk2aLk2rLk29Lk3NLk3gLk33Lk0IL00WL00mL009L01LL01dL01uL01/L02PL2VYAgAAAEhHXXKzBwAAKEteS2lLikvPS+BNLAFNRgFNcgFNzwFN4AFNGQJNYQJN6QJN/AJNDwNNhgNNowNNgQRNtQRN2QRN6gRNDQVNMQVNcgVNfQVNigVN7AVNIgZNawZN2wZNMgdNQwdNVwdNaAdNoQdN3wdN8gdNBQhNZQhNeAhNWwlNpwlN2AlNDQpNWwpNiwpN4gpNGQtNWQtNdgtNgQtNmAtNwwtN1gtNeAxNVQ1NwxRNCBVNExVNNBVNeRVNihVN8BVNARZNHRZNehZNixZNyxZNDBdNlBdNuBdNPhhNWxhNNxlNbRlNkRlNohlN5BlNJRpNlBpNyhpNgRtN2BtN6RtN/RtNDhxNKBxNRBxNghxNlRxNqBxNCB1NGx1Nch1NAx5NLR5NOB5NQx5NbB5NoR5N6x5NGx9Nch9Nqx9N1x9N6h9NByBNNiBNayBNCiFNaiFN2yFN7CFNISJNZiJNcSJNkiJN1yJN6CJNNiNNUCNNgCNN6iNN+yNNOSRNeiRNEiVNJSVNbyVNvSVN6CVNUyZNqCZN2SZN/SZNMCdNVCdNiSdNpCdNIyhNXihNaShN3ShNNClNRSlNWSlNailNoSlN3ClN7ylNAipNdipNsSpNSitNpitNsStN1itNCyxNVixNkixN6yxNJC1NWC1Nay1NqC1NtS1N8C1lWAIAAABIRV1ytAcAAChNGwFNMwJNxAJN5QNNKwRNpARNYwVNpAVNzQVNuwdNFglNgAlNIQpNsgtNlw1NxxVNqRZNbxdNoRhN5BhNXBlNFhpNURpNfhpNXhxNux1NtR5NnB9NGyBNUCBNJSNNmiNNlCRN1SRN7SRNGCZNyCZN0ydN/ydNuylNDStNxStNHyxNFS1Nzy1lWAMAAABPNCddcrUHAAAoTRAUTSQUTTgUZVgEAAAAMUhHMl1ytgcAAChLQUtRS5xLwE25AU1SAk0hA013A021A03PA033A03fBU1NBk1eBk3MBk0DB03NB00oCU1ECU39CU0cDE2UDE3ODE03DU3rFE37FE1GFU1qFU1kFk39Fk3KF030F00CGE0vGE1tGE17GE2LGE2zGE31Gk0GG01yG02pG01wHE3NHU3sHU2RHk2xIE0mIU1IIU1YIU1JIk1ZIk2kIk3IIk1iI03MI01rJE03JU2PJU2uJU3bJU0CJk0qJk1EJk1OKE11KE3OKE0FKU3NKU2kKk37K03eLE3hLU0RLk0yLk1xLk2ELk3RLk3kLk1QL2VYBAAAADFIRzFdcrcHAAAoSz5LTk22AU10A03MA031A03cBU1LBk3JBk3LB00lCU37CU0aDE2SDE3LDE00DU3oFE34FE1hFk3xF00sGE2IGE2wGE3zGk1vG01uHE3LHU2PHk2uIE0kIU1WIU1GIk1WIk3KI02rJU3YJU3/JU0nJk1BJk1MKE3LKE3KKU2hKk35K03bLE3eLU0wLk1vLk2BLk3PLk3iLk1NL2VYBAAAADJISDJdcrgHAAAoTR8BTTcCTcgCTekDTS8ETagETWcFTagFTdEFTb8HTRoJTYQJTSUKTbYLTZsNTcsVTa0WTXMXTaUYTegYTWAZTRoaTVUaTYIaTWIcTb8dTbkeTaAfTR8gTVQgTSkjTZ4jTZgkTdkkTfEkTRwmTcwmTdcnTQMoTb8pTRErTckrTSMsTRktTdMtZVgBAAAAQ11yuQcAAChLAksVSxxLKEs2S0ZLVkthS2xLgEuTS6FLt0vFS9hL40vtS/xNAwFNCgFNIgFNNQFNPAFNTwFNWQFNaAFNewFNjAFNnQFNrgFNvgFNxQFN2AFN4wFN7QFN/gFNDwJNIgJNOgJNSQJNVwJNagJNewJNhQJNjwJNlgJNpAJNswJNywJN3wJN8gJNBQNNGANNJgNNLQNNNwNNPgNNRQNNTwNNXQNNbANNfANNjwNNmQNNrANNugNNxANN1ANN7ANN/wNNCQRNGgRNMgRNSARNWQRNYwRNcgRNeQRNhARNkwRNqwRNvgRNzwRN4gRN7QRNAwVNFgVNJwVNOgVNSwVNUgVNagVNdQVNgAVNkwVNqwVNvAVN1AVN5AVN7wVNBQZNGgZNJQZNNgZNQgZNVQZNYwZNbgZNeAZNhwZNlQZNqwZNwQZN0QZN5AZN+gZNCAdNGQdNKAdNOwdNRgdNTQdNYAdNawdNegdNiAdNlwdNqgdNwgdN1QdN6AdN+wdNDghNHwhNLQhNOQhNRwhNWwhNbghNgQhNjwhNmwhNpQhNrwhNwAhN1AhN6QhN9whNBQlNHQlNLQlNOwlNSQlNUwlNXglNbwlNhwlNkwlNnwlNqglNuAlNzglN4QlN8glNBQpNEApNKApNPQpNUQpNZApNdQpNfApNgwpNjgpNpApNuApNzApN2gpN5QpN+wpNEQtNHAtNLQtNOwtNTwtNYgtNbgtNeQtNhAtNjgtNoQtNuQtNzAtN3wtN9QtNAwxNCgxNEQxNJAxNMAxNPwxNVQxNZgxNcAxNewxNiQxNnAxNrQxNwwxN0wxN6AxN9AxNBQ1NGw1NLA1NPA1NSw1NXg1Nbw1NhQ1Nng1Now1Nqw1Nsg1Ntw1Nvg1NxA1Nyg1N1Q1N3Q1N5A1N7Q1N9Q1N/Q1NAw5NCA5NEg5NFg5NGg5NJQ5NLQ5NMg5NOg5NQg5NRw5NTw5NVw5NXA5NZQ5NbQ5Ncg5Neg5NgA5NiQ5NkA5NmQ5NoQ5Npw5NsA5Ntw5Nvw5NyA5Nzw5N1A5N2A5N3w5N5w5N8g5N/Q5NBA9NCw9NEw9NHA9NIQ9NJg9NMQ9NNw9NPg9NRQ9NSg9NUQ9NWA9NYw9NaA9Ncw9Neg9NgA9Niw9Nlg9Nnw9Nqw9NsQ9Nug9NxQ9NzA9N0g9N2g9N4g9N6g9N9A9N/A9NAhBNCxBNExBNGxBNIxBNKxBNLxBNOhBNQBBNSBBNVBBNWhBNXxBNZxBNbRBNdhBNghBNiBBNkhBNmxBNohBNqhBNsBBNuRBNwhBNyhBN1RBN3hBN5RBN7RBN9hBN/hBNCBFNERFNGRFNHxFNIxFNKxFNMxFNPBFNRRFNThFNVhFNWxFNYhFNahFNchFNehFNgxFNiRFNkRFNmBFNoxFNrhFNthFNvRFNxhFNzhFN1BFN3RFN4xFN7xFN+BFN/BFNBRJNCRJNFBJNHRJNJhJNLhJNNBJNORJNPhJNRBJNShJNVRJNXRJNZxJNbxJNdRJNfRJNhxJNkhJNmRJNpBJNqBJNsBJNthJNwRJNzBJN0xJN2xJN4RJN6RJN9BJN+hJNBBNNDBNNFBNNHBNNJBNNKRNNLhNNNRNNPRNNQhNNShNNUhNNXRNNYhNNbBNNcBNNeBNNgBNNhxNNjxNNlhNNnRNNphNNrhNNthNNvxNNxxNNzxNN1RNN3RNN4xNN7BNN9hNN/hNNBxRNqBRNuxRNxhRN0hRN4BRN8BRNABVNCxVNFhVNKhVNPRVNSxVNYRVNbxVNghVNjRVNlxVNqBVNrxVNthVNzhVN3xVN5hVN+RVNBBZNExZNJhZNNxZNSBZNWRZNaRZNcBZNgxZNjhZNmBZNsBZNwRZN1BZN5RZN9BZNAhdNFRdNJhdNMBdNOhdNQRdNTxdNXhdNdhdNihdNnRdNrhdNwRdNzxdN1hdN4hdN6RdN+RdNBxhNFRhNJBhNNBhNRxhNURhNZBhNchhNgBhNkBhNqBhNuBhNwhhN0xhN6xhNARlNEhlNHBlNKBlNLxlNOhlNSxlNYxlNdhlNhxlNmhlNpRlNuxlNyRlN2hlN7RlN/hlNBRpNHRpNKBpNLxpNQBpNWBpNbRpNhRpNjBpNlxpNrRpNwhpNzRpN3hpN6hpN/RpNCxtNEhtNHhtNLRtNOxtNURtNZxtNdxtNihtNoBtNrhtNvxtNzhtN4RtN7BtN8xtNBhxNERxNIBxNKxxNOhxNTRxNZRxNeBxNixxNnhxNsRxNwhxN0BxN3BxN6hxN/hxNER1NJB1NMh1NPh1NSB1NUh1NaB1Nex1NkB1Nnh1Nqh1Nwh1N1R1N4x1N8R1N+x1NBh5NFx5NJR5NMB5NOx5NRh5NVB5NYh5NdR5Nhh5NmR5NpB5NvB5NzR5N4R5N9B5NBR9NDB9NEx9NHh9NNB9NSB9NXB9Nah9NdR9Nix9Nox9Nrh9Nvx9NzR9N4B9N8x9N/x9NCiBNIiBNLCBNPyBNVyBNYSBNdCBNiiBNmCBNnyBNpiBNtiBNwiBN0SBN5yBN+CBNAiFNDSFNGyFNLiFNPyFNTSFNYCFNcyFNfyFNlCFNqiFNuyFNxSFN0SFN5CFN7yFNBiJNGSJNJCJNMCJNPiJNTiJNXiJNaSJNdCJNiCJNmyJNqSJNvyJNzSJN4CJN6yJN9SJNBiNNDSNNFCNNLCNNPyNNRiNNWSNNZyNNdiNNiSNNoSNNsCNNwSNN1CNN4CNN8yNN/iNNDSRNHiRNLyRNQiRNUyRNYiRNcCRNgyRNmyRNpSRNryRNtiRNxCRN3CRN9CRNCCVNGyVNLiVNPCVNRiVNUiVNXiVNZSVNeCVNhiVNlCVNoyVNsyVNxiVN0CVN4CVN6yVN9yVNByZNHyZNLyZNOSZNSSZNXCZNciZNgSZNiyZNmSZNoCZNqyZNtyZNzyZN4iZN8yZNBidNECdNJidNOSdNSidNXSdNZCdNaydNgSdNjCdNmidNrSdNtCdNwidN2idN5CdN7idNBihNGyhNJihNNyhNQyhNVihNYShNbChNeihNiShNlyhNrShNwyhN0yhN5ihN/ChNCilNGylNKilNPSlNSClNTylNYilNbSlNfClNiClNlylNqilNwilN0ilN5SlN+ClNCypNHCpNKipNNipNRCpNWCpNbCpNfypNjSpNmSpNqSpNtCpNxSpN2SpN7ipN/CpNFCtNKitNMStNOCtNQitNTStNWytNbCtNgitNkCtNnitNqStNtCtNzCtN3ytN8CtNAyxNDixNJixNNyxNTCxNXyxNdSxNfCxNiixNlSxNqyxNvyxN0yxN4yxN7ixNBC1NHC1NJy1NOC1NTi1NYS1NdC1NgC1Njy1NoC1Nqy1Nvi1N1i1N5i1N+S1NCC5NFi5NIC5NJy5NOi5NRi5NUC5NZi5NeS5NiS5Nky5NoS5NtS5Nxi5N2S5N7C5NAS9NDS9NHi9NNC9NRS9NVS9NZC9NeC9Nhi9lWAQAAAAySEgxXXK6BwAAKE0dAU01Ak3GAk3nA00tBE2mBE1lBU2mBU3PBU29B00YCU2CCU0jCk20C02ZDU3JFU2rFk1xF02jGE3mGE1eGU0YGk1TGk2AGk1gHE29HU23Hk2eH00dIE1SIE0nI02cI02WJE3XJE3vJE0aJk3KJk3VJ00BKE29KU0PK03HK00hLE0XLU3RLWVYAwAAAE9YVF1yuwcAAChNhw1N8SFNiC9lWAQAAAAzSEQxXXK8BwAAKEuNS9JNLwFNSQFNdQFN0gFNHAJNZAJN7AJN/wJNEgNNiQNNpgNN/ANNuARN3ARNEAVNNAVNjQVNUgZN3gZNNQdNWgdNpAdN0gdN4gdN9QdNCAhNaAhNewhN2wlNAgpNXgpNXAtNmwtNxgtN2QtNIQxNmQxNWA1NNxVNfBVN8xVNIBZNfRZNzhZNDxdNlxdNuxdNQRhNXhhNcBlNlBlN5xlN+hpNhBtN2xtNABxNRxxNdRxNhRxNmBxNqxxNCx1NHh1NdR1N0h1Nbx5Nlh5N7h5N2h9N7R9NOSBNbiBNKyFNXSFNbSFN3iFNlSJN2iJNOSNNUyNNgyNN0SNN7SNNPCRNfSRNFSVNKCVNciVNwCVNViZN3CZNACdNMydNVydNpydNUyhN4ChNNylNXClNpClN3ylN8ilNBSpNeSpN2StNACxNWSxNWy1Nbi1NuC1N8y1NNy5Ndi5N1i5N6S5lWAQAAAAzSEQyXXK9BwAAKEuQS9VNMgFNTAFNeAFN1QFNHwJNZwJN7wJNAgNNFQNNjANNqQNNuwRN3wRNEwVNNwVNkAVN4QZNOAdNXQdNpwdN5QdN+AdNCwhNawhNfghN3glNYQpNXwtNngtNyQtN3AtNWw1NOhVNfxVN9hVNIxZNgBZN0RZNEhdNmhdNvhdNRBhNYRhNcxlNlxlN6hlNhxtN3htNAxxNShxNiBxNmxxNrhxNDh1NIR1NeB1Nch5N8R5N3R9N8B9NPCBNcSBNcCFN4SFNmCJN3SJNPCNNViNNhiNN8CNNPyRNgCRNGCVNKyVNdSVNwyVNWSZN3yZNAydNNidNWidNqidN4yhNOilNXylNpylN4ilN9SlNCCpNfCpN3CtNXCxNXi1NcS1Nuy1N9i1lWAMAAABDRTJdcr4HAAAoS3NN0gJNDAZNTghNxwhN2whNLwpNRApNqwpNvwpNQgtN2gxN0Q1N+Q5Npg9NTxBNfRBN0RBNnxFNqhFN6hFNjhJNyBJNHRVNfRdNXxpNtBpN8RxNgh1N1B5NOx9NTx9NhiFNeyJN+yRNDShNSypNXypNzCpN4CpNPixNsixNxixNqC5N8y5Nay9lWAMAAABDRTFdcr8HAAAoS3JNowFN0QJNxARNHAVNsQVNCwZNKwZNDgdNTQhNxghN2ghN5wlNLgpNQwpNagpNqgpNvgpNIgtNQQtN2QxN+gxNIQ1NZA1N0A1NDg5N+A5NpQ9N8A9NThBNfBBNjhBN0BBNBBFNnhFNqRFN6RFNYxJNgxJNjRJNxxJNABNNaBNN8hNNHBVNThZNfBdNfBlNzxlNXhpNsxpN0xpNtBtN8BxNgR1Nex5Nwh5N0x5N+h5NOh9NTh9NtB9NhSFNsCFNeiJNtiNN+iRN6CZNPydNDChNLChNEClNSipNXipNyypN3ypN5StNLCxNPSxNsSxNxSxNLS1NlS1Npy5N8i5NEy9NOi9Nai9lWAMAAAAySEFdcsAHAAAoSxlNAAFNBwFNOQFNwgFNkwJNKgNNOwNNQgNNdgRNTwVNSgdNeQpNgApNBwxNDgxNrBVNsxVN4xVNbRZNPhdN0xdN5hdNLBlNAhpNLBpNiRpNDxtN8BtNCR9NEB9NnCBNoyBNCiNNESNNQyNNsyRNYiVNnSZNYSdNaCdNsSdNTClNLitNNStNeSxNJC5lWAMAAABDMSddcsEHAAAoTRUUTSkUTT0UZVgDAAAAMkhCXXLCBwAAKEsNSyVLL0tdS2hLeEuJS6tLzkvfS+lL900WAU0rAU1FAU1VAU1jAU1xAU2FAU2WAU2oAU3OAU3fAU3pAU33AU0IAk0YAk0uAk1EAk1gAk10Ak2BAk2LAk2dAk2uAk2/Ak3XAk3oAk37Ak0OA00zA01LA01WA01nA02FA02VA02iA03AA03gA00GBE0SBE0mBE08BE1SBE1gBE1tBE2ABE2OBE2fBE20BE3JBE3YBE3pBE33BE0MBU0hBU0wBU1DBU1eBU1xBU18BU2JBU2fBU22BU3IBU3rBU35BU0SBk0hBk0wBk0/Bk1qBk10Bk2CBk2QBk2fBk21Bk3aBk3uBk0TB00jB00xB01CB01WB01nB011B02DB02SB02gB022B03eB03xB00ECE0YCE0oCE02CE1ACE1TCE1kCE13CE2ICE2YCE2hCE2sCE25CE3MCE3hCE3yCE0ACU0RCU02CU1QCU1aCU1oCU17CU2QCU2cCU2mCU2zCU3CCU3XCU3sCU0MCk0cCk01Ck1JCk1aCk1vCk2KCk2YCk2wCk3ECk3TCk3hCk3vCk0FC00YC00nC002C01HC01YC01rC011C02AC02KC02XC02tC03CC03VC03pC03+C00tDE06DE1JDE1eDE1sDE13DE2EDE2mDE23DE3gDE3xDE3/DE0PDU0mDU1GDU1UDU1pDU15DU2SDU2zFE3CFE3PFE3ZFE0HFU0SFU0iFU0zFU1VFU14FU2JFU2TFU2hFU3CFU3XFU3vFU0AFk0OFk0cFk0wFk1BFk1TFk15Fk2KFk2UFk2kFk26Fk3KFk3eFk3vFk0LF00fF00sF002F01IF01ZF01qF02CF02TF02nF023F03fF00OGE0fGE09GE1NGE1aGE2cGE2/GE3LGE3fGE31GE0LGU0ZGU0lGU02GU1EGU1XGU1sGU2BGU2QGU2hGU2vGU3CGU3UGU3jGU32GU0RGk0kGk05Gk1MGk1lGk15Gk2TGk2hGk26Gk3JGk3YGk3nGk0bG00oG002G01FG01bG02AG02UG025G03JG03XG03oG038G00NHE0bHE0nHE01HE1DHE1ZHE2BHE2UHE2nHE27HE3LHE3ZHE3jHE32HE0HHU0aHU0rHU07HU1EHU1PHU1cHU1xHU2IHU2ZHU2nHU22HU3eHU34HU0CHk0QHk0eHk0sHk03Hk1CHk1PHk1dHk1rHk2AHk2gHk2wHk3HHk3ZHk3qHk3/Hk0aH00oH01AH01UH01jH01xH01/H02XH02qH025H03IH03WH03pH038H00GIE0WIE0oIE01IE1LIE1dIE1qIE1+IE2TIE2/IE3MIE3bIE3wIE3+IE0JIU0WIU04IU1pIU18IU2MIU2eIU21IU3BIU3OIU3aIU3rIU36IU0RIk0gIk0tIk03Ik1lIk1wIk2AIk2RIk2zIk3WIk3nIk3xIk3/Ik0gI001I01PI01xI01/I02VI02rI027I03dI03pI036I00IJE0XJE0oJE04JE1LJE1dJE15JE2PJE2hJE2rJE29JE3QJE3oJE0AJU0RJU0kJU1CJU1PJU1bJU1uJU1/JU2eJU28JU3MJU3nJU30JU0TJk02Jk1SJk1mJk18Jk2IJk2SJk2nJk20Jk3DJk3YJk3tJk38Jk0NJ00aJ00vJ01EJ01TJ011J02IJ02VJ02jJ027J03OJ03gJ03rJ036J00TKE0iKE0xKE1AKE1dKE1oKE2EKE2SKE2hKE23KE3cKE3wKE0VKU0lKU0zKU1EKU1YKU1pKU13KU2FKU2SKU2gKU22KU3bKU3uKU0BKk0VKk0lKk0zKk09Kk1QKk1kKk11Kk2GKk2WKk2wKk2+Kk3RKk3mKk33Kk0IK00eK00+K01JK01WK01lK012K02LK02ZK02lK02wK03AK03VK03qK00KLE0aLE0xLE1ELE1VLE1pLE2FLE2RLE2fLE23LE3LLE3qLE34LE0QLU0jLU0yLU1CLU1XLU1qLU19LU2KLU2aLU2nLU20LU3KLU3vLU0DLk0cLk1DLk1MLk1aLk2PLk2cLk2tLk2/Lk35Lk0KL00YL00oL00/L01fL01wL02BL02RL2VYAwAAADJIRV1ywwcAAChLEUuxTRYETUIETf0ETUcFTf8FTaUGTbsGTfQGTcgJTZ4KTfUKTQsLTe8LTU8MTWIMTb0MTRUNTX8NTbcUTVsVTdsVTc8YTfsYTbUZTfoZTacaTUsbTWEbTZobTWIdTS4fTYUfTYQgTeEgTfQgTaQhTQAiTRUiTbkiTU8kTWwmTSAnTXsnTacoTb0oTfYoTSQrTXwrTW8sTaUsTf4sTUgtTWAuTS4vTZcvZVgDAAAAMkhEXXLEBwAAKEszS69NGgFNMgJNoQJNwwJNWgNN5ANNKgRNQARNowRN+wRNYgVNowVNzAVN/QVNowZNuQZN8gZNugdNRAhNjAhNFQlNfwlNxglNIApNnApN1wpN8wpNCQtNsQtN7QtNTQxNuwxNEw1NfQ1Nlg1N3RRNWRVNxhVNqBZNTBdNbhdNEhhNoBhN4xhN+RhNWxlNsxlNxhlNFRpNUBpNfRpNpRpNSRtNXxtNmBtNXRxN5xxNLx1NYB1Nuh1NIh5NtB5NLB9NZx9Ngx9Nmx9NGiBNTyBNgiBN3yBNoiFN/iFNOyJNtyJNJCNNmSNNkyRNwSRN1CRN7CRNgyVNFyZNaiZNliZNxyZNHidNeSdNvydN0idN/idNpShNuyhN9ChNuilNQSpNiipNDCtNIitNeitNxCtNHixNbSxNoyxN/CxNFC1NRi1Nzi1NXi5NLC9NlS9lWAMAAAAySEddcsUHAAAoSw9LMUutS/lNGAFNZQFNhwFNmAFN+QFNCgJNMAJNRgJNdgJNnwJNsAJNwQJNWANNaQNN4gNNFARNKARNPgRNVARNbwRNkARNoQRN+QRNRQVNYAVNoQVNygVN+wVNhAZNoQZNtwZN8AZNJQdNdwdNlAdNuAdNGghNQghNighNuwhNEwlNaglNfQlNxAlNHgpNmgpN1QpN8QpNBwtNrwtN6wtNPAxNSwxNYAxNqAxNuQxNEQ1NSA1New1NlA1NtRRN2xRNVxVNoxVNxBVN2RVNEBZNMhZNQxZNphZNvBZN4BZN8RZNIRdNShdNWxdNbBdNqRdNEBhNIRhNnhhNzRhN4RhN9xhNDRlNRhlNWRlNsRlNxBlN+BlNExpNOxpNThpNexpNoxpNKhtNRxtNXRtNlhtNyxtNHRxNNxxNWxxNvRxN5RxNLR1NXh1NuB1NEh5NIB5Nsh5NKh9NZR9NgR9NmR9NGCBNTSBNgCBNziBN3SBN8iBNOiFNoCFN/CFNEyJNOSJNtSJNASNNIiNNcyNNlyNNrSNNCiRNGSRNKiRNTSRNXyRNkSRNvyRN0iRN6iRNgSVNoCVNFSZNaCZNfiZNlCZNxSZNHCdNdydNvSdN0CdN/CdNhihNoyhNuShN8ihNJylNeSlNlClNuClNFypNPypNiCpNwCpNCitNICtNZytNeCtNwitNHCxNayxNoSxN+ixNEi1NRC1NjC1NzC1NBS5NXC5NwS5NKi9NYS9Nky9lWAMAAABIRDJdcsYHAAAoS3pNqgFN2QJNygRNIgVNtwVNFAZNMgZNFAdNVQhNzghN4whN7QlNNwpNSwpNcQpNsgpNxgpNKQtNSQtN4gxNAQ1NKA1Nag1NJBVNVRZNhBdNghlN1RlNZxpNvBpN2hpNuxtN+BxNih1NgR5NyB5N2x5NAR9NQh9NVh9Nux9NjiFNtyFNgiJNvCNNAiVN7iZNRSdNFShNMyhNFylNUipNZipN0ypN6CpN6ytNMixNRixNuSxNzSxNMy1Nmy1Nry5N+y5NGS9NQC9Nci9lWAMAAABIRDFdcscHAAAoS3lNqQFN2AJNEwZNMQZNVAhNzQhN4ghNNgpNSgpNcApNsQpNxQpNKAtNSAtN4QxNAA1NJw1NIxVNVBZNgxdNZhpNuxpN2RpNuhtN9xxNiR1N2h5NAB9NQR9NVR9Nuh9NjSFNtiFNgSJNASVNFChNMihNFilNUSpNZSpN0ipN5ypNRSxNuCxNzCxNri5N+i5NcS9lWAIAAABTR11yyAcAAChLWUvbTQIETVwETXwETeUETW0FTecFTagITUwJTaIJTQgKTYYKTd0KTXwLTcENTccNTQAOTaQOTX0PTa4PTc8PTf8PTT0QTWoQTdERTTESTUESTXISTbMSTd4STdITTb4UTQMVTYUVTbsYTRUZTTIZTZ0ZTSAaTY8aTUsdTfQdTT4eTZweTRYfTW0fTechTWEiTeMiTTImTYQmTaMmTQknTYQnTecnTawqTUUrTaErTQYsTY0sTeYsZVgDAAAAQzQnXXLJBwAAKE0PFE0jFE03FGVYAwAAAE9FMl1yygcAAChL801fAU1AAk2qAk1jA01pBE2KBE1+Bk0fB01xB02OB002DE1CDU1iDk2GDk2tDk0ZD02YEE22EE2/EE0OEU1CEU1LEU3DEU0CEk0KFk3rFk1VF00bGE0kG03FG00XHE0xHE3IIE1tI02nI00EJE1ZJE2aJU14Jk2AKE0hKU1zKU2OKU2GLU3/LU1bL2VYAwAAAE9FMV1yywcAAChL8k1eAU2AAU2RAU3yAU0DAk0/Ak1vAk2pAk1iA01NBE1oBE2JBE19Bk0eB01wB02NB00TCE20CE1jCU01DE2hDE1BDU1hDk2FDk2VDk2sDk3EDk0YD022D02XEE21EE2+EE0NEU1BEU1KEU1/EU3CEU0BEk0ZEk0iEk2iE027E00DFE2cFU0JFk0rFk08Fk21Fk3ZFk3qFk0aF01UF02iF00aGE0GGU0/GU00Gk0jG03EG00WHE0wHE22HE0LHk3HIE0zIU36Ik1sI02mI00DJE0SJE0jJE1YJE2ZJU13Jk1/KE0gKU1yKU2NKU0QKk25Kk1gK02FLU3+LU26Lk1aL2VYAwAAAENEMV1yzAcAAChLcEuES8lNJgFNQAFNbAFNyQFNEwJNWwJNzwJN4wJN9gJNCQNNgANNnQNN8QNNrwRN0wRNBwVNKwVNhAVNCQZNRwZN1QZNLAdNUQdNmwdNxwdN2QdN7AdN/wdNSwhNXwhNcghNxAhN2AhN0glN9wlNLApNQQpNVQpNqApNvApNPwtNUwtNkgtNvQtN0AtNFgxNjgxN1wxNTw1Nzg1N2g1N8g1N+Q1NNg5NSw5NUw5Nag5Ndg5NnQ5Nuw5N9g5NDw9Now9N5g9N+A9NDxBNHxBNJxBNTBBNYxBNehBNphBNzhBN6RBNFRFNJxFNUhFNZhFNbhFNdhFNnBFNpxFNyxFN5xFNKxJNWRJNbBJNixJNxRJN5RJNEBNNORNNRxNNdBNNsxNNzBNNGhVNLhVNcxVN6hVNFxZNdBZNxRZNBhdNehdNjhdNshdNOBhNVRhNZxlNixlN3hlNXBpNsRpN7xpNextN0htN9xtNPhxNahxNfBxNjxxNohxN7hxNAh1NFR1NbB1Nfx1Nxx1NZh5Nix5N0R5N5R5NOB9NTB9N0R9N5B9NMCBNZSBNICFNUiFNZCFNgyFN1SFNeCJNjCJN0SJNMCNNSiNNeiNNxiNN5CNNMyRNdCRN+CRNDCVNHyVNaSVNtyVNTSZN0yZN9yZNKidNTidNnidNCihNSChN1yhNLilNUylNmylN1ilN6SlN/ClNSCpNXCpNcCpNySpN3SpN0CtN9StNOyxNUCxNryxNwyxNUi1NZS1Nry1N6i1NLC5Nay5NpS5Nyy5N3i5N8C5NaC9lWAMAAABDRDJdcs0HAAAoS3FLhUvKTScBTUEBTW0BTaIBTcoBTRQCTVwCTdACTeQCTfcCTQoDTYEDTZ4DTbAETcMETdQETQgFTRsFTSwFTYUFTbAFTQoGTSoGTdYGTQ0HTS0HTVIHTZwHTdoHTe0HTQAITUwITWAITXMITcUITdkITdMJTeYJTS0KTUIKTVYKTWkKTakKTb0KTSELTUALTVQLTZMLTb4LTdELTdgMTfkMTSANTVANTWMNTc8NTfoNTQ0OTTcOTUwOTVQOTXcOTZ4OTbwOTfcOTRAPTaQPTecPTe8PTfkPTRAQTSAQTSgQTU0QTWQQTXsQTY0QTacQTc8QTeoQTQMRTRYRTSgRTVMRTWcRTW8RTXcRTZ0RTagRTegRTVoSTWISTYISTYwSTcYSTeYSTf8STRETTToTTWcTTXUTTfETTRsVTS8VTXQVTesVTRgWTU0WTXUWTcYWTQcXTXsXTY8XTbMXTTkYTVYYTWgZTXsZTYwZTc4ZTd8ZTV0aTbIaTdIaTXwbTbMbTdMbTfgbTT8cTX0cTZAcTaMcTe8cTQMdTRYdTW0dTYAdTWceTXoeTcEeTdIeTeYeTfkeTTkfTU0fTbMfTdIfTeUfTTEgTWYgTWUhTYQhTa8hTdYhTXkiTY0iTdIiTTEjTUsjTXsjTbUjTeUjTTQkTXUkTfkkTQ0lTSAlTWolTbglTU4mTdQmTecmTfgmTSsnTT4nTU8nTZ8nTQsoTSsoTdgoTQ8pTS8pTVQpTZwpTdcpTeopTf0pTUkqTV0qTXEqTcoqTd4qTdErTeQrTSssTTwsTVEsTbAsTcQsTSwtTVMtTWYtTZQtTbAtTestTaYuTfEuTRIvTTkvTWkvZVgCAAAAMUhdcs4HAAAoSwhNrhRNDCJlWAMAAABIRTFdcs8HAAAoS3tNqwFN2gJNywRNIwVNuAVNFQZNMwZNFQdNVghNzwhN5AhN7glNOApNTApNcgpNswpNxwpNKgtNSgtN4wxNAg1NKQ1Naw1NJRVNVhZNhRdNgxlN1hlNaBpNvRpN2xpNvBtN+RxNix1Ngh5NyR5N3B5NAh9NQx9NVx9NvB9NjyFNuCFNgyJNvSNNAyVN7yZNRidNFihNNChNGClNUypNZypN1CpN6SpN7CtNMyxNRyxNuixNzixNNC1NnC1NsC5N/C5NGi9NQS9Ncy9lWAMAAABIRTJdctAHAAAoS3xN2wJNzARNJAVNuQVNFgZNFgdNVwhN0AhN5QhN7wlNOQpNTQpNtApNyApNSwtN5AxNbA1NJhVNhhdNhBlN1xlNaRpNvhpN+hxNjB1Ngx5Nyh5N3R5NRB9NWB9NkCFNhCJNviNNBCVN8CZNRydNFyhNVCpNaCpN1SpN6ipN7StNNCxNSCxNuyxNzyxNNS1NnS1NsS5N/S5NGy9NQi9NdC9lWAIAAABORV1y0QcAAChNDwFNJwJNuAJN2QNNHwRNmARNVwVNmAVNwQVNrwdNCglNdAlNFQpNpgtNiw1NHw5N7A5NKw9NXQ9NbQ9NhQ9NkA9Nvw9NNBBNDhJNTxJNnhJNuxJN7hJNVxNNuxVNnRZNYxdNlRhN2BhNUBlNChpNRRpNchpNUhxNrx1NqR5NkB9NDyBNRCBNGSNNjiNNiCRNySRN4SRNDCZNvCZNxydN8ydNrylNAStNuStNEyxNCS1Nwy1lWAIAAABOWl1y0gcAAChLp004BE3zBE31BU2bBk2xBk3qBk2+CU2UCk3rCk0BC03lC01FDE2zDE0LDU11DU3qDU2cD00IEE1zEE3bEE3zEE05EU3aEU31EU3pE01RFU3xGE2rGU2dGk1BG01XG02QG01YHU0kH017H016IE3XIE2aIU32IU2vIk1iJk0WJ01xJ02dKE2zKE3sKE0aK01yK01lLE2bLE30LE0+LU1WLk0kL02NL2VYAgAAAEM4XXLTBwAATT8UYVgDAAAAMkhaXXLUBwAAKEuzTUQETf8ETQEGTacGTb0GTfYGTcoJTaAKTfcKTQ0LTfELTVEMTb8MTRcNTYENTV0VTf0YTbcZTakaTU0bTWMbTZwbTWQdTTAfTYcfTYYgTeMgTaYhTQIiTbsiTW4mTSInTX0nTakoTb8oTfgoTSYrTX4rTXEsTacsTQAtTUotTWIuTTAvTZkvZVgDAAAATkQxXXLVBwAAKE2hAU3CBE0aBU2vBU0pBk0MB03lCU1oCk0gC034DE0fDU1iDU0MDk3uD02MEE0CEU1hEk2BEk3+Ek1mE03wE01MFk16GU3NGU3RGk2yG015Hk3AHk34Hk2yH02uIU20I03mJk09J00qKE0OKU3jK00qLE0rLU2TLU0RL004L2VYAgAAAEMyXXLWBwAAKE0XFE0rFE1FFGVYAwAAAE5EMl1y1wcAAChNjAZNfwdNJAhN7ghN/AhNMglNrwlNMgtN+gtNgAxN3w9NGBBNRRBNxxBN+xBNMBFNrRJN2BJNCRNNfRNNqxNN2hNNMhtNxxxNlR1N2h1NSx5NWR5NxB9NjyBNEiFNkSdNjihNISpN8ypNUitNhytNlStNgSxNmC5NfS9lWAIAAABDNl1y2AcAAChNHRRNMRRNQhRlWAIAAABDNV1y2QcAAChNHBRNMBRNQRRlWAIAAABDNF1y2gcAAChNGhRNLhRNSBRlWAMAAABPRDFdctsHAAAoSyBNOgZNiwZNfgdNIwhNMQhNkwhN7QhN+whNMQlNiwlNlwlNrglNMQtNZgtN+QtNKAxNfwxN7AxNpw1NPg5N4w5N1g9N3g9NFxBNRBBNxhBN+hBNLxFNjRFNeRJNrBJN1xJNCBNNIBNNfBNNixNNqhNNwxNN2RNNyhRN2hdNIBlN4hpNFhtNMRtNxhxN1BxNNh1NlB1Noh1N2R1NSh5NWB5Nwx9N9x9NjiBNuiBNESFNdyFNySFNKCJN2CNNSiVNViVN7yVNryZNkCdNOyhNjShNgClNICpNLipNkSpN8ipNUStNhitNlCtNgCxNeC1NPi5Nly5NBS9NfC9lWAMAAABPRDJdctwHAAAoSyFNOwZNMghNlAhNjAlNmAlNZwtNKQxN7QxNqA1NPw5N5A5N1w9NjhFNehJNIRNNjBNNxBNNyxRN2xdNIRlN4xpNFxtN1RxNNx1Nox1N+B9NuyBNeCFNyiFNKSJN2SNNSyVNVyVN8CVNsCZNPChNgSlNLypNkipNeS1NPy5NBi9lWAIAAABDR11y3QcAAChLBUsfSytLb0uDS6RLyEvwTQ0BTSUBTT8BTVwBTWsBTX4BTY8BTaABTcgBTfABTQECTRICTSUCTT0CTVoCTW0CTZkCTacCTbYCTc4CTeICTfUCTQgDTVIDTWADTX8DTZwDTdcDTQwETR0ETTUETUsETWYETYcETZYETa4ETcEETdIETfAETQYFTRkFTSoFTT0FTVUFTYMFTZYFTa4FTb8FTfIFTQgGTSgGTTkGTXsGTYoGTZgGTa4GTdQGTecGTQsHTRwHTSsHTVAHTW4HTX0HTYsHTZoHTa0HTdgHTesHTf4HTREITSIITTAITTwITUoITV4ITXEITYQITZIITbIITcMITdcITewITfoITQgJTTAJTWEJTXIJTYoJTZYJTa0JTbsJTdEJTeQJTRMKTSsKTUAKTVQKTWcKTZEKTacKTbsKTc8KTegKTf4KTR8LTTALTT4LTVILTWULTZELTaQLTbwLTc8LTeILTfgLTScMTTMMTUIMTVgMTX4MTZ8MTbAMTdYMTesMTfcMTQgNTR4NTT8NTU4NTWENTXINTYkNTaYNTa4NTc0NTecNTfgNTQsOTR0OTSgOTTUOTT0OTUoOTVIOTV8OTXUOTYMOTYwOTZMOTZwOTaoOTboOTcIOTdsOTeIOTeoOTfUOTQ4PTRYPTSkPTVsPTWsPTYMPTY4PTZkPTaIPTbQPTb0PTcgPTdUPTd0PTeUPTe0PTfcPTQUQTQ4QTRYQTR4QTSYQTTIQTUMQTUsQTWIQTXAQTXkQTYsQTZUQTaUQTbMQTbwQTcUQTc0QTdgQTegQTfAQTfkQTQERTQsRTRQRTSYRTS4RTTYRTT8RTUgRTVERTWURTW0RTXURTX0RTYwRTZQRTZsRTaYRTbERTbkRTcARTdcRTeYRTfIRTf8RTQwSTRcSTSASTU0STVgSTWASTXgSTYASTYoSTZwSTasSTbkSTcQSTc8STdYSTeQSTewSTf0STQcTTQ8TTRcTTR8TTTgTTU0TTVUTTWUTTXMTTXsTTYMTTYoTTaATTakTTbkTTcITTdgTTeYTTe8TTfkTTQEUTasUTckUTdUUTRkVTS0VTU4VTXIVTZoVTbkVTdEVTekVTQcWTRYWTSkWTToWTUsWTXMWTZsWTbMWTcQWTdcWTegWTQUXTRgXTUQXTVIXTWEXTXkXTY0XTaAXTbEXTdkXTQoYTRgYTTcYTVQYTZMYTcUYTdYYTe4YTQQZTR8ZTT0ZTU4ZTWYZTXkZTYoZTagZTb4ZTcwZTd0ZTfAZTQgaTTIaTUMaTVsaTXAaTZoaTbAaTdAaTeEaTRUbTSEbTTAbTT4bTVQbTXobTY0bTbEbTcIbTdEbTfYbTRQcTS4cTT0cTVAcTXscTY4cTaEcTbQcTcUcTdMcTd8cTe0cTQEdTRQdTScdTTUdTVUdTWsdTX4dTZMdTaEdTa0dTdgdTQkeTRoeTUkeTVceTWUeTXgeTaceTb8eTdAeTeQeTfceTSEfTTcfTUsfTV8fTXgfTY4fTbEfTcIfTdAfTeMfTfYfTQ0gTS8gTUIgTWQgTXcgTY0gTbkgTcUgTdQgTeogTRAhTTEhTWMhTXYhTYIhTZchTa0hTcghTdQhTfMhTQkiTSciTTMiTXciTYsiTawiTdAiTfgiTRcjTS8jTUkjTWojTXkjTYwjTaQjTbMjTdcjTeMjTQEkTRAkTSEkTTIkTUUkTVYkTXMkTYYkTbkkTcckTd8kTfckTQslTR4lTUklTVUlTWglTXslTZclTbYlTe4lTQomTUwmTV8mTXUmTY4mTa4mTbomTdImTeUmTfYmTRMnTSknTTwnTU0nTW4nTY8nTZ0nTbcnTcUnTfEnTQkoTSkoTTooTX0oTYwoTZooTbAoTdYoTekoTQ0pTR4pTS0pTVIpTXApTX8pTYspTZopTa0pTdUpTegpTfspTQ4qTR8qTS0qTTkqTUcqTVsqTW8qTYIqTZAqTbcqTcgqTdwqTfEqTf8qTRcrTVArTV4rTW8rTYUrTZMrTbcrTc8rTeIrTREsTSksTTosTU8sTWIsTX8sTZgsTa4sTcIsTfEsTQctTSotTTstTVEtTWQtTXctTYMtTZItTa4tTcEtTektTfwtTT0uTVMuTZYuTaQuTbguTe8uTQQvTRAvTSEvTTcvTVgvTWcvTXsvTYovZVgCAAAAQ0Vdct4HAAAoSwdLpk0OBE03BE3yBE0/BU30BU2aBk2wBk3pBk29CU2TCk3qCk0AC03kC01EDE1aDE2yDE0KDU10DU3pDU0qDk2bD00HEE1yEE3aEE3yEE04EU2zEU3ZEU30EU0ZE01PE03oE037E02tFE1QFU3TFU3HGE3wGE2qGU3yGU2cGk1AG01WG02PG01XHU0jH016H015IE3WIE3sIE2ZIU31IU0LIk2uIk1HJE1hJk0VJ01wJ02cKE2yKE3rKE0ZK01xK01kLE2aLE3zLE09LU1VLk0jL02ML2VYAQAAAE5dct8HAAAoSwBLE0saSyZLNEtES1RLX0tqS35LkUufS7VLw0vWS+FL60v6TQEBTQgBTSABTTMBTToBTU0BTVcBTWYBTXkBTYoBTZsBTawBTbwBTcMBTdYBTeEBTesBTfwBTQ0CTSACTTgCTUcCTVUCTWgCTXkCTYMCTY0CTZQCTaICTbECTckCTd0CTfACTQMDTRYDTSQDTSsDTTUDTTwDTUMDTU0DTVsDTWoDTXoDTY0DTZcDTaoDTbgDTcIDTdIDTeoDTf0DTQcETRgETTAETUYETVcETWEETXAETXcETYIETZEETakETbwETc0ETeAETesETQEFTRQFTSUFTTgFTUkFTVAFTWgFTXMFTX4FTZEFTakFTboFTdIFTeIFTe0FTQMGTRgGTSMGTTQGTUAGTVMGTWEGTWwGTXYGTYUGTZMGTakGTb8GTc8GTeIGTfgGTQYHTRcHTSYHTTkHTUQHTUsHTV4HTWkHTXgHTYYHTZUHTagHTcAHTdMHTeYHTfkHTQwITR0ITSsITTcITUUITVkITWwITX8ITY0ITZkITaMITa0ITb4ITdIITecITfUITQMJTRsJTSsJTTkJTUcJTVEJTVwJTW0JTYUJTZEJTZ0JTagJTbYJTcwJTd8JTfAJTQMKTQ4KTSYKTTsKTU8KTWIKTXMKTXoKTYEKTYwKTaIKTbYKTcoKTdgKTeMKTfkKTQ8LTRoLTSsLTTkLTU0LTWALTWwLTXcLTYILTYwLTZ8LTbcLTcoLTd0LTfMLTQEMTQgMTQ8MTSIMTS4MTT0MTVMMTWQMTW4MTXkMTYcMTZoMTasMTcEMTdEMTeYMTfIMTQMNTRkNTSoNTToNTUkNTVwNTW0NTYMNTZwNTaENTakNTbANTbUNTbwNTcINTcgNTdMNTdsNTeINTesNTfMNTfsNTQEOTQYOTRAOTRQOTRgOTSMOTSsOTTAOTTgOTUAOTUUOTU0OTVUOTVoOTWMOTWsOTXAOTXgOTX4OTYcOTY4OTZcOTZ8OTaUOTa4OTbUOTb0OTcYOTc0OTdIOTdYOTd0OTeUOTfAOTfsOTQIPTQkPTREPTRoPTR8PTSQPTS8PTTUPTTwPTUMPTUgPTU8PTVYPTWEPTWYPTXEPTXgPTX4PTYkPTZQPTZ0PTakPTa8PTbgPTcMPTcoPTdAPTdgPTeAPTegPTfIPTfoPTQAQTQkQTREQTRkQTSEQTSkQTS0QTTgQTT4QTUYQTVIQTVgQTV0QTWUQTWsQTXQQTYAQTYYQTZAQTZkQTaAQTagQTa4QTbcQTcAQTcgQTdMQTdwQTeMQTesQTfQQTfwQTQYRTQ8RTRcRTR0RTSERTSkRTTERTToRTUMRTUwRTVQRTVkRTWARTWgRTXARTXgRTYERTYcRTY8RTZYRTaERTawRTbQRTbsRTcQRTcwRTdIRTdsRTeERTe0RTfYRTfoRTQMSTQcSTRISTRsSTSQSTSwSTTISTTcSTTwSTUISTUgSTVMSTVsSTWUSTW0STXMSTXsSTYUSTZASTZcSTaISTaYSTa4STbQSTb8STcoSTdESTdkSTd8STecSTfISTfgSTQITTQoTTRITTRoTTSITTScTTSwTTTMTTTsTTUATTUgTTVATTVsTTWATTWoTTW4TTXYTTX4TTYUTTY0TTZQTTZsTTaQTTawTTbQTTb0TTcUTTc0TTdMTTdsTTeETTeoTTfQTTfwTTQUUTaYUTbkUTcQUTdAUTd4UTe4UTf4UTQkVTRQVTSgVTTsVTUkVTV8VTW0VTYAVTYsVTZUVTaYVTa0VTbQVTcwVTd0VTeQVTfcVTQIWTREWTSQWTTUWTUYWTVcWTWcWTW4WTYEWTYwWTZYWTa4WTb8WTdIWTeMWTfIWTQAXTRMXTSQXTS4XTTgXTT8XTU0XTVwXTXQXTYgXTZsXTawXTb8XTc0XTdQXTeAXTecXTfcXTQUYTRMYTSIYTTIYTUUYTU8YTWIYTXAYTX4YTY4YTaYYTbYYTcAYTdEYTekYTf8YTRAZTRoZTSYZTS0ZTTgZTUkZTWEZTXQZTYUZTZgZTaMZTbkZTccZTdgZTesZTfwZTQMaTRsaTSYaTS0aTT4aTVYaTWsaTYMaTYoaTZUaTasaTcAaTcsaTdwaTegaTfsaTQkbTRAbTRwbTSsbTTkbTU8bTWUbTXUbTYgbTZ4bTawbTb0bTcwbTd8bTeobTfEbTQQcTQ8cTR4cTSkcTTgcTUscTWMcTXYcTYkcTZwcTa8cTcAcTc4cTdocTegcTfwcTQ8dTSIdTTAdTTwdTUYdTVAdTWYdTXkdTY4dTZwdTagdTcAdTdMdTeEdTe8dTfkdTQQeTRUeTSMeTS4eTTkeTUQeTVIeTWAeTXMeTYQeTZceTaIeTboeTcseTd8eTfIeTQMfTQofTREfTRwfTTIfTUYfTVofTWgfTXMfTYkfTaEfTawfTb0fTcsfTd4fTfEfTf0fTQggTSAgTSogTT0gTVUgTV8gTXIgTYggTZYgTZ0gTaQgTbQgTcAgTc8gTeUgTfYgTQAhTQshTRkhTSwhTT0hTUshTV4hTXEhTX0hTZIhTaghTbkhTcMhTc8hTeIhTe0hTQQiTRciTSIiTS4iTTwiTUwiTVwiTWciTXIiTYYiTZkiTaciTb0iTcsiTd4iTekiTfMiTQQjTQsjTRIjTSojTT0jTUQjTVcjTWUjTXQjTYcjTZ8jTa4jTb8jTdIjTd4jTfEjTfwjTQskTRwkTS0kTUAkTVEkTWAkTW4kTYEkTZkkTaMkTa0kTbQkTcIkTdokTfIkTQYlTRklTSwlTTolTUQlTVAlTVwlTWMlTXYlTYQlTZIlTaElTbElTcQlTc4lTd4lTeklTfUlTQUmTR0mTS0mTTcmTUcmTVomTXAmTX8mTYkmTZcmTZ4mTakmTbUmTc0mTeAmTfEmTQQnTQ4nTSQnTTcnTUgnTVsnTWInTWknTX8nTYonTZgnTasnTbInTcAnTdgnTeInTewnTQQoTRkoTSQoTTUoTUEoTVQoTV8oTWooTXgoTYcoTZUoTasoTcEoTdEoTeQoTfooTQgpTRkpTSgpTTspTUYpTU0pTWApTWspTXopTYYpTZUpTagpTcApTdApTeMpTfYpTQkqTRoqTSgqTTQqTUIqTVYqTWoqTX0qTYsqTZcqTacqTbIqTcMqTdcqTewqTfoqTRIrTSgrTS8rTTYrTUArTUsrTVkrTWorTYArTY4rTZwrTacrTbIrTcorTd0rTe4rTQEsTQwsTSQsTTUsTUosTV0sTXMsTXosTYgsTZMsTaksTb0sTdEsTeEsTewsTQItTRotTSUtTTYtTUwtTV8tTXItTX4tTY0tTZ4tTaktTbwtTdQtTeQtTfctTQYuTRQuTR4uTSUuTTguTUQuTU4uTWQuTXcuTYcuTZEuTZ8uTbMuTcQuTdcuTeouTf8uTQsvTRwvTTIvTUMvTVMvTWIvTXYvTYQvZVgCAAAAQ1pdcuAHAAAoS3RNEAFNKAJNuQJN0wJN2gNNIARNmQRNWAVNmQVNwgVNDQZNsAdNTwhNyAhN3AhNCwlNdQlNFgpNMApNRQpNrApNwApNQwtNpwtN2wxNjA1N0g1NIA5N7Q5N+g5NLA9NXg9Nbg9Nhg9NkQ9Npw9NwA9NNRBNUBBNfhBN0hBNoBFNqxFN6xFNDxJNUBJNjxJNnxJNvBJNyRJN7xJNWBNNHhVNvBVNnhZNZBdNfhdNlhhN2RhNURlNCxpNRhpNYBpNcxpNtRpNUxxN8hxNgx1NsB1Nqh5N1R5NPB9NUB9NkR9NECBNRSBNhyFNfCJNGiNNjyNNiSRNyiRN4iRN/CRNDSZNvSZNyCdN9CdNDihNsClNTCpNYCpNzSpN4SpNAitNuitNFCxNPyxNsyxNxyxNCi1NxC1NqS5N9C5NbC9lWAMAAABDRzFdcuEHAAAoSzlLSU2xAU1vA03HA03vA03XBU1FBk3EBk3FB00gCU31CU0UDE2MDE3GDE0vDU26DU3YDU3wDU1oDk2zDk3LDk0AD00HD006D01BD012D02eEE3hEE1eEU3JEU0pEk1qEk0xE01FE02SE02ZE02xE03KE03jFE3zFE1cFk3sF00nGE2DGE2rGE3tGk1qG01oHE3FHU2JHk2pIE0eIU1QIU1BIk1RIk3EI02mJU3TJU36JU0iJk08Jk1GKE3GKE3FKU2cKk3zK03WLE3ZLU0qLk1pLk18Lk3JLk3cLk1IL2VYAgAAAE4xXXLiBwAAKE0WFE0qFE1EFGVYAgAAAE4yXXLjBwAATUYUYVgDAAAAQ0cyXXLkBwAAKEs6S0pLl0u7TbIBTU0CTRwDTXADTbADTcgDTfADTdgFTUYGTVkGTcUGTf4GTcYHTSEJTT8JTfYJTRUMTY0MTccMTTANTbsNTdkNTeENTfENTWkOTbQOTcwOTQEPTQgPTTsPTUIPTU4PTVUPTXcPTZ8QTeIQTV8RTcoRTSoSTWsSTZYSTTITTUYTTZMTTZoTTbITTcsTTeQUTfQUTUEVTWUVTV0WTfgWTcUXTe0XTf0XTSgYTWgYTXYYTYQYTawYTe4aTQEbTWsbTaQbTWkcTcYdTecdTYoeTaogTR8hTUMhTVEhTUIiTVIiTZ8iTcMiTV0jTcUjTWYkTTIlTYolTaclTdQlTfslTSMmTT0mTUcoTXAoTccoTQApTcYpTZ0qTfQrTdcsTdotTQwuTSsuTWouTX0uTcouTd0uTUkvZVgCAAAATjRdcuUHAABNLxRhWAIAAABON11y5gcAAE1AFGFYAwAAAE5FMl1y5wcAAChNgQFNkgFNpAFN8wFNBAJNcAJNTgRNxQRNHQVNsgVNLAZNDwdNFAhNtQhNZAlN6AlNawpNIwtNogxN+wxNIg1NZQ1NDw5Nlg5NxQ5Ntw9N8Q9NjxBNBRFNgBFNGhJNIxJNZBJNhBJNARNNaRNNoxNNvBNN8xNNBBRNnRVNLBZNPRZNTxZNthZN2hZNGxdNoxdNBxlNQBlNfRlN0BlNNRpN1BpNtRtNtxxNDB5NfB5Nwx5N+x5NtR9NNCFNsSFN+yJNtyNNEyRNJCRN6SZNQCdNLShNESlNESpNuipNYStN5itNLSxNLi1Nli1Nuy5NFC9NOy9lWAQAAAAxSEgyXXLoBwAAKE0eAU02Ak3HAk3oA00uBE2nBE1mBU2nBU3QBU2+B00ZCU2DCU0kCk21C02aDU3KFU2sFk1yF02kGE3nGE1fGU0ZGk1UGk2BGk1hHE2+HU24Hk2fH00eIE1TIE0oI02dI02XJE3YJE3wJE0bJk3LJk3WJ00CKE2+KU0QK03IK00iLE0YLU3SLWVYBAAAADFISDFdcukHAAAoTRwBTTQCTcUCTeYDTSwETaUETWQFTaUFTc4FTbwHTRcJTYEJTSIKTbMLTZgNTcgVTaoWTXAXTaIYTeUYTV0ZTRcaTVIaTX8aTV8cTbwdTbYeTZ0fTRwgTVEgTSYjTZsjTZUkTdYkTe4kTRkmTckmTdQnTQAoTbwpTQ4rTcYrTSAsTRYtTdAtZVgCAAAAU0RdcuoHAAAoSwZNDQRNPgVNWQxNKQ5NshFNGBNNThNN+hNNrBRN0hVNxhhN8RlN6yBNCiJNRiRlWAMAAABPRzFdcusHAAAoS5ZLuk1MAk0bA02vA01YBk39Bk0+CU3gDU1ND01UD02VEk1AFU1kFU33Fk3EF038F01nGE11GE0AG02jG03mHU1CIU2eIk3CIk1cI01lJE0xJU2JJU1vKE3/KE0LLmVYAwAAADNIWl1y7AcAAChLtE1FBE0ABU0CBk2oBk2+Bk33Bk3LCU2hCk34Ck0OC03yC01SDE3ADE0YDU2CDU1eFU3+GE24GU2qGk1OG01kG02dG01lHU0xH02IH02HIE3kIE2nIU0DIk28Ik1vJk0jJ01+J02qKE3AKE35KE0nK01/K01yLE2oLE0BLU1LLU1jLk0xL02aL2VYAwAAAEhHMV1y7QcAAChLm0u/TVECTSADTbQDTV0GTQIHTUMJTUUVTWkVTfwWTckXTQEYTWwYTXoYTQUbTagbTesdTUchTaMiTcciTWEjTWokTTYlTY4lTXQoTQQpTRAuZVgDAAAAM0hCXXLuBwAAKEvqTVYBTeoBTYICTYwCTTQDTUwDTZYDTcEDTXUGTaIITYsLTW0MTZQVTZUWTS0XTTcXTU4YTUUdTSkgTV4gTf8gTcIhTfIiTaIkTawkTUMlTc0lTeEnTT8rTR0uTU0uTZAuZVgDAAAAM0hFXXLvBwAAKEsSTRcETUgFTWMMTbgUTdwVTdAYTfsZTfUgTRYiTVAkZVgCAAAAQ0JdcvAHAAAoSwRLHksqSzhLSEtYS2NLbkuCS5VLo0u5S8dL2kvlS+9NDAFNJAFNPgFNUQFNWwFNagFNfQFNjgFNnwFNsAFNxwFN2gFN5QFN7wFNAAJNEQJNJAJNPAJNSwJNWQJNbAJNfQJNhwJNmAJNpgJNtQJNzQJN4QJN9AJNBwNNGgNNLwNNRwNNUQNNXwNNbgNNfgNNkQNNmwNNrgNNvANNxgNN1gNN7gNNAQRNCwRNHARNNARNSgRNWwRNZQRNewRNhgRNlQRNrQRNwARN0QRN5ARN7wRNBQVNGAVNKQVNPAVNVAVNbAVNdwVNggVNlQVNrQVNvgVN1gVN5gVN8QVNBwZNHAZNJwZNOAZNRAZNVwZNZQZNcAZNegZNiQZNlwZNrQZNwwZN0wZN5gZN/AZNCgdNGwdNKgdNPQdNTwdNYgdNbQdNfAdNigdNmQdNrAdNxAdN1wdN6gdN/QdNEAhNIQhNLwhNOwhNSQhNXQhNcAhNgwhNkQhNnQhNpwhNsQhNwghN1ghN6whN+QhNBwlNHwlNLwlNPQlNSwlNVQlNYAlNcQlNiQlNlQlNoQlNrAlNuglN0AlN4wlN9AlNBwpNEgpNKgpNPwpNUwpNZgpNhQpNkApNpgpNugpNzgpN3ApN5wpN/QpNEwtNHgtNLwtNPQtNUQtNZAtNcAtNewtNhgtNkAtNowtNuwtNzgtN4QtN9wtNEwxNJgxNMgxNQQxNVwxNaAxNcgxNfQxNiwxNngxNrwxNxQxN1QxN6gxN9gxNBw1NHQ1NLg1NPg1NTQ1NYA1NcQ1NiA1NoA1NpQ1NrQ1NtA1NuQ1NwA1Nxg1NzA1N1w1N3w1N5g1N7w1N9w1N/w1NBQ5NCg5NHA5NJw5NLw5NNA5NPA5NRA5NSQ5NUQ5NWQ5NXg5NZw5Nbw5NdA5NfA5Ngg5Niw5Nkg5Nmw5Now5NqQ5Nsg5NuQ5NwQ5Nyg5N0Q5N2g5N4Q5N6Q5N9A5N/w5NBg9NDQ9NFQ9NHg9NIw9NKA9NMw9NOQ9NQA9NRw9NTA9NUw9NWg9NZQ9Nag9NdQ9NfA9Ngg9NjQ9NmA9NoQ9NrQ9Nsw9NvA9Nxw9Nzg9N1A9N3A9N5A9N7A9N9g9N/g9NBBBNDRBNFRBNHRBNJRBNMRBNPBBNQhBNShBNVhBNXBBNYRBNaRBNbxBNeBBNhBBNihBNlBBNnRBNpBBNrBBNshBNuxBNxBBNzBBN1xBN4BBN5xBN7xBN+BBNABFNChFNExFNGxFNJRFNLRFNNRFNPhFNRxFNUBFNWBFNXRFNZBFNbBFNdBFNfBFNhRFNixFNkxFNmhFNpRFNsBFNuBFNvxFNyBFN0BFN1hFN3xFN5RFN8RFN/hFNCxJNFhJNHxJNKBJNMBJNNhJNOxJNQBJNRhJNTBJNVxJNXxJNaRJNcRJNdxJNfxJNiRJNlBJNmxJNqhJNshJNuBJNwxJNzhJN1RJN3RJN4xJN6xJN9hJN/BJNBhNNDhNNFhNNHhNNJhNNKxNNMBNNNxNNPxNNRBNNTBNNVBNNXxNNZBNNchNNehNNghNNiRNNkRNNmBNNnxNNqBNNsBNNuBNNwRNNyRNN0RNN1xNN3xNN5RNN7hNN+BNNABRNCRRNqhRNvRRNyBRN1BRN4hRN8hRNAhVNDRVNGBVNLBVNPxVNTRVNYxVNcRVNhBVNjxVNmRVNuBVN0BVN6BVN+xVNBhZNFRZNKBZNORZNShZNWxZNchZNhRZNkBZNmhZNshZNwxZN1hZN5xZN9hZNBBdNFxdNKBdNMhdNQxdNURdNYBdNeBdNjBdNnxdNsBdNwxdN2BdN6xdN+xdNCRhNFxhNJhhNNhhNSRhNUxhNZhhNdBhNghhNkhhNqhhNuhhNxBhN1RhN7RhNAxlNFBlNHhlNMRlNPBlNTRlNZRlNeBlNiRlNnBlNpxlNvRlNyxlN3BlN7xlNBxpNHxpNMRpNQhpNWhpNbxpNjhpNmRpNrxpNxBpNzxpN4BpN7BpN/xpNFBtNIBtNLxtNPRtNUxtNaRtNeRtNjBtNohtNsBtNwRtN0BtN4xtN9RtNCBxNExxNIhxNLRxNPBxNTxxNZxxNehxNjRxNoBxNsxxNxBxN0hxN3hxN7BxNAB1NEx1NJh1NNB1NQB1NSh1NVB1Nah1NfR1Nkh1NoB1NrB1NxB1N1x1N5R1N8x1N/R1NCB5NGR5NJx5NMh5NPR5NSB5NVh5NZB5Ndx5NiB5Nmx5Nph5Nvh5Nzx5N4x5N9h5NFR9NIB9NNh9NSh9NXh9NbB9Ndx9NjR9NpR9NsB9NwR9Nzx9N4h9N9R9NASBNDCBNJCBNLiBNQSBNWSBNYyBNdiBNjCBNqCBNuCBNxCBN0yBN6SBN+iBNBCFNDyFNHSFNMCFNQSFNTyFNYiFNdSFNgSFNliFNrCFNvSFNxyFN0yFN5iFN8iFNCCJNGyJNJiJNMiJNQCJNUCJNYCJNayJNdiJNiiJNnSJNqyJNwSJNzyJN4iJN7SJN9yJNFiNNLiNNSCNNWyNNaSNNeCNNiyNNoyNNsiNNwyNN1iNN4iNN9SNNACRNDyRNICRNMSRNRCRNVSRNZCRNciRNhSRNnSRNpyRNuCRNxiRN3iRN9iRNCiVNHSVNMCVNPiVNSCVNVCVNZyVNeiVNiCVNliVNpSVNtSVNyCVN0iVN4iVN7SVN+SVNCSZNISZNMSZNOyZNSyZNXiZNdCZNgyZNjSZNoiZNrSZNuSZN0SZN5CZN9SZNCCdNEidNKCdNOydNTCdNbSdNgydNjidNnCdNtidNxCdN3CdN5idN8CdNCChNHShNKChNOShNRShNWChNYyhNbihNfChNiyhNmShNryhNxShN1ShN6ChN/ihNDClNHSlNLClNPylNUSlNZClNbylNfilNiilNmSlNrClNxClN1ClN5ylN+ilNDSpNHipNLCpNOCpNRipNWipNbipNgSpNjypNmypNqypNtipNxypN2ypN8CpN/ipNFitNOitNRCtNTytNXStNbitNhCtNkitNoCtNqytNtitNzitN4StN8itNBSxNECxNKCxNOSxNTixNYSxNfixNjCxNlyxNrSxNwSxN1SxN5SxN8CxNBi1NHi1NKS1NOi1NUC1NYy1Ndi1Ngi1NkS1Noi1NrS1NwC1N2C1N6C1N+y1NCi5NGC5NKS5NPC5NSC5NUi5NaC5Ney5Niy5NlS5Noy5Nty5NyC5N2y5N7i5NAy9NDy9NIC9NNi9NRy9NVy9NZi9Nei9NiS9lWAIAAABDQV1y8QcAAChLAUsUSxtLJ0s1S0VLVUtgS2tLf0uSS6BLtkvES9dL4kvsS/tNAgFNCQFNIQFNNAFNOwFNTgFNWAFNZwFNegFNiwFNnAFNrQFNvQFNxAFN1wFN4gFN7AFN/QFNDgJNIQJNOQJNSAJNVgJNaQJNegJNhAJNjgJNlQJNowJNsgJNygJN3gJN8QJNBANNFwNNJQNNLANNNgNNPQNNRANNTgNNXANNawNNewNNjgNNmANNqwNNuQNNwwNN0wNN6wNN/gNNCARNGQRNMQRNRwRNWARNYgRNcQRNeARNgwRNkgRNqgRNvQRNzgRN4QRN7ARNAgVNFQVNJgVNOQVNSgVNUQVNaQVNdAVNfwVNkgVNqgVNuwVN0wVN4wVN7gVNBAZNGQZNJAZNNQZNQQZNVAZNYgZNbQZNdwZNhgZNlAZNqgZNwAZN0AZN4wZN+QZNBwdNGAdNJwdNOgdNRQdNTAdNXwdNagdNeQdNhwdNlgdNqQdNwQdN1AdN5wdN+gdNDQhNHghNLAhNOAhNRghNWghNbQhNgAhNjghNmghNpAhNrghNvwhN0whN6AhN9ghNBAlNHAlNLAlNOglNSAlNUglNXQlNbglNhglNkglNnglNqQlNtwlNzQlN4AlN8QlNBApNDwpNJwpNPApNUApNYwpNdApNewpNggpNjQpNowpNtwpNywpN2QpN5ApN+gpNEAtNGwtNLAtNOgtNTgtNYQtNbQtNeAtNgwtNjQtNoAtNuAtNywtN3gtN9AtNAgxNCQxNEAxNIwxNLwxNPgxNVAxNZQxNbwxNegxNiAxNmwxNrAxNwgxN0gxN5wxN8wxNBA1NGg1NKw1NOw1NSg1NXQ1Nbg1NhA1NnQ1Nog1Nqg1NsQ1Ntg1NvQ1Nww1NyQ1N1A1N3A1N4w1N7A1N9A1N/A1NAg5NBw5NEQ5NFQ5NGQ5NJA5NLA5NMQ5NOQ5NQQ5NRg5NTg5NVg5NWw5NZA5NbA5NcQ5NeQ5Nfw5NiA5Njw5NmA5NoA5Npg5Nrw5Ntg5Nvg5Nxw5Nzg5N0w5N1w5N3g5N5g5N8Q5N/A5NAw9NCg9NEg9NGw9NIA9NJQ9NMA9NNg9NPQ9NRA9NSQ9NUA9NVw9NYg9NZw9Ncg9NeQ9Nfw9Nig9NlQ9Nng9Nqg9NsA9NuQ9NxA9Nyw9N0Q9N2Q9N4Q9N6Q9N8w9N+w9NARBNChBNEhBNGhBNIhBNKhBNLhBNORBNPxBNRxBNUxBNWRBNXhBNZhBNbBBNdRBNgRBNhxBNkRBNmhBNoRBNqRBNrxBNuBBNwRBNyRBN1BBN3RBN5BBN7BBN9RBN/RBNBxFNEBFNGBFNHhFNIhFNKhFNMhFNOxFNRBFNTRFNVRFNWhFNYRFNaRFNcRFNeRFNghFNiBFNkBFNlxFNohFNrRFNtRFNvBFNxRFNzRFN0xFN3BFN4hFN7hFN9xFN+xFNBBJNCBJNExJNHBJNJRJNLRJNMxJNOBJNPRJNQxJNSRJNVBJNXBJNZhJNbhJNdBJNfBJNhhJNkRJNmBJNoxJNpxJNrxJNtRJNwBJNyxJN0hJN2hJN4BJN6BJN8xJN+RJNAxNNCxNNExNNGxNNIxNNKBNNLRNNNBNNPBNNQRNNSRNNURNNXBNNYRNNaxNNbxNNdxNNfxNNhhNNjhNNlRNNnBNNpRNNrRNNtRNNvhNNxhNNzhNN1BNN3BNN4hNN6xNN9RNN/RNNBhRNpxRNuhRNxRRN0RRN3xRN7xRN/xRNChVNFRVNKRVNPBVNShVNYBVNbhVNgRVNjBVNlhVNpxVNrhVNtRVNzRVN3hVN5RVN+BVNAxZNEhZNJRZNNhZNRxZNWBZNaBZNbxZNghZNjRZNlxZNrxZNwBZN0xZN5BZN8xZNARdNFBdNJRdNLxdNORdNQBdNThdNXRdNdRdNiRdNnBdNrRdNwBdNzhdN1RdN4RdN6BdN+BdNBhhNFBhNIxhNMxhNRhhNUBhNYxhNcRhNfxhNjxhNpxhNtxhNwRhN0hhN6hhNABlNERlNGxlNJxlNLhlNORlNShlNYhlNdRlNhhlNmRlNpBlNuhlNyBlN2RlN7BlN/RlNBBpNHBpNJxpNLhpNPxpNVxpNbBpNhBpNixpNlhpNrBpNwRpNzBpN3RpN6RpN/BpNChtNERtNHRtNLBtNOhtNUBtNZhtNdhtNiRtNnxtNrRtNvhtNzRtN4BtN6xtN8htNBRxNEBxNHxxNKhxNORxNTBxNZBxNdxxNihxNnRxNsBxNwRxNzxxN2xxN6RxN/RxNEB1NIx1NMR1NPR1NRx1NUR1NZx1Neh1Njx1NnR1NqR1NwR1N1B1N4h1N8B1N+h1NBR5NFh5NJB5NLx5NOh5NRR5NUx5NYR5NdB5NhR5NmB5Nox5Nux5NzB5N4B5N8x5NBB9NCx9NEh9NHR9NMx9NRx9NWx9NaR9NdB9Nih9Noh9NrR9Nvh9NzB9N3x9N8h9N/h9NCSBNISBNKyBNPiBNViBNYCBNcyBNiSBNlyBNniBNpSBNtSBNwSBN0CBN5iBN9yBNASFNDCFNGiFNLSFNPiFNTCFNXyFNciFNfiFNkyFNqSFNuiFNxCFN0CFN4yFN7iFNBSJNGCJNIyJNLyJNPSJNTSJNXSJNaCJNcyJNhyJNmiJNqCJNviJNzCJN3yJN6iJN9CJNBSNNDCNNEyNNKyNNPiNNRSNNWCNNZiNNdSNNiCNNoCNNryNNwCNN0yNN3yNN8iNN/SNNDCRNHSRNLiRNQSRNUiRNYSRNbyRNgiRNmiRNpCRNriRNtSRNwyRN2yRN8yRNByVNGiVNLSVNOyVNRSVNUSVNXSVNZCVNdyVNhSVNkyVNoiVNsiVNxSVNzyVN3yVN6iVN9iVNBiZNHiZNLiZNOCZNSCZNWyZNcSZNgCZNiiZNmCZNnyZNqiZNtiZNziZN4SZN8iZNBSdNDydNJSdNOCdNSSdNXCdNYydNaidNgCdNiydNmSdNrCdNsydNwSdN2SdN4ydN7SdNBShNGihNJShNNihNQihNVShNYChNayhNeShNiChNlihNrChNwihN0ihN5ShN+yhNCSlNGilNKSlNPClNRylNTilNYSlNbClNeylNhylNlilNqSlNwSlN0SlN5ClN9ylNCipNGypNKSpNNSpNQypNVypNaypNfipNjCpNmCpNqCpNsypNxCpN2CpN7SpN+ypNEytNKStNMCtNNytNQStNTCtNWitNaytNgStNjytNnStNqCtNsytNyytN3itN7ytNAixNDSxNJSxNNixNSyxNXixNdCxNeyxNiSxNlCxNqixNvixN0ixN4ixN7SxNAy1NGy1NJi1NNy1NTS1NYC1Ncy1Nfy1Nji1Nny1Nqi1NvS1N1S1N5S1N+C1NBy5NFS5NHy5NJi5NOS5NRS5NTy5NZS5NeC5NiC5Nki5NoC5NtC5NxS5N2C5N6y5NAC9NDC9NHS9NMy9NRC9NVC9NYy9Ndy9NhS9lWAQAAAAxSEUyXXLyBwAAKE2IAU2ZAU36AU0LAk13Ak1VBE0bCE28CE1rCU2pDE2kFU0zFk1EFk29Fk3hFk0iF02qF00OGU1HGU08Gk2+HE0THk07IU0CI00aJE0rJE0YKk3BKk1oK03CLmVYAwAAAE5IMV1y8wcAAChNEQFNKQJNugJN2wNNIQRNmgRNWQVNmgVNwwVNsQdNDAlNdglNFwpNqAtNjQ1NIQ5N7g5NLQ9NXw9Nbw9Nhw9Nkg9NwQ9NNhBNEBJNURJNoBJNvRJN8BJNWRNNvRVNnxZNZRdNlxhN2hhNUhlNDBpNRxpNdBpNVBxNsR1Nqx5Nkh9NESBNRiBNGyNNkCNNiiRNyyRN4yRNDiZNviZNySdN9SdNsSlNAytNuytNFSxNCy1NxS1lWAMAAABOSDJdcvQHAAAoTRIBTSoCTbsCTdwDTSIETZsETVoFTZsFTcQFTbIHTQ0JTXcJTRgKTakLTY4NTSIOTe8OTS4PTWAPTXAPTYgPTZMPTcIPTTcQTRESTVISTaESTb4STfESTVoTTb4VTaAWTWYXTZgYTdsYTVMZTQ0aTUgaTXUaTVUcTbIdTaweTZMfTRIgTUcgTRwjTZEjTYskTcwkTeQkTQ8mTb8mTconTfYnTbIpTQQrTbwrTRYsTQwtTcYtZVgCAAAAQ0RdcvUHAAAoSyxLpUvxTQ4BTV0BTX8BTZABTfEBTQICTSYCTT4CTW4CTZoCTagCTbcCTVMDTWEDTdgDTR4ETTYETUwETWcETYgETZcETfEETVYFTZcFTcAFTfMFTXwGTZkGTa8GTegGTR0HTW8HTYwHTa4HTRIITT0ITYUITbMITQkJTWIJTXMJTbwJTRQKTZIKTdAKTekKTf8KTaULTeMLTTQMTUMMTaAMTbEMTQkNTUANTXMNTYoNTa8NTegNTR4OTWAOTYQOTY0OTZQOTasOTcMOTdwOTesOTRcPTSoPTVwPTWwPTYQPTY8PTZoPTbUPTb4PTckPTQYQTTMQTXEQTZYQTbQQTb0QTdkQTfEQTQwRTTcRTUARTUkRTX4RTZURTboRTcERTdgRTfMRTQASTQ0STRgSTSESTU4STZ0STboSTdASTe0STVYTTYQTTaETTboTTecTTQIUTdYUTU8VTZsVTboVTQgWTSoWTTsWTZwWTbQWTdgWTekWTRkXTUUXTVMXTWIXTaEXTQsYTRkYTZQYTdcYTe8YTQUZTT4ZTU8ZTakZTb8ZTQkaTTMaTUQaTXEaTZsaTSIbTT8bTVUbTY4bTcMbTRUcTS8cTVEcTbUcTeAcTSgdTVYdTa4dTQoeTRseTageTSIfTWAfTXkfTY8fTQ4gTUMgTXggTcYgTdUgTTIhTZghTfQhTTQiTa0iTfkiTRgjTWsjTY0jTaUjTQIkTREkTSIkTVckTYckTbokTcgkTeAkTXwlTZglTQsmTWAmTXYmTY8mTbsmTRQnTW8nTbgnTcYnTfInTX4oTZsoTbEoTeooTR8pTXEpTYwpTa4pTQ8qTToqTYMqTbgqTQArTRgrTV8rTXArTbgrTRIsTWMsTZksTfIsTQgtTTwtTYQtTcItTf0tTVQuTbkuTSIvTVkvTYsvZVgEAAAAMkhHMl1y9gcAAChLQktSS51LwU26AU1TAk0iA014A022A03QA034A03gBU1OBk1fBk3NBk0EB03OB00pCU1FCU3+CU0dDE2VDE3PDE04DU3sFE38FE1HFU1rFU1lFk3+Fk3LF031F00DGE0wGE1uGE18GE2MGE20GE32Gk0HG01zG02qG01xHE3OHU3tHU2SHk2yIE0nIU1JIU1ZIU1KIk1aIk2lIk3JIk1jI03NI01sJE04JU2QJU2vJU3cJU0DJk0rJk1FJk1PKE12KE3PKE0GKU3OKU2lKk38K03fLE3iLU0SLk0zLk1yLk2FLk3SLk3lLk1RL2VYBAAAADJIRzFdcvcHAAAoSz9LT023AU11A03NA032A03dBU1MBk3KBk3MB00mCU38CU0bDE2TDE3MDE01DU3pFE35FE1iFk3yF00tGE2JGE2xGE30Gk1wG01vHE3MHU2QHk2vIE0lIU1XIU1HIk1XIk3LI02sJU3ZJU0AJk0oJk1CJk1NKE3MKE3LKU2iKk36K03cLE3fLU0xLk1wLk2CLk3QLk3jLk1OL2VYAgAAAE45XXL4BwAATT4UYVgDAAAATzMnXXL5BwAAKE0SFE0mFE06FGVYAwAAAEMyJ11y+gcAAChNExRNJxRNOxRldYdVA3Zkd3L7BwAATZsviX2HVQ5zdXJmYWNlRGlzcGxheXL8BwAATZsviX2HVQVjb2xvcnL9BwAATZsvSwR9cv4HAAAoSwhdcv8HAAAoTQQiTQUiTQYiTQciTQgiTQkiTQoiTQsiTQwiTQ0iTQ4iTQ8iTRAiTREiTRIiTRMiTRQiTRUiTRYiTRciTRgiTRkiTRoiTRsiTRwiTR0iTR4iTR8iTSAiTSEiTSIiTSMiTSQiTSUiTSYiTSciTSgiTSkiTSoiTSsiTSwiTS0iTS4iTS8iTTAiTTEiTTIiTTMiTTQiTTUiTTYiTTciTTgiTTkiTToiTTsiTTwiTT0iTT4iTT8iTUAiTUEiTUIiTUMiTUQiTUUiTUYiTUciTUgiTUkiTUoiTUsiTUwiTU0iTU4iTU8iTVAiTVEiTVIiTVMiTVQiTVUiTVYiTVciTVgiTVkiTVoiTVsiTVwiTV0iTV4iTV8iTWAiTWEiTWIiTWMiTWQiTWUiTWYiTWciTWgiTWkiTWoiTWsiTWwiTW0iTW4iTW8iTXAiTXEiTXIiTXMiTXQiTXUiTXYiTXciTXgiTXkiTXoiTXsiTXwiTX0iTX4iTX8iTYAiTYEiTYIiTYMiTYQiTYUiTYYiTYciTYgiTYkiTYoiTYsiTYwiTY0iTY4iTY8iTZAiTZEiTZIiTZMiTZQiTZUiTZYiTZciTZgiTZkiTZoiTZsiTZwiTZ0iTZ4iTZ8iTaAiTaEiTaIiTaMiTaQiTaUiTaYiTaciTagiTakiTaoiTasiTawiTa0iTa4iTa8iTbAiTbEiTbIiTbMiTbQiTbUiTbYiTbciTbgiTbkiTboiTbsiTbwiTb0iTb4iTb8iTcAiTcEiTcIiTcMiTcQiTcUiTcYiTcciTcgiTckiTcoiTcsiTcwiTc0iTc4iTc8iTdAiTdEiTdIiTdMiTdQiTdUiTdYiTdciTdgiTdkiTdoiTdsiTdwiTd0iTd4iTd8iTeAiTeEiTeIiTeMiTeQiTeUiTeYiTeciTegiTekiTeoiTesiTewiTe0iTe4iTe8iTfAiTfEiTfIiTfMiTfQiTfUiTfYiTfciTfgiTfkiTfoiTfsiTfwiTf0iTf4iTf8iTQAjTQEjTQIjTQMjTQQjTQUjTQYjTQcjTQgjTQkjTQojTQsjTQwjTQ0jTQ4jTQ8jTRAjTREjTRIjTRMjTRQjTRUjTRYjTRcjTRgjTRkjTRojTRsjTRwjTR0jTR4jTR8jTSAjTSEjTSIjTSMjTSQjTSUjTSYjTScjTSgjTSkjTSojTSsjTSwjTS0jTS4jTS8jTTAjTTEjTTIjTTMjTTQjTTUjTTYjTTcjTTgjTTkjTTojTTsjTTwjTT0jTT4jTT8jTUAjTUEjTUIjTUMjTUQjTUUjTUYjTUcjTUgjTUkjTUojTUsjTUwjTU0jTU4jTU8jTVAjTVEjTVIjTVMjTVQjTVUjTVYjTVcjTVgjTVkjTVojTVsjTVwjTV0jTV4jTV8jTWAjTWEjTWIjTWMjTWQjTWUjTWYjTWcjTWgjTWkjTWojTWsjTWwjTW0jTW4jTW8jTXAjTXEjTXIjTXMjTXQjTXUjTXYjTXcjTXgjTXkjTXojTXsjTXwjTX0jTX4jTX8jTYAjTYEjTYIjTYMjTYQjTYUjTYYjTYcjTYgjTYkjTYojTYsjTYwjTY0jTY4jTY8jTZAjTZEjTZIjTZMjTZQjTZUjTZYjTZcjTZgjTZkjTZojTZsjTZwjTZ0jTZ4jTZ8jTaAjTaEjTaIjTaMjTaQjTaUjTaYjTacjTagjTakjTaojTasjTawjTa0jTa4jTa8jTbAjTbEjTbIjTbMjTbQjTbUjTbYjTbcjTbgjTbkjTbojTbsjTbwjTb0jTb4jTb8jTcAjTcEjTcIjTcMjTcQjTcUjTcYjTccjTcgjTckjTcojTcsjTcwjTc0jTc4jTc8jTdAjTdEjTdIjTdMjTdQjTdUjTdYjTdcjTdgjTdkjTdojTdsjTdwjTd0jTd4jTd8jTeAjTeEjTeIjTeMjTeQjTeUjTeYjTecjTegjTekjTeojTesjTewjTe0jTe4jTe8jTfAjTfEjTfIjTfMjTfQjTfUjTfYjTfcjTfgjTfkjTfojTfsjTfwjTf0jTf4jTf8jTQAkTQEkTQIkTQMkTQQkTQUkTQYkTQckTQgkTQkkTQokTQskTQwkTQ0kTQ4kTQ8kTRAkTREkTRIkTRMkTRQkTRUkTRYkTRckTRgkTRkkTRokTRskTRwkTR0kTR4kTR8kTSAkTSEkTSIkTSMkTSQkTSUkTSYkTSckTSgkTSkkTSokTSskTSwkTS0kTS4kTS8kTTAkTTEkTTIkTTMkTTQkTTUkTTYkTTckTTgkTTkkTTokTTskTTwkTT0kTT4kTT8kTUAkTUEkTUIkTUMkTUQkTUUkTUYkTUckTUgkTUkkTUokTUskTUwkTU0kTU4kTU8kTVAkTVEkTVIkTVMkTVQkTVUkTVYkTVckTVgkTVkkTVokTVskTVwkTV0kTV4kTV8kTWAkTWEkTWIkTWMkTWQkTWUkTWYkTWckTWgkTWkkTWokTWskTWwkTW0kTW4kTW8kTXAkTXEkTXIkTXMkTXQkTXUkTXYkTXckTXgkTXkkTXokTXskTXwkTX0kTX4kTX8kTYAkTYEkTYIkTYMkTYQkTYUkTYYkTYckTYgkTYkkTYokTYskTYwkTY0kTY4kTY8kTZAkTZEkTZIkTZMkTZQkTZUkTZYkTZckTZgkTZkkTZokTZskTZwkTZ0kTZ4kTZ8kTaAkTaEkTaIkTaMkTaQkTaUkTaYkTackTagkTakkTaokTaskTawkTa0kTa4kTa8kTbAkTbEkTbIkTbMkTbQkTbUkTbYkTbckTbgkTbkkTbokTbskTbwkTb0kTb4kTb8kTcAkTcEkTcIkTcMkTcQkTcUkTcYkTcckTcgkTckkTcokTcskTcwkTc0kTc4kTc8kTdAkTdEkTdIkTdMkTdQkTdUkTdYkTdckTdgkTdkkTdokTdskTdwkTd0kTd4kTd8kTeAkTeEkTeIkTeMkTeQkTeUkTeYkTeckTegkTekkTeokTeskTewkTe0kTe4kTe8kTfAkTfEkTfIkTfMkTfQkTfUkTfYkTfckTfgkTfkkTfokTfskTfwkTf0kTf4kTf8kTQAlTQElTQIlTQMlTQQlTQUlTQYlTQclTQglTQklTQolTQslTQwlTQ0lTQ4lTQ8lTRAlTRElTRIlTRMlTRQlTRUlTRYlTRclTRglTRklTRolTRslTRwlTR0lTR4lTR8lTSAlTSElTSIlTSMlTSQlTSUlTSYlTSclTSglTSklTSolTSslTSwlTS0lTS4lTS8lTTAlTTElTTIlTTMlTTQlTTUlTTYlTTclTTglTTklTTolTTslTTwlTT0lTT4lTT8lTUAlTUElTUIlTUMlTUQlTUUlTUYlTUclTUglTUklTUolTUslTUwlTU0lTU4lTU8lTVAlTVElTVIlTVMlTVQlTVUlTVYlTVclTVglTVklTVolTVslTVwlTV0lTV4lTV8lTWAlTWElTWIlTWMlTWQlTWUlTWYlTWclTWglTWklTWolTWslTWwlTW0lTW4lTW8lTXAlTXElTXIlTXMlTXQlTXUlTXYlTXclTXglTXklTXolTXslTXwlTX0lTX4lTX8lTYAlTYElTYIlTYMlTYQlTYUlTYYlTYclTYglTYklTYolTYslTYwlTY0lTY4lTY8lTZAlTZElTZIlTZMlTZQlTZUlTZYlTZclTZglTZklTZolTZslTZwlTZ0lTZ4lTZ8lTaAlTaElTaIlTaMlTaQlTaUlTaYlTaclTaglTaklTaolTaslTawlTa0lTa4lTa8lTbAlTbElTbIlTbMlTbQlTbUlTbYlTbclTbglTbklTbolTbslTbwlTb0lTb4lTb8lTcAlTcElTcIlTcMlTcQlTcUlTcYlTcclTcglTcklTcolTcslTcwlTc0lTc4lTc8lTdAlTdElTdIlTdMlTdQlTdUlTdYlTdclTdglTdklTdolTdslTdwlTd0lTd4lTd8lTeAlTeElTeIlTeMlTeQlTeUlTeYlTeclTeglTeklTeolTeslZShN7CVN7SVN7iVN7yVN8CVN8SVN8iVN8yVN9CVN9SVN9iVN9yVN+CVN+SVN+iVN+yVN/CVN/SVN/iVN/yVNACZNASZNAiZNAyZNBCZNBSZNBiZNByZNCCZNCSZNCiZNCyZNDCZNDSZNDiZNDyZNECZNESZNEiZNEyZNFCZNFSZNFiZNFyZNGCZNGSZNGiZNGyZNHCZNHSZNHiZNHyZNICZNISZNIiZNIyZNJCZNJSZNJiZNJyZNKCZNKSZNKiZNKyZNLCZNLSZNLiZNLyZNMCZNMSZNMiZNMyZNNCZNNSZNNiZNNyZNOCZNOSZNOiZNOyZNPCZNPSZNPiZNPyZNQCZNQSZNQiZNQyZNRCZNRSZNRiZNRyZNSCZNSSZNSiZNSyZNTCZNTSZNTiZNTyZNUCZNUSZNUiZNUyZNVCZNVSZNViZNVyZNWCZNWSZNWiZNWyZNXCZNXSZNXiZNXyZNYCZNYSZNYiZNYyZNZCZNZSZNZiZNZyZNaCZNaSZNaiZNayZNbCZNbSZNbiZNbyZNcCZNcSZNciZNcyZNdCZNdSZNdiZNdyZNeCZNeSZNeiZNeyZNfCZNfSZNfiZNfyZNgCZNgSZNgiZNgyZNhCZNhSZNhiZNhyZNiCZNiSZNiiZNiyZNjCZNjSZNjiZNjyZNkCZNkSZNkiZNkyZNlCZNlSZNliZNlyZNmCZNmSZNmiZNmyZNnCZNnSZNniZNnyZNoCZNoSZNoiZNoyZNpCZNpSZNpiZNpyZNqCZNqSZNqiZNqyZNrCZNrSZNriZNryZNsCZNsSZNsiZNsyZNtCZNtSZNtiZNtyZNuCZNuSZNuiZNuyZNvCZNvSZNviZNvyZNwCZNwSZNwiZNwyZNxCZNxSZNxiZNxyZNyCZNySZNyiZNyyZNzCZNzSZNziZNzyZN0CZN0SZN0iZN0yZN1CZN1SZN1iZN1yZN2CZN2SZN2iZN2yZN3CZN3SZN3iZN3yZN4CZN4SZN4iZN4yZN5CZN5SZN5iZN5yZN6CZN6SZN6iZN6yZN7CZN7SZN7iZN7yZN8CZN8SZN8iZN8yZN9CZN9SZN9iZN9yZN+CZN+SZN+iZN+yZN/CZN/SZN/iZN/yZNACdNASdNAidNAydNBCdNBSdNBidNBydNCCdNCSdNCidNCydNDCdNDSdNDidNDydNECdNESdNEidNEydNFCdNFSdNFidNFydNGCdNGSdNGidNGydNHCdNHSdNHidNHydNICdNISdNIidNIydNJCdNJSdNJidNJydNKCdNKSdNKidNKydNLCdNLSdNLidNLydNMCdNMSdNMidNMydNNCdNNSdNNidNNydNOCdNOSdNOidNOydNPCdNPSdNPidNPydNQCdNQSdNQidNQydNRCdNRSdNRidNRydNSCdNSSdNSidNSydNTCdNTSdNTidNTydNUCdNUSdNUidNUydNVCdNVSdNVidNVydNWCdNWSdNWidNWydNXCdNXSdNXidNXydNYCdNYSdNYidNYydNZCdNZSdNZidNZydNaCdNaSdNaidNaydNbCdNbSdNbidNbydNcCdNcSdNcidNcydNdCdNdSdNdidNdydNeCdNeSdNeidNeydNfCdNfSdNfidNfydNgCdNgSdNgidNgydNhCdNhSdNhidNhydNiCdNiSdNiidNiydNjCdNjSdNjidNjydNkCdNkSdNkidNkydNlCdNlSdNlidNlydNmCdNmSdNmidNmydNnCdNnSdNnidNnydNoCdNoSdNoidNoydNpCdNpSdNpidNpydNqCdNqSdNqidNqydNrCdNrSdNridNrydNsCdNsSdNsidNsydNtCdNtSdNtidNtydNuCdNuSdNuidNuydNvCdNvSdNvidNvydNwCdNwSdNwidNwydNxCdNxSdNxidNxydNyCdNySdNyidNyydNzCdNzSdNzidNzydN0CdN0SdN0idN0ydN1CdN1SdN1idN1ydN2CdN2SdN2idN2ydN3CdN3SdN3idN3ydN4CdN4SdN4idN4ydN5CdN5SdN5idN5ydN6CdN6SdN6idN6ydN7CdN7SdN7idN7ydN8CdN8SdN8idN8ydN9CdN9SdN9idN9ydN+CdN+SdN+idN+ydN/CdN/SdN/idN/ydNAChNAShNAihNAyhNBChNBShNBihNByhNCChNCShNCihNCyhNDChNDShNDihNDyhNEChNEShNEihNEyhNFChNFShNFihNFyhNGChNGShNGihNGyhNHChNHShNHihNHyhNIChNIShNIihNIyhNJChNJShNJihNJyhNKChNKShNKihNKyhNLChNLShNLihNLyhNMChNMShNMihNMyhNNChNNShNNihNNyhNOChNOShNOihNOyhNPChNPShNPihNPyhNQChNQShNQihNQyhNRChNRShNRihNRyhNSChNSShNSihNSyhNTChNTShNTihNTyhNUChNUShNUihNUyhNVChNVShNVihNVyhNWChNWShNWihNWyhNXChNXShNXihNXyhNYChNYShNYihNYyhNZChNZShNZihNZyhNaChNaShNaihNayhNbChNbShNbihNbyhNcChNcShNcihNcyhNdChNdShNdihNdyhNeChNeShNeihNeyhNfChNfShNfihNfyhNgChNgShNgihNgyhNhChNhShNhihNhyhNiChNiShNiihNiyhNjChNjShNjihNjyhNkChNkShNkihNkyhNlChNlShNlihNlyhNmChNmShNmihNmyhNnChNnShNnihNnyhNoChNoShNoihNoyhNpChNpShNpihNpyhNqChNqShNqihNqyhNrChNrShNrihNryhNsChNsShNsihNsyhNtChNtShNtihNtyhNuChNuShNuihNuyhNvChNvShNvihNvyhNwChNwShNwihNwyhNxChNxShNxihNxyhNyChNyShNyihNyyhNzChNzShNzihNzyhN0ChN0ShN0ihN0yhN1ChN1ShN1ihN1yhN2ChN2ShN2ihN2yhN3ChN3ShN3ihN3yhN4ChN4ShN4ihN4yhN5ChN5ShN5ihN5yhN6ChN6ShN6ihN6yhN7ChN7ShN7ihN7yhN8ChN8ShN8ihN8yhN9ChN9ShN9ihN9yhN+ChN+ShN+ihN+yhN/ChN/ShN/ihN/yhNAClNASlNAilNAylNBClNBSlNBilNBylNCClNCSlNCilNCylNDClNDSlNDilNDylNEClNESlNEilNEylNFClNFSlNFilNFylNGClNGSlNGilNGylNHClNHSlNHilNHylNIClNISlNIilNIylNJClNJSlNJilNJylNKClNKSlNKilNKylNLClNLSlNLilNLylNMClNMSlNMilNMylNNClNNSlNNilNNylNOClNOSlNOilNOylNPClNPSlNPilNPylNQClNQSlNQilNQylNRClNRSlNRilNRylNSClNSSlNSilNSylNTClNTSlNTilNTylNUClNUSlNUilNUylNVClNVSlNVilNVylNWClNWSlNWilNWylNXClNXSlNXilNXylNYClNYSlNYilNYylNZClNZSlNZilNZylNaClNaSlNailNaylNbClNbSlNbilNbylNcClNcSlNcilNcylNdClNdSlNdilNdylNeClNeSlNeilNeylNfClNfSlNfilNfylNgClNgSlNgilNgylNhClNhSlNhilNhylNiClNiSlNiilNiylNjClNjSlNjilNjylNkClNkSlNkilNkylNlClNlSlNlilNlylNmClNmSlNmilNmylNnClNnSlNnilNnylNoClNoSlNoilNoylNpClNpSlNpilNpylNqClNqSlNqilNqylNrClNrSlNrilNrylNsClNsSlNsilNsylNtClNtSlNtilNtylNuClNuSlNuilNuylNvClNvSlNvilNvylNwClNwSlNwilNwylNxClNxSlNxilNxylNyClNySlNyilNyylNzClNzSlNzilNzylN0ClN0SlN0ilN0yllKE3UKU3VKU3WKU3XKU3YKU3ZKU3aKU3bKU3cKU3dKU3eKU3fKU3gKU3hKU3iKU3jKU3kKU3lKU3mKU3nKU3oKU3pKU3qKU3rKU3sKU3tKU3uKU3vKU3wKU3xKU3yKU3zKU30KU31KU32KU33KU34KU35KU36KU37KU38KU39KU3+KU3/KU0AKk0BKk0CKk0DKk0EKk0FKk0GKk0HKk0IKk0JKk0KKk0LKk0MKk0NKk0OKk0PKk0QKk0RKk0SKk0TKk0UKk0VKk0WKk0XKk0YKk0ZKk0aKk0bKk0cKk0dKk0eKk0fKk0gKk0hKk0iKk0jKk0kKk0lKk0mKk0nKk0oKk0pKk0qKk0rKk0sKk0tKk0uKk0vKk0wKk0xKk0yKk0zKk00Kk01Kk02Kk03Kk04Kk05Kk06Kk07Kk08Kk09Kk0+Kk0/Kk1AKk1BKk1CKk1DKk1EKk1FKk1GKk1HKk1IKk1JKk1KKk1LKk1MKk1NKk1OKk1PKk1QKk1RKk1SKk1TKk1UKk1VKk1WKk1XKk1YKk1ZKk1aKk1bKk1cKk1dKk1eKk1fKk1gKk1hKk1iKk1jKk1kKk1lKk1mKk1nKk1oKk1pKk1qKk1rKk1sKk1tKk1uKk1vKk1wKk1xKk1yKk1zKk10Kk11Kk12Kk13Kk14Kk15Kk16Kk17Kk18Kk19Kk1+Kk1/Kk2AKk2BKk2CKk2DKk2EKk2FKk2GKk2HKk2IKk2JKk2KKk2LKk2MKk2NKk2OKk2PKk2QKk2RKk2SKk2TKk2UKk2VKk2WKk2XKk2YKk2ZKk2aKk2bKk2cKk2dKk2eKk2fKk2gKk2hKk2iKk2jKk2kKk2lKk2mKk2nKk2oKk2pKk2qKk2rKk2sKk2tKk2uKk2vKk2wKk2xKk2yKk2zKk20Kk21Kk22Kk23Kk24Kk25Kk26Kk27Kk28Kk29Kk2+Kk2/Kk3AKk3BKk3CKk3DKk3EKk3FKk3GKk3HKk3IKk3JKk3KKk3LKk3MKk3NKk3OKk3PKk3QKk3RKk3SKk3TKk3UKk3VKk3WKk3XKk3YKk3ZKk3aKk3bKk3cKk3dKk3eKk3fKk3gKk3hKk3iKk3jKk3kKk3lKk3mKk3nKk3oKk3pKk3qKk3rKk3sKk3tKk3uKk3vKk3wKk3xKk3yKk3zKk30Kk31Kk32Kk33Kk34Kk35Kk36Kk37Kk38Kk39Kk3+Kk3/Kk0AK00BK00CK00DK00EK00FK00GK00HK00IK00JK00KK00LK00MK00NK00OK00PK00QK00RK00SK00TK00UK00VK00WK00XK00YK00ZK00aK00bK00cK00dK00eK00fK00gK00hK00iK00jK00kK00lK00mK00nK00oK00pK00qK00rK00sK00tK00uK00vK00wK00xK00yK00zK000K001K002K003K004K005K006K007K008K009K00+K00/K01AK01BK01CK01DK01EK01FK01GK01HK01IK01JK01KK01LK01MK01NK01OK01PK01QK01RK01SK01TK01UK01VK01WK01XK01YK01ZK01aK01bK01cK01dK01eK01fK01gK01hK01iK01jK01kK01lK01mK01nK01oK01pK01qK01rK01sK01tK01uK01vK01wK01xK01yK01zK010K011K012K013K014K015K016K017K018K019K01+K01/K02AK02BK02CK02DK02EK02FK02GK02HK02IK02JK02KK02LK02MK02NK02OK02PK02QK02RK02SK02TK02UK02VK02WK02XK02YK02ZK02aK02bK02cK02dK02eK02fK02gK02hK02iK02jK02kK02lK02mK02nK02oK02pK02qK02rK02sK02tK02uK02vK02wK02xK02yK02zK020K021K022K023K024K025K026K027K028K029K02+K02/K03AK03BK03CK03DK03EK03FK03GK03HK03IK03JK03KK03LK03MK03NK03OK03PK03QK03RK03SK03TK03UK03VK03WK03XK03YK03ZK03aK03bK03cK03dK03eK03fK03gK03hK03iK03jK03kK03lK03mK03nK03oK03pK03qK03rK03sK03tK03uK03vK03wK03xK03yK03zK030K031K032K033K034K035K036K037K038K039K03+K03/K00ALE0BLE0CLE0DLE0ELE0FLE0GLE0HLE0ILE0JLE0KLE0LLE0MLE0NLE0OLE0PLE0QLE0RLE0SLE0TLE0ULE0VLE0WLE0XLE0YLE0ZLE0aLE0bLE0cLE0dLE0eLE0fLE0gLE0hLE0iLE0jLE0kLE0lLE0mLE0nLE0oLE0pLE0qLE0rLE0sLE0tLE0uLE0vLE0wLE0xLE0yLE0zLE00LE01LE02LE03LE04LE05LE06LE07LE08LE09LE0+LE0/LE1ALE1BLE1CLE1DLE1ELE1FLE1GLE1HLE1ILE1JLE1KLE1LLE1MLE1NLE1OLE1PLE1QLE1RLE1SLE1TLE1ULE1VLE1WLE1XLE1YLE1ZLE1aLE1bLE1cLE1dLE1eLE1fLE1gLE1hLE1iLE1jLE1kLE1lLE1mLE1nLE1oLE1pLE1qLE1rLE1sLE1tLE1uLE1vLE1wLE1xLE1yLE1zLE10LE11LE12LE13LE14LE15LE16LE17LE18LE19LE1+LE1/LE2ALE2BLE2CLE2DLE2ELE2FLE2GLE2HLE2ILE2JLE2KLE2LLE2MLE2NLE2OLE2PLE2QLE2RLE2SLE2TLE2ULE2VLE2WLE2XLE2YLE2ZLE2aLE2bLE2cLE2dLE2eLE2fLE2gLE2hLE2iLE2jLE2kLE2lLE2mLE2nLE2oLE2pLE2qLE2rLE2sLE2tLE2uLE2vLE2wLE2xLE2yLE2zLE20LE21LE22LE23LE24LE25LE26LE27LE28LE29LE2+LE2/LE3ALE3BLE3CLE3DLE3ELE3FLE3GLE3HLE3ILE3JLE3KLE3LLE3MLE3NLE3OLE3PLE3QLE3RLE3SLE3TLE3ULE3VLE3WLE3XLE3YLE3ZLE3aLE3bLE3cLE3dLE3eLE3fLE3gLE3hLE3iLE3jLE3kLE3lLE3mLE3nLE3oLE3pLE3qLE3rLE3sLE3tLE3uLE3vLE3wLE3xLE3yLE3zLE30LE31LE32LE33LE34LE35LE36LE37LE38LE39LE3+LE3/LE0ALU0BLU0CLU0DLU0ELU0FLU0GLU0HLU0ILU0JLU0KLU0LLU0MLU0NLU0OLU0PLU0QLU0RLU0SLU0TLU0ULU0VLU0WLU0XLU0YLU0ZLU0aLU0bLU0cLU0dLU0eLU0fLU0gLU0hLU0iLU0jLU0kLU0lLU0mLU0nLU0oLU0pLU0qLU0rLU0sLU0tLU0uLU0vLU0wLU0xLU0yLU0zLU00LU01LU02LU03LU04LU05LU06LU07LU08LU09LU0+LU0/LU1ALU1BLU1CLU1DLU1ELU1FLU1GLU1HLU1ILU1JLU1KLU1LLU1MLU1NLU1OLU1PLU1QLU1RLU1SLU1TLU1ULU1VLU1WLU1XLU1YLU1ZLU1aLU1bLU1cLU1dLU1eLU1fLU1gLU1hLU1iLU1jLU1kLU1lLU1mLU1nLU1oLU1pLU1qLU1rLU1sLU1tLU1uLU1vLU1wLU1xLU1yLU1zLU10LU11LU12LU13LU14LU15LU16LU17LU18LU19LU1+LU1/LU2ALU2BLU2CLU2DLU2ELU2FLU2GLU2HLU2ILU2JLU2KLU2LLU2MLU2NLU2OLU2PLU2QLU2RLU2SLU2TLU2ULU2VLU2WLU2XLU2YLU2ZLU2aLU2bLU2cLU2dLU2eLU2fLU2gLU2hLU2iLU2jLU2kLU2lLU2mLU2nLU2oLU2pLU2qLU2rLU2sLU2tLU2uLU2vLU2wLU2xLU2yLU2zLU20LU21LU22LU23LU24LU25LU26LU27LWUoTbwtTb0tTb4tTb8tTcAtTcEtTcItTcMtTcQtTcUtTcYtTcctTcgtTcktTcotTcstTcwtTc0tTc4tTc8tTdAtTdEtTdItTdMtTdQtTdUtTdYtTdctTdgtTdktTdotTdstTdwtTd0tTd4tTd8tTeAtTeEtTeItTeMtTeQtTeUtTeYtTectTegtTektTeotTestTewtTe0tTe4tTe8tTfAtTfEtTfItTfMtTfQtTfUtTfYtTfctTfgtTfktTfotTfstTfwtTf0tTf4tTf8tTQAuTQEuTQIuTQMuTQQuTQUuTQYuTQcuTQguTQkuTQouTQsuTQwuTQ0uTQ4uTQ8uTRAuTREuTRIuTRMuTRQuTRUuTRYuTRcuTRguTRkuTRouTRsuTRwuTR0uTR4uTR8uTSAuTSEuTSIuTSMuTSQuTSUuTSYuTScuTSguTSkuTSouTSsuTSwuTS0uTS4uTS8uTTAuTTEuTTIuTTMuTTQuTTUuTTYuTTcuTTguTTkuTTouTTsuTTwuTT0uTT4uTT8uTUAuTUEuTUIuTUMuTUQuTUUuTUYuTUcuTUguTUkuTUouTUsuTUwuTU0uTU4uTU8uTVAuTVEuTVIuTVMuTVQuTVUuTVYuTVcuTVguTVkuTVouTVsuTVwuTV0uTV4uTV8uTWAuTWEuTWIuTWMuTWQuTWUuTWYuTWcuTWguTWkuTWouTWsuTWwuTW0uTW4uTW8uTXAuTXEuTXIuTXMuTXQuTXUuTXYuTXcuTXguTXkuTXouTXsuTXwuTX0uTX4uTX8uTYAuTYEuTYIuTYMuTYQuTYUuTYYuTYcuTYguTYkuTYouTYsuTYwuTY0uTY4uTY8uTZAuTZEuTZIuTZMuTZQuTZUuTZYuTZcuTZguTZkuTZouTZsuTZwuTZ0uTZ4uTZ8uTaAuTaEuTaIuTaMuTaQuTaUuTaYuTacuTaguTakuTaouTasuTawuTa0uTa4uTa8uTbAuTbEuTbIuTbMuTbQuTbUuTbYuTbcuTbguTbkuTbouTbsuTbwuTb0uTb4uTb8uTcAuTcEuTcIuTcMuTcQuTcUuTcYuTccuTcguTckuTcouTcsuTcwuTc0uTc4uTc8uTdAuTdEuTdIuTdMuTdQuTdUuTdYuTdcuTdguTdkuTdouTdsuTdwuTd0uTd4uTd8uTeAuTeEuTeIuTeMuTeQuTeUuTeYuTecuTeguTekuTeouTesuTewuTe0uTe4uTe8uTfAuTfEuTfIuTfMuTfQuTfUuTfYuTfcuTfguTfkuTfouTfsuTfwuTf0uTf4uTf8uTQAvTQEvTQIvTQMvTQQvTQUvTQYvTQcvTQgvTQkvTQovTQsvTQwvTQ0vTQ4vTQ8vTRAvTREvTRIvTRMvTRQvTRUvTRYvTRcvTRgvTRkvTRovTRsvTRwvTR0vTR4vTR8vTSAvTSEvTSIvTSMvTSQvTSUvTSYvTScvTSgvTSkvTSovTSsvTSwvTS0vTS4vTS8vTTAvTTEvTTIvTTMvTTQvTTUvTTYvTTcvTTgvTTkvTTovTTsvTTwvTT0vTT4vTT8vTUAvTUEvTUIvTUMvTUQvTUUvTUYvTUcvTUgvTUkvTUovTUsvTUwvTU0vTU4vTU8vTVAvTVEvTVIvTVMvTVQvTVUvTVYvTVcvTVgvTVkvTVovTVsvTVwvTV0vTV4vTV8vTWAvTWEvTWIvTWMvTWQvTWUvTWYvTWcvTWgvTWkvTWovTWsvTWwvTW0vTW4vTW8vTXAvTXEvTXIvTXMvTXQvTXUvTXYvTXcvTXgvTXkvTXovTXsvTXwvTX0vTX4vTX8vTYAvTYEvTYIvTYMvTYQvTYUvTYYvTYcvTYgvTYkvTYovTYsvTYwvTY0vTY4vTY8vTZAvTZEvTZIvTZMvTZQvTZUvTZYvTZcvTZgvTZkvTZovZUsFXXIACAAAKE2cDU2dDU2eDU2fDU2gDU2hDU2iDU2jDU2kDU2lDU2mDU2nDU2oDU2pDU2qDU2rDU2sDU2tDU2uDU2vDU2wDU2xDU2yDU2zDU20DU21DU22DU23DU24DU25DU26DU27DU28DU29DU2+DU2/DU3ADU3BDU3CDU3DDU3EDU3FDU3GDU3HDU3IDU3JDU3KDU3LDU3MDU3NDU3ODU3PDU3QDU3RDU3SDU3TDU3UDU3VDU3WDU3XDU3YDU3ZDU3aDU3bDU3cDU3dDU3eDU3fDU3gDU3hDU3iDU3jDU3kDU3lDU3mDU3nDU3oDU3pDU3qDU3rDU3sDU3tDU3uDU3vDU3wDU3xDU3yDU3zDU30DU31DU32DU33DU34DU35DU36DU37DU38DU39DU3+DU3/DU0ADk0BDk0CDk0DDk0EDk0FDk0GDk0HDk0IDk0JDk0KDk0LDk0MDk0NDk0ODk0PDk0QDk0RDk0SDk0TDk0UDk0VDk0WDk0XDk0YDk0ZDk0aDk0bDk0cDk0dDk0eDk0fDk0gDk0hDk0iDk0jDk0kDk0lDk0mDk0nDk0oDk0pDk0qDk0rDk0sDk0tDk0uDk0vDk0wDk0xDk0yDk0zDk00Dk01Dk02Dk03Dk04Dk05Dk06Dk07Dk08Dk09Dk0+Dk0/Dk1ADk1BDk1CDk1DDk1EDk1FDk1GDk1HDk1IDk1JDk1KDk1LDk1MDk1NDk1ODk1PDk1QDk1RDk1SDk1TDk1UDk1VDk1WDk1XDk1YDk1ZDk1aDk1bDk1cDk1dDk1eDk1fDk1gDk1hDk1iDk1jDk1kDk1lDk1mDk1nDk1oDk1pDk1qDk1rDk1sDk1tDk1uDk1vDk1wDk1xDk1yDk1zDk10Dk11Dk12Dk13Dk14Dk15Dk16Dk17Dk18Dk19Dk1+Dk1/Dk2ADk2BDk2CDk2DDk2EDk2FDk2GDk2HDk2IDk2JDk2KDk2LDk2MDk2NDk2ODk2PDk2QDk2RDk2SDk2TDk2UDk2VDk2WDk2XDk2YDk2ZDk2aDk2bDk2cDk2dDk2eDk2fDk2gDk2hDk2iDk2jDk2kDk2lDk2mDk2nDk2oDk2pDk2qDk2rDk2sDk2tDk2uDk2vDk2wDk2xDk2yDk2zDk20Dk21Dk22Dk23Dk24Dk25Dk26Dk27Dk28Dk29Dk2+Dk2/Dk3ADk3BDk3CDk3DDk3EDk3FDk3GDk3HDk3IDk3JDk3KDk3LDk3MDk3NDk3ODk3PDk3QDk3RDk3SDk3TDk3UDk3VDk3WDk3XDk3YDk3ZDk3aDk3bDk3cDk3dDk3eDk3fDk3gDk3hDk3iDk3jDk3kDk3lDk3mDk3nDk3oDk3pDk3qDk3rDk3sDk3tDk3uDk3vDk3wDk3xDk3yDk3zDk30Dk31Dk32Dk33Dk34Dk35Dk36Dk37Dk38Dk39Dk3+Dk3/Dk0AD00BD00CD00DD00ED00FD00GD00HD00ID00JD00KD00LD00MD00ND00OD00PD00QD00RD00SD00TD00UD00VD00WD00XD00YD00ZD00aD00bD00cD00dD00eD00fD00gD00hD00iD00jD00kD00lD00mD00nD00oD00pD00qD00rD00sD00tD00uD00vD00wD00xD00yD00zD000D001D002D003D004D005D006D007D008D009D00+D00/D01AD01BD01CD01DD01ED01FD01GD01HD01ID01JD01KD01LD01MD01ND01OD01PD01QD01RD01SD01TD01UD01VD01WD01XD01YD01ZD01aD01bD01cD01dD01eD01fD01gD01hD01iD01jD01kD01lD01mD01nD01oD01pD01qD01rD01sD01tD01uD01vD01wD01xD01yD01zD010D011D012D013D014D015D016D017D018D019D01+D01/D02AD02BD02CD02DD02ED02FD02GD02HD02ID02JD02KD02LD02MD02ND02OD02PD02QD02RD02SD02TD02UD02VD02WD02XD02YD02ZD02aD02bD02cD02dD02eD02fD02gD02hD02iD02jD02kD02lD02mD02nD02oD02pD02qD02rD02sD02tD02uD02vD02wD02xD02yD02zD020D021D022D023D024D025D026D027D028D029D02+D02/D03AD03BD03CD03DD03ED03FD03GD03HD03ID03JD03KD03LD03MD03ND03OD03PD03QD03RD03SD03TD03UD03VD03WD03XD03YD03ZD03aD03bD03cD03dD03eD03fD03gD03hD03iD03jD03kD03lD03mD03nD03oD03pD03qD03rD03sD03tD03uD03vD03wD03xD03yD03zD030D031D032D033D034D035D036D037D038D039D03+D03/D00AEE0BEE0CEE0DEE0EEE0FEE0GEE0HEE0IEE0JEE0KEE0LEE0MEE0NEE0OEE0PEE0QEE0REE0SEE0TEE0UEE0VEE0WEE0XEE0YEE0ZEE0aEE0bEE0cEE0dEE0eEE0fEE0gEE0hEE0iEE0jEE0kEE0lEE0mEE0nEE0oEE0pEE0qEE0rEE0sEE0tEE0uEE0vEE0wEE0xEE0yEE0zEE00EE01EE02EE03EE04EE05EE06EE07EE08EE09EE0+EE0/EE1AEE1BEE1CEE1DEE1EEE1FEE1GEE1HEE1IEE1JEE1KEE1LEE1MEE1NEE1OEE1PEE1QEE1REE1SEE1TEE1UEE1VEE1WEE1XEE1YEE1ZEE1aEE1bEE1cEE1dEE1eEE1fEE1gEE1hEE1iEE1jEE1kEE1lEE1mEE1nEE1oEE1pEE1qEE1rEE1sEE1tEE1uEE1vEE1wEE1xEE1yEE1zEE10EE11EE12EE13EE14EE15EE16EE17EE18EE19EE1+EE1/EE2AEE2BEE2CEE2DEE2EEE2FEE2GEE2HEE2IEE2JEE2KEE2LEE2MEE2NEE2OEE2PEE2QEE2REE2SEE2TEE2UEE2VEE2WEE2XEE2YEE2ZEE2aEE2bEE2cEE2dEE2eEE2fEE2gEE2hEE2iEE2jEE2kEE2lEE2mEE2nEE2oEE2pEE2qEE2rEE2sEE2tEE2uEE2vEE2wEE2xEE2yEE2zEE20EE21EE22EE23EE24EE25EE26EE27EE28EE29EE2+EE2/EE3AEE3BEE3CEE3DEE3EEE3FEE3GEE3HEE3IEE3JEE3KEE3LEE3MEE3NEE3OEE3PEE3QEE3REE3SEE3TEE3UEE3VEE3WEE3XEE3YEE3ZEE3aEE3bEE3cEE3dEE3eEE3fEE3gEE3hEE3iEE3jEE3kEE3lEE3mEE3nEE3oEE3pEE3qEE3rEE3sEE3tEE3uEE3vEE3wEE3xEE3yEE3zEE30EE31EE32EE33EE34EE35EE36EE37EE38EE39EE3+EE3/EE0AEU0BEU0CEU0DEU0EEU0FEU0GEU0HEU0IEU0JEU0KEU0LEU0MEU0NEU0OEU0PEU0QEU0REU0SEU0TEU0UEU0VEU0WEU0XEU0YEU0ZEU0aEU0bEU0cEU0dEU0eEU0fEU0gEU0hEU0iEU0jEU0kEU0lEU0mEU0nEU0oEU0pEU0qEU0rEU0sEU0tEU0uEU0vEU0wEU0xEU0yEU0zEU00EU01EU02EU03EU04EU05EU06EU07EU08EU09EU0+EU0/EU1AEU1BEU1CEU1DEU1EEU1FEU1GEU1HEU1IEU1JEU1KEU1LEU1MEU1NEU1OEU1PEU1QEU1REU1SEU1TEU1UEU1VEU1WEU1XEU1YEU1ZEU1aEU1bEU1cEU1dEU1eEU1fEU1gEU1hEU1iEU1jEU1kEU1lEU1mEU1nEU1oEU1pEU1qEU1rEU1sEU1tEU1uEU1vEU1wEU1xEU1yEU1zEU10EU11EU12EU13EU14EU15EU16EU17EU18EU19EU1+EU1/EU2AEU2BEU2CEU2DEWUoTYQRTYURTYYRTYcRTYgRTYkRTYoRTYsRTYwRTY0RTY4RTY8RTZARTZERTZIRTZMRTZQRTZURTZYRTZcRTZgRTZkRTZoRTZsRTZwRTZ0RTZ4RTZ8RTaARTaERTaIRTaMRTaQRTaURTaYRTacRTagRTakRTaoRTasRTawRTa0RTa4RTa8RTbARTbERTbIRTbMRTbQRTbURTbYRTbcRTbgRTbkRTboRTbsRTbwRTb0RTb4RTb8RTcARTcERTcIRTcMRTcQRTcURTcYRTccRTcgRTckRTcoRTcsRTcwRTc0RTc4RTc8RTdARTdERTdIRTdMRTdQRTdURTdYRTdcRTdgRTdkRTdoRTdsRTdwRTd0RTd4RTd8RTeARTeERTeIRTeMRTeQRTeURTeYRTecRTegRTekRTeoRTesRTewRTe0RTe4RTe8RTfARTfERTfIRTfMRTfQRTfURTfYRTfcRTfgRTfkRTfoRTfsRTfwRTf0RTf4RTf8RTQASTQESTQISTQMSTQQSTQUSTQYSTQcSTQgSTQkSTQoSTQsSTQwSTQ0STQ4STQ8STRASTRESTRISTRMSTRQSTRUSTRYSTRcSTRgSTRkSTRoSTRsSTRwSTR0STR4STR8STSASTSESTSISTSMSTSQSTSUSTSYSTScSTSgSTSkSTSoSTSsSTSwSTS0STS4STS8STTASTTESTTISTTMSTTQSTTUSTTYSTTcSTTgSTTkSTToSTTsSTTwSTT0STT4STT8STUASTUESTUISTUMSTUQSTUUSTUYSTUcSTUgSTUkSTUoSTUsSTUwSTU0STU4STU8STVASTVESTVISTVMSTVQSTVUSTVYSTVcSTVgSTVkSTVoSTVsSTVwSTV0STV4STV8STWASTWESTWISTWMSTWQSTWUSTWYSTWcSTWgSTWkSTWoSTWsSTWwSTW0STW4STW8STXASTXESTXISTXMSTXQSTXUSTXYSTXcSTXgSTXkSTXoSTXsSTXwSTX0STX4STX8STYASTYESTYISTYMSTYQSTYUSTYYSTYcSTYgSTYkSTYoSTYsSTYwSTY0STY4STY8STZASTZESTZISTZMSTZQSTZUSTZYSTZcSTZgSTZkSTZoSTZsSTZwSTZ0STZ4STZ8STaASTaESTaISTaMSTaQSTaUSTaYSTacSTagSTakSTaoSTasSTawSTa0STa4STa8STbASTbESTbISTbMSTbQSTbUSTbYSTbcSTbgSTbkSTboSTbsSTbwSTb0STb4STb8STcASTcESTcISTcMSTcQSTcUSTcYSTccSTcgSTckSTcoSTcsSTcwSTc0STc4STc8STdASTdESTdISTdMSTdQSTdUSTdYSTdcSTdgSTdkSTdoSTdsSTdwSTd0STd4STd8STeASTeESTeISTeMSTeQSTeUSTeYSTecSTegSTekSTeoSTesSTewSTe0STe4STe8STfASTfESTfISTfMSTfQSTfUSTfYSTfcSTfgSTfkSTfoSTfsSTfwSTf0STf4STf8STQATTQETTQITTQMTTQQTTQUTTQYTTQcTTQgTTQkTTQoTTQsTTQwTTQ0TTQ4TTQ8TTRATTRETTRITTRMTTRQTTRUTTRYTTRcTTRgTTRkTTRoTTRsTTRwTTR0TTR4TTR8TTSATTSETTSITTSMTTSQTTSUTTSYTTScTTSgTTSkTTSoTTSsTTSwTTS0TTS4TTS8TTTATTTETTTITTTMTTTQTTTUTTTYTTTcTTTgTTTkTTToTTTsTTTwTTT0TTT4TTT8TTUATTUETTUITTUMTTUQTTUUTTUYTTUcTTUgTTUkTTUoTTUsTTUwTTU0TTU4TTU8TTVATTVETTVITTVMTTVQTTVUTTVYTTVcTTVgTTVkTTVoTTVsTTVwTTV0TTV4TTV8TTWATTWETTWITTWMTTWQTTWUTTWYTTWcTTWgTTWkTTWoTTWsTTWwTTW0TTW4TTW8TTXATTXETTXITTXMTTXQTTXUTTXYTTXcTTXgTTXkTTXoTTXsTTXwTTX0TTX4TTX8TTYATTYETTYITTYMTTYQTTYUTTYYTTYcTTYgTTYkTTYoTTYsTTYwTTY0TTY4TTY8TTZATTZETTZITTZMTTZQTTZUTTZYTTZcTTZgTTZkTTZoTTZsTTZwTTZ0TTZ4TTZ8TTaATTaETTaITTaMTTaQTTaUTTaYTTacTTagTTakTTaoTTasTTawTTa0TTa4TTa8TTbATTbETTbITTbMTTbQTTbUTTbYTTbcTTbgTTbkTTboTTbsTTbwTTb0TTb4TTb8TTcATTcETTcITTcMTTcQTTcUTTcYTTccTTcgTTckTTcoTTcsTTcwTTc0TTc4TTc8TTdATTdETTdITTdMTTdQTTdUTTdYTTdcTTdgTTdkTTdoTTdsTTdwTTd0TTd4TTd8TTeATTeETTeITTeMTTeQTTeUTTeYTTecTTegTTekTTeoTTesTTewTTe0TTe4TTe8TTfATTfETTfITTfMTTfQTTfUTTfYTTfcTTfgTTfkTTfoTTfsTTfwTTf0TTf4TTf8TTQAUTQEUTQIUTQMUTQQUTQUUTQYUTQcUTQgUTQkUTUkUTUoUTUsUTUwUTU0UTU4UTU8UTVAUTVEUTVIUTVMUTVQUTVUUTVYUTVcUTVgUTVkUTVoUTVsUTVwUTV0UTV4UTV8UTWAUTWEUTWIUTWMUTWQUTWUUTWYUTWcUTWgUTWkUTWoUTWsUTWwUTW0UTW4UTW8UTXAUTXEUTXIUTXMUTXQUTXUUTXYUTXcUTXgUTXkUTXoUTXsUTXwUTX0UTX4UTX8UTYAUTYEUTYIUTYMUTYQUTYUUTYYUTYcUTYgUTYkUTYoUTYsUTYwUTY0UTY4UTY8UTZAUTZEUTZIUTZMUTZQUTZUUTZYUTZcUTZgUTZkUTZoUTZsUTZwUTZ0UTZ4UTZ8UTaAUTaEUTaIUTaMUTaQUTaUUZUsGXXIBCAAAKE0KFE0LFE0MFE0NFE0OFE0PFE0QFE0RFE0SFE0TFE0UFE0VFE0WFE0XFE0YFE0ZFE0aFE0bFE0cFE0dFE0eFE0fFE0gFE0hFE0iFE0jFE0kFE0lFE0mFE0nFE0oFE0pFE0qFE0rFE0sFE0tFE0uFE0vFE0wFE0xFE0yFE0zFE00FE01FE02FE03FE04FE05FE06FE07FE08FE09FE0+FE0/FE1AFE1BFE1CFE1DFE1EFE1FFE1GFE1HFE1IFGVLB11yAggAAChNphRNpxRNqBRNqRRNqhRNqxRNrBRNrRRNrhRNrxRNsBRNsRRNshRNsxRNtBRNtRRNthRNtxRNuBRNuRRNuhRNuxRNvBRNvRRNvhRNvxRNwBRNwRRNwhRNwxRNxBRNxRRNxhRNxxRNyBRNyRRNyhRNyxRNzBRNzRRNzhRNzxRN0BRN0RRN0hRN0xRN1BRN1RRN1hRN1xRN2BRN2RRN2hRN2xRN3BRN3RRN3hRN3xRN4BRN4RRN4hRN4xRN5BRN5RRN5hRN5xRN6BRN6RRN6hRN6xRN7BRN7RRN7hRN7xRN8BRN8RRN8hRN8xRN9BRN9RRN9hRN9xRN+BRN+RRN+hRN+xRN/BRN/RRN/hRN/xRNABVNARVNAhVNAxVNBBVNBRVNBhVNBxVNCBVNCRVNChVNCxVNDBVNDRVNDhVNDxVNEBVNERVNEhVNExVNFBVNFRVNFhVNFxVNGBVNGRVNGhVNGxVNHBVNHRVNHhVNHxVNIBVNIRVNIhVNIxVNJBVNJRVNJhVNJxVNKBVNKRVNKhVNKxVNLBVNLRVNLhVNLxVNMBVNMRVNMhVNMxVNNBVNNRVNNhVNNxVNOBVNORVNOhVNOxVNPBVNPRVNPhVNPxVNQBVNQRVNQhVNQxVNRBVNRRVNRhVNRxVNSBVNSRVNShVNSxVNTBVNTRVNThVNTxVNUBVNURVNUhVNUxVNVBVNVRVNVhVNVxVNWBVNWRVNWhVNWxVNXBVNXRVNXhVNXxVNYBVNYRVNYhVNYxVNZBVNZRVNZhVNZxVNaBVNaRVNahVNaxVNbBVNbRVNbhVNbxVNcBVNcRVNchVNcxVNdBVNdRVNdhVNdxVNeBVNeRVNehVNexVNfBVNfRVNfhVNfxVNgBVNgRVNghVNgxVNhBVNhRVNhhVNhxVNiBVNiRVNihVNixVNjBVNjRVNjhVNjxVNkBVNkRVNkhVNkxVNlBVNlRVNlhVNlxVNmBVNmRVNmhVNmxVNnBVNnRVNnhVNnxVNoBVNoRVNohVNoxVNpBVNpRVNphVNpxVNqBVNqRVNqhVNqxVNrBVNrRVNrhVNrxVNsBVNsRVNshVNsxVNtBVNtRVNthVNtxVNuBVNuRVNuhVNuxVNvBVNvRVNvhVNvxVNwBVNwRVNwhVNwxVNxBVNxRVNxhVNxxVNyBVNyRVNyhVNyxVNzBVNzRVNzhVNzxVN0BVN0RVN0hVN0xVN1BVN1RVN1hVN1xVN2BVN2RVN2hVN2xVN3BVN3RVN3hVN3xVN4BVN4RVN4hVN4xVN5BVN5RVN5hVN5xVN6BVN6RVN6hVN6xVN7BVN7RVN7hVN7xVN8BVN8RVN8hVN8xVN9BVN9RVN9hVN9xVN+BVN+RVN+hVN+xVN/BVN/RVN/hVN/xVNABZNARZNAhZNAxZNBBZNBRZNBhZNBxZNCBZNCRZNChZNCxZNDBZNDRZNDhZNDxZNEBZNERZNEhZNExZNFBZNFRZNFhZNFxZNGBZNGRZNGhZNGxZNHBZNHRZNHhZNHxZNIBZNIRZNIhZNIxZNJBZNJRZNJhZNJxZNKBZNKRZNKhZNKxZNLBZNLRZNLhZNLxZNMBZNMRZNMhZNMxZNNBZNNRZNNhZNNxZNOBZNORZNOhZNOxZNPBZNPRZNPhZNPxZNQBZNQRZNQhZNQxZNRBZNRRZNRhZNRxZNSBZNSRZNShZNSxZNTBZNTRZNThZNTxZNUBZNURZNUhZNUxZNVBZNVRZNVhZNVxZNWBZNWRZNWhZNWxZNXBZNXRZNXhZNXxZNYBZNYRZNYhZNYxZNZBZNZRZNZhZNZxZNaBZNaRZNahZNaxZNbBZNbRZNbhZNbxZNcBZNcRZNchZNcxZNdBZNdRZNdhZNdxZNeBZNeRZNehZNexZNfBZNfRZNfhZNfxZNgBZNgRZNghZNgxZNhBZNhRZNhhZNhxZNiBZNiRZNihZNixZNjBZNjRZNjhZNjxZNkBZNkRZNkhZNkxZNlBZNlRZNlhZNlxZNmBZNmRZNmhZNmxZNnBZNnRZNnhZNnxZNoBZNoRZNohZNoxZNpBZNpRZNphZNpxZNqBZNqRZNqhZNqxZNrBZNrRZNrhZNrxZNsBZNsRZNshZNsxZNtBZNtRZNthZNtxZNuBZNuRZNuhZNuxZNvBZNvRZNvhZNvxZNwBZNwRZNwhZNwxZNxBZNxRZNxhZNxxZNyBZNyRZNyhZNyxZNzBZNzRZNzhZNzxZN0BZN0RZN0hZN0xZN1BZN1RZN1hZN1xZN2BZN2RZN2hZN2xZN3BZN3RZN3hZN3xZN4BZN4RZN4hZN4xZN5BZN5RZN5hZN5xZN6BZN6RZN6hZN6xZN7BZN7RZN7hZN7xZN8BZN8RZN8hZN8xZN9BZN9RZN9hZN9xZN+BZN+RZN+hZN+xZN/BZN/RZN/hZN/xZNABdNARdNAhdNAxdNBBdNBRdNBhdNBxdNCBdNCRdNChdNCxdNDBdNDRdNDhdNDxdNEBdNERdNEhdNExdNFBdNFRdNFhdNFxdNGBdNGRdNGhdNGxdNHBdNHRdNHhdNHxdNIBdNIRdNIhdNIxdNJBdNJRdNJhdNJxdNKBdNKRdNKhdNKxdNLBdNLRdNLhdNLxdNMBdNMRdNMhdNMxdNNBdNNRdNNhdNNxdNOBdNORdNOhdNOxdNPBdNPRdNPhdNPxdNQBdNQRdNQhdNQxdNRBdNRRdNRhdNRxdNSBdNSRdNShdNSxdNTBdNTRdNThdNTxdNUBdNURdNUhdNUxdNVBdNVRdNVhdNVxdNWBdNWRdNWhdNWxdNXBdNXRdNXhdNXxdNYBdNYRdNYhdNYxdNZBdNZRdNZhdNZxdNaBdNaRdNahdNaxdNbBdNbRdNbhdNbxdNcBdNcRdNchdNcxdNdBdNdRdNdhdNdxdNeBdNeRdNehdNexdNfBdNfRdNfhdNfxdNgBdNgRdNghdNgxdNhBdNhRdNhhdNhxdNiBdNiRdNihdNixdNjBdNjRdNjhdNjxdNkBdNkRdNkhdNkxdNlBdNlRdNlhdNlxdNmBdNmRdNmhdNmxdNnBdNnRdNnhdNnxdNoBdNoRdNohdNoxdNpBdNpRdNphdNpxdNqBdNqRdNqhdNqxdNrBdNrRdNrhdNrxdNsBdNsRdNshdNsxdNtBdNtRdNthdNtxdNuBdNuRdNuhdNuxdNvBdNvRdNvhdNvxdNwBdNwRdNwhdNwxdNxBdNxRdNxhdNxxdNyBdNyRdNyhdNyxdNzBdNzRdNzhdNzxdN0BdN0RdN0hdN0xdN1BdN1RdN1hdN1xdN2BdN2RdN2hdN2xdN3BdN3RdN3hdN3xdN4BdN4RdN4hdN4xdN5BdN5RdN5hdN5xdN6BdN6RdN6hdN6xdN7BdN7RdN7hdN7xdN8BdN8RdN8hdN8xdN9BdN9RdN9hdN9xdN+BdN+RdN+hdN+xdN/BdN/RdN/hdN/xdNABhNARhNAhhNAxhNBBhNBRhNBhhNBxhNCBhNCRhNChhNCxhNDBhNDRhNDhhNDxhNEBhNERhNEhhNExhNFBhNFRhNFhhNFxhNGBhNGRhNGhhNGxhNHBhNHRhNHhhNHxhNIBhNIRhNIhhNIxhNJBhNJRhNJhhNJxhNKBhNKRhNKhhNKxhNLBhNLRhNLhhNLxhNMBhNMRhNMhhNMxhNNBhNNRhNNhhNNxhNOBhNORhNOhhNOxhNPBhNPRhNPhhNPxhNQBhNQRhNQhhNQxhNRBhNRRhNRhhNRxhNSBhNSRhNShhNSxhNTBhNTRhNThhNTxhNUBhNURhNUhhNUxhNVBhNVRhNVhhNVxhNWBhNWRhNWhhNWxhNXBhNXRhNXhhNXxhNYBhNYRhNYhhNYxhNZBhNZRhNZhhNZxhNaBhNaRhNahhNaxhNbBhNbRhNbhhNbxhNcBhNcRhNchhNcxhNdBhNdRhNdhhNdxhNeBhNeRhNehhNexhNfBhNfRhNfhhNfxhNgBhNgRhNghhNgxhNhBhNhRhNhhhNhxhNiBhNiRhNihhNixhNjBhNjRhlKE2OGE2PGE2QGE2RGE2SGE2TGE2UGE2VGE2WGE2XGE2YGE2ZGE2aGE2bGE2cGE2dGE2eGE2fGE2gGE2hGE2iGE2jGE2kGE2lGE2mGE2nGE2oGE2pGE2qGE2rGE2sGE2tGE2uGE2vGE2wGE2xGE2yGE2zGE20GE21GE22GE23GE24GE25GE26GE27GE28GE29GE2+GE2/GE3AGE3BGE3CGE3DGE3EGE3FGE3GGE3HGE3IGE3JGE3KGE3LGE3MGE3NGE3OGE3PGE3QGE3RGE3SGE3TGE3UGE3VGE3WGE3XGE3YGE3ZGE3aGE3bGE3cGE3dGE3eGE3fGE3gGE3hGE3iGE3jGE3kGE3lGE3mGE3nGE3oGE3pGE3qGE3rGE3sGE3tGE3uGE3vGE3wGE3xGE3yGE3zGE30GE31GE32GE33GE34GE35GE36GE37GE38GE39GE3+GE3/GE0AGU0BGU0CGU0DGU0EGU0FGU0GGU0HGU0IGU0JGU0KGU0LGU0MGU0NGU0OGU0PGU0QGU0RGU0SGU0TGU0UGU0VGU0WGU0XGU0YGU0ZGU0aGU0bGU0cGU0dGU0eGU0fGU0gGU0hGU0iGU0jGU0kGU0lGU0mGU0nGU0oGU0pGU0qGU0rGU0sGU0tGU0uGU0vGU0wGU0xGU0yGU0zGU00GU01GU02GU03GU04GU05GU06GU07GU08GU09GU0+GU0/GU1AGU1BGU1CGU1DGU1EGU1FGU1GGU1HGU1IGU1JGU1KGU1LGU1MGU1NGU1OGU1PGU1QGU1RGU1SGU1TGU1UGU1VGU1WGU1XGU1YGU1ZGU1aGU1bGU1cGU1dGU1eGU1fGU1gGU1hGU1iGU1jGU1kGU1lGU1mGU1nGU1oGU1pGU1qGU1rGU1sGU1tGU1uGU1vGU1wGU1xGU1yGU1zGU10GU11GU12GU13GU14GU15GU16GU17GU18GU19GU1+GU1/GU2AGU2BGU2CGU2DGU2EGU2FGU2GGU2HGU2IGU2JGU2KGU2LGU2MGU2NGU2OGU2PGU2QGU2RGU2SGU2TGU2UGU2VGU2WGU2XGU2YGU2ZGU2aGU2bGU2cGU2dGU2eGU2fGU2gGU2hGU2iGU2jGU2kGU2lGU2mGU2nGU2oGU2pGU2qGU2rGU2sGU2tGU2uGU2vGU2wGU2xGU2yGU2zGU20GU21GU22GU23GU24GU25GU26GU27GU28GU29GU2+GU2/GU3AGU3BGU3CGU3DGU3EGU3FGU3GGU3HGU3IGU3JGU3KGU3LGU3MGU3NGU3OGU3PGU3QGU3RGU3SGU3TGU3UGU3VGU3WGU3XGU3YGU3ZGU3aGU3bGU3cGU3dGU3eGU3fGU3gGU3hGU3iGU3jGU3kGU3lGU3mGU3nGU3oGU3pGU3qGU3rGU3sGU3tGU3uGU3vGU3wGU3xGU3yGU3zGU30GU31GU32GU33GU34GU35GU36GU37GU38GU39GU3+GU3/GU0AGk0BGk0CGk0DGk0EGk0FGk0GGk0HGk0IGk0JGk0KGk0LGk0MGk0NGk0OGk0PGk0QGk0RGk0SGk0TGk0UGk0VGk0WGk0XGk0YGk0ZGk0aGk0bGk0cGk0dGk0eGk0fGk0gGk0hGk0iGk0jGk0kGk0lGk0mGk0nGk0oGk0pGk0qGk0rGk0sGk0tGk0uGk0vGk0wGk0xGk0yGk0zGk00Gk01Gk02Gk03Gk04Gk05Gk06Gk07Gk08Gk09Gk0+Gk0/Gk1AGk1BGk1CGk1DGk1EGk1FGk1GGk1HGk1IGk1JGk1KGk1LGk1MGk1NGk1OGk1PGk1QGk1RGk1SGk1TGk1UGk1VGk1WGk1XGk1YGk1ZGk1aGk1bGk1cGk1dGk1eGk1fGk1gGk1hGk1iGk1jGk1kGk1lGk1mGk1nGk1oGk1pGk1qGk1rGk1sGk1tGk1uGk1vGk1wGk1xGk1yGk1zGk10Gk11Gk12Gk13Gk14Gk15Gk16Gk17Gk18Gk19Gk1+Gk1/Gk2AGk2BGk2CGk2DGk2EGk2FGk2GGk2HGk2IGk2JGk2KGk2LGk2MGk2NGk2OGk2PGk2QGk2RGk2SGk2TGk2UGk2VGk2WGk2XGk2YGk2ZGk2aGk2bGk2cGk2dGk2eGk2fGk2gGk2hGk2iGk2jGk2kGk2lGk2mGk2nGk2oGk2pGk2qGk2rGk2sGk2tGk2uGk2vGk2wGk2xGk2yGk2zGk20Gk21Gk22Gk23Gk24Gk25Gk26Gk27Gk28Gk29Gk2+Gk2/Gk3AGk3BGk3CGk3DGk3EGk3FGk3GGk3HGk3IGk3JGk3KGk3LGk3MGk3NGk3OGk3PGk3QGk3RGk3SGk3TGk3UGk3VGk3WGk3XGk3YGk3ZGk3aGk3bGk3cGk3dGk3eGk3fGk3gGk3hGk3iGk3jGk3kGk3lGk3mGk3nGk3oGk3pGk3qGk3rGk3sGk3tGk3uGk3vGk3wGk3xGk3yGk3zGk30Gk31Gk32Gk33Gk34Gk35Gk36Gk37Gk38Gk39Gk3+Gk3/Gk0AG00BG00CG00DG00EG00FG00GG00HG00IG00JG00KG00LG00MG00NG00OG00PG00QG00RG00SG00TG00UG00VG00WG00XG00YG00ZG00aG00bG00cG00dG00eG00fG00gG00hG00iG00jG00kG00lG00mG00nG00oG00pG00qG00rG00sG00tG00uG00vG00wG00xG00yG00zG000G001G002G003G004G005G006G007G008G009G00+G00/G01AG01BG01CG01DG01EG01FG01GG01HG01IG01JG01KG01LG01MG01NG01OG01PG01QG01RG01SG01TG01UG01VG01WG01XG01YG01ZG01aG01bG01cG01dG01eG01fG01gG01hG01iG01jG01kG01lG01mG01nG01oG01pG01qG01rG01sG01tG01uG01vG01wG01xG01yG01zG010G011G012G013G014G015G016G017G018G019G01+G01/G02AG02BG02CG02DG02EG02FG02GG02HG02IG02JG02KG02LG02MG02NG02OG02PG02QG02RG02SG02TG02UG02VG02WG02XG02YG02ZG02aG02bG02cG02dG02eG02fG02gG02hG02iG02jG02kG02lG02mG02nG02oG02pG02qG02rG02sG02tG02uG02vG02wG02xG02yG02zG020G021G022G023G024G025G026G027G028G029G02+G02/G03AG03BG03CG03DG03EG03FG03GG03HG03IG03JG03KG03LG03MG03NG03OG03PG03QG03RG03SG03TG03UG03VG03WG03XG03YG03ZG03aG03bG03cG03dG03eG03fG03gG03hG03iG03jG03kG03lG03mG03nG03oG03pG03qG03rG03sG03tG03uG03vG03wG03xG03yG03zG030G031G032G033G034G035G036G037G038G039G03+G03/G00AHE0BHE0CHE0DHE0EHE0FHE0GHE0HHE0IHE0JHE0KHE0LHE0MHE0NHE0OHE0PHE0QHE0RHE0SHE0THE0UHE0VHE0WHE0XHE0YHE0ZHE0aHE0bHE0cHE0dHE0eHE0fHE0gHE0hHE0iHE0jHE0kHE0lHE0mHE0nHE0oHE0pHE0qHE0rHE0sHE0tHE0uHE0vHE0wHE0xHE0yHE0zHE00HE01HE02HE03HE04HE05HE06HE07HE08HE09HE0+HE0/HE1AHE1BHE1CHE1DHE1EHE1FHE1GHE1HHE1IHE1JHE1KHE1LHE1MHE1NHE1OHE1PHE1QHE1RHE1SHE1THE1UHE1VHE1WHE1XHE1YHE1ZHE1aHE1bHE1cHE1dHE1eHE1fHE1gHE1hHE1iHE1jHE1kHE1lHE1mHE1nHE1oHE1pHE1qHE1rHE1sHE1tHE1uHE1vHE1wHE1xHE1yHE1zHE10HE11HGUoTXYcTXccTXgcTXkcTXocTXscTXwcTX0cTX4cTX8cTYAcTYEcTYIcTYMcTYQcTYUcTYYcTYccTYgcTYkcTYocTYscTYwcTY0cTY4cTY8cTZAcTZEcTZIcTZMcTZQcTZUcTZYcTZccTZgcTZkcTZocTZscTZwcTZ0cTZ4cTZ8cTaAcTaEcTaIcTaMcTaQcTaUcTaYcTaccTagcTakcTaocTascTawcTa0cTa4cTa8cTbAcTbEcTbIcTbMcTbQcTbUcTbYcTbccTbgcTbkcTbocTbscTbwcTb0cTb4cTb8cTcAcTcEcTcIcTcMcTcQcTcUcTcYcTcccTcgcTckcTcocTcscTcwcTc0cTc4cTc8cTdAcTdEcTdIcTdMcTdQcTdUcTdYcTdccTdgcTdkcTdocTdscTdwcTd0cTd4cTd8cTeAcTeEcTeIcTeMcTeQcTeUcTeYcTeccTegcTekcTeocTescTewcTe0cTe4cTe8cTfAcTfEcTfIcTfMcTfQcTfUcTfYcTfccTfgcTfkcTfocTfscTfwcTf0cTf4cTf8cTQAdTQEdTQIdTQMdTQQdTQUdTQYdTQcdTQgdTQkdTQodTQsdTQwdTQ0dTQ4dTQ8dTRAdTREdTRIdTRMdTRQdTRUdTRYdTRcdTRgdTRkdTRodTRsdTRwdTR0dTR4dTR8dTSAdTSEdTSIdTSMdTSQdTSUdTSYdTScdTSgdTSkdTSodTSsdTSwdTS0dTS4dTS8dTTAdTTEdTTIdTTMdTTQdTTUdTTYdTTcdTTgdTTkdTTodTTsdTTwdTT0dTT4dTT8dTUAdTUEdTUIdTUMdTUQdTUUdTUYdTUcdTUgdTUkdTUodTUsdTUwdTU0dTU4dTU8dTVAdTVEdTVIdTVMdTVQdTVUdTVYdTVcdTVgdTVkdTVodTVsdTVwdTV0dTV4dTV8dTWAdTWEdTWIdTWMdTWQdTWUdTWYdTWcdTWgdTWkdTWodTWsdTWwdTW0dTW4dTW8dTXAdTXEdTXIdTXMdTXQdTXUdTXYdTXcdTXgdTXkdTXodTXsdTXwdTX0dTX4dTX8dTYAdTYEdTYIdTYMdTYQdTYUdTYYdTYcdTYgdTYkdTYodTYsdTYwdTY0dTY4dTY8dTZAdTZEdTZIdTZMdTZQdTZUdTZYdTZcdTZgdTZkdTZodTZsdTZwdTZ0dTZ4dTZ8dTaAdTaEdTaIdTaMdTaQdTaUdTaYdTacdTagdTakdTaodTasdTawdTa0dTa4dTa8dTbAdTbEdTbIdTbMdTbQdTbUdTbYdTbcdTbgdTbkdTbodTbsdTbwdTb0dTb4dTb8dTcAdTcEdTcIdTcMdTcQdTcUdTcYdTccdTcgdTckdTcodTcsdTcwdTc0dTc4dTc8dTdAdTdEdTdIdTdMdTdQdTdUdTdYdTdcdTdgdTdkdTdodTdsdTdwdTd0dTd4dTd8dTeAdTeEdTeIdTeMdTeQdTeUdTeYdTecdTegdTekdTeodTesdTewdTe0dTe4dTe8dTfAdTfEdTfIdTfMdTfQdTfUdTfYdTfcdTfgdTfkdTfodTfsdTfwdTf0dTf4dTf8dTQAeTQEeTQIeTQMeTQQeTQUeTQYeTQceTQgeTQkeTQoeTQseTQweTQ0eTQ4eTQ8eTRAeTREeTRIeTRMeTRQeTRUeTRYeTRceTRgeTRkeTRoeTRseTRweTR0eTR4eTR8eTSAeTSEeTSIeTSMeTSQeTSUeTSYeTSceTSgeTSkeTSoeTSseTSweTS0eTS4eTS8eTTAeTTEeTTIeTTMeTTQeTTUeTTYeTTceTTgeTTkeTToeTTseTTweTT0eTT4eTT8eTUAeTUEeTUIeTUMeTUQeTUUeTUYeTUceTUgeTUkeTUoeTUseTUweTU0eTU4eTU8eTVAeTVEeTVIeTVMeTVQeTVUeTVYeTVceTVgeTVkeTVoeTVseTVweTV0eTV4eTV8eTWAeTWEeTWIeTWMeTWQeTWUeTWYeTWceTWgeTWkeTWoeTWseTWweTW0eTW4eTW8eTXAeTXEeTXIeTXMeTXQeTXUeTXYeTXceTXgeTXkeTXoeTXseTXweTX0eTX4eTX8eTYAeTYEeTYIeTYMeTYQeTYUeTYYeTYceTYgeTYkeTYoeTYseTYweTY0eTY4eTY8eTZAeTZEeTZIeTZMeTZQeTZUeTZYeTZceTZgeTZkeTZoeTZseTZweTZ0eTZ4eTZ8eTaAeTaEeTaIeTaMeTaQeTaUeTaYeTaceTageTakeTaoeTaseTaweTa0eTa4eTa8eTbAeTbEeTbIeTbMeTbQeTbUeTbYeTbceTbgeTbkeTboeTbseTbweTb0eTb4eTb8eTcAeTcEeTcIeTcMeTcQeTcUeTcYeTcceTcgeTckeTcoeTcseTcweTc0eTc4eTc8eTdAeTdEeTdIeTdMeTdQeTdUeTdYeTdceTdgeTdkeTdoeTdseTdweTd0eTd4eTd8eTeAeTeEeTeIeTeMeTeQeTeUeTeYeTeceTegeTekeTeoeTeseTeweTe0eTe4eTe8eTfAeTfEeTfIeTfMeTfQeTfUeTfYeTfceTfgeTfkeTfoeTfseTfweTf0eTf4eTf8eTQAfTQEfTQIfTQMfTQQfTQUfTQYfTQcfTQgfTQkfTQofTQsfTQwfTQ0fTQ4fTQ8fTRAfTREfTRIfTRMfTRQfTRUfTRYfTRcfTRgfTRkfTRofTRsfTRwfTR0fTR4fTR8fTSAfTSEfTSIfTSMfTSQfTSUfTSYfTScfTSgfTSkfTSofTSsfTSwfTS0fTS4fTS8fTTAfTTEfTTIfTTMfTTQfTTUfTTYfTTcfTTgfTTkfTTofTTsfTTwfTT0fTT4fTT8fTUAfTUEfTUIfTUMfTUQfTUUfTUYfTUcfTUgfTUkfTUofTUsfTUwfTU0fTU4fTU8fTVAfTVEfTVIfTVMfTVQfTVUfTVYfTVcfTVgfTVkfTVofTVsfTVwfTV0fTV4fTV8fTWAfTWEfTWIfTWMfTWQfTWUfTWYfTWcfTWgfTWkfTWofTWsfTWwfTW0fTW4fTW8fTXAfTXEfTXIfTXMfTXQfTXUfTXYfTXcfTXgfTXkfTXofTXsfTXwfTX0fTX4fTX8fTYAfTYEfTYIfTYMfTYQfTYUfTYYfTYcfTYgfTYkfTYofTYsfTYwfTY0fTY4fTY8fTZAfTZEfTZIfTZMfTZQfTZUfTZYfTZcfTZgfTZkfTZofTZsfTZwfTZ0fTZ4fTZ8fTaAfTaEfTaIfTaMfTaQfTaUfTaYfTacfTagfTakfTaofTasfTawfTa0fTa4fTa8fTbAfTbEfTbIfTbMfTbQfTbUfTbYfTbcfTbgfTbkfTbofTbsfTbwfTb0fTb4fTb8fTcAfTcEfTcIfTcMfTcQfTcUfTcYfTccfTcgfTckfTcofTcsfTcwfTc0fTc4fTc8fTdAfTdEfTdIfTdMfTdQfTdUfTdYfTdcfTdgfTdkfTdofTdsfTdwfTd0fTd4fTd8fTeAfTeEfTeIfTeMfTeQfTeUfTeYfTecfTegfTekfTeofTesfTewfTe0fTe4fTe8fTfAfTfEfTfIfTfMfTfQfTfUfTfYfTfcfTfgfTfkfTfofTfsfTfwfTf0fTf4fTf8fTQAgTQEgTQIgTQMgTQQgTQUgTQYgTQcgTQggTQkgTQogTQsgTQwgTQ0gTQ4gTQ8gTRAgTREgTRIgTRMgTRQgTRUgTRYgTRcgTRggTRkgTRogTRsgTRwgTR0gTR4gTR8gTSAgTSEgTSIgTSMgTSQgTSUgTSYgTScgTSggTSkgTSogTSsgTSwgTS0gTS4gTS8gTTAgTTEgTTIgTTMgTTQgTTUgTTYgTTcgTTggTTkgTTogTTsgTTwgTT0gTT4gTT8gTUAgTUEgTUIgTUMgTUQgTUUgTUYgTUcgTUggTUkgTUogTUsgTUwgTU0gTU4gTU8gTVAgTVEgTVIgTVMgTVQgTVUgTVYgTVcgTVggTVkgTVogTVsgTVwgTV0gZShNXiBNXyBNYCBNYSBNYiBNYyBNZCBNZSBNZiBNZyBNaCBNaSBNaiBNayBNbCBNbSBNbiBNbyBNcCBNcSBNciBNcyBNdCBNdSBNdiBNdyBNeCBNeSBNeiBNeyBNfCBNfSBNfiBNfyBNgCBNgSBNgiBNgyBNhCBNhSBNhiBNhyBNiCBNiSBNiiBNiyBNjCBNjSBNjiBNjyBNkCBNkSBNkiBNkyBNlCBNlSBNliBNlyBNmCBNmSBNmiBNmyBNnCBNnSBNniBNnyBNoCBNoSBNoiBNoyBNpCBNpSBNpiBNpyBNqCBNqSBNqiBNqyBNrCBNrSBNriBNryBNsCBNsSBNsiBNsyBNtCBNtSBNtiBNtyBNuCBNuSBNuiBNuyBNvCBNvSBNviBNvyBNwCBNwSBNwiBNwyBNxCBNxSBNxiBNxyBNyCBNySBNyiBNyyBNzCBNzSBNziBNzyBN0CBN0SBN0iBN0yBN1CBN1SBN1iBN1yBN2CBN2SBN2iBN2yBN3CBN3SBN3iBN3yBN4CBN4SBN4iBN4yBN5CBN5SBN5iBN5yBN6CBN6SBN6iBN6yBN7CBN7SBN7iBN7yBN8CBN8SBN8iBN8yBN9CBN9SBN9iBN9yBN+CBN+SBN+iBN+yBN/CBN/SBN/iBN/yBNACFNASFNAiFNAyFNBCFNBSFNBiFNByFNCCFNCSFNCiFNCyFNDCFNDSFNDiFNDyFNECFNESFNEiFNEyFNFCFNFSFNFiFNFyFNGCFNGSFNGiFNGyFNHCFNHSFNHiFNHyFNICFNISFNIiFNIyFNJCFNJSFNJiFNJyFNKCFNKSFNKiFNKyFNLCFNLSFNLiFNLyFNMCFNMSFNMiFNMyFNNCFNNSFNNiFNNyFNOCFNOSFNOiFNOyFNPCFNPSFNPiFNPyFNQCFNQSFNQiFNQyFNRCFNRSFNRiFNRyFNSCFNSSFNSiFNSyFNTCFNTSFNTiFNTyFNUCFNUSFNUiFNUyFNVCFNVSFNViFNVyFNWCFNWSFNWiFNWyFNXCFNXSFNXiFNXyFNYCFNYSFNYiFNYyFNZCFNZSFNZiFNZyFNaCFNaSFNaiFNayFNbCFNbSFNbiFNbyFNcCFNcSFNciFNcyFNdCFNdSFNdiFNdyFNeCFNeSFNeiFNeyFNfCFNfSFNfiFNfyFNgCFNgSFNgiFNgyFNhCFNhSFNhiFNhyFNiCFNiSFNiiFNiyFNjCFNjSFNjiFNjyFNkCFNkSFNkiFNkyFNlCFNlSFNliFNlyFNmCFNmSFNmiFNmyFNnCFNnSFNniFNnyFNoCFNoSFNoiFNoyFNpCFNpSFNpiFNpyFNqCFNqSFNqiFNqyFNrCFNrSFNriFNryFNsCFNsSFNsiFNsyFNtCFNtSFNtiFNtyFNuCFNuSFNuiFNuyFNvCFNvSFNviFNvyFNwCFNwSFNwiFNwyFNxCFNxSFNxiFNxyFNyCFNySFNyiFNyyFNzCFNzSFNziFNzyFN0CFN0SFN0iFN0yFN1CFN1SFN1iFN1yFN2CFN2SFN2iFN2yFN3CFN3SFN3iFN3yFN4CFN4SFN4iFN4yFN5CFN5SFN5iFN5yFN6CFN6SFN6iFN6yFN7CFN7SFN7iFN7yFN8CFN8SFN8iFN8yFN9CFN9SFN9iFN9yFN+CFN+SFN+iFN+yFN/CFN/SFN/iFN/yFNACJNASJNAiJNAyJldYdVCWlkYXRtVHlwZXIDCAAATZsviX2HVQZhbHRMb2NyBAgAAE2bL1UAfYdVBWxhYmVscgUIAABNmy9YAAAAAH2HVQ5zdXJmYWNlT3BhY2l0eXIGCAAATZsvR7/wAAAAAAAAfXIHCAAARz/gAAAAAAAATl1yCAgAAEsATUkUhnIJCAAAYYZzh1UHZWxlbWVudHIKCAAATZsvSwF9cgsIAAAoSwZdcgwIAAAoSwFLAksESwVLB0sUSxVLG0scSx5LH0snSyhLKksrSyxLNUs2SzhLOUs6S0VLRktIS0lLSktVS1ZLWEtgS2FLY0trS2xLbktvS3BLcUtyS3NLdEt/S4BLgkuDS4RLhUuSS5NLlUuXS6BLoUujS6RLpUumS7ZLt0u5S7tLxEvFS8dLyEvJS8pL10vYS9pL4kvjS+VL7EvtS+9L8EvxS/tL/E0CAU0DAU0JAU0KAU0MAU0NAU0OAU0QAU0hAU0iAU0kAU0lAU0mAU0nAU00AU01AU07AU08AU0+AU0/AU1AAU1BAU1OAU1PAU1RAU1YAU1ZAU1bAU1cAU1dAU1nAU1oAU1qAU1rAU1sAU1tAU16AU17AU19AU1+AU1/AU2LAU2MAU2OAU2PAU2QAU2cAU2dAU2fAU2gAU2iAU2jAU2tAU2uAU2wAU2xAU2yAU29AU2+AU3EAU3FAU3HAU3IAU3JAU3KAU3XAU3YAU3aAU3iAU3jAU3lAU3sAU3tAU3vAU3wAU3xAU39AU3+AU0AAk0BAk0CAk0OAk0PAk0RAk0SAk0TAk0UAk0hAk0iAk0kAk0lAk0mAk0oAk05Ak06Ak08Ak09Ak0+Ak1IAk1JAk1LAk1NAk1WAk1XAk1ZAk1aAk1bAk1cAk1pAk1qAk1sAk1tAk1uAk16Ak17Ak19Ak2EAk2FAk2HAk2OAk2PAk2VAk2WAk2YAk2ZAk2aAk2jAk2kAk2mAk2nAk2oAk2yAk2zAk21Ak22Ak23Ak25Ak3KAk3LAk3NAk3OAk3PAk3QAk3RAk3SAk3TAk3eAk3fAk3hAk3iAk3jAk3kAk3xAk3yAk30Ak31Ak32Ak33Ak0EA00FA00HA00IA00JA00KA00XA00YA00aA00cA00lA00mA00sA00tA00vA002A003A009A00+A01EA01FA01HA01OA01PA01RA01SA01TA01cA01dA01fA01gA01hA01rA01sA01uA01vA01wA017A018A01+A01/A02AA02BA02OA02PA02RA02YA02ZA02bA02cA02dA02eA02rA02sA02uA02wA025A026A028A03DA03EA03GA03HA03IA03TA03UA03WA03XA03YA03aA03rA03sA03uA03vA03wA03xA03+A03/A00BBE0IBE0JBE0LBE0MBE0OBE0ZBE0aBE0cBE0dBE0eBE0gBE0xBE0yBE00BE01BE02BE03BE1HBE1IBE1KBE1LBE1MBE1YBE1ZBE1bBE1iBE1jBE1lBE1mBE1nBE1xBE1yBE14BE15BE17BE2DBE2EBE2GBE2HBE2IBE2SBE2TBE2VBE2WBE2XBE2ZBE2qBE2rBE2tBE2uBE2vBE2wBE29BE2+BE3ABE3BBE3DBE3EBE3OBE3PBE3RBE3SBE3TBE3UBE3hBE3iBE3kBE3sBE3tBE3vBE3wBE3xBE3yBE0CBU0DBU0FBU0GBU0HBU0IBU0VBU0WBU0YBU0ZBU0bBU0cBU0mBU0nBU0pBU0qBU0rBU0sBU05BU06BU08BU09BU0/BU1KBU1LBU1RBU1SBU1UBU1VBU1WBU1YBU1pBU1qBU1sBU10BU11BU13BU1/BU2ABU2CBU2DBU2EBU2FBU2SBU2TBU2VBU2WBU2XBU2ZBU2qBU2rBU2tBU2uBU2wBU2xBU27BU28BU2+BU2/BU3ABU3CBU3TBU3UBU3WBU3XBU3YBU3jBU3kBU3mBU3uBU3vBU3xBU3yBU3zBU30BU0EBk0FBk0HBk0IBk0JBk0KBk0LBk0MBk0NBk0ZBk0aBk0cBk0kBk0lBk0nBk0oBk0qBk0rBk01Bk02Bk04Bk05Bk1BBk1CBk1EBk1FBk1GBk1HBk1UBk1VBk1XBk1ZBk1iBk1jBk1lBk1tBk1uBk1wBk13Bk14Bk16Bk17Bk18Bk2GBk2HBk2JBk2KBk2UBk2VBk2XBk2YBk2ZBk2aBk2qBk2rBk2tBk2uBk2vBk2wBk3ABk3BBk3DBk3EBk3FBk3QBk3RBk3TBk3UBk3VBk3WBk3jBk3kBk3mBk3nBk3oBk3pBk35Bk36Bk38Bk3+Bk0HB00IB00KB00LB00NB00OB00YB00ZB00bB00cB00dB00nB00oB00qB00rB00sB00tB006B007B009B01FB01GB01MB01NB01PB01QB01RB01SB01fB01gB01iB01qB01rB01tB01uB01vB015B016B018B019B02HB02IB02KB02LB02MB02WB02XB02ZB02aB02bB02cB02pB02qB02sB02tB02uB02wB03BB03CB03EB03FB03GB03HB03UB03VB03XB03YB03ZB03aB03nB03oB03qB03rB03sB03tB036B037B039B03+B03/B00ACE0NCE0OCE0QCE0RCE0SCE0eCE0fCE0hCE0iCE0sCE0tCE0vCE0wCE04CE05CE07CE08CE09CE1GCE1HCE1JCE1KCE1LCE1MCE1NCE1OCE1PCE1aCE1bCE1dCE1eCE1fCE1gCE1tCE1uCE1wCE1xCE1yCE1zCE2ACE2BCE2DCE2ECE2FCE2OCE2PCE2RCE2SCE2aCE2bCE2dCE2kCE2lCE2nCE2uCE2vCE2xCE2yCE2zCE2/CE3ACE3CCE3DCE3ECE3FCE3GCE3HCE3ICE3TCE3UCE3WCE3XCE3YCE3ZCE3aCE3bCE3cCE3oCE3pCE3rCE3sCE32CE33CE35CE36CE0ECU0FCU0HCU0ICU0JCU0LCU0cCU0dCU0fCU0gCU0hCU0sCU0tCU0vCU0wCU06CU07CU09CU0/CU1ICU1JCU1LCU1SCU1TCU1VCU1dCU1eCU1gCU1hCU1iCU1uCU1vCU1xCU1yCU1zCU11CU2GCU2HCU2JCU2KCU2SCU2TCU2VCU2WCU2eCU2fCU2hCU2pCU2qCU2sCU2tCU23CU24CU26CU27CU28CU29CU3NCU3OCU3QCU3RCU3SCU3TCU3gCU3hCU3jCU3kCU3mCU3nCU3xCU3yCU30CU31CU32CU33CU0ECk0FCk0HCk0PCk0QCk0SCk0TCk0UCk0WCk0nCk0oCk0qCk0rCk0sCk0tCk0uCk0vCk0wCk08Ck09Ck0/Ck1ACk1BCk1CCk1DCk1ECk1FCk1QCk1RCk1TCk1UCk1VCk1WCk1jCk1kCk1mCk1nCk1pCk1qCk10Ck11Ck17Ck18Ck2CCk2DCk2FCk2NCk2OCk2QCk2RCk2SCk2TCk2jCk2kCk2mCk2nCk2oCk2pCk2qCk2rCk2sCk23Ck24Ck26Ck27Ck28Ck29Ck2+Ck2/Ck3ACk3LCk3MCk3OCk3PCk3QCk3ZCk3aCk3cCk3kCk3lCk3nCk3oCk3pCk3qCk36Ck37Ck39Ck3+Ck3/Ck0AC00QC00RC00TC00bC00cC00eC00fC00hC00iC00sC00tC00vC00wC006C007C009C00+C00/C01AC01BC01CC01DC01OC01PC01RC01SC01TC01UC01hC01iC01kC01lC01tC01uC01wC014C015C017C02DC02EC02GC02NC02OC02QC02RC02SC02TC02gC02hC02jC02kC02lC02nC024C025C027C028C029C02+C03LC03MC03OC03PC03QC03RC03eC03fC03hC03iC03jC03kC030C031C033C034C00CDE0DDE0JDE0KDE0QDE0RDE0TDE0UDE0VDE0WDE0jDE0kDE0mDE0nDE0vDE0wDE0yDE0zDE00DE0+DE0/DE1BDE1CDE1DDE1EDE1UDE1VDE1XDE1YDE1aDE1lDE1mDE1oDE1vDE1wDE1yDE16DE17DE19DE1+DE2IDE2JDE2LDE2MDE2NDE2ODE2bDE2cDE2eDGUoTZ8MTaAMTawMTa0MTa8MTbAMTbEMTbIMTcIMTcMMTcUMTcYMTccMTdIMTdMMTdUMTdYMTdcMTdgMTdkMTdoMTdsMTecMTegMTeoMTesMTfMMTfQMTfYMTfcMTfkMTfoMTQQNTQUNTQcNTQgNTQkNTQoNTRoNTRsNTR0NTR4NTSANTSENTSsNTSwNTS4NTS8NTTANTTsNTTwNTT4NTT8NTUANTUoNTUsNTU0NTU4NTU8NTVANTV0NTV4NTWANTWENTWMNTWQNTW4NTW8NTXENTXINTXMNTXQNTYQNTYUNTYgNTYkNTYoNTYwNTZ0NTZ4NTaANTaINTaMNTaUNTaYNTaoNTasNTa0NTa4NTa8NTbENTbINTbQNTbYNTbcNTbkNTboNTbsNTb0NTb4NTcANTcMNTcQNTcYNTckNTcoNTcwNTc0NTc4NTc8NTdANTdENTdINTdQNTdUNTdcNTdgNTdkNTdoNTdwNTd0NTd8NTeENTeMNTeQNTeYNTecNTegNTekNTewNTe0NTe8NTfANTfENTfINTfQNTfUNTfcNTfgNTfkNTfoNTfwNTf0NTf8NTQIOTQMOTQUOTQcOTQgOTQoOTQsOTQ0OTQ4OTREOTRIOTRUOTRYOTRkOTRoOTRwOTR0OTR4OTSAOTSQOTSUOTScOTSgOTSoOTSwOTS0OTS8OTTEOTTIOTTQOTTUOTTYOTTcOTTkOTToOTTwOTT0OTUEOTUIOTUQOTUYOTUcOTUkOTUoOTUsOTUwOTU4OTU8OTVEOTVIOTVMOTVQOTVYOTVcOTVkOTVsOTVwOTV4OTV8OTWAOTWQOTWUOTWcOTWgOTWkOTWoOTWwOTW0OTW8OTXEOTXIOTXQOTXUOTXYOTXcOTXkOTXoOTXwOTX8OTYAOTYIOTYMOTYQOTYgOTYkOTYsOTYwOTY0OTY8OTZAOTZIOTZMOTZQOTZgOTZkOTZsOTZwOTZ0OTZ4OTaAOTaEOTaMOTaYOTacOTakOTaoOTasOTa8OTbAOTbIOTbMOTbQOTbYOTbcOTbkOTboOTbsOTbwOTb4OTb8OTcEOTcIOTcMOTccOTcgOTcoOTcsOTcwOTc4OTc8OTdEOTdMOTdQOTdcOTdgOTdoOTdsOTdwOTd4OTd8OTeEOTeIOTeYOTecOTekOTeoOTesOTe0OTfEOTfIOTfQOTfUOTfYOTfcOTfgOTfkOTfoOTfwOTf0OTf8OTQAPTQEPTQMPTQQPTQYPTQcPTQgPTQoPTQsPTQ0PTQ4PTQ8PTRAPTRIPTRMPTRUPTRYPTRcPTRsPTRwPTR4PTSAPTSEPTSMPTSUPTSYPTSgPTSkPTSoPTSwPTTAPTTEPTTMPTTYPTTcPTTkPTToPTTsPTT0PTT4PTUAPTUEPTUIPTUQPTUUPTUcPTUkPTUoPTUwPTU4PTVAPTVEPTVMPTVUPTVcPTVgPTVoPTVsPTVwPTV4PTWIPTWMPTWUPTWcPTWgPTWoPTWsPTWwPTW4PTXIPTXMPTXUPTXYPTXcPTXkPTXoPTXwPTX8PTYAPTYIPTYMPTYQPTYYPTYoPTYsPTY0PTY4PTY8PTZEPTZUPTZYPTZgPTZkPTZoPTZsPTZ4PTZ8PTaEPTaIPTaMPTaQPTaUPTaYPTacPTaoPTasPTa0PTbAPTbEPTbMPTbQPTbUPTbkPTboPTbwPTb0PTb4PTcAPTcQPTcUPTccPTcgPTckPTcsPTcwPTc4PTdEPTdIPTdQPTdUPTdkPTdoPTdwPTd0PTeEPTeIPTeQPTeUPTeYPTecPTekPTeoPTewPTe0PTe8PTfAPTfMPTfQPTfYPTfcPTfgPTfkPTfsPTfwPTf4PTQEQTQIQTQQQTQUQTQYQTQcQTQoQTQsQTQ0QTQ4QTQ8QTRAQTRIQTRMQTRUQTRYQTRoQTRsQTR0QTR4QTR8QTSAQTSIQTSMQTSUQTSYQTScQTSgQTSoQTSsQTS4QTS8QTTEQTTIQTTMQTTUQTTkQTToQTTwQTT8QTUAQTUIQTUMQTUcQTUgQTUoQTUsQTUwQTU0QTU4QTU8QTVAQTVMQTVQQTVYQTVkQTVoQTVwQTV4QTV8QTWEQTWIQTWMQTWQQTWYQTWcQTWkQTWwQTW0QTW8QTXAQTXEQTXIQTXUQTXYQTXgQTXkQTXoQTXsQTXwQTX0QTX4QTYEQTYIQTYQQTYcQTYgQTYoQTYsQTY0QTY4QTZEQTZIQTZQQTZUQTZYQTZoQTZsQTZ0QTZ4QTZ8QTaEQTaIQTaQQTaUQTaYQTacQTakQTaoQTawQTa8QTbAQTbIQTbMQTbQQTbgQTbkQTbsQTbwQTb0QTcEQTcIQTcQQTcUQTckQTcoQTcwQTc0QTc4QTc8QTdAQTdEQTdIQTdQQTdUQTdcQTdgQTdkQTdoQTd0QTd4QTeAQTeEQTeIQTeQQTeUQTecQTegQTekQTeoQTewQTe0QTe8QTfAQTfEQTfIQTfUQTfYQTfgQTfkQTf0QTf4QTQARTQERTQMRTQQRTQcRTQgRTQoRTQsRTQwRTRARTRERTRMRTRQRTRURTRYRTRgRTRkRTRsRTR4RTR8RTSIRTSMRTSURTSYRTScRTSgRTSoRTSsRTS0RTS4RTTIRTTMRTTURTTYRTTcRTTgRTTsRTTwRTT4RTT8RTUARTUQRTUURTUcRTUgRTUkRTU0RTU4RTVARTVERTVIRTVMRTVURTVYRTVgRTVoRTVsRTV0RTV4RTV8RTWERTWIRTWQRTWURTWYRTWcRTWkRTWoRTWwRTW0RTW4RTW8RTXERTXIRTXQRTXURTXYRTXcRTXkRTXoRTXwRTX0RTX4RTYIRTYMRTYURTYgRTYkRTYsRTYwRTZARTZERTZMRTZQRTZURTZcRTZgRTZoRTZsRTZwRTZ0RTZ4RTZ8RTaARTaIRTaMRTaURTaYRTacRTagRTakRTaoRTasRTa0RTa4RTbARTbERTbMRTbURTbYRTbgRTbkRTboRTbwRTb0RTb8RTcARTcERTcURTcYRTcgRTckRTcoRTcsRTc0RTc4RTdARTdMRTdQRTdYRTdcRTdgRTdkRTdwRTd0RTd8RTeIRTeMRTeURTeYRTecRTegRTekRTeoRTesRTe4RTe8RTfERTfIRTfMRTfQRTfcRTfgRTfsRTfwRTf4RTf8RTQASTQQSTQUSTQgSTQkSTQsSTQwSTQ0STQ8STRMSTRQSTRYSTRcSTRgSTRwSTR0STR8STSASTSESTSUSTSYSTSgSTSkSTSoSTSsSTS0STS4STTASTTMSTTQSTTYSTTgSTTkSTTsSTT0STT4STUASTUMSTUQSTUYSTUkSTUoSTUwSTU0STU4STVASTVQSTVUSTVcSTVgSTVkSTVoSTVwSTV0STV8STWASTWISTWMSTWYSTWcSTWkSTWoSTWsSTWwSTW4STW8STXESTXQSTXUSTXcSTXgSTXwSTX0STX8STYASTYISTYMSTYYSTYcSTYkSTYoSTYsSTYwSTY0STY4STY8STZESTZISTZQSTZYSTZgSTZkSTZsSTZwSTZ0STZ8STaMSTaQSTacSTagSTaoSTasSTa8STbASTbISTbUSTbYSTbgSTbkSTboSTbwSTcASTcESTcMSTcQSTcUSTcYSTccSTcgSTckSTcsSTcwSTc4STc8STdASTdISTdMSTdUSTdYSTdoSTdsSTd0STeASTeESTeMSTeQSTeUSTeYSTegSTekSTesSTewSTe0STe8STfMSTfQSTfYSTfkSTfoSTfwSTf0STf8STQATTQMTTQQTTQYTTQcTTQsTTQwTTQ4TTQ8TTRATTRETTRMTTRQTTRYTTRcTTRkTTRsTTRwTTR4TTR8TTSMTTSQTTSYTTSgTTSkTTSsTTS0TTS4TTTATTTETTTITTTQTTTUTTTcTTTgTTTkTTToTTTwTTT0TTT8TTUETTUITTUQTTUUTTUYTTUcTTUkTTUoTTUwTTU0TTU8TTVETTVITTVQTTVUTTVYTTVgTTVwTTV0TTV8TZShNYRNNYhNNZBNNZRNNZxNNaBNNaxNNbBNNbxNNcBNNchNNcxNNdBNNdRNNdxNNeBNNehNNexNNfxNNgBNNghNNgxNNhBNNhhNNhxNNiRNNihNNjhNNjxNNkRNNkhNNkxNNlRNNlhNNmBNNmRNNmhNNnBNNnRNNnxNNoBNNoRNNpRNNphNNqBNNqRNNrRNNrhNNsBNNsRNNshNNsxNNtRNNthNNuBNNuRNNuhNNvhNNvxNNwRNNwhNNxhNNxxNNyRNNyhNNyxNNzBNNzhNNzxNN0RNN1BNN1RNN1xNN2BNN3BNN3RNN3xNN4hNN4xNN5RNN5hNN5xNN6BNN6xNN7BNN7hNN7xNN8RNN8hNN9RNN9hNN+BNN+RNN+xNN/RNN/hNNABRNARRNAhRNBhRNBxRNCRRNDhRNDxRNERRNExRNFRRNFxRNGhRNHBRNHRRNIhRNIxRNJRRNJxRNKRRNKxRNLhRNMBRNMRRNNhRNNxRNORRNOxRNPRRNPxRNQRRNQhRNRRRNSBRNpxRNqBRNqhRNqxRNrRRNuhRNuxRNvRRNxRRNxhRNyBRNyRRN0RRN0hRN1BRN1RRN1hRN3xRN4BRN4hRN4xRN5BRN7xRN8BRN8hRN8xRN9BRN/xRNABVNAhVNChVNCxVNDRVNFRVNFhVNGBVNGRVNGhVNGxVNHBVNHRVNHhVNKRVNKhVNLBVNLRVNLhVNLxVNPBVNPRVNPxVNQRVNShVNSxVNTRVNThVNTxVNUBVNYBVNYRVNYxVNZRVNbhVNbxVNcRVNchVNcxVNdBVNgRVNghVNhBVNjBVNjRVNjxVNlhVNlxVNmRVNmhVNmxVNpxVNqBVNrhVNrxVNtRVNthVNuBVNuRVNuhVNvBVNzRVNzhVN0BVN0RVN0xVN3hVN3xVN5RVN5hVN6BVN6RVN6hVN6xVN+BVN+RVN+xVNAxZNBBZNBhZNBxZNCBZNEhZNExZNFRZNFhZNFxZNGBZNJRZNJhZNKBZNKRZNKhZNNhZNNxZNORZNOhZNOxZNRxZNSBZNShZNSxZNTRZNThZNWBZNWRZNWxZNXBZNXRZNaBZNaRZNbxZNcBZNchZNcxZNdBZNdRZNghZNgxZNhRZNjRZNjhZNkBZNlxZNmBZNmhZNmxZNnBZNnhZNrxZNsBZNshZNsxZNtBZNwBZNwRZNwxZNxBZNxRZNxhZN0xZN1BZN1hZN1xZN2BZN5BZN5RZN5xZN6BZN6RZN8xZN9BZN9hZN+BZNARdNAhdNBBdNBRdNBhdNBxdNFBdNFRdNFxdNGBdNGRdNJRdNJhdNKBdNLxdNMBdNMhdNORdNOhdNQBdNQRdNQxdNRBdNRRdNThdNTxdNURdNUhdNUxdNXRdNXhdNYBdNYRdNYhdNZBdNdRdNdhdNeBdNeRdNehdNexdNfBdNfRdNfhdNiRdNihdNjBdNjRdNjhdNjxdNnBdNnRdNnxdNoBdNoRdNrRdNrhdNsBdNsRdNshdNsxdNwBdNwRdNwxdNxRdNzhdNzxdN1RdN1hdN2BdN2RdN4RdN4hdN6BdN6RdN6xdN7BdN7RdN+BdN+RdN+xdN/RdNBhhNBxhNCRhNChhNCxhNFBhNFRhNFxhNGBhNGRhNIxhNJBhNJhhNJxhNKBhNMxhNNBhNNhhNNxhNOBhNORhNRhhNRxhNSRhNUBhNURhNUxhNVBhNVRhNVhhNYxhNZBhNZhhNaBhNcRhNchhNdBhNdhhNfxhNgBhNghhNgxhNhBhNjxhNkBhNkhhNkxhNlBhNlhhNpxhNqBhNqhhNqxhNrBhNtxhNuBhNuhhNwRhNwhhNxBhNxRhNxxhN0hhN0xhN1RhN1hhN1xhN2RhN6hhN6xhN7RhN7hhN7xhN8BhNABlNARlNAxlNBBlNBRlNERlNEhlNFBlNGxlNHBlNHhlNHxlNJxlNKBlNLhlNLxlNMRlNORlNOhlNPBlNPRlNPhlNShlNSxlNTRlNThlNTxlNURlNYhlNYxlNZRlNZhlNZxlNaBlNdRlNdhlNeBlNeRlNexlNfBlNhhlNhxlNiRlNihlNixlNjBlNmRlNmhlNnBlNpBlNpRlNpxlNqBlNqRlNqhlNuhlNuxlNvRlNvhlNvxlNyBlNyRlNyxlNzBlNzhlNzxlN2RlN2hlN3BlN3RlN3hlN3xlN7BlN7RlN7xlN8BlN8hlN/RlN/hlNBBpNBRpNBxpNCBpNCRpNCxpNHBpNHRpNHxpNJxpNKBpNLhpNLxpNMRpNMhpNMxpNPxpNQBpNQhpNQxpNRBpNRhpNVxpNWBpNWhpNWxpNXBpNXRpNXhpNXxpNYBpNbBpNbRpNbxpNcBpNcRpNcxpNhBpNhRpNixpNjBpNjhpNlhpNlxpNmRpNmhpNmxpNnBpNrBpNrRpNrxpNsBpNsRpNshpNsxpNtBpNtRpNwRpNwhpNxBpNzBpNzRpNzxpN0BpN0hpN0xpN3RpN3hpN4BpN4RpN6RpN6hpN7BpN7RpN7hpN7xpN/BpN/RpN/xpNARtNChtNCxtNERtNEhtNFBtNFRtNHRtNHhtNIBtNIRtNIhtNLBtNLRtNLxtNMBtNOhtNOxtNPRtNPhtNPxtNQBtNUBtNURtNUxtNVBtNVRtNVhtNZhtNZxtNaRtNahtNaxtNdhtNdxtNeRtNehtNextNfBtNiRtNihtNjBtNjRtNjhtNjxtNnxtNoBtNohtNpBtNrRtNrhtNsBtNsRtNsxtNtBtNvhtNvxtNwRtNwhtNwxtNzRtNzhtN0BtN0RtN0htN0xtN4BtN4RtN4xtN6xtN7BtN8htN8xtN9RtN9htN9xtN+BtNBRxNBhxNCBxNEBxNERxNExxNFBxNFRxNHxxNIBxNIhxNKhxNKxxNLRxNLhxNLxxNORxNOhxNPBxNPRxNPhxNPxxNTBxNTRxNTxxNUBxNURxNUxxNZBxNZRxNZxxNaBxNaRxNahxNdxxNeBxNehxNexxNfBxNfRxNihxNixxNjRxNjhxNjxxNkBxNnRxNnhxNoBxNoRxNohxNoxxNsBxNsRxNsxxNtBxNtRxNwRxNwhxNxBxNxRxNzxxN0BxN0hxN0xxN2xxN3BxN3hxN3xxN4BxN6RxN6hxN7BxN7RxN7hxN7xxN8BxN8RxN8hxN/RxN/hxNAB1NAR1NAh1NAx1NEB1NER1NEx1NFB1NFR1NFh1NIx1NJB1NJh1NJx1NKB1NMR1NMh1NNB1NNR1NPR1NPh1NQB1NRx1NSB1NSh1NUR1NUh1NVB1NVR1NVh1NVx1NZx1NaB1Nah1Nax1NbB1NbR1Neh1Nex1NfR1Nfh1Nfx1NgB1NgR1Ngh1Ngx1Njx1NkB1Nkh1Nkx1NnR1Nnh1NoB1NoR1NqR1Nqh1NrB1NrR1Nrh1NsB1NwR1Nwh1NxB1NxR1Nxh1Nxx1N1B1N1R1N1x1N2B1N4h1N4x1N5R1N5x1N8B1N8R1N8x1N+h1N+x1N/R1NBR5NBh5NCB5NCR5NCh5NFh5NFx5NGR5NGh5NGx5NJB5NJR5NJx5NLx5NMB5NMh5NOh5NOx5NPR5NRR5NRh5NSB5NSR5NUx5NVB5NVh5NVx5NYR5NYh5NZB5NZR5NZh5NZx5NdB5NdR5Ndx5NeB5Neh5Nex5NhR5Nhh5NiB5NiR5Nih5Nix5NmB5NmR5Nmx5Nox5NpB5Nph5Npx5NqB5Nqh5Nux5NvB5Nvh5Nvx5NwR5Nwh5NzB5NzR5Nzx5N0B5N0R5N0h5N0x5N1B5N1R5N4B5N4R5N4x5N5B5N5R5N5h5N8x5N9B5N9h5N9x5N+R5N+h5NBB9NBR9NCx9NDB9NEh9NEx9NFR9NHR9NHh9NIB9NIR9NIh9NIx9NMx9NNB9NNh9NNx9NOB9NOR9NOh9NOx9NPB9NRx9NSB9NSh9NSx9NTB9NTR9NTh9NTx9NUB9NWx9NXB9NXh9NXx9NYB9NaR9Nah9NbB9NdB9NdR9Ndx9NeB9NeR9Neh9Nih9Nix9NjR9Njh9Njx9NkR9Noh9Nox9NpR9NrR9lKE2uH02wH02xH02zH020H02+H02/H03BH03CH03MH03NH03PH03QH03RH03SH03fH03gH03iH03jH03kH03lH03yH03zH031H032H03+H03/H00BIE0JIE0KIE0MIE0NIE0OIE0QIE0hIE0iIE0kIE0rIE0sIE0uIE0vIE0wIE0xIE0+IE0/IE1BIE1CIE1DIE1FIE1WIE1XIE1ZIE1gIE1hIE1jIE1kIE1lIE1mIE1zIE10IE12IE13IE14IE15IE2JIE2KIE2MIE2NIE2XIE2YIE2eIE2fIE2lIE2mIE2oIE2pIE2qIE21IE22IE24IE25IE3BIE3CIE3EIE3FIE3GIE3QIE3RIE3TIE3UIE3VIE3WIE3mIE3nIE3pIE3qIE3sIE33IE34IE36IE0BIU0CIU0EIU0MIU0NIU0PIU0QIU0aIU0bIU0dIU0eIU0fIU0gIU0tIU0uIU0wIU0xIU0yIU0+IU0/IU1BIU1DIU1MIU1NIU1PIU1QIU1RIU1SIU1fIU1gIU1iIU1jIU1kIU1lIU1yIU1zIU11IU12IU1+IU1/IU2BIU2CIU2DIU2EIU2FIU2GIU2HIU2TIU2UIU2WIU2XIU2YIU2ZIU2pIU2qIU2sIU2tIU2vIU2wIU26IU27IU29IU3EIU3FIU3HIU3IIU3QIU3RIU3TIU3UIU3VIU3WIU3jIU3kIU3mIU3uIU3vIU3yIU3zIU30IU31IU0FIk0GIk0IIk0JIk0LIk0YIk0ZIk0bIk0jIk0kIk0mIk0nIk0vIk0wIk0yIk0zIk00Ik09Ik0+Ik1AIk1BIk1CIk1NIk1OIk1QIk1RIk1SIk1dIk1eIk1gIk1oIk1pIk1rIk1zIk10Ik12Ik13Ik14Ik15Ik16Ik17Ik18Ik2HIk2IIk2KIk2LIk2MIk2NIk2aIk2bIk2dIk2fIk2oIk2pIk2rIk2sIk2tIk2uIk2+Ik2/Ik3BIk3DIk3MIk3NIk3PIk3QIk3RIk3SIk3fIk3gIk3iIk3qIk3rIk3tIk30Ik31Ik33Ik34Ik35Ik0FI00GI00MI00NI00TI00UI00WI00XI00YI00aI00rI00sI00uI00vI00wI00xI00+I00/I01FI01GI01II01JI01KI01LI01YI01ZI01bI01dI01mI01nI01pI01qI01rI011I012I014I015I016I017I02II02JI02LI02MI02NI02PI02gI02hI02jI02kI02lI02vI02wI02yI02zI021I022I03AI03BI03DI03EI03FI03GI03TI03UI03WI03XI03fI03gI03iI03jI03kI03lI03yI03zI031I039I03+I00AJE0BJE0CJE0MJE0NJE0PJE0QJE0RJE0dJE0eJE0gJE0hJE0iJE0uJE0vJE0xJE0yJE0zJE00JE1BJE1CJE1EJE1FJE1HJE1SJE1TJE1VJE1WJE1XJE1hJE1iJE1kJE1mJE1vJE1wJE1yJE1zJE10JE11JE2CJE2DJE2FJE2GJE2HJE2JJE2aJE2bJE2dJE2kJE2lJE2nJE2uJE2vJE21JE22JE24JE25JE26JE3DJE3EJE3GJE3HJE3IJE3KJE3bJE3cJE3eJE3fJE3gJE3iJE3zJE30JE32JE33JE34JE35JE36JE37JE38JE0HJU0IJU0KJU0LJU0MJU0NJU0aJU0bJU0dJU0eJU0fJU0gJU0tJU0uJU0wJU0yJU07JU08JU0+JU1FJU1GJU1IJU1JJU1RJU1SJU1UJU1VJU1dJU1eJU1kJU1lJU1nJU1oJU1pJU1qJU13JU14JU16JU17JU18JU2FJU2GJU2IJU2KJU2TJU2UJU2WJU2XJU2YJU2iJU2jJU2lJU2mJU2nJU2yJU2zJU21JU22JU23JU24JU3FJU3GJU3IJU3PJU3QJU3SJU3TJU3UJU3fJU3gJU3iJU3qJU3rJU3tJU3uJU32JU33JU35JU36JU37JU0GJk0HJk0JJk0KJk0LJk0NJk0eJk0fJk0hJk0iJk0jJk0uJk0vJk0xJk04Jk05Jk07Jk08Jk09Jk1IJk1JJk1LJk1MJk1NJk1OJk1bJk1cJk1eJk1fJk1gJk1hJk1xJk1yJk10Jk11Jk12Jk2AJk2BJk2DJk2KJk2LJk2NJk2OJk2PJk2YJk2ZJk2fJk2gJk2iJk2qJk2rJk2tJk2uJk22Jk23Jk25Jk26Jk27Jk29Jk3OJk3PJk3RJk3SJk3TJk3UJk3hJk3iJk3kJk3lJk3nJk3oJk3yJk3zJk31Jk32Jk33Jk34Jk0FJ00GJ00IJ00PJ00QJ00SJ00TJ00UJ00VJ00lJ00mJ00oJ00pJ00qJ00rJ004J005J007J008J00+J00/J01JJ01KJ01MJ01NJ01OJ01PJ01cJ01dJ01jJ01kJ01qJ01rJ01tJ01uJ01vJ01wJ02AJ02BJ02DJ02LJ02MJ02OJ02PJ02ZJ02aJ02cJ02dJ02eJ02fJ02sJ02tJ02zJ020J022J023J024J03BJ03CJ03EJ03FJ03GJ03IJ03ZJ03aJ03cJ03jJ03kJ03mJ03tJ03uJ03wJ03xJ03yJ030J00FKE0GKE0IKE0JKE0KKE0LKE0MKE0NKE0OKE0aKE0bKE0dKE0lKE0mKE0oKE0pKE0rKE0sKE02KE03KE05KE06KE1CKE1DKE1FKE1GKE1HKE1IKE1VKE1WKE1YKE1gKE1hKE1jKE1rKE1sKE1uKE1wKE15KE16KE18KE19KE1+KE2IKE2JKE2LKE2MKE2WKE2XKE2ZKE2aKE2bKE2cKE2sKE2tKE2vKE2wKE2xKE2yKE3CKE3DKE3FKE3GKE3HKE3SKE3TKE3VKE3WKE3XKE3YKE3lKE3mKE3oKE3pKE3qKE3rKE37KE38KE3+KE0AKU0JKU0KKU0MKU0NKU0PKU0QKU0aKU0bKU0dKU0eKU0fKU0pKU0qKU0sKU0tKU0uKU0vKU08KU09KU0/KU1HKU1IKU1OKU1PKU1RKU1SKU1TKU1UKU1hKU1iKU1kKU1sKU1tKU1vKU1wKU1xKU17KU18KU1+KU1/KU2HKU2IKU2KKU2LKU2MKU2WKU2XKU2ZKU2aKU2bKU2cKU2pKU2qKU2sKU2tKU2uKU2wKU3BKU3CKU3EKU3FKU3GKU3RKU3SKU3UKU3VKU3WKU3XKU3kKU3lKU3nKU3oKU3pKU3qKU33KU34KU36KU37KU38KU39KU0KKk0LKk0NKk0OKk0PKk0bKk0cKk0eKk0fKk0pKk0qKk0sKk0tKk01Kk02Kk04Kk05Kk06Kk1DKk1EKk1GKk1HKk1IKk1JKk1KKk1LKk1MKk1XKk1YKk1aKk1bKk1cKk1dKk1eKk1fKk1gKk1rKk1sKk1uKk1vKk1wKk1xKk1+Kk1/Kk2BKk2CKk2DKk2MKk2NKk2PKk2QKk2YKk2ZKk2bKk2cKk2dKk2oKk2pKk2rKk2zKk20Kk22Kk23Kk24Kk3EKk3FKk3HKk3IKk3JKk3KKk3LKk3MKk3NKk3YKk3ZKk3bKk3cKk3dKk3eKk3fKk3gKk3hKk3tKk3uKk3wKk3xKk37Kk38Kk3+Kk3/Kk0AK00CK00TK00UK00WK00XK00YK00ZK00pK00qK00wK00xK003K004K006K01BK01CK01EK01MK01NK01PK01QK01aK01bK01dK01eK01fK01rK01sK01uK01vK01wK01xK02BK02CK02EK02FK02PK02QK02SK02TK02dK02eK02gK02oK02pK02rK02zK020K022K023K024K026K03LK03MK03OK03PK03QK03RK03eK03fK03hK03iK03kK03lK03vK03wK03yK03zK030K031K00CLE0DLE0FLE0NLE0OLE0QLE0RLE0SLE0ULE0lLE0mLE0oLE0pLE0rLE0sLE02LE03LE05LE06LE07LE08LE09LE0+LE0/LE1LLE1MLE1OLE1PLE1QLE1RLE1eLGUoTV8sTWEsTWIsTWMsTWQsTXQsTXUsTXssTXwsTX4sTX8sTYksTYosTYwsTZQsTZUsTZcsTZgsTZksTZosTaosTassTa0sTa4sTa8sTbAsTbEsTbIsTbMsTb4sTb8sTcEsTcIsTcMsTcQsTcUsTcYsTccsTdIsTdMsTdUsTdYsTdcsTeIsTeMsTeUsTe0sTe4sTfAsTfEsTfIsTfMsTQMtTQQtTQYtTQctTQgtTQotTRstTRwtTR4tTSYtTSctTSktTSotTSwtTS0tTTctTTgtTTotTTstTTwtTT0tTU0tTU4tTVAtTVEtTVItTVMtTWAtTWEtTWMtTWQtTWUtTWYtTXMtTXQtTXYtTXctTX8tTYAtTYItTYMtTYQtTY4tTY8tTZEtTZItTZQtTZUtTZ8tTaAtTaItTaotTastTa0tTa4tTa8tTbAtTb0tTb4tTcAtTcEtTcItTcQtTdUtTdYtTdgtTdktTdotTeUtTeYtTegtTektTeotTestTfgtTfktTfstTfwtTf0tTQcuTQguTQouTQwuTRUuTRYuTRguTR8uTSAuTSYuTScuTSkuTSouTSsuTSwuTTkuTTouTTwuTT0uTUUuTUYuTUguTU8uTVAuTVIuTVMuTVQuTVUuTWUuTWYuTWguTWkuTWouTWsuTXguTXkuTXsuTXwuTX0uTYguTYkuTYsuTZIuTZMuTZUuTZYuTaAuTaEuTaMuTaQuTaUuTaYuTacuTaguTakuTbQuTbUuTbcuTbguTbkuTcUuTcYuTcguTckuTcouTcsuTdguTdkuTdsuTdwuTd0uTd4uTesuTewuTe4uTe8uTfAuTfEuTfIuTfMuTfQuTQAvTQEvTQMvTQQvTQwvTQ0vTQ8vTRAvTRIvTRMvTR0vTR4vTSAvTSEvTSIvTSMvTTMvTTQvTTYvTTcvTTkvTTovTUQvTUUvTUcvTUgvTUkvTVQvTVUvTVcvTVgvTVkvTWMvTWQvTWYvTWcvTWgvTWkvTWovTWsvTWwvTXcvTXgvTXovTXsvTYUvTYYvTYkvTYovTYsvTYwvZUsHXXINCAAAKEsASxNLGksmSzRLREtUS19Lakt+S5FLn0unS7VLw0vWS+FL60v6TQEBTQgBTQ8BTREBTRIBTSABTTMBTToBTU0BTVcBTWYBTXkBTYEBTYoBTZIBTZsBTaEBTaQBTawBTbwBTcMBTdYBTeEBTesBTfMBTfwBTQQCTQ0CTSACTScCTSkCTSoCTTgCTUcCTVUCTWgCTXACTXkCTYMCTY0CTZQCTaICTbECTbgCTboCTbsCTckCTd0CTfACTQMDTRYDTSQDTSsDTTUDTTwDTUMDTU0DTVsDTWoDTXoDTY0DTZcDTaoDTbgDTcIDTdIDTdkDTdsDTdwDTeoDTf0DTQcETRgETR8ETSEETSIETTAETTgETUYETU4ETVcETWEETXAETXcETYIETZEETZgETZoETZsETakETbwETcIETcUETc0ETeAETesETfMETQEFTRQFTRoFTR0FTSUFTTgFTUkFTVAFTVcFTVkFTVoFTWgFTXMFTX4FTZEFTZgFTZoFTZsFTakFTa8FTbIFTboFTcEFTcMFTcQFTdIFTeIFTe0FTfUFTQMGTRgGTSMGTSkGTSwGTTQGTUAGTVMGTWEGTWwGTXYGTYUGTYwGTZMGTZsGTakGTbEGTb8GTc8GTeIGTeoGTfgGTQYHTQwHTQ8HTRcHTSYHTTkHTUQHTUsHTV4HTWkHTXgHTX8HTYYHTZUHTagHTa8HTbEHTbIHTcAHTdMHTeYHTfkHTQwITRQITR0ITSQITSsITTcITUUITVkITWwITX8ITY0ITZkITaMITa0ITbUITb4ITdIITecITe4ITfUITfwITQMJTQoJTQwJTQ0JTRsJTSsJTTIJTTkJTUcJTVEJTVwJTWQJTW0JTXQJTXYJTXcJTYUJTZEJTZ0JTagJTa8JTbYJTb4JTcwJTd8JTeUJTegJTfAJTQMKTQ4KTRUKTRcKTRgKTSYKTTsKTU8KTWIKTWgKTWsKTXMKTXoKTYEKTYwKTZQKTaIKTbYKTcoKTdgKTeMKTesKTfkKTQELTQ8LTRoLTSALTSMLTSsLTTILTTkLTU0LTWALTWwLTXcLTYILTYwLTZ8LTaYLTagLTakLTbcLTcoLTd0LTeULTfMLTfoLTQEMTQgMTQ8MTSIMTS4MTT0MTUUMTVMMTWQMTW4MTXkMTYAMTYcMTZoMTaIMTasMTbMMTcEMTdEMTeYMTfIMTfgMTfsMTQMNTQsNTRkNTR8NTSINTSoNTToNTUkNTVwNTWINTWUNTW0NTXUNTYMNTYsNTY0NTY4NTZwNTaENTakNTbANTbUNTbwNTcINTcgNTdMNTdsNTeINTeoNTesNTfMNTfsNTQEOTQYOTQwOTQ8OTRAOTRQOTRgOTR8OTSEOTSIOTSMOTSsOTTAOTTgOTUAOTUUOTU0OTVUOTVoOTWMOTWsOTXAOTXgOTX4OTYcOTY4OTZYOTZcOTZ8OTaUOTa4OTbUOTb0OTcUOTcYOTc0OTdIOTdYOTd0OTeUOTewOTe4OTe8OTfAOTfsOTQIPTQkPTREPTRoPTR8PTSQPTSsPTS0PTS4PTS8PTTUPTTwPTUMPTUgPTU8PTVYPTV0PTV8PTWAPTWEPTWYPTW0PTW8PTXAPTXEPTXgPTX4PTYUPTYcPTYgPTYkPTZAPTZIPTZMPTZQPTZwPTZ0PTakPTa8PTbcPTbgPTb8PTcEPTcIPTcMPTcoPTdAPTdgPTd8PTeAPTegPTe4PTfEPTfIPTfoPTQAQTQgQTQkQTREQTRgQTRkQTSEQTSkQTS0QTTQQTTYQTTcQTTgQTT4QTUUQTUYQTVIQTVgQTV0QTWUQTWsQTXMQTXQQTYAQTYYQTYwQTY8QTZAQTZkQTaAQTagQTa4QTbcQTcAQTccQTcgQTdMQTdsQTdwQTeMQTesQTfMQTfQQTfsQTfwQTQIRTQURTQYRTQ8RTRcRTR0RTSERTSkRTTARTTERTTkRTToRTUMRTUwRTVQRTVkRTWARTWgRTXARTXgRTYARTYERTYcRTY8RTZYRTaERTawRTbQRTbsRTcQRTcwRTdIRTdoRTdsRTeERTe0RTfURTfYRTfoRTQMSTQcSTQ4STRASTRESTRISTRoSTRsSTSMSTSQSTSwSTTISTTcSTTwSTUISTUgSTU8STVESTVISTVMSTVsSTWESTWQSTWUSTW0STXMSTXsSTYESTYQSTYUSTZASTZcSTZ4STaASTaESTaISTaYSTa0STa4STbQSTbsSTb0STb4STb8STcoSTdESTdgSTdkSTd8STecSTe4STfASTfESTfISTfgSTf4STQETTQITTQkTTQoTTRITTRoTTSITTScTTSwTTTMTTTsTTUATTUgTTVATTVcTTVkTTVoTTVsTTWATTWYTTWkTTWoTTW4TTXYTTX0TTX4TTYUTTY0TTZQTTZsTTaMTTaQTTasTTawTTbQTTbwTTb0TTcUTTc0TTdMTTdoTTdsTTeETTekTTeoTTfATTfMTTfQTTfwTTQQUTQUUTRYUTRkUTSoUTS0UTS8UTT4UTUAUTUQUTUYUTUcUTaYUTbkUTcQUTdAUTd4UTe4UTf4UTQkVTRQVTSgVTTsVTUkVTVEVTV8VTW0VTYAVTYsVTZUVTZ0VTaYVTa0VTbQVTbsVTb0VTb4VTcwVTd0VTeQVTfcVTQIWTREWTSQWTSwWTTUWTT0WTUYWTUwWTU8WTVcWTWcWTW4WTYEWTYwWTZYWTZ0WTZ8WTaAWTa4WTbYWTb8WTdIWTdoWTeMWTfIWTQAXTRMXTRsXTSQXTS4XTTgXTT8XTU0XTVwXTWMXTWUXTWYXTXQXTYgXTZsXTaMXTawXTb8XTc0XTdQXTeAXTecXTfcXTQUYTRMYTSIYTTIYTUUYTU8YTWIYTXAYTX4YTY4YTZUYTZcYTZgYTaYYTbYYTcAYTdEYTdgYTdoYTdsYTekYTfEYTf8YTQcZTRAZTRoZTSYZTS0ZTTgZTUAZTUkZTVAZTVIZTVMZTWEZTXQZTXoZTX0ZTYUZTZgZTaMZTasZTbkZTccZTc0ZTdAZTdgZTesZTfwZTQMaTQoaTQwaTQ0aTRsaTSYaTS0aTTUaTT4aTUUaTUcaTUgaTVYaTWsaTXIaTXQaTXUaTYMaTYoaTZUaTZ0aTasaTcAaTcsaTdEaTdQaTdwaTegaTfsaTQkbTRAbTRwbTSsbTTIbTTkbTUEbTU8bTVcbTWUbTXUbTYgbTZAbTZ4bTawbTbIbTbUbTb0bTcwbTd8bTeobTfEbTQQcTQ8cTR4cTSkcTTgcTUscTVIcTVQcTVUcTWMcTXYcTYkcTZwcTa8cTbccTcAcTcccTc4cTdocTegcTfwcTQ8dTSIdTTAdTTwdTUYdTVAdTVgdTWYdTXkdTY4dTZUdTZwdTagdTa8dTbEdTbIdTcAdTdMdTdodTeEdTe8dTfkdTQQeTQweTRUeTSMeTS4eTTkeTUQeTUseTVIeTVkeTWAeTXMeTXkeTXweTYQeTZceTaIeTakeTaseTaweTboeTcAeTcMeTcseTd8eTfIeTfgeTfseTQMfTQofTREfTRwfTSQfTTIfTUYfTVofTWgfTXMfTXsfTYkfTZAfTZIfTZMfTaEfTawfTbIfTbUfTb0fTcQfTcsfTd4fTfEfTf0fTQggTQ8gTREgTRIgTSAgTSogTT0gTUQgTUYgTUcgTVUgTV8gTXIgTXogTYggTY8gTZYgTZ0gTaQgTbQgTcAgTc8gTdcgTeUgTfYgTQAhTQshTRIhTRkhTSwhTTQhTT0hTUshTV4hTXEhTX0hTZIhTZohTaghTa4hTbEhTbkhTcMhTc8hTeIhTe0hTfYhTQQiTRciTSIiTS4iTTwiTUwiTVwiTWciTXIiTYYiTZkiTaciTa8iTb0iTcsiTd4iTekiTfMiTfsiTQQjTQsjTRIjTRkjTRsjTRwjTSojTT0jTUQjTVcjTWUjTXQjTYcjTY4jTZAjTZEjTZ8jTa4jTbQjTbcjZShNvyNN0iNN3iNN8SNN/CNNCyRNEyRNHCRNJCRNLSRNQCRNUSRNYCRNbiRNgSRNiCRNiiRNiyRNmSRNoyRNrSRNtCRNwiRNySRNyyRNzCRN2iRN4SRN4yRN5CRN8iRNBiVNGSVNLCVNOiVNRCVNUCVNXCVNYyVNdiVNhCVNkiVNoSVNsSVNxCVNziVN3iVN6SVN9SVNBSZNDCZNDiZNDyZNHSZNLSZNNyZNRyZNWiZNYiZNcCZNfyZNiSZNlyZNniZNqSZNtSZNvCZNviZNvyZNzSZN4CZN5iZN6SZN8SZNBCdNDidNFidNJCdNNydNPSdNQCdNSCdNWydNYidNaSdNcSdNfydNiidNkSdNmCdNqydNsidNwCdNxydNySdNyidN2CdN4idN7CdN8ydN9SdN9idNBChNGShNJChNKihNLShNNShNQShNVChNXyhNaihNeChNhyhNjihNlShNnShNqyhNsyhNwShN0ShN5ChN7ChN+ihNCClNDilNESlNGSlNKClNOylNRilNTSlNYClNaylNeilNhilNlSlNqClNrylNsSlNsilNwClN0ClN4ylN9ilNCSpNESpNGipNISpNKCpNNCpNQipNVipNaipNfSpNiypNlypNpypNsipNuipNwypN1ypN7CpN8ypN+ipNAStNAytNBCtNEitNGitNKCtNLytNNitNQCtNSytNUitNWStNYStNaitNcitNgCtNhytNjitNlStNnCtNpytNsitNuStNuytNvCtNyitN3StN4ytN5itN7itNASxNDCxNEyxNFSxNFixNJCxNKixNLSxNNSxNSixNXSxNZSxNcyxNeixNgSxNiCxNkyxNmyxNqSxNvSxN0SxN4SxN7CxN9CxNAi1NCS1NCy1NDC1NGi1NJS1NKy1NLi1NNi1NPi1NTC1NXy1Nci1Nfi1NjS1Nky1Nli1Nni1NqS1NvC1Nwy1NxS1Nxi1N1C1N5C1N9y1NBi5NFC5NHi5NJS5NOC5NRC5NTi5NVi5NZC5Ndy5Nhy5NkS5NmC5Nny5Nsy5Nuy5NxC5N1y5N6i5N/y5NCy9NES9NFC9NHC9NJC9NMi9NOC9NOy9NQy9NUy9NYi9Ndi9NfS9NhC9NjS9lSwhdcg4IAAAoSwNLFksdSyBLIUspSzdLR0tXS2JLZEttS4FLlEuWS6JLuEu6S8ZL2UvkS+5L8kvzS/1NBAFNCwFNIwFNNgFNPQFNUAFNWgFNXgFNXwFNaQFNfAFNgAFNjQFNkQFNngFNrwFNvwFNxgFN2QFN2wFN5AFN7gFN8gFN/wFNAwJNEAJNIwJNOwJNPwJNQAJNSgJNTAJNWAJNawJNbwJNfAJNhgJNkAJNlwJNpQJNqQJNqgJNtAJNzAJN4AJN8wJNBgNNGQNNGwNNJwNNLgNNOANNPwNNRgNNUANNXgNNYgNNYwNNbQNNfQNNkANNmgNNrQNNrwNNuwNNxQNN1QNN7QNNAARNCgRNGwRNMwRNSQRNTQRNWgRNZARNaARNaQRNcwRNegRNhQRNiQRNigRNlARNrARNvwRN0ARN4wRN7gRNBAVNFwVNKAVNOwVNTAVNUwVNawVNdgVNeAVNgQVNlAVNrAVNvQVN1QVN5QVN8AVNBgZNDgZNGwZNHQZNJgZNNwZNOgZNOwZNQwZNVgZNWAZNZAZNZgZNbwZNeQZNfQZNfgZNiAZNiwZNlgZNrAZNwgZN0gZN5QZN+wZN/QZNCQdNGgdNHgdNHwdNKQdNPAdNPgdNRwdNTgdNYQdNYwdNbAdNcAdNcQdNewdNfgdNiQdNjQdNjgdNmAdNqwdNwwdN1gdN6QdN/AdNDwhNEwhNIAhNIwhNLghNMQhNMghNOghNSAhNXAhNbwhNgghNkAhNkwhNlAhNnAhNpghNsAhNtAhNwQhN1QhN3QhN6ghN7QhN+AhN+whNBglNHglNLglNMQlNPAlNPglNSglNVAlNVglNXwlNYwlNcAlNiAlNiwlNjAlNlAlNlwlNmAlNoAlNqwlNrglNuQlNzwlN4glN8wlNBgpNEQpNKQpNMQpNPgpNUgpNZQpNdgpNfQpNhApNjwpNpQpNuQpNzQpN2wpN5gpN/ApNEgtNFAtNHQtNLgtNMQtNPAtNUAtNYwtNZgtNZwtNbwtNcQtNegtNhQtNjwtNogtNugtNzQtN4AtN9gtN+QtNBAxNCwxNEgxNJQxNKAxNKQxNMQxNNQxNNgxNQAxNVgxNZwxNcQxNcwxNfAxNfwxNigxNnQxNoQxNrgxNxAxN1AxN3AxN6QxN7AxN7QxN9QxNBg1NHA1NLQ1NPQ1NQQ1NQg1NTA1NXw1NcA1Nhg1Nhw1Nnw1NpA1Npw1NqA1NrA1Nsw1NuA1Nvw1NxQ1Nyw1N1g1N3g1N4A1N5Q1N7g1N9g1N/g1NBA5NCQ5NEw5NFw5NGw5NJg5NLg5NMw5NOw5NPg5NPw5NQw5NSA5NUA5NWA5NXQ5NYQ5NYg5NZg5Nbg5Ncw5New5NfQ5NgQ5NhQ5Nhg5Nig5NkQ5NlQ5Nmg5Nog5NqA5NrA5NrQ5NsQ5NuA5NwA5NxA5NyQ5N0A5N1Q5N2Q5N4A5N4w5N5A5N6A5N8w5N/g5NBQ9NDA9NFA9NGA9NGQ9NHQ9NIg9NJw9NMg9NNA9NOA9NPw9NRg9NSw9NTQ9NUg9NVA9NWQ9NZA9NaQ9NdA9New9NgQ9NjA9Nlw9NoA9NqA9NrA9Nsg9Ntg9Nuw9Nxg9NzQ9N0w9N1g9N1w9N2w9N3g9N4w9N6w9N9Q9N/Q9NAxBNDBBNFBBNFxBNHBBNJBBNLBBNMBBNOxBNQRBNRBBNSRBNURBNVRBNVxBNWxBNYBBNaBBNbhBNdxBNfxBNgxBNhRBNiRBNkxBNlxBNmBBNnBBNoxBNqxBNrRBNsRBNtRBNthBNuhBNvhBNvxBNwxBNxhBNyxBN1hBN3xBN5hBN7hBN9xBN+hBN/xBNCRFNDRFNDhFNEhFNGhFNHBFNIBFNJBFNLBFNLxFNNBFNPRFNQRFNQhFNRhFNShFNSxFNTxFNVxFNXBFNYxFNaxFNcxFNexFNfxFNhBFNhhFNihFNjRFNjhFNkhFNmRFNpBFNrxFNtxFNvhFNwhFNwxFNxxFNzxFN1RFN3hFN4BFN5BFN7BFN8BFN+RFN/RFNARJNAhJNBhJNChJNFRJNGRJNHhJNIhJNJxJNLxJNNRJNOhJNPxJNRRJNRxJNSxJNVhJNXhJNaBJNcBJNdhJNeRJNehJNfhJNiBJNkxJNlRJNmhJNpRJNqRJNrBJNsRJNtxJNwhJNzRJN1BJN1xJN3BJN4hJN6hJN9RJN9xJN+xJNBRNNCBNNDRNNFRNNHRNNIBNNIRNNJRNNKhNNLxNNNhNNPhNNQxNNSxNNUxNNXhNNYxNNbRNNcRNNeRNNfBNNgRNNiBNNixNNjBNNkBNNlxNNnhNNohNNpxNNqhNNrxNNtxNNuxNNwBNNwxNNxBNNyBNN0BNN1hNN2RNN3hNN4BNN5BNN7RNN9xNN/xNNAxRNCBRNCxRNDBRNDRRNEBRNEhRNFBRNGBRNGxRNHxRNIBRNIRRNJBRNJhRNKBRNLBRNMxRNNBRNNRRNOBRNOhRNPBRNQxRNTRRNThRNTxRNUBRNURRNUhRNUxRNVBRNVRRNVhRNVxRNWBRNWRRNWhRNWxRNXBRNXRRNXhRNXxRNYBRNYRRNYhRNYxRNZBRNZRRNZhRNZxRNaBRNaRRNahRNaxRNbBRNbRRNbhRNbxRNcBRNcRRNchRNcxRNdBRNdRRNdhRNdxRNeBRNeRRNehRNexRNfBRNfRRNfhRNfxRNgBRNgRRNghRNgxRNhBRNhRRNhhRNhxRNiBRNiRRNihRNixRNjBRNjRRNjhRNjxRNkBRNkRRNkhRNkxRNlBRNlRRNlhRNlxRNmBRNmRRNmhRNmxRNnBRNnRRNnhRNnxRNoBRNoRRNohRNoxRNpBRNpRRNqRRNvBRNxxRNyhRNyxRN0xRN4RRN8RRNARVNDBVNDhVNFxVNKxVNPhVNQBVNTBVNYhVNZBVNcBVNgxVNjhVNmBVNnBVNqRVNsBVNtxVNzxVN4BVN5xVN+hVN/BVNBRZNCRZNChZNFBZNJxZNKxZNOBZNPBZNSRZNWhZNahZNcRZNhBZNhhZNjxZNmRZNsRZNtRZNwhZN1RZN2RZN5hZN6hZN6xZN9RZN9xZNAxdNFhdNGhdNJxdNMRdNOxdNQhdNUBdNVBdNVRdNXxdNdxdNixdNnhdNohdNrxdNwhdNxBdN0BdN1xdN2hdN2xdN4xdN6hdN+hdN/BdNCBhNFhhNGhhNGxhNJRhNNRhNSBhNUhhNZRhNZxhNcxhNdRhNgRhNkRhNqRhNuRhNwxhN1BhN7BhNAhlNBhlNExlNHRlNIBlNIRlNKRlNMBlNOxlNPxlNTBlNZBlNdxlNiBlNmxlNphlNvBlNyhlN2xlN7hlN/xlNBhpNHhpNKRpNMBpNNBpNQRpNWRpNYRpNbhpNhhpNjRpNmBpNrhpNthpNwxpNxRpNzhpN3xpN4hpN4xpN6xpN/hpNABtNDBtNExtNFhtNFxtNHxtNIxtNJBtNLhtNMRtNPBtNUhtNaBtNeBtNixtNoRtNoxtNrxtNwBtNxBtNxRtNzxtN4htN5BtN7RtN9BtNBxxNCRxNEhxNFhxNFxxNIRxNIxxNLBxNMBxNMRxNOxxNThxNZhxNeRxNjBxNnxxNshxNthxNwxxNxhxN0RxN1BxN1RxN3RxN6xxN/xxNEh1NJR1NMx1NNh1NNx1NPx1NSR1NUx1NaR1NfB1NhB1NkR1NlB1Nnx1Noh1Nox1Nqx1Nwx1N1h1N2R1N5B1N5h1N8h1N/B1N/h1NBx5NCx5NGB5NJh5NKB5NMR5NMx5NPB5NRx5NSh5NVR5NWB5NYx5Ndh5Nhx5Nmh5NpR5NvR5Nzh5N4h5N9R5NBh9NDR9NFB9NHx9NNR9NSR9NXR9Nax9Ndh9NjB9NpB9Nph9Nrx9NwB9Nwx9Nzh9N4R9N9B9N9x9N+B9NACBNAiBNCyBNIyBNLSBNQCBNWCBNYiBNdSBNiyBNjiBNmSBNoCBNpyBNtyBNuiBNuyBNwyBNxyBNyCBN0iBN6CBN+SBNAyFlKE0FIU0OIU0RIU0cIU0vIU0zIU1AIU1CIU1OIU1hIU10IU13IU14IU2AIU2IIU2VIU2rIU28IU3GIU3JIU3KIU3SIU3lIU3wIU3xIU0HIk0aIk0cIk0lIk0oIk0pIk0xIk0/Ik1PIk1fIk1qIk1sIk11Ik2JIk2cIk2eIk2qIk3AIk3CIk3OIk3hIk3sIk32Ik36Ik0HI00OI00VI00tI01AI01HI01aI01cI01oI01sI01tI013I02KI02iI02mI02nI02xI03CI03VI03YI03ZI03hI030I032I03/I00DJE0EJE0OJE0SJE0fJE0jJE0wJE1DJE1UJE1YJE1ZJE1jJE1lJE1xJE2EJE2cJE2mJE2wJE23JE3FJE3dJE31JE0JJU0cJU0vJU0xJU09JU1HJU1KJU1LJU1TJU1WJU1XJU1fJU1mJU15JU2HJU2JJU2VJU2ZJU2aJU2kJU20JU3HJU3RJU3hJU3jJU3sJU3vJU3wJU34JU0IJk0gJk0wJk06Jk1KJk1dJk1zJk13Jk14Jk2CJk2MJk2aJk2hJk2sJk2vJk2wJk24Jk3QJk3jJk30Jk0HJ00RJ00nJ006J01LJ01eJ01lJ01sJ02CJ02NJ02QJ02bJ02uJ021J03DJ03bJ03lJ03vJ00HKE0PKE0cKE0eKE0nKE04KE07KE08KE1EKE1XKE1ZKE1iKE1kKE1tKE1vKE17KE1/KE2AKE2KKE2NKE2YKE2uKE3EKE3UKE3nKE39KE3/KE0LKU0cKU0gKU0hKU0rKU0+KU1AKU1JKU1QKU1jKU1lKU1uKU1yKU1zKU19KU2AKU2BKU2JKU2NKU2OKU2YKU2rKU3DKU3TKU3mKU35KU0MKk0QKk0dKk0gKk0rKk0uKk0vKk03Kk1FKk1ZKk1tKk2AKk2OKk2RKk2SKk2aKk2qKk21Kk25Kk3GKk3aKk3iKk3vKk3yKk39Kk0VK00rK00yK005K01DK01OK01RK01cK01gK01tK02DK02GK02RK02UK02fK02qK02sK021K03NK03gK03xK00ELE0PLE0nLE04LE1ALE1NLE1gLE12LE19LE2ALE2LLE2WLE2sLE3ALE3ULE3kLE3vLE0FLU0dLU0fLU0oLU05LU1PLU1iLU11LU14LU15LU2BLU2FLU2GLU2QLU2hLU2jLU2sLU2/LU3XLU3nLU36LU3+LU3/LU0JLk0LLk0XLk0hLk0oLk07Lk0+Lk0/Lk1HLk1RLk1nLk16Lk2KLk2ULk2XLk2iLk22Lk26Lk3HLk3aLk3tLk31Lk0CL00FL00GL00OL00fL001L01GL01WL01aL01bL01lL015L018L02HL02IL2VLD11yDwgAAChNChRNHhRNMhRlSxBdchAIAAAoSwZLWUvbTQIETQ0ETVwETXwETeUETT4FTW0FTecFTagITUwJTaIJTQgKTYYKTd0KTXwLTVkMTcENTccNTQAOTSkOTaQOTX0PTa4PTc8PTf8PTT0QTWoQTbIRTdERTTESTUESTXISTbMSTd4STRgTTU4TTdITTfoTTawUTb4UTQMVTYUVTdIVTbsYTcYYTRUZTTIZTZ0ZTfEZTSAaTY8aTUsdTfQdTT4eTZweTRYfTW0fTesgTechTQoiTWEiTeMiTUYkTTImTYQmTaMmTQknTYQnTecnTawqTUUrTaErTQYsTY0sTeYsZUseXXIRCAAAKE1JFE1KFE1LFE1MFGV1h1UKbGFiZWxDb2xvcnISCAAATZsvSwR9chMIAAAoSwhdchQIAAAoTQQiTQUiTQYiTQciTQgiTQkiTQoiTQsiTQwiTQ0iTQ4iTQ8iTRAiTREiTRIiTRMiTRQiTRUiTRYiTRciTRgiTRkiTRoiTRsiTRwiTR0iTR4iTR8iTSAiTSEiTSIiTSMiTSQiTSUiTSYiTSciTSgiTSkiTSoiTSsiTSwiTS0iTS4iTS8iTTAiTTEiTTIiTTMiTTQiTTUiTTYiTTciTTgiTTkiTToiTTsiTTwiTT0iTT4iTT8iTUAiTUEiTUIiTUMiTUQiTUUiTUYiTUciTUgiTUkiTUoiTUsiTUwiTU0iTU4iTU8iTVAiTVEiTVIiTVMiTVQiTVUiTVYiTVciTVgiTVkiTVoiTVsiTVwiTV0iTV4iTV8iTWAiTWEiTWIiTWMiTWQiTWUiTWYiTWciTWgiTWkiTWoiTWsiTWwiTW0iTW4iTW8iTXAiTXEiTXIiTXMiTXQiTXUiTXYiTXciTXgiTXkiTXoiTXsiTXwiTX0iTX4iTX8iTYAiTYEiTYIiTYMiTYQiTYUiTYYiTYciTYgiTYkiTYoiTYsiTYwiTY0iTY4iTY8iTZAiTZEiTZIiTZMiTZQiTZUiTZYiTZciTZgiTZkiTZoiTZsiTZwiTZ0iTZ4iTZ8iTaAiTaEiTaIiTaMiTaQiTaUiTaYiTaciTagiTakiTaoiTasiTawiTa0iTa4iTa8iTbAiTbEiTbIiTbMiTbQiTbUiTbYiTbciTbgiTbkiTboiTbsiTbwiTb0iTb4iTb8iTcAiTcEiTcIiTcMiTcQiTcUiTcYiTcciTcgiTckiTcoiTcsiTcwiTc0iTc4iTc8iTdAiTdEiTdIiTdMiTdQiTdUiTdYiTdciTdgiTdkiTdoiTdsiTdwiTd0iTd4iTd8iTeAiTeEiTeIiTeMiTeQiTeUiTeYiTeciTegiTekiTeoiTesiTewiTe0iTe4iTe8iTfAiTfEiTfIiTfMiTfQiTfUiTfYiTfciTfgiTfkiTfoiTfsiTfwiTf0iTf4iTf8iTQAjTQEjTQIjTQMjTQQjTQUjTQYjTQcjTQgjTQkjTQojTQsjTQwjTQ0jTQ4jTQ8jTRAjTREjTRIjTRMjTRQjTRUjTRYjTRcjTRgjTRkjTRojTRsjTRwjTR0jTR4jTR8jTSAjTSEjTSIjTSMjTSQjTSUjTSYjTScjTSgjTSkjTSojTSsjTSwjTS0jTS4jTS8jTTAjTTEjTTIjTTMjTTQjTTUjTTYjTTcjTTgjTTkjTTojTTsjTTwjTT0jTT4jTT8jTUAjTUEjTUIjTUMjTUQjTUUjTUYjTUcjTUgjTUkjTUojTUsjTUwjTU0jTU4jTU8jTVAjTVEjTVIjTVMjTVQjTVUjTVYjTVcjTVgjTVkjTVojTVsjTVwjTV0jTV4jTV8jTWAjTWEjTWIjTWMjTWQjTWUjTWYjTWcjTWgjTWkjTWojTWsjTWwjTW0jTW4jTW8jTXAjTXEjTXIjTXMjTXQjTXUjTXYjTXcjTXgjTXkjTXojTXsjTXwjTX0jTX4jTX8jTYAjTYEjTYIjTYMjTYQjTYUjTYYjTYcjTYgjTYkjTYojTYsjTYwjTY0jTY4jTY8jTZAjTZEjTZIjTZMjTZQjTZUjTZYjTZcjTZgjTZkjTZojTZsjTZwjTZ0jTZ4jTZ8jTaAjTaEjTaIjTaMjTaQjTaUjTaYjTacjTagjTakjTaojTasjTawjTa0jTa4jTa8jTbAjTbEjTbIjTbMjTbQjTbUjTbYjTbcjTbgjTbkjTbojTbsjTbwjTb0jTb4jTb8jTcAjTcEjTcIjTcMjTcQjTcUjTcYjTccjTcgjTckjTcojTcsjTcwjTc0jTc4jTc8jTdAjTdEjTdIjTdMjTdQjTdUjTdYjTdcjTdgjTdkjTdojTdsjTdwjTd0jTd4jTd8jTeAjTeEjTeIjTeMjTeQjTeUjTeYjTecjTegjTekjTeojTesjTewjTe0jTe4jTe8jTfAjTfEjTfIjTfMjTfQjTfUjTfYjTfcjTfgjTfkjTfojTfsjTfwjTf0jTf4jTf8jTQAkTQEkTQIkTQMkTQQkTQUkTQYkTQckTQgkTQkkTQokTQskTQwkTQ0kTQ4kTQ8kTRAkTREkTRIkTRMkTRQkTRUkTRYkTRckTRgkTRkkTRokTRskTRwkTR0kTR4kTR8kTSAkTSEkTSIkTSMkTSQkTSUkTSYkTSckTSgkTSkkTSokTSskTSwkTS0kTS4kTS8kTTAkTTEkTTIkTTMkTTQkTTUkTTYkTTckTTgkTTkkTTokTTskTTwkTT0kTT4kTT8kTUAkTUEkTUIkTUMkTUQkTUUkTUYkTUckTUgkTUkkTUokTUskTUwkTU0kTU4kTU8kTVAkTVEkTVIkTVMkTVQkTVUkTVYkTVckTVgkTVkkTVokTVskTVwkTV0kTV4kTV8kTWAkTWEkTWIkTWMkTWQkTWUkTWYkTWckTWgkTWkkTWokTWskTWwkTW0kTW4kTW8kTXAkTXEkTXIkTXMkTXQkTXUkTXYkTXckTXgkTXkkTXokTXskTXwkTX0kTX4kTX8kTYAkTYEkTYIkTYMkTYQkTYUkTYYkTYckTYgkTYkkTYokTYskTYwkTY0kTY4kTY8kTZAkTZEkTZIkTZMkTZQkTZUkTZYkTZckTZgkTZkkTZokTZskTZwkTZ0kTZ4kTZ8kTaAkTaEkTaIkTaMkTaQkTaUkTaYkTackTagkTakkTaokTaskTawkTa0kTa4kTa8kTbAkTbEkTbIkTbMkTbQkTbUkTbYkTbckTbgkTbkkTbokTbskTbwkTb0kTb4kTb8kTcAkTcEkTcIkTcMkTcQkTcUkTcYkTcckTcgkTckkTcokTcskTcwkTc0kTc4kTc8kTdAkTdEkTdIkTdMkTdQkTdUkTdYkTdckTdgkTdkkTdokTdskTdwkTd0kTd4kTd8kTeAkTeEkTeIkTeMkTeQkTeUkTeYkTeckTegkTekkTeokTeskTewkTe0kTe4kTe8kTfAkTfEkTfIkTfMkTfQkTfUkTfYkTfckTfgkTfkkTfokTfskTfwkTf0kTf4kTf8kTQAlTQElTQIlTQMlTQQlTQUlTQYlTQclTQglTQklTQolTQslTQwlTQ0lTQ4lTQ8lTRAlTRElTRIlTRMlTRQlTRUlTRYlTRclTRglTRklTRolTRslTRwlTR0lTR4lTR8lTSAlTSElTSIlTSMlTSQlTSUlTSYlTSclTSglTSklTSolTSslTSwlTS0lTS4lTS8lTTAlTTElTTIlTTMlTTQlTTUlTTYlTTclTTglTTklTTolTTslTTwlTT0lTT4lTT8lTUAlTUElTUIlTUMlTUQlTUUlTUYlTUclTUglTUklTUolTUslTUwlTU0lTU4lTU8lTVAlTVElTVIlTVMlTVQlTVUlTVYlTVclTVglTVklTVolTVslTVwlTV0lTV4lTV8lTWAlTWElTWIlTWMlTWQlTWUlTWYlTWclTWglTWklTWolTWslTWwlTW0lTW4lTW8lTXAlTXElTXIlTXMlTXQlTXUlTXYlTXclTXglTXklTXolTXslTXwlTX0lTX4lTX8lTYAlTYElTYIlTYMlTYQlTYUlTYYlTYclTYglTYklTYolTYslTYwlTY0lTY4lTY8lTZAlTZElTZIlTZMlTZQlTZUlTZYlTZclTZglTZklTZolTZslTZwlTZ0lTZ4lTZ8lTaAlTaElTaIlTaMlTaQlTaUlTaYlTaclTaglTaklTaolTaslTawlTa0lTa4lTa8lTbAlTbElTbIlTbMlTbQlTbUlTbYlTbclTbglTbklTbolTbslTbwlTb0lTb4lTb8lTcAlTcElTcIlTcMlTcQlTcUlTcYlTcclTcglTcklTcolTcslTcwlTc0lTc4lTc8lTdAlTdElTdIlTdMlTdQlTdUlTdYlTdclTdglTdklTdolTdslTdwlTd0lTd4lTd8lTeAlTeElTeIlTeMlTeQlTeUlTeYlTeclTeglTeklTeolTeslZShN7CVN7SVN7iVN7yVN8CVN8SVN8iVN8yVN9CVN9SVN9iVN9yVN+CVN+SVN+iVN+yVN/CVN/SVN/iVN/yVNACZNASZNAiZNAyZNBCZNBSZNBiZNByZNCCZNCSZNCiZNCyZNDCZNDSZNDiZNDyZNECZNESZNEiZNEyZNFCZNFSZNFiZNFyZNGCZNGSZNGiZNGyZNHCZNHSZNHiZNHyZNICZNISZNIiZNIyZNJCZNJSZNJiZNJyZNKCZNKSZNKiZNKyZNLCZNLSZNLiZNLyZNMCZNMSZNMiZNMyZNNCZNNSZNNiZNNyZNOCZNOSZNOiZNOyZNPCZNPSZNPiZNPyZNQCZNQSZNQiZNQyZNRCZNRSZNRiZNRyZNSCZNSSZNSiZNSyZNTCZNTSZNTiZNTyZNUCZNUSZNUiZNUyZNVCZNVSZNViZNVyZNWCZNWSZNWiZNWyZNXCZNXSZNXiZNXyZNYCZNYSZNYiZNYyZNZCZNZSZNZiZNZyZNaCZNaSZNaiZNayZNbCZNbSZNbiZNbyZNcCZNcSZNciZNcyZNdCZNdSZNdiZNdyZNeCZNeSZNeiZNeyZNfCZNfSZNfiZNfyZNgCZNgSZNgiZNgyZNhCZNhSZNhiZNhyZNiCZNiSZNiiZNiyZNjCZNjSZNjiZNjyZNkCZNkSZNkiZNkyZNlCZNlSZNliZNlyZNmCZNmSZNmiZNmyZNnCZNnSZNniZNnyZNoCZNoSZNoiZNoyZNpCZNpSZNpiZNpyZNqCZNqSZNqiZNqyZNrCZNrSZNriZNryZNsCZNsSZNsiZNsyZNtCZNtSZNtiZNtyZNuCZNuSZNuiZNuyZNvCZNvSZNviZNvyZNwCZNwSZNwiZNwyZNxCZNxSZNxiZNxyZNyCZNySZNyiZNyyZNzCZNzSZNziZNzyZN0CZN0SZN0iZN0yZN1CZN1SZN1iZN1yZN2CZN2SZN2iZN2yZN3CZN3SZN3iZN3yZN4CZN4SZN4iZN4yZN5CZN5SZN5iZN5yZN6CZN6SZN6iZN6yZN7CZN7SZN7iZN7yZN8CZN8SZN8iZN8yZN9CZN9SZN9iZN9yZN+CZN+SZN+iZN+yZN/CZN/SZN/iZN/yZNACdNASdNAidNAydNBCdNBSdNBidNBydNCCdNCSdNCidNCydNDCdNDSdNDidNDydNECdNESdNEidNEydNFCdNFSdNFidNFydNGCdNGSdNGidNGydNHCdNHSdNHidNHydNICdNISdNIidNIydNJCdNJSdNJidNJydNKCdNKSdNKidNKydNLCdNLSdNLidNLydNMCdNMSdNMidNMydNNCdNNSdNNidNNydNOCdNOSdNOidNOydNPCdNPSdNPidNPydNQCdNQSdNQidNQydNRCdNRSdNRidNRydNSCdNSSdNSidNSydNTCdNTSdNTidNTydNUCdNUSdNUidNUydNVCdNVSdNVidNVydNWCdNWSdNWidNWydNXCdNXSdNXidNXydNYCdNYSdNYidNYydNZCdNZSdNZidNZydNaCdNaSdNaidNaydNbCdNbSdNbidNbydNcCdNcSdNcidNcydNdCdNdSdNdidNdydNeCdNeSdNeidNeydNfCdNfSdNfidNfydNgCdNgSdNgidNgydNhCdNhSdNhidNhydNiCdNiSdNiidNiydNjCdNjSdNjidNjydNkCdNkSdNkidNkydNlCdNlSdNlidNlydNmCdNmSdNmidNmydNnCdNnSdNnidNnydNoCdNoSdNoidNoydNpCdNpSdNpidNpydNqCdNqSdNqidNqydNrCdNrSdNridNrydNsCdNsSdNsidNsydNtCdNtSdNtidNtydNuCdNuSdNuidNuydNvCdNvSdNvidNvydNwCdNwSdNwidNwydNxCdNxSdNxidNxydNyCdNySdNyidNyydNzCdNzSdNzidNzydN0CdN0SdN0idN0ydN1CdN1SdN1idN1ydN2CdN2SdN2idN2ydN3CdN3SdN3idN3ydN4CdN4SdN4idN4ydN5CdN5SdN5idN5ydN6CdN6SdN6idN6ydN7CdN7SdN7idN7ydN8CdN8SdN8idN8ydN9CdN9SdN9idN9ydN+CdN+SdN+idN+ydN/CdN/SdN/idN/ydNAChNAShNAihNAyhNBChNBShNBihNByhNCChNCShNCihNCyhNDChNDShNDihNDyhNEChNEShNEihNEyhNFChNFShNFihNFyhNGChNGShNGihNGyhNHChNHShNHihNHyhNIChNIShNIihNIyhNJChNJShNJihNJyhNKChNKShNKihNKyhNLChNLShNLihNLyhNMChNMShNMihNMyhNNChNNShNNihNNyhNOChNOShNOihNOyhNPChNPShNPihNPyhNQChNQShNQihNQyhNRChNRShNRihNRyhNSChNSShNSihNSyhNTChNTShNTihNTyhNUChNUShNUihNUyhNVChNVShNVihNVyhNWChNWShNWihNWyhNXChNXShNXihNXyhNYChNYShNYihNYyhNZChNZShNZihNZyhNaChNaShNaihNayhNbChNbShNbihNbyhNcChNcShNcihNcyhNdChNdShNdihNdyhNeChNeShNeihNeyhNfChNfShNfihNfyhNgChNgShNgihNgyhNhChNhShNhihNhyhNiChNiShNiihNiyhNjChNjShNjihNjyhNkChNkShNkihNkyhNlChNlShNlihNlyhNmChNmShNmihNmyhNnChNnShNnihNnyhNoChNoShNoihNoyhNpChNpShNpihNpyhNqChNqShNqihNqyhNrChNrShNrihNryhNsChNsShNsihNsyhNtChNtShNtihNtyhNuChNuShNuihNuyhNvChNvShNvihNvyhNwChNwShNwihNwyhNxChNxShNxihNxyhNyChNyShNyihNyyhNzChNzShNzihNzyhN0ChN0ShN0ihN0yhN1ChN1ShN1ihN1yhN2ChN2ShN2ihN2yhN3ChN3ShN3ihN3yhN4ChN4ShN4ihN4yhN5ChN5ShN5ihN5yhN6ChN6ShN6ihN6yhN7ChN7ShN7ihN7yhN8ChN8ShN8ihN8yhN9ChN9ShN9ihN9yhN+ChN+ShN+ihN+yhN/ChN/ShN/ihN/yhNAClNASlNAilNAylNBClNBSlNBilNBylNCClNCSlNCilNCylNDClNDSlNDilNDylNEClNESlNEilNEylNFClNFSlNFilNFylNGClNGSlNGilNGylNHClNHSlNHilNHylNIClNISlNIilNIylNJClNJSlNJilNJylNKClNKSlNKilNKylNLClNLSlNLilNLylNMClNMSlNMilNMylNNClNNSlNNilNNylNOClNOSlNOilNOylNPClNPSlNPilNPylNQClNQSlNQilNQylNRClNRSlNRilNRylNSClNSSlNSilNSylNTClNTSlNTilNTylNUClNUSlNUilNUylNVClNVSlNVilNVylNWClNWSlNWilNWylNXClNXSlNXilNXylNYClNYSlNYilNYylNZClNZSlNZilNZylNaClNaSlNailNaylNbClNbSlNbilNbylNcClNcSlNcilNcylNdClNdSlNdilNdylNeClNeSlNeilNeylNfClNfSlNfilNfylNgClNgSlNgilNgylNhClNhSlNhilNhylNiClNiSlNiilNiylNjClNjSlNjilNjylNkClNkSlNkilNkylNlClNlSlNlilNlylNmClNmSlNmilNmylNnClNnSlNnilNnylNoClNoSlNoilNoylNpClNpSlNpilNpylNqClNqSlNqilNqylNrClNrSlNrilNrylNsClNsSlNsilNsylNtClNtSlNtilNtylNuClNuSlNuilNuylNvClNvSlNvilNvylNwClNwSlNwilNwylNxClNxSlNxilNxylNyClNySlNyilNyylNzClNzSlNzilNzylN0ClN0SlN0ilN0yllKE3UKU3VKU3WKU3XKU3YKU3ZKU3aKU3bKU3cKU3dKU3eKU3fKU3gKU3hKU3iKU3jKU3kKU3lKU3mKU3nKU3oKU3pKU3qKU3rKU3sKU3tKU3uKU3vKU3wKU3xKU3yKU3zKU30KU31KU32KU33KU34KU35KU36KU37KU38KU39KU3+KU3/KU0AKk0BKk0CKk0DKk0EKk0FKk0GKk0HKk0IKk0JKk0KKk0LKk0MKk0NKk0OKk0PKk0QKk0RKk0SKk0TKk0UKk0VKk0WKk0XKk0YKk0ZKk0aKk0bKk0cKk0dKk0eKk0fKk0gKk0hKk0iKk0jKk0kKk0lKk0mKk0nKk0oKk0pKk0qKk0rKk0sKk0tKk0uKk0vKk0wKk0xKk0yKk0zKk00Kk01Kk02Kk03Kk04Kk05Kk06Kk07Kk08Kk09Kk0+Kk0/Kk1AKk1BKk1CKk1DKk1EKk1FKk1GKk1HKk1IKk1JKk1KKk1LKk1MKk1NKk1OKk1PKk1QKk1RKk1SKk1TKk1UKk1VKk1WKk1XKk1YKk1ZKk1aKk1bKk1cKk1dKk1eKk1fKk1gKk1hKk1iKk1jKk1kKk1lKk1mKk1nKk1oKk1pKk1qKk1rKk1sKk1tKk1uKk1vKk1wKk1xKk1yKk1zKk10Kk11Kk12Kk13Kk14Kk15Kk16Kk17Kk18Kk19Kk1+Kk1/Kk2AKk2BKk2CKk2DKk2EKk2FKk2GKk2HKk2IKk2JKk2KKk2LKk2MKk2NKk2OKk2PKk2QKk2RKk2SKk2TKk2UKk2VKk2WKk2XKk2YKk2ZKk2aKk2bKk2cKk2dKk2eKk2fKk2gKk2hKk2iKk2jKk2kKk2lKk2mKk2nKk2oKk2pKk2qKk2rKk2sKk2tKk2uKk2vKk2wKk2xKk2yKk2zKk20Kk21Kk22Kk23Kk24Kk25Kk26Kk27Kk28Kk29Kk2+Kk2/Kk3AKk3BKk3CKk3DKk3EKk3FKk3GKk3HKk3IKk3JKk3KKk3LKk3MKk3NKk3OKk3PKk3QKk3RKk3SKk3TKk3UKk3VKk3WKk3XKk3YKk3ZKk3aKk3bKk3cKk3dKk3eKk3fKk3gKk3hKk3iKk3jKk3kKk3lKk3mKk3nKk3oKk3pKk3qKk3rKk3sKk3tKk3uKk3vKk3wKk3xKk3yKk3zKk30Kk31Kk32Kk33Kk34Kk35Kk36Kk37Kk38Kk39Kk3+Kk3/Kk0AK00BK00CK00DK00EK00FK00GK00HK00IK00JK00KK00LK00MK00NK00OK00PK00QK00RK00SK00TK00UK00VK00WK00XK00YK00ZK00aK00bK00cK00dK00eK00fK00gK00hK00iK00jK00kK00lK00mK00nK00oK00pK00qK00rK00sK00tK00uK00vK00wK00xK00yK00zK000K001K002K003K004K005K006K007K008K009K00+K00/K01AK01BK01CK01DK01EK01FK01GK01HK01IK01JK01KK01LK01MK01NK01OK01PK01QK01RK01SK01TK01UK01VK01WK01XK01YK01ZK01aK01bK01cK01dK01eK01fK01gK01hK01iK01jK01kK01lK01mK01nK01oK01pK01qK01rK01sK01tK01uK01vK01wK01xK01yK01zK010K011K012K013K014K015K016K017K018K019K01+K01/K02AK02BK02CK02DK02EK02FK02GK02HK02IK02JK02KK02LK02MK02NK02OK02PK02QK02RK02SK02TK02UK02VK02WK02XK02YK02ZK02aK02bK02cK02dK02eK02fK02gK02hK02iK02jK02kK02lK02mK02nK02oK02pK02qK02rK02sK02tK02uK02vK02wK02xK02yK02zK020K021K022K023K024K025K026K027K028K029K02+K02/K03AK03BK03CK03DK03EK03FK03GK03HK03IK03JK03KK03LK03MK03NK03OK03PK03QK03RK03SK03TK03UK03VK03WK03XK03YK03ZK03aK03bK03cK03dK03eK03fK03gK03hK03iK03jK03kK03lK03mK03nK03oK03pK03qK03rK03sK03tK03uK03vK03wK03xK03yK03zK030K031K032K033K034K035K036K037K038K039K03+K03/K00ALE0BLE0CLE0DLE0ELE0FLE0GLE0HLE0ILE0JLE0KLE0LLE0MLE0NLE0OLE0PLE0QLE0RLE0SLE0TLE0ULE0VLE0WLE0XLE0YLE0ZLE0aLE0bLE0cLE0dLE0eLE0fLE0gLE0hLE0iLE0jLE0kLE0lLE0mLE0nLE0oLE0pLE0qLE0rLE0sLE0tLE0uLE0vLE0wLE0xLE0yLE0zLE00LE01LE02LE03LE04LE05LE06LE07LE08LE09LE0+LE0/LE1ALE1BLE1CLE1DLE1ELE1FLE1GLE1HLE1ILE1JLE1KLE1LLE1MLE1NLE1OLE1PLE1QLE1RLE1SLE1TLE1ULE1VLE1WLE1XLE1YLE1ZLE1aLE1bLE1cLE1dLE1eLE1fLE1gLE1hLE1iLE1jLE1kLE1lLE1mLE1nLE1oLE1pLE1qLE1rLE1sLE1tLE1uLE1vLE1wLE1xLE1yLE1zLE10LE11LE12LE13LE14LE15LE16LE17LE18LE19LE1+LE1/LE2ALE2BLE2CLE2DLE2ELE2FLE2GLE2HLE2ILE2JLE2KLE2LLE2MLE2NLE2OLE2PLE2QLE2RLE2SLE2TLE2ULE2VLE2WLE2XLE2YLE2ZLE2aLE2bLE2cLE2dLE2eLE2fLE2gLE2hLE2iLE2jLE2kLE2lLE2mLE2nLE2oLE2pLE2qLE2rLE2sLE2tLE2uLE2vLE2wLE2xLE2yLE2zLE20LE21LE22LE23LE24LE25LE26LE27LE28LE29LE2+LE2/LE3ALE3BLE3CLE3DLE3ELE3FLE3GLE3HLE3ILE3JLE3KLE3LLE3MLE3NLE3OLE3PLE3QLE3RLE3SLE3TLE3ULE3VLE3WLE3XLE3YLE3ZLE3aLE3bLE3cLE3dLE3eLE3fLE3gLE3hLE3iLE3jLE3kLE3lLE3mLE3nLE3oLE3pLE3qLE3rLE3sLE3tLE3uLE3vLE3wLE3xLE3yLE3zLE30LE31LE32LE33LE34LE35LE36LE37LE38LE39LE3+LE3/LE0ALU0BLU0CLU0DLU0ELU0FLU0GLU0HLU0ILU0JLU0KLU0LLU0MLU0NLU0OLU0PLU0QLU0RLU0SLU0TLU0ULU0VLU0WLU0XLU0YLU0ZLU0aLU0bLU0cLU0dLU0eLU0fLU0gLU0hLU0iLU0jLU0kLU0lLU0mLU0nLU0oLU0pLU0qLU0rLU0sLU0tLU0uLU0vLU0wLU0xLU0yLU0zLU00LU01LU02LU03LU04LU05LU06LU07LU08LU09LU0+LU0/LU1ALU1BLU1CLU1DLU1ELU1FLU1GLU1HLU1ILU1JLU1KLU1LLU1MLU1NLU1OLU1PLU1QLU1RLU1SLU1TLU1ULU1VLU1WLU1XLU1YLU1ZLU1aLU1bLU1cLU1dLU1eLU1fLU1gLU1hLU1iLU1jLU1kLU1lLU1mLU1nLU1oLU1pLU1qLU1rLU1sLU1tLU1uLU1vLU1wLU1xLU1yLU1zLU10LU11LU12LU13LU14LU15LU16LU17LU18LU19LU1+LU1/LU2ALU2BLU2CLU2DLU2ELU2FLU2GLU2HLU2ILU2JLU2KLU2LLU2MLU2NLU2OLU2PLU2QLU2RLU2SLU2TLU2ULU2VLU2WLU2XLU2YLU2ZLU2aLU2bLU2cLU2dLU2eLU2fLU2gLU2hLU2iLU2jLU2kLU2lLU2mLU2nLU2oLU2pLU2qLU2rLU2sLU2tLU2uLU2vLU2wLU2xLU2yLU2zLU20LU21LU22LU23LU24LU25LU26LU27LWUoTbwtTb0tTb4tTb8tTcAtTcEtTcItTcMtTcQtTcUtTcYtTcctTcgtTcktTcotTcstTcwtTc0tTc4tTc8tTdAtTdEtTdItTdMtTdQtTdUtTdYtTdctTdgtTdktTdotTdstTdwtTd0tTd4tTd8tTeAtTeEtTeItTeMtTeQtTeUtTeYtTectTegtTektTeotTestTewtTe0tTe4tTe8tTfAtTfEtTfItTfMtTfQtTfUtTfYtTfctTfgtTfktTfotTfstTfwtTf0tTf4tTf8tTQAuTQEuTQIuTQMuTQQuTQUuTQYuTQcuTQguTQkuTQouTQsuTQwuTQ0uTQ4uTQ8uTRAuTREuTRIuTRMuTRQuTRUuTRYuTRcuTRguTRkuTRouTRsuTRwuTR0uTR4uTR8uTSAuTSEuTSIuTSMuTSQuTSUuTSYuTScuTSguTSkuTSouTSsuTSwuTS0uTS4uTS8uTTAuTTEuTTIuTTMuTTQuTTUuTTYuTTcuTTguTTkuTTouTTsuTTwuTT0uTT4uTT8uTUAuTUEuTUIuTUMuTUQuTUUuTUYuTUcuTUguTUkuTUouTUsuTUwuTU0uTU4uTU8uTVAuTVEuTVIuTVMuTVQuTVUuTVYuTVcuTVguTVkuTVouTVsuTVwuTV0uTV4uTV8uTWAuTWEuTWIuTWMuTWQuTWUuTWYuTWcuTWguTWkuTWouTWsuTWwuTW0uTW4uTW8uTXAuTXEuTXIuTXMuTXQuTXUuTXYuTXcuTXguTXkuTXouTXsuTXwuTX0uTX4uTX8uTYAuTYEuTYIuTYMuTYQuTYUuTYYuTYcuTYguTYkuTYouTYsuTYwuTY0uTY4uTY8uTZAuTZEuTZIuTZMuTZQuTZUuTZYuTZcuTZguTZkuTZouTZsuTZwuTZ0uTZ4uTZ8uTaAuTaEuTaIuTaMuTaQuTaUuTaYuTacuTaguTakuTaouTasuTawuTa0uTa4uTa8uTbAuTbEuTbIuTbMuTbQuTbUuTbYuTbcuTbguTbkuTbouTbsuTbwuTb0uTb4uTb8uTcAuTcEuTcIuTcMuTcQuTcUuTcYuTccuTcguTckuTcouTcsuTcwuTc0uTc4uTc8uTdAuTdEuTdIuTdMuTdQuTdUuTdYuTdcuTdguTdkuTdouTdsuTdwuTd0uTd4uTd8uTeAuTeEuTeIuTeMuTeQuTeUuTeYuTecuTeguTekuTeouTesuTewuTe0uTe4uTe8uTfAuTfEuTfIuTfMuTfQuTfUuTfYuTfcuTfguTfkuTfouTfsuTfwuTf0uTf4uTf8uTQAvTQEvTQIvTQMvTQQvTQUvTQYvTQcvTQgvTQkvTQovTQsvTQwvTQ0vTQ4vTQ8vTRAvTREvTRIvTRMvTRQvTRUvTRYvTRcvTRgvTRkvTRovTRsvTRwvTR0vTR4vTR8vTSAvTSEvTSIvTSMvTSQvTSUvTSYvTScvTSgvTSkvTSovTSsvTSwvTS0vTS4vTS8vTTAvTTEvTTIvTTMvTTQvTTUvTTYvTTcvTTgvTTkvTTovTTsvTTwvTT0vTT4vTT8vTUAvTUEvTUIvTUMvTUQvTUUvTUYvTUcvTUgvTUkvTUovTUsvTUwvTU0vTU4vTU8vTVAvTVEvTVIvTVMvTVQvTVUvTVYvTVcvTVgvTVkvTVovTVsvTVwvTV0vTV4vTV8vTWAvTWEvTWIvTWMvTWQvTWUvTWYvTWcvTWgvTWkvTWovTWsvTWwvTW0vTW4vTW8vTXAvTXEvTXIvTXMvTXQvTXUvTXYvTXcvTXgvTXkvTXovTXsvTXwvTX0vTX4vTX8vTYAvTYEvTYIvTYMvTYQvTYUvTYYvTYcvTYgvTYkvTYovTYsvTYwvTY0vTY4vTY8vTZAvTZEvTZIvTZMvTZQvTZUvTZYvTZcvTZgvTZkvTZovZUsFXXIVCAAAKE2cDU2dDU2eDU2fDU2gDU2hDU2iDU2jDU2kDU2lDU2mDU2nDU2oDU2pDU2qDU2rDU2sDU2tDU2uDU2vDU2wDU2xDU2yDU2zDU20DU21DU22DU23DU24DU25DU26DU27DU28DU29DU2+DU2/DU3ADU3BDU3CDU3DDU3EDU3FDU3GDU3HDU3IDU3JDU3KDU3LDU3MDU3NDU3ODU3PDU3QDU3RDU3SDU3TDU3UDU3VDU3WDU3XDU3YDU3ZDU3aDU3bDU3cDU3dDU3eDU3fDU3gDU3hDU3iDU3jDU3kDU3lDU3mDU3nDU3oDU3pDU3qDU3rDU3sDU3tDU3uDU3vDU3wDU3xDU3yDU3zDU30DU31DU32DU33DU34DU35DU36DU37DU38DU39DU3+DU3/DU0ADk0BDk0CDk0DDk0EDk0FDk0GDk0HDk0IDk0JDk0KDk0LDk0MDk0NDk0ODk0PDk0QDk0RDk0SDk0TDk0UDk0VDk0WDk0XDk0YDk0ZDk0aDk0bDk0cDk0dDk0eDk0fDk0gDk0hDk0iDk0jDk0kDk0lDk0mDk0nDk0oDk0pDk0qDk0rDk0sDk0tDk0uDk0vDk0wDk0xDk0yDk0zDk00Dk01Dk02Dk03Dk04Dk05Dk06Dk07Dk08Dk09Dk0+Dk0/Dk1ADk1BDk1CDk1DDk1EDk1FDk1GDk1HDk1IDk1JDk1KDk1LDk1MDk1NDk1ODk1PDk1QDk1RDk1SDk1TDk1UDk1VDk1WDk1XDk1YDk1ZDk1aDk1bDk1cDk1dDk1eDk1fDk1gDk1hDk1iDk1jDk1kDk1lDk1mDk1nDk1oDk1pDk1qDk1rDk1sDk1tDk1uDk1vDk1wDk1xDk1yDk1zDk10Dk11Dk12Dk13Dk14Dk15Dk16Dk17Dk18Dk19Dk1+Dk1/Dk2ADk2BDk2CDk2DDk2EDk2FDk2GDk2HDk2IDk2JDk2KDk2LDk2MDk2NDk2ODk2PDk2QDk2RDk2SDk2TDk2UDk2VDk2WDk2XDk2YDk2ZDk2aDk2bDk2cDk2dDk2eDk2fDk2gDk2hDk2iDk2jDk2kDk2lDk2mDk2nDk2oDk2pDk2qDk2rDk2sDk2tDk2uDk2vDk2wDk2xDk2yDk2zDk20Dk21Dk22Dk23Dk24Dk25Dk26Dk27Dk28Dk29Dk2+Dk2/Dk3ADk3BDk3CDk3DDk3EDk3FDk3GDk3HDk3IDk3JDk3KDk3LDk3MDk3NDk3ODk3PDk3QDk3RDk3SDk3TDk3UDk3VDk3WDk3XDk3YDk3ZDk3aDk3bDk3cDk3dDk3eDk3fDk3gDk3hDk3iDk3jDk3kDk3lDk3mDk3nDk3oDk3pDk3qDk3rDk3sDk3tDk3uDk3vDk3wDk3xDk3yDk3zDk30Dk31Dk32Dk33Dk34Dk35Dk36Dk37Dk38Dk39Dk3+Dk3/Dk0AD00BD00CD00DD00ED00FD00GD00HD00ID00JD00KD00LD00MD00ND00OD00PD00QD00RD00SD00TD00UD00VD00WD00XD00YD00ZD00aD00bD00cD00dD00eD00fD00gD00hD00iD00jD00kD00lD00mD00nD00oD00pD00qD00rD00sD00tD00uD00vD00wD00xD00yD00zD000D001D002D003D004D005D006D007D008D009D00+D00/D01AD01BD01CD01DD01ED01FD01GD01HD01ID01JD01KD01LD01MD01ND01OD01PD01QD01RD01SD01TD01UD01VD01WD01XD01YD01ZD01aD01bD01cD01dD01eD01fD01gD01hD01iD01jD01kD01lD01mD01nD01oD01pD01qD01rD01sD01tD01uD01vD01wD01xD01yD01zD010D011D012D013D014D015D016D017D018D019D01+D01/D02AD02BD02CD02DD02ED02FD02GD02HD02ID02JD02KD02LD02MD02ND02OD02PD02QD02RD02SD02TD02UD02VD02WD02XD02YD02ZD02aD02bD02cD02dD02eD02fD02gD02hD02iD02jD02kD02lD02mD02nD02oD02pD02qD02rD02sD02tD02uD02vD02wD02xD02yD02zD020D021D022D023D024D025D026D027D028D029D02+D02/D03AD03BD03CD03DD03ED03FD03GD03HD03ID03JD03KD03LD03MD03ND03OD03PD03QD03RD03SD03TD03UD03VD03WD03XD03YD03ZD03aD03bD03cD03dD03eD03fD03gD03hD03iD03jD03kD03lD03mD03nD03oD03pD03qD03rD03sD03tD03uD03vD03wD03xD03yD03zD030D031D032D033D034D035D036D037D038D039D03+D03/D00AEE0BEE0CEE0DEE0EEE0FEE0GEE0HEE0IEE0JEE0KEE0LEE0MEE0NEE0OEE0PEE0QEE0REE0SEE0TEE0UEE0VEE0WEE0XEE0YEE0ZEE0aEE0bEE0cEE0dEE0eEE0fEE0gEE0hEE0iEE0jEE0kEE0lEE0mEE0nEE0oEE0pEE0qEE0rEE0sEE0tEE0uEE0vEE0wEE0xEE0yEE0zEE00EE01EE02EE03EE04EE05EE06EE07EE08EE09EE0+EE0/EE1AEE1BEE1CEE1DEE1EEE1FEE1GEE1HEE1IEE1JEE1KEE1LEE1MEE1NEE1OEE1PEE1QEE1REE1SEE1TEE1UEE1VEE1WEE1XEE1YEE1ZEE1aEE1bEE1cEE1dEE1eEE1fEE1gEE1hEE1iEE1jEE1kEE1lEE1mEE1nEE1oEE1pEE1qEE1rEE1sEE1tEE1uEE1vEE1wEE1xEE1yEE1zEE10EE11EE12EE13EE14EE15EE16EE17EE18EE19EE1+EE1/EE2AEE2BEE2CEE2DEE2EEE2FEE2GEE2HEE2IEE2JEE2KEE2LEE2MEE2NEE2OEE2PEE2QEE2REE2SEE2TEE2UEE2VEE2WEE2XEE2YEE2ZEE2aEE2bEE2cEE2dEE2eEE2fEE2gEE2hEE2iEE2jEE2kEE2lEE2mEE2nEE2oEE2pEE2qEE2rEE2sEE2tEE2uEE2vEE2wEE2xEE2yEE2zEE20EE21EE22EE23EE24EE25EE26EE27EE28EE29EE2+EE2/EE3AEE3BEE3CEE3DEE3EEE3FEE3GEE3HEE3IEE3JEE3KEE3LEE3MEE3NEE3OEE3PEE3QEE3REE3SEE3TEE3UEE3VEE3WEE3XEE3YEE3ZEE3aEE3bEE3cEE3dEE3eEE3fEE3gEE3hEE3iEE3jEE3kEE3lEE3mEE3nEE3oEE3pEE3qEE3rEE3sEE3tEE3uEE3vEE3wEE3xEE3yEE3zEE30EE31EE32EE33EE34EE35EE36EE37EE38EE39EE3+EE3/EE0AEU0BEU0CEU0DEU0EEU0FEU0GEU0HEU0IEU0JEU0KEU0LEU0MEU0NEU0OEU0PEU0QEU0REU0SEU0TEU0UEU0VEU0WEU0XEU0YEU0ZEU0aEU0bEU0cEU0dEU0eEU0fEU0gEU0hEU0iEU0jEU0kEU0lEU0mEU0nEU0oEU0pEU0qEU0rEU0sEU0tEU0uEU0vEU0wEU0xEU0yEU0zEU00EU01EU02EU03EU04EU05EU06EU07EU08EU09EU0+EU0/EU1AEU1BEU1CEU1DEU1EEU1FEU1GEU1HEU1IEU1JEU1KEU1LEU1MEU1NEU1OEU1PEU1QEU1REU1SEU1TEU1UEU1VEU1WEU1XEU1YEU1ZEU1aEU1bEU1cEU1dEU1eEU1fEU1gEU1hEU1iEU1jEU1kEU1lEU1mEU1nEU1oEU1pEU1qEU1rEU1sEU1tEU1uEU1vEU1wEU1xEU1yEU1zEU10EU11EU12EU13EU14EU15EU16EU17EU18EU19EU1+EU1/EU2AEU2BEU2CEU2DEWUoTYQRTYURTYYRTYcRTYgRTYkRTYoRTYsRTYwRTY0RTY4RTY8RTZARTZERTZIRTZMRTZQRTZURTZYRTZcRTZgRTZkRTZoRTZsRTZwRTZ0RTZ4RTZ8RTaARTaERTaIRTaMRTaQRTaURTaYRTacRTagRTakRTaoRTasRTawRTa0RTa4RTa8RTbARTbERTbIRTbMRTbQRTbURTbYRTbcRTbgRTbkRTboRTbsRTbwRTb0RTb4RTb8RTcARTcERTcIRTcMRTcQRTcURTcYRTccRTcgRTckRTcoRTcsRTcwRTc0RTc4RTc8RTdARTdERTdIRTdMRTdQRTdURTdYRTdcRTdgRTdkRTdoRTdsRTdwRTd0RTd4RTd8RTeARTeERTeIRTeMRTeQRTeURTeYRTecRTegRTekRTeoRTesRTewRTe0RTe4RTe8RTfARTfERTfIRTfMRTfQRTfURTfYRTfcRTfgRTfkRTfoRTfsRTfwRTf0RTf4RTf8RTQASTQESTQISTQMSTQQSTQUSTQYSTQcSTQgSTQkSTQoSTQsSTQwSTQ0STQ4STQ8STRASTRESTRISTRMSTRQSTRUSTRYSTRcSTRgSTRkSTRoSTRsSTRwSTR0STR4STR8STSASTSESTSISTSMSTSQSTSUSTSYSTScSTSgSTSkSTSoSTSsSTSwSTS0STS4STS8STTASTTESTTISTTMSTTQSTTUSTTYSTTcSTTgSTTkSTToSTTsSTTwSTT0STT4STT8STUASTUESTUISTUMSTUQSTUUSTUYSTUcSTUgSTUkSTUoSTUsSTUwSTU0STU4STU8STVASTVESTVISTVMSTVQSTVUSTVYSTVcSTVgSTVkSTVoSTVsSTVwSTV0STV4STV8STWASTWESTWISTWMSTWQSTWUSTWYSTWcSTWgSTWkSTWoSTWsSTWwSTW0STW4STW8STXASTXESTXISTXMSTXQSTXUSTXYSTXcSTXgSTXkSTXoSTXsSTXwSTX0STX4STX8STYASTYESTYISTYMSTYQSTYUSTYYSTYcSTYgSTYkSTYoSTYsSTYwSTY0STY4STY8STZASTZESTZISTZMSTZQSTZUSTZYSTZcSTZgSTZkSTZoSTZsSTZwSTZ0STZ4STZ8STaASTaESTaISTaMSTaQSTaUSTaYSTacSTagSTakSTaoSTasSTawSTa0STa4STa8STbASTbESTbISTbMSTbQSTbUSTbYSTbcSTbgSTbkSTboSTbsSTbwSTb0STb4STb8STcASTcESTcISTcMSTcQSTcUSTcYSTccSTcgSTckSTcoSTcsSTcwSTc0STc4STc8STdASTdESTdISTdMSTdQSTdUSTdYSTdcSTdgSTdkSTdoSTdsSTdwSTd0STd4STd8STeASTeESTeISTeMSTeQSTeUSTeYSTecSTegSTekSTeoSTesSTewSTe0STe4STe8STfASTfESTfISTfMSTfQSTfUSTfYSTfcSTfgSTfkSTfoSTfsSTfwSTf0STf4STf8STQATTQETTQITTQMTTQQTTQUTTQYTTQcTTQgTTQkTTQoTTQsTTQwTTQ0TTQ4TTQ8TTRATTRETTRITTRMTTRQTTRUTTRYTTRcTTRgTTRkTTRoTTRsTTRwTTR0TTR4TTR8TTSATTSETTSITTSMTTSQTTSUTTSYTTScTTSgTTSkTTSoTTSsTTSwTTS0TTS4TTS8TTTATTTETTTITTTMTTTQTTTUTTTYTTTcTTTgTTTkTTToTTTsTTTwTTT0TTT4TTT8TTUATTUETTUITTUMTTUQTTUUTTUYTTUcTTUgTTUkTTUoTTUsTTUwTTU0TTU4TTU8TTVATTVETTVITTVMTTVQTTVUTTVYTTVcTTVgTTVkTTVoTTVsTTVwTTV0TTV4TTV8TTWATTWETTWITTWMTTWQTTWUTTWYTTWcTTWgTTWkTTWoTTWsTTWwTTW0TTW4TTW8TTXATTXETTXITTXMTTXQTTXUTTXYTTXcTTXgTTXkTTXoTTXsTTXwTTX0TTX4TTX8TTYATTYETTYITTYMTTYQTTYUTTYYTTYcTTYgTTYkTTYoTTYsTTYwTTY0TTY4TTY8TTZATTZETTZITTZMTTZQTTZUTTZYTTZcTTZgTTZkTTZoTTZsTTZwTTZ0TTZ4TTZ8TTaATTaETTaITTaMTTaQTTaUTTaYTTacTTagTTakTTaoTTasTTawTTa0TTa4TTa8TTbATTbETTbITTbMTTbQTTbUTTbYTTbcTTbgTTbkTTboTTbsTTbwTTb0TTb4TTb8TTcATTcETTcITTcMTTcQTTcUTTcYTTccTTcgTTckTTcoTTcsTTcwTTc0TTc4TTc8TTdATTdETTdITTdMTTdQTTdUTTdYTTdcTTdgTTdkTTdoTTdsTTdwTTd0TTd4TTd8TTeATTeETTeITTeMTTeQTTeUTTeYTTecTTegTTekTTeoTTesTTewTTe0TTe4TTe8TTfATTfETTfITTfMTTfQTTfUTTfYTTfcTTfgTTfkTTfoTTfsTTfwTTf0TTf4TTf8TTQAUTQEUTQIUTQMUTQQUTQUUTQYUTQcUTQgUTQkUTUkUTUoUTUsUTUwUTU0UTU4UTU8UTVAUTVEUTVIUTVMUTVQUTVUUTVYUTVcUTVgUTVkUTVoUTVsUTVwUTV0UTV4UTV8UTWAUTWEUTWIUTWMUTWQUTWUUTWYUTWcUTWgUTWkUTWoUTWsUTWwUTW0UTW4UTW8UTXAUTXEUTXIUTXMUTXQUTXUUTXYUTXcUTXgUTXkUTXoUTXsUTXwUTX0UTX4UTX8UTYAUTYEUTYIUTYMUTYQUTYUUTYYUTYcUTYgUTYkUTYoUTYsUTYwUTY0UTY4UTY8UTZAUTZEUTZIUTZMUTZQUTZUUTZYUTZcUTZgUTZkUTZoUTZsUTZwUTZ0UTZ4UTZ8UTaAUTaEUTaIUTaMUTaQUTaUUZUsGXXIWCAAAKE0KFE0LFE0MFE0NFE0OFE0PFE0QFE0RFE0SFE0TFE0UFE0VFE0WFE0XFE0YFE0ZFE0aFE0bFE0cFE0dFE0eFE0fFE0gFE0hFE0iFE0jFE0kFE0lFE0mFE0nFE0oFE0pFE0qFE0rFE0sFE0tFE0uFE0vFE0wFE0xFE0yFE0zFE00FE01FE02FE03FE04FE05FE06FE07FE08FE09FE0+FE0/FE1AFE1BFE1CFE1DFE1EFE1FFE1GFE1HFE1IFGVLB11yFwgAAChNphRNpxRNqBRNqRRNqhRNqxRNrBRNrRRNrhRNrxRNsBRNsRRNshRNsxRNtBRNtRRNthRNtxRNuBRNuRRNuhRNuxRNvBRNvRRNvhRNvxRNwBRNwRRNwhRNwxRNxBRNxRRNxhRNxxRNyBRNyRRNyhRNyxRNzBRNzRRNzhRNzxRN0BRN0RRN0hRN0xRN1BRN1RRN1hRN1xRN2BRN2RRN2hRN2xRN3BRN3RRN3hRN3xRN4BRN4RRN4hRN4xRN5BRN5RRN5hRN5xRN6BRN6RRN6hRN6xRN7BRN7RRN7hRN7xRN8BRN8RRN8hRN8xRN9BRN9RRN9hRN9xRN+BRN+RRN+hRN+xRN/BRN/RRN/hRN/xRNABVNARVNAhVNAxVNBBVNBRVNBhVNBxVNCBVNCRVNChVNCxVNDBVNDRVNDhVNDxVNEBVNERVNEhVNExVNFBVNFRVNFhVNFxVNGBVNGRVNGhVNGxVNHBVNHRVNHhVNHxVNIBVNIRVNIhVNIxVNJBVNJRVNJhVNJxVNKBVNKRVNKhVNKxVNLBVNLRVNLhVNLxVNMBVNMRVNMhVNMxVNNBVNNRVNNhVNNxVNOBVNORVNOhVNOxVNPBVNPRVNPhVNPxVNQBVNQRVNQhVNQxVNRBVNRRVNRhVNRxVNSBVNSRVNShVNSxVNTBVNTRVNThVNTxVNUBVNURVNUhVNUxVNVBVNVRVNVhVNVxVNWBVNWRVNWhVNWxVNXBVNXRVNXhVNXxVNYBVNYRVNYhVNYxVNZBVNZRVNZhVNZxVNaBVNaRVNahVNaxVNbBVNbRVNbhVNbxVNcBVNcRVNchVNcxVNdBVNdRVNdhVNdxVNeBVNeRVNehVNexVNfBVNfRVNfhVNfxVNgBVNgRVNghVNgxVNhBVNhRVNhhVNhxVNiBVNiRVNihVNixVNjBVNjRVNjhVNjxVNkBVNkRVNkhVNkxVNlBVNlRVNlhVNlxVNmBVNmRVNmhVNmxVNnBVNnRVNnhVNnxVNoBVNoRVNohVNoxVNpBVNpRVNphVNpxVNqBVNqRVNqhVNqxVNrBVNrRVNrhVNrxVNsBVNsRVNshVNsxVNtBVNtRVNthVNtxVNuBVNuRVNuhVNuxVNvBVNvRVNvhVNvxVNwBVNwRVNwhVNwxVNxBVNxRVNxhVNxxVNyBVNyRVNyhVNyxVNzBVNzRVNzhVNzxVN0BVN0RVN0hVN0xVN1BVN1RVN1hVN1xVN2BVN2RVN2hVN2xVN3BVN3RVN3hVN3xVN4BVN4RVN4hVN4xVN5BVN5RVN5hVN5xVN6BVN6RVN6hVN6xVN7BVN7RVN7hVN7xVN8BVN8RVN8hVN8xVN9BVN9RVN9hVN9xVN+BVN+RVN+hVN+xVN/BVN/RVN/hVN/xVNABZNARZNAhZNAxZNBBZNBRZNBhZNBxZNCBZNCRZNChZNCxZNDBZNDRZNDhZNDxZNEBZNERZNEhZNExZNFBZNFRZNFhZNFxZNGBZNGRZNGhZNGxZNHBZNHRZNHhZNHxZNIBZNIRZNIhZNIxZNJBZNJRZNJhZNJxZNKBZNKRZNKhZNKxZNLBZNLRZNLhZNLxZNMBZNMRZNMhZNMxZNNBZNNRZNNhZNNxZNOBZNORZNOhZNOxZNPBZNPRZNPhZNPxZNQBZNQRZNQhZNQxZNRBZNRRZNRhZNRxZNSBZNSRZNShZNSxZNTBZNTRZNThZNTxZNUBZNURZNUhZNUxZNVBZNVRZNVhZNVxZNWBZNWRZNWhZNWxZNXBZNXRZNXhZNXxZNYBZNYRZNYhZNYxZNZBZNZRZNZhZNZxZNaBZNaRZNahZNaxZNbBZNbRZNbhZNbxZNcBZNcRZNchZNcxZNdBZNdRZNdhZNdxZNeBZNeRZNehZNexZNfBZNfRZNfhZNfxZNgBZNgRZNghZNgxZNhBZNhRZNhhZNhxZNiBZNiRZNihZNixZNjBZNjRZNjhZNjxZNkBZNkRZNkhZNkxZNlBZNlRZNlhZNlxZNmBZNmRZNmhZNmxZNnBZNnRZNnhZNnxZNoBZNoRZNohZNoxZNpBZNpRZNphZNpxZNqBZNqRZNqhZNqxZNrBZNrRZNrhZNrxZNsBZNsRZNshZNsxZNtBZNtRZNthZNtxZNuBZNuRZNuhZNuxZNvBZNvRZNvhZNvxZNwBZNwRZNwhZNwxZNxBZNxRZNxhZNxxZNyBZNyRZNyhZNyxZNzBZNzRZNzhZNzxZN0BZN0RZN0hZN0xZN1BZN1RZN1hZN1xZN2BZN2RZN2hZN2xZN3BZN3RZN3hZN3xZN4BZN4RZN4hZN4xZN5BZN5RZN5hZN5xZN6BZN6RZN6hZN6xZN7BZN7RZN7hZN7xZN8BZN8RZN8hZN8xZN9BZN9RZN9hZN9xZN+BZN+RZN+hZN+xZN/BZN/RZN/hZN/xZNABdNARdNAhdNAxdNBBdNBRdNBhdNBxdNCBdNCRdNChdNCxdNDBdNDRdNDhdNDxdNEBdNERdNEhdNExdNFBdNFRdNFhdNFxdNGBdNGRdNGhdNGxdNHBdNHRdNHhdNHxdNIBdNIRdNIhdNIxdNJBdNJRdNJhdNJxdNKBdNKRdNKhdNKxdNLBdNLRdNLhdNLxdNMBdNMRdNMhdNMxdNNBdNNRdNNhdNNxdNOBdNORdNOhdNOxdNPBdNPRdNPhdNPxdNQBdNQRdNQhdNQxdNRBdNRRdNRhdNRxdNSBdNSRdNShdNSxdNTBdNTRdNThdNTxdNUBdNURdNUhdNUxdNVBdNVRdNVhdNVxdNWBdNWRdNWhdNWxdNXBdNXRdNXhdNXxdNYBdNYRdNYhdNYxdNZBdNZRdNZhdNZxdNaBdNaRdNahdNaxdNbBdNbRdNbhdNbxdNcBdNcRdNchdNcxdNdBdNdRdNdhdNdxdNeBdNeRdNehdNexdNfBdNfRdNfhdNfxdNgBdNgRdNghdNgxdNhBdNhRdNhhdNhxdNiBdNiRdNihdNixdNjBdNjRdNjhdNjxdNkBdNkRdNkhdNkxdNlBdNlRdNlhdNlxdNmBdNmRdNmhdNmxdNnBdNnRdNnhdNnxdNoBdNoRdNohdNoxdNpBdNpRdNphdNpxdNqBdNqRdNqhdNqxdNrBdNrRdNrhdNrxdNsBdNsRdNshdNsxdNtBdNtRdNthdNtxdNuBdNuRdNuhdNuxdNvBdNvRdNvhdNvxdNwBdNwRdNwhdNwxdNxBdNxRdNxhdNxxdNyBdNyRdNyhdNyxdNzBdNzRdNzhdNzxdN0BdN0RdN0hdN0xdN1BdN1RdN1hdN1xdN2BdN2RdN2hdN2xdN3BdN3RdN3hdN3xdN4BdN4RdN4hdN4xdN5BdN5RdN5hdN5xdN6BdN6RdN6hdN6xdN7BdN7RdN7hdN7xdN8BdN8RdN8hdN8xdN9BdN9RdN9hdN9xdN+BdN+RdN+hdN+xdN/BdN/RdN/hdN/xdNABhNARhNAhhNAxhNBBhNBRhNBhhNBxhNCBhNCRhNChhNCxhNDBhNDRhNDhhNDxhNEBhNERhNEhhNExhNFBhNFRhNFhhNFxhNGBhNGRhNGhhNGxhNHBhNHRhNHhhNHxhNIBhNIRhNIhhNIxhNJBhNJRhNJhhNJxhNKBhNKRhNKhhNKxhNLBhNLRhNLhhNLxhNMBhNMRhNMhhNMxhNNBhNNRhNNhhNNxhNOBhNORhNOhhNOxhNPBhNPRhNPhhNPxhNQBhNQRhNQhhNQxhNRBhNRRhNRhhNRxhNSBhNSRhNShhNSxhNTBhNTRhNThhNTxhNUBhNURhNUhhNUxhNVBhNVRhNVhhNVxhNWBhNWRhNWhhNWxhNXBhNXRhNXhhNXxhNYBhNYRhNYhhNYxhNZBhNZRhNZhhNZxhNaBhNaRhNahhNaxhNbBhNbRhNbhhNbxhNcBhNcRhNchhNcxhNdBhNdRhNdhhNdxhNeBhNeRhNehhNexhNfBhNfRhNfhhNfxhNgBhNgRhNghhNgxhNhBhNhRhNhhhNhxhNiBhNiRhNihhNixhNjBhNjRhlKE2OGE2PGE2QGE2RGE2SGE2TGE2UGE2VGE2WGE2XGE2YGE2ZGE2aGE2bGE2cGE2dGE2eGE2fGE2gGE2hGE2iGE2jGE2kGE2lGE2mGE2nGE2oGE2pGE2qGE2rGE2sGE2tGE2uGE2vGE2wGE2xGE2yGE2zGE20GE21GE22GE23GE24GE25GE26GE27GE28GE29GE2+GE2/GE3AGE3BGE3CGE3DGE3EGE3FGE3GGE3HGE3IGE3JGE3KGE3LGE3MGE3NGE3OGE3PGE3QGE3RGE3SGE3TGE3UGE3VGE3WGE3XGE3YGE3ZGE3aGE3bGE3cGE3dGE3eGE3fGE3gGE3hGE3iGE3jGE3kGE3lGE3mGE3nGE3oGE3pGE3qGE3rGE3sGE3tGE3uGE3vGE3wGE3xGE3yGE3zGE30GE31GE32GE33GE34GE35GE36GE37GE38GE39GE3+GE3/GE0AGU0BGU0CGU0DGU0EGU0FGU0GGU0HGU0IGU0JGU0KGU0LGU0MGU0NGU0OGU0PGU0QGU0RGU0SGU0TGU0UGU0VGU0WGU0XGU0YGU0ZGU0aGU0bGU0cGU0dGU0eGU0fGU0gGU0hGU0iGU0jGU0kGU0lGU0mGU0nGU0oGU0pGU0qGU0rGU0sGU0tGU0uGU0vGU0wGU0xGU0yGU0zGU00GU01GU02GU03GU04GU05GU06GU07GU08GU09GU0+GU0/GU1AGU1BGU1CGU1DGU1EGU1FGU1GGU1HGU1IGU1JGU1KGU1LGU1MGU1NGU1OGU1PGU1QGU1RGU1SGU1TGU1UGU1VGU1WGU1XGU1YGU1ZGU1aGU1bGU1cGU1dGU1eGU1fGU1gGU1hGU1iGU1jGU1kGU1lGU1mGU1nGU1oGU1pGU1qGU1rGU1sGU1tGU1uGU1vGU1wGU1xGU1yGU1zGU10GU11GU12GU13GU14GU15GU16GU17GU18GU19GU1+GU1/GU2AGU2BGU2CGU2DGU2EGU2FGU2GGU2HGU2IGU2JGU2KGU2LGU2MGU2NGU2OGU2PGU2QGU2RGU2SGU2TGU2UGU2VGU2WGU2XGU2YGU2ZGU2aGU2bGU2cGU2dGU2eGU2fGU2gGU2hGU2iGU2jGU2kGU2lGU2mGU2nGU2oGU2pGU2qGU2rGU2sGU2tGU2uGU2vGU2wGU2xGU2yGU2zGU20GU21GU22GU23GU24GU25GU26GU27GU28GU29GU2+GU2/GU3AGU3BGU3CGU3DGU3EGU3FGU3GGU3HGU3IGU3JGU3KGU3LGU3MGU3NGU3OGU3PGU3QGU3RGU3SGU3TGU3UGU3VGU3WGU3XGU3YGU3ZGU3aGU3bGU3cGU3dGU3eGU3fGU3gGU3hGU3iGU3jGU3kGU3lGU3mGU3nGU3oGU3pGU3qGU3rGU3sGU3tGU3uGU3vGU3wGU3xGU3yGU3zGU30GU31GU32GU33GU34GU35GU36GU37GU38GU39GU3+GU3/GU0AGk0BGk0CGk0DGk0EGk0FGk0GGk0HGk0IGk0JGk0KGk0LGk0MGk0NGk0OGk0PGk0QGk0RGk0SGk0TGk0UGk0VGk0WGk0XGk0YGk0ZGk0aGk0bGk0cGk0dGk0eGk0fGk0gGk0hGk0iGk0jGk0kGk0lGk0mGk0nGk0oGk0pGk0qGk0rGk0sGk0tGk0uGk0vGk0wGk0xGk0yGk0zGk00Gk01Gk02Gk03Gk04Gk05Gk06Gk07Gk08Gk09Gk0+Gk0/Gk1AGk1BGk1CGk1DGk1EGk1FGk1GGk1HGk1IGk1JGk1KGk1LGk1MGk1NGk1OGk1PGk1QGk1RGk1SGk1TGk1UGk1VGk1WGk1XGk1YGk1ZGk1aGk1bGk1cGk1dGk1eGk1fGk1gGk1hGk1iGk1jGk1kGk1lGk1mGk1nGk1oGk1pGk1qGk1rGk1sGk1tGk1uGk1vGk1wGk1xGk1yGk1zGk10Gk11Gk12Gk13Gk14Gk15Gk16Gk17Gk18Gk19Gk1+Gk1/Gk2AGk2BGk2CGk2DGk2EGk2FGk2GGk2HGk2IGk2JGk2KGk2LGk2MGk2NGk2OGk2PGk2QGk2RGk2SGk2TGk2UGk2VGk2WGk2XGk2YGk2ZGk2aGk2bGk2cGk2dGk2eGk2fGk2gGk2hGk2iGk2jGk2kGk2lGk2mGk2nGk2oGk2pGk2qGk2rGk2sGk2tGk2uGk2vGk2wGk2xGk2yGk2zGk20Gk21Gk22Gk23Gk24Gk25Gk26Gk27Gk28Gk29Gk2+Gk2/Gk3AGk3BGk3CGk3DGk3EGk3FGk3GGk3HGk3IGk3JGk3KGk3LGk3MGk3NGk3OGk3PGk3QGk3RGk3SGk3TGk3UGk3VGk3WGk3XGk3YGk3ZGk3aGk3bGk3cGk3dGk3eGk3fGk3gGk3hGk3iGk3jGk3kGk3lGk3mGk3nGk3oGk3pGk3qGk3rGk3sGk3tGk3uGk3vGk3wGk3xGk3yGk3zGk30Gk31Gk32Gk33Gk34Gk35Gk36Gk37Gk38Gk39Gk3+Gk3/Gk0AG00BG00CG00DG00EG00FG00GG00HG00IG00JG00KG00LG00MG00NG00OG00PG00QG00RG00SG00TG00UG00VG00WG00XG00YG00ZG00aG00bG00cG00dG00eG00fG00gG00hG00iG00jG00kG00lG00mG00nG00oG00pG00qG00rG00sG00tG00uG00vG00wG00xG00yG00zG000G001G002G003G004G005G006G007G008G009G00+G00/G01AG01BG01CG01DG01EG01FG01GG01HG01IG01JG01KG01LG01MG01NG01OG01PG01QG01RG01SG01TG01UG01VG01WG01XG01YG01ZG01aG01bG01cG01dG01eG01fG01gG01hG01iG01jG01kG01lG01mG01nG01oG01pG01qG01rG01sG01tG01uG01vG01wG01xG01yG01zG010G011G012G013G014G015G016G017G018G019G01+G01/G02AG02BG02CG02DG02EG02FG02GG02HG02IG02JG02KG02LG02MG02NG02OG02PG02QG02RG02SG02TG02UG02VG02WG02XG02YG02ZG02aG02bG02cG02dG02eG02fG02gG02hG02iG02jG02kG02lG02mG02nG02oG02pG02qG02rG02sG02tG02uG02vG02wG02xG02yG02zG020G021G022G023G024G025G026G027G028G029G02+G02/G03AG03BG03CG03DG03EG03FG03GG03HG03IG03JG03KG03LG03MG03NG03OG03PG03QG03RG03SG03TG03UG03VG03WG03XG03YG03ZG03aG03bG03cG03dG03eG03fG03gG03hG03iG03jG03kG03lG03mG03nG03oG03pG03qG03rG03sG03tG03uG03vG03wG03xG03yG03zG030G031G032G033G034G035G036G037G038G039G03+G03/G00AHE0BHE0CHE0DHE0EHE0FHE0GHE0HHE0IHE0JHE0KHE0LHE0MHE0NHE0OHE0PHE0QHE0RHE0SHE0THE0UHE0VHE0WHE0XHE0YHE0ZHE0aHE0bHE0cHE0dHE0eHE0fHE0gHE0hHE0iHE0jHE0kHE0lHE0mHE0nHE0oHE0pHE0qHE0rHE0sHE0tHE0uHE0vHE0wHE0xHE0yHE0zHE00HE01HE02HE03HE04HE05HE06HE07HE08HE09HE0+HE0/HE1AHE1BHE1CHE1DHE1EHE1FHE1GHE1HHE1IHE1JHE1KHE1LHE1MHE1NHE1OHE1PHE1QHE1RHE1SHE1THE1UHE1VHE1WHE1XHE1YHE1ZHE1aHE1bHE1cHE1dHE1eHE1fHE1gHE1hHE1iHE1jHE1kHE1lHE1mHE1nHE1oHE1pHE1qHE1rHE1sHE1tHE1uHE1vHE1wHE1xHE1yHE1zHE10HE11HGUoTXYcTXccTXgcTXkcTXocTXscTXwcTX0cTX4cTX8cTYAcTYEcTYIcTYMcTYQcTYUcTYYcTYccTYgcTYkcTYocTYscTYwcTY0cTY4cTY8cTZAcTZEcTZIcTZMcTZQcTZUcTZYcTZccTZgcTZkcTZocTZscTZwcTZ0cTZ4cTZ8cTaAcTaEcTaIcTaMcTaQcTaUcTaYcTaccTagcTakcTaocTascTawcTa0cTa4cTa8cTbAcTbEcTbIcTbMcTbQcTbUcTbYcTbccTbgcTbkcTbocTbscTbwcTb0cTb4cTb8cTcAcTcEcTcIcTcMcTcQcTcUcTcYcTcccTcgcTckcTcocTcscTcwcTc0cTc4cTc8cTdAcTdEcTdIcTdMcTdQcTdUcTdYcTdccTdgcTdkcTdocTdscTdwcTd0cTd4cTd8cTeAcTeEcTeIcTeMcTeQcTeUcTeYcTeccTegcTekcTeocTescTewcTe0cTe4cTe8cTfAcTfEcTfIcTfMcTfQcTfUcTfYcTfccTfgcTfkcTfocTfscTfwcTf0cTf4cTf8cTQAdTQEdTQIdTQMdTQQdTQUdTQYdTQcdTQgdTQkdTQodTQsdTQwdTQ0dTQ4dTQ8dTRAdTREdTRIdTRMdTRQdTRUdTRYdTRcdTRgdTRkdTRodTRsdTRwdTR0dTR4dTR8dTSAdTSEdTSIdTSMdTSQdTSUdTSYdTScdTSgdTSkdTSodTSsdTSwdTS0dTS4dTS8dTTAdTTEdTTIdTTMdTTQdTTUdTTYdTTcdTTgdTTkdTTodTTsdTTwdTT0dTT4dTT8dTUAdTUEdTUIdTUMdTUQdTUUdTUYdTUcdTUgdTUkdTUodTUsdTUwdTU0dTU4dTU8dTVAdTVEdTVIdTVMdTVQdTVUdTVYdTVcdTVgdTVkdTVodTVsdTVwdTV0dTV4dTV8dTWAdTWEdTWIdTWMdTWQdTWUdTWYdTWcdTWgdTWkdTWodTWsdTWwdTW0dTW4dTW8dTXAdTXEdTXIdTXMdTXQdTXUdTXYdTXcdTXgdTXkdTXodTXsdTXwdTX0dTX4dTX8dTYAdTYEdTYIdTYMdTYQdTYUdTYYdTYcdTYgdTYkdTYodTYsdTYwdTY0dTY4dTY8dTZAdTZEdTZIdTZMdTZQdTZUdTZYdTZcdTZgdTZkdTZodTZsdTZwdTZ0dTZ4dTZ8dTaAdTaEdTaIdTaMdTaQdTaUdTaYdTacdTagdTakdTaodTasdTawdTa0dTa4dTa8dTbAdTbEdTbIdTbMdTbQdTbUdTbYdTbcdTbgdTbkdTbodTbsdTbwdTb0dTb4dTb8dTcAdTcEdTcIdTcMdTcQdTcUdTcYdTccdTcgdTckdTcodTcsdTcwdTc0dTc4dTc8dTdAdTdEdTdIdTdMdTdQdTdUdTdYdTdcdTdgdTdkdTdodTdsdTdwdTd0dTd4dTd8dTeAdTeEdTeIdTeMdTeQdTeUdTeYdTecdTegdTekdTeodTesdTewdTe0dTe4dTe8dTfAdTfEdTfIdTfMdTfQdTfUdTfYdTfcdTfgdTfkdTfodTfsdTfwdTf0dTf4dTf8dTQAeTQEeTQIeTQMeTQQeTQUeTQYeTQceTQgeTQkeTQoeTQseTQweTQ0eTQ4eTQ8eTRAeTREeTRIeTRMeTRQeTRUeTRYeTRceTRgeTRkeTRoeTRseTRweTR0eTR4eTR8eTSAeTSEeTSIeTSMeTSQeTSUeTSYeTSceTSgeTSkeTSoeTSseTSweTS0eTS4eTS8eTTAeTTEeTTIeTTMeTTQeTTUeTTYeTTceTTgeTTkeTToeTTseTTweTT0eTT4eTT8eTUAeTUEeTUIeTUMeTUQeTUUeTUYeTUceTUgeTUkeTUoeTUseTUweTU0eTU4eTU8eTVAeTVEeTVIeTVMeTVQeTVUeTVYeTVceTVgeTVkeTVoeTVseTVweTV0eTV4eTV8eTWAeTWEeTWIeTWMeTWQeTWUeTWYeTWceTWgeTWkeTWoeTWseTWweTW0eTW4eTW8eTXAeTXEeTXIeTXMeTXQeTXUeTXYeTXceTXgeTXkeTXoeTXseTXweTX0eTX4eTX8eTYAeTYEeTYIeTYMeTYQeTYUeTYYeTYceTYgeTYkeTYoeTYseTYweTY0eTY4eTY8eTZAeTZEeTZIeTZMeTZQeTZUeTZYeTZceTZgeTZkeTZoeTZseTZweTZ0eTZ4eTZ8eTaAeTaEeTaIeTaMeTaQeTaUeTaYeTaceTageTakeTaoeTaseTaweTa0eTa4eTa8eTbAeTbEeTbIeTbMeTbQeTbUeTbYeTbceTbgeTbkeTboeTbseTbweTb0eTb4eTb8eTcAeTcEeTcIeTcMeTcQeTcUeTcYeTcceTcgeTckeTcoeTcseTcweTc0eTc4eTc8eTdAeTdEeTdIeTdMeTdQeTdUeTdYeTdceTdgeTdkeTdoeTdseTdweTd0eTd4eTd8eTeAeTeEeTeIeTeMeTeQeTeUeTeYeTeceTegeTekeTeoeTeseTeweTe0eTe4eTe8eTfAeTfEeTfIeTfMeTfQeTfUeTfYeTfceTfgeTfkeTfoeTfseTfweTf0eTf4eTf8eTQAfTQEfTQIfTQMfTQQfTQUfTQYfTQcfTQgfTQkfTQofTQsfTQwfTQ0fTQ4fTQ8fTRAfTREfTRIfTRMfTRQfTRUfTRYfTRcfTRgfTRkfTRofTRsfTRwfTR0fTR4fTR8fTSAfTSEfTSIfTSMfTSQfTSUfTSYfTScfTSgfTSkfTSofTSsfTSwfTS0fTS4fTS8fTTAfTTEfTTIfTTMfTTQfTTUfTTYfTTcfTTgfTTkfTTofTTsfTTwfTT0fTT4fTT8fTUAfTUEfTUIfTUMfTUQfTUUfTUYfTUcfTUgfTUkfTUofTUsfTUwfTU0fTU4fTU8fTVAfTVEfTVIfTVMfTVQfTVUfTVYfTVcfTVgfTVkfTVofTVsfTVwfTV0fTV4fTV8fTWAfTWEfTWIfTWMfTWQfTWUfTWYfTWcfTWgfTWkfTWofTWsfTWwfTW0fTW4fTW8fTXAfTXEfTXIfTXMfTXQfTXUfTXYfTXcfTXgfTXkfTXofTXsfTXwfTX0fTX4fTX8fTYAfTYEfTYIfTYMfTYQfTYUfTYYfTYcfTYgfTYkfTYofTYsfTYwfTY0fTY4fTY8fTZAfTZEfTZIfTZMfTZQfTZUfTZYfTZcfTZgfTZkfTZofTZsfTZwfTZ0fTZ4fTZ8fTaAfTaEfTaIfTaMfTaQfTaUfTaYfTacfTagfTakfTaofTasfTawfTa0fTa4fTa8fTbAfTbEfTbIfTbMfTbQfTbUfTbYfTbcfTbgfTbkfTbofTbsfTbwfTb0fTb4fTb8fTcAfTcEfTcIfTcMfTcQfTcUfTcYfTccfTcgfTckfTcofTcsfTcwfTc0fTc4fTc8fTdAfTdEfTdIfTdMfTdQfTdUfTdYfTdcfTdgfTdkfTdofTdsfTdwfTd0fTd4fTd8fTeAfTeEfTeIfTeMfTeQfTeUfTeYfTecfTegfTekfTeofTesfTewfTe0fTe4fTe8fTfAfTfEfTfIfTfMfTfQfTfUfTfYfTfcfTfgfTfkfTfofTfsfTfwfTf0fTf4fTf8fTQAgTQEgTQIgTQMgTQQgTQUgTQYgTQcgTQggTQkgTQogTQsgTQwgTQ0gTQ4gTQ8gTRAgTREgTRIgTRMgTRQgTRUgTRYgTRcgTRggTRkgTRogTRsgTRwgTR0gTR4gTR8gTSAgTSEgTSIgTSMgTSQgTSUgTSYgTScgTSggTSkgTSogTSsgTSwgTS0gTS4gTS8gTTAgTTEgTTIgTTMgTTQgTTUgTTYgTTcgTTggTTkgTTogTTsgTTwgTT0gTT4gTT8gTUAgTUEgTUIgTUMgTUQgTUUgTUYgTUcgTUggTUkgTUogTUsgTUwgTU0gTU4gTU8gTVAgTVEgTVIgTVMgTVQgTVUgTVYgTVcgTVggTVkgTVogTVsgTVwgTV0gZShNXiBNXyBNYCBNYSBNYiBNYyBNZCBNZSBNZiBNZyBNaCBNaSBNaiBNayBNbCBNbSBNbiBNbyBNcCBNcSBNciBNcyBNdCBNdSBNdiBNdyBNeCBNeSBNeiBNeyBNfCBNfSBNfiBNfyBNgCBNgSBNgiBNgyBNhCBNhSBNhiBNhyBNiCBNiSBNiiBNiyBNjCBNjSBNjiBNjyBNkCBNkSBNkiBNkyBNlCBNlSBNliBNlyBNmCBNmSBNmiBNmyBNnCBNnSBNniBNnyBNoCBNoSBNoiBNoyBNpCBNpSBNpiBNpyBNqCBNqSBNqiBNqyBNrCBNrSBNriBNryBNsCBNsSBNsiBNsyBNtCBNtSBNtiBNtyBNuCBNuSBNuiBNuyBNvCBNvSBNviBNvyBNwCBNwSBNwiBNwyBNxCBNxSBNxiBNxyBNyCBNySBNyiBNyyBNzCBNzSBNziBNzyBN0CBN0SBN0iBN0yBN1CBN1SBN1iBN1yBN2CBN2SBN2iBN2yBN3CBN3SBN3iBN3yBN4CBN4SBN4iBN4yBN5CBN5SBN5iBN5yBN6CBN6SBN6iBN6yBN7CBN7SBN7iBN7yBN8CBN8SBN8iBN8yBN9CBN9SBN9iBN9yBN+CBN+SBN+iBN+yBN/CBN/SBN/iBN/yBNACFNASFNAiFNAyFNBCFNBSFNBiFNByFNCCFNCSFNCiFNCyFNDCFNDSFNDiFNDyFNECFNESFNEiFNEyFNFCFNFSFNFiFNFyFNGCFNGSFNGiFNGyFNHCFNHSFNHiFNHyFNICFNISFNIiFNIyFNJCFNJSFNJiFNJyFNKCFNKSFNKiFNKyFNLCFNLSFNLiFNLyFNMCFNMSFNMiFNMyFNNCFNNSFNNiFNNyFNOCFNOSFNOiFNOyFNPCFNPSFNPiFNPyFNQCFNQSFNQiFNQyFNRCFNRSFNRiFNRyFNSCFNSSFNSiFNSyFNTCFNTSFNTiFNTyFNUCFNUSFNUiFNUyFNVCFNVSFNViFNVyFNWCFNWSFNWiFNWyFNXCFNXSFNXiFNXyFNYCFNYSFNYiFNYyFNZCFNZSFNZiFNZyFNaCFNaSFNaiFNayFNbCFNbSFNbiFNbyFNcCFNcSFNciFNcyFNdCFNdSFNdiFNdyFNeCFNeSFNeiFNeyFNfCFNfSFNfiFNfyFNgCFNgSFNgiFNgyFNhCFNhSFNhiFNhyFNiCFNiSFNiiFNiyFNjCFNjSFNjiFNjyFNkCFNkSFNkiFNkyFNlCFNlSFNliFNlyFNmCFNmSFNmiFNmyFNnCFNnSFNniFNnyFNoCFNoSFNoiFNoyFNpCFNpSFNpiFNpyFNqCFNqSFNqiFNqyFNrCFNrSFNriFNryFNsCFNsSFNsiFNsyFNtCFNtSFNtiFNtyFNuCFNuSFNuiFNuyFNvCFNvSFNviFNvyFNwCFNwSFNwiFNwyFNxCFNxSFNxiFNxyFNyCFNySFNyiFNyyFNzCFNzSFNziFNzyFN0CFN0SFN0iFN0yFN1CFN1SFN1iFN1yFN2CFN2SFN2iFN2yFN3CFN3SFN3iFN3yFN4CFN4SFN4iFN4yFN5CFN5SFN5iFN5yFN6CFN6SFN6iFN6yFN7CFN7SFN7iFN7yFN8CFN8SFN8iFN8yFN9CFN9SFN9iFN9yFN+CFN+SFN+iFN+yFN/CFN/SFN/iFN/yFNACJNASJNAiJNAyJldYdVDHN1cmZhY2VDb2xvcnIYCAAATZsvSwR9chkIAAAoSwhdchoIAAAoTQQiTQUiTQYiTQciTQgiTQkiTQoiTQsiTQwiTQ0iTQ4iTQ8iTRAiTREiTRIiTRMiTRQiTRUiTRYiTRciTRgiTRkiTRoiTRsiTRwiTR0iTR4iTR8iTSAiTSEiTSIiTSMiTSQiTSUiTSYiTSciTSgiTSkiTSoiTSsiTSwiTS0iTS4iTS8iTTAiTTEiTTIiTTMiTTQiTTUiTTYiTTciTTgiTTkiTToiTTsiTTwiTT0iTT4iTT8iTUAiTUEiTUIiTUMiTUQiTUUiTUYiTUciTUgiTUkiTUoiTUsiTUwiTU0iTU4iTU8iTVAiTVEiTVIiTVMiTVQiTVUiTVYiTVciTVgiTVkiTVoiTVsiTVwiTV0iTV4iTV8iTWAiTWEiTWIiTWMiTWQiTWUiTWYiTWciTWgiTWkiTWoiTWsiTWwiTW0iTW4iTW8iTXAiTXEiTXIiTXMiTXQiTXUiTXYiTXciTXgiTXkiTXoiTXsiTXwiTX0iTX4iTX8iTYAiTYEiTYIiTYMiTYQiTYUiTYYiTYciTYgiTYkiTYoiTYsiTYwiTY0iTY4iTY8iTZAiTZEiTZIiTZMiTZQiTZUiTZYiTZciTZgiTZkiTZoiTZsiTZwiTZ0iTZ4iTZ8iTaAiTaEiTaIiTaMiTaQiTaUiTaYiTaciTagiTakiTaoiTasiTawiTa0iTa4iTa8iTbAiTbEiTbIiTbMiTbQiTbUiTbYiTbciTbgiTbkiTboiTbsiTbwiTb0iTb4iTb8iTcAiTcEiTcIiTcMiTcQiTcUiTcYiTcciTcgiTckiTcoiTcsiTcwiTc0iTc4iTc8iTdAiTdEiTdIiTdMiTdQiTdUiTdYiTdciTdgiTdkiTdoiTdsiTdwiTd0iTd4iTd8iTeAiTeEiTeIiTeMiTeQiTeUiTeYiTeciTegiTekiTeoiTesiTewiTe0iTe4iTe8iTfAiTfEiTfIiTfMiTfQiTfUiTfYiTfciTfgiTfkiTfoiTfsiTfwiTf0iTf4iTf8iTQAjTQEjTQIjTQMjTQQjTQUjTQYjTQcjTQgjTQkjTQojTQsjTQwjTQ0jTQ4jTQ8jTRAjTREjTRIjTRMjTRQjTRUjTRYjTRcjTRgjTRkjTRojTRsjTRwjTR0jTR4jTR8jTSAjTSEjTSIjTSMjTSQjTSUjTSYjTScjTSgjTSkjTSojTSsjTSwjTS0jTS4jTS8jTTAjTTEjTTIjTTMjTTQjTTUjTTYjTTcjTTgjTTkjTTojTTsjTTwjTT0jTT4jTT8jTUAjTUEjTUIjTUMjTUQjTUUjTUYjTUcjTUgjTUkjTUojTUsjTUwjTU0jTU4jTU8jTVAjTVEjTVIjTVMjTVQjTVUjTVYjTVcjTVgjTVkjTVojTVsjTVwjTV0jTV4jTV8jTWAjTWEjTWIjTWMjTWQjTWUjTWYjTWcjTWgjTWkjTWojTWsjTWwjTW0jTW4jTW8jTXAjTXEjTXIjTXMjTXQjTXUjTXYjTXcjTXgjTXkjTXojTXsjTXwjTX0jTX4jTX8jTYAjTYEjTYIjTYMjTYQjTYUjTYYjTYcjTYgjTYkjTYojTYsjTYwjTY0jTY4jTY8jTZAjTZEjTZIjTZMjTZQjTZUjTZYjTZcjTZgjTZkjTZojTZsjTZwjTZ0jTZ4jTZ8jTaAjTaEjTaIjTaMjTaQjTaUjTaYjTacjTagjTakjTaojTasjTawjTa0jTa4jTa8jTbAjTbEjTbIjTbMjTbQjTbUjTbYjTbcjTbgjTbkjTbojTbsjTbwjTb0jTb4jTb8jTcAjTcEjTcIjTcMjTcQjTcUjTcYjTccjTcgjTckjTcojTcsjTcwjTc0jTc4jTc8jTdAjTdEjTdIjTdMjTdQjTdUjTdYjTdcjTdgjTdkjTdojTdsjTdwjTd0jTd4jTd8jTeAjTeEjTeIjTeMjTeQjTeUjTeYjTecjTegjTekjTeojTesjTewjTe0jTe4jTe8jTfAjTfEjTfIjTfMjTfQjTfUjTfYjTfcjTfgjTfkjTfojTfsjTfwjTf0jTf4jTf8jTQAkTQEkTQIkTQMkTQQkTQUkTQYkTQckTQgkTQkkTQokTQskTQwkTQ0kTQ4kTQ8kTRAkTREkTRIkTRMkTRQkTRUkTRYkTRckTRgkTRkkTRokTRskTRwkTR0kTR4kTR8kTSAkTSEkTSIkTSMkTSQkTSUkTSYkTSckTSgkTSkkTSokTSskTSwkTS0kTS4kTS8kTTAkTTEkTTIkTTMkTTQkTTUkTTYkTTckTTgkTTkkTTokTTskTTwkTT0kTT4kTT8kTUAkTUEkTUIkTUMkTUQkTUUkTUYkTUckTUgkTUkkTUokTUskTUwkTU0kTU4kTU8kTVAkTVEkTVIkTVMkTVQkTVUkTVYkTVckTVgkTVkkTVokTVskTVwkTV0kTV4kTV8kTWAkTWEkTWIkTWMkTWQkTWUkTWYkTWckTWgkTWkkTWokTWskTWwkTW0kTW4kTW8kTXAkTXEkTXIkTXMkTXQkTXUkTXYkTXckTXgkTXkkTXokTXskTXwkTX0kTX4kTX8kTYAkTYEkTYIkTYMkTYQkTYUkTYYkTYckTYgkTYkkTYokTYskTYwkTY0kTY4kTY8kTZAkTZEkTZIkTZMkTZQkTZUkTZYkTZckTZgkTZkkTZokTZskTZwkTZ0kTZ4kTZ8kTaAkTaEkTaIkTaMkTaQkTaUkTaYkTackTagkTakkTaokTaskTawkTa0kTa4kTa8kTbAkTbEkTbIkTbMkTbQkTbUkTbYkTbckTbgkTbkkTbokTbskTbwkTb0kTb4kTb8kTcAkTcEkTcIkTcMkTcQkTcUkTcYkTcckTcgkTckkTcokTcskTcwkTc0kTc4kTc8kTdAkTdEkTdIkTdMkTdQkTdUkTdYkTdckTdgkTdkkTdokTdskTdwkTd0kTd4kTd8kTeAkTeEkTeIkTeMkTeQkTeUkTeYkTeckTegkTekkTeokTeskTewkTe0kTe4kTe8kTfAkTfEkTfIkTfMkTfQkTfUkTfYkTfckTfgkTfkkTfokTfskTfwkTf0kTf4kTf8kTQAlTQElTQIlTQMlTQQlTQUlTQYlTQclTQglTQklTQolTQslTQwlTQ0lTQ4lTQ8lTRAlTRElTRIlTRMlTRQlTRUlTRYlTRclTRglTRklTRolTRslTRwlTR0lTR4lTR8lTSAlTSElTSIlTSMlTSQlTSUlTSYlTSclTSglTSklTSolTSslTSwlTS0lTS4lTS8lTTAlTTElTTIlTTMlTTQlTTUlTTYlTTclTTglTTklTTolTTslTTwlTT0lTT4lTT8lTUAlTUElTUIlTUMlTUQlTUUlTUYlTUclTUglTUklTUolTUslTUwlTU0lTU4lTU8lTVAlTVElTVIlTVMlTVQlTVUlTVYlTVclTVglTVklTVolTVslTVwlTV0lTV4lTV8lTWAlTWElTWIlTWMlTWQlTWUlTWYlTWclTWglTWklTWolTWslTWwlTW0lTW4lTW8lTXAlTXElTXIlTXMlTXQlTXUlTXYlTXclTXglTXklTXolTXslTXwlTX0lTX4lTX8lTYAlTYElTYIlTYMlTYQlTYUlTYYlTYclTYglTYklTYolTYslTYwlTY0lTY4lTY8lTZAlTZElTZIlTZMlTZQlTZUlTZYlTZclTZglTZklTZolTZslTZwlTZ0lTZ4lTZ8lTaAlTaElTaIlTaMlTaQlTaUlTaYlTaclTaglTaklTaolTaslTawlTa0lTa4lTa8lTbAlTbElTbIlTbMlTbQlTbUlTbYlTbclTbglTbklTbolTbslTbwlTb0lTb4lTb8lTcAlTcElTcIlTcMlTcQlTcUlTcYlTcclTcglTcklTcolTcslTcwlTc0lTc4lTc8lTdAlTdElTdIlTdMlTdQlTdUlTdYlTdclTdglTdklTdolTdslTdwlTd0lTd4lTd8lTeAlTeElTeIlTeMlTeQlTeUlTeYlTeclTeglTeklTeolTeslZShN7CVN7SVN7iVN7yVN8CVN8SVN8iVN8yVN9CVN9SVN9iVN9yVN+CVN+SVN+iVN+yVN/CVN/SVN/iVN/yVNACZNASZNAiZNAyZNBCZNBSZNBiZNByZNCCZNCSZNCiZNCyZNDCZNDSZNDiZNDyZNECZNESZNEiZNEyZNFCZNFSZNFiZNFyZNGCZNGSZNGiZNGyZNHCZNHSZNHiZNHyZNICZNISZNIiZNIyZNJCZNJSZNJiZNJyZNKCZNKSZNKiZNKyZNLCZNLSZNLiZNLyZNMCZNMSZNMiZNMyZNNCZNNSZNNiZNNyZNOCZNOSZNOiZNOyZNPCZNPSZNPiZNPyZNQCZNQSZNQiZNQyZNRCZNRSZNRiZNRyZNSCZNSSZNSiZNSyZNTCZNTSZNTiZNTyZNUCZNUSZNUiZNUyZNVCZNVSZNViZNVyZNWCZNWSZNWiZNWyZNXCZNXSZNXiZNXyZNYCZNYSZNYiZNYyZNZCZNZSZNZiZNZyZNaCZNaSZNaiZNayZNbCZNbSZNbiZNbyZNcCZNcSZNciZNcyZNdCZNdSZNdiZNdyZNeCZNeSZNeiZNeyZNfCZNfSZNfiZNfyZNgCZNgSZNgiZNgyZNhCZNhSZNhiZNhyZNiCZNiSZNiiZNiyZNjCZNjSZNjiZNjyZNkCZNkSZNkiZNkyZNlCZNlSZNliZNlyZNmCZNmSZNmiZNmyZNnCZNnSZNniZNnyZNoCZNoSZNoiZNoyZNpCZNpSZNpiZNpyZNqCZNqSZNqiZNqyZNrCZNrSZNriZNryZNsCZNsSZNsiZNsyZNtCZNtSZNtiZNtyZNuCZNuSZNuiZNuyZNvCZNvSZNviZNvyZNwCZNwSZNwiZNwyZNxCZNxSZNxiZNxyZNyCZNySZNyiZNyyZNzCZNzSZNziZNzyZN0CZN0SZN0iZN0yZN1CZN1SZN1iZN1yZN2CZN2SZN2iZN2yZN3CZN3SZN3iZN3yZN4CZN4SZN4iZN4yZN5CZN5SZN5iZN5yZN6CZN6SZN6iZN6yZN7CZN7SZN7iZN7yZN8CZN8SZN8iZN8yZN9CZN9SZN9iZN9yZN+CZN+SZN+iZN+yZN/CZN/SZN/iZN/yZNACdNASdNAidNAydNBCdNBSdNBidNBydNCCdNCSdNCidNCydNDCdNDSdNDidNDydNECdNESdNEidNEydNFCdNFSdNFidNFydNGCdNGSdNGidNGydNHCdNHSdNHidNHydNICdNISdNIidNIydNJCdNJSdNJidNJydNKCdNKSdNKidNKydNLCdNLSdNLidNLydNMCdNMSdNMidNMydNNCdNNSdNNidNNydNOCdNOSdNOidNOydNPCdNPSdNPidNPydNQCdNQSdNQidNQydNRCdNRSdNRidNRydNSCdNSSdNSidNSydNTCdNTSdNTidNTydNUCdNUSdNUidNUydNVCdNVSdNVidNVydNWCdNWSdNWidNWydNXCdNXSdNXidNXydNYCdNYSdNYidNYydNZCdNZSdNZidNZydNaCdNaSdNaidNaydNbCdNbSdNbidNbydNcCdNcSdNcidNcydNdCdNdSdNdidNdydNeCdNeSdNeidNeydNfCdNfSdNfidNfydNgCdNgSdNgidNgydNhCdNhSdNhidNhydNiCdNiSdNiidNiydNjCdNjSdNjidNjydNkCdNkSdNkidNkydNlCdNlSdNlidNlydNmCdNmSdNmidNmydNnCdNnSdNnidNnydNoCdNoSdNoidNoydNpCdNpSdNpidNpydNqCdNqSdNqidNqydNrCdNrSdNridNrydNsCdNsSdNsidNsydNtCdNtSdNtidNtydNuCdNuSdNuidNuydNvCdNvSdNvidNvydNwCdNwSdNwidNwydNxCdNxSdNxidNxydNyCdNySdNyidNyydNzCdNzSdNzidNzydN0CdN0SdN0idN0ydN1CdN1SdN1idN1ydN2CdN2SdN2idN2ydN3CdN3SdN3idN3ydN4CdN4SdN4idN4ydN5CdN5SdN5idN5ydN6CdN6SdN6idN6ydN7CdN7SdN7idN7ydN8CdN8SdN8idN8ydN9CdN9SdN9idN9ydN+CdN+SdN+idN+ydN/CdN/SdN/idN/ydNAChNAShNAihNAyhNBChNBShNBihNByhNCChNCShNCihNCyhNDChNDShNDihNDyhNEChNEShNEihNEyhNFChNFShNFihNFyhNGChNGShNGihNGyhNHChNHShNHihNHyhNIChNIShNIihNIyhNJChNJShNJihNJyhNKChNKShNKihNKyhNLChNLShNLihNLyhNMChNMShNMihNMyhNNChNNShNNihNNyhNOChNOShNOihNOyhNPChNPShNPihNPyhNQChNQShNQihNQyhNRChNRShNRihNRyhNSChNSShNSihNSyhNTChNTShNTihNTyhNUChNUShNUihNUyhNVChNVShNVihNVyhNWChNWShNWihNWyhNXChNXShNXihNXyhNYChNYShNYihNYyhNZChNZShNZihNZyhNaChNaShNaihNayhNbChNbShNbihNbyhNcChNcShNcihNcyhNdChNdShNdihNdyhNeChNeShNeihNeyhNfChNfShNfihNfyhNgChNgShNgihNgyhNhChNhShNhihNhyhNiChNiShNiihNiyhNjChNjShNjihNjyhNkChNkShNkihNkyhNlChNlShNlihNlyhNmChNmShNmihNmyhNnChNnShNnihNnyhNoChNoShNoihNoyhNpChNpShNpihNpyhNqChNqShNqihNqyhNrChNrShNrihNryhNsChNsShNsihNsyhNtChNtShNtihNtyhNuChNuShNuihNuyhNvChNvShNvihNvyhNwChNwShNwihNwyhNxChNxShNxihNxyhNyChNyShNyihNyyhNzChNzShNzihNzyhN0ChN0ShN0ihN0yhN1ChN1ShN1ihN1yhN2ChN2ShN2ihN2yhN3ChN3ShN3ihN3yhN4ChN4ShN4ihN4yhN5ChN5ShN5ihN5yhN6ChN6ShN6ihN6yhN7ChN7ShN7ihN7yhN8ChN8ShN8ihN8yhN9ChN9ShN9ihN9yhN+ChN+ShN+ihN+yhN/ChN/ShN/ihN/yhNAClNASlNAilNAylNBClNBSlNBilNBylNCClNCSlNCilNCylNDClNDSlNDilNDylNEClNESlNEilNEylNFClNFSlNFilNFylNGClNGSlNGilNGylNHClNHSlNHilNHylNIClNISlNIilNIylNJClNJSlNJilNJylNKClNKSlNKilNKylNLClNLSlNLilNLylNMClNMSlNMilNMylNNClNNSlNNilNNylNOClNOSlNOilNOylNPClNPSlNPilNPylNQClNQSlNQilNQylNRClNRSlNRilNRylNSClNSSlNSilNSylNTClNTSlNTilNTylNUClNUSlNUilNUylNVClNVSlNVilNVylNWClNWSlNWilNWylNXClNXSlNXilNXylNYClNYSlNYilNYylNZClNZSlNZilNZylNaClNaSlNailNaylNbClNbSlNbilNbylNcClNcSlNcilNcylNdClNdSlNdilNdylNeClNeSlNeilNeylNfClNfSlNfilNfylNgClNgSlNgilNgylNhClNhSlNhilNhylNiClNiSlNiilNiylNjClNjSlNjilNjylNkClNkSlNkilNkylNlClNlSlNlilNlylNmClNmSlNmilNmylNnClNnSlNnilNnylNoClNoSlNoilNoylNpClNpSlNpilNpylNqClNqSlNqilNqylNrClNrSlNrilNrylNsClNsSlNsilNsylNtClNtSlNtilNtylNuClNuSlNuilNuylNvClNvSlNvilNvylNwClNwSlNwilNwylNxClNxSlNxilNxylNyClNySlNyilNyylNzClNzSlNzilNzylN0ClN0SlN0ilN0yllKE3UKU3VKU3WKU3XKU3YKU3ZKU3aKU3bKU3cKU3dKU3eKU3fKU3gKU3hKU3iKU3jKU3kKU3lKU3mKU3nKU3oKU3pKU3qKU3rKU3sKU3tKU3uKU3vKU3wKU3xKU3yKU3zKU30KU31KU32KU33KU34KU35KU36KU37KU38KU39KU3+KU3/KU0AKk0BKk0CKk0DKk0EKk0FKk0GKk0HKk0IKk0JKk0KKk0LKk0MKk0NKk0OKk0PKk0QKk0RKk0SKk0TKk0UKk0VKk0WKk0XKk0YKk0ZKk0aKk0bKk0cKk0dKk0eKk0fKk0gKk0hKk0iKk0jKk0kKk0lKk0mKk0nKk0oKk0pKk0qKk0rKk0sKk0tKk0uKk0vKk0wKk0xKk0yKk0zKk00Kk01Kk02Kk03Kk04Kk05Kk06Kk07Kk08Kk09Kk0+Kk0/Kk1AKk1BKk1CKk1DKk1EKk1FKk1GKk1HKk1IKk1JKk1KKk1LKk1MKk1NKk1OKk1PKk1QKk1RKk1SKk1TKk1UKk1VKk1WKk1XKk1YKk1ZKk1aKk1bKk1cKk1dKk1eKk1fKk1gKk1hKk1iKk1jKk1kKk1lKk1mKk1nKk1oKk1pKk1qKk1rKk1sKk1tKk1uKk1vKk1wKk1xKk1yKk1zKk10Kk11Kk12Kk13Kk14Kk15Kk16Kk17Kk18Kk19Kk1+Kk1/Kk2AKk2BKk2CKk2DKk2EKk2FKk2GKk2HKk2IKk2JKk2KKk2LKk2MKk2NKk2OKk2PKk2QKk2RKk2SKk2TKk2UKk2VKk2WKk2XKk2YKk2ZKk2aKk2bKk2cKk2dKk2eKk2fKk2gKk2hKk2iKk2jKk2kKk2lKk2mKk2nKk2oKk2pKk2qKk2rKk2sKk2tKk2uKk2vKk2wKk2xKk2yKk2zKk20Kk21Kk22Kk23Kk24Kk25Kk26Kk27Kk28Kk29Kk2+Kk2/Kk3AKk3BKk3CKk3DKk3EKk3FKk3GKk3HKk3IKk3JKk3KKk3LKk3MKk3NKk3OKk3PKk3QKk3RKk3SKk3TKk3UKk3VKk3WKk3XKk3YKk3ZKk3aKk3bKk3cKk3dKk3eKk3fKk3gKk3hKk3iKk3jKk3kKk3lKk3mKk3nKk3oKk3pKk3qKk3rKk3sKk3tKk3uKk3vKk3wKk3xKk3yKk3zKk30Kk31Kk32Kk33Kk34Kk35Kk36Kk37Kk38Kk39Kk3+Kk3/Kk0AK00BK00CK00DK00EK00FK00GK00HK00IK00JK00KK00LK00MK00NK00OK00PK00QK00RK00SK00TK00UK00VK00WK00XK00YK00ZK00aK00bK00cK00dK00eK00fK00gK00hK00iK00jK00kK00lK00mK00nK00oK00pK00qK00rK00sK00tK00uK00vK00wK00xK00yK00zK000K001K002K003K004K005K006K007K008K009K00+K00/K01AK01BK01CK01DK01EK01FK01GK01HK01IK01JK01KK01LK01MK01NK01OK01PK01QK01RK01SK01TK01UK01VK01WK01XK01YK01ZK01aK01bK01cK01dK01eK01fK01gK01hK01iK01jK01kK01lK01mK01nK01oK01pK01qK01rK01sK01tK01uK01vK01wK01xK01yK01zK010K011K012K013K014K015K016K017K018K019K01+K01/K02AK02BK02CK02DK02EK02FK02GK02HK02IK02JK02KK02LK02MK02NK02OK02PK02QK02RK02SK02TK02UK02VK02WK02XK02YK02ZK02aK02bK02cK02dK02eK02fK02gK02hK02iK02jK02kK02lK02mK02nK02oK02pK02qK02rK02sK02tK02uK02vK02wK02xK02yK02zK020K021K022K023K024K025K026K027K028K029K02+K02/K03AK03BK03CK03DK03EK03FK03GK03HK03IK03JK03KK03LK03MK03NK03OK03PK03QK03RK03SK03TK03UK03VK03WK03XK03YK03ZK03aK03bK03cK03dK03eK03fK03gK03hK03iK03jK03kK03lK03mK03nK03oK03pK03qK03rK03sK03tK03uK03vK03wK03xK03yK03zK030K031K032K033K034K035K036K037K038K039K03+K03/K00ALE0BLE0CLE0DLE0ELE0FLE0GLE0HLE0ILE0JLE0KLE0LLE0MLE0NLE0OLE0PLE0QLE0RLE0SLE0TLE0ULE0VLE0WLE0XLE0YLE0ZLE0aLE0bLE0cLE0dLE0eLE0fLE0gLE0hLE0iLE0jLE0kLE0lLE0mLE0nLE0oLE0pLE0qLE0rLE0sLE0tLE0uLE0vLE0wLE0xLE0yLE0zLE00LE01LE02LE03LE04LE05LE06LE07LE08LE09LE0+LE0/LE1ALE1BLE1CLE1DLE1ELE1FLE1GLE1HLE1ILE1JLE1KLE1LLE1MLE1NLE1OLE1PLE1QLE1RLE1SLE1TLE1ULE1VLE1WLE1XLE1YLE1ZLE1aLE1bLE1cLE1dLE1eLE1fLE1gLE1hLE1iLE1jLE1kLE1lLE1mLE1nLE1oLE1pLE1qLE1rLE1sLE1tLE1uLE1vLE1wLE1xLE1yLE1zLE10LE11LE12LE13LE14LE15LE16LE17LE18LE19LE1+LE1/LE2ALE2BLE2CLE2DLE2ELE2FLE2GLE2HLE2ILE2JLE2KLE2LLE2MLE2NLE2OLE2PLE2QLE2RLE2SLE2TLE2ULE2VLE2WLE2XLE2YLE2ZLE2aLE2bLE2cLE2dLE2eLE2fLE2gLE2hLE2iLE2jLE2kLE2lLE2mLE2nLE2oLE2pLE2qLE2rLE2sLE2tLE2uLE2vLE2wLE2xLE2yLE2zLE20LE21LE22LE23LE24LE25LE26LE27LE28LE29LE2+LE2/LE3ALE3BLE3CLE3DLE3ELE3FLE3GLE3HLE3ILE3JLE3KLE3LLE3MLE3NLE3OLE3PLE3QLE3RLE3SLE3TLE3ULE3VLE3WLE3XLE3YLE3ZLE3aLE3bLE3cLE3dLE3eLE3fLE3gLE3hLE3iLE3jLE3kLE3lLE3mLE3nLE3oLE3pLE3qLE3rLE3sLE3tLE3uLE3vLE3wLE3xLE3yLE3zLE30LE31LE32LE33LE34LE35LE36LE37LE38LE39LE3+LE3/LE0ALU0BLU0CLU0DLU0ELU0FLU0GLU0HLU0ILU0JLU0KLU0LLU0MLU0NLU0OLU0PLU0QLU0RLU0SLU0TLU0ULU0VLU0WLU0XLU0YLU0ZLU0aLU0bLU0cLU0dLU0eLU0fLU0gLU0hLU0iLU0jLU0kLU0lLU0mLU0nLU0oLU0pLU0qLU0rLU0sLU0tLU0uLU0vLU0wLU0xLU0yLU0zLU00LU01LU02LU03LU04LU05LU06LU07LU08LU09LU0+LU0/LU1ALU1BLU1CLU1DLU1ELU1FLU1GLU1HLU1ILU1JLU1KLU1LLU1MLU1NLU1OLU1PLU1QLU1RLU1SLU1TLU1ULU1VLU1WLU1XLU1YLU1ZLU1aLU1bLU1cLU1dLU1eLU1fLU1gLU1hLU1iLU1jLU1kLU1lLU1mLU1nLU1oLU1pLU1qLU1rLU1sLU1tLU1uLU1vLU1wLU1xLU1yLU1zLU10LU11LU12LU13LU14LU15LU16LU17LU18LU19LU1+LU1/LU2ALU2BLU2CLU2DLU2ELU2FLU2GLU2HLU2ILU2JLU2KLU2LLU2MLU2NLU2OLU2PLU2QLU2RLU2SLU2TLU2ULU2VLU2WLU2XLU2YLU2ZLU2aLU2bLU2cLU2dLU2eLU2fLU2gLU2hLU2iLU2jLU2kLU2lLU2mLU2nLU2oLU2pLU2qLU2rLU2sLU2tLU2uLU2vLU2wLU2xLU2yLU2zLU20LU21LU22LU23LU24LU25LU26LU27LWUoTbwtTb0tTb4tTb8tTcAtTcEtTcItTcMtTcQtTcUtTcYtTcctTcgtTcktTcotTcstTcwtTc0tTc4tTc8tTdAtTdEtTdItTdMtTdQtTdUtTdYtTdctTdgtTdktTdotTdstTdwtTd0tTd4tTd8tTeAtTeEtTeItTeMtTeQtTeUtTeYtTectTegtTektTeotTestTewtTe0tTe4tTe8tTfAtTfEtTfItTfMtTfQtTfUtTfYtTfctTfgtTfktTfotTfstTfwtTf0tTf4tTf8tTQAuTQEuTQIuTQMuTQQuTQUuTQYuTQcuTQguTQkuTQouTQsuTQwuTQ0uTQ4uTQ8uTRAuTREuTRIuTRMuTRQuTRUuTRYuTRcuTRguTRkuTRouTRsuTRwuTR0uTR4uTR8uTSAuTSEuTSIuTSMuTSQuTSUuTSYuTScuTSguTSkuTSouTSsuTSwuTS0uTS4uTS8uTTAuTTEuTTIuTTMuTTQuTTUuTTYuTTcuTTguTTkuTTouTTsuTTwuTT0uTT4uTT8uTUAuTUEuTUIuTUMuTUQuTUUuTUYuTUcuTUguTUkuTUouTUsuTUwuTU0uTU4uTU8uTVAuTVEuTVIuTVMuTVQuTVUuTVYuTVcuTVguTVkuTVouTVsuTVwuTV0uTV4uTV8uTWAuTWEuTWIuTWMuTWQuTWUuTWYuTWcuTWguTWkuTWouTWsuTWwuTW0uTW4uTW8uTXAuTXEuTXIuTXMuTXQuTXUuTXYuTXcuTXguTXkuTXouTXsuTXwuTX0uTX4uTX8uTYAuTYEuTYIuTYMuTYQuTYUuTYYuTYcuTYguTYkuTYouTYsuTYwuTY0uTY4uTY8uTZAuTZEuTZIuTZMuTZQuTZUuTZYuTZcuTZguTZkuTZouTZsuTZwuTZ0uTZ4uTZ8uTaAuTaEuTaIuTaMuTaQuTaUuTaYuTacuTaguTakuTaouTasuTawuTa0uTa4uTa8uTbAuTbEuTbIuTbMuTbQuTbUuTbYuTbcuTbguTbkuTbouTbsuTbwuTb0uTb4uTb8uTcAuTcEuTcIuTcMuTcQuTcUuTcYuTccuTcguTckuTcouTcsuTcwuTc0uTc4uTc8uTdAuTdEuTdIuTdMuTdQuTdUuTdYuTdcuTdguTdkuTdouTdsuTdwuTd0uTd4uTd8uTeAuTeEuTeIuTeMuTeQuTeUuTeYuTecuTeguTekuTeouTesuTewuTe0uTe4uTe8uTfAuTfEuTfIuTfMuTfQuTfUuTfYuTfcuTfguTfkuTfouTfsuTfwuTf0uTf4uTf8uTQAvTQEvTQIvTQMvTQQvTQUvTQYvTQcvTQgvTQkvTQovTQsvTQwvTQ0vTQ4vTQ8vTRAvTREvTRIvTRMvTRQvTRUvTRYvTRcvTRgvTRkvTRovTRsvTRwvTR0vTR4vTR8vTSAvTSEvTSIvTSMvTSQvTSUvTSYvTScvTSgvTSkvTSovTSsvTSwvTS0vTS4vTS8vTTAvTTEvTTIvTTMvTTQvTTUvTTYvTTcvTTgvTTkvTTovTTsvTTwvTT0vTT4vTT8vTUAvTUEvTUIvTUMvTUQvTUUvTUYvTUcvTUgvTUkvTUovTUsvTUwvTU0vTU4vTU8vTVAvTVEvTVIvTVMvTVQvTVUvTVYvTVcvTVgvTVkvTVovTVsvTVwvTV0vTV4vTV8vTWAvTWEvTWIvTWMvTWQvTWUvTWYvTWcvTWgvTWkvTWovTWsvTWwvTW0vTW4vTW8vTXAvTXEvTXIvTXMvTXQvTXUvTXYvTXcvTXgvTXkvTXovTXsvTXwvTX0vTX4vTX8vTYAvTYEvTYIvTYMvTYQvTYUvTYYvTYcvTYgvTYkvTYovTYsvTYwvTY0vTY4vTY8vTZAvTZEvTZIvTZMvTZQvTZUvTZYvTZcvTZgvTZkvTZovZUsFXXIbCAAAKE2cDU2dDU2eDU2fDU2gDU2hDU2iDU2jDU2kDU2lDU2mDU2nDU2oDU2pDU2qDU2rDU2sDU2tDU2uDU2vDU2wDU2xDU2yDU2zDU20DU21DU22DU23DU24DU25DU26DU27DU28DU29DU2+DU2/DU3ADU3BDU3CDU3DDU3EDU3FDU3GDU3HDU3IDU3JDU3KDU3LDU3MDU3NDU3ODU3PDU3QDU3RDU3SDU3TDU3UDU3VDU3WDU3XDU3YDU3ZDU3aDU3bDU3cDU3dDU3eDU3fDU3gDU3hDU3iDU3jDU3kDU3lDU3mDU3nDU3oDU3pDU3qDU3rDU3sDU3tDU3uDU3vDU3wDU3xDU3yDU3zDU30DU31DU32DU33DU34DU35DU36DU37DU38DU39DU3+DU3/DU0ADk0BDk0CDk0DDk0EDk0FDk0GDk0HDk0IDk0JDk0KDk0LDk0MDk0NDk0ODk0PDk0QDk0RDk0SDk0TDk0UDk0VDk0WDk0XDk0YDk0ZDk0aDk0bDk0cDk0dDk0eDk0fDk0gDk0hDk0iDk0jDk0kDk0lDk0mDk0nDk0oDk0pDk0qDk0rDk0sDk0tDk0uDk0vDk0wDk0xDk0yDk0zDk00Dk01Dk02Dk03Dk04Dk05Dk06Dk07Dk08Dk09Dk0+Dk0/Dk1ADk1BDk1CDk1DDk1EDk1FDk1GDk1HDk1IDk1JDk1KDk1LDk1MDk1NDk1ODk1PDk1QDk1RDk1SDk1TDk1UDk1VDk1WDk1XDk1YDk1ZDk1aDk1bDk1cDk1dDk1eDk1fDk1gDk1hDk1iDk1jDk1kDk1lDk1mDk1nDk1oDk1pDk1qDk1rDk1sDk1tDk1uDk1vDk1wDk1xDk1yDk1zDk10Dk11Dk12Dk13Dk14Dk15Dk16Dk17Dk18Dk19Dk1+Dk1/Dk2ADk2BDk2CDk2DDk2EDk2FDk2GDk2HDk2IDk2JDk2KDk2LDk2MDk2NDk2ODk2PDk2QDk2RDk2SDk2TDk2UDk2VDk2WDk2XDk2YDk2ZDk2aDk2bDk2cDk2dDk2eDk2fDk2gDk2hDk2iDk2jDk2kDk2lDk2mDk2nDk2oDk2pDk2qDk2rDk2sDk2tDk2uDk2vDk2wDk2xDk2yDk2zDk20Dk21Dk22Dk23Dk24Dk25Dk26Dk27Dk28Dk29Dk2+Dk2/Dk3ADk3BDk3CDk3DDk3EDk3FDk3GDk3HDk3IDk3JDk3KDk3LDk3MDk3NDk3ODk3PDk3QDk3RDk3SDk3TDk3UDk3VDk3WDk3XDk3YDk3ZDk3aDk3bDk3cDk3dDk3eDk3fDk3gDk3hDk3iDk3jDk3kDk3lDk3mDk3nDk3oDk3pDk3qDk3rDk3sDk3tDk3uDk3vDk3wDk3xDk3yDk3zDk30Dk31Dk32Dk33Dk34Dk35Dk36Dk37Dk38Dk39Dk3+Dk3/Dk0AD00BD00CD00DD00ED00FD00GD00HD00ID00JD00KD00LD00MD00ND00OD00PD00QD00RD00SD00TD00UD00VD00WD00XD00YD00ZD00aD00bD00cD00dD00eD00fD00gD00hD00iD00jD00kD00lD00mD00nD00oD00pD00qD00rD00sD00tD00uD00vD00wD00xD00yD00zD000D001D002D003D004D005D006D007D008D009D00+D00/D01AD01BD01CD01DD01ED01FD01GD01HD01ID01JD01KD01LD01MD01ND01OD01PD01QD01RD01SD01TD01UD01VD01WD01XD01YD01ZD01aD01bD01cD01dD01eD01fD01gD01hD01iD01jD01kD01lD01mD01nD01oD01pD01qD01rD01sD01tD01uD01vD01wD01xD01yD01zD010D011D012D013D014D015D016D017D018D019D01+D01/D02AD02BD02CD02DD02ED02FD02GD02HD02ID02JD02KD02LD02MD02ND02OD02PD02QD02RD02SD02TD02UD02VD02WD02XD02YD02ZD02aD02bD02cD02dD02eD02fD02gD02hD02iD02jD02kD02lD02mD02nD02oD02pD02qD02rD02sD02tD02uD02vD02wD02xD02yD02zD020D021D022D023D024D025D026D027D028D029D02+D02/D03AD03BD03CD03DD03ED03FD03GD03HD03ID03JD03KD03LD03MD03ND03OD03PD03QD03RD03SD03TD03UD03VD03WD03XD03YD03ZD03aD03bD03cD03dD03eD03fD03gD03hD03iD03jD03kD03lD03mD03nD03oD03pD03qD03rD03sD03tD03uD03vD03wD03xD03yD03zD030D031D032D033D034D035D036D037D038D039D03+D03/D00AEE0BEE0CEE0DEE0EEE0FEE0GEE0HEE0IEE0JEE0KEE0LEE0MEE0NEE0OEE0PEE0QEE0REE0SEE0TEE0UEE0VEE0WEE0XEE0YEE0ZEE0aEE0bEE0cEE0dEE0eEE0fEE0gEE0hEE0iEE0jEE0kEE0lEE0mEE0nEE0oEE0pEE0qEE0rEE0sEE0tEE0uEE0vEE0wEE0xEE0yEE0zEE00EE01EE02EE03EE04EE05EE06EE07EE08EE09EE0+EE0/EE1AEE1BEE1CEE1DEE1EEE1FEE1GEE1HEE1IEE1JEE1KEE1LEE1MEE1NEE1OEE1PEE1QEE1REE1SEE1TEE1UEE1VEE1WEE1XEE1YEE1ZEE1aEE1bEE1cEE1dEE1eEE1fEE1gEE1hEE1iEE1jEE1kEE1lEE1mEE1nEE1oEE1pEE1qEE1rEE1sEE1tEE1uEE1vEE1wEE1xEE1yEE1zEE10EE11EE12EE13EE14EE15EE16EE17EE18EE19EE1+EE1/EE2AEE2BEE2CEE2DEE2EEE2FEE2GEE2HEE2IEE2JEE2KEE2LEE2MEE2NEE2OEE2PEE2QEE2REE2SEE2TEE2UEE2VEE2WEE2XEE2YEE2ZEE2aEE2bEE2cEE2dEE2eEE2fEE2gEE2hEE2iEE2jEE2kEE2lEE2mEE2nEE2oEE2pEE2qEE2rEE2sEE2tEE2uEE2vEE2wEE2xEE2yEE2zEE20EE21EE22EE23EE24EE25EE26EE27EE28EE29EE2+EE2/EE3AEE3BEE3CEE3DEE3EEE3FEE3GEE3HEE3IEE3JEE3KEE3LEE3MEE3NEE3OEE3PEE3QEE3REE3SEE3TEE3UEE3VEE3WEE3XEE3YEE3ZEE3aEE3bEE3cEE3dEE3eEE3fEE3gEE3hEE3iEE3jEE3kEE3lEE3mEE3nEE3oEE3pEE3qEE3rEE3sEE3tEE3uEE3vEE3wEE3xEE3yEE3zEE30EE31EE32EE33EE34EE35EE36EE37EE38EE39EE3+EE3/EE0AEU0BEU0CEU0DEU0EEU0FEU0GEU0HEU0IEU0JEU0KEU0LEU0MEU0NEU0OEU0PEU0QEU0REU0SEU0TEU0UEU0VEU0WEU0XEU0YEU0ZEU0aEU0bEU0cEU0dEU0eEU0fEU0gEU0hEU0iEU0jEU0kEU0lEU0mEU0nEU0oEU0pEU0qEU0rEU0sEU0tEU0uEU0vEU0wEU0xEU0yEU0zEU00EU01EU02EU03EU04EU05EU06EU07EU08EU09EU0+EU0/EU1AEU1BEU1CEU1DEU1EEU1FEU1GEU1HEU1IEU1JEU1KEU1LEU1MEU1NEU1OEU1PEU1QEU1REU1SEU1TEU1UEU1VEU1WEU1XEU1YEU1ZEU1aEU1bEU1cEU1dEU1eEU1fEU1gEU1hEU1iEU1jEU1kEU1lEU1mEU1nEU1oEU1pEU1qEU1rEU1sEU1tEU1uEU1vEU1wEU1xEU1yEU1zEU10EU11EU12EU13EU14EU15EU16EU17EU18EU19EU1+EU1/EU2AEU2BEU2CEU2DEWUoTYQRTYURTYYRTYcRTYgRTYkRTYoRTYsRTYwRTY0RTY4RTY8RTZARTZERTZIRTZMRTZQRTZURTZYRTZcRTZgRTZkRTZoRTZsRTZwRTZ0RTZ4RTZ8RTaARTaERTaIRTaMRTaQRTaURTaYRTacRTagRTakRTaoRTasRTawRTa0RTa4RTa8RTbARTbERTbIRTbMRTbQRTbURTbYRTbcRTbgRTbkRTboRTbsRTbwRTb0RTb4RTb8RTcARTcERTcIRTcMRTcQRTcURTcYRTccRTcgRTckRTcoRTcsRTcwRTc0RTc4RTc8RTdARTdERTdIRTdMRTdQRTdURTdYRTdcRTdgRTdkRTdoRTdsRTdwRTd0RTd4RTd8RTeARTeERTeIRTeMRTeQRTeURTeYRTecRTegRTekRTeoRTesRTewRTe0RTe4RTe8RTfARTfERTfIRTfMRTfQRTfURTfYRTfcRTfgRTfkRTfoRTfsRTfwRTf0RTf4RTf8RTQASTQESTQISTQMSTQQSTQUSTQYSTQcSTQgSTQkSTQoSTQsSTQwSTQ0STQ4STQ8STRASTRESTRISTRMSTRQSTRUSTRYSTRcSTRgSTRkSTRoSTRsSTRwSTR0STR4STR8STSASTSESTSISTSMSTSQSTSUSTSYSTScSTSgSTSkSTSoSTSsSTSwSTS0STS4STS8STTASTTESTTISTTMSTTQSTTUSTTYSTTcSTTgSTTkSTToSTTsSTTwSTT0STT4STT8STUASTUESTUISTUMSTUQSTUUSTUYSTUcSTUgSTUkSTUoSTUsSTUwSTU0STU4STU8STVASTVESTVISTVMSTVQSTVUSTVYSTVcSTVgSTVkSTVoSTVsSTVwSTV0STV4STV8STWASTWESTWISTWMSTWQSTWUSTWYSTWcSTWgSTWkSTWoSTWsSTWwSTW0STW4STW8STXASTXESTXISTXMSTXQSTXUSTXYSTXcSTXgSTXkSTXoSTXsSTXwSTX0STX4STX8STYASTYESTYISTYMSTYQSTYUSTYYSTYcSTYgSTYkSTYoSTYsSTYwSTY0STY4STY8STZASTZESTZISTZMSTZQSTZUSTZYSTZcSTZgSTZkSTZoSTZsSTZwSTZ0STZ4STZ8STaASTaESTaISTaMSTaQSTaUSTaYSTacSTagSTakSTaoSTasSTawSTa0STa4STa8STbASTbESTbISTbMSTbQSTbUSTbYSTbcSTbgSTbkSTboSTbsSTbwSTb0STb4STb8STcASTcESTcISTcMSTcQSTcUSTcYSTccSTcgSTckSTcoSTcsSTcwSTc0STc4STc8STdASTdESTdISTdMSTdQSTdUSTdYSTdcSTdgSTdkSTdoSTdsSTdwSTd0STd4STd8STeASTeESTeISTeMSTeQSTeUSTeYSTecSTegSTekSTeoSTesSTewSTe0STe4STe8STfASTfESTfISTfMSTfQSTfUSTfYSTfcSTfgSTfkSTfoSTfsSTfwSTf0STf4STf8STQATTQETTQITTQMTTQQTTQUTTQYTTQcTTQgTTQkTTQoTTQsTTQwTTQ0TTQ4TTQ8TTRATTRETTRITTRMTTRQTTRUTTRYTTRcTTRgTTRkTTRoTTRsTTRwTTR0TTR4TTR8TTSATTSETTSITTSMTTSQTTSUTTSYTTScTTSgTTSkTTSoTTSsTTSwTTS0TTS4TTS8TTTATTTETTTITTTMTTTQTTTUTTTYTTTcTTTgTTTkTTToTTTsTTTwTTT0TTT4TTT8TTUATTUETTUITTUMTTUQTTUUTTUYTTUcTTUgTTUkTTUoTTUsTTUwTTU0TTU4TTU8TTVATTVETTVITTVMTTVQTTVUTTVYTTVcTTVgTTVkTTVoTTVsTTVwTTV0TTV4TTV8TTWATTWETTWITTWMTTWQTTWUTTWYTTWcTTWgTTWkTTWoTTWsTTWwTTW0TTW4TTW8TTXATTXETTXITTXMTTXQTTXUTTXYTTXcTTXgTTXkTTXoTTXsTTXwTTX0TTX4TTX8TTYATTYETTYITTYMTTYQTTYUTTYYTTYcTTYgTTYkTTYoTTYsTTYwTTY0TTY4TTY8TTZATTZETTZITTZMTTZQTTZUTTZYTTZcTTZgTTZkTTZoTTZsTTZwTTZ0TTZ4TTZ8TTaATTaETTaITTaMTTaQTTaUTTaYTTacTTagTTakTTaoTTasTTawTTa0TTa4TTa8TTbATTbETTbITTbMTTbQTTbUTTbYTTbcTTbgTTbkTTboTTbsTTbwTTb0TTb4TTb8TTcATTcETTcITTcMTTcQTTcUTTcYTTccTTcgTTckTTcoTTcsTTcwTTc0TTc4TTc8TTdATTdETTdITTdMTTdQTTdUTTdYTTdcTTdgTTdkTTdoTTdsTTdwTTd0TTd4TTd8TTeATTeETTeITTeMTTeQTTeUTTeYTTecTTegTTekTTeoTTesTTewTTe0TTe4TTe8TTfATTfETTfITTfMTTfQTTfUTTfYTTfcTTfgTTfkTTfoTTfsTTfwTTf0TTf4TTf8TTQAUTQEUTQIUTQMUTQQUTQUUTQYUTQcUTQgUTQkUTUkUTUoUTUsUTUwUTU0UTU4UTU8UTVAUTVEUTVIUTVMUTVQUTVUUTVYUTVcUTVgUTVkUTVoUTVsUTVwUTV0UTV4UTV8UTWAUTWEUTWIUTWMUTWQUTWUUTWYUTWcUTWgUTWkUTWoUTWsUTWwUTW0UTW4UTW8UTXAUTXEUTXIUTXMUTXQUTXUUTXYUTXcUTXgUTXkUTXoUTXsUTXwUTX0UTX4UTX8UTYAUTYEUTYIUTYMUTYQUTYUUTYYUTYcUTYgUTYkUTYoUTYsUTYwUTY0UTY4UTY8UTZAUTZEUTZIUTZMUTZQUTZUUTZYUTZcUTZgUTZkUTZoUTZsUTZwUTZ0UTZ4UTZ8UTaAUTaEUTaIUTaMUTaQUTaUUZUsGXXIcCAAAKE0KFE0LFE0MFE0NFE0OFE0PFE0QFE0RFE0SFE0TFE0UFE0VFE0WFE0XFE0YFE0ZFE0aFE0bFE0cFE0dFE0eFE0fFE0gFE0hFE0iFE0jFE0kFE0lFE0mFE0nFE0oFE0pFE0qFE0rFE0sFE0tFE0uFE0vFE0wFE0xFE0yFE0zFE00FE01FE02FE03FE04FE05FE06FE07FE08FE09FE0+FE0/FE1AFE1BFE1CFE1DFE1EFE1FFE1GFE1HFE1IFGVLB11yHQgAAChNphRNpxRNqBRNqRRNqhRNqxRNrBRNrRRNrhRNrxRNsBRNsRRNshRNsxRNtBRNtRRNthRNtxRNuBRNuRRNuhRNuxRNvBRNvRRNvhRNvxRNwBRNwRRNwhRNwxRNxBRNxRRNxhRNxxRNyBRNyRRNyhRNyxRNzBRNzRRNzhRNzxRN0BRN0RRN0hRN0xRN1BRN1RRN1hRN1xRN2BRN2RRN2hRN2xRN3BRN3RRN3hRN3xRN4BRN4RRN4hRN4xRN5BRN5RRN5hRN5xRN6BRN6RRN6hRN6xRN7BRN7RRN7hRN7xRN8BRN8RRN8hRN8xRN9BRN9RRN9hRN9xRN+BRN+RRN+hRN+xRN/BRN/RRN/hRN/xRNABVNARVNAhVNAxVNBBVNBRVNBhVNBxVNCBVNCRVNChVNCxVNDBVNDRVNDhVNDxVNEBVNERVNEhVNExVNFBVNFRVNFhVNFxVNGBVNGRVNGhVNGxVNHBVNHRVNHhVNHxVNIBVNIRVNIhVNIxVNJBVNJRVNJhVNJxVNKBVNKRVNKhVNKxVNLBVNLRVNLhVNLxVNMBVNMRVNMhVNMxVNNBVNNRVNNhVNNxVNOBVNORVNOhVNOxVNPBVNPRVNPhVNPxVNQBVNQRVNQhVNQxVNRBVNRRVNRhVNRxVNSBVNSRVNShVNSxVNTBVNTRVNThVNTxVNUBVNURVNUhVNUxVNVBVNVRVNVhVNVxVNWBVNWRVNWhVNWxVNXBVNXRVNXhVNXxVNYBVNYRVNYhVNYxVNZBVNZRVNZhVNZxVNaBVNaRVNahVNaxVNbBVNbRVNbhVNbxVNcBVNcRVNchVNcxVNdBVNdRVNdhVNdxVNeBVNeRVNehVNexVNfBVNfRVNfhVNfxVNgBVNgRVNghVNgxVNhBVNhRVNhhVNhxVNiBVNiRVNihVNixVNjBVNjRVNjhVNjxVNkBVNkRVNkhVNkxVNlBVNlRVNlhVNlxVNmBVNmRVNmhVNmxVNnBVNnRVNnhVNnxVNoBVNoRVNohVNoxVNpBVNpRVNphVNpxVNqBVNqRVNqhVNqxVNrBVNrRVNrhVNrxVNsBVNsRVNshVNsxVNtBVNtRVNthVNtxVNuBVNuRVNuhVNuxVNvBVNvRVNvhVNvxVNwBVNwRVNwhVNwxVNxBVNxRVNxhVNxxVNyBVNyRVNyhVNyxVNzBVNzRVNzhVNzxVN0BVN0RVN0hVN0xVN1BVN1RVN1hVN1xVN2BVN2RVN2hVN2xVN3BVN3RVN3hVN3xVN4BVN4RVN4hVN4xVN5BVN5RVN5hVN5xVN6BVN6RVN6hVN6xVN7BVN7RVN7hVN7xVN8BVN8RVN8hVN8xVN9BVN9RVN9hVN9xVN+BVN+RVN+hVN+xVN/BVN/RVN/hVN/xVNABZNARZNAhZNAxZNBBZNBRZNBhZNBxZNCBZNCRZNChZNCxZNDBZNDRZNDhZNDxZNEBZNERZNEhZNExZNFBZNFRZNFhZNFxZNGBZNGRZNGhZNGxZNHBZNHRZNHhZNHxZNIBZNIRZNIhZNIxZNJBZNJRZNJhZNJxZNKBZNKRZNKhZNKxZNLBZNLRZNLhZNLxZNMBZNMRZNMhZNMxZNNBZNNRZNNhZNNxZNOBZNORZNOhZNOxZNPBZNPRZNPhZNPxZNQBZNQRZNQhZNQxZNRBZNRRZNRhZNRxZNSBZNSRZNShZNSxZNTBZNTRZNThZNTxZNUBZNURZNUhZNUxZNVBZNVRZNVhZNVxZNWBZNWRZNWhZNWxZNXBZNXRZNXhZNXxZNYBZNYRZNYhZNYxZNZBZNZRZNZhZNZxZNaBZNaRZNahZNaxZNbBZNbRZNbhZNbxZNcBZNcRZNchZNcxZNdBZNdRZNdhZNdxZNeBZNeRZNehZNexZNfBZNfRZNfhZNfxZNgBZNgRZNghZNgxZNhBZNhRZNhhZNhxZNiBZNiRZNihZNixZNjBZNjRZNjhZNjxZNkBZNkRZNkhZNkxZNlBZNlRZNlhZNlxZNmBZNmRZNmhZNmxZNnBZNnRZNnhZNnxZNoBZNoRZNohZNoxZNpBZNpRZNphZNpxZNqBZNqRZNqhZNqxZNrBZNrRZNrhZNrxZNsBZNsRZNshZNsxZNtBZNtRZNthZNtxZNuBZNuRZNuhZNuxZNvBZNvRZNvhZNvxZNwBZNwRZNwhZNwxZNxBZNxRZNxhZNxxZNyBZNyRZNyhZNyxZNzBZNzRZNzhZNzxZN0BZN0RZN0hZN0xZN1BZN1RZN1hZN1xZN2BZN2RZN2hZN2xZN3BZN3RZN3hZN3xZN4BZN4RZN4hZN4xZN5BZN5RZN5hZN5xZN6BZN6RZN6hZN6xZN7BZN7RZN7hZN7xZN8BZN8RZN8hZN8xZN9BZN9RZN9hZN9xZN+BZN+RZN+hZN+xZN/BZN/RZN/hZN/xZNABdNARdNAhdNAxdNBBdNBRdNBhdNBxdNCBdNCRdNChdNCxdNDBdNDRdNDhdNDxdNEBdNERdNEhdNExdNFBdNFRdNFhdNFxdNGBdNGRdNGhdNGxdNHBdNHRdNHhdNHxdNIBdNIRdNIhdNIxdNJBdNJRdNJhdNJxdNKBdNKRdNKhdNKxdNLBdNLRdNLhdNLxdNMBdNMRdNMhdNMxdNNBdNNRdNNhdNNxdNOBdNORdNOhdNOxdNPBdNPRdNPhdNPxdNQBdNQRdNQhdNQxdNRBdNRRdNRhdNRxdNSBdNSRdNShdNSxdNTBdNTRdNThdNTxdNUBdNURdNUhdNUxdNVBdNVRdNVhdNVxdNWBdNWRdNWhdNWxdNXBdNXRdNXhdNXxdNYBdNYRdNYhdNYxdNZBdNZRdNZhdNZxdNaBdNaRdNahdNaxdNbBdNbRdNbhdNbxdNcBdNcRdNchdNcxdNdBdNdRdNdhdNdxdNeBdNeRdNehdNexdNfBdNfRdNfhdNfxdNgBdNgRdNghdNgxdNhBdNhRdNhhdNhxdNiBdNiRdNihdNixdNjBdNjRdNjhdNjxdNkBdNkRdNkhdNkxdNlBdNlRdNlhdNlxdNmBdNmRdNmhdNmxdNnBdNnRdNnhdNnxdNoBdNoRdNohdNoxdNpBdNpRdNphdNpxdNqBdNqRdNqhdNqxdNrBdNrRdNrhdNrxdNsBdNsRdNshdNsxdNtBdNtRdNthdNtxdNuBdNuRdNuhdNuxdNvBdNvRdNvhdNvxdNwBdNwRdNwhdNwxdNxBdNxRdNxhdNxxdNyBdNyRdNyhdNyxdNzBdNzRdNzhdNzxdN0BdN0RdN0hdN0xdN1BdN1RdN1hdN1xdN2BdN2RdN2hdN2xdN3BdN3RdN3hdN3xdN4BdN4RdN4hdN4xdN5BdN5RdN5hdN5xdN6BdN6RdN6hdN6xdN7BdN7RdN7hdN7xdN8BdN8RdN8hdN8xdN9BdN9RdN9hdN9xdN+BdN+RdN+hdN+xdN/BdN/RdN/hdN/xdNABhNARhNAhhNAxhNBBhNBRhNBhhNBxhNCBhNCRhNChhNCxhNDBhNDRhNDhhNDxhNEBhNERhNEhhNExhNFBhNFRhNFhhNFxhNGBhNGRhNGhhNGxhNHBhNHRhNHhhNHxhNIBhNIRhNIhhNIxhNJBhNJRhNJhhNJxhNKBhNKRhNKhhNKxhNLBhNLRhNLhhNLxhNMBhNMRhNMhhNMxhNNBhNNRhNNhhNNxhNOBhNORhNOhhNOxhNPBhNPRhNPhhNPxhNQBhNQRhNQhhNQxhNRBhNRRhNRhhNRxhNSBhNSRhNShhNSxhNTBhNTRhNThhNTxhNUBhNURhNUhhNUxhNVBhNVRhNVhhNVxhNWBhNWRhNWhhNWxhNXBhNXRhNXhhNXxhNYBhNYRhNYhhNYxhNZBhNZRhNZhhNZxhNaBhNaRhNahhNaxhNbBhNbRhNbhhNbxhNcBhNcRhNchhNcxhNdBhNdRhNdhhNdxhNeBhNeRhNehhNexhNfBhNfRhNfhhNfxhNgBhNgRhNghhNgxhNhBhNhRhNhhhNhxhNiBhNiRhNihhNixhNjBhNjRhlKE2OGE2PGE2QGE2RGE2SGE2TGE2UGE2VGE2WGE2XGE2YGE2ZGE2aGE2bGE2cGE2dGE2eGE2fGE2gGE2hGE2iGE2jGE2kGE2lGE2mGE2nGE2oGE2pGE2qGE2rGE2sGE2tGE2uGE2vGE2wGE2xGE2yGE2zGE20GE21GE22GE23GE24GE25GE26GE27GE28GE29GE2+GE2/GE3AGE3BGE3CGE3DGE3EGE3FGE3GGE3HGE3IGE3JGE3KGE3LGE3MGE3NGE3OGE3PGE3QGE3RGE3SGE3TGE3UGE3VGE3WGE3XGE3YGE3ZGE3aGE3bGE3cGE3dGE3eGE3fGE3gGE3hGE3iGE3jGE3kGE3lGE3mGE3nGE3oGE3pGE3qGE3rGE3sGE3tGE3uGE3vGE3wGE3xGE3yGE3zGE30GE31GE32GE33GE34GE35GE36GE37GE38GE39GE3+GE3/GE0AGU0BGU0CGU0DGU0EGU0FGU0GGU0HGU0IGU0JGU0KGU0LGU0MGU0NGU0OGU0PGU0QGU0RGU0SGU0TGU0UGU0VGU0WGU0XGU0YGU0ZGU0aGU0bGU0cGU0dGU0eGU0fGU0gGU0hGU0iGU0jGU0kGU0lGU0mGU0nGU0oGU0pGU0qGU0rGU0sGU0tGU0uGU0vGU0wGU0xGU0yGU0zGU00GU01GU02GU03GU04GU05GU06GU07GU08GU09GU0+GU0/GU1AGU1BGU1CGU1DGU1EGU1FGU1GGU1HGU1IGU1JGU1KGU1LGU1MGU1NGU1OGU1PGU1QGU1RGU1SGU1TGU1UGU1VGU1WGU1XGU1YGU1ZGU1aGU1bGU1cGU1dGU1eGU1fGU1gGU1hGU1iGU1jGU1kGU1lGU1mGU1nGU1oGU1pGU1qGU1rGU1sGU1tGU1uGU1vGU1wGU1xGU1yGU1zGU10GU11GU12GU13GU14GU15GU16GU17GU18GU19GU1+GU1/GU2AGU2BGU2CGU2DGU2EGU2FGU2GGU2HGU2IGU2JGU2KGU2LGU2MGU2NGU2OGU2PGU2QGU2RGU2SGU2TGU2UGU2VGU2WGU2XGU2YGU2ZGU2aGU2bGU2cGU2dGU2eGU2fGU2gGU2hGU2iGU2jGU2kGU2lGU2mGU2nGU2oGU2pGU2qGU2rGU2sGU2tGU2uGU2vGU2wGU2xGU2yGU2zGU20GU21GU22GU23GU24GU25GU26GU27GU28GU29GU2+GU2/GU3AGU3BGU3CGU3DGU3EGU3FGU3GGU3HGU3IGU3JGU3KGU3LGU3MGU3NGU3OGU3PGU3QGU3RGU3SGU3TGU3UGU3VGU3WGU3XGU3YGU3ZGU3aGU3bGU3cGU3dGU3eGU3fGU3gGU3hGU3iGU3jGU3kGU3lGU3mGU3nGU3oGU3pGU3qGU3rGU3sGU3tGU3uGU3vGU3wGU3xGU3yGU3zGU30GU31GU32GU33GU34GU35GU36GU37GU38GU39GU3+GU3/GU0AGk0BGk0CGk0DGk0EGk0FGk0GGk0HGk0IGk0JGk0KGk0LGk0MGk0NGk0OGk0PGk0QGk0RGk0SGk0TGk0UGk0VGk0WGk0XGk0YGk0ZGk0aGk0bGk0cGk0dGk0eGk0fGk0gGk0hGk0iGk0jGk0kGk0lGk0mGk0nGk0oGk0pGk0qGk0rGk0sGk0tGk0uGk0vGk0wGk0xGk0yGk0zGk00Gk01Gk02Gk03Gk04Gk05Gk06Gk07Gk08Gk09Gk0+Gk0/Gk1AGk1BGk1CGk1DGk1EGk1FGk1GGk1HGk1IGk1JGk1KGk1LGk1MGk1NGk1OGk1PGk1QGk1RGk1SGk1TGk1UGk1VGk1WGk1XGk1YGk1ZGk1aGk1bGk1cGk1dGk1eGk1fGk1gGk1hGk1iGk1jGk1kGk1lGk1mGk1nGk1oGk1pGk1qGk1rGk1sGk1tGk1uGk1vGk1wGk1xGk1yGk1zGk10Gk11Gk12Gk13Gk14Gk15Gk16Gk17Gk18Gk19Gk1+Gk1/Gk2AGk2BGk2CGk2DGk2EGk2FGk2GGk2HGk2IGk2JGk2KGk2LGk2MGk2NGk2OGk2PGk2QGk2RGk2SGk2TGk2UGk2VGk2WGk2XGk2YGk2ZGk2aGk2bGk2cGk2dGk2eGk2fGk2gGk2hGk2iGk2jGk2kGk2lGk2mGk2nGk2oGk2pGk2qGk2rGk2sGk2tGk2uGk2vGk2wGk2xGk2yGk2zGk20Gk21Gk22Gk23Gk24Gk25Gk26Gk27Gk28Gk29Gk2+Gk2/Gk3AGk3BGk3CGk3DGk3EGk3FGk3GGk3HGk3IGk3JGk3KGk3LGk3MGk3NGk3OGk3PGk3QGk3RGk3SGk3TGk3UGk3VGk3WGk3XGk3YGk3ZGk3aGk3bGk3cGk3dGk3eGk3fGk3gGk3hGk3iGk3jGk3kGk3lGk3mGk3nGk3oGk3pGk3qGk3rGk3sGk3tGk3uGk3vGk3wGk3xGk3yGk3zGk30Gk31Gk32Gk33Gk34Gk35Gk36Gk37Gk38Gk39Gk3+Gk3/Gk0AG00BG00CG00DG00EG00FG00GG00HG00IG00JG00KG00LG00MG00NG00OG00PG00QG00RG00SG00TG00UG00VG00WG00XG00YG00ZG00aG00bG00cG00dG00eG00fG00gG00hG00iG00jG00kG00lG00mG00nG00oG00pG00qG00rG00sG00tG00uG00vG00wG00xG00yG00zG000G001G002G003G004G005G006G007G008G009G00+G00/G01AG01BG01CG01DG01EG01FG01GG01HG01IG01JG01KG01LG01MG01NG01OG01PG01QG01RG01SG01TG01UG01VG01WG01XG01YG01ZG01aG01bG01cG01dG01eG01fG01gG01hG01iG01jG01kG01lG01mG01nG01oG01pG01qG01rG01sG01tG01uG01vG01wG01xG01yG01zG010G011G012G013G014G015G016G017G018G019G01+G01/G02AG02BG02CG02DG02EG02FG02GG02HG02IG02JG02KG02LG02MG02NG02OG02PG02QG02RG02SG02TG02UG02VG02WG02XG02YG02ZG02aG02bG02cG02dG02eG02fG02gG02hG02iG02jG02kG02lG02mG02nG02oG02pG02qG02rG02sG02tG02uG02vG02wG02xG02yG02zG020G021G022G023G024G025G026G027G028G029G02+G02/G03AG03BG03CG03DG03EG03FG03GG03HG03IG03JG03KG03LG03MG03NG03OG03PG03QG03RG03SG03TG03UG03VG03WG03XG03YG03ZG03aG03bG03cG03dG03eG03fG03gG03hG03iG03jG03kG03lG03mG03nG03oG03pG03qG03rG03sG03tG03uG03vG03wG03xG03yG03zG030G031G032G033G034G035G036G037G038G039G03+G03/G00AHE0BHE0CHE0DHE0EHE0FHE0GHE0HHE0IHE0JHE0KHE0LHE0MHE0NHE0OHE0PHE0QHE0RHE0SHE0THE0UHE0VHE0WHE0XHE0YHE0ZHE0aHE0bHE0cHE0dHE0eHE0fHE0gHE0hHE0iHE0jHE0kHE0lHE0mHE0nHE0oHE0pHE0qHE0rHE0sHE0tHE0uHE0vHE0wHE0xHE0yHE0zHE00HE01HE02HE03HE04HE05HE06HE07HE08HE09HE0+HE0/HE1AHE1BHE1CHE1DHE1EHE1FHE1GHE1HHE1IHE1JHE1KHE1LHE1MHE1NHE1OHE1PHE1QHE1RHE1SHE1THE1UHE1VHE1WHE1XHE1YHE1ZHE1aHE1bHE1cHE1dHE1eHE1fHE1gHE1hHE1iHE1jHE1kHE1lHE1mHE1nHE1oHE1pHE1qHE1rHE1sHE1tHE1uHE1vHE1wHE1xHE1yHE1zHE10HE11HGUoTXYcTXccTXgcTXkcTXocTXscTXwcTX0cTX4cTX8cTYAcTYEcTYIcTYMcTYQcTYUcTYYcTYccTYgcTYkcTYocTYscTYwcTY0cTY4cTY8cTZAcTZEcTZIcTZMcTZQcTZUcTZYcTZccTZgcTZkcTZocTZscTZwcTZ0cTZ4cTZ8cTaAcTaEcTaIcTaMcTaQcTaUcTaYcTaccTagcTakcTaocTascTawcTa0cTa4cTa8cTbAcTbEcTbIcTbMcTbQcTbUcTbYcTbccTbgcTbkcTbocTbscTbwcTb0cTb4cTb8cTcAcTcEcTcIcTcMcTcQcTcUcTcYcTcccTcgcTckcTcocTcscTcwcTc0cTc4cTc8cTdAcTdEcTdIcTdMcTdQcTdUcTdYcTdccTdgcTdkcTdocTdscTdwcTd0cTd4cTd8cTeAcTeEcTeIcTeMcTeQcTeUcTeYcTeccTegcTekcTeocTescTewcTe0cTe4cTe8cTfAcTfEcTfIcTfMcTfQcTfUcTfYcTfccTfgcTfkcTfocTfscTfwcTf0cTf4cTf8cTQAdTQEdTQIdTQMdTQQdTQUdTQYdTQcdTQgdTQkdTQodTQsdTQwdTQ0dTQ4dTQ8dTRAdTREdTRIdTRMdTRQdTRUdTRYdTRcdTRgdTRkdTRodTRsdTRwdTR0dTR4dTR8dTSAdTSEdTSIdTSMdTSQdTSUdTSYdTScdTSgdTSkdTSodTSsdTSwdTS0dTS4dTS8dTTAdTTEdTTIdTTMdTTQdTTUdTTYdTTcdTTgdTTkdTTodTTsdTTwdTT0dTT4dTT8dTUAdTUEdTUIdTUMdTUQdTUUdTUYdTUcdTUgdTUkdTUodTUsdTUwdTU0dTU4dTU8dTVAdTVEdTVIdTVMdTVQdTVUdTVYdTVcdTVgdTVkdTVodTVsdTVwdTV0dTV4dTV8dTWAdTWEdTWIdTWMdTWQdTWUdTWYdTWcdTWgdTWkdTWodTWsdTWwdTW0dTW4dTW8dTXAdTXEdTXIdTXMdTXQdTXUdTXYdTXcdTXgdTXkdTXodTXsdTXwdTX0dTX4dTX8dTYAdTYEdTYIdTYMdTYQdTYUdTYYdTYcdTYgdTYkdTYodTYsdTYwdTY0dTY4dTY8dTZAdTZEdTZIdTZMdTZQdTZUdTZYdTZcdTZgdTZkdTZodTZsdTZwdTZ0dTZ4dTZ8dTaAdTaEdTaIdTaMdTaQdTaUdTaYdTacdTagdTakdTaodTasdTawdTa0dTa4dTa8dTbAdTbEdTbIdTbMdTbQdTbUdTbYdTbcdTbgdTbkdTbodTbsdTbwdTb0dTb4dTb8dTcAdTcEdTcIdTcMdTcQdTcUdTcYdTccdTcgdTckdTcodTcsdTcwdTc0dTc4dTc8dTdAdTdEdTdIdTdMdTdQdTdUdTdYdTdcdTdgdTdkdTdodTdsdTdwdTd0dTd4dTd8dTeAdTeEdTeIdTeMdTeQdTeUdTeYdTecdTegdTekdTeodTesdTewdTe0dTe4dTe8dTfAdTfEdTfIdTfMdTfQdTfUdTfYdTfcdTfgdTfkdTfodTfsdTfwdTf0dTf4dTf8dTQAeTQEeTQIeTQMeTQQeTQUeTQYeTQceTQgeTQkeTQoeTQseTQweTQ0eTQ4eTQ8eTRAeTREeTRIeTRMeTRQeTRUeTRYeTRceTRgeTRkeTRoeTRseTRweTR0eTR4eTR8eTSAeTSEeTSIeTSMeTSQeTSUeTSYeTSceTSgeTSkeTSoeTSseTSweTS0eTS4eTS8eTTAeTTEeTTIeTTMeTTQeTTUeTTYeTTceTTgeTTkeTToeTTseTTweTT0eTT4eTT8eTUAeTUEeTUIeTUMeTUQeTUUeTUYeTUceTUgeTUkeTUoeTUseTUweTU0eTU4eTU8eTVAeTVEeTVIeTVMeTVQeTVUeTVYeTVceTVgeTVkeTVoeTVseTVweTV0eTV4eTV8eTWAeTWEeTWIeTWMeTWQeTWUeTWYeTWceTWgeTWkeTWoeTWseTWweTW0eTW4eTW8eTXAeTXEeTXIeTXMeTXQeTXUeTXYeTXceTXgeTXkeTXoeTXseTXweTX0eTX4eTX8eTYAeTYEeTYIeTYMeTYQeTYUeTYYeTYceTYgeTYkeTYoeTYseTYweTY0eTY4eTY8eTZAeTZEeTZIeTZMeTZQeTZUeTZYeTZceTZgeTZkeTZoeTZseTZweTZ0eTZ4eTZ8eTaAeTaEeTaIeTaMeTaQeTaUeTaYeTaceTageTakeTaoeTaseTaweTa0eTa4eTa8eTbAeTbEeTbIeTbMeTbQeTbUeTbYeTbceTbgeTbkeTboeTbseTbweTb0eTb4eTb8eTcAeTcEeTcIeTcMeTcQeTcUeTcYeTcceTcgeTckeTcoeTcseTcweTc0eTc4eTc8eTdAeTdEeTdIeTdMeTdQeTdUeTdYeTdceTdgeTdkeTdoeTdseTdweTd0eTd4eTd8eTeAeTeEeTeIeTeMeTeQeTeUeTeYeTeceTegeTekeTeoeTeseTeweTe0eTe4eTe8eTfAeTfEeTfIeTfMeTfQeTfUeTfYeTfceTfgeTfkeTfoeTfseTfweTf0eTf4eTf8eTQAfTQEfTQIfTQMfTQQfTQUfTQYfTQcfTQgfTQkfTQofTQsfTQwfTQ0fTQ4fTQ8fTRAfTREfTRIfTRMfTRQfTRUfTRYfTRcfTRgfTRkfTRofTRsfTRwfTR0fTR4fTR8fTSAfTSEfTSIfTSMfTSQfTSUfTSYfTScfTSgfTSkfTSofTSsfTSwfTS0fTS4fTS8fTTAfTTEfTTIfTTMfTTQfTTUfTTYfTTcfTTgfTTkfTTofTTsfTTwfTT0fTT4fTT8fTUAfTUEfTUIfTUMfTUQfTUUfTUYfTUcfTUgfTUkfTUofTUsfTUwfTU0fTU4fTU8fTVAfTVEfTVIfTVMfTVQfTVUfTVYfTVcfTVgfTVkfTVofTVsfTVwfTV0fTV4fTV8fTWAfTWEfTWIfTWMfTWQfTWUfTWYfTWcfTWgfTWkfTWofTWsfTWwfTW0fTW4fTW8fTXAfTXEfTXIfTXMfTXQfTXUfTXYfTXcfTXgfTXkfTXofTXsfTXwfTX0fTX4fTX8fTYAfTYEfTYIfTYMfTYQfTYUfTYYfTYcfTYgfTYkfTYofTYsfTYwfTY0fTY4fTY8fTZAfTZEfTZIfTZMfTZQfTZUfTZYfTZcfTZgfTZkfTZofTZsfTZwfTZ0fTZ4fTZ8fTaAfTaEfTaIfTaMfTaQfTaUfTaYfTacfTagfTakfTaofTasfTawfTa0fTa4fTa8fTbAfTbEfTbIfTbMfTbQfTbUfTbYfTbcfTbgfTbkfTbofTbsfTbwfTb0fTb4fTb8fTcAfTcEfTcIfTcMfTcQfTcUfTcYfTccfTcgfTckfTcofTcsfTcwfTc0fTc4fTc8fTdAfTdEfTdIfTdMfTdQfTdUfTdYfTdcfTdgfTdkfTdofTdsfTdwfTd0fTd4fTd8fTeAfTeEfTeIfTeMfTeQfTeUfTeYfTecfTegfTekfTeofTesfTewfTe0fTe4fTe8fTfAfTfEfTfIfTfMfTfQfTfUfTfYfTfcfTfgfTfkfTfofTfsfTfwfTf0fTf4fTf8fTQAgTQEgTQIgTQMgTQQgTQUgTQYgTQcgTQggTQkgTQogTQsgTQwgTQ0gTQ4gTQ8gTRAgTREgTRIgTRMgTRQgTRUgTRYgTRcgTRggTRkgTRogTRsgTRwgTR0gTR4gTR8gTSAgTSEgTSIgTSMgTSQgTSUgTSYgTScgTSggTSkgTSogTSsgTSwgTS0gTS4gTS8gTTAgTTEgTTIgTTMgTTQgTTUgTTYgTTcgTTggTTkgTTogTTsgTTwgTT0gTT4gTT8gTUAgTUEgTUIgTUMgTUQgTUUgTUYgTUcgTUggTUkgTUogTUsgTUwgTU0gTU4gTU8gTVAgTVEgTVIgTVMgTVQgTVUgTVYgTVcgTVggTVkgTVogTVsgTVwgTV0gZShNXiBNXyBNYCBNYSBNYiBNYyBNZCBNZSBNZiBNZyBNaCBNaSBNaiBNayBNbCBNbSBNbiBNbyBNcCBNcSBNciBNcyBNdCBNdSBNdiBNdyBNeCBNeSBNeiBNeyBNfCBNfSBNfiBNfyBNgCBNgSBNgiBNgyBNhCBNhSBNhiBNhyBNiCBNiSBNiiBNiyBNjCBNjSBNjiBNjyBNkCBNkSBNkiBNkyBNlCBNlSBNliBNlyBNmCBNmSBNmiBNmyBNnCBNnSBNniBNnyBNoCBNoSBNoiBNoyBNpCBNpSBNpiBNpyBNqCBNqSBNqiBNqyBNrCBNrSBNriBNryBNsCBNsSBNsiBNsyBNtCBNtSBNtiBNtyBNuCBNuSBNuiBNuyBNvCBNvSBNviBNvyBNwCBNwSBNwiBNwyBNxCBNxSBNxiBNxyBNyCBNySBNyiBNyyBNzCBNzSBNziBNzyBN0CBN0SBN0iBN0yBN1CBN1SBN1iBN1yBN2CBN2SBN2iBN2yBN3CBN3SBN3iBN3yBN4CBN4SBN4iBN4yBN5CBN5SBN5iBN5yBN6CBN6SBN6iBN6yBN7CBN7SBN7iBN7yBN8CBN8SBN8iBN8yBN9CBN9SBN9iBN9yBN+CBN+SBN+iBN+yBN/CBN/SBN/iBN/yBNACFNASFNAiFNAyFNBCFNBSFNBiFNByFNCCFNCSFNCiFNCyFNDCFNDSFNDiFNDyFNECFNESFNEiFNEyFNFCFNFSFNFiFNFyFNGCFNGSFNGiFNGyFNHCFNHSFNHiFNHyFNICFNISFNIiFNIyFNJCFNJSFNJiFNJyFNKCFNKSFNKiFNKyFNLCFNLSFNLiFNLyFNMCFNMSFNMiFNMyFNNCFNNSFNNiFNNyFNOCFNOSFNOiFNOyFNPCFNPSFNPiFNPyFNQCFNQSFNQiFNQyFNRCFNRSFNRiFNRyFNSCFNSSFNSiFNSyFNTCFNTSFNTiFNTyFNUCFNUSFNUiFNUyFNVCFNVSFNViFNVyFNWCFNWSFNWiFNWyFNXCFNXSFNXiFNXyFNYCFNYSFNYiFNYyFNZCFNZSFNZiFNZyFNaCFNaSFNaiFNayFNbCFNbSFNbiFNbyFNcCFNcSFNciFNcyFNdCFNdSFNdiFNdyFNeCFNeSFNeiFNeyFNfCFNfSFNfiFNfyFNgCFNgSFNgiFNgyFNhCFNhSFNhiFNhyFNiCFNiSFNiiFNiyFNjCFNjSFNjiFNjyFNkCFNkSFNkiFNkyFNlCFNlSFNliFNlyFNmCFNmSFNmiFNmyFNnCFNnSFNniFNnyFNoCFNoSFNoiFNoyFNpCFNpSFNpiFNpyFNqCFNqSFNqiFNqyFNrCFNrSFNriFNryFNsCFNsSFNsiFNsyFNtCFNtSFNtiFNtyFNuCFNuSFNuiFNuyFNvCFNvSFNviFNvyFNwCFNwSFNwiFNwyFNxCFNxSFNxiFNxyFNyCFNySFNyiFNyyFNzCFNzSFNziFNzyFN0CFN0SFN0iFN0yFN1CFN1SFN1iFN1yFN2CFN2SFN2iFN2yFN3CFN3SFN3iFN3yFN4CFN4SFN4iFN4yFN5CFN5SFN5iFN5yFN6CFN6SFN6iFN6yFN7CFN7SFN7iFN7yFN8CFN8SFN8iFN8yFN9CFN9SFN9iFN9yFN+CFN+SFN+iFN+yFN/CFN/SFN/iFN/yFNACJNASJNAiJNAyJldYdVD3N1cmZhY2VDYXRlZ29yeXIeCAAATZsvWAQAAABtYWlufXIfCAAAKFgEAAAAaW9uc05dciAIAABNSRRLBIZyIQgAAGGGWAcAAABzb2x2ZW50Tl1yIggAAE1NFEtZhnIjCAAAYYZYBgAAAGxpZ2FuZE5dciQIAABNChRLP4ZyJQgAAGGGdYdVBnJhZGl1c3ImCAAATZsvRz/wAAAAAAAAfXInCAAAKEc/+gAAAAAAAF1yKAgAAChLAEsTSxpLJks0S0RLVEtfS2pLfkuRS59Lp0u1S8NL1kvhS+tL+k0BAU0IAU0PAU0RAU0SAU0gAU0zAU06AU1NAU1XAU1mAU15AU2BAU2KAU2SAU2bAU2hAU2sAU28AU3DAU3WAU3hAU3rAU3zAU38AU0EAk0NAk0gAk0nAk0pAk0qAk04Ak1HAk1VAk1oAk1wAk15Ak2DAk2NAk2UAk2iAk2xAk24Ak26Ak27Ak3JAk3dAk3wAk0DA00WA00kA00rA001A008A01DA01NA01bA01qA016A02NA02XA02qA024A03CA03SA03ZA03bA03cA03qA039A00HBE0YBE0fBE0hBE0iBE0wBE04BE1GBE1OBE1XBE1hBE1wBE13BE2CBE2RBE2YBE2aBE2bBE2pBE28BE3FBE3NBE3gBE3rBE3zBE0BBU0UBU0dBU0lBU04BU1JBU1QBU1XBU1ZBU1aBU1oBU1zBU1+BU2RBU2YBU2aBU2bBU2pBU2yBU26BU3BBU3DBU3EBU3SBU3iBU3tBU31BU0DBk0YBk0jBk0pBk00Bk1ABk1TBk1hBk1sBk12Bk2FBk2MBk2TBk2bBk2pBk2xBk2/Bk3PBk3iBk3qBk34Bk0GB00PB00XB00mB005B01EB01LB01eB01pB014B01/B02GB02VB02oB02vB02xB02yB03AB03TB03mB035B00MCE0UCE0dCE0kCE0rCE03CE1FCE1ZCE1sCE1/CE2NCE2ZCE2jCE2tCE21CE2+CE3SCE3nCE3uCE31CE38CE0DCU0KCU0MCU0NCU0bCU0rCU0yCU05CU1HCU1RCU1cCU1kCU1tCU10CU12CU13CU2FCU2RCU2dCU2oCU2vCU22CU2+CU3MCU3fCU3oCU3wCU0DCk0OCk0VCk0XCk0YCk0mCk07Ck1PCk1iCk1oCk1zCk16Ck2BCk2MCk2UCk2iCk22Ck3KCk3YCk3jCk3rCk35Ck0BC00PC00aC00gC00rC00yC005C01NC01gC01sC013C02CC02MC02fC02mC02oC02pC023C03KC03dC03lC03zC036C00BDE0IDE0PDE0iDE0uDE09DE1FDE1TDE1kDE1uDE15DE2ADE2HDE2aDE2iDE2rDE2zDE3BDE3RDE3mDE3yDE34DE0DDU0LDU0ZDU0fDU0qDU06DU1JDU1cDU1lDU1tDU11DU2DDU2LDU2NDU2ODU2mFE25FE3EFE3QFE3eFE3uFE3+FE0JFU0UFU0oFU07FU1JFU1RFU1fFU1tFU2AFU2LFU2VFU2dFU2mFU2tFU20FU27FU29FU2+FU3MFU3dFU3kFU33FU0CFk0RFk0kFk0sFk01Fk09Fk1GFk1MFk1XFk1nFk1uFk2BFk2MFk2WFk2dFk2fFk2gFk2uFk22Fk2/Fk3SFk3aFk3jFk3yFk0AF00TF00bF00kF00uF004F00/F01NF01cF01jF01lF01mF010F02IF02bF02jF02sF02/F03NF03UF03gF03nF033F00FGE0TGE0iGE0yGE1FGE1PGE1iGE1wGE1+GE2OGE2VGE2XGE2YGE2mGE22GE3AGE3RGE3YGE3aGE3bGE3pGE3xGE3/GE0HGU0QGU0aGU0mGU0tGU04GU1AGU1JGU1QGU1SGU1TGU1hGU10GU19GU2FGU2YGU2jGU2rGU25GU3HGU3QGU3YGU3rGU38GU0DGk0KGk0MGk0NGk0bGk0mGk0tGk01Gk0+Gk1FGk1HGk1IGk1WGk1rGk1yGk10Gk11Gk2DGk2KGk2VGk2dGk2rGk3AGk3LGk3RGk3cGk3oGk37Gk0JG00QG00cG00rG00yG005G01BG01PG01XG01lG011G02IG02QG02eG02sG02yG029G03MG03fG03qG03xG00EHE0PHE0eHE0pHE04HE1LHE1SHE1UHE1VHE1jHE12HE2JHE2cHE2vHE23HE3AHE3HHE3OHE3aHE3oHE38HE0PHU0iHU0wHU08HU1GHU1QHU1YHU1mHU15HU2OHU2VHU2cHU2oHU2vHU2xHU2yHU3AHU3THU3aHU3hHU3vHU35HU0EHk0MHk0VHk0jHk0uHk05Hk1EHk1LHk1SHk1ZHk1gHk1zHk18Hk2EHk2XHk2iHk2pHk2rHk2sHk26Hk3DHk3LHk3fHk3yHk34Hk0DH00KH00RH00cH00kH00yH01GH01aH01oH01zH017H02JH02QH02SH02TH02hH02sH02yH029H03EH03LH03eH03xH039H00IIE0PIE0RIE0SIE0gIE0qIE09IE1EIE1GIE1HIE1VIE1fIE1yIE16IE2IIE2PIE2WIE2dIE2kIE20IE3AIE3PIE3XIE3lIE32IE0AIU0LIU0SIU0ZIU0sIU00IU09IU1LIU1eIU1xIU19IU2SIU2aIU2oIU2uIU25IU3DIU3PIU3iIU3tIU32IU0EIk0XIk0iIk0uIk08Ik1MIk1cIk1nIk1yIk2GIk2ZIk2nIk2vIk29Ik3LIk3eIk3pIk3zIk37Ik0EI00LI00SI00ZI00bI00cI00qI009I01EI01XI01lI010I02HI02OI02QI02RI02fI02uI023I02/I03SI03eI03xI038I00LJE0TJE0cJE0kJE0tJE1AJE1RJE1gJE1uJE2BJE2IJE2KJE2LJE2ZJE2jJE2tJE20JE3CJE3JJE3LJE3MJE3aJE3hJE3jJE3kJE3yJE0GJU0ZJU0sJU06JU1EJU1QJU1cJU1jJU12JU2EJU2SJU2hJU2xJU3EJU3OJU3eJU3pJU31JU0FJk0MJk0OJk0PJk0dJk0tJk03Jk1HJk1aJk1iJk1wJk1/Jk2JJk2XJk2eJk2pJk21Jk28Jk2+Jk2/Jk3NJk3gJk3pJk3xJk0EJ00OJ00WJ00kJ003J01AJ01IJ01bJ01iJ01pJ01xJ01/J02KJ02RJ02YJ02rJ02yJ03AJ03HJ03JJ03KJ03YJ03iJ03sJ03zJ031J032J00EKE0ZKE0kKE0qKE01KE1BKE1UKE1fKE1qKE14KE2HKE2OKE2VKE2dKE2rKE2zKE3BKE3RKE3kKE3sKE36KE0IKU0OKU0ZKU0oKU07KU1GKU1NKU1gKU1rKU16KU2GKU2VKU2oKU2vKU2xKU2yKU3AKU3QKU3jKU32KU0JKk0RKk0aKk0hKk0oKk00Kk1CKk1WKk1qKk19Kk2LKk2XKk2nKk2yKk26Kk3DKk3XKk3sKk3zKk36Kk0BK00DK00EK00SK00aK00oK00vK002K01AK01LK01SK01ZK01hK01qK01yK02AK02HK02OK02VK02cK02nK02yK025K027K028K03KK03dK03mK03uK00BLE0MLE0TLE0VLE0WLE0kLE0tLE01LE1KLE1dLE1lLE1zLE16LE2BLE2ILE2TLE2bLE2pLE29LE3RLE3hLE3sLE30LE0CLU0JLU0LLU0MLU0aLU0lLU0uLU02LU0+LU1MLU1fLU1yLU1+LU2NLU2WLU2eLU2pLU28LU3DLU3FLU3GLU3ULU3kLU33LU0GLk0ULk0eLk0lLk04Lk1ELk1OLk1WLk1kLk13Lk2HLk2RLk2YLk2fLk2zLk27Lk3ELk3XLk3qLk3/Lk0LL00UL00cL00kL00yL007L01DL01TL01iL012L019L02EL02NL2VHP/szM0AAAABdcikIAAAoSwFLAksESwVLB0sUSxVLG0scSx5LH0snSyhLKksrSyxLNUs2SzhLOUs6S0VLRktIS0lLSktVS1ZLWEtgS2FLY0trS2xLbktvS3BLcUtyS3NLdEt/S4BLgkuDS4RLhUuSS5NLlUuXS6BLoUujS6RLpUumS7ZLt0u5S7tLxEvFS8dLyEvJS8pL10vYS9pL4kvjS+VL7EvtS+9L8EvxS/tL/E0CAU0DAU0JAU0KAU0MAU0NAU0OAU0QAU0hAU0iAU0kAU0lAU0mAU0nAU00AU01AU07AU08AU0+AU0/AU1AAU1BAU1OAU1PAU1RAU1YAU1ZAU1bAU1cAU1dAU1nAU1oAU1qAU1rAU1sAU1tAU16AU17AU19AU1+AU1/AU2LAU2MAU2OAU2PAU2QAU2cAU2dAU2fAU2gAU2iAU2jAU2tAU2uAU2wAU2xAU2yAU29AU2+AU3EAU3FAU3HAU3IAU3JAU3KAU3XAU3YAU3aAU3iAU3jAU3lAU3sAU3tAU3vAU3wAU3xAU39AU3+AU0AAk0BAk0CAk0OAk0PAk0RAk0SAk0TAk0UAk0hAk0iAk0kAk0lAk0mAk0oAk05Ak06Ak08Ak09Ak0+Ak1IAk1JAk1LAk1NAk1WAk1XAk1ZAk1aAk1bAk1cAk1pAk1qAk1sAk1tAk1uAk16Ak17Ak19Ak2EAk2FAk2HAk2OAk2PAk2VAk2WAk2YAk2ZAk2aAk2jAk2kAk2mAk2nAk2oAk2yAk2zAk21Ak22Ak23Ak25Ak3KAk3LAk3NAk3OAk3PAk3QAk3RAk3SAk3TAk3eAk3fAk3hAk3iAk3jAk3kAk3xAk3yAk30Ak31Ak32Ak33Ak0EA00FA00HA00IA00JA00KA00XA00YA00aA00cA00lA00mA00sA00tA00vA002A003A009A00+A01EA01FA01HA01OA01PA01RA01SA01TA01cA01dA01fA01gA01hA01rA01sA01uA01vA01wA017A018A01+A01/A02AA02BA02OA02PA02RA02YA02ZA02bA02cA02dA02eA02rA02sA02uA02wA025A026A028A03DA03EA03GA03HA03IA03TA03UA03WA03XA03YA03aA03rA03sA03uA03vA03wA03xA03+A03/A00BBE0IBE0JBE0LBE0MBE0OBE0ZBE0aBE0cBE0dBE0eBE0gBE0xBE0yBE00BE01BE02BE03BE1HBE1IBE1KBE1LBE1MBE1YBE1ZBE1bBE1iBE1jBE1lBE1mBE1nBE1xBE1yBE14BE15BE17BE2DBE2EBE2GBE2HBE2IBE2SBE2TBE2VBE2WBE2XBE2ZBE2qBE2rBE2tBE2uBE2vBE2wBE29BE2+BE3ABE3BBE3DBE3EBE3OBE3PBE3RBE3SBE3TBE3UBE3hBE3iBE3kBE3sBE3tBE3vBE3wBE3xBE3yBE0CBU0DBU0FBU0GBU0HBU0IBU0VBU0WBU0YBU0ZBU0bBU0cBU0mBU0nBU0pBU0qBU0rBU0sBU05BU06BU08BU09BU0/BU1KBU1LBU1RBU1SBU1UBU1VBU1WBU1YBU1pBU1qBU1sBU10BU11BU13BU1/BU2ABU2CBU2DBU2EBU2FBU2SBU2TBU2VBU2WBU2XBU2ZBU2qBU2rBU2tBU2uBU2wBU2xBU27BU28BU2+BU2/BU3ABU3CBU3TBU3UBU3WBU3XBU3YBU3jBU3kBU3mBU3uBU3vBU3xBU3yBU3zBU30BU0EBk0FBk0HBk0IBk0JBk0KBk0LBk0MBk0NBk0ZBk0aBk0cBk0kBk0lBk0nBk0oBk0qBk0rBk01Bk02Bk04Bk05Bk1BBk1CBk1EBk1FBk1GBk1HBk1UBk1VBk1XBk1ZBk1iBk1jBk1lBk1tBk1uBk1wBk13Bk14Bk16Bk17Bk18Bk2GBk2HBk2JBk2KBk2UBk2VBk2XBk2YBk2ZBk2aBk2qBk2rBk2tBk2uBk2vBk2wBk3ABk3BBk3DBk3EBk3FBk3QBk3RBk3TBk3UBk3VBk3WBk3jBk3kBk3mBk3nBk3oBk3pBk35Bk36Bk38Bk3+Bk0HB00IB00KB00LB00NB00OB00YB00ZB00bB00cB00dB00nB00oB00qB00rB00sB00tB006B007B009B01FB01GB01MB01NB01PB01QB01RB01SB01fB01gB01iB01qB01rB01tB01uB01vB015B016B018B019B02HB02IB02KB02LB02MB02WB02XB02ZB02aB02bB02cB02pB02qB02sB02tB02uB02wB03BB03CB03EB03FB03GB03HB03UB03VB03XB03YB03ZB03aB03nB03oB03qB03rB03sB03tB036B037B039B03+B03/B00ACE0NCE0OCE0QCE0RCE0SCE0eCE0fCE0hCE0iCE0sCE0tCE0vCE0wCE04CE05CE07CE08CE09CE1GCE1HCE1JCE1KCE1LCE1MCE1NCE1OCE1PCE1aCE1bCE1dCE1eCE1fCE1gCE1tCE1uCE1wCE1xCE1yCE1zCE2ACE2BCE2DCE2ECE2FCE2OCE2PCE2RCE2SCE2aCE2bCE2dCE2kCE2lCE2nCE2uCE2vCE2xCE2yCE2zCE2/CE3ACE3CCE3DCE3ECE3FCE3GCE3HCE3ICE3TCE3UCE3WCE3XCE3YCE3ZCE3aCE3bCE3cCE3oCE3pCE3rCE3sCE32CE33CE35CE36CE0ECU0FCU0HCU0ICU0JCU0LCU0cCU0dCU0fCU0gCU0hCU0sCU0tCU0vCU0wCU06CU07CU09CU0/CU1ICU1JCU1LCU1SCU1TCU1VCU1dCU1eCU1gCU1hCU1iCU1uCU1vCU1xCU1yCU1zCU11CU2GCU2HCU2JCU2KCU2SCU2TCU2VCU2WCU2eCU2fCU2hCU2pCU2qCU2sCU2tCU23CU24CU26CU27CU28CU29CU3NCU3OCU3QCU3RCU3SCU3TCU3gCU3hCU3jCU3kCU3mCU3nCU3xCU3yCU30CU31CU32CU33CU0ECk0FCk0HCk0PCk0QCk0SCk0TCk0UCk0WCk0nCk0oCk0qCk0rCk0sCk0tCk0uCk0vCk0wCk08Ck09Ck0/Ck1ACk1BCk1CCk1DCk1ECk1FCk1QCk1RCk1TCk1UCk1VCk1WCk1jCk1kCk1mCk1nCk1pCk1qCk10Ck11Ck17Ck18Ck2CCk2DCk2FCk2NCk2OCk2QCk2RCk2SCk2TCk2jCk2kCk2mCk2nCk2oCk2pCk2qCk2rCk2sCk23Ck24Ck26Ck27Ck28Ck29Ck2+Ck2/Ck3ACk3LCk3MCk3OCk3PCk3QCk3ZCk3aCk3cCk3kCk3lCk3nCk3oCk3pCk3qCk36Ck37Ck39Ck3+Ck3/Ck0AC00QC00RC00TC00bC00cC00eC00fC00hC00iC00sC00tC00vC00wC006C007C009C00+C00/C01AC01BC01CC01DC01OC01PC01RC01SC01TC01UC01hC01iC01kC01lC01tC01uC01wC014C015C017C02DC02EC02GC02NC02OC02QC02RC02SC02TC02gC02hC02jC02kC02lC02nC024C025C027C028C029C02+C03LC03MC03OC03PC03QC03RC03eC03fC03hC03iC03jC03kC030C031C033C034C00CDE0DDE0JDE0KDE0QDE0RDE0TDE0UDE0VDE0WDE0jDE0kDE0mDE0nDE0vDE0wDE0yDE0zDE00DE0+DE0/DE1BDE1CDE1DDE1EDE1UDE1VDE1XDE1YDE1aDE1lDE1mDE1oDE1vDE1wDE1yDE16DE17DE19DE1+DE2IDE2JDE2LDE2MDE2NDE2ODE2bDE2cDE2eDGUoTZ8MTaAMTawMTa0MTa8MTbAMTbEMTbIMTcIMTcMMTcUMTcYMTccMTdIMTdMMTdUMTdYMTdcMTdgMTdkMTdoMTdsMTecMTegMTeoMTesMTfMMTfQMTfYMTfcMTfkMTfoMTQQNTQUNTQcNTQgNTQkNTQoNTRoNTRsNTR0NTR4NTSANTSENTSsNTSwNTS4NTS8NTTANTTsNTTwNTT4NTT8NTUANTUoNTUsNTU0NTU4NTU8NTVANTV0NTV4NTWANTWENTWMNTWQNTW4NTW8NTXENTXINTXMNTXQNTYQNTYUNTYgNTYkNTYoNTYwNTacUTagUTaoUTasUTa0UTboUTbsUTb0UTcUUTcYUTcgUTckUTdEUTdIUTdQUTdUUTdYUTd8UTeAUTeIUTeMUTeQUTe8UTfAUTfIUTfMUTfQUTf8UTQAVTQIVTQoVTQsVTQ0VTRUVTRYVTRgVTRkVTRoVTRsVTRwVTR0VTR4VTSkVTSoVTSwVTS0VTS4VTS8VTTwVTT0VTT8VTUEVTUoVTUsVTU0VTU4VTU8VTVAVTWAVTWEVTWMVTWUVTW4VTW8VTXEVTXIVTXMVTXQVTYEVTYIVTYQVTYwVTY0VTY8VTZYVTZcVTZkVTZoVTZsVTacVTagVTa4VTa8VTbUVTbYVTbgVTbkVTboVTbwVTc0VTc4VTdAVTdEVTdMVTd4VTd8VTeUVTeYVTegVTekVTeoVTesVTfgVTfkVTfsVTQMWTQQWTQYWTQcWTQgWTRIWTRMWTRUWTRYWTRcWTRgWTSUWTSYWTSgWTSkWTSoWTTYWTTcWTTkWTToWTTsWTUcWTUgWTUoWTUsWTU0WTU4WTVgWTVkWTVsWTVwWTV0WTWgWTWkWTW8WTXAWTXIWTXMWTXQWTXUWTYIWTYMWTYUWTY0WTY4WTZAWTZcWTZgWTZoWTZsWTZwWTZ4WTa8WTbAWTbIWTbMWTbQWTcAWTcEWTcMWTcQWTcUWTcYWTdMWTdQWTdYWTdcWTdgWTeQWTeUWTecWTegWTekWTfMWTfQWTfYWTfgWTQEXTQIXTQQXTQUXTQYXTQcXTRQXTRUXTRcXTRgXTRkXTSUXTSYXTSgXTS8XTTAXTTIXTTkXTToXTUAXTUEXTUMXTUQXTUUXTU4XTU8XTVEXTVIXTVMXTV0XTV4XTWAXTWEXTWIXTWQXTXUXTXYXTXgXTXkXTXoXTXsXTXwXTX0XTX4XTYkXTYoXTYwXTY0XTY4XTY8XTZwXTZ0XTZ8XTaAXTaEXTa0XTa4XTbAXTbEXTbIXTbMXTcAXTcEXTcMXTcUXTc4XTc8XTdUXTdYXTdgXTdkXTeEXTeIXTegXTekXTesXTewXTe0XTfgXTfkXTfsXTf0XTQYYTQcYTQkYTQoYTQsYTRQYTRUYTRcYTRgYTRkYTSMYTSQYTSYYTScYTSgYTTMYTTQYTTYYTTcYTTgYTTkYTUYYTUcYTUkYTVAYTVEYTVMYTVQYTVUYTVYYTWMYTWQYTWYYTWgYTXEYTXIYTXQYTXYYTX8YTYAYTYIYTYMYTYQYTY8YTZAYTZIYTZMYTZQYTZYYTacYTagYTaoYTasYTawYTbcYTbgYTboYTcEYTcIYTcQYTcUYTccYTdIYTdMYTdUYTdYYTdcYTdkYTeoYTesYTe0YTe4YTe8YTfAYTQAZTQEZTQMZTQQZTQUZTREZTRIZTRQZTRsZTRwZTR4ZTR8ZTScZTSgZTS4ZTS8ZTTEZTTkZTToZTTwZTT0ZTT4ZTUoZTUsZTU0ZTU4ZTU8ZTVEZTWIZTWMZTWUZTWYZTWcZTWgZTXUZTXYZTXgZTXkZTXsZTXwZTYYZTYcZTYkZTYoZTYsZTYwZTZkZTZoZTZwZTaQZTaUZTacZTagZTakZTaoZTboZTbsZTb0ZTb4ZTb8ZTcgZTckZTcsZTcwZTc4ZTc8ZTdkZTdoZTdwZTd0ZTd4ZTd8ZTewZTe0ZTe8ZTfAZTfIZTf0ZTf4ZTQQaTQUaTQcaTQgaTQkaTQsaTRwaTR0aTR8aTScaTSgaTS4aTS8aTTEaTTIaTTMaTT8aTUAaTUIaTUMaTUQaTUYaTVcaTVgaTVoaTVsaTVwaTV0aTV4aTV8aTWAaTWwaTW0aTW8aTXAaTXEaTXMaTYQaTYUaTYsaTYwaTY4aTZYaTZcaTZkaTZoaTZsaTZwaTawaTa0aTa8aTbAaTbEaTbIaTbMaTbQaTbUaTcEaTcIaTcQaTcwaTc0aTc8aTdAaTdIaTdMaTd0aTd4aTeAaTeEaTekaTeoaTewaTe0aTe4aTe8aTfwaTf0aTf8aTQEbTQobTQsbTREbTRIbTRQbTRUbTR0bTR4bTSAbTSEbTSIbTSwbTS0bTS8bTTAbTTobTTsbTT0bTT4bTT8bTUAbTVAbTVEbTVMbTVQbTVUbTVYbTWYbTWcbTWkbTWobTWsbTXYbTXcbTXkbTXobTXsbTXwbTYkbTYobTYwbTY0bTY4bTY8bTZ8bTaAbTaIbTaQbTa0bTa4bTbAbTbEbTbMbTbQbTb4bTb8bTcEbTcIbTcMbTc0bTc4bTdAbTdEbTdIbTdMbTeAbTeEbTeMbTesbTewbTfIbTfMbTfUbTfYbTfcbTfgbTQUcTQYcTQgcTRAcTREcTRMcTRQcTRUcTR8cTSAcTSIcTSocTSscTS0cTS4cTS8cTTkcTTocTTwcTT0cTT4cTT8cTUwcTU0cTU8cTVAcTVEcTVMcTWQcTWUcTWccTWgcTWkcTWocTXccTXgcTXocTXscTXwcTX0cTYocTYscTY0cTY4cTY8cTZAcTZ0cTZ4cTaAcTaEcTaIcTaMcTbAcTbEcTbMcTbQcTbUcTcEcTcIcTcQcTcUcTc8cTdAcTdIcTdMcTdscTdwcTd4cTd8cTeAcTekcTeocTewcTe0cTe4cTe8cTfAcTfEcTfIcTf0cTf4cTQAdTQEdTQIdTQMdTRAdTREdTRMdTRQdTRUdTRYdTSMdTSQdTSYdTScdTSgdTTEdTTIdTTQdTTUdTT0dTT4dTUAdTUcdTUgdTUodTVEdTVIdTVQdTVUdTVYdTVcdTWcdTWgdTWodTWsdTWwdTW0dTXodTXsdTX0dTX4dTX8dTYAdTYEdTYIdTYMdTY8dTZAdTZIdTZMdTZ0dTZ4dTaAdTaEdTakdTaodTawdTa0dTa4dTbAdTcEdTcIdTcQdTcUdTcYdTccdTdQdTdUdTdcdTdgdTeIdTeMdTeUdTecdTfAdTfEdTfMdTfodTfsdTf0dTQUeTQYeTQgeTQkeTQoeTRYeTRceTRkeTRoeTRseTSQeTSUeTSceTS8eTTAeTTIeTToeTTseTT0eTUUeTUYeTUgeTUkeTVMeTVQeTVYeTVceTWEeTWIeTWQeTWUeTWYeTWceTXQeTXUeTXceTXgeTXoeTXseTYUeTYYeTYgeTYkeTYoeTYseTZgeTZkeTZseTaMeTaQeTaYeTaceTageTaoeTbseTbweTb4eTb8eTcEeTcIeTcweTc0eTc8eTdAeTdEeTdIeTdMeTdQeTdUeTeAeTeEeTeMeTeQeTeUeTeYeTfMeTfQeTfYeTfceTfkeTfoeTQQfTQUfTQsfTQwfTRIfTRMfTRUfTR0fTR4fTSAfTSEfTSIfTSMfTTMfTTQfTTYfTTcfTTgfTTkfTTofTTsfTTwfTUcfTUgfTUofTUsfTUwfTU0fTU4fTU8fTVAfTVsfTVwfTV4fTV8fTWAfTWkfTWofTWwfTXQfTXUfTXcfTXgfTXkfTXofTYofTYsfTY0fTY4fTY8fTZEfTaIfTaMfTaUfTa0fTa4fTbAfTbEfTbMfTbQfTb4fTb8fTcEfTcIfTcwfTc0fTc8fTdAfTdEfTdIfTd8fTeAfTeIfTeMfTeQfTeUfTfIfTfMfTfUfTfYfTf4fTf8fTQEgTQkgTQogTQwgTQ0gTQ4gTRAgTSEgTSIgTSQgTSsgTSwgTS4gTS8gTTAgTTEgTT4gTT8gTUEgTUIgTUMgTUUgTVYgTVcgTVkgZShNYCBNYSBNYyBNZCBNZSBNZiBNcyBNdCBNdiBNdyBNeCBNeSBNiSBNiiBNjCBNjSBNlyBNmCBNniBNnyBNpSBNpiBNqCBNqSBNqiBNtSBNtiBNuCBNuSBNwSBNwiBNxCBNxSBNxiBN0CBN0SBN0yBN1CBN1SBN1iBN5iBN5yBN6SBN6iBN7CBN9yBN+CBN+iBNASFNAiFNBCFNDCFNDSFNDyFNECFNGiFNGyFNHSFNHiFNHyFNICFNLSFNLiFNMCFNMSFNMiFNPiFNPyFNQSFNQyFNTCFNTSFNTyFNUCFNUSFNUiFNXyFNYCFNYiFNYyFNZCFNZSFNciFNcyFNdSFNdiFNfiFNfyFNgSFNgiFNgyFNhCFNhSFNhiFNhyFNkyFNlCFNliFNlyFNmCFNmSFNqSFNqiFNrCFNrSFNryFNsCFNuiFNuyFNvSFNxCFNxSFNxyFNyCFN0CFN0SFN0yFN1CFN1SFN1iFN4yFN5CFN5iFN7iFN7yFN8iFN8yFN9CFN9SFNBSJNBiJNCCJNCSJNCyJNGCJNGSJNGyJNIyJNJCJNJiJNJyJNLyJNMCJNMiJNMyJNNCJNPSJNPiJNQCJNQSJNQiJNTSJNTiJNUCJNUSJNUiJNXSJNXiJNYCJNaCJNaSJNayJNcyJNdCJNdiJNdyJNeCJNeSJNeiJNeyJNfCJNhyJNiCJNiiJNiyJNjCJNjSJNmiJNmyJNnSJNnyJNqCJNqSJNqyJNrCJNrSJNriJNviJNvyJNwSJNwyJNzCJNzSJNzyJN0CJN0SJN0iJN3yJN4CJN4iJN6iJN6yJN7SJN9CJN9SJN9yJN+CJN+SJNBSNNBiNNDCNNDSNNEyNNFCNNFiNNFyNNGCNNGiNNKyNNLCNNLiNNLyNNMCNNMSNNPiNNPyNNRSNNRiNNSCNNSSNNSiNNSyNNWCNNWSNNWyNNXSNNZiNNZyNNaSNNaiNNayNNdSNNdiNNeCNNeSNNeiNNeyNNiCNNiSNNiyNNjCNNjSNNjyNNoCNNoSNNoyNNpCNNpSNNryNNsCNNsiNNsyNNtSNNtiNNwCNNwSNNwyNNxCNNxSNNxiNN0yNN1CNN1iNN1yNN3yNN4CNN4iNN4yNN5CNN5SNN8iNN8yNN9SNN/SNN/iNNACRNASRNAiRNDCRNDSRNDyRNECRNESRNHSRNHiRNICRNISRNIiRNLiRNLyRNMSRNMiRNMyRNNCRNQSRNQiRNRCRNRSRNRyRNUiRNUyRNVSRNViRNVyRNYSRNYiRNZCRNZiRNbyRNcCRNciRNcyRNdCRNdSRNgiRNgyRNhSRNhiRNhyRNiSRNmiRNmyRNnSRNpCRNpSRNpyRNriRNryRNtSRNtiRNuCRNuSRNuiRNwyRNxCRNxiRNxyRNyCRNyiRN2yRN3CRN3iRN3yRN4CRN4iRN8yRN9CRN9iRN9yRN+CRN+SRN+iRN+yRN/CRNByVNCCVNCiVNCyVNDCVNDSVNGiVNGyVNHSVNHiVNHyVNICVNLSVNLiVNMCVNMiVNOyVNPCVNPiVNRSVNRiVNSCVNSSVNUSVNUiVNVCVNVSVNXSVNXiVNZCVNZSVNZyVNaCVNaSVNaiVNdyVNeCVNeiVNeyVNfCVNhSVNhiVNiCVNiiVNkyVNlCVNliVNlyVNmCVNoiVNoyVNpSVNpiVNpyVNsiVNsyVNtSVNtiVNtyVNuCVNxSVNxiVNyCVNzyVN0CVN0iVN0yVN1CVN3yVN4CVN4iVN6iVN6yVN7SVN7iVN9iVN9yVN+SVN+iVN+yVNBiZNByZNCSZNCiZNCyZNDSZNHiZNHyZNISZNIiZNIyZNLiZNLyZNMSZNOCZNOSZNOyZNPCZNPSZNSCZNSSZNSyZNTCZNTSZNTiZNWyZNXCZNXiZNXyZNYCZNYSZNcSZNciZNdCZNdSZNdiZNgCZNgSZNgyZNiiZNiyZNjSZNjiZNjyZNmCZNmSZNnyZNoCZNoiZNqiZNqyZNrSZNriZNtiZNtyZNuSZNuiZNuyZNvSZNziZNzyZN0SZN0iZN0yZN1CZN4SZN4iZN5CZN5SZN5yZN6CZN8iZN8yZN9SZN9iZN9yZN+CZNBSdNBidNCCdNDydNECdNEidNEydNFCdNFSdNJSdNJidNKCdNKSdNKidNKydNOCdNOSdNOydNPCdNPidNPydNSSdNSidNTCdNTSdNTidNTydNXCdNXSdNYydNZCdNaidNaydNbSdNbidNbydNcCdNgCdNgSdNgydNiydNjCdNjidNjydNmSdNmidNnCdNnSdNnidNnydNrCdNrSdNsydNtCdNtidNtydNuCdNwSdNwidNxCdNxSdNxidNyCdN2SdN2idN3CdN4ydN5CdN5idN7SdN7idN8CdN8SdN8idN9CdNBShNBihNCChNCShNCihNCyhNDChNDShNDihNGihNGyhNHShNJShNJihNKChNKShNKyhNLChNNihNNyhNOShNOihNQihNQyhNRShNRihNRyhNSChNVShNVihNWChNYChNYShNYyhNayhNbChNbihNcChNeShNeihNfChNfShNfihNiChNiShNiyhNjChNlihNlyhNmShNmihNmyhNnChNrChNrShNryhNsChNsShNsihNwihNwyhNxShNxihNxyhN0ihN0yhN1ShN1ihN1yhN2ChN5ShN5ihN6ChN6ShN6ihN6yhN+yhN/ChN/ihNAClNCSlNCilNDClNDSlNDylNEClNGilNGylNHSlNHilNHylNKSlNKilNLClNLSlNLilNLylNPClNPSlNPylNRylNSClNTilNTylNUSlNUilNUylNVClNYSlNYilNZClNbClNbSlNbylNcClNcSlNeylNfClNfilNfylNhylNiClNiilNiylNjClNlilNlylNmSlNmilNmylNnClNqSlNqilNrClNrSlNrilNsClNwSlNwilNxClNxSlNxilN0SlN0ilN1ClN1SlN1ilN1ylN5ClN5SlN5ylN6ClN6SlN6ilN9ylN+ClN+ilN+ylN/ClN/SlNCipNCypNDSpNDipNDypNGypNHCpNHipNHypNKSpNKipNLCpNLSpNNSpNNipNOCpNOSpNOipNQypNRCpNRipNRypNSCpNSSpNSipNSypNTCpNVypNWCpNWipNWypNXCpNXSpNXipNXypNYCpNaypNbCpNbipNbypNcCpNcSpNfipNfypNgSpNgipNgypNjCpNjSpNjypNkCpNmCpNmSpNmypNnCpNnSpNqCpNqSpNqypNsypNtCpNtipNtypNuCpNxCpNxSpNxypNyCpNySpNyipNyypNzCpNzSpN2CpN2SpN2ypN3CpN3SpN3ipN3ypN4CpN4SpN7SpN7ipN8CpN8SpN+ypN/CpN/ipN/ypNACtNAitNEytNFCtNFitNFytNGCtNGStNKStNKitNMCtNMStNNytNOCtNOitNQStNQitNRCtNTCtNTStNTytNUCtNWitNWytNXStNXitNXytNaytNbCtNbitNbytNcCtNcStNgStNgitNhCtNhStNjytNkCtNkitNkytNnStNnitNoCtNqCtNqStNqytNsytNtCtNtitNtytNuCtNuitNyytNzCtNzitNzytN0CtN0StN3itN3ytN4StN4itN5CtN5StN7ytN8CtN8itN8ytN9CtN9StNAixNAyxNBSxNDSxNDixNECxNESxNEixNFCxNJSxNJixNKCxNKSxNKyxNLCxNNixNNyxNOSxNOixNOyxNPCxNPSxNPixNPyxNSyxNTCxNTixNTyxNUCxNUSxNXixNXyxNYSxNYixNYyxNZCxNdCxNdSxNeyxNfCxNfixNfyxNiSxNiixNjCxNlCxNlSxNlyxNmCxNmSxNmixNqixNqyxNrSxNrixNryxNsCxNsSxNsixNsyxNvixNvyxNwSxNwixNwyxNxCxNxSxNxixNxyxN0ixN0yxN1SxN1ixN1yxN4ixN4yxN5SxN7SxN7ixN8CxN8SxN8ixN8yxlKE0DLU0ELU0GLU0HLU0ILU0KLU0bLU0cLU0eLU0mLU0nLU0pLU0qLU0sLU0tLU03LU04LU06LU07LU08LU09LU1NLU1OLU1QLU1RLU1SLU1TLU1gLU1hLU1jLU1kLU1lLU1mLU1zLU10LU12LU13LU1/LU2ALU2CLU2DLU2ELU2OLU2PLU2RLU2SLU2ULU2VLU2fLU2gLU2iLU2qLU2rLU2tLU2uLU2vLU2wLU29LU2+LU3ALU3BLU3CLU3ELU3VLU3WLU3YLU3ZLU3aLU3lLU3mLU3oLU3pLU3qLU3rLU34LU35LU37LU38LU39LU0HLk0ILk0KLk0MLk0VLk0WLk0YLk0fLk0gLk0mLk0nLk0pLk0qLk0rLk0sLk05Lk06Lk08Lk09Lk1FLk1GLk1ILk1PLk1QLk1SLk1TLk1ULk1VLk1lLk1mLk1oLk1pLk1qLk1rLk14Lk15Lk17Lk18Lk19Lk2ILk2JLk2LLk2SLk2TLk2VLk2WLk2gLk2hLk2jLk2kLk2lLk2mLk2nLk2oLk2pLk20Lk21Lk23Lk24Lk25Lk3FLk3GLk3ILk3JLk3KLk3LLk3YLk3ZLk3bLk3cLk3dLk3eLk3rLk3sLk3uLk3vLk3wLk3xLk3yLk3zLk30Lk0AL00BL00DL00EL00ML00NL00PL00QL00SL00TL00dL00eL00gL00hL00iL00jL00zL000L002L003L005L006L01EL01FL01HL01IL01JL01UL01VL01XL01YL01ZL01jL01kL01mL01nL01oL01pL01qL01rL01sL013L014L016L017L02FL02GL02JL02KL02LL02ML2VHP/4UeuAAAABdcioIAAAoTZ0NTaANTaINTaUNTaYNTaoNTa0NTa4NTa8NTbENTbQNTbYNTbkNTboNTbsNTb0NTcANTcMNTcYNTckNTcwNTdQNTdcNTdgNTdkNTdoNTdwNTd8NTeENTeMNTeYNTecNTegNTekNTewNTe8NTfANTfENTfINTfQNTfcNTfgNTfkNTfoNTfwNTf8NTQIOTQUOTQcOTQoOTREOTRUOTRkOTRwOTR0OTR4OTSQOTScOTSgOTSoOTSwOTS8OTTEOTTQOTTUOTTYOTTcOTTkOTTwOTT0OTUEOTUQOTUYOTUkOTUoOTUsOTUwOTU4OTVEOTVIOTVMOTVQOTVYOTVkOTVsOTV4OTV8OTWAOTWQOTWcOTWgOTWkOTWoOTWwOTW8OTXEOTXQOTXUOTXYOTXcOTXkOTXwOTX8OTYIOTYMOTYQOTYgOTYsOTYwOTY0OTY8OTZIOTZMOTZgOTZsOTZwOTZ0OTZ4OTaAOTaMOTaYOTakOTaoOTasOTa8OTbIOTbMOTbQOTbYOTbkOTboOTbsOTbwOTb4OTcEOTcIOTccOTcoOTcsOTcwOTc4OTdEOTdMOTdcOTdoOTdsOTdwOTd4OTeEOTeIOTeYOTekOTeoOTesOTfEOTfQOTfwOTf8OTQAPTQEPTQMPTQYPTQcPTQgPTQoPTQ0PTQ4PTQ8PTRAPTRIPTRUPTRYPTRcPTRsPTR4PTSAPTSMPTSUPTSgPTSkPTSoPTTAPTTMPTTYPTTkPTToPTTsPTT0PTUAPTUEPTUIPTUQPTUcPTUkPTUwPTU4PTVAPTVMPTVUPTVcPTVoPTVsPTVwPTWIPTWUPTWcPTWoPTWsPTWwPTXIPTXUPTXYPTXcPTXkPTXwPTX8PTYIPTYMPTYQPTYoPTY0PTY4PTY8PTZUPTZgPTZkPTZoPTZsPTZ4PTaEPTaoPTa0PTbAPTbMPTbQPTbkPTbwPTb0PTb4PTcQPTccPTcgPTckPTcsPTc4PTdEPTdQPTdUPTdkPTdwPTeEPTeQPTeUPTeYPTecPTekPTewPTfMPTfYPTfcPTfgPTfkPTfsPTf4PTQEQTQQQTQUQTQYQTQcQTQoQTQ0QTQ4QTQ8QTRAQTRIQTRUQTRoQTR0QTR4QTR8QTSAQTSIQTSUQTSYQTScQTSgQTSoQTS4QTTEQTTIQTTMQTTkQTTwQTT8QTUIQTUcQTUoQTVMQTVYQTVkQTVwQTV4QTWEQTWIQTWMQTWQQTWYQTWkQTWwQTW8QTXAQTXEQTXIQTXUQTXgQTYEQTYQQTYcQTYoQTZEQTZQQTZUQTZYQTZoQTZ0QTZ4QTZ8QTaEQTaQQTaUQTaYQTacQTakQTawQTa8QTbIQTbMQTbQQTbgQTbsQTbwQTb0QTcEQTcQQTckQTcwQTdQQTdcQTdgQTdkQTdoQTd0QTeAQTeEQTeIQTeQQTecQTegQTekQTeoQTewQTe8QTfAQTfEQTfIQTfUQTfgQTf0QTQARTQcRTQoRTQsRTQwRTRARTRMRTRQRTRURTRYRTRgRTRsRTR4RTSIRTSURTSYRTScRTSgRTSoRTS0RTTIRTTURTTYRTTcRTTgRTTsRTT4RTT8RTUARTUQRTUcRTUgRTUkRTU0RTVARTVERTVIRTVMRTVURTVgRTVoRTV0RTV4RTV8RTWERTWQRTWURTWYRTWcRTWkRTWwRTW0RTW4RTW8RTXERTXQRTXURTXYRTXcRTXkRTXwRTX0RTYIRTYURTYgRTYsRTYwRTZARTZMRTZQRTZURTZcRTZoRTaIRTaURTa0RTbARTbERTbMRTbURTbgRTbkRTboRTbwRTb8RTcARTcERTcURTcgRTckRTcoRTcsRTc0RTdARTdMRTdYRTdcRTdgRTdkRTdwRTd8RTeIRTeURTe4RTfERTfIRTfMRTfQRTfcRTfsRTf4RTf8RTQASTQQSTQgSTQsSTQwSTQ0STRMSTRYSTRcSTRwSTR8STSASTSUSTSgSTSkSTSoSTSsSTS0STTASTTMSTTYSTTgSTTsSTT0STUASTUMSTUYSTUkSTUwSTU0STU4STVQSTVcSTVgSTVkSTVoSTVwSTV8STWYSTWkSTWoSTWsSTWwSTW4STXESTXQSTXcSTXgSTXwSTX8STYYSTYkSTZESTZQSTZYSTZgSTZsSTZwSTZ0STaMSTacSTaoSTa8STbISTbUSTbgSTbkSTboSTcASTcMSTcsSTc4STc8STdASTdISTdUSTdoSTd0STeASTeMSTeQSTeUSTeYSTegSTesSTewSTe0STfMSTfYSTfkSTfwSTQMTTQYTTQsTTQ4TTQ8TTRATTRETTRMTTRYTTRcTTRkTTRsTTR4TTR8TTSMTTSYTTSgTTSsTTS0TTTATTTETTTITTTQTTTcTTTgTTTkTTToTTTwTTT8TTUETTUQTTUUTTUYTTUcTTUkTTUwTTU0TTU8TTVETTVQTTVUTTVYTTVwTTV8TTWETTWQTTWsTTW8TTXITTXMTTXQTTXUTTXcTTXoTTX8TTYITTYMTTYQTTYYTTYkTTYoTTY4TTZETTZITTZMTTZUTTZgTTZkTTZoTTZwTTZ8TTaATTaUTTagTTa0TTbATTbETTbITTbMTTbUTTbgTTbkTTb4TTcETTcITTcYTTckTTcoTTcsTTcwTTc4TTdETTdQTTdcTTdwTTd8TTeITTeUTTeYTTecTTegTTesTTe4TTfUTTfgTTfkTTfsTTf0TTQAUTQEUTQYUTQkUTQ4UTQ8UTREUTRMUTRUUTSIUTSMUTSUUTScUTSkUTTYUTTcUTTkUTTsUTT0UZUdAAMzMwAAAAF1yKwgAAChNChRNHhRNMhRlRz/4AAAAAAAAXXIsCAAAKEtkS5ZLuk3bAU1MAk0bA02vA014BU0OBk0dBk1YBk1mBk39Bk0+B01jB03dCE0+CU1WCU0xCk0UC01xC01zDE3cDE0OFU1AFU1kFU38FU2GFk33Fk3EF038F01nGE11GE1hGk22Gk3FGk0AG02jG03kG00JHE0jHE2EHU3mHU3+HU0oHk0zHk2mH00CIE0FIU1CIU2IIU0cIk1sIk2eIk3CIk1cI032I01lJE0xJU2JJU3jJU0PKE0eKE1ZKE1kKE1vKE3/KE1AKU1lKU3iKk2sK01ALE0fLU2jLU0LLk31LmVHP/dcKQAAAABdci0IAAAoTeANTX0OTTQPTU0PTVQPTagPTVEQTVcQTX8QTYUQTa0QTRwRTYYRTeARTewRTUcSTZUSTfcSTeATTQ0UTRAUTRIUTRQUTSEUTSQUTSYUTSgUTTUUTTgUTToUTTwUTU0UTU4UTU8UTVAUTVEUTVIUTVMUTVQUTVUUTVYUTVcUTVgUTVkUTVoUTVsUTVwUTV0UTV4UTV8UTWAUTWEUTWIUTWMUTWQUTWUUTWYUTWcUTWgUTWkUTWoUTWsUTWwUTW0UTW4UTW8UTXAUTXEUTXIUTXMUTXQUTXUUTXYUTXcUTXgUTXkUTXoUTXsUTXwUTX0UTX4UTX8UTYAUTYEUTYIUTYMUTYQUTYUUTYYUTYcUTYgUTYkUTYoUTYsUTYwUTY0UTY4UTY8UTZAUTZEUTZIUTZMUTZQUTZUUTZYUTZcUTZgUTZkUTZoUTZsUTZwUTZ0UTZ4UTZ8UTaAUTaEUTaIUTaMUTaQUTaUUZUc/+cKPYAAAAF1yLggAAChNng1Now1Nqw1Nsg1Ntw1Nvg1NxA1Nyg1NzQ1N1Q1N3Q1N5A1N7Q1N9Q1N/Q1NAw5NCA5NCw5NEg5NFg5NGg5NIA5NJQ5NLQ5NMg5NOg5NQg5NRw5NTw5NVw5NXA5NZQ5NbQ5Ncg5Neg5NgA5NiQ5NkA5NlA5NmQ5NoQ5Npw5NsA5Ntw5Nvw5Nww5NyA5Nzw5N1A5N2A5N3w5N5w5N7Q5N8g5N9Q5N/Q5NBA9NCw9NEw9NHA9NIQ9NJg9NLA9NMQ9NNw9NPg9NRQ9NSg9NUQ9NWA9NXg9NYw9NaA9Nbg9Ncw9Neg9NgA9Nhg9Niw9NkQ9Nlg9Nnw9Nog9Npw9Nqw9NsQ9NtQ9Nug9NwA9NxQ9NzA9N0g9N2g9N3Q9N4g9N6g9N7Q9N9A9N/A9NAhBNCxBNExBNFhBNGxBNIxBNKxBNLxBNNRBNOhBNQBBNQxBNSBBNSxBNUBBNVBBNWhBNXxBNZxBNbRBNdhBNeRBNfhBNghBNiBBNixBNkhBNmxBNohBNqhBNsBBNuRBNwhBNxRBNyhBNzRBN1RBN3hBN5RBN7RBN9hBN+RBN/hBNARFNCBFNERFNGRFNHxFNIxFNKxFNLhFNMxFNPBFNRRFNThFNVhFNWxFNYhFNahFNchFNehFNfhFNgxFNiRFNkRFNmBFNmxFNoxFNphFNrhFNthFNvRFNxhFNzhFN1BFN3RFN4xFN5hFN6xFN7xFN+BFN/BFNBRJNCRJNDxJNFBJNGBJNHRJNIRJNJhJNLhJNNBJNORJNPhJNRBJNShJNUBJNVRJNXRJNYBJNZxJNbxJNdRJNfRJNgBJNhxJNihJNkhJNmRJNnxJNpBJNqBJNqxJNsBJNthJNvBJNwRJNxBJNzBJN0xJN1hJN2xJN4RJN6RJN7xJN9BJN+hJN/RJNBBNNBxNNDBNNFBNNHBNNJBNNKRNNLhNNNRNNPRNNQhNNShNNUhNNWBNNXRNNYhNNZRNNbBNNcBNNeBNNexNNgBNNhxNNjxNNlhNNnRNNoRNNphNNqRNNrhNNthNNuhNNvxNNxxNNzxNN1RNN2BNN3RNN4xNN7BNN7xNN9hNN/hNNAhRNFxRNGhRNKxRNLhRNQRRNQhRNRRRNSBRlRz/jMzNAAAAAXXIvCAAAKE1JFE1KFE1LFE1MFGVHP/yDEmAAAABdcjAIAAAoSwZLWUvbTQ0ETXwETeUETT4FTW0FTecFTaIJTQgKTYYKTd0KTXwLTVkMTawUTb4UTQMVTYUVTdIVTcYYTTIZTZ0ZTfEZTSAaTY8aTT4eTZweTRYfTW0fTesgTechTQoiTWEiTeMiTUYkTaMmTYQnTawqTUUrTaErTQYsTY0sTeYsZUc//FHrgAAAAF1yMQgAAChNAgRNXARNqAhNTAlNwQ1Nxw1NAA5NKQ5NpA5NfQ9Nrg9Nzw9N/w9NPRBNahBNshFN0RFNMRJNQRJNchJNsxJN3hJNGBNNThNN0hNN+hNNuxhNFRlNSx1N9B1NMiZNhCZNCSdN5ydlRz/3rhSAAAAAXXIyCAAAKEsDSxZLHUsgSyFLKUs3S0dLV0tiS21LgUuUS6JLuEvGS9lL5EvuS/JL80v9TQQBTQsBTSMBTTYBTT0BTVABTVoBTV4BTV8BTWkBTXwBTYABTY0BTZEBTZ4BTa8BTb8BTcYBTdkBTeQBTe4BTfIBTf8BTQMCTRACTSMCTTsCTT8CTUACTUoCTVgCTWsCTW8CTXwCTYYCTZACTZcCTaUCTakCTaoCTbQCTcwCTeACTfMCTQYDTRkDTScDTS4DTTgDTT8DTUYDTVADTV4DTWIDTWMDTW0DTX0DTZADTZoDTa0DTbsDTcUDTdUDTe0DTQAETQoETRsETTMETUkETU0ETVoETWQETWgETWkETXMETXoETYUETYkETYoETZQETawETb8ETdAETeMETe4ETQQFTRcFTSgFTTsFTUwFTVMFTWsFTXYFTYEFTZQFTawFTb0FTdUFTeUFTfAFTQYGTRsGTSYGTTcGTToGTTsGTUMGTVYGTWQGTW8GTXkGTX0GTX4GTYgGTYsGTZYGTawGTcIGTdIGTeUGTfsGTQkHTRoHTR4HTR8HTSkHTTwHTUcHTU4HTWEHTWwHTXAHTXEHTXsHTX4HTYkHTY0HTY4HTZgHTasHTcMHTdYHTekHTfwHTQ8ITRMITSAITSMITS4ITTEITTIITToITUgITVwITW8ITYIITZAITZMITZQITZwITaYITbAITbQITcEITdUITeoITe0ITfgITfsITQYJTR4JTS4JTTEJTTwJTUoJTVQJTV8JTWMJTXAJTYgJTYsJTYwJTZQJTZcJTZgJTaAJTasJTa4JTbkJTc8JTeIJTfMJTQYKTREKTSkKTT4KTVIKTWUKTXYKTX0KTYQKTY8KTaUKTbkKTc0KTdsKTeYKTfwKTRILTR0LTS4LTTELTTwLTVALTWMLTWYLTWcLTW8LTXoLTYULTY8LTaILTboLTc0LTeALTfYLTfkLTQQMTQsMTRIMTSUMTSgMTSkMTTEMTTUMTTYMTUAMTVYMTWcMTXEMTXwMTX8MTYoMTZ0MTaEMTa4MTcQMTdQMTekMTewMTe0MTfUMTQYNTRwNTS0NTT0NTUENTUINTUwNTV8NTXANTYYNTYcNTakUTbwUTccUTcoUTcsUTdMUTeEUTfEUTQEVTQwVTRcVTSsVTT4VTUwVTWIVTXAVTYMVTY4VTZgVTZwVTakVTbAVTbcVTc8VTeAVTecVTfoVTQUWTQkWTQoWTRQWTScWTSsWTTgWTTwWTUkWTVoWTWoWTXEWTYQWTY8WTZkWTbEWTbUWTcIWTdUWTdkWTeYWTeoWTesWTfUWTQMXTRYXTRoXTScXTTEXTTsXTUIXTVAXTVQXTVUXTV8XTXcXTYsXTZ4XTaIXTa8XTcIXTdAXTdcXTdoXTdsXTeMXTeoXTfoXTQgYTRYYTRoYTRsYTSUYTTUYTUgYTVIYTWUYTXMYTYEYTZEYTakYTbkYTcMYTdQYTewYTQIZTQYZTRMZTR0ZTSAZTSEZTSkZTTAZTTsZTT8ZTUwZTWQZTXcZTYgZTZsZTaYZTbwZTcoZTdsZTe4ZTf8ZTQYaTR4aTSkaTTAaTTQaTUEaTVkaTW4aTYYaTY0aTZgaTa4aTcMaTc4aTd8aTeIaTeMaTesaTf4aTQwbTRMbTRYbTRcbTR8bTSMbTSQbTS4bTTEbTTwbTVIbTWgbTXgbTYsbTaEbTa8bTcAbTcQbTcUbTc8bTeIbTe0bTfQbTQccTRIcTRYcTRccTSEcTSwcTTAcTTEcTTscTU4cTWYcTXkcTYwcTZ8cTbIcTbYcTcMcTcYcTdEcTdQcTdUcTd0cTescTf8cTRIdTSUdTTMdTTYdTTcdTT8dTUkdTVMdTWkdTXwdTZEdTZQdTZ8dTaIdTaMdTasdTcMdTdYdTdkdTeQdTfIdTfwdTQceTQseTRgeTSYeTTEeTTweTUceTUoeTVUeTVgeTWMeTXYeTYceTZoeTaUeTb0eTc4eTeIeTfUeTQYfTQ0fTRQfTR8fTTUfTUkfTV0fTWsfTXYfTYwfTaQfTa8fTcAfTcMfTc4fTeEfTfQfTfcfTfgfTQAgTQsgTSMgTS0gTUAgTVggTWIgTXUgTYsgTY4gTZkgTaAgTacgTbcgTbogTbsgTcMgTccgTcggTdIgTeggTfkgTQMhTQ4hTREhTRwhTS8hTTMhTUAhTU4hTWEhTXQhTXchTXghTYAhTZUhTashTbwhTcYhTckhTcohTdIhTeUhTfAhTfEhTQciTRoiTSUiTSgiTSkiTTEiTT8iTU8iTV8iTWoiTXUiTYkiTZwiTaoiTcAiTc4iTeEiTewiTfYiTfoiTQcjTQ4jTRUjTS0jTUAjTUcjTVojTWgjTWwjTW0jTXcjTYojTaIjTaYjTacjTbEjTcIjTdUjTdgjTdkjTeEjTfQjTf8jTQMkTQQkTQ4kTRIkTR8kTSMkTTAkTUMkTVQkTVgkTVkkTWMkTXEkTYQkTZwkTaYkTbAkTbckTcUkTd0kTfUkTQklTRwlTS8lTT0lTUclTUolTUslTVMlTVYlTVclTV8lTWYlTXklTYclTZUlTZklTZolTaQlTbQlTcclTdElTeElTewlTe8lTfAlTfglTQgmTSAmTTAmTTomTUomTV0mTXMmTXcmTXgmTYImTYwmTZomTaEmTawmTa8mTbAmTbgmTdAmTeMmTfQmTQcnTREnTScnTTonTUsnTV4nTWUnTWwnTYInTY0nTZAnTZsnTa4nTbUnTcMnTdsnTeUnTe8nTQcoTRwoTScoTTgoTTsoTTwoTUQoTVcoTWIoTW0oTXsoTX8oTYAoTYooTY0oTZgoTa4oTcQoTdQoTecoTf0oTQspTRwpTSApTSEpTSspTT4pTUkpTVApTWMpTW4pTXIpTXMpTX0pTYApTYEpTYkpTY0pTY4pTZgpTaspTcMpTdMpTeYpTfkpTQwqTRAqTR0qTSAqTSsqTS4qTS8qTTcqTUUqTVkqTW0qTYAqTY4qTZEqTZIqTZoqTaoqTbUqTbkqTcYqTdoqTe8qTfIqTf0qTRUrTSsrTTIrTTkrTUMrTU4rTVErTVwrTWArTW0rTYMrTYYrTZErTZQrTZ8rTaorTbUrTc0rTeArTfErTQQsTQ8sTScsTTgsTU0sTWAsTXYsTX0sTYAsTYssTZYsTawsTcAsTdQsTeQsTe8sTQUtTR0tTSgtTTktTU8tTWItTXUtTXgtTXktTYEtTYUtTYYtTZAtTaEtTawtTb8tTdctTectTfotTf4tTf8tTQkuTRcuTSEuTSguTTsuTT4uTT8uTUcuTVEuTWcuTXouTYouTZQuTZcuTaIuTbYuTbouTccuTdouTe0uTQIvTQUvTQYvTQ4vTR8vTTUvTUYvTVYvTVovTVsvTWUvTXkvTXwvTYcvTYgvZUc/+j1woAAAAF1yMwgAAChNpAFNwgRNGgVNrwVNLAZNDAdN5QlNawpNIwtN+wxNIg1NYg1NnA1NoQ1NqQ1NsA1NtQ1NvA1Nwg1NyA1N0w1N2w1N4g1N6g1N6w1N8w1N+w1NAQ5NBg5NDA5NDw5NEA5NFA5NGA5NHw5NIQ5NIg5NIw5NKw5NMA5NOA5NQA5NRQ5NTQ5NVQ5NWg5NYw5Naw5NcA5NeA5Nfg5Nhw5Njg5Nlg5Nlw5Nnw5NpQ5Nrg5NtQ5NvQ5NxQ5Nxg5NzQ5N0g5N1g5N3Q5N5Q5N7A5N7g5N7w5N8A5N+w5NAg9NCQ9NEQ9NGg9NHw9NJA9NKw9NLQ9NLg9NLw9NNQ9NPA9NQw9NSA9NTw9NVg9NXQ9NXw9NYA9NYQ9NZg9NbQ9Nbw9NcA9NcQ9NeA9Nfg9NhQ9Nhw9NiA9NiQ9NkA9Nkg9Nkw9NlA9NnA9NnQ9NqQ9Nrw9Ntw9NuA9Nvw9NwQ9Nwg9Nww9Nyg9N0A9N2A9N3w9N4A9N6A9N7g9N8Q9N8g9N+g9NABBNCBBNCRBNERBNGBBNGRBNIRBNKRBNLRBNNBBNNhBNNxBNOBBNPhBNRRBNRhBNUhBNWBBNXRBNZRBNaxBNcxBNdBBNgBBNhhBNjBBNjxBNkBBNmRBNoBBNqBBNrhBNtxBNwBBNxxBNyBBN0xBN2xBN3BBN4xBN6xBN8xBN9BBN+xBN/BBNAhFNBRFNBhFNDxFNFxFNHRFNIRFNKRFNMBFNMRFNORFNOhFNQxFNTBFNVBFNWRFNYBFNaBFNcBFNeBFNgBFNgRFNhxFNjxFNlhFNoRFNrBFNtBFNuxFNxBFNzBFN0hFN2hFN2xFN4RFN7RFN9RFN9hFN+hFNAxJNBxJNDhJNEBJNERJNEhJNGhJNGxJNIxJNJBJNLBJNMhJNNxJNPBJNQhJNSBJNTxJNURJNUhJNUxJNWxJNYRJNZBJNZRJNbRJNcxJNexJNgRJNhBJNhRJNkBJNlxJNnhJNoBJNoRJNohJNphJNrRJNrhJNtBJNuxJNvRJNvhJNvxJNyhJN0RJN2BJN2RJN3xJN5xJN7hJN8BJN8RJN8hJN+BJN/hJNARNNAhNNCRNNChNNEhNNGhNNIhNNJxNNLBNNMxNNOxNNQBNNSBNNUBNNVxNNWRNNWhNNWxNNYBNNZhNNaRNNahNNbhNNdhNNfRNNfhNNhRNNjRNNlBNNmxNNoxNNpBNNqxNNrBNNtBNNvBNNvRNNxRNNzRNN0xNN2hNN2xNN4RNN6RNN6hNN8BNN8xNN9BNN/BNNBBRNBRRNFhRNGRRNKhRNLRRNLxRNPhRNQBRNRBRNRhRNRxRNTxZNehlNzRlN1BpNtRtNeR5NwB5N+x5NtR9NsSFNtCNN5iZNPSdNLShNESlN4ytNKixNKy1Nky1NES9NOC9lRz/2uFHgAAAAXXI0CAAAKE2fDU2kDU2nDU2oDU2sDU2zDU24DU2/DU3FDU3LDU3WDU3eDU3lDU3uDU32DU3+DU0EDk0JDk0TDk0XDk0bDk0mDk0uDk0zDk07Dk0+Dk0/Dk1DDk1IDk1QDk1YDk1dDk1hDk1iDk1mDk1uDk1zDk17Dk2BDk2FDk2GDk2KDk2RDk2VDk2aDk2iDk2oDk2sDk2tDk2xDk24Dk3ADk3EDk3JDk3QDk3VDk3ZDk3gDk3jDk3kDk3oDk3zDk3+Dk0FD00MD00UD00YD00ZD00dD00iD00nD00yD004D00/D01GD01LD01SD01ZD01kD01pD010D017D02BD02MD02XD02gD02sD02yD022D027D03GD03ND03TD03WD03XD03bD03eD03jD03rD031D039D00DEE0MEE0UEE0XEE0cEE0kEE0sEE0wEE07EE1BEE1EEE1JEE1VEE1bEE1gEE1oEE1uEE13EE2DEE2JEE2TEE2XEE2YEE2cEE2jEE2rEE2xEE21EE22EE26EE2+EE2/EE3DEE3GEE3LEE3WEE3fEE3mEE3uEE33EE36EE3/EE0JEU0NEU0OEU0SEU0aEU0gEU0kEU0sEU0vEU00EU09EU1BEU1CEU1GEU1KEU1LEU1PEU1XEU1cEU1jEU1rEU1zEU17EU1/EU2EEU2KEU2NEU2OEU2SEU2ZEU2kEU2vEU23EU2+EU3CEU3DEU3HEU3PEU3VEU3eEU3kEU3wEU35EU39EU0BEk0CEk0GEk0KEk0VEk0ZEk0eEk0iEk0nEk0vEk01Ek06Ek0/Ek1FEk1LEk1WEk1eEk1oEk1wEk12Ek15Ek16Ek1+Ek2IEk2TEk2aEk2lEk2pEk2sEk2xEk23Ek3CEk3NEk3UEk3XEk3cEk3iEk3qEk31Ek37Ek0FE00IE00NE00VE00dE00gE00hE00lE00qE00vE002E00+E01DE01LE01TE01eE01jE01tE01xE015E018E02BE02IE02LE02ME02QE02XE02eE02iE02nE02qE02vE023E027E03AE03DE03EE03IE03QE03WE03ZE03eE03kE03tE033E03/E00DFE0IFE0LFE0MFE0YFE0bFE0fFE0gFE0sFE0zFE00FE1DFGVHP/wo9cAAAABdcjUIAAAoTc4NTc8NTdANTdENTdINTQ0OTQ4OTfYOTfcOTfgOTfkOTfoOTaMPTaQPTaUPTaYPTe8PTfAPTUwQTU0QTU4QTU8QTXoQTXsQTXwQTX0QTY0QTY4QTc4QTc8QTdAQTdEQTdIQTQMRTQQRTZwRTZ0RTZ4RTZ8RTaARTacRTagRTakRTaoRTasRTecRTegRTekRTeoRTWISTWMSTYISTYMSTYsSTYwSTY0STY4STY8STcUSTcYSTccSTcgSTckSTf8STQATTWcTTWgTTfETTfITTQcUTRwUTR0UTTAUTTEUTT8UZXWHVQpjb29yZEluZGV4cjYIAABdcjcIAAAoSwBNnA2GcjgIAABLAE2xBoZyOQgAAE27BktZhnI6CAAASwBNXg2GcjsIAABLAE2XDYZyPAgAAGVVC2xhYmVsT2Zmc2V0cj0IAABNmy9OfYdVEm1pbmltdW1MYWJlbFJhZGl1c3I+CAAATZsvRwAAAAAAAAAAfYdVCGRyYXdNb2Rlcj8IAABNmy9LAn1yQAgAAEsBTl1yQQgAAE1JFEsEhnJCCAAAYYZzh1UIb3B0aW9uYWxyQwgAAH1yRAgAAChVDHNlcmlhbE51bWJlcnJFCAAAiIlNmy9LAX1yRggAAChLAl1yRwgAAChLAU2dDU2nFE0FImVLA11ySAgAAChLAk2eDU2oFE0GImVLBF1ySQgAAChLA02fDU2pFE0HImVLBV1ySggAAChLBE2gDU2qFE0IImVLBl1ySwgAAChLBU2hDU2rFE0JImVLB11yTAgAAChLBk2iDU2sFE0KImVLCF1yTQgAAChLB02jDU2tFE0LImVLCV1yTggAAChLCE2kDU2uFE0MImVLCl1yTwgAAChLCU2lDU2vFE0NImVLC11yUAgAAChLCk2mDU2wFE0OImVLDF1yUQgAAChLC02nDU2xFE0PImVLDV1yUggAAChLDE2oDU2yFE0QImVLDl1yUwgAAChLDU2pDU2zFE0RImVLD11yVAgAAChLDk2qDU20FE0SImVLEF1yVQgAAChLD02rDU21FE0TImVLEV1yVggAAChLEE2sDU22FE0UImVLEl1yVwgAAChLEU2tDU23FE0VImVLE11yWAgAAChLEk2uDU24FE0WImVLFF1yWQgAAChLE02vDU25FE0XImVLFV1yWggAAChLFE2wDU26FE0YImVLFl1yWwgAAChLFU2xDU27FE0ZImVLF11yXAgAAChLFk2yDU28FE0aImVLGF1yXQgAAChLF02zDU29FE0bImVLGV1yXggAAChLGE20DU2+FE0cImVLGl1yXwgAAChLGU21DU2/FE0dImVLG11yYAgAAChLGk22DU3AFE0eImVLHF1yYQgAAChLG023DU3BFE0fImVLHV1yYggAAChLHE24DU3CFE0gImVLHl1yYwgAAChLHU25DU3DFE0hImVLH11yZAgAAChLHk26DU3EFE0iImVLIF1yZQgAAChLH027DU3FFE0jImVLIV1yZggAAChLIE28DU3GFE0kImVLIl1yZwgAAChLIU29DU3HFE0lImVLI11yaAgAAChLIk2+DU3IFE0mImVLJF1yaQgAAChLI02/DU3JFE0nImVLJV1yaggAAChLJE3ADU3KFE0oImVLJl1yawgAAChLJU3BDU3LFE0pImVLJ11ybAgAAChLJk3CDU3MFE0qImVLKF1ybQgAAChLJ03DDU3NFE0rImVLKV1ybggAAChLKE3EDU3OFE0sImVLKl1ybwgAAChLKU3FDU3PFE0tImVLK11ycAgAAChLKk3GDU3QFE0uImVLLF1ycQgAAChLK03HDU3RFE0vImVLLV1ycggAAChLLE3IDU3SFE0wImVLLl1ycwgAAChLLU3JDU3TFE0xImVLL11ydAgAAChLLk3KDU3UFE0yImVLMF1ydQgAAChLL03LDU3VFE0zImVLMV1ydggAAChLME3MDU3WFE00ImVLMl1ydwgAAChLMU3NDU3XFE01ImVLM11yeAgAAChLMk3ODU3YFE02ImVLNF1yeQgAAChLM03PDU3ZFE03ImVLNV1yeggAAChLNE3QDU3aFE04ImVLNl1yewgAAChLNU3RDU3bFE05ImVLN11yfAgAAChLNk3SDU3cFE06ImVLOF1yfQgAAChLN03TDU3dFE07ImVLOV1yfggAAChLOE3UDU3eFE08ImVLOl1yfwgAAChLOU3VDU3fFE09ImVLO11ygAgAAChLOk3WDU3gFE0+ImVLPF1ygQgAAChLO03XDU3hFE0/ImVLPV1ygggAAChLPE3YDU3iFE1AImVLPl1ygwgAAChLPU3ZDU3jFE1BImVLP11yhAgAAChLPk3aDU3kFE1CImVLQF1yhQgAAChLP03bDU3lFE1DImVLQV1yhggAAChLQE3cDU3mFE1EImVLQl1yhwgAAChLQU3dDU3nFE1FImVLQ11yiAgAAChLQk3eDU3oFE1GImVLRF1yiQgAAChLQ03fDU3pFE1HImVLRV1yiggAAChLRE3gDU3qFE1IImVLRl1yiwgAAChLRU3hDU3rFE1JImVLR11yjAgAAChLRk3iDU3sFE1KImVLSF1yjQgAAChLR03jDU3tFE1LImVLSV1yjggAAChLSE3kDU3uFE1MImVLSl1yjwgAAChLSU3lDU3vFE1NImVLS11ykAgAAChLSk3mDU3wFE1OImVLTF1ykQgAAChLS03nDU3xFE1PImVLTV1ykggAAChLTE3oDU3yFE1QImVLTl1ykwgAAChLTU3pDU3zFE1RImVLT11ylAgAAChLTk3qDU30FE1SImVLUF1ylQgAAChLT03rDU31FE1TImVLUV1ylggAAChLUE3sDU32FE1UImVLUl1ylwgAAChLUU3tDU33FE1VImVLU11ymAgAAChLUk3uDU34FE1WImVLVF1ymQgAAChLU03vDU35FE1XImVLVV1ymggAAChLVE3wDU36FE1YImVLVl1ymwgAAChLVU3xDU37FE1ZImVLV11ynAgAAChLVk3yDU38FE1aImVLWF1ynQgAAChLV03zDU39FE1bImVLWV1ynggAAChLWE30DU3+FE1cImVLWl1ynwgAAChLWU31DU3/FE1dImVLW11yoAgAAChLWk32DU0AFU1eImVLXF1yoQgAAChLW033DU0BFU1fImVLXV1yoggAAChLXE34DU0CFU1gImVLXl1yowgAAChLXU35DU0DFU1hImVLX11ypAgAAChLXk36DU0EFU1iImVLYF1ypQgAAChLX037DU0FFU1jImVLYV1ypggAAChLYE38DU0GFU1kImVLYl1ypwgAAChLYU39DU0HFU1lImVLY11yqAgAAChLYk3+DU0IFU1mImVLZF1yqQgAAChLY03/DU0JFU1nImVLZV1yqggAAChLZE0ADk0KFU1oImVLZl1yqwgAAChLZU0BDk0LFU1pImVLZ11yrAgAAChLZk0CDk0MFU1qImVLaF1yrQgAAChLZ00DDk0NFU1rImVLaV1yrggAAChLaE0EDk0OFU1sImVLal1yrwgAAChLaU0FDk0PFU1tImVLa11ysAgAAChLak0GDk0QFU1uImVLbF1ysQgAAChLa00HDk0RFU1vImVLbV1ysggAAChLbE0IDk0SFU1wImVLbl1yswgAAChLbU0JDk0TFU1xImVLb11ytAgAAChLbk0KDk0UFU1yImVLcF1ytQgAAChLb00LDk0VFU1zImVLcV1ytggAAChLcE0MDk0WFU10ImVLcl1ytwgAAChLcU0NDk0XFU11ImVLc11yuAgAAChLck0ODk0YFU12ImVLdF1yuQgAAChLc00PDk0ZFU13ImVLdV1yuggAAChLdE0QDk0aFU14ImVLdl1yuwgAAChLdU0RDk0bFU15ImVLd11yvAgAAChLdk0SDk0cFU16ImVLeF1yvQgAAChLd00TDk0dFU17ImVLeV1yvggAAChLeE0UDk0eFU18ImVLel1yvwgAAChLeU0VDk0fFU19ImVLe11ywAgAAChLek0WDk0gFU1+ImVLfF1ywQgAAChLe00XDk0hFU1/ImVLfV1ywggAAChLfE0YDk0iFU2AImVLfl1ywwgAAChLfU0ZDk0jFU2BImVLf11yxAgAAChLfk0aDk0kFU2CImVLgF1yxQgAAChLf00bDk0lFU2DImVLgV1yxggAAChLgE0cDk0mFU2EImVLgl1yxwgAAChLgU0dDk0nFU2FImVLg11yyAgAAChLgk0eDk0oFU2GImVLhF1yyQgAAChLg00fDk0pFU2HImVLhV1yyggAAChLhE0gDk0qFU2IImVLhl1yywgAAChLhU0hDk0rFU2JImVLh11yzAgAAChLhk0iDk0sFU2KImVLiF1yzQgAAChLh00jDk0tFU2LImVLiV1yzggAAChLiE0kDk0uFU2MImVLil1yzwgAAChLiU0lDk0vFU2NImVLi11y0AgAAChLik0mDk0wFU2OImVLjF1y0QgAAChLi00nDk0xFU2PImVLjV1y0ggAAChLjE0oDk0yFU2QImVLjl1y0wgAAChLjU0pDk0zFU2RImVLj11y1AgAAChLjk0qDk00FU2SImVLkF1y1QgAAChLj00rDk01FU2TImVLkV1y1ggAAChLkE0sDk02FU2UImVLkl1y1wgAAChLkU0tDk03FU2VImVLk11y2AgAAChLkk0uDk04FU2WImVLlF1y2QgAAChLk00vDk05FU2XImVLlV1y2ggAAChLlE0wDk06FU2YImVLll1y2wgAAChLlU0xDk07FU2ZImVLl11y3AgAAChLlk0yDk08FU2aImVLmF1y3QgAAChLl00zDk09FU2bImVLmV1y3ggAAChLmE00Dk0+FU2cImVLml1y3wgAAChLmU01Dk0/FU2dImVLm11y4AgAAChLmk02Dk1AFU2eImVLnF1y4QgAAChLm003Dk1BFU2fImVLnV1y4ggAAChLnE04Dk1CFU2gImVLnl1y4wgAAChLnU05Dk1DFU2hImVLn11y5AgAAChLnk06Dk1EFU2iImVLoF1y5QgAAChLn007Dk1FFU2jImVLoV1y5ggAAChLoE08Dk1GFU2kImVLol1y5wgAAChLoU09Dk1HFU2lImVLo11y6AgAAChLok0+Dk1IFU2mImVLpF1y6QgAAChLo00/Dk1JFU2nImVLpV1y6ggAAChLpE1ADk1KFU2oImVLpl1y6wgAAChLpU1BDk1LFU2pImVLp11y7AgAAChLpk1CDk1MFU2qImVLqF1y7QgAAChLp01DDk1NFU2rImVLqV1y7ggAAChLqE1EDk1OFU2sImVLql1y7wgAAChLqU1FDk1PFU2tImVLq11y8AgAAChLqk1GDk1QFU2uImVLrF1y8QgAAChLq01HDk1RFU2vImVLrV1y8ggAAChLrE1IDk1SFU2wImVLrl1y8wgAAChLrU1JDk1TFU2xImVLr11y9AgAAChLrk1KDk1UFU2yImVLsF1y9QgAAChLr01LDk1VFU2zImVLsV1y9ggAAChLsE1MDk1WFU20ImVLsl1y9wgAAChLsU1NDk1XFU21ImVLs11y+AgAAChLsk1ODk1YFU22ImVLtF1y+QgAAChLs01PDk1ZFU23ImVLtV1y+ggAAChLtE1QDk1aFU24ImVLtl1y+wgAAChLtU1RDk1bFU25ImVLt11y/AgAAChLtk1SDk1cFU26ImVLuF1y/QgAAChLt01TDk1dFU27ImVLuV1y/ggAAChLuE1UDk1eFU28ImVLul1y/wgAAChLuU1VDk1fFU29ImVLu11yAAkAAChLuk1WDk1gFU2+ImVLvF1yAQkAAChLu01XDk1hFU2/ImVLvV1yAgkAAChLvE1YDk1iFU3AImVLvl1yAwkAAChLvU1ZDk1jFU3BImVLv11yBAkAAChLvk1aDk1kFU3CImVLwF1yBQkAAChLv01bDk1lFU3DImVLwV1yBgkAAChLwE1cDk1mFU3EImVLwl1yBwkAAChLwU1dDk1nFU3FImVLw11yCAkAAChLwk1eDk1oFU3GImVLxF1yCQkAAChLw01fDk1pFU3HImVLxV1yCgkAAChLxE1gDk1qFU3IImVLxl1yCwkAAChLxU1hDk1rFU3JImVLx11yDAkAAChLxk1iDk1sFU3KImVLyF1yDQkAAChLx01jDk1tFU3LImVLyV1yDgkAAChLyE1kDk1uFU3MImVLyl1yDwkAAChLyU1lDk1vFU3NImVLy11yEAkAAChLyk1mDk1wFU3OImVLzF1yEQkAAChLy01nDk1xFU3PImVLzV1yEgkAAChLzE1oDk1yFU3QImVLzl1yEwkAAChLzU1pDk1zFU3RImVLz11yFAkAAChLzk1qDk10FU3SImVL0F1yFQkAAChLz01rDk11FU3TImVL0V1yFgkAAChL0E1sDk12FU3UImVL0l1yFwkAAChL0U1tDk13FU3VImVL011yGAkAAChL0k1uDk14FU3WImVL1F1yGQkAAChL001vDk15FU3XImVL1V1yGgkAAChL1E1wDk16FU3YImVL1l1yGwkAAChL1U1xDk17FU3ZImVL111yHAkAAChL1k1yDk18FU3aImVL2F1yHQkAAChL101zDk19FU3bImVL2V1yHgkAAChL2E10Dk1+FU3cImVL2l1yHwkAAChL2U11Dk1/FU3dImVL211yIAkAAChL2k12Dk2AFU3eImVL3F1yIQkAAChL2013Dk2BFU3fImVL3V1yIgkAAChL3E14Dk2CFU3gImVL3l1yIwkAAChL3U15Dk2DFU3hImVL311yJAkAAChL3k16Dk2EFU3iImVL4F1yJQkAAChL3017Dk2FFU3jImVL4V1yJgkAAChL4E18Dk2GFU3kImVL4l1yJwkAAChL4U19Dk2HFU3lImVL411yKAkAAChL4k1+Dk2IFU3mImVL5F1yKQkAAChL401/Dk2JFU3nImVL5V1yKgkAAChL5E2ADk2KFU3oImVL5l1yKwkAAChL5U2BDk2LFU3pImVL511yLAkAAChL5k2CDk2MFU3qImVL6F1yLQkAAChL502DDk2NFU3rImVL6V1yLgkAAChL6E2EDk2OFU3sImVL6l1yLwkAAChL6U2FDk2PFU3tImVL611yMAkAAChL6k2GDk2QFU3uImVL7F1yMQkAAChL602HDk2RFU3vImVL7V1yMgkAAChL7E2IDk2SFU3wImVL7l1yMwkAAChL7U2JDk2TFU3xImVL711yNAkAAChL7k2KDk2UFU3yImVL8F1yNQkAAChL702LDk2VFU3zImVL8V1yNgkAAChL8E2MDk2WFU30ImVL8l1yNwkAAChL8U2NDk2XFU31ImVL811yOAkAAChL8k2ODk2YFU32ImVL9F1yOQkAAChL802PDk2ZFU33ImVL9V1yOgkAAChL9E2QDk2aFU34ImVL9l1yOwkAAChL9U2RDk2bFU35ImVL911yPAkAAChL9k2SDk2cFU36ImVL+F1yPQkAAChL902TDk2dFU37ImVL+V1yPgkAAChL+E2UDk2eFU38ImVL+l1yPwkAAChL+U2VDk2fFU39ImVL+11yQAkAAChL+k2WDk2gFU3+ImVL/F1yQQkAAChL+02XDk2hFU3/ImVL/V1yQgkAAChL/E2YDk2iFU0AI2VL/l1yQwkAAChL/U2ZDk2jFU0BI2VL/11yRAkAAChL/k2aDk2kFU0CI2VNAAFdckUJAAAoS/9Nmw5NpRVNAyNlTQEBXXJGCQAAKE0AAU2cDk2mFU0EI2VNAgFdckcJAAAoTQEBTZ0OTacVTQUjZU0DAV1ySAkAAChNAgFNng5NqBVNBiNlTQQBXXJJCQAAKE0DAU2fDk2pFU0HI2VNBQFdckoJAAAoTQQBTaAOTaoVTQgjZU0GAV1ySwkAAChNBQFNoQ5NqxVNCSNlTQcBXXJMCQAAKE0GAU2iDk2sFU0KI2VNCAFdck0JAAAoTQcBTaMOTa0VTQsjZU0JAV1yTgkAAChNCAFNpA5NrhVNDCNlTQoBXXJPCQAAKE0JAU2lDk2vFU0NI2VNCwFdclAJAAAoTQoBTaYOTbAVTQ4jZU0MAV1yUQkAAChNCwFNpw5NsRVNDyNlTQ0BXXJSCQAAKE0MAU2oDk2yFU0QI2VNDgFdclMJAAAoTQ0BTakOTbMVTREjZU0PAV1yVAkAAChNDgFNqg5NtBVNEiNlTRABXXJVCQAAKE0PAU2rDk21FU0TI2VNEQFdclYJAAAoTRABTawOTbYVTRQjZU0SAV1yVwkAAChNEQFNrQ5NtxVNFSNlTRMBXXJYCQAAKE0SAU2uDk24FU0WI2VNFAFdclkJAAAoTRMBTa8OTbkVTRcjZU0VAV1yWgkAAChNFAFNsA5NuhVNGCNlTRYBXXJbCQAAKE0VAU2xDk27FU0ZI2VNFwFdclwJAAAoTRYBTbIOTbwVTRojZU0YAV1yXQkAAChNFwFNsw5NvRVNGyNlTRkBXXJeCQAAKE0YAU20Dk2+FU0cI2VNGgFdcl8JAAAoTRkBTbUOTb8VTR0jZU0bAV1yYAkAAChNGgFNtg5NwBVNHiNlTRwBXXJhCQAAKE0bAU23Dk3BFU0fI2VNHQFdcmIJAAAoTRwBTbgOTcIVTSAjZU0eAV1yYwkAAChNHQFNuQ5NwxVNISNlTR8BXXJkCQAAKE0eAU26Dk3EFU0iI2VNIAFdcmUJAAAoTR8BTbsOTcUVTSMjZU0hAV1yZgkAAChNIAFNvA5NxhVNJCNlTSIBXXJnCQAAKE0hAU29Dk3HFU0lI2VNIwFdcmgJAAAoTSIBTb4OTcgVTSYjZU0kAV1yaQkAAChNIwFNvw5NyRVNJyNlTSUBXXJqCQAAKE0kAU3ADk3KFU0oI2VNJgFdcmsJAAAoTSUBTcEOTcsVTSkjZU0nAV1ybAkAAChNJgFNwg5NzBVNKiNlTSgBXXJtCQAAKE0nAU3DDk3NFU0rI2VNKQFdcm4JAAAoTSgBTcQOTc4VTSwjZU0qAV1ybwkAAChNKQFNxQ5NzxVNLSNlTSsBXXJwCQAAKE0qAU3GDk3QFU0uI2VNLAFdcnEJAAAoTSsBTccOTdEVTS8jZU0tAV1ycgkAAChNLAFNyA5N0hVNMCNlTS4BXXJzCQAAKE0tAU3JDk3TFU0xI2VNLwFdcnQJAAAoTS4BTcoOTdQVTTIjZU0wAV1ydQkAAChNLwFNyw5N1RVNMyNlTTEBXXJ2CQAAKE0wAU3MDk3WFU00I2VNMgFdcncJAAAoTTEBTc0OTdcVTTUjZU0zAV1yeAkAAChNMgFNzg5N2BVNNiNlTTQBXXJ5CQAAKE0zAU3PDk3ZFU03I2VNNQFdcnoJAAAoTTQBTdAOTdoVTTgjZU02AV1yewkAAChNNQFN0Q5N2xVNOSNlTTcBXXJ8CQAAKE02AU3SDk3cFU06I2VNOAFdcn0JAAAoTTcBTdMOTd0VTTsjZU05AV1yfgkAAChNOAFN1A5N3hVNPCNlTToBXXJ/CQAAKE05AU3VDk3fFU09I2VNOwFdcoAJAAAoTToBTdYOTeAVTT4jZU08AV1ygQkAAChNOwFN1w5N4RVNPyNlTT0BXXKCCQAAKE08AU3YDk3iFU1AI2VNPgFdcoMJAAAoTT0BTdkOTeMVTUEjZU0/AV1yhAkAAChNPgFN2g5N5BVNQiNlTUABXXKFCQAAKE0/AU3bDk3lFU1DI2VNQQFdcoYJAAAoTUABTdwOTeYVTUQjZU1CAV1yhwkAAChNQQFN3Q5N5xVNRSNlTUMBXXKICQAAKE1CAU3eDk3oFU1GI2VNRAFdcokJAAAoTUMBTd8OTekVTUcjZU1FAV1yigkAAChNRAFN4A5N6hVNSCNlTUYBXXKLCQAAKE1FAU3hDk3rFU1JI2VNRwFdcowJAAAoTUYBTeIOTewVTUojZU1IAV1yjQkAAChNRwFN4w5N7RVNSyNlTUkBXXKOCQAAKE1IAU3kDk3uFU1MI2VNSgFdco8JAAAoTUkBTeUOTe8VTU0jZU1LAV1ykAkAAChNSgFN5g5N8BVNTiNlTUwBXXKRCQAAKE1LAU3nDk3xFU1PI2VNTQFdcpIJAAAoTUwBTegOTfIVTVAjZU1OAV1ykwkAAChNTQFN6Q5N8xVNUSNlTU8BXXKUCQAAKE1OAU3qDk30FU1SI2VNUAFdcpUJAAAoTU8BTesOTfUVTVMjZU1RAV1ylgkAAChNUAFN7A5N9hVNVCNlTVIBXXKXCQAAKE1RAU3tDk33FU1VI2VNUwFdcpgJAAAoTVIBTe4OTfgVTVYjZU1UAV1ymQkAAChNUwFN7w5N+RVNVyNlTVUBXXKaCQAAKE1UAU3wDk36FU1YI2VNVgFdcpsJAAAoTVUBTfEOTfsVTVkjZU1XAV1ynAkAAChNVgFN8g5N/BVNWiNlTVgBXXKdCQAAKE1XAU3zDk39FU1bI2VNWQFdcp4JAAAoTVgBTfQOTf4VTVwjZU1aAV1ynwkAAChNWQFN9Q5N/xVNXSNlTVsBXXKgCQAAKE1aAU32Dk0AFk1eI2VNXAFdcqEJAAAoTVsBTfcOTQEWTV8jZU1dAV1yogkAAChNXAFN+A5NAhZNYCNlTV4BXXKjCQAAKE1dAU35Dk0DFk1hI2VNXwFdcqQJAAAoTV4BTfoOTQQWTWIjZU1gAV1ypQkAAChNXwFN+w5NBRZNYyNlTWEBXXKmCQAAKE1gAU38Dk0GFk1kI2VNYgFdcqcJAAAoTWEBTf0OTQcWTWUjZU1jAV1yqAkAAChNYgFN/g5NCBZNZiNlTWQBXXKpCQAAKE1jAU3/Dk0JFk1nI2VNZQFdcqoJAAAoTWQBTQAPTQoWTWgjZU1mAV1yqwkAAChNZQFNAQ9NCxZNaSNlTWcBXXKsCQAAKE1mAU0CD00MFk1qI2VNaAFdcq0JAAAoTWcBTQMPTQ0WTWsjZU1pAV1yrgkAAChNaAFNBA9NDhZNbCNlTWoBXXKvCQAAKE1pAU0FD00PFk1tI2VNawFdcrAJAAAoTWoBTQYPTRAWTW4jZU1sAV1ysQkAAChNawFNBw9NERZNbyNlTW0BXXKyCQAAKE1sAU0ID00SFk1wI2VNbgFdcrMJAAAoTW0BTQkPTRMWTXEjZU1vAV1ytAkAAChNbgFNCg9NFBZNciNlTXABXXK1CQAAKE1vAU0LD00VFk1zI2VNcQFdcrYJAAAoTXABTQwPTRYWTXQjZU1yAV1ytwkAAChNcQFNDQ9NFxZNdSNlTXMBXXK4CQAAKE1yAU0OD00YFk12I2VNdAFdcrkJAAAoTXMBTQ8PTRkWTXcjZU11AV1yugkAAChNdAFNEA9NGhZNeCNlTXYBXXK7CQAAKE11AU0RD00bFk15I2VNdwFdcrwJAAAoTXYBTRIPTRwWTXojZU14AV1yvQkAAChNdwFNEw9NHRZNeyNlTXkBXXK+CQAAKE14AU0UD00eFk18I2VNegFdcr8JAAAoTXkBTRUPTR8WTX0jZU17AV1ywAkAAChNegFNFg9NIBZNfiNlTXwBXXLBCQAAKE17AU0XD00hFk1/I2VNfQFdcsIJAAAoTXwBTRgPTSIWTYAjZU1+AV1ywwkAAChNfQFNGQ9NIxZNgSNlTX8BXXLECQAAKE1+AU0aD00kFk2CI2VNgAFdcsUJAAAoTX8BTRsPTSUWTYMjZU2BAV1yxgkAAChNgAFNHA9NJhZNhCNlTYIBXXLHCQAAKE2BAU0dD00nFk2FI2VNgwFdcsgJAAAoTYIBTR4PTSgWTYYjZU2EAV1yyQkAAChNgwFNHw9NKRZNhyNlTYUBXXLKCQAAKE2EAU0gD00qFk2II2VNhgFdcssJAAAoTYUBTSEPTSsWTYkjZU2HAV1yzAkAAChNhgFNIg9NLBZNiiNlTYgBXXLNCQAAKE2HAU0jD00tFk2LI2VNiQFdcs4JAAAoTYgBTSQPTS4WTYwjZU2KAV1yzwkAAChNiQFNJQ9NLxZNjSNlTYsBXXLQCQAAKE2KAU0mD00wFk2OI2VNjAFdctEJAAAoTYsBTScPTTEWTY8jZU2NAV1y0gkAAChNjAFNKA9NMhZNkCNlTY4BXXLTCQAAKE2NAU0pD00zFk2RI2VNjwFdctQJAAAoTY4BTSoPTTQWTZIjZU2QAV1y1QkAAChNjwFNKw9NNRZNkyNlTZEBXXLWCQAAKE2QAU0sD002Fk2UI2VNkgFdctcJAAAoTZEBTS0PTTcWTZUjZU2TAV1y2AkAAChNkgFNLg9NOBZNliNlTZQBXXLZCQAAKE2TAU0vD005Fk2XI2VNlQFdctoJAAAoTZQBTTAPTToWTZgjZU2WAV1y2wkAAChNlQFNMQ9NOxZNmSNlTZcBXXLcCQAAKE2WAU0yD008Fk2aI2VNmAFdct0JAAAoTZcBTTMPTT0WTZsjZU2ZAV1y3gkAAChNmAFNNA9NPhZNnCNlTZoBXXLfCQAAKE2ZAU01D00/Fk2dI2VNmwFdcuAJAAAoTZoBTTYPTUAWTZ4jZU2cAV1y4QkAAChNmwFNNw9NQRZNnyNlTZ0BXXLiCQAAKE2cAU04D01CFk2gI2VNngFdcuMJAAAoTZ0BTTkPTUMWTaEjZU2fAV1y5AkAAChNngFNOg9NRBZNoiNlTaABXXLlCQAAKE2fAU07D01FFk2jI2VNoQFdcuYJAAAoTaABTTwPTUYWTaQjZU2iAV1y5wkAAChNoQFNPQ9NRxZNpSNlTaMBXXLoCQAAKE2iAU0+D01IFk2mI2VNpAFdcukJAAAoTaMBTT8PTUkWTacjZU2lAV1y6gkAAChNpAFNQA9NShZNqCNlTaYBXXLrCQAAKE2lAU1BD01LFk2pI2VNpwFdcuwJAAAoTaYBTUIPTUwWTaojZU2oAV1y7QkAAChNpwFNQw9NTRZNqyNlTakBXXLuCQAAKE2oAU1ED01OFk2sI2VNqgFdcu8JAAAoTakBTUUPTU8WTa0jZU2rAV1y8AkAAChNqgFNRg9NUBZNriNlTawBXXLxCQAAKE2rAU1HD01RFk2vI2VNrQFdcvIJAAAoTawBTUgPTVIWTbAjZU2uAV1y8wkAAChNrQFNSQ9NUxZNsSNlTa8BXXL0CQAAKE2uAU1KD01UFk2yI2VNsAFdcvUJAAAoTa8BTUsPTVUWTbMjZU2xAV1y9gkAAChNsAFNTA9NVhZNtCNlTbIBXXL3CQAAKE2xAU1ND01XFk21I2VNswFdcvgJAAAoTbIBTU4PTVgWTbYjZU20AV1y+QkAAChNswFNTw9NWRZNtyNlTbUBXXL6CQAAKE20AU1QD01aFk24I2VNtgFdcvsJAAAoTbUBTVEPTVsWTbkjZU23AV1y/AkAAChNtgFNUg9NXBZNuiNlTbgBXXL9CQAAKE23AU1TD01dFk27I2VNuQFdcv4JAAAoTbgBTVQPTV4WTbwjZU26AV1y/wkAAChNuQFNVQ9NXxZNvSNlTbsBXXIACgAAKE26AU1WD01gFk2+I2VNvAFdcgEKAAAoTbsBTVcPTWEWTb8jZU29AV1yAgoAAChNvAFNWA9NYhZNwCNlTb4BXXIDCgAAKE29AU1ZD01jFk3BI2VNvwFdcgQKAAAoTb4BTVoPTWQWTcIjZU3AAV1yBQoAAChNvwFNWw9NZRZNwyNlTcEBXXIGCgAAKE3AAU1cD01mFk3EI2VNwgFdcgcKAAAoTcEBTV0PTWcWTcUjZU3DAV1yCAoAAChNwgFNXg9NaBZNxiNlTcQBXXIJCgAAKE3DAU1fD01pFk3HI2VNxQFdcgoKAAAoTcQBTWAPTWoWTcgjZU3GAV1yCwoAAChNxQFNYQ9NaxZNySNlTccBXXIMCgAAKE3GAU1iD01sFk3KI2VNyAFdcg0KAAAoTccBTWMPTW0WTcsjZU3JAV1yDgoAAChNyAFNZA9NbhZNzCNlTcoBXXIPCgAAKE3JAU1lD01vFk3NI2VNywFdchAKAAAoTcoBTWYPTXAWTc4jZU3MAV1yEQoAAChNywFNZw9NcRZNzyNlTc0BXXISCgAAKE3MAU1oD01yFk3QI2VNzgFdchMKAAAoTc0BTWkPTXMWTdEjZU3PAV1yFAoAAChNzgFNag9NdBZN0iNlTdABXXIVCgAAKE3PAU1rD011Fk3TI2VN0QFdchYKAAAoTdABTWwPTXYWTdQjZU3SAV1yFwoAAChN0QFNbQ9NdxZN1SNlTdMBXXIYCgAAKE3SAU1uD014Fk3WI2VN1AFdchkKAAAoTdMBTW8PTXkWTdcjZU3VAV1yGgoAAChN1AFNcA9NehZN2CNlTdYBXXIbCgAAKE3VAU1xD017Fk3ZI2VN1wFdchwKAAAoTdYBTXIPTXwWTdojZU3YAV1yHQoAAChN1wFNcw9NfRZN2yNlTdkBXXIeCgAAKE3YAU10D01+Fk3cI2VN2gFdch8KAAAoTdkBTXUPTX8WTd0jZU3bAV1yIAoAAChN2gFNdg9NgBZN3iNlTdwBXXIhCgAAKE3bAU13D02BFk3fI2VN3QFdciIKAAAoTdwBTXgPTYIWTeAjZU3eAV1yIwoAAChN3QFNeQ9NgxZN4SNlTd8BXXIkCgAAKE3eAU16D02EFk3iI2VN4AFdciUKAAAoTd8BTXsPTYUWTeMjZU3hAV1yJgoAAChN4AFNfA9NhhZN5CNlTeIBXXInCgAAKE3hAU19D02HFk3lI2VN4wFdcigKAAAoTeIBTX4PTYgWTeYjZU3kAV1yKQoAAChN4wFNfw9NiRZN5yNlTeUBXXIqCgAAKE3kAU2AD02KFk3oI2VN5gFdcisKAAAoTeUBTYEPTYsWTekjZU3nAV1yLAoAAChN5gFNgg9NjBZN6iNlTegBXXItCgAAKE3nAU2DD02NFk3rI2VN6QFdci4KAAAoTegBTYQPTY4WTewjZU3qAV1yLwoAAChN6QFNhQ9NjxZN7SNlTesBXXIwCgAAKE3qAU2GD02QFk3uI2VN7AFdcjEKAAAoTesBTYcPTZEWTe8jZU3tAV1yMgoAAChN7AFNiA9NkhZN8CNlTe4BXXIzCgAAKE3tAU2JD02TFk3xI2VN7wFdcjQKAAAoTe4BTYoPTZQWTfIjZU3wAV1yNQoAAChN7wFNiw9NlRZN8yNlTfEBXXI2CgAAKE3wAU2MD02WFk30I2VN8gFdcjcKAAAoTfEBTY0PTZcWTfUjZU3zAV1yOAoAAChN8gFNjg9NmBZN9iNlTfQBXXI5CgAAKE3zAU2PD02ZFk33I2VN9QFdcjoKAAAoTfQBTZAPTZoWTfgjZU32AV1yOwoAAChN9QFNkQ9NmxZN+SNlTfcBXXI8CgAAKE32AU2SD02cFk36I2VN+AFdcj0KAAAoTfcBTZMPTZ0WTfsjZU35AV1yPgoAAChN+AFNlA9NnhZN/CNlTfoBXXI/CgAAKE35AU2VD02fFk39I2VN+wFdckAKAAAoTfoBTZYPTaAWTf4jZU38AV1yQQoAAChN+wFNlw9NoRZN/yNlTf0BXXJCCgAAKE38AU2YD02iFk0AJGVN/gFdckMKAAAoTf0BTZkPTaMWTQEkZU3/AV1yRAoAAChN/gFNmg9NpBZNAiRlTQACXXJFCgAAKE3/AU2bD02lFk0DJGVNAQJdckYKAAAoTQACTZwPTaYWTQQkZU0CAl1yRwoAAChNAQJNnQ9NpxZNBSRlTQMCXXJICgAAKE0CAk2eD02oFk0GJGVNBAJdckkKAAAoTQMCTZ8PTakWTQckZU0FAl1ySgoAAChNBAJNoA9NqhZNCCRlTQYCXXJLCgAAKE0FAk2hD02rFk0JJGVNBwJdckwKAAAoTQYCTaIPTawWTQokZU0IAl1yTQoAAChNBwJNow9NrRZNCyRlTQkCXXJOCgAAKE0IAk2kD02uFk0MJGVNCgJdck8KAAAoTQkCTaUPTa8WTQ0kZU0LAl1yUAoAAChNCgJNpg9NsBZNDiRlTQwCXXJRCgAAKE0LAk2nD02xFk0PJGVNDQJdclIKAAAoTQwCTagPTbIWTRAkZU0OAl1yUwoAAChNDQJNqQ9NsxZNESRlTQ8CXXJUCgAAKE0OAk2qD020Fk0SJGVNEAJdclUKAAAoTQ8CTasPTbUWTRMkZU0RAl1yVgoAAChNEAJNrA9NthZNFCRlTRICXXJXCgAAKE0RAk2tD023Fk0VJGVNEwJdclgKAAAoTRICTa4PTbgWTRYkZU0UAl1yWQoAAChNEwJNrw9NuRZNFyRlTRUCXXJaCgAAKE0UAk2wD026Fk0YJGVNFgJdclsKAAAoTRUCTbEPTbsWTRkkZU0XAl1yXAoAAChNFgJNsg9NvBZNGiRlTRgCXXJdCgAAKE0XAk2zD029Fk0bJGVNGQJdcl4KAAAoTRgCTbQPTb4WTRwkZU0aAl1yXwoAAChNGQJNtQ9NvxZNHSRlTRsCXXJgCgAAKE0aAk22D03AFk0eJGVNHAJdcmEKAAAoTRsCTbcPTcEWTR8kZU0dAl1yYgoAAChNHAJNuA9NwhZNICRlTR4CXXJjCgAAKE0dAk25D03DFk0hJGVNHwJdcmQKAAAoTR4CTboPTcQWTSIkZU0gAl1yZQoAAChNHwJNuw9NxRZNIyRlTSECXXJmCgAAKE0gAk28D03GFk0kJGVNIgJdcmcKAAAoTSECTb0PTccWTSUkZU0jAl1yaAoAAChNIgJNvg9NyBZNJiRlTSQCXXJpCgAAKE0jAk2/D03JFk0nJGVNJQJdcmoKAAAoTSQCTcAPTcoWTSgkZU0mAl1yawoAAChNJQJNwQ9NyxZNKSRlTScCXXJsCgAAKE0mAk3CD03MFk0qJGVNKAJdcm0KAAAoTScCTcMPTc0WTSskZU0pAl1ybgoAAChNKAJNxA9NzhZNLCRlTSoCXXJvCgAAKE0pAk3FD03PFk0tJGVNKwJdcnAKAAAoTSoCTcYPTdAWTS4kZU0sAl1ycQoAAChNKwJNxw9N0RZNLyRlTS0CXXJyCgAAKE0sAk3ID03SFk0wJGVNLgJdcnMKAAAoTS0CTckPTdMWTTEkZU0vAl1ydAoAAChNLgJNyg9N1BZNMiRlTTACXXJ1CgAAKE0vAk3LD03VFk0zJGVNMQJdcnYKAAAoTTACTcwPTdYWTTQkZU0yAl1ydwoAAChNMQJNzQ9N1xZNNSRlTTMCXXJ4CgAAKE0yAk3OD03YFk02JGVNNAJdcnkKAAAoTTMCTc8PTdkWTTckZU01Al1yegoAAChNNAJN0A9N2hZNOCRlTTYCXXJ7CgAAKE01Ak3RD03bFk05JGVNNwJdcnwKAAAoTTYCTdIPTdwWTTokZU04Al1yfQoAAChNNwJN0w9N3RZNOyRlTTkCXXJ+CgAAKE04Ak3UD03eFk08JGVNOgJdcn8KAAAoTTkCTdUPTd8WTT0kZU07Al1ygAoAAChNOgJN1g9N4BZNPiRlTTwCXXKBCgAAKE07Ak3XD03hFk0/JGVNPQJdcoIKAAAoTTwCTdgPTeIWTUAkZU0+Al1ygwoAAChNPQJN2Q9N4xZNQSRlTT8CXXKECgAAKE0+Ak3aD03kFk1CJGVNQAJdcoUKAAAoTT8CTdsPTeUWTUMkZU1BAl1yhgoAAChNQAJN3A9N5hZNRCRlTUICXXKHCgAAKE1BAk3dD03nFk1FJGVNQwJdcogKAAAoTUICTd4PTegWTUYkZU1EAl1yiQoAAChNQwJN3w9N6RZNRyRlTUUCXXKKCgAAKE1EAk3gD03qFk1IJGVNRgJdcosKAAAoTUUCTeEPTesWTUkkZU1HAl1yjAoAAChNRgJN4g9N7BZNSiRlTUgCXXKNCgAAKE1HAk3jD03tFk1LJGVNSQJdco4KAAAoTUgCTeQPTe4WTUwkZU1KAl1yjwoAAChNSQJN5Q9N7xZNTSRlTUsCXXKQCgAAKE1KAk3mD03wFk1OJGVNTAJdcpEKAAAoTUsCTecPTfEWTU8kZU1NAl1ykgoAAChNTAJN6A9N8hZNUCRlTU4CXXKTCgAAKE1NAk3pD03zFk1RJGVNTwJdcpQKAAAoTU4CTeoPTfQWTVIkZU1QAl1ylQoAAChNTwJN6w9N9RZNUyRlTVECXXKWCgAAKE1QAk3sD032Fk1UJGVNUgJdcpcKAAAoTVECTe0PTfcWTVUkZU1TAl1ymAoAAChNUgJN7g9N+BZNViRlTVQCXXKZCgAAKE1TAk3vD035Fk1XJGVNVQJdcpoKAAAoTVQCTfAPTfoWTVgkZU1WAl1ymwoAAChNVQJN8Q9N+xZNWSRlTVcCXXKcCgAAKE1WAk3yD038Fk1aJGVNWAJdcp0KAAAoTVcCTfMPTf0WTVskZU1ZAl1yngoAAChNWAJN9A9N/hZNXCRlTVoCXXKfCgAAKE1ZAk31D03/Fk1dJGVNWwJdcqAKAAAoTVoCTfYPTQAXTV4kZU1cAl1yoQoAAChNWwJN9w9NARdNXyRlTV0CXXKiCgAAKE1cAk34D00CF01gJGVNXgJdcqMKAAAoTV0CTfkPTQMXTWEkZU1fAl1ypAoAAChNXgJN+g9NBBdNYiRlTWACXXKlCgAAKE1fAk37D00FF01jJGVNYQJdcqYKAAAoTWACTfwPTQYXTWQkZU1iAl1ypwoAAChNYQJN/Q9NBxdNZSRlTWMCXXKoCgAAKE1iAk3+D00IF01mJGVNZAJdcqkKAAAoTWMCTf8PTQkXTWckZU1lAl1yqgoAAChNZAJNABBNChdNaCRlTWYCXXKrCgAAKE1lAk0BEE0LF01pJGVNZwJdcqwKAAAoTWYCTQIQTQwXTWokZU1oAl1yrQoAAChNZwJNAxBNDRdNayRlTWkCXXKuCgAAKE1oAk0EEE0OF01sJGVNagJdcq8KAAAoTWkCTQUQTQ8XTW0kZU1rAl1ysAoAAChNagJNBhBNEBdNbiRlTWwCXXKxCgAAKE1rAk0HEE0RF01vJGVNbQJdcrIKAAAoTWwCTQgQTRIXTXAkZU1uAl1yswoAAChNbQJNCRBNExdNcSRlTW8CXXK0CgAAKE1uAk0KEE0UF01yJGVNcAJdcrUKAAAoTW8CTQsQTRUXTXMkZU1xAl1ytgoAAChNcAJNDBBNFhdNdCRlTXICXXK3CgAAKE1xAk0NEE0XF011JGVNcwJdcrgKAAAoTXICTQ4QTRgXTXYkZU10Al1yuQoAAChNcwJNDxBNGRdNdyRlTXUCXXK6CgAAKE10Ak0QEE0aF014JGVNdgJdcrsKAAAoTXUCTREQTRsXTXkkZU13Al1yvAoAAChNdgJNEhBNHBdNeiRlTXgCXXK9CgAAKE13Ak0TEE0dF017JGVNeQJdcr4KAAAoTXgCTRQQTR4XTXwkZU16Al1yvwoAAChNeQJNFRBNHxdNfSRlTXsCXXLACgAAKE16Ak0WEE0gF01+JGVNfAJdcsEKAAAoTXsCTRcQTSEXTX8kZU19Al1ywgoAAChNfAJNGBBNIhdNgCRlTX4CXXLDCgAAKE19Ak0ZEE0jF02BJGVNfwJdcsQKAAAoTX4CTRoQTSQXTYIkZU2AAl1yxQoAAChNfwJNGxBNJRdNgyRlTYECXXLGCgAAKE2AAk0cEE0mF02EJGVNggJdcscKAAAoTYECTR0QTScXTYUkZU2DAl1yyAoAAChNggJNHhBNKBdNhiRlTYQCXXLJCgAAKE2DAk0fEE0pF02HJGVNhQJdcsoKAAAoTYQCTSAQTSoXTYgkZU2GAl1yywoAAChNhQJNIRBNKxdNiSRlTYcCXXLMCgAAKE2GAk0iEE0sF02KJGVNiAJdcs0KAAAoTYcCTSMQTS0XTYskZU2JAl1yzgoAAChNiAJNJBBNLhdNjCRlTYoCXXLPCgAAKE2JAk0lEE0vF02NJGVNiwJdctAKAAAoTYoCTSYQTTAXTY4kZU2MAl1y0QoAAChNiwJNJxBNMRdNjyRlTY0CXXLSCgAAKE2MAk0oEE0yF02QJGVNjgJdctMKAAAoTY0CTSkQTTMXTZEkZU2PAl1y1AoAAChNjgJNKhBNNBdNkiRlTZACXXLVCgAAKE2PAk0rEE01F02TJGVNkQJdctYKAAAoTZACTSwQTTYXTZQkZU2SAl1y1woAAChNkQJNLRBNNxdNlSRlTZMCXXLYCgAAKE2SAk0uEE04F02WJGVNlAJdctkKAAAoTZMCTS8QTTkXTZckZU2VAl1y2goAAChNlAJNMBBNOhdNmCRlTZYCXXLbCgAAKE2VAk0xEE07F02ZJGVNlwJdctwKAAAoTZYCTTIQTTwXTZokZU2YAl1y3QoAAChNlwJNMxBNPRdNmyRlTZkCXXLeCgAAKE2YAk00EE0+F02cJGVNmgJdct8KAAAoTZkCTTUQTT8XTZ0kZU2bAl1y4AoAAChNmgJNNhBNQBdNniRlTZwCXXLhCgAAKE2bAk03EE1BF02fJGVNnQJdcuIKAAAoTZwCTTgQTUIXTaAkZU2eAl1y4woAAChNnQJNORBNQxdNoSRlTZ8CXXLkCgAAKE2eAk06EE1EF02iJGVNoAJdcuUKAAAoTZ8CTTsQTUUXTaMkZU2hAl1y5goAAChNoAJNPBBNRhdNpCRlTaICXXLnCgAAKE2hAk09EE1HF02lJGVNowJdcugKAAAoTaICTT4QTUgXTaYkZU2kAl1y6QoAAChNowJNPxBNSRdNpyRlTaUCXXLqCgAAKE2kAk1AEE1KF02oJGVNpgJdcusKAAAoTaUCTUEQTUsXTakkZU2nAl1y7AoAAChNpgJNQhBNTBdNqiRlTagCXXLtCgAAKE2nAk1DEE1NF02rJGVNqQJdcu4KAAAoTagCTUQQTU4XTawkZU2qAl1y7woAAChNqQJNRRBNTxdNrSRlTasCXXLwCgAAKE2qAk1GEE1QF02uJGVNrAJdcvEKAAAoTasCTUcQTVEXTa8kZU2tAl1y8goAAChNrAJNSBBNUhdNsCRlTa4CXXLzCgAAKE2tAk1JEE1TF02xJGVNrwJdcvQKAAAoTa4CTUoQTVQXTbIkZU2wAl1y9QoAAChNrwJNSxBNVRdNsyRlTbECXXL2CgAAKE2wAk1MEE1WF020JGVNsgJdcvcKAAAoTbECTU0QTVcXTbUkZU2zAl1y+AoAAChNsgJNThBNWBdNtiRlTbQCXXL5CgAAKE2zAk1PEE1ZF023JGVNtQJdcvoKAAAoTbQCTVAQTVoXTbgkZU22Al1y+woAAChNtQJNURBNWxdNuSRlTbcCXXL8CgAAKE22Ak1SEE1cF026JGVNuAJdcv0KAAAoTbcCTVMQTV0XTbskZU25Al1y/goAAChNuAJNVBBNXhdNvCRlTboCXXL/CgAAKE25Ak1VEE1fF029JGVNuwJdcgALAAAoTboCTVYQTWAXTb4kZU28Al1yAQsAAChNuwJNVxBNYRdNvyRlTb0CXXICCwAAKE28Ak1YEE1iF03AJGVNvgJdcgMLAAAoTb0CTVkQTWMXTcEkZU2/Al1yBAsAAChNvgJNWhBNZBdNwiRlTcACXXIFCwAAKE2/Ak1bEE1lF03DJGVNwQJdcgYLAAAoTcACTVwQTWYXTcQkZU3CAl1yBwsAAChNwQJNXRBNZxdNxSRlTcMCXXIICwAAKE3CAk1eEE1oF03GJGVNxAJdcgkLAAAoTcMCTV8QTWkXTcckZU3FAl1yCgsAAChNxAJNYBBNahdNyCRlTcYCXXILCwAAKE3FAk1hEE1rF03JJGVNxwJdcgwLAAAoTcYCTWIQTWwXTcokZU3IAl1yDQsAAChNxwJNYxBNbRdNyyRlTckCXXIOCwAAKE3IAk1kEE1uF03MJGVNygJdcg8LAAAoTckCTWUQTW8XTc0kZU3LAl1yEAsAAChNygJNZhBNcBdNziRlTcwCXXIRCwAAKE3LAk1nEE1xF03PJGVNzQJdchILAAAoTcwCTWgQTXIXTdAkZU3OAl1yEwsAAChNzQJNaRBNcxdN0SRlTc8CXXIUCwAAKE3OAk1qEE10F03SJGVN0AJdchULAAAoTc8CTWsQTXUXTdMkZU3RAl1yFgsAAChN0AJNbBBNdhdN1CRlTdICXXIXCwAAKE3RAk1tEE13F03VJGVN0wJdchgLAAAoTdICTW4QTXgXTdYkZU3UAl1yGQsAAChN0wJNbxBNeRdN1yRlTdUCXXIaCwAAKE3UAk1wEE16F03YJGVN1gJdchsLAAAoTdUCTXEQTXsXTdkkZU3XAl1yHAsAAChN1gJNchBNfBdN2iRlTdgCXXIdCwAAKE3XAk1zEE19F03bJGVN2QJdch4LAAAoTdgCTXQQTX4XTdwkZU3aAl1yHwsAAChN2QJNdRBNfxdN3SRlTdsCXXIgCwAAKE3aAk12EE2AF03eJGVN3AJdciELAAAoTdsCTXcQTYEXTd8kZU3dAl1yIgsAAChN3AJNeBBNghdN4CRlTd4CXXIjCwAAKE3dAk15EE2DF03hJGVN3wJdciQLAAAoTd4CTXoQTYQXTeIkZU3gAl1yJQsAAChN3wJNexBNhRdN4yRlTeECXXImCwAAKE3gAk18EE2GF03kJGVN4gJdcicLAAAoTeECTX0QTYcXTeUkZU3jAl1yKAsAAChN4gJNfhBNiBdN5iRlTeQCXXIpCwAAKE3jAk1/EE2JF03nJGVN5QJdcioLAAAoTeQCTYAQTYoXTegkZU3mAl1yKwsAAChN5QJNgRBNixdN6SRlTecCXXIsCwAAKE3mAk2CEE2MF03qJGVN6AJdci0LAAAoTecCTYMQTY0XTeskZU3pAl1yLgsAAChN6AJNhBBNjhdN7CRlTeoCXXIvCwAAKE3pAk2FEE2PF03tJGVN6wJdcjALAAAoTeoCTYYQTZAXTe4kZU3sAl1yMQsAAChN6wJNhxBNkRdN7yRlTe0CXXIyCwAAKE3sAk2IEE2SF03wJGVN7gJdcjMLAAAoTe0CTYkQTZMXTfEkZU3vAl1yNAsAAChN7gJNihBNlBdN8iRlTfACXXI1CwAAKE3vAk2LEE2VF03zJGVN8QJdcjYLAAAoTfACTYwQTZYXTfQkZU3yAl1yNwsAAChN8QJNjRBNlxdN9SRlTfMCXXI4CwAAKE3yAk2OEE2YF032JGVN9AJdcjkLAAAoTfMCTY8QTZkXTfckZU31Al1yOgsAAChN9AJNkBBNmhdN+CRlTfYCXXI7CwAAKE31Ak2REE2bF035JGVN9wJdcjwLAAAoTfYCTZIQTZwXTfokZU34Al1yPQsAAChN9wJNkxBNnRdN+yRlTfkCXXI+CwAAKE34Ak2UEE2eF038JGVN+gJdcj8LAAAoTfkCTZUQTZ8XTf0kZU37Al1yQAsAAChN+gJNlhBNoBdN/iRlTfwCXXJBCwAAKE37Ak2XEE2hF03/JGVN/QJdckILAAAoTfwCTZgQTaIXTQAlZU3+Al1yQwsAAChN/QJNmRBNoxdNASVlTf8CXXJECwAAKE3+Ak2aEE2kF00CJWVNAANdckULAAAoTf8CTZsQTaUXTQMlZU0BA11yRgsAAChNAANNnBBNphdNBCVlTQIDXXJHCwAAKE0BA02dEE2nF00FJWVNAwNdckgLAAAoTQIDTZ4QTagXTQYlZU0EA11ySQsAAChNAwNNnxBNqRdNByVlTQUDXXJKCwAAKE0EA02gEE2qF00IJWVNBgNdcksLAAAoTQUDTaEQTasXTQklZU0HA11yTAsAAChNBgNNohBNrBdNCiVlTQgDXXJNCwAAKE0HA02jEE2tF00LJWVNCQNdck4LAAAoTQgDTaQQTa4XTQwlZU0KA11yTwsAAChNCQNNpRBNrxdNDSVlTQsDXXJQCwAAKE0KA02mEE2wF00OJWVNDANdclELAAAoTQsDTacQTbEXTQ8lZU0NA11yUgsAAChNDANNqBBNshdNECVlTQ4DXXJTCwAAKE0NA02pEE2zF00RJWVNDwNdclQLAAAoTQ4DTaoQTbQXTRIlZU0QA11yVQsAAChNDwNNqxBNtRdNEyVlTREDXXJWCwAAKE0QA02sEE22F00UJWVNEgNdclcLAAAoTREDTa0QTbcXTRUlZU0TA11yWAsAAChNEgNNrhBNuBdNFiVlTRQDXXJZCwAAKE0TA02vEE25F00XJWVNFQNdcloLAAAoTRQDTbAQTboXTRglZU0WA11yWwsAAChNFQNNsRBNuxdNGSVlTRcDXXJcCwAAKE0WA02yEE28F00aJWVNGANdcl0LAAAoTRcDTbMQTb0XTRslZU0ZA11yXgsAAChNGANNtBBNvhdNHCVlTRoDXXJfCwAAKE0ZA021EE2/F00dJWVNGwNdcmALAAAoTRoDTbYQTcAXTR4lZU0cA11yYQsAAChNGwNNtxBNwRdNHyVlTR0DXXJiCwAAKE0cA024EE3CF00gJWVNHgNdcmMLAAAoTR0DTbkQTcMXTSElZU0fA11yZAsAAChNHgNNuhBNxBdNIiVlTSADXXJlCwAAKE0fA027EE3FF00jJWVNIQNdcmYLAAAoTSADTbwQTcYXTSQlZU0iA11yZwsAAChNIQNNvRBNxxdNJSVlTSMDXXJoCwAAKE0iA02+EE3IF00mJWVNJANdcmkLAAAoTSMDTb8QTckXTSclZU0lA11yagsAAChNJANNwBBNyhdNKCVlTSYDXXJrCwAAKE0lA03BEE3LF00pJWVNJwNdcmwLAAAoTSYDTcIQTcwXTSolZU0oA11ybQsAAChNJwNNwxBNzRdNKyVlTSkDXXJuCwAAKE0oA03EEE3OF00sJWVNKgNdcm8LAAAoTSkDTcUQTc8XTS0lZU0rA11ycAsAAChNKgNNxhBN0BdNLiVlTSwDXXJxCwAAKE0rA03HEE3RF00vJWVNLQNdcnILAAAoTSwDTcgQTdIXTTAlZU0uA11ycwsAAChNLQNNyRBN0xdNMSVlTS8DXXJ0CwAAKE0uA03KEE3UF00yJWVNMANdcnULAAAoTS8DTcsQTdUXTTMlZU0xA11ydgsAAChNMANNzBBN1hdNNCVlTTIDXXJ3CwAAKE0xA03NEE3XF001JWVNMwNdcngLAAAoTTIDTc4QTdgXTTYlZU00A11yeQsAAChNMwNNzxBN2RdNNyVlTTUDXXJ6CwAAKE00A03QEE3aF004JWVNNgNdcnsLAAAoTTUDTdEQTdsXTTklZU03A11yfAsAAChNNgNN0hBN3BdNOiVlTTgDXXJ9CwAAKE03A03TEE3dF007JWVNOQNdcn4LAAAoTTgDTdQQTd4XTTwlZU06A11yfwsAAChNOQNN1RBN3xdNPSVlTTsDXXKACwAAKE06A03WEE3gF00+JWVNPANdcoELAAAoTTsDTdcQTeEXTT8lZU09A11yggsAAChNPANN2BBN4hdNQCVlTT4DXXKDCwAAKE09A03ZEE3jF01BJWVNPwNdcoQLAAAoTT4DTdoQTeQXTUIlZU1AA11yhQsAAChNPwNN2xBN5RdNQyVlTUEDXXKGCwAAKE1AA03cEE3mF01EJWVNQgNdcocLAAAoTUEDTd0QTecXTUUlZU1DA11yiAsAAChNQgNN3hBN6BdNRiVlTUQDXXKJCwAAKE1DA03fEE3pF01HJWVNRQNdcooLAAAoTUQDTeAQTeoXTUglZU1GA11yiwsAAChNRQNN4RBN6xdNSSVlTUcDXXKMCwAAKE1GA03iEE3sF01KJWVNSANdco0LAAAoTUcDTeMQTe0XTUslZU1JA11yjgsAAChNSANN5BBN7hdNTCVlTUoDXXKPCwAAKE1JA03lEE3vF01NJWVNSwNdcpALAAAoTUoDTeYQTfAXTU4lZU1MA11ykQsAAChNSwNN5xBN8RdNTyVlTU0DXXKSCwAAKE1MA03oEE3yF01QJWVNTgNdcpMLAAAoTU0DTekQTfMXTVElZU1PA11ylAsAAChNTgNN6hBN9BdNUiVlTVADXXKVCwAAKE1PA03rEE31F01TJWVNUQNdcpYLAAAoTVADTewQTfYXTVQlZU1SA11ylwsAAChNUQNN7RBN9xdNVSVlTVMDXXKYCwAAKE1SA03uEE34F01WJWVNVANdcpkLAAAoTVMDTe8QTfkXTVclZU1VA11ymgsAAChNVANN8BBN+hdNWCVlTVYDXXKbCwAAKE1VA03xEE37F01ZJWVNVwNdcpwLAAAoTVYDTfIQTfwXTVolZU1YA11ynQsAAChNVwNN8xBN/RdNWyVlTVkDXXKeCwAAKE1YA030EE3+F01cJWVNWgNdcp8LAAAoTVkDTfUQTf8XTV0lZU1bA11yoAsAAChNWgNN9hBNABhNXiVlTVwDXXKhCwAAKE1bA033EE0BGE1fJWVNXQNdcqILAAAoTVwDTfgQTQIYTWAlZU1eA11yowsAAChNXQNN+RBNAxhNYSVlTV8DXXKkCwAAKE1eA036EE0EGE1iJWVNYANdcqULAAAoTV8DTfsQTQUYTWMlZU1hA11ypgsAAChNYANN/BBNBhhNZCVlTWIDXXKnCwAAKE1hA039EE0HGE1lJWVNYwNdcqgLAAAoTWIDTf4QTQgYTWYlZU1kA11yqQsAAChNYwNN/xBNCRhNZyVlTWUDXXKqCwAAKE1kA00AEU0KGE1oJWVNZgNdcqsLAAAoTWUDTQERTQsYTWklZU1nA11yrAsAAChNZgNNAhFNDBhNaiVlTWgDXXKtCwAAKE1nA00DEU0NGE1rJWVNaQNdcq4LAAAoTWgDTQQRTQ4YTWwlZU1qA11yrwsAAChNaQNNBRFNDxhNbSVlTWsDXXKwCwAAKE1qA00GEU0QGE1uJWVNbANdcrELAAAoTWsDTQcRTREYTW8lZU1tA11ysgsAAChNbANNCBFNEhhNcCVlTW4DXXKzCwAAKE1tA00JEU0TGE1xJWVNbwNdcrQLAAAoTW4DTQoRTRQYTXIlZU1wA11ytQsAAChNbwNNCxFNFRhNcyVlTXEDXXK2CwAAKE1wA00MEU0WGE10JWVNcgNdcrcLAAAoTXEDTQ0RTRcYTXUlZU1zA11yuAsAAChNcgNNDhFNGBhNdiVlTXQDXXK5CwAAKE1zA00PEU0ZGE13JWVNdQNdcroLAAAoTXQDTRARTRoYTXglZU12A11yuwsAAChNdQNNERFNGxhNeSVlTXcDXXK8CwAAKE12A00SEU0cGE16JWVNeANdcr0LAAAoTXcDTRMRTR0YTXslZU15A11yvgsAAChNeANNFBFNHhhNfCVlTXoDXXK/CwAAKE15A00VEU0fGE19JWVNewNdcsALAAAoTXoDTRYRTSAYTX4lZU18A11ywQsAAChNewNNFxFNIRhNfyVlTX0DXXLCCwAAKE18A00YEU0iGE2AJWVNfgNdcsMLAAAoTX0DTRkRTSMYTYElZU1/A11yxAsAAChNfgNNGhFNJBhNgiVlTYADXXLFCwAAKE1/A00bEU0lGE2DJWVNgQNdcsYLAAAoTYADTRwRTSYYTYQlZU2CA11yxwsAAChNgQNNHRFNJxhNhSVlTYMDXXLICwAAKE2CA00eEU0oGE2GJWVNhANdcskLAAAoTYMDTR8RTSkYTYclZU2FA11yygsAAChNhANNIBFNKhhNiCVlTYYDXXLLCwAAKE2FA00hEU0rGE2JJWVNhwNdcswLAAAoTYYDTSIRTSwYTYolZU2IA11yzQsAAChNhwNNIxFNLRhNiyVlTYkDXXLOCwAAKE2IA00kEU0uGE2MJWVNigNdcs8LAAAoTYkDTSURTS8YTY0lZU2LA11y0AsAAChNigNNJhFNMBhNjiVlTYwDXXLRCwAAKE2LA00nEU0xGE2PJWVNjQNdctILAAAoTYwDTSgRTTIYTZAlZU2OA11y0wsAAChNjQNNKRFNMxhNkSVlTY8DXXLUCwAAKE2OA00qEU00GE2SJWVNkANdctULAAAoTY8DTSsRTTUYTZMlZU2RA11y1gsAAChNkANNLBFNNhhNlCVlTZIDXXLXCwAAKE2RA00tEU03GE2VJWVNkwNdctgLAAAoTZIDTS4RTTgYTZYlZU2UA11y2QsAAChNkwNNLxFNORhNlyVlTZUDXXLaCwAAKE2UA00wEU06GE2YJWVNlgNdctsLAAAoTZUDTTERTTsYTZklZU2XA11y3AsAAChNlgNNMhFNPBhNmiVlTZgDXXLdCwAAKE2XA00zEU09GE2bJWVNmQNdct4LAAAoTZgDTTQRTT4YTZwlZU2aA11y3wsAAChNmQNNNRFNPxhNnSVlTZsDXXLgCwAAKE2aA002EU1AGE2eJWVNnANdcuELAAAoTZsDTTcRTUEYTZ8lZU2dA11y4gsAAChNnANNOBFNQhhNoCVlTZ4DXXLjCwAAKE2dA005EU1DGE2hJWVNnwNdcuQLAAAoTZ4DTToRTUQYTaIlZU2gA11y5QsAAChNnwNNOxFNRRhNoyVlTaEDXXLmCwAAKE2gA008EU1GGE2kJWVNogNdcucLAAAoTaEDTT0RTUcYTaUlZU2jA11y6AsAAChNogNNPhFNSBhNpiVlTaQDXXLpCwAAKE2jA00/EU1JGE2nJWVNpQNdcuoLAAAoTaQDTUARTUoYTaglZU2mA11y6wsAAChNpQNNQRFNSxhNqSVlTacDXXLsCwAAKE2mA01CEU1MGE2qJWVNqANdcu0LAAAoTacDTUMRTU0YTaslZU2pA11y7gsAAChNqANNRBFNThhNrCVlTaoDXXLvCwAAKE2pA01FEU1PGE2tJWVNqwNdcvALAAAoTaoDTUYRTVAYTa4lZU2sA11y8QsAAChNqwNNRxFNURhNryVlTa0DXXLyCwAAKE2sA01IEU1SGE2wJWVNrgNdcvMLAAAoTa0DTUkRTVMYTbElZU2vA11y9AsAAChNrgNNShFNVBhNsiVlTbADXXL1CwAAKE2vA01LEU1VGE2zJWVNsQNdcvYLAAAoTbADTUwRTVYYTbQlZU2yA11y9wsAAChNsQNNTRFNVxhNtSVlTbMDXXL4CwAAKE2yA01OEU1YGE22JWVNtANdcvkLAAAoTbMDTU8RTVkYTbclZU21A11y+gsAAChNtANNUBFNWhhNuCVlTbYDXXL7CwAAKE21A01REU1bGE25JWVNtwNdcvwLAAAoTbYDTVIRTVwYTbolZU24A11y/QsAAChNtwNNUxFNXRhNuyVlTbkDXXL+CwAAKE24A01UEU1eGE28JWVNugNdcv8LAAAoTbkDTVURTV8YTb0lZU27A11yAAwAAChNugNNVhFNYBhNviVlTbwDXXIBDAAAKE27A01XEU1hGE2/JWVNvQNdcgIMAAAoTbwDTVgRTWIYTcAlZU2+A11yAwwAAChNvQNNWRFNYxhNwSVlTb8DXXIEDAAAKE2+A01aEU1kGE3CJWVNwANdcgUMAAAoTb8DTVsRTWUYTcMlZU3BA11yBgwAAChNwANNXBFNZhhNxCVlTcIDXXIHDAAAKE3BA01dEU1nGE3FJWVNwwNdcggMAAAoTcIDTV4RTWgYTcYlZU3EA11yCQwAAChNwwNNXxFNaRhNxyVlTcUDXXIKDAAAKE3EA01gEU1qGE3IJWVNxgNdcgsMAAAoTcUDTWERTWsYTcklZU3HA11yDAwAAChNxgNNYhFNbBhNyiVlTcgDXXINDAAAKE3HA01jEU1tGE3LJWVNyQNdcg4MAAAoTcgDTWQRTW4YTcwlZU3KA11yDwwAAChNyQNNZRFNbxhNzSVlTcsDXXIQDAAAKE3KA01mEU1wGE3OJWVNzANdchEMAAAoTcsDTWcRTXEYTc8lZU3NA11yEgwAAChNzANNaBFNchhN0CVlTc4DXXITDAAAKE3NA01pEU1zGE3RJWVNzwNdchQMAAAoTc4DTWoRTXQYTdIlZU3QA11yFQwAAChNzwNNaxFNdRhN0yVlTdEDXXIWDAAAKE3QA01sEU12GE3UJWVN0gNdchcMAAAoTdEDTW0RTXcYTdUlZU3TA11yGAwAAChN0gNNbhFNeBhN1iVlTdQDXXIZDAAAKE3TA01vEU15GE3XJWVN1QNdchoMAAAoTdQDTXARTXoYTdglZU3WA11yGwwAAChN1QNNcRFNexhN2SVlTdcDXXIcDAAAKE3WA01yEU18GE3aJWVN2ANdch0MAAAoTdcDTXMRTX0YTdslZU3ZA11yHgwAAChN2ANNdBFNfhhN3CVlTdoDXXIfDAAAKE3ZA011EU1/GE3dJWVN2wNdciAMAAAoTdoDTXYRTYAYTd4lZU3cA11yIQwAAChN2wNNdxFNgRhN3yVlTd0DXXIiDAAAKE3cA014EU2CGE3gJWVN3gNdciMMAAAoTd0DTXkRTYMYTeElZU3fA11yJAwAAChN3gNNehFNhBhN4iVlTeADXXIlDAAAKE3fA017EU2FGE3jJWVN4QNdciYMAAAoTeADTXwRTYYYTeQlZU3iA11yJwwAAChN4QNNfRFNhxhN5SVlTeMDXXIoDAAAKE3iA01+EU2IGE3mJWVN5ANdcikMAAAoTeMDTX8RTYkYTeclZU3lA11yKgwAAChN5ANNgBFNihhN6CVlTeYDXXIrDAAAKE3lA02BEU2LGE3pJWVN5wNdciwMAAAoTeYDTYIRTYwYTeolZU3oA11yLQwAAChN5wNNgxFNjRhN6yVlTekDXXIuDAAAKE3oA02EEU2OGE3sJWV1KE3qA11yLwwAAChN6QNNhRFNjxhN7SVlTesDXXIwDAAAKE3qA02GEU2QGE3uJWVN7ANdcjEMAAAoTesDTYcRTZEYTe8lZU3tA11yMgwAAChN7ANNiBFNkhhN8CVlTe4DXXIzDAAAKE3tA02JEU2TGE3xJWVN7wNdcjQMAAAoTe4DTYoRTZQYTfIlZU3wA11yNQwAAChN7wNNixFNlRhN8yVlTfEDXXI2DAAAKE3wA02MEU2WGE30JWVN8gNdcjcMAAAoTfEDTY0RTZcYTfUlZU3zA11yOAwAAChN8gNNjhFNmBhN9iVlTfQDXXI5DAAAKE3zA02PEU2ZGE33JWVN9QNdcjoMAAAoTfQDTZARTZoYTfglZU32A11yOwwAAChN9QNNkRFNmxhN+SVlTfcDXXI8DAAAKE32A02SEU2cGE36JWVN+ANdcj0MAAAoTfcDTZMRTZ0YTfslZU35A11yPgwAAChN+ANNlBFNnhhN/CVlTfoDXXI/DAAAKE35A02VEU2fGE39JWVN+wNdckAMAAAoTfoDTZYRTaAYTf4lZU38A11yQQwAAChN+wNNlxFNoRhN/yVlTf0DXXJCDAAAKE38A02YEU2iGE0AJmVN/gNdckMMAAAoTf0DTZkRTaMYTQEmZU3/A11yRAwAAChN/gNNmhFNpBhNAiZlTQAEXXJFDAAAKE3/A02bEU2lGE0DJmVNAQRdckYMAAAoTQAETZwRTaYYTQQmZU0CBF1yRwwAAChNAQRNnRFNpxhNBSZlTQMEXXJIDAAAKE0CBE2eEU2oGE0GJmVNBARdckkMAAAoTQMETZ8RTakYTQcmZU0FBF1ySgwAAChNBARNoBFNqhhNCCZlTQYEXXJLDAAAKE0FBE2hEU2rGE0JJmVNBwRdckwMAAAoTQYETaIRTawYTQomZU0IBF1yTQwAAChNBwRNoxFNrRhNCyZlTQkEXXJODAAAKE0IBE2kEU2uGE0MJmVNCgRdck8MAAAoTQkETaURTa8YTQ0mZU0LBF1yUAwAAChNCgRNphFNsBhNDiZlTQwEXXJRDAAAKE0LBE2nEU2xGE0PJmVNDQRdclIMAAAoTQwETagRTbIYTRAmZU0OBF1yUwwAAChNDQRNqRFNsxhNESZlTQ8EXXJUDAAAKE0OBE2qEU20GE0SJmVNEARdclUMAAAoTQ8ETasRTbUYTRMmZU0RBF1yVgwAAChNEARNrBFNthhNFCZlTRIEXXJXDAAAKE0RBE2tEU23GE0VJmVNEwRdclgMAAAoTRIETa4RTbgYTRYmZU0UBF1yWQwAAChNEwRNrxFNuRhNFyZlTRUEXXJaDAAAKE0UBE2wEU26GE0YJmVNFgRdclsMAAAoTRUETbERTbsYTRkmZU0XBF1yXAwAAChNFgRNshFNvBhNGiZlTRgEXXJdDAAAKE0XBE2zEU29GE0bJmVNGQRdcl4MAAAoTRgETbQRTb4YTRwmZU0aBF1yXwwAAChNGQRNtRFNvxhNHSZlTRsEXXJgDAAAKE0aBE22EU3AGE0eJmVNHARdcmEMAAAoTRsETbcRTcEYTR8mZU0dBF1yYgwAAChNHARNuBFNwhhNICZlTR4EXXJjDAAAKE0dBE25EU3DGE0hJmVNHwRdcmQMAAAoTR4ETboRTcQYTSImZU0gBF1yZQwAAChNHwRNuxFNxRhNIyZlTSEEXXJmDAAAKE0gBE28EU3GGE0kJmVNIgRdcmcMAAAoTSEETb0RTccYTSUmZU0jBF1yaAwAAChNIgRNvhFNyBhNJiZlTSQEXXJpDAAAKE0jBE2/EU3JGE0nJmVNJQRdcmoMAAAoTSQETcARTcoYTSgmZU0mBF1yawwAAChNJQRNwRFNyxhNKSZlTScEXXJsDAAAKE0mBE3CEU3MGE0qJmVNKARdcm0MAAAoTScETcMRTc0YTSsmZU0pBF1ybgwAAChNKARNxBFNzhhNLCZlTSoEXXJvDAAAKE0pBE3FEU3PGE0tJmVNKwRdcnAMAAAoTSoETcYRTdAYTS4mZU0sBF1ycQwAAChNKwRNxxFN0RhNLyZlTS0EXXJyDAAAKE0sBE3IEU3SGE0wJmVNLgRdcnMMAAAoTS0ETckRTdMYTTEmZU0vBF1ydAwAAChNLgRNyhFN1BhNMiZlTTAEXXJ1DAAAKE0vBE3LEU3VGE0zJmVNMQRdcnYMAAAoTTAETcwRTdYYTTQmZU0yBF1ydwwAAChNMQRNzRFN1xhNNSZlTTMEXXJ4DAAAKE0yBE3OEU3YGE02JmVNNARdcnkMAAAoTTMETc8RTdkYTTcmZU01BF1yegwAAChNNARN0BFN2hhNOCZlTTYEXXJ7DAAAKE01BE3REU3bGE05JmVNNwRdcnwMAAAoTTYETdIRTdwYTTomZU04BF1yfQwAAChNNwRN0xFN3RhNOyZlTTkEXXJ+DAAAKE04BE3UEU3eGE08JmVNOgRdcn8MAAAoTTkETdURTd8YTT0mZU07BF1ygAwAAChNOgRN1hFN4BhNPiZlTTwEXXKBDAAAKE07BE3XEU3hGE0/JmVNPQRdcoIMAAAoTTwETdgRTeIYTUAmZU0+BF1ygwwAAChNPQRN2RFN4xhNQSZlTT8EXXKEDAAAKE0+BE3aEU3kGE1CJmVNQARdcoUMAAAoTT8ETdsRTeUYTUMmZU1BBF1yhgwAAChNQARN3BFN5hhNRCZlTUIEXXKHDAAAKE1BBE3dEU3nGE1FJmVNQwRdcogMAAAoTUIETd4RTegYTUYmZU1EBF1yiQwAAChNQwRN3xFN6RhNRyZlTUUEXXKKDAAAKE1EBE3gEU3qGE1IJmVNRgRdcosMAAAoTUUETeERTesYTUkmZU1HBF1yjAwAAChNRgRN4hFN7BhNSiZlTUgEXXKNDAAAKE1HBE3jEU3tGE1LJmVNSQRdco4MAAAoTUgETeQRTe4YTUwmZU1KBF1yjwwAAChNSQRN5RFN7xhNTSZlTUsEXXKQDAAAKE1KBE3mEU3wGE1OJmVNTARdcpEMAAAoTUsETecRTfEYTU8mZU1NBF1ykgwAAChNTARN6BFN8hhNUCZlTU4EXXKTDAAAKE1NBE3pEU3zGE1RJmVNTwRdcpQMAAAoTU4ETeoRTfQYTVImZU1QBF1ylQwAAChNTwRN6xFN9RhNUyZlTVEEXXKWDAAAKE1QBE3sEU32GE1UJmVNUgRdcpcMAAAoTVEETe0RTfcYTVUmZU1TBF1ymAwAAChNUgRN7hFN+BhNViZlTVQEXXKZDAAAKE1TBE3vEU35GE1XJmVNVQRdcpoMAAAoTVQETfARTfoYTVgmZU1WBF1ymwwAAChNVQRN8RFN+xhNWSZlTVcEXXKcDAAAKE1WBE3yEU38GE1aJmVNWARdcp0MAAAoTVcETfMRTf0YTVsmZU1ZBF1yngwAAChNWARN9BFN/hhNXCZlTVoEXXKfDAAAKE1ZBE31EU3/GE1dJmVNWwRdcqAMAAAoTVoETfYRTQAZTV4mZU1cBF1yoQwAAChNWwRN9xFNARlNXyZlTV0EXXKiDAAAKE1cBE34EU0CGU1gJmVNXgRdcqMMAAAoTV0ETfkRTQMZTWEmZU1fBF1ypAwAAChNXgRN+hFNBBlNYiZlTWAEXXKlDAAAKE1fBE37EU0FGU1jJmVNYQRdcqYMAAAoTWAETfwRTQYZTWQmZU1iBF1ypwwAAChNYQRN/RFNBxlNZSZlTWMEXXKoDAAAKE1iBE3+EU0IGU1mJmVNZARdcqkMAAAoTWMETf8RTQkZTWcmZU1lBF1yqgwAAChNZARNABJNChlNaCZlTWYEXXKrDAAAKE1lBE0BEk0LGU1pJmVNZwRdcqwMAAAoTWYETQISTQwZTWomZU1oBF1yrQwAAChNZwRNAxJNDRlNayZlTWkEXXKuDAAAKE1oBE0EEk0OGU1sJmVNagRdcq8MAAAoTWkETQUSTQ8ZTW0mZU1rBF1ysAwAAChNagRNBhJNEBlNbiZlTWwEXXKxDAAAKE1rBE0HEk0RGU1vJmVNbQRdcrIMAAAoTWwETQgSTRIZTXAmZU1uBF1yswwAAChNbQRNCRJNExlNcSZlTW8EXXK0DAAAKE1uBE0KEk0UGU1yJmVNcARdcrUMAAAoTW8ETQsSTRUZTXMmZU1xBF1ytgwAAChNcARNDBJNFhlNdCZlTXIEXXK3DAAAKE1xBE0NEk0XGU11JmVNcwRdcrgMAAAoTXIETQ4STRgZTXYmZU10BF1yuQwAAChNcwRNDxJNGRlNdyZlTXUEXXK6DAAAKE10BE0QEk0aGU14JmVNdgRdcrsMAAAoTXUETRESTRsZTXkmZU13BF1yvAwAAChNdgRNEhJNHBlNeiZlTXgEXXK9DAAAKE13BE0TEk0dGU17JmVNeQRdcr4MAAAoTXgETRQSTR4ZTXwmZU16BF1yvwwAAChNeQRNFRJNHxlNfSZlTXsEXXLADAAAKE16BE0WEk0gGU1+JmVNfARdcsEMAAAoTXsETRcSTSEZTX8mZU19BF1ywgwAAChNfARNGBJNIhlNgCZlTX4EXXLDDAAAKE19BE0ZEk0jGU2BJmVNfwRdcsQMAAAoTX4ETRoSTSQZTYImZU2ABF1yxQwAAChNfwRNGxJNJRlNgyZlTYEEXXLGDAAAKE2ABE0cEk0mGU2EJmVNggRdcscMAAAoTYEETR0STScZTYUmZU2DBF1yyAwAAChNggRNHhJNKBlNhiZlTYQEXXLJDAAAKE2DBE0fEk0pGU2HJmVNhQRdcsoMAAAoTYQETSASTSoZTYgmZU2GBF1yywwAAChNhQRNIRJNKxlNiSZlTYcEXXLMDAAAKE2GBE0iEk0sGU2KJmVNiARdcs0MAAAoTYcETSMSTS0ZTYsmZU2JBF1yzgwAAChNiARNJBJNLhlNjCZlTYoEXXLPDAAAKE2JBE0lEk0vGU2NJmVNiwRdctAMAAAoTYoETSYSTTAZTY4mZU2MBF1y0QwAAChNiwRNJxJNMRlNjyZlTY0EXXLSDAAAKE2MBE0oEk0yGU2QJmVNjgRdctMMAAAoTY0ETSkSTTMZTZEmZU2PBF1y1AwAAChNjgRNKhJNNBlNkiZlTZAEXXLVDAAAKE2PBE0rEk01GU2TJmVNkQRdctYMAAAoTZAETSwSTTYZTZQmZU2SBF1y1wwAAChNkQRNLRJNNxlNlSZlTZMEXXLYDAAAKE2SBE0uEk04GU2WJmVNlARdctkMAAAoTZMETS8STTkZTZcmZU2VBF1y2gwAAChNlARNMBJNOhlNmCZlTZYEXXLbDAAAKE2VBE0xEk07GU2ZJmVNlwRdctwMAAAoTZYETTISTTwZTZomZU2YBF1y3QwAAChNlwRNMxJNPRlNmyZlTZkEXXLeDAAAKE2YBE00Ek0+GU2cJmVNmgRdct8MAAAoTZkETTUSTT8ZTZ0mZU2bBF1y4AwAAChNmgRNNhJNQBlNniZlTZwEXXLhDAAAKE2bBE03Ek1BGU2fJmVNnQRdcuIMAAAoTZwETTgSTUIZTaAmZU2eBF1y4wwAAChNnQRNORJNQxlNoSZlTZ8EXXLkDAAAKE2eBE06Ek1EGU2iJmVNoARdcuUMAAAoTZ8ETTsSTUUZTaMmZU2hBF1y5gwAAChNoARNPBJNRhlNpCZlTaIEXXLnDAAAKE2hBE09Ek1HGU2lJmVNowRdcugMAAAoTaIETT4STUgZTaYmZU2kBF1y6QwAAChNowRNPxJNSRlNpyZlTaUEXXLqDAAAKE2kBE1AEk1KGU2oJmVNpgRdcusMAAAoTaUETUESTUsZTakmZU2nBF1y7AwAAChNpgRNQhJNTBlNqiZlTagEXXLtDAAAKE2nBE1DEk1NGU2rJmVNqQRdcu4MAAAoTagETUQSTU4ZTawmZU2qBF1y7wwAAChNqQRNRRJNTxlNrSZlTasEXXLwDAAAKE2qBE1GEk1QGU2uJmVNrARdcvEMAAAoTasETUcSTVEZTa8mZU2tBF1y8gwAAChNrARNSBJNUhlNsCZlTa4EXXLzDAAAKE2tBE1JEk1TGU2xJmVNrwRdcvQMAAAoTa4ETUoSTVQZTbImZU2wBF1y9QwAAChNrwRNSxJNVRlNsyZlTbEEXXL2DAAAKE2wBE1MEk1WGU20JmVNsgRdcvcMAAAoTbEETU0STVcZTbUmZU2zBF1y+AwAAChNsgRNThJNWBlNtiZlTbQEXXL5DAAAKE2zBE1PEk1ZGU23JmVNtQRdcvoMAAAoTbQETVASTVoZTbgmZU22BF1y+wwAAChNtQRNURJNWxlNuSZlTbcEXXL8DAAAKE22BE1SEk1cGU26JmVNuARdcv0MAAAoTbcETVMSTV0ZTbsmZU25BF1y/gwAAChNuARNVBJNXhlNvCZlTboEXXL/DAAAKE25BE1VEk1fGU29JmVNuwRdcgANAAAoTboETVYSTWAZTb4mZU28BF1yAQ0AAChNuwRNVxJNYRlNvyZlTb0EXXICDQAAKE28BE1YEk1iGU3AJmVNvgRdcgMNAAAoTb0ETVkSTWMZTcEmZU2/BF1yBA0AAChNvgRNWhJNZBlNwiZlTcAEXXIFDQAAKE2/BE1bEk1lGU3DJmVNwQRdcgYNAAAoTcAETVwSTWYZTcQmZU3CBF1yBw0AAChNwQRNXRJNZxlNxSZlTcMEXXIIDQAAKE3CBE1eEk1oGU3GJmVNxARdcgkNAAAoTcMETV8STWkZTccmZU3FBF1yCg0AAChNxARNYBJNahlNyCZlTcYEXXILDQAAKE3FBE1hEk1rGU3JJmVNxwRdcgwNAAAoTcYETWISTWwZTcomZU3IBF1yDQ0AAChNxwRNYxJNbRlNyyZlTckEXXIODQAAKE3IBE1kEk1uGU3MJmVNygRdcg8NAAAoTckETWUSTW8ZTc0mZU3LBF1yEA0AAChNygRNZhJNcBlNziZlTcwEXXIRDQAAKE3LBE1nEk1xGU3PJmVNzQRdchINAAAoTcwETWgSTXIZTdAmZU3OBF1yEw0AAChNzQRNaRJNcxlN0SZlTc8EXXIUDQAAKE3OBE1qEk10GU3SJmVN0ARdchUNAAAoTc8ETWsSTXUZTdMmZU3RBF1yFg0AAChN0ARNbBJNdhlN1CZlTdIEXXIXDQAAKE3RBE1tEk13GU3VJmVN0wRdchgNAAAoTdIETW4STXgZTdYmZU3UBF1yGQ0AAChN0wRNbxJNeRlN1yZlTdUEXXIaDQAAKE3UBE1wEk16GU3YJmVN1gRdchsNAAAoTdUETXESTXsZTdkmZU3XBF1yHA0AAChN1gRNchJNfBlN2iZlTdgEXXIdDQAAKE3XBE1zEk19GU3bJmVN2QRdch4NAAAoTdgETXQSTX4ZTdwmZU3aBF1yHw0AAChN2QRNdRJNfxlN3SZlTdsEXXIgDQAAKE3aBE12Ek2AGU3eJmVN3ARdciENAAAoTdsETXcSTYEZTd8mZU3dBF1yIg0AAChN3ARNeBJNghlN4CZlTd4EXXIjDQAAKE3dBE15Ek2DGU3hJmVN3wRdciQNAAAoTd4ETXoSTYQZTeImZU3gBF1yJQ0AAChN3wRNexJNhRlN4yZlTeEEXXImDQAAKE3gBE18Ek2GGU3kJmVN4gRdcicNAAAoTeEETX0STYcZTeUmZU3jBF1yKA0AAChN4gRNfhJNiBlN5iZlTeQEXXIpDQAAKE3jBE1/Ek2JGU3nJmVN5QRdcioNAAAoTeQETYASTYoZTegmZU3mBF1yKw0AAChN5QRNgRJNixlN6SZlTecEXXIsDQAAKE3mBE2CEk2MGU3qJmVN6ARdci0NAAAoTecETYMSTY0ZTesmZU3pBF1yLg0AAChN6ARNhBJNjhlN7CZlTeoEXXIvDQAAKE3pBE2FEk2PGU3tJmVN6wRdcjANAAAoTeoETYYSTZAZTe4mZU3sBF1yMQ0AAChN6wRNhxJNkRlN7yZlTe0EXXIyDQAAKE3sBE2IEk2SGU3wJmVN7gRdcjMNAAAoTe0ETYkSTZMZTfEmZU3vBF1yNA0AAChN7gRNihJNlBlN8iZlTfAEXXI1DQAAKE3vBE2LEk2VGU3zJmVN8QRdcjYNAAAoTfAETYwSTZYZTfQmZU3yBF1yNw0AAChN8QRNjRJNlxlN9SZlTfMEXXI4DQAAKE3yBE2OEk2YGU32JmVN9ARdcjkNAAAoTfMETY8STZkZTfcmZU31BF1yOg0AAChN9ARNkBJNmhlN+CZlTfYEXXI7DQAAKE31BE2REk2bGU35JmVN9wRdcjwNAAAoTfYETZISTZwZTfomZU34BF1yPQ0AAChN9wRNkxJNnRlN+yZlTfkEXXI+DQAAKE34BE2UEk2eGU38JmVN+gRdcj8NAAAoTfkETZUSTZ8ZTf0mZU37BF1yQA0AAChN+gRNlhJNoBlN/iZlTfwEXXJBDQAAKE37BE2XEk2hGU3/JmVN/QRdckINAAAoTfwETZgSTaIZTQAnZU3+BF1yQw0AAChN/QRNmRJNoxlNASdlTf8EXXJEDQAAKE3+BE2aEk2kGU0CJ2VNAAVdckUNAAAoTf8ETZsSTaUZTQMnZU0BBV1yRg0AAChNAAVNnBJNphlNBCdlTQIFXXJHDQAAKE0BBU2dEk2nGU0FJ2VNAwVdckgNAAAoTQIFTZ4STagZTQYnZU0EBV1ySQ0AAChNAwVNnxJNqRlNBydlTQUFXXJKDQAAKE0EBU2gEk2qGU0IJ2VNBgVdcksNAAAoTQUFTaESTasZTQknZU0HBV1yTA0AAChNBgVNohJNrBlNCidlTQgFXXJNDQAAKE0HBU2jEk2tGU0LJ2VNCQVdck4NAAAoTQgFTaQSTa4ZTQwnZU0KBV1yTw0AAChNCQVNpRJNrxlNDSdlTQsFXXJQDQAAKE0KBU2mEk2wGU0OJ2VNDAVdclENAAAoTQsFTacSTbEZTQ8nZU0NBV1yUg0AAChNDAVNqBJNshlNECdlTQ4FXXJTDQAAKE0NBU2pEk2zGU0RJ2VNDwVdclQNAAAoTQ4FTaoSTbQZTRInZU0QBV1yVQ0AAChNDwVNqxJNtRlNEydlTREFXXJWDQAAKE0QBU2sEk22GU0UJ2VNEgVdclcNAAAoTREFTa0STbcZTRUnZU0TBV1yWA0AAChNEgVNrhJNuBlNFidlTRQFXXJZDQAAKE0TBU2vEk25GU0XJ2VNFQVdcloNAAAoTRQFTbASTboZTRgnZU0WBV1yWw0AAChNFQVNsRJNuxlNGSdlTRcFXXJcDQAAKE0WBU2yEk28GU0aJ2VNGAVdcl0NAAAoTRcFTbMSTb0ZTRsnZU0ZBV1yXg0AAChNGAVNtBJNvhlNHCdlTRoFXXJfDQAAKE0ZBU21Ek2/GU0dJ2VNGwVdcmANAAAoTRoFTbYSTcAZTR4nZU0cBV1yYQ0AAChNGwVNtxJNwRlNHydlTR0FXXJiDQAAKE0cBU24Ek3CGU0gJ2VNHgVdcmMNAAAoTR0FTbkSTcMZTSEnZU0fBV1yZA0AAChNHgVNuhJNxBlNIidlTSAFXXJlDQAAKE0fBU27Ek3FGU0jJ2VNIQVdcmYNAAAoTSAFTbwSTcYZTSQnZU0iBV1yZw0AAChNIQVNvRJNxxlNJSdlTSMFXXJoDQAAKE0iBU2+Ek3IGU0mJ2VNJAVdcmkNAAAoTSMFTb8STckZTScnZU0lBV1yag0AAChNJAVNwBJNyhlNKCdlTSYFXXJrDQAAKE0lBU3BEk3LGU0pJ2VNJwVdcmwNAAAoTSYFTcISTcwZTSonZU0oBV1ybQ0AAChNJwVNwxJNzRlNKydlTSkFXXJuDQAAKE0oBU3EEk3OGU0sJ2VNKgVdcm8NAAAoTSkFTcUSTc8ZTS0nZU0rBV1ycA0AAChNKgVNxhJN0BlNLidlTSwFXXJxDQAAKE0rBU3HEk3RGU0vJ2VNLQVdcnINAAAoTSwFTcgSTdIZTTAnZU0uBV1ycw0AAChNLQVNyRJN0xlNMSdlTS8FXXJ0DQAAKE0uBU3KEk3UGU0yJ2VNMAVdcnUNAAAoTS8FTcsSTdUZTTMnZU0xBV1ydg0AAChNMAVNzBJN1hlNNCdlTTIFXXJ3DQAAKE0xBU3NEk3XGU01J2VNMwVdcngNAAAoTTIFTc4STdgZTTYnZU00BV1yeQ0AAChNMwVNzxJN2RlNNydlTTUFXXJ6DQAAKE00BU3QEk3aGU04J2VNNgVdcnsNAAAoTTUFTdESTdsZTTknZU03BV1yfA0AAChNNgVN0hJN3BlNOidlTTgFXXJ9DQAAKE03BU3TEk3dGU07J2VNOQVdcn4NAAAoTTgFTdQSTd4ZTTwnZU06BV1yfw0AAChNOQVN1RJN3xlNPSdlTTsFXXKADQAAKE06BU3WEk3gGU0+J2VNPAVdcoENAAAoTTsFTdcSTeEZTT8nZU09BV1ygg0AAChNPAVN2BJN4hlNQCdlTT4FXXKDDQAAKE09BU3ZEk3jGU1BJ2VNPwVdcoQNAAAoTT4FTdoSTeQZTUInZU1ABV1yhQ0AAChNPwVN2xJN5RlNQydlTUEFXXKGDQAAKE1ABU3cEk3mGU1EJ2VNQgVdcocNAAAoTUEFTd0STecZTUUnZU1DBV1yiA0AAChNQgVN3hJN6BlNRidlTUQFXXKJDQAAKE1DBU3fEk3pGU1HJ2VNRQVdcooNAAAoTUQFTeASTeoZTUgnZU1GBV1yiw0AAChNRQVN4RJN6xlNSSdlTUcFXXKMDQAAKE1GBU3iEk3sGU1KJ2VNSAVdco0NAAAoTUcFTeMSTe0ZTUsnZU1JBV1yjg0AAChNSAVN5BJN7hlNTCdlTUoFXXKPDQAAKE1JBU3lEk3vGU1NJ2VNSwVdcpANAAAoTUoFTeYSTfAZTU4nZU1MBV1ykQ0AAChNSwVN5xJN8RlNTydlTU0FXXKSDQAAKE1MBU3oEk3yGU1QJ2VNTgVdcpMNAAAoTU0FTekSTfMZTVEnZU1PBV1ylA0AAChNTgVN6hJN9BlNUidlTVAFXXKVDQAAKE1PBU3rEk31GU1TJ2VNUQVdcpYNAAAoTVAFTewSTfYZTVQnZU1SBV1ylw0AAChNUQVN7RJN9xlNVSdlTVMFXXKYDQAAKE1SBU3uEk34GU1WJ2VNVAVdcpkNAAAoTVMFTe8STfkZTVcnZU1VBV1ymg0AAChNVAVN8BJN+hlNWCdlTVYFXXKbDQAAKE1VBU3xEk37GU1ZJ2VNVwVdcpwNAAAoTVYFTfISTfwZTVonZU1YBV1ynQ0AAChNVwVN8xJN/RlNWydlTVkFXXKeDQAAKE1YBU30Ek3+GU1cJ2VNWgVdcp8NAAAoTVkFTfUSTf8ZTV0nZU1bBV1yoA0AAChNWgVN9hJNABpNXidlTVwFXXKhDQAAKE1bBU33Ek0BGk1fJ2VNXQVdcqINAAAoTVwFTfgSTQIaTWAnZU1eBV1yow0AAChNXQVN+RJNAxpNYSdlTV8FXXKkDQAAKE1eBU36Ek0EGk1iJ2VNYAVdcqUNAAAoTV8FTfsSTQUaTWMnZU1hBV1ypg0AAChNYAVN/BJNBhpNZCdlTWIFXXKnDQAAKE1hBU39Ek0HGk1lJ2VNYwVdcqgNAAAoTWIFTf4STQgaTWYnZU1kBV1yqQ0AAChNYwVN/xJNCRpNZydlTWUFXXKqDQAAKE1kBU0AE00KGk1oJ2VNZgVdcqsNAAAoTWUFTQETTQsaTWknZU1nBV1yrA0AAChNZgVNAhNNDBpNaidlTWgFXXKtDQAAKE1nBU0DE00NGk1rJ2VNaQVdcq4NAAAoTWgFTQQTTQ4aTWwnZU1qBV1yrw0AAChNaQVNBRNNDxpNbSdlTWsFXXKwDQAAKE1qBU0GE00QGk1uJ2VNbAVdcrENAAAoTWsFTQcTTREaTW8nZU1tBV1ysg0AAChNbAVNCBNNEhpNcCdlTW4FXXKzDQAAKE1tBU0JE00TGk1xJ2VNbwVdcrQNAAAoTW4FTQoTTRQaTXInZU1wBV1ytQ0AAChNbwVNCxNNFRpNcydlTXEFXXK2DQAAKE1wBU0ME00WGk10J2VNcgVdcrcNAAAoTXEFTQ0TTRcaTXUnZU1zBV1yuA0AAChNcgVNDhNNGBpNdidlTXQFXXK5DQAAKE1zBU0PE00ZGk13J2VNdQVdcroNAAAoTXQFTRATTRoaTXgnZU12BV1yuw0AAChNdQVNERNNGxpNeSdlTXcFXXK8DQAAKE12BU0SE00cGk16J2VNeAVdcr0NAAAoTXcFTRMTTR0aTXsnZU15BV1yvg0AAChNeAVNFBNNHhpNfCdlTXoFXXK/DQAAKE15BU0VE00fGk19J2VNewVdcsANAAAoTXoFTRYTTSAaTX4nZU18BV1ywQ0AAChNewVNFxNNIRpNfydlTX0FXXLCDQAAKE18BU0YE00iGk2AJ2VNfgVdcsMNAAAoTX0FTRkTTSMaTYEnZU1/BV1yxA0AAChNfgVNGhNNJBpNgidlTYAFXXLFDQAAKE1/BU0bE00lGk2DJ2VNgQVdcsYNAAAoTYAFTRwTTSYaTYQnZU2CBV1yxw0AAChNgQVNHRNNJxpNhSdlTYMFXXLIDQAAKE2CBU0eE00oGk2GJ2VNhAVdcskNAAAoTYMFTR8TTSkaTYcnZU2FBV1yyg0AAChNhAVNIBNNKhpNiCdlTYYFXXLLDQAAKE2FBU0hE00rGk2JJ2VNhwVdcswNAAAoTYYFTSITTSwaTYonZU2IBV1yzQ0AAChNhwVNIxNNLRpNiydlTYkFXXLODQAAKE2IBU0kE00uGk2MJ2VNigVdcs8NAAAoTYkFTSUTTS8aTY0nZU2LBV1y0A0AAChNigVNJhNNMBpNjidlTYwFXXLRDQAAKE2LBU0nE00xGk2PJ2VNjQVdctINAAAoTYwFTSgTTTIaTZAnZU2OBV1y0w0AAChNjQVNKRNNMxpNkSdlTY8FXXLUDQAAKE2OBU0qE000Gk2SJ2VNkAVdctUNAAAoTY8FTSsTTTUaTZMnZU2RBV1y1g0AAChNkAVNLBNNNhpNlCdlTZIFXXLXDQAAKE2RBU0tE003Gk2VJ2VNkwVdctgNAAAoTZIFTS4TTTgaTZYnZU2UBV1y2Q0AAChNkwVNLxNNORpNlydlTZUFXXLaDQAAKE2UBU0wE006Gk2YJ2VNlgVdctsNAAAoTZUFTTETTTsaTZknZU2XBV1y3A0AAChNlgVNMhNNPBpNmidlTZgFXXLdDQAAKE2XBU0zE009Gk2bJ2VNmQVdct4NAAAoTZgFTTQTTT4aTZwnZU2aBV1y3w0AAChNmQVNNRNNPxpNnSdlTZsFXXLgDQAAKE2aBU02E01AGk2eJ2VNnAVdcuENAAAoTZsFTTcTTUEaTZ8nZU2dBV1y4g0AAChNnAVNOBNNQhpNoCdlTZ4FXXLjDQAAKE2dBU05E01DGk2hJ2VNnwVdcuQNAAAoTZ4FTToTTUQaTaInZU2gBV1y5Q0AAChNnwVNOxNNRRpNoydlTaEFXXLmDQAAKE2gBU08E01GGk2kJ2VNogVdcucNAAAoTaEFTT0TTUcaTaUnZU2jBV1y6A0AAChNogVNPhNNSBpNpidlTaQFXXLpDQAAKE2jBU0/E01JGk2nJ2VNpQVdcuoNAAAoTaQFTUATTUoaTagnZU2mBV1y6w0AAChNpQVNQRNNSxpNqSdlTacFXXLsDQAAKE2mBU1CE01MGk2qJ2VNqAVdcu0NAAAoTacFTUMTTU0aTasnZU2pBV1y7g0AAChNqAVNRBNNThpNrCdlTaoFXXLvDQAAKE2pBU1FE01PGk2tJ2VNqwVdcvANAAAoTaoFTUYTTVAaTa4nZU2sBV1y8Q0AAChNqwVNRxNNURpNrydlTa0FXXLyDQAAKE2sBU1IE01SGk2wJ2VNrgVdcvMNAAAoTa0FTUkTTVMaTbEnZU2vBV1y9A0AAChNrgVNShNNVBpNsidlTbAFXXL1DQAAKE2vBU1LE01VGk2zJ2VNsQVdcvYNAAAoTbAFTUwTTVYaTbQnZU2yBV1y9w0AAChNsQVNTRNNVxpNtSdlTbMFXXL4DQAAKE2yBU1OE01YGk22J2VNtAVdcvkNAAAoTbMFTU8TTVkaTbcnZU21BV1y+g0AAChNtAVNUBNNWhpNuCdlTbYFXXL7DQAAKE21BU1RE01bGk25J2VNtwVdcvwNAAAoTbYFTVITTVwaTbonZU24BV1y/Q0AAChNtwVNUxNNXRpNuydlTbkFXXL+DQAAKE24BU1UE01eGk28J2VNugVdcv8NAAAoTbkFTVUTTV8aTb0nZU27BV1yAA4AAChNugVNVhNNYBpNvidlTbwFXXIBDgAAKE27BU1XE01hGk2/J2VNvQVdcgIOAAAoTbwFTVgTTWIaTcAnZU2+BV1yAw4AAChNvQVNWRNNYxpNwSdlTb8FXXIEDgAAKE2+BU1aE01kGk3CJ2VNwAVdcgUOAAAoTb8FTVsTTWUaTcMnZU3BBV1yBg4AAChNwAVNXBNNZhpNxCdlTcIFXXIHDgAAKE3BBU1dE01nGk3FJ2VNwwVdcggOAAAoTcIFTV4TTWgaTcYnZU3EBV1yCQ4AAChNwwVNXxNNaRpNxydlTcUFXXIKDgAAKE3EBU1gE01qGk3IJ2VNxgVdcgsOAAAoTcUFTWETTWsaTcknZU3HBV1yDA4AAChNxgVNYhNNbBpNyidlTcgFXXINDgAAKE3HBU1jE01tGk3LJ2VNyQVdcg4OAAAoTcgFTWQTTW4aTcwnZU3KBV1yDw4AAChNyQVNZRNNbxpNzSdlTcsFXXIQDgAAKE3KBU1mE01wGk3OJ2VNzAVdchEOAAAoTcsFTWcTTXEaTc8nZU3NBV1yEg4AAChNzAVNaBNNchpN0CdlTc4FXXITDgAAKE3NBU1pE01zGk3RJ2VNzwVdchQOAAAoTc4FTWoTTXQaTdInZU3QBV1yFQ4AAChNzwVNaxNNdRpN0ydlTdEFXXIWDgAAKE3QBU1sE012Gk3UJ2VN0gVdchcOAAAoTdEFTW0TTXcaTdUnZU3TBV1yGA4AAChN0gVNbhNNeBpN1idlTdQFXXIZDgAAKE3TBU1vE015Gk3XJ2VN1QVdchoOAAAoTdQFTXATTXoaTdgnZU3WBV1yGw4AAChN1QVNcRNNexpN2SdlTdcFXXIcDgAAKE3WBU1yE018Gk3aJ2VN2AVdch0OAAAoTdcFTXMTTX0aTdsnZU3ZBV1yHg4AAChN2AVNdBNNfhpN3CdlTdoFXXIfDgAAKE3ZBU11E01/Gk3dJ2VN2wVdciAOAAAoTdoFTXYTTYAaTd4nZU3cBV1yIQ4AAChN2wVNdxNNgRpN3ydlTd0FXXIiDgAAKE3cBU14E02CGk3gJ2VN3gVdciMOAAAoTd0FTXkTTYMaTeEnZU3fBV1yJA4AAChN3gVNehNNhBpN4idlTeAFXXIlDgAAKE3fBU17E02FGk3jJ2VN4QVdciYOAAAoTeAFTXwTTYYaTeQnZU3iBV1yJw4AAChN4QVNfRNNhxpN5SdlTeMFXXIoDgAAKE3iBU1+E02IGk3mJ2VN5AVdcikOAAAoTeMFTX8TTYkaTecnZU3lBV1yKg4AAChN5AVNgBNNihpN6CdlTeYFXXIrDgAAKE3lBU2BE02LGk3pJ2VN5wVdciwOAAAoTeYFTYITTYwaTeonZU3oBV1yLQ4AAChN5wVNgxNNjRpN6ydlTekFXXIuDgAAKE3oBU2EE02OGk3sJ2VN6gVdci8OAAAoTekFTYUTTY8aTe0nZU3rBV1yMA4AAChN6gVNhhNNkBpN7idlTewFXXIxDgAAKE3rBU2HE02RGk3vJ2VN7QVdcjIOAAAoTewFTYgTTZIaTfAnZU3uBV1yMw4AAChN7QVNiRNNkxpN8SdlTe8FXXI0DgAAKE3uBU2KE02UGk3yJ2VN8AVdcjUOAAAoTe8FTYsTTZUaTfMnZU3xBV1yNg4AAChN8AVNjBNNlhpN9CdlTfIFXXI3DgAAKE3xBU2NE02XGk31J2VN8wVdcjgOAAAoTfIFTY4TTZgaTfYnZU30BV1yOQ4AAChN8wVNjxNNmRpN9ydlTfUFXXI6DgAAKE30BU2QE02aGk34J2VN9gVdcjsOAAAoTfUFTZETTZsaTfknZU33BV1yPA4AAChN9gVNkhNNnBpN+idlTfgFXXI9DgAAKE33BU2TE02dGk37J2VN+QVdcj4OAAAoTfgFTZQTTZ4aTfwnZU36BV1yPw4AAChN+QVNlRNNnxpN/SdlTfsFXXJADgAAKE36BU2WE02gGk3+J2VN/AVdckEOAAAoTfsFTZcTTaEaTf8nZU39BV1yQg4AAChN/AVNmBNNohpNAChlTf4FXXJDDgAAKE39BU2ZE02jGk0BKGVN/wVdckQOAAAoTf4FTZoTTaQaTQIoZU0ABl1yRQ4AAChN/wVNmxNNpRpNAyhlTQEGXXJGDgAAKE0ABk2cE02mGk0EKGVNAgZdckcOAAAoTQEGTZ0TTacaTQUoZU0DBl1ySA4AAChNAgZNnhNNqBpNBihlTQQGXXJJDgAAKE0DBk2fE02pGk0HKGVNBQZdckoOAAAoTQQGTaATTaoaTQgoZU0GBl1ySw4AAChNBQZNoRNNqxpNCShlTQcGXXJMDgAAKE0GBk2iE02sGk0KKGVNCAZdck0OAAAoTQcGTaMTTa0aTQsoZU0JBl1yTg4AAChNCAZNpBNNrhpNDChlTQoGXXJPDgAAKE0JBk2lE02vGk0NKGVNCwZdclAOAAAoTQoGTaYTTbAaTQ4oZU0MBl1yUQ4AAChNCwZNpxNNsRpNDyhlTQ0GXXJSDgAAKE0MBk2oE02yGk0QKGVNDgZdclMOAAAoTQ0GTakTTbMaTREoZU0PBl1yVA4AAChNDgZNqhNNtBpNEihlTRAGXXJVDgAAKE0PBk2rE021Gk0TKGVNEQZdclYOAAAoTRAGTawTTbYaTRQoZU0SBl1yVw4AAChNEQZNrRNNtxpNFShlTRMGXXJYDgAAKE0SBk2uE024Gk0WKGVNFAZdclkOAAAoTRMGTa8TTbkaTRcoZU0VBl1yWg4AAChNFAZNsBNNuhpNGChlTRYGXXJbDgAAKE0VBk2xE027Gk0ZKGVNFwZdclwOAAAoTRYGTbITTbwaTRooZU0YBl1yXQ4AAChNFwZNsxNNvRpNGyhlTRkGXXJeDgAAKE0YBk20E02+Gk0cKGVNGgZdcl8OAAAoTRkGTbUTTb8aTR0oZU0bBl1yYA4AAChNGgZNthNNwBpNHihlTRwGXXJhDgAAKE0bBk23E03BGk0fKGVNHQZdcmIOAAAoTRwGTbgTTcIaTSAoZU0eBl1yYw4AAChNHQZNuRNNwxpNIShlTR8GXXJkDgAAKE0eBk26E03EGk0iKGVNIAZdcmUOAAAoTR8GTbsTTcUaTSMoZU0hBl1yZg4AAChNIAZNvBNNxhpNJChlTSIGXXJnDgAAKE0hBk29E03HGk0lKGVNIwZdcmgOAAAoTSIGTb4TTcgaTSYoZU0kBl1yaQ4AAChNIwZNvxNNyRpNJyhlTSUGXXJqDgAAKE0kBk3AE03KGk0oKGVNJgZdcmsOAAAoTSUGTcETTcsaTSkoZU0nBl1ybA4AAChNJgZNwhNNzBpNKihlTSgGXXJtDgAAKE0nBk3DE03NGk0rKGVNKQZdcm4OAAAoTSgGTcQTTc4aTSwoZU0qBl1ybw4AAChNKQZNxRNNzxpNLShlTSsGXXJwDgAAKE0qBk3GE03QGk0uKGVNLAZdcnEOAAAoTSsGTccTTdEaTS8oZU0tBl1ycg4AAChNLAZNyBNN0hpNMChlTS4GXXJzDgAAKE0tBk3JE03TGk0xKGVNLwZdcnQOAAAoTS4GTcoTTdQaTTIoZU0wBl1ydQ4AAChNLwZNyxNN1RpNMyhlTTEGXXJ2DgAAKE0wBk3ME03WGk00KGVNMgZdcncOAAAoTTEGTc0TTdcaTTUoZU0zBl1yeA4AAChNMgZNzhNN2BpNNihlTTQGXXJ5DgAAKE0zBk3PE03ZGk03KGVNNQZdcnoOAAAoTTQGTdATTdoaTTgoZU02Bl1yew4AAChNNQZN0RNN2xpNOShlTTcGXXJ8DgAAKE02Bk3SE03cGk06KGVNOAZdcn0OAAAoTTcGTdMTTd0aTTsoZU05Bl1yfg4AAChNOAZN1BNN3hpNPChlTToGXXJ/DgAAKE05Bk3VE03fGk09KGVNOwZdcoAOAAAoTToGTdYTTeAaTT4oZU08Bl1ygQ4AAChNOwZN1xNN4RpNPyhlTT0GXXKCDgAAKE08Bk3YE03iGk1AKGVNPgZdcoMOAAAoTT0GTdkTTeMaTUEoZU0/Bl1yhA4AAChNPgZN2hNN5BpNQihlTUAGXXKFDgAAKE0/Bk3bE03lGk1DKGVNQQZdcoYOAAAoTUAGTdwTTeYaTUQoZU1CBl1yhw4AAChNQQZN3RNN5xpNRShlTUMGXXKIDgAAKE1CBk3eE03oGk1GKGVNRAZdcokOAAAoTUMGTd8TTekaTUcoZU1FBl1yig4AAChNRAZN4BNN6hpNSChlTUYGXXKLDgAAKE1FBk3hE03rGk1JKGVNRwZdcowOAAAoTUYGTeITTewaTUooZU1IBl1yjQ4AAChNRwZN4xNN7RpNSyhlTUkGXXKODgAAKE1IBk3kE03uGk1MKGVNSgZdco8OAAAoTUkGTeUTTe8aTU0oZU1LBl1ykA4AAChNSgZN5hNN8BpNTihlTUwGXXKRDgAAKE1LBk3nE03xGk1PKGVNTQZdcpIOAAAoTUwGTegTTfIaTVAoZU1OBl1ykw4AAChNTQZN6RNN8xpNUShlTU8GXXKUDgAAKE1OBk3qE030Gk1SKGVNUAZdcpUOAAAoTU8GTesTTfUaTVMoZU1RBl1ylg4AAChNUAZN7BNN9hpNVChlTVIGXXKXDgAAKE1RBk3tE033Gk1VKGVNUwZdcpgOAAAoTVIGTe4TTfgaTVYoZU1UBl1ymQ4AAChNUwZN7xNN+RpNVyhlTVUGXXKaDgAAKE1UBk3wE036Gk1YKGVNVgZdcpsOAAAoTVUGTfETTfsaTVkoZU1XBl1ynA4AAChNVgZN8hNN/BpNWihlTVgGXXKdDgAAKE1XBk3zE039Gk1bKGVNWQZdcp4OAAAoTVgGTfQTTf4aTVwoZU1aBl1ynw4AAChNWQZN9RNN/xpNXShlTVsGXXKgDgAAKE1aBk32E00AG01eKGVNXAZdcqEOAAAoTVsGTfcTTQEbTV8oZU1dBl1yog4AAChNXAZN+BNNAhtNYChlTV4GXXKjDgAAKE1dBk35E00DG01hKGVNXwZdcqQOAAAoTV4GTfoTTQQbTWIoZU1gBl1ypQ4AAChNXwZN+xNNBRtNYyhlTWEGXXKmDgAAKE1gBk38E00GG01kKGVNYgZdcqcOAAAoTWEGTf0TTQcbTWUoZU1jBl1yqA4AAChNYgZN/hNNCBtNZihlTWQGXXKpDgAAKE1jBk3/E00JG01nKGVNZQZdcqoOAAAoTWQGTQAUTQobTWgoZU1mBl1yqw4AAChNZQZNARRNCxtNaShlTWcGXXKsDgAAKE1mBk0CFE0MG01qKGVNaAZdcq0OAAAoTWcGTQMUTQ0bTWsoZU1pBl1yrg4AAChNaAZNBBRNDhtNbChlTWoGXXKvDgAAKE1pBk0FFE0PG01tKGVNawZdcrAOAAAoTWoGTQYUTRAbTW4oZU1sBl1ysQ4AAChNawZNBxRNERtNbyhlTW0GXXKyDgAAKE1sBk0IFE0SG01wKGVNbgZdcrMOAAAoTW0GTQkUTRMbTXEoZU1vBl1ytA4AAChNbgZNFBtNcihlTXAGXXK1DgAAKE1vBk0KFE0VG01zKGVNcQZdcrYOAAAoTXAGTQsUTRYbTXQoZU1yBl1ytw4AAChNcQZNDBRNFxtNdShlTXMGXXK4DgAAKE1yBk0NFE0YG012KGVNdAZdcrkOAAAoTXMGTQ4UTRkbTXcoZU11Bl1yug4AAChNdAZNDxRNGhtNeChlTXYGXXK7DgAAKE11Bk0QFE0bG015KGVNdwZdcrwOAAAoTXYGTREUTRwbTXooZU14Bl1yvQ4AAChNdwZNEhRNHRtNeyhlTXkGXXK+DgAAKE14Bk0TFE0eG018KGVNegZdcr8OAAAoTXkGTRQUTR8bTX0oZU17Bl1ywA4AAChNegZNFRRNIBtNfihlTXwGXXLBDgAAKE17Bk0WFE0hG01/KGVNfQZdcsIOAAAoTXwGTRcUTSIbTYAoZU1+Bl1yww4AAChNfQZNGBRNIxtNgShlTX8GXXLEDgAAKE1+Bk0ZFE0kG02CKGVNgAZdcsUOAAAoTX8GTRoUTSUbTYMoZU2BBl1yxg4AAChNgAZNGxRNJhtNhChlTYIGXXLHDgAAKE2BBk0cFE0nG02FKGVNgwZdcsgOAAAoTYIGTR0UTSgbTYYoZU2EBl1yyQ4AAChNgwZNHhRNKRtNhyhlTYUGXXLKDgAAKE2EBk0fFE0qG02IKGVNhgZdcssOAAAoTYUGTSAUTSsbTYkoZU2HBl1yzA4AAChNhgZNIRRNLBtNiihlTYgGXXLNDgAAKE2HBk0iFE0tG02LKGVNiQZdcs4OAAAoTYgGTSMUTS4bTYwoZU2KBl1yzw4AAChNiQZNJBRNLxtNjShlTYsGXXLQDgAAKE2KBk0lFE0wG02OKGVNjAZdctEOAAAoTYsGTSYUTTEbTY8oZU2NBl1y0g4AAChNjAZNJxRNMhtNkChlTY4GXXLTDgAAKE2NBk0oFE0zG02RKGVNjwZdctQOAAAoTY4GTSkUTTQbTZIoZU2QBl1y1Q4AAChNjwZNKhRNNRtNkyhlTZEGXXLWDgAAKE2QBk0rFE02G02UKGVNkgZdctcOAAAoTZEGTSwUTTcbTZUoZU2TBl1y2A4AAChNkgZNLRRNOBtNlihlTZQGXXLZDgAAKE2TBk0uFE05G02XKGVNlQZdctoOAAAoTZQGTS8UTTobTZgoZU2WBl1y2w4AAChNlQZNMBRNOxtNmShlTZcGXXLcDgAAKE2WBk0xFE08G02aKGVNmAZdct0OAAAoTZcGTTIUTT0bTZsoZU2ZBl1y3g4AAChNmAZNMxRNPhtNnChlTZoGXXLfDgAAKE2ZBk00FE0/G02dKGVNmwZdcuAOAAAoTZoGTTUUTUAbTZ4oZU2cBl1y4Q4AAChNmwZNNhRNQRtNnyhlTZ0GXXLiDgAAKE2cBk03FE1CG02gKGVNngZdcuMOAAAoTZ0GTTgUTUMbTaEoZU2fBl1y5A4AAChNngZNORRNRBtNoihlTaAGXXLlDgAAKE2fBk06FE1FG02jKGVNoQZdcuYOAAAoTaAGTTsUTUYbTaQoZU2iBl1y5w4AAChNoQZNPBRNRxtNpShlTaMGXXLoDgAAKE2iBk09FE1IG02mKGVNpAZdcukOAAAoTaMGTT4UTUkbTacoZU2lBl1y6g4AAChNpAZNPxRNShtNqChlTaYGXXLrDgAAKE2lBk1AFE1LG02pKGVNpwZdcuwOAAAoTaYGTUEUTUwbTaooZU2oBl1y7Q4AAChNpwZNQhRNTRtNqyhlTakGXXLuDgAAKE2oBk1DFE1OG02sKGVNqgZdcu8OAAAoTakGTUQUTU8bTa0oZU2rBl1y8A4AAChNqgZNRRRNUBtNrihlTawGXXLxDgAAKE2rBk1GFE1RG02vKGVNrQZdcvIOAAAoTawGTUcUTVIbTbAoZU2uBl1y8w4AAChNrQZNSBRNUxtNsShlTa8GXXL0DgAAKE2uBk1UG02yKGVNsAZdcvUOAAAoTa8GTUkUTVUbTbMoZU2xBl1y9g4AAChNsAZNShRNVhtNtChlTbIGXXL3DgAAKE2xBk1LFE1XG021KGVNswZdcvgOAAAoTbIGTUwUTVgbTbYoZU20Bl1y+Q4AAChNswZNWRtNtyhlTbUGXXL6DgAAKE20Bk1aG024KGVNtgZdcvsOAAAoTbUGTVsbTbkoZU23Bl1y/A4AAChNtgZNXBtNuihlTbgGXXL9DgAAKE23Bk1dG027KGVNuQZdcv4OAAAoTbgGTV4bTbwoZU26Bl1y/w4AAChNuQZNXxtNvShlTbsGXXIADwAAKE26Bk1gG02+KGVNvAZdcgEPAAAoTbsGTWEbTb8oZU29Bl1yAg8AAChNvAZNYhtNwChlTb4GXXIDDwAAKE29Bk1NFE1jG03BKGVNvwZdcgQPAAAoTb4GTU4UTWQbTcIoZU3ABl1yBQ8AAChNvwZNTxRNZRtNwyhlTcEGXXIGDwAAKE3ABk1QFE1mG03EKGVNwgZdcgcPAAAoTcEGTVEUTWcbTcUoZU3DBl1yCA8AAChNwgZNUhRNaBtNxihlTcQGXXIJDwAAKE3DBk1TFE1pG03HKGVNxQZdcgoPAAAoTcQGTVQUTWobTcgoZU3GBl1yCw8AAChNxQZNVRRNaxtNyShlTccGXXIMDwAAKE3GBk1WFE1sG03KKGVNyAZdcg0PAAAoTccGTVcUTW0bTcsoZU3JBl1yDg8AAChNyAZNWBRNbhtNzChlTcoGXXIPDwAAKE3JBk1ZFE1vG03NKGVNywZdchAPAAAoTcoGTVoUTXAbTc4oZU3MBl1yEQ8AAChNywZNWxRNcRtNzyhlTc0GXXISDwAAKE3MBk1cFE1yG03QKGVNzgZdchMPAAAoTc0GTV0UTXMbTdEoZU3PBl1yFA8AAChNzgZNXhRNdBtN0ihlTdAGXXIVDwAAKE3PBk1fFE11G03TKGVN0QZdchYPAAAoTdAGTWAUTXYbTdQoZU3SBl1yFw8AAChN0QZNYRRNdxtN1ShlTdMGXXIYDwAAKE3SBk1iFE14G03WKGVN1AZdchkPAAAoTdMGTWMUTXkbTdcoZU3VBl1yGg8AAChN1AZNZBRNehtN2ChlTdYGXXIbDwAAKE3VBk1lFE17G03ZKGVN1wZdchwPAAAoTdYGTWYUTXwbTdooZU3YBl1yHQ8AAChN1wZNZxRNfRtN2yhlTdkGXXIeDwAAKE3YBk1oFE1+G03cKGVN2gZdch8PAAAoTdkGTWkUTX8bTd0oZU3bBl1yIA8AAChN2gZNahRNgBtN3ihlTdwGXXIhDwAAKE3bBk1rFE2BG03fKGVN3QZdciIPAAAoTdwGTWwUTYIbTeAoZU3eBl1yIw8AAChN3QZNbRRNgxtN4ShlTd8GXXIkDwAAKE3eBk1uFE2EG03iKGVN4AZdciUPAAAoTd8GTW8UTYUbTeMoZU3hBl1yJg8AAChN4AZNcBRNhhtN5ChlTeIGXXInDwAAKE3hBk1xFE2HG03lKGVN4wZdcigPAAAoTeIGTXIUTYgbTeYoZU3kBl1yKQ8AAChN4wZNcxRNiRtN5yhlTeUGXXIqDwAAKE3kBk10FE2KG03oKGVN5gZdcisPAAAoTeUGTXUUTYsbTekoZU3nBl1yLA8AAChN5gZNdhRNjBtN6ihlTegGXXItDwAAKE3nBk13FE2NG03rKGVN6QZdci4PAAAoTegGTXgUTY4bTewoZU3qBl1yLw8AAChN6QZNeRRNjxtN7ShlTesGXXIwDwAAKE3qBk16FE2QG03uKGVN7AZdcjEPAAAoTesGTXsUTZEbTe8oZU3tBl1yMg8AAChN7AZNfBRNkhtN8ChlTe4GXXIzDwAAKE3tBk19FE2TG03xKGVN7wZdcjQPAAAoTe4GTX4UTZQbTfIoZU3wBl1yNQ8AAChN7wZNfxRNlRtN8yhlTfEGXXI2DwAAKE3wBk2AFE2WG030KGVN8gZdcjcPAAAoTfEGTYEUTZcbTfUoZU3zBl1yOA8AAChN8gZNghRNmBtN9ihlTfQGXXI5DwAAKE3zBk2DFE2ZG033KGVN9QZdcjoPAAAoTfQGTYQUTZobTfgoZU32Bl1yOw8AAChN9QZNhRRNmxtN+ShlTfcGXXI8DwAAKE32Bk2GFE2cG036KGVN+AZdcj0PAAAoTfcGTYcUTZ0bTfsoZU35Bl1yPg8AAChN+AZNiBRNnhtN/ChlTfoGXXI/DwAAKE35Bk2JFE2fG039KGVN+wZdckAPAAAoTfoGTYoUTaAbTf4oZU38Bl1yQQ8AAChN+wZNixRNoRtN/yhlTf0GXXJCDwAAKE38Bk2MFE2iG00AKWVN/gZdckMPAAAoTf0GTY0UTaMbTQEpZU3/Bl1yRA8AAChN/gZNjhRNpBtNAillTQAHXXJFDwAAKE3/Bk2PFE2lG00DKWVNAQddckYPAAAoTQAHTZAUTaYbTQQpZU0CB11yRw8AAChNAQdNkRRNpxtNBSllTQMHXXJIDwAAKE0CB02SFE2oG00GKWVNBAddckkPAAAoTQMHTZMUTakbTQcpZU0FB11ySg8AAChNBAdNlBRNqhtNCCllTQYHXXJLDwAAKE0FB02VFE2rG00JKWVNBwddckwPAAAoTQYHTZYUTawbTQopZU0IB11yTQ8AAChNBwdNlxRNrRtNCyllTQkHXXJODwAAKE0IB02YFE2uG00MKWVNCgddck8PAAAoTQkHTZkUTa8bTQ0pZU0LB11yUA8AAChNCgdNmhRNsBtNDillTQwHXXJRDwAAKE0LB02bFE2xG00PKWVNDQddclIPAAAoTQwHTZwUTbIbTRApZU0OB11yUw8AAChNDQdNnRRNsxtNESllTQ8HXXJUDwAAKE0OB02eFE20G00SKWVNEAddclUPAAAoTQ8HTZ8UTbUbTRMpZU0RB11yVg8AAChNEAdNoBRNthtNFCllTRIHXXJXDwAAKE0RB02hFE23G00VKWVNEwddclgPAAAoTRIHTaIUTbgbTRYpZU0UB11yWQ8AAChNEwdNoxRNuRtNFyllTRUHXXJaDwAAKE0UB02kFE26G00YKWVNFgddclsPAAAoTRUHTaUUTbsbTRkpZU0XB11yXA8AAChNFgdNvBtNGillTRgHXXJdDwAAKE0XB029G00bKWVNGQddcl4PAAAoTRgHTb4bTRwpZU0aB11yXw8AAChNGQdNvxtNHSllTRsHXXJgDwAAKE0aB03AG00eKWVNHAddcmEPAAAoTRsHTcEbTR8pZU0dB11yYg8AAChNHAdNwhtNICllTR4HXXJjDwAAKE0dB03DG00hKWVNHwddcmQPAAAoTR4HTcQbTSIpZU0gB11yZQ8AAChNHwdNxRtNIyllTSEHXXJmDwAAKE0gB03GG00kKWVNIgddcmcPAAAoTSEHTccbTSUpZU0jB11yaA8AAChNIgdNyBtNJillTSQHXXJpDwAAKE0jB03JG00nKWVNJQddcmoPAAAoTSQHTcobTSgpZU0mB11yaw8AAChNJQdNyxtNKSllTScHXXJsDwAAKE0mB03MG00qKWVNKAddcm0PAAAoTScHTc0bTSspZU0pB11ybg8AAChNKAdNzhtNLCllTSoHXXJvDwAAKE0pB03PG00tKWVNKwddcnAPAAAoTSoHTdAbTS4pZU0sB11ycQ8AAChNKwdN0RtNLyllTS0HXXJyDwAAKE0sB03SG00wKWVNLgddcnMPAAAoTS0HTdMbTTEpZU0vB11ydA8AAChNLgdN1BtNMillTTAHXXJ1DwAAKE0vB03VG00zKWVNMQddcnYPAAAoTTAHTdYbTTQpZU0yB11ydw8AAChNMQdN1xtNNSllTTMHXXJ4DwAAKE0yB03YG002KWVNNAddcnkPAAAoTTMHTdkbTTcpZU01B11yeg8AAChNNAdN2htNOCllTTYHXXJ7DwAAKE01B03bG005KWVNNwddcnwPAAAoTTYHTdwbTTopZU04B11yfQ8AAChNNwdN3RtNOyllTTkHXXJ+DwAAKE04B03eG008KWVNOgddcn8PAAAoTTkHTd8bTT0pZU07B11ygA8AAChNOgdN4BtNPillTTwHXXKBDwAAKE07B03hG00/KWVNPQddcoIPAAAoTTwHTeIbTUApZU0+B11ygw8AAChNPQdN4xtNQSllTT8HXXKEDwAAKE0+B03kG01CKWVNQAddcoUPAAAoTT8HTeUbTUMpZU1BB11yhg8AAChNQAdN5htNRCllTUIHXXKHDwAAKE1BB03nG01FKWVNQwddcogPAAAoTUIHTegbTUYpZU1EB11yiQ8AAChNQwdN6RtNRyllTUUHXXKKDwAAKE1EB03qG01IKWVNRgddcosPAAAoTUUHTesbTUkpZU1HB11yjA8AAChNRgdN7BtNSillTUgHXXKNDwAAKE1HB03tG01LKWVNSQddco4PAAAoTUgHTe4bTUwpZU1KB11yjw8AAChNSQdN7xtNTSllTUsHXXKQDwAAKE1KB03wG01OKWVNTAddcpEPAAAoTUsHTfEbTU8pZU1NB11ykg8AAChNTAdN8htNUCllTU4HXXKTDwAAKE1NB03zG01RKWVNTwddcpQPAAAoTU4HTfQbTVIpZU1QB11ylQ8AAChNTwdN9RtNUyllTVEHXXKWDwAAKE1QB032G01UKWVNUgddcpcPAAAoTVEHTfcbTVUpZU1TB11ymA8AAChNUgdN+BtNVillTVQHXXKZDwAAKE1TB035G01XKWVNVQddcpoPAAAoTVQHTfobTVgpZU1WB11ymw8AAChNVQdN+xtNWSllTVcHXXKcDwAAKE1WB038G01aKWVNWAddcp0PAAAoTVcHTf0bTVspZU1ZB11yng8AAChNWAdN/htNXCllTVoHXXKfDwAAKE1ZB03/G01dKWVNWwddcqAPAAAoTVoHTQAcTV4pZU1cB11yoQ8AAChNWwdNARxNXyllTV0HXXKiDwAAKE1cB00CHE1gKWVNXgddcqMPAAAoTV0HTQMcTWEpZU1fB11ypA8AAChNXgdNBBxNYillTWAHXXKlDwAAKE1fB00FHE1jKWVNYQddcqYPAAAoTWAHTQYcTWQpZU1iB11ypw8AAChNYQdNBxxNZSllTWMHXXKoDwAAKE1iB00IHE1mKWVNZAddcqkPAAAoTWMHTQkcTWcpZU1lB11yqg8AAChNZAdNChxNaCllTWYHXXKrDwAAKE1lB00LHE1pKWVNZwddcqwPAAAoTWYHTQwcTWopZU1oB11yrQ8AAChNZwdNDRxNayllTWkHXXKuDwAAKE1oB00OHE1sKWVNagddcq8PAAAoTWkHTQ8cTW0pZU1rB11ysA8AAChNagdNEBxNbillTWwHXXKxDwAAKE1rB00RHE1vKWVNbQddcrIPAAAoTWwHTRIcTXApZU1uB11ysw8AAChNbQdNExxNcSllTW8HXXK0DwAAKE1uB00UHE1yKWVNcAddcrUPAAAoTW8HTRUcTXMpZU1xB11ytg8AAChNcAdNFhxNdCllTXIHXXK3DwAAKE1xB00XHE11KWVNcwddcrgPAAAoTXIHTRgcTXYpZU10B11yuQ8AAChNcwdNGRxNdyllTXUHXXK6DwAAKE10B00aHE14KWVNdgddcrsPAAAoTXUHTRscTXkpZU13B11yvA8AAChNdgdNHBxNeillTXgHXXK9DwAAKE13B00dHE17KWVNeQddcr4PAAAoTXgHTR4cTXwpZU16B11yvw8AAChNeQdNHxxNfSllTXsHXXLADwAAKE16B00gHE1+KWVNfAddcsEPAAAoTXsHTSEcTX8pZU19B11ywg8AAChNfAdNIhxNgCllTX4HXXLDDwAAKE19B00jHE2BKWVNfwddcsQPAAAoTX4HTSQcTYIpZU2AB11yxQ8AAChNfwdNJRxNgyllTYEHXXLGDwAAKE2AB00mHE2EKWVNggddcscPAAAoTYEHTSccTYUpZU2DB11yyA8AAChNggdNKBxNhillTYQHXXLJDwAAKE2DB00pHE2HKWVNhQddcsoPAAAoTYQHTSocTYgpZU2GB11yyw8AAChNhQdNKxxNiSllTYcHXXLMDwAAKE2GB00sHE2KKWVNiAddcs0PAAAoTYcHTS0cTYspZU2JB11yzg8AAChNiAdNLhxNjCllTYoHXXLPDwAAKE2JB00vHE2NKWVNiwddctAPAAAoTYoHTTAcTY4pZU2MB11y0Q8AAChNiwdNMRxNjyllTY0HXXLSDwAAKE2MB00yHE2QKWVNjgddctMPAAAoTY0HTTMcTZEpZU2PB11y1A8AAChNjgdNNBxNkillTZAHXXLVDwAAKE2PB001HE2TKWVNkQddctYPAAAoTZAHTTYcTZQpZU2SB11y1w8AAChNkQdNNxxNlSllTZMHXXLYDwAAKE2SB004HE2WKWVNlAddctkPAAAoTZMHTTkcTZcpZU2VB11y2g8AAChNlAdNOhxNmCllTZYHXXLbDwAAKE2VB007HE2ZKWVNlwddctwPAAAoTZYHTTwcTZopZU2YB11y3Q8AAChNlwdNPRxNmyllTZkHXXLeDwAAKE2YB00+HE2cKWVNmgddct8PAAAoTZkHTT8cTZ0pZU2bB11y4A8AAChNmgdNQBxNnillTZwHXXLhDwAAKE2bB01BHE2fKWVNnQddcuIPAAAoTZwHTUIcTaApZU2eB11y4w8AAChNnQdNQxxNoSllTZ8HXXLkDwAAKE2eB01EHE2iKWVNoAddcuUPAAAoTZ8HTUUcTaMpZU2hB11y5g8AAChNoAdNRhxNpCllTaIHXXLnDwAAKE2hB01HHE2lKWVNowddcugPAAAoTaIHTUgcTaYpZU2kB11y6Q8AAChNowdNSRxNpyllTaUHXXLqDwAAKE2kB01KHE2oKWVNpgddcusPAAAoTaUHTUscTakpZU2nB11y7A8AAChNpgdNTBxNqillTagHXXLtDwAAKE2nB01NHE2rKWVNqQddcu4PAAAoTagHTU4cTawpZU2qB11y7w8AAChNqQdNTxxNrSllTasHXXLwDwAAKE2qB01QHE2uKWVNrAddcvEPAAAoTasHTVEcTa8pZU2tB11y8g8AAChNrAdNUhxNsCllTa4HXXLzDwAAKE2tB01THE2xKWVNrwddcvQPAAAoTa4HTVQcTbIpZU2wB11y9Q8AAChNrwdNVRxNsyllTbEHXXL2DwAAKE2wB01WHE20KWVNsgddcvcPAAAoTbEHTVccTbUpZU2zB11y+A8AAChNsgdNWBxNtillTbQHXXL5DwAAKE2zB01ZHE23KWVNtQddcvoPAAAoTbQHTVocTbgpZU22B11y+w8AAChNtQdNWxxNuSllTbcHXXL8DwAAKE22B01cHE26KWVNuAddcv0PAAAoTbcHTV0cTbspZU25B11y/g8AAChNuAdNXhxNvCllTboHXXL/DwAAKE25B01fHE29KWVNuwddcgAQAAAoTboHTWAcTb4pZU28B11yARAAAChNuwdNYRxNvyllTb0HXXICEAAAKE28B01iHE3AKWVNvgddcgMQAAAoTb0HTWMcTcEpZU2/B11yBBAAAChNvgdNZBxNwillTcAHXXIFEAAAKE2/B01lHE3DKWVNwQddcgYQAAAoTcAHTWYcTcQpZU3CB11yBxAAAChNwQdNZxxNxSllTcMHXXIIEAAAKE3CB01oHE3GKWVNxAddcgkQAAAoTcMHTWkcTccpZU3FB11yChAAAChNxAdNahxNyCllTcYHXXILEAAAKE3FB01rHE3JKWVNxwddcgwQAAAoTcYHTWwcTcopZU3IB11yDRAAAChNxwdNbRxNyyllTckHXXIOEAAAKE3IB01uHE3MKWVNygddcg8QAAAoTckHTW8cTc0pZU3LB11yEBAAAChNygdNcBxNzillTcwHXXIREAAAKE3LB01xHE3PKWVNzQddchIQAAAoTcwHTXIcTdApZU3OB11yExAAAChNzQdNcxxN0SllTc8HXXIUEAAAKE3OB010HE3SKWVN0AddchUQAAAoTc8HTXUcTdMpZU3RB11yFhAAAChN0AdNdhxN1ClldShN0gddchcQAAAoTdEHTXccTdUpZU3TB11yGBAAAChN0gdNeBxN1illTdQHXXIZEAAAKE3TB015HE3XKWVN1QddchoQAAAoTdQHTXocTdgpZU3WB11yGxAAAChN1QdNexxN2SllTdcHXXIcEAAAKE3WB018HE3aKWVN2Addch0QAAAoTdcHTX0cTdspZU3ZB11yHhAAAChN2AdNfhxN3CllTdoHXXIfEAAAKE3ZB01/HE3dKWVN2wddciAQAAAoTdoHTYAcTd4pZU3cB11yIRAAAChN2wdNgRxN3yllTd0HXXIiEAAAKE3cB02CHE3gKWVN3gddciMQAAAoTd0HTYMcTeEpZU3fB11yJBAAAChN3gdNhBxN4illTeAHXXIlEAAAKE3fB02FHE3jKWVN4QddciYQAAAoTeAHTYYcTeQpZU3iB11yJxAAAChN4QdNhxxN5SllTeMHXXIoEAAAKE3iB02IHE3mKWVN5AddcikQAAAoTeMHTYkcTecpZU3lB11yKhAAAChN5AdNihxN6CllTeYHXXIrEAAAKE3lB02LHE3pKWVN5wddciwQAAAoTeYHTYwcTeopZU3oB11yLRAAAChN5wdNjRxN6yllTekHXXIuEAAAKE3oB02OHE3sKWVN6gddci8QAAAoTekHTY8cTe0pZU3rB11yMBAAAChN6gdNkBxN7illTewHXXIxEAAAKE3rB02RHE3vKWVN7QddcjIQAAAoTewHTZIcTfApZU3uB11yMxAAAChN7QdNkxxN8SllTe8HXXI0EAAAKE3uB02UHE3yKWVN8AddcjUQAAAoTe8HTZUcTfMpZU3xB11yNhAAAChN8AdNlhxN9CllTfIHXXI3EAAAKE3xB02XHE31KWVN8wddcjgQAAAoTfIHTZgcTfYpZU30B11yORAAAChN8wdNmRxN9yllTfUHXXI6EAAAKE30B02aHE34KWVN9gddcjsQAAAoTfUHTZscTfkpZU33B11yPBAAAChN9gdNnBxN+illTfgHXXI9EAAAKE33B02dHE37KWVN+Qddcj4QAAAoTfgHTZ4cTfwpZU36B11yPxAAAChN+QdNnxxN/SllTfsHXXJAEAAAKE36B02gHE3+KWVN/AddckEQAAAoTfsHTaEcTf8pZU39B11yQhAAAChN/AdNohxNACplTf4HXXJDEAAAKE39B02jHE0BKmVN/wddckQQAAAoTf4HTaQcTQIqZU0ACF1yRRAAAChN/wdNpRxNAyplTQEIXXJGEAAAKE0ACE2mHE0EKmVNAghdckcQAAAoTQEITaccTQUqZU0DCF1ySBAAAChNAghNqBxNBiplTQQIXXJJEAAAKE0DCE2pHE0HKmVNBQhdckoQAAAoTQQITaocTQgqZU0GCF1ySxAAAChNBQhNqxxNCSplTQcIXXJMEAAAKE0GCE2sHE0KKmVNCAhdck0QAAAoTQcITa0cTQsqZU0JCF1yThAAAChNCAhNrhxNDCplTQoIXXJPEAAAKE0JCE2vHE0NKmVNCwhdclAQAAAoTQoITbAcTQ4qZU0MCF1yURAAAChNCwhNsRxNDyplTQ0IXXJSEAAAKE0MCE2yHE0QKmVNDghdclMQAAAoTQ0ITbMcTREqZU0PCF1yVBAAAChNDghNtBxNEiplTRAIXXJVEAAAKE0PCE21HE0TKmVNEQhdclYQAAAoTRAITbYcTRQqZU0SCF1yVxAAAChNEQhNtxxNFSplTRMIXXJYEAAAKE0SCE24HE0WKmVNFAhdclkQAAAoTRMITbkcTRcqZU0VCF1yWhAAAChNFAhNuhxNGCplTRYIXXJbEAAAKE0VCE27HE0ZKmVNFwhdclwQAAAoTRYITbwcTRoqZU0YCF1yXRAAAChNFwhNvRxNGyplTRkIXXJeEAAAKE0YCE2+HE0cKmVNGghdcl8QAAAoTRkITb8cTR0qZU0bCF1yYBAAAChNGghNwBxNHiplTRwIXXJhEAAAKE0bCE3BHE0fKmVNHQhdcmIQAAAoTRwITcIcTSAqZU0eCF1yYxAAAChNHQhNwxxNISplTR8IXXJkEAAAKE0eCE3EHE0iKmVNIAhdcmUQAAAoTR8ITcUcTSMqZU0hCF1yZhAAAChNIAhNxhxNJCplTSIIXXJnEAAAKE0hCE3HHE0lKmVNIwhdcmgQAAAoTSIITcgcTSYqZU0kCF1yaRAAAChNIwhNyRxNJyplTSUIXXJqEAAAKE0kCE3KHE0oKmVNJghdcmsQAAAoTSUITcscTSkqZU0nCF1ybBAAAChNJghNzBxNKiplTSgIXXJtEAAAKE0nCE3NHE0rKmVNKQhdcm4QAAAoTSgITc4cTSwqZU0qCF1ybxAAAChNKQhNzxxNLSplTSsIXXJwEAAAKE0qCE3QHE0uKmVNLAhdcnEQAAAoTSsITdEcTS8qZU0tCF1ychAAAChNLAhN0hxNMCplTS4IXXJzEAAAKE0tCE3THE0xKmVNLwhdcnQQAAAoTS4ITdQcTTIqZU0wCF1ydRAAAChNLwhN1RxNMyplTTEIXXJ2EAAAKE0wCE3WHE00KmVNMghdcncQAAAoTTEITdccTTUqZU0zCF1yeBAAAChNMghN2BxNNiplTTQIXXJ5EAAAKE0zCE3ZHE03KmVNNQhdcnoQAAAoTTQITdocTTgqZU02CF1yexAAAChNNQhN2xxNOSplTTcIXXJ8EAAAKE02CE3cHE06KmVNOAhdcn0QAAAoTTcITd0cTTsqZU05CF1yfhAAAChNOAhN3hxNPCplTToIXXJ/EAAAKE05CE3fHE09KmVNOwhdcoAQAAAoTToITeAcTT4qZU08CF1ygRAAAChNOwhN4RxNPyplTT0IXXKCEAAAKE08CE3iHE1AKmVNPghdcoMQAAAoTT0ITeMcTUEqZU0/CF1yhBAAAChNPghN5BxNQiplTUAIXXKFEAAAKE0/CE3lHE1DKmVNQQhdcoYQAAAoTUAITeYcTUQqZU1CCF1yhxAAAChNQQhN5xxNRSplTUMIXXKIEAAAKE1CCE3oHE1GKmVNRAhdcokQAAAoTUMITekcTUcqZU1FCF1yihAAAChNRAhN6hxNSCplTUYIXXKLEAAAKE1FCE3rHE1JKmVNRwhdcowQAAAoTUYITewcTUoqZU1ICF1yjRAAAChNRwhN7RxNSyplTUkIXXKOEAAAKE1ICE3uHE1MKmVNSghdco8QAAAoTUkITe8cTU0qZU1LCF1ykBAAAChNSghN8BxNTiplTUwIXXKREAAAKE1LCE3xHE1PKmVNTQhdcpIQAAAoTUwITfIcTVAqZU1OCF1ykxAAAChNTQhN8xxNUSplTU8IXXKUEAAAKE1OCE30HE1SKmVNUAhdcpUQAAAoTU8ITfUcTVMqZU1RCF1ylhAAAChNUAhN9hxNVCplTVIIXXKXEAAAKE1RCE33HE1VKmVNUwhdcpgQAAAoTVIITfgcTVYqZU1UCF1ymRAAAChNUwhN+RxNVyplTVUIXXKaEAAAKE1UCE36HE1YKmVNVghdcpsQAAAoTVUITfscTVkqZU1XCF1ynBAAAChNVghN/BxNWiplTVgIXXKdEAAAKE1XCE39HE1bKmVNWQhdcp4QAAAoTVgITf4cTVwqZU1aCF1ynxAAAChNWQhN/xxNXSplTVsIXXKgEAAAKE1aCE0AHU1eKmVNXAhdcqEQAAAoTVsITQEdTV8qZU1dCF1yohAAAChNXAhNAh1NYCplTV4IXXKjEAAAKE1dCE0DHU1hKmVNXwhdcqQQAAAoTV4ITQQdTWIqZU1gCF1ypRAAAChNXwhNBR1NYyplTWEIXXKmEAAAKE1gCE0GHU1kKmVNYghdcqcQAAAoTWEITQcdTWUqZU1jCF1yqBAAAChNYghNCB1NZiplTWQIXXKpEAAAKE1jCE0JHU1nKmVNZQhdcqoQAAAoTWQITQodTWgqZU1mCF1yqxAAAChNZQhNCx1NaSplTWcIXXKsEAAAKE1mCE0MHU1qKmVNaAhdcq0QAAAoTWcITQ0dTWsqZU1pCF1yrhAAAChNaAhNDh1NbCplTWoIXXKvEAAAKE1pCE0PHU1tKmVNawhdcrAQAAAoTWoITRAdTW4qZU1sCF1ysRAAAChNawhNER1NbyplTW0IXXKyEAAAKE1sCE0SHU1wKmVNbghdcrMQAAAoTW0ITRMdTXEqZU1vCF1ytBAAAChNbghNFB1NciplTXAIXXK1EAAAKE1vCE0VHU1zKmVNcQhdcrYQAAAoTXAITRYdTXQqZU1yCF1ytxAAAChNcQhNFx1NdSplTXMIXXK4EAAAKE1yCE0YHU12KmVNdAhdcrkQAAAoTXMITRkdTXcqZU11CF1yuhAAAChNdAhNGh1NeCplTXYIXXK7EAAAKE11CE0bHU15KmVNdwhdcrwQAAAoTXYITRwdTXoqZU14CF1yvRAAAChNdwhNHR1NeyplTXkIXXK+EAAAKE14CE0eHU18KmVNeghdcr8QAAAoTXkITR8dTX0qZU17CF1ywBAAAChNeghNIB1NfiplTXwIXXLBEAAAKE17CE0hHU1/KmVNfQhdcsIQAAAoTXwITSIdTYAqZU1+CF1ywxAAAChNfQhNIx1NgSplTX8IXXLEEAAAKE1+CE0kHU2CKmVNgAhdcsUQAAAoTX8ITSUdTYMqZU2BCF1yxhAAAChNgAhNJh1NhCplTYIIXXLHEAAAKE2BCE0nHU2FKmVNgwhdcsgQAAAoTYIITSgdTYYqZU2ECF1yyRAAAChNgwhNKR1NhyplTYUIXXLKEAAAKE2ECE0qHU2IKmVNhghdcssQAAAoTYUITSsdTYkqZU2HCF1yzBAAAChNhghNLB1NiiplTYgIXXLNEAAAKE2HCE0tHU2LKmVNiQhdcs4QAAAoTYgITS4dTYwqZU2KCF1yzxAAAChNiQhNLx1NjSplTYsIXXLQEAAAKE2KCE0wHU2OKmVNjAhdctEQAAAoTYsITTEdTY8qZU2NCF1y0hAAAChNjAhNMh1NkCplTY4IXXLTEAAAKE2NCE0zHU2RKmVNjwhdctQQAAAoTY4ITTQdTZIqZU2QCF1y1RAAAChNjwhNNR1NkyplTZEIXXLWEAAAKE2QCE02HU2UKmVNkghdctcQAAAoTZEITTcdTZUqZU2TCF1y2BAAAChNkghNOB1NliplTZQIXXLZEAAAKE2TCE05HU2XKmVNlQhdctoQAAAoTZQITTodTZgqZU2WCF1y2xAAAChNlQhNOx1NmSplTZcIXXLcEAAAKE2WCE08HU2aKmVNmAhdct0QAAAoTZcITT0dTZsqZU2ZCF1y3hAAAChNmAhNPh1NnCplTZoIXXLfEAAAKE2ZCE0/HU2dKmVNmwhdcuAQAAAoTZoITUAdTZ4qZU2cCF1y4RAAAChNmwhNQR1NnyplTZ0IXXLiEAAAKE2cCE1CHU2gKmVNnghdcuMQAAAoTZ0ITUMdTaEqZU2fCF1y5BAAAChNnghNRB1NoiplTaAIXXLlEAAAKE2fCE1FHU2jKmVNoQhdcuYQAAAoTaAITUYdTaQqZU2iCF1y5xAAAChNoQhNRx1NpSplTaMIXXLoEAAAKE2iCE1IHU2mKmVNpAhdcukQAAAoTaMITUkdTacqZU2lCF1y6hAAAChNpAhNSh1NqCplTaYIXXLrEAAAKE2lCE1LHU2pKmVNpwhdcuwQAAAoTaYITUwdTaoqZU2oCF1y7RAAAChNpwhNTR1NqyplTakIXXLuEAAAKE2oCE1OHU2sKmVNqghdcu8QAAAoTakITU8dTa0qZU2rCF1y8BAAAChNqghNUB1NriplTawIXXLxEAAAKE2rCE1RHU2vKmVNrQhdcvIQAAAoTawITVIdTbAqZU2uCF1y8xAAAChNrQhNUx1NsSplTa8IXXL0EAAAKE2uCE1UHU2yKmVNsAhdcvUQAAAoTa8ITVUdTbMqZU2xCF1y9hAAAChNsAhNVh1NtCplTbIIXXL3EAAAKE2xCE1XHU21KmVNswhdcvgQAAAoTbIITVgdTbYqZU20CF1y+RAAAChNswhNWR1NtyplTbUIXXL6EAAAKE20CE1aHU24KmVNtghdcvsQAAAoTbUITVsdTbkqZU23CF1y/BAAAChNtghNXB1NuiplTbgIXXL9EAAAKE23CE1dHU27KmVNuQhdcv4QAAAoTbgITV4dTbwqZU26CF1y/xAAAChNuQhNXx1NvSplTbsIXXIAEQAAKE26CE1gHU2+KmVNvAhdcgERAAAoTbsITWEdTb8qZU29CF1yAhEAAChNvAhNYh1NwCplTb4IXXIDEQAAKE29CE1jHU3BKmVNvwhdcgQRAAAoTb4ITWQdTcIqZU3ACF1yBREAAChNvwhNZR1NwyplTcEIXXIGEQAAKE3ACE1mHU3EKmVNwghdcgcRAAAoTcEITWcdTcUqZU3DCF1yCBEAAChNwghNaB1NxiplTcQIXXIJEQAAKE3DCE1pHU3HKmVNxQhdcgoRAAAoTcQITWodTcgqZU3GCF1yCxEAAChNxQhNax1NySplTccIXXIMEQAAKE3GCE1sHU3KKmVNyAhdcg0RAAAoTccITW0dTcsqZU3JCF1yDhEAAChNyAhNbh1NzCplTcoIXXIPEQAAKE3JCE1vHU3NKmVNywhdchARAAAoTcoITXAdTc4qZU3MCF1yEREAAChNywhNcR1NzyplTc0IXXISEQAAKE3MCE1yHU3QKmVNzghdchMRAAAoTc0ITXMdTdEqZU3PCF1yFBEAAChNzghNdB1N0iplTdAIXXIVEQAAKE3PCE11HU3TKmVN0QhdchYRAAAoTdAITXYdTdQqZU3SCF1yFxEAAChN0QhNdx1N1SplTdMIXXIYEQAAKE3SCE14HU3WKmVN1AhdchkRAAAoTdMITXkdTdcqZU3VCF1yGhEAAChN1AhNeh1N2CplTdYIXXIbEQAAKE3VCE17HU3ZKmVN1whdchwRAAAoTdYITXwdTdoqZU3YCF1yHREAAChN1whNfR1N2yplTdkIXXIeEQAAKE3YCE1+HU3cKmVN2ghdch8RAAAoTdkITX8dTd0qZU3bCF1yIBEAAChN2ghNgB1N3iplTdwIXXIhEQAAKE3bCE2BHU3fKmVN3QhdciIRAAAoTdwITYIdTeAqZU3eCF1yIxEAAChN3QhNgx1N4SplTd8IXXIkEQAAKE3eCE2EHU3iKmVN4AhdciURAAAoTd8ITYUdTeMqZU3hCF1yJhEAAChN4AhNhh1N5CplTeIIXXInEQAAKE3hCE2HHU3lKmVN4whdcigRAAAoTeIITYgdTeYqZU3kCF1yKREAAChN4whNiR1N5yplTeUIXXIqEQAAKE3kCE2KHU3oKmVN5ghdcisRAAAoTeUITYsdTekqZU3nCF1yLBEAAChN5ghNjB1N6iplTegIXXItEQAAKE3nCE2NHU3rKmVN6Qhdci4RAAAoTegITY4dTewqZU3qCF1yLxEAAChN6QhNjx1N7SplTesIXXIwEQAAKE3qCE2QHU3uKmVN7AhdcjERAAAoTesITZEdTe8qZU3tCF1yMhEAAChN7AhNkh1N8CplTe4IXXIzEQAAKE3tCE2THU3xKmVN7whdcjQRAAAoTe4ITZQdTfIqZU3wCF1yNREAAChN7whNlR1N8yplTfEIXXI2EQAAKE3wCE2WHU30KmVN8ghdcjcRAAAoTfEITZcdTfUqZU3zCF1yOBEAAChN8ghNmB1N9iplTfQIXXI5EQAAKE3zCE2ZHU33KmVN9QhdcjoRAAAoTfQITZodTfgqZU32CF1yOxEAAChN9QhNmx1N+SplTfcIXXI8EQAAKE32CE2cHU36KmVN+Ahdcj0RAAAoTfcITZ0dTfsqZU35CF1yPhEAAChN+AhNnh1N/CplTfoIXXI/EQAAKE35CE2fHU39KmVN+whdckARAAAoTfoITaAdTf4qZU38CF1yQREAAChN+whNoR1N/yplTf0IXXJCEQAAKE38CE2iHU0AK2VN/ghdckMRAAAoTf0ITaMdTQErZU3/CF1yRBEAAChN/ghNpB1NAitlTQAJXXJFEQAAKE3/CE2lHU0DK2VNAQldckYRAAAoTQAJTaYdTQQrZU0CCV1yRxEAAChNAQlNpx1NBStlTQMJXXJIEQAAKE0CCU2oHU0GK2VNBAldckkRAAAoTQMJTakdTQcrZU0FCV1yShEAAChNBAlNqh1NCCtlTQYJXXJLEQAAKE0FCU2rHU0JK2VNBwldckwRAAAoTQYJTawdTQorZU0ICV1yTREAAChNBwlNrR1NCytlTQkJXXJOEQAAKE0ICU2uHU0MK2VNCgldck8RAAAoTQkJTa8dTQ0rZU0LCV1yUBEAAChNCglNsB1NDitlTQwJXXJREQAAKE0LCU2xHU0PK2VNDQldclIRAAAoTQwJTbIdTRArZU0OCV1yUxEAAChNDQlNsx1NEStlTQ8JXXJUEQAAKE0OCU20HU0SK2VNEAldclURAAAoTQ8JTbUdTRMrZU0RCV1yVhEAAChNEAlNth1NFCtlTRIJXXJXEQAAKE0RCU23HU0VK2VNEwldclgRAAAoTRIJTbgdTRYrZU0UCV1yWREAAChNEwlNuR1NFytlTRUJXXJaEQAAKE0UCU26HU0YK2VNFgldclsRAAAoTRUJTbsdTRkrZU0XCV1yXBEAAChNFglNvB1NGitlTRgJXXJdEQAAKE0XCU29HU0bK2VNGQldcl4RAAAoTRgJTb4dTRwrZU0aCV1yXxEAAChNGQlNvx1NHStlTRsJXXJgEQAAKE0aCU3AHU0eK2VNHAldcmERAAAoTRsJTcEdTR8rZU0dCV1yYhEAAChNHAlNwh1NICtlTR4JXXJjEQAAKE0dCU3DHU0hK2VNHwldcmQRAAAoTR4JTcQdTSIrZU0gCV1yZREAAChNHwlNxR1NIytlTSEJXXJmEQAAKE0gCU3GHU0kK2VNIgldcmcRAAAoTSEJTccdTSUrZU0jCV1yaBEAAChNIglNyB1NJitlTSQJXXJpEQAAKE0jCU3JHU0nK2VNJQldcmoRAAAoTSQJTcodTSgrZU0mCV1yaxEAAChNJQlNyx1NKStlTScJXXJsEQAAKE0mCU3MHU0qK2VNKAldcm0RAAAoTScJTc0dTSsrZU0pCV1ybhEAAChNKAlNzh1NLCtlTSoJXXJvEQAAKE0pCU3PHU0tK2VNKwldcnARAAAoTSoJTdAdTS4rZU0sCV1ycREAAChNKwlN0R1NLytlTS0JXXJyEQAAKE0sCU3SHU0wK2VNLgldcnMRAAAoTS0JTdMdTTErZU0vCV1ydBEAAChNLglN1B1NMitlTTAJXXJ1EQAAKE0vCU3VHU0zK2VNMQldcnYRAAAoTTAJTdYdTTQrZU0yCV1ydxEAAChNMQlN1x1NNStlTTMJXXJ4EQAAKE0yCU3YHU02K2VNNAldcnkRAAAoTTMJTdkdTTcrZU01CV1yehEAAChNNAlN2h1NOCtlTTYJXXJ7EQAAKE01CU3bHU05K2VNNwldcnwRAAAoTTYJTdwdTTorZU04CV1yfREAAChNNwlN3R1NOytlTTkJXXJ+EQAAKE04CU3eHU08K2VNOgldcn8RAAAoTTkJTd8dTT0rZU07CV1ygBEAAChNOglN4B1NPitlTTwJXXKBEQAAKE07CU3hHU0/K2VNPQldcoIRAAAoTTwJTeIdTUArZU0+CV1ygxEAAChNPQlN4x1NQStlTT8JXXKEEQAAKE0+CU3kHU1CK2VNQAldcoURAAAoTT8JTeUdTUMrZU1BCV1yhhEAAChNQAlN5h1NRCtlTUIJXXKHEQAAKE1BCU3nHU1FK2VNQwldcogRAAAoTUIJTegdTUYrZU1ECV1yiREAAChNQwlN6R1NRytlTUUJXXKKEQAAKE1ECU3qHU1IK2VNRgldcosRAAAoTUUJTesdTUkrZU1HCV1yjBEAAChNRglN7B1NSitlTUgJXXKNEQAAKE1HCU3tHU1LK2VNSQldco4RAAAoTUgJTe4dTUwrZU1KCV1yjxEAAChNSQlN7x1NTStlTUsJXXKQEQAAKE1KCU3wHU1OK2VNTAldcpERAAAoTUsJTfEdTU8rZU1NCV1ykhEAAChNTAlN8h1NUCtlTU4JXXKTEQAAKE1NCU3zHU1RK2VNTwldcpQRAAAoTU4JTfQdTVIrZU1QCV1ylREAAChNTwlN9R1NUytlTVEJXXKWEQAAKE1QCU32HU1UK2VNUgldcpcRAAAoTVEJTfcdTVUrZU1TCV1ymBEAAChNUglN+B1NVitlTVQJXXKZEQAAKE1TCU35HU1XK2VNVQldcpoRAAAoTVQJTfodTVgrZU1WCV1ymxEAAChNVQlN+x1NWStlTVcJXXKcEQAAKE1WCU38HU1aK2VNWAldcp0RAAAoTVcJTf0dTVsrZU1ZCV1ynhEAAChNWAlN/h1NXCtlTVoJXXKfEQAAKE1ZCU3/HU1dK2VNWwldcqARAAAoTVoJTQAeTV4rZU1cCV1yoREAAChNWwlNAR5NXytlTV0JXXKiEQAAKE1cCU0CHk1gK2VNXgldcqMRAAAoTV0JTQMeTWErZU1fCV1ypBEAAChNXglNBB5NYitlTWAJXXKlEQAAKE1fCU0FHk1jK2VNYQldcqYRAAAoTWAJTQYeTWQrZU1iCV1ypxEAAChNYQlNBx5NZStlTWMJXXKoEQAAKE1iCU0IHk1mK2VNZAldcqkRAAAoTWMJTQkeTWcrZU1lCV1yqhEAAChNZAlNCh5NaCtlTWYJXXKrEQAAKE1lCU0LHk1pK2VNZwldcqwRAAAoTWYJTQweTWorZU1oCV1yrREAAChNZwlNDR5NaytlTWkJXXKuEQAAKE1oCU0OHk1sK2VNagldcq8RAAAoTWkJTQ8eTW0rZU1rCV1ysBEAAChNaglNEB5NbitlTWwJXXKxEQAAKE1rCU0RHk1vK2VNbQldcrIRAAAoTWwJTRIeTXArZU1uCV1ysxEAAChNbQlNEx5NcStlTW8JXXK0EQAAKE1uCU0UHk1yK2VNcAldcrURAAAoTW8JTRUeTXMrZU1xCV1ythEAAChNcAlNFh5NdCtlTXIJXXK3EQAAKE1xCU0XHk11K2VNcwldcrgRAAAoTXIJTRgeTXYrZU10CV1yuREAAChNcwlNGR5NdytlTXUJXXK6EQAAKE10CU0aHk14K2VNdgldcrsRAAAoTXUJTRseTXkrZU13CV1yvBEAAChNdglNHB5NeitlTXgJXXK9EQAAKE13CU0dHk17K2VNeQldcr4RAAAoTXgJTR4eTXwrZU16CV1yvxEAAChNeQlNHx5NfStlTXsJXXLAEQAAKE16CU0gHk1+K2VNfAldcsERAAAoTXsJTSEeTX8rZU19CV1ywhEAAChNfAlNIh5NgCtlTX4JXXLDEQAAKE19CU0jHk2BK2VNfwldcsQRAAAoTX4JTSQeTYIrZU2ACV1yxREAAChNfwlNJR5NgytlTYEJXXLGEQAAKE2ACU0mHk2EK2VNggldcscRAAAoTYEJTSceTYUrZU2DCV1yyBEAAChNgglNKB5NhitlTYQJXXLJEQAAKE2DCU0pHk2HK2VNhQldcsoRAAAoTYQJTSoeTYgrZU2GCV1yyxEAAChNhQlNKx5NiStlTYcJXXLMEQAAKE2GCU0sHk2KK2VNiAldcs0RAAAoTYcJTS0eTYsrZU2JCV1yzhEAAChNiAlNLh5NjCtlTYoJXXLPEQAAKE2JCU0vHk2NK2VNiwldctARAAAoTYoJTTAeTY4rZU2MCV1y0REAAChNiwlNMR5NjytlTY0JXXLSEQAAKE2MCU0yHk2QK2VNjgldctMRAAAoTY0JTTMeTZErZU2PCV1y1BEAAChNjglNNB5NkitlTZAJXXLVEQAAKE2PCU01Hk2TK2VNkQldctYRAAAoTZAJTTYeTZQrZU2SCV1y1xEAAChNkQlNNx5NlStlTZMJXXLYEQAAKE2SCU04Hk2WK2VNlAldctkRAAAoTZMJTTkeTZcrZU2VCV1y2hEAAChNlAlNOh5NmCtlTZYJXXLbEQAAKE2VCU07Hk2ZK2VNlwldctwRAAAoTZYJTTweTZorZU2YCV1y3REAAChNlwlNPR5NmytlTZkJXXLeEQAAKE2YCU0+Hk2cK2VNmgldct8RAAAoTZkJTT8eTZ0rZU2bCV1y4BEAAChNmglNQB5NnitlTZwJXXLhEQAAKE2bCU1BHk2fK2VNnQldcuIRAAAoTZwJTUIeTaArZU2eCV1y4xEAAChNnQlNQx5NoStlTZ8JXXLkEQAAKE2eCU1EHk2iK2VNoAldcuURAAAoTZ8JTUUeTaMrZU2hCV1y5hEAAChNoAlNRh5NpCtlTaIJXXLnEQAAKE2hCU1HHk2lK2VNowldcugRAAAoTaIJTUgeTaYrZU2kCV1y6REAAChNowlNSR5NpytlTaUJXXLqEQAAKE2kCU1KHk2oK2VNpgldcusRAAAoTaUJTUseTakrZU2nCV1y7BEAAChNpglNTB5NqitlTagJXXLtEQAAKE2nCU1NHk2rK2VNqQldcu4RAAAoTagJTU4eTawrZU2qCV1y7xEAAChNqQlNTx5NrStlTasJXXLwEQAAKE2qCU1QHk2uK2VNrAldcvERAAAoTasJTVEeTa8rZU2tCV1y8hEAAChNrAlNUh5NsCtlTa4JXXLzEQAAKE2tCU1THk2xK2VNrwldcvQRAAAoTa4JTVQeTbIrZU2wCV1y9REAAChNrwlNVR5NsytlTbEJXXL2EQAAKE2wCU1WHk20K2VNsgldcvcRAAAoTbEJTVceTbUrZU2zCV1y+BEAAChNsglNWB5NtitlTbQJXXL5EQAAKE2zCU1ZHk23K2VNtQldcvoRAAAoTbQJTVoeTbgrZU22CV1y+xEAAChNtQlNWx5NuStlTbcJXXL8EQAAKE22CU1cHk26K2VNuAldcv0RAAAoTbcJTV0eTbsrZU25CV1y/hEAAChNuAlNXh5NvCtlTboJXXL/EQAAKE25CU1fHk29K2VNuwldcgASAAAoTboJTWAeTb4rZU28CV1yARIAAChNuwlNYR5NvytlTb0JXXICEgAAKE28CU1iHk3AK2VNvgldcgMSAAAoTb0JTWMeTcErZU2/CV1yBBIAAChNvglNZB5NwitlTcAJXXIFEgAAKE2/CU1lHk3DK2VNwQldcgYSAAAoTcAJTWYeTcQrZU3CCV1yBxIAAChNwQlNZx5NxStlTcMJXXIIEgAAKE3CCU1oHk3GK2VNxAldcgkSAAAoTcMJTWkeTccrZU3FCV1yChIAAChNxAlNah5NyCtlTcYJXXILEgAAKE3FCU1rHk3JK2VNxwldcgwSAAAoTcYJTWweTcorZU3ICV1yDRIAAChNxwlNbR5NyytlTckJXXIOEgAAKE3ICU1uHk3MK2VNygldcg8SAAAoTckJTW8eTc0rZU3LCV1yEBIAAChNyglNcB5NzitlTcwJXXIREgAAKE3LCU1xHk3PK2VNzQldchISAAAoTcwJTXIeTdArZU3OCV1yExIAAChNzQlNcx5N0StlTc8JXXIUEgAAKE3OCU10Hk3SK2VN0AldchUSAAAoTc8JTXUeTdMrZU3RCV1yFhIAAChN0AlNdh5N1CtlTdIJXXIXEgAAKE3RCU13Hk3VK2VN0wldchgSAAAoTdIJTXgeTdYrZU3UCV1yGRIAAChN0wlNeR5N1ytlTdUJXXIaEgAAKE3UCU16Hk3YK2VN1gldchsSAAAoTdUJTXseTdkrZU3XCV1yHBIAAChN1glNfB5N2itlTdgJXXIdEgAAKE3XCU19Hk3bK2VN2Qldch4SAAAoTdgJTX4eTdwrZU3aCV1yHxIAAChN2QlNfx5N3StlTdsJXXIgEgAAKE3aCU2AHk3eK2VN3AldciESAAAoTdsJTYEeTd8rZU3dCV1yIhIAAChN3AlNgh5N4CtlTd4JXXIjEgAAKE3dCU2DHk3hK2VN3wldciQSAAAoTd4JTYQeTeIrZU3gCV1yJRIAAChN3wlNhR5N4ytlTeEJXXImEgAAKE3gCU2GHk3kK2VN4gldcicSAAAoTeEJTYceTeUrZU3jCV1yKBIAAChN4glNiB5N5itlTeQJXXIpEgAAKE3jCU2JHk3nK2VN5QldcioSAAAoTeQJTYoeTegrZU3mCV1yKxIAAChN5QlNix5N6StlTecJXXIsEgAAKE3mCU2MHk3qK2VN6Aldci0SAAAoTecJTY0eTesrZU3pCV1yLhIAAChN6AlNjh5N7CtlTeoJXXIvEgAAKE3pCU2PHk3tK2VN6wldcjASAAAoTeoJTZAeTe4rZU3sCV1yMRIAAChN6wlNkR5N7ytlTe0JXXIyEgAAKE3sCU2SHk3wK2VN7gldcjMSAAAoTe0JTZMeTfErZU3vCV1yNBIAAChN7glNlB5N8itlTfAJXXI1EgAAKE3vCU2VHk3zK2VN8QldcjYSAAAoTfAJTZYeTfQrZU3yCV1yNxIAAChN8QlNlx5N9StlTfMJXXI4EgAAKE3yCU2YHk32K2VN9AldcjkSAAAoTfMJTZkeTfcrZU31CV1yOhIAAChN9AlNmh5N+CtlTfYJXXI7EgAAKE31CU2bHk35K2VN9wldcjwSAAAoTfYJTZweTforZU34CV1yPRIAAChN9wlNnR5N+ytlTfkJXXI+EgAAKE34CU2eHk38K2VN+gldcj8SAAAoTfkJTZ8eTf0rZU37CV1yQBIAAChN+glNoB5N/itlTfwJXXJBEgAAKE37CU2hHk3/K2VN/QldckISAAAoTfwJTaIeTQAsZU3+CV1yQxIAAChN/QlNox5NASxlTf8JXXJEEgAAKE3+CU2kHk0CLGVNAApdckUSAAAoTf8JTaUeTQMsZU0BCl1yRhIAAChNAApNph5NBCxlTQIKXXJHEgAAKE0BCk2nHk0FLGVNAwpdckgSAAAoTQIKTageTQYsZU0ECl1ySRIAAChNAwpNqR5NByxlTQUKXXJKEgAAKE0ECk2qHk0ILGVNBgpdcksSAAAoTQUKTaseTQksZU0HCl1yTBIAAChNBgpNrB5NCixlTQgKXXJNEgAAKE0HCk2tHk0LLGVNCQpdck4SAAAoTQgKTa4eTQwsZU0KCl1yTxIAAChNCQpNrx5NDSxlTQsKXXJQEgAAKE0KCk2wHk0OLGVNDApdclESAAAoTQsKTbEeTQ8sZU0NCl1yUhIAAChNDApNsh5NECxlTQ4KXXJTEgAAKE0NCk2zHk0RLGVNDwpdclQSAAAoTQ4KTbQeTRIsZU0QCl1yVRIAAChNDwpNtR5NEyxlTREKXXJWEgAAKE0QCk22Hk0ULGVNEgpdclcSAAAoTREKTbceTRUsZU0TCl1yWBIAAChNEgpNuB5NFixlTRQKXXJZEgAAKE0TCk25Hk0XLGVNFQpdcloSAAAoTRQKTboeTRgsZU0WCl1yWxIAAChNFQpNux5NGSxlTRcKXXJcEgAAKE0WCk28Hk0aLGVNGApdcl0SAAAoTRcKTb0eTRssZU0ZCl1yXhIAAChNGApNvh5NHCxlTRoKXXJfEgAAKE0ZCk2/Hk0dLGVNGwpdcmASAAAoTRoKTcAeTR4sZU0cCl1yYRIAAChNGwpNwR5NHyxlTR0KXXJiEgAAKE0cCk3CHk0gLGVNHgpdcmMSAAAoTR0KTcMeTSEsZU0fCl1yZBIAAChNHgpNxB5NIixlTSAKXXJlEgAAKE0fCk3FHk0jLGVNIQpdcmYSAAAoTSAKTcYeTSQsZU0iCl1yZxIAAChNIQpNxx5NJSxlTSMKXXJoEgAAKE0iCk3IHk0mLGVNJApdcmkSAAAoTSMKTckeTScsZU0lCl1yahIAAChNJApNyh5NKCxlTSYKXXJrEgAAKE0lCk3LHk0pLGVNJwpdcmwSAAAoTSYKTcweTSosZU0oCl1ybRIAAChNJwpNzR5NKyxlTSkKXXJuEgAAKE0oCk3OHk0sLGVNKgpdcm8SAAAoTSkKTc8eTS0sZU0rCl1ycBIAAChNKgpN0B5NLixlTSwKXXJxEgAAKE0rCk3RHk0vLGVNLQpdcnISAAAoTSwKTdIeTTAsZU0uCl1ycxIAAChNLQpN0x5NMSxlTS8KXXJ0EgAAKE0uCk3UHk0yLGVNMApdcnUSAAAoTS8KTdUeTTMsZU0xCl1ydhIAAChNMApN1h5NNCxlTTIKXXJ3EgAAKE0xCk3XHk01LGVNMwpdcngSAAAoTTIKTdgeTTYsZU00Cl1yeRIAAChNMwpN2R5NNyxlTTUKXXJ6EgAAKE00Ck3aHk04LGVNNgpdcnsSAAAoTTUKTdseTTksZU03Cl1yfBIAAChNNgpN3B5NOixlTTgKXXJ9EgAAKE03Ck3dHk07LGVNOQpdcn4SAAAoTTgKTd4eTTwsZU06Cl1yfxIAAChNOQpN3x5NPSxlTTsKXXKAEgAAKE06Ck3gHk0+LGVNPApdcoESAAAoTTsKTeEeTT8sZU09Cl1yghIAAChNPApN4h5NQCxlTT4KXXKDEgAAKE09Ck3jHk1BLGVNPwpdcoQSAAAoTT4KTeQeTUIsZU1ACl1yhRIAAChNPwpN5R5NQyxlTUEKXXKGEgAAKE1ACk3mHk1ELGVNQgpdcocSAAAoTUEKTeceTUUsZU1DCl1yiBIAAChNQgpN6B5NRixlTUQKXXKJEgAAKE1DCk3pHk1HLGVNRQpdcooSAAAoTUQKTeoeTUgsZU1GCl1yixIAAChNRQpN6x5NSSxlTUcKXXKMEgAAKE1GCk3sHk1KLGVNSApdco0SAAAoTUcKTe0eTUssZU1JCl1yjhIAAChNSApN7h5NTCxlTUoKXXKPEgAAKE1JCk3vHk1NLGVNSwpdcpASAAAoTUoKTfAeTU4sZU1MCl1ykRIAAChNSwpN8R5NTyxlTU0KXXKSEgAAKE1MCk3yHk1QLGVNTgpdcpMSAAAoTU0KTfMeTVEsZU1PCl1ylBIAAChNTgpN9B5NUixlTVAKXXKVEgAAKE1PCk31Hk1TLGVNUQpdcpYSAAAoTVAKTfYeTVQsZU1SCl1ylxIAAChNUQpN9x5NVSxlTVMKXXKYEgAAKE1SCk34Hk1WLGVNVApdcpkSAAAoTVMKTfkeTVcsZU1VCl1ymhIAAChNVApN+h5NWCxlTVYKXXKbEgAAKE1VCk37Hk1ZLGVNVwpdcpwSAAAoTVYKTfweTVosZU1YCl1ynRIAAChNVwpN/R5NWyxlTVkKXXKeEgAAKE1YCk3+Hk1cLGVNWgpdcp8SAAAoTVkKTf8eTV0sZU1bCl1yoBIAAChNWgpNAB9NXixlTVwKXXKhEgAAKE1bCk0BH01fLGVNXQpdcqISAAAoTVwKTQIfTWAsZU1eCl1yoxIAAChNXQpNAx9NYSxlTV8KXXKkEgAAKE1eCk0EH01iLGVNYApdcqUSAAAoTV8KTQUfTWMsZU1hCl1yphIAAChNYApNBh9NZCxlTWIKXXKnEgAAKE1hCk0HH01lLGVNYwpdcqgSAAAoTWIKTQgfTWYsZU1kCl1yqRIAAChNYwpNCR9NZyxlTWUKXXKqEgAAKE1kCk0KH01oLGVNZgpdcqsSAAAoTWUKTQsfTWksZU1nCl1yrBIAAChNZgpNDB9NaixlTWgKXXKtEgAAKE1nCk0NH01rLGVNaQpdcq4SAAAoTWgKTQ4fTWwsZU1qCl1yrxIAAChNaQpNDx9NbSxlTWsKXXKwEgAAKE1qCk0QH01uLGVNbApdcrESAAAoTWsKTREfTW8sZU1tCl1yshIAAChNbApNEh9NcCxlTW4KXXKzEgAAKE1tCk0TH01xLGVNbwpdcrQSAAAoTW4KTRQfTXIsZU1wCl1ytRIAAChNbwpNFR9NcyxlTXEKXXK2EgAAKE1wCk0WH010LGVNcgpdcrcSAAAoTXEKTRcfTXUsZU1zCl1yuBIAAChNcgpNGB9NdixlTXQKXXK5EgAAKE1zCk0ZH013LGVNdQpdcroSAAAoTXQKTRofTXgsZU12Cl1yuxIAAChNdQpNGx9NeSxlTXcKXXK8EgAAKE12Ck0cH016LGVNeApdcr0SAAAoTXcKTR0fTXssZU15Cl1yvhIAAChNeApNHh9NfCxlTXoKXXK/EgAAKE15Ck0fH019LGVNewpdcsASAAAoTXoKTSAfTX4sZU18Cl1ywRIAAChNewpNIR9NfyxlTX0KXXLCEgAAKE18Ck0iH02ALGVNfgpdcsMSAAAoTX0KTSMfTYEsZU1/Cl1yxBIAAChNfgpNJB9NgixlTYAKXXLFEgAAKE1/Ck0lH02DLGVNgQpdcsYSAAAoTYAKTSYfTYQsZU2CCl1yxxIAAChNgQpNJx9NhSxlTYMKXXLIEgAAKE2CCk0oH02GLGVNhApdcskSAAAoTYMKTSkfTYcsZU2FCl1yyhIAAChNhApNKh9NiCxlTYYKXXLLEgAAKE2FCk0rH02JLGVNhwpdcswSAAAoTYYKTSwfTYosZU2ICl1yzRIAAChNhwpNLR9NiyxlTYkKXXLOEgAAKE2ICk0uH02MLGVNigpdcs8SAAAoTYkKTS8fTY0sZU2LCl1y0BIAAChNigpNMB9NjixlTYwKXXLREgAAKE2LCk0xH02PLGVNjQpdctISAAAoTYwKTTIfTZAsZU2OCl1y0xIAAChNjQpNMx9NkSxlTY8KXXLUEgAAKE2OCk00H02SLGVNkApdctUSAAAoTY8KTTUfTZMsZU2RCl1y1hIAAChNkApNNh9NlCxlTZIKXXLXEgAAKE2RCk03H02VLGVNkwpdctgSAAAoTZIKTTgfTZYsZU2UCl1y2RIAAChNkwpNOR9NlyxlTZUKXXLaEgAAKE2UCk06H02YLGVNlgpdctsSAAAoTZUKTTsfTZksZU2XCl1y3BIAAChNlgpNPB9NmixlTZgKXXLdEgAAKE2XCk09H02bLGVNmQpdct4SAAAoTZgKTT4fTZwsZU2aCl1y3xIAAChNmQpNPx9NnSxlTZsKXXLgEgAAKE2aCk1AH02eLGVNnApdcuESAAAoTZsKTUEfTZ8sZU2dCl1y4hIAAChNnApNQh9NoCxlTZ4KXXLjEgAAKE2dCk1DH02hLGVNnwpdcuQSAAAoTZ4KTUQfTaIsZU2gCl1y5RIAAChNnwpNRR9NoyxlTaEKXXLmEgAAKE2gCk1GH02kLGVNogpdcucSAAAoTaEKTUcfTaUsZU2jCl1y6BIAAChNogpNSB9NpixlTaQKXXLpEgAAKE2jCk1JH02nLGVNpQpdcuoSAAAoTaQKTUofTagsZU2mCl1y6xIAAChNpQpNSx9NqSxlTacKXXLsEgAAKE2mCk1MH02qLGVNqApdcu0SAAAoTacKTU0fTassZU2pCl1y7hIAAChNqApNTh9NrCxlTaoKXXLvEgAAKE2pCk1PH02tLGVNqwpdcvASAAAoTaoKTVAfTa4sZU2sCl1y8RIAAChNqwpNUR9NryxlTa0KXXLyEgAAKE2sCk1SH02wLGVNrgpdcvMSAAAoTa0KTVMfTbEsZU2vCl1y9BIAAChNrgpNVB9NsixlTbAKXXL1EgAAKE2vCk1VH02zLGVNsQpdcvYSAAAoTbAKTVYfTbQsZU2yCl1y9xIAAChNsQpNVx9NtSxlTbMKXXL4EgAAKE2yCk1YH022LGVNtApdcvkSAAAoTbMKTVkfTbcsZU21Cl1y+hIAAChNtApNWh9NuCxlTbYKXXL7EgAAKE21Ck1bH025LGVNtwpdcvwSAAAoTbYKTVwfTbosZU24Cl1y/RIAAChNtwpNXR9NuyxlTbkKXXL+EgAAKE24Ck1eH028LGVNugpdcv8SAAAoTbkKTV8fTb0sZU27Cl1yABMAAChNugpNYB9NvixlTbwKXXIBEwAAKE27Ck1hH02/LGVNvQpdcgITAAAoTbwKTWIfTcAsZU2+Cl1yAxMAAChNvQpNYx9NwSxlTb8KXXIEEwAAKE2+Ck1kH03CLGVNwApdcgUTAAAoTb8KTWUfTcMsZU3BCl1yBhMAAChNwApNZh9NxCxlTcIKXXIHEwAAKE3BCk1nH03FLGVNwwpdcggTAAAoTcIKTWgfTcYsZU3ECl1yCRMAAChNwwpNaR9NxyxlTcUKXXIKEwAAKE3ECk1qH03ILGVNxgpdcgsTAAAoTcUKTWsfTcksZU3HCl1yDBMAAChNxgpNbB9NyixlTcgKXXINEwAAKE3HCk1tH03LLGVNyQpdcg4TAAAoTcgKTW4fTcwsZU3KCl1yDxMAAChNyQpNbx9NzSxlTcsKXXIQEwAAKE3KCk1wH03OLGVNzApdchETAAAoTcsKTXEfTc8sZU3NCl1yEhMAAChNzApNch9N0CxlTc4KXXITEwAAKE3NCk1zH03RLGVNzwpdchQTAAAoTc4KTXQfTdIsZU3QCl1yFRMAAChNzwpNdR9N0yxlTdEKXXIWEwAAKE3QCk12H03ULGVN0gpdchcTAAAoTdEKTXcfTdUsZU3TCl1yGBMAAChN0gpNeB9N1ixlTdQKXXIZEwAAKE3TCk15H03XLGVN1QpdchoTAAAoTdQKTXofTdgsZU3WCl1yGxMAAChN1QpNex9N2SxlTdcKXXIcEwAAKE3WCk18H03aLGVN2Apdch0TAAAoTdcKTX0fTdssZU3ZCl1yHhMAAChN2ApNfh9N3CxlTdoKXXIfEwAAKE3ZCk1/H03dLGVN2wpdciATAAAoTdoKTYAfTd4sZU3cCl1yIRMAAChN2wpNgR9N3yxlTd0KXXIiEwAAKE3cCk2CH03gLGVN3gpdciMTAAAoTd0KTYMfTeEsZU3fCl1yJBMAAChN3gpNhB9N4ixlTeAKXXIlEwAAKE3fCk2FH03jLGVN4QpdciYTAAAoTeAKTYYfTeQsZU3iCl1yJxMAAChN4QpNhx9N5SxlTeMKXXIoEwAAKE3iCk2IH03mLGVN5ApdcikTAAAoTeMKTYkfTecsZU3lCl1yKhMAAChN5ApNih9N6CxlTeYKXXIrEwAAKE3lCk2LH03pLGVN5wpdciwTAAAoTeYKTYwfTeosZU3oCl1yLRMAAChN5wpNjR9N6yxlTekKXXIuEwAAKE3oCk2OH03sLGVN6gpdci8TAAAoTekKTY8fTe0sZU3rCl1yMBMAAChN6gpNkB9N7ixlTewKXXIxEwAAKE3rCk2RH03vLGVN7QpdcjITAAAoTewKTZIfTfAsZU3uCl1yMxMAAChN7QpNkx9N8SxlTe8KXXI0EwAAKE3uCk2UH03yLGVN8ApdcjUTAAAoTe8KTZUfTfMsZU3xCl1yNhMAAChN8ApNlh9N9CxlTfIKXXI3EwAAKE3xCk2XH031LGVN8wpdcjgTAAAoTfIKTZgfTfYsZU30Cl1yORMAAChN8wpNmR9N9yxlTfUKXXI6EwAAKE30Ck2aH034LGVN9gpdcjsTAAAoTfUKTZsfTfksZU33Cl1yPBMAAChN9gpNnB9N+ixlTfgKXXI9EwAAKE33Ck2dH037LGVN+Qpdcj4TAAAoTfgKTZ4fTfwsZU36Cl1yPxMAAChN+QpNnx9N/SxlTfsKXXJAEwAAKE36Ck2gH03+LGVN/ApdckETAAAoTfsKTaEfTf8sZU39Cl1yQhMAAChN/ApNoh9NAC1lTf4KXXJDEwAAKE39Ck2jH00BLWVN/wpdckQTAAAoTf4KTaQfTQItZU0AC11yRRMAAChN/wpNpR9NAy1lTQELXXJGEwAAKE0AC02mH00ELWVNAgtdckcTAAAoTQELTacfTQUtZU0DC11ySBMAAChNAgtNqB9NBi1lTQQLXXJJEwAAKE0DC02pH00HLWVNBQtdckoTAAAoTQQLTaofTQgtZU0GC11ySxMAAChNBQtNqx9NCS1lTQcLXXJMEwAAKE0GC02sH00KLWVNCAtdck0TAAAoTQcLTa0fTQstZU0JC11yThMAAChNCAtNrh9NDC1lTQoLXXJPEwAAKE0JC02vH00NLWVNCwtdclATAAAoTQoLTbAfTQ4tZU0MC11yURMAAChNCwtNsR9NDy1lTQ0LXXJSEwAAKE0MC02yH00QLWVNDgtdclMTAAAoTQ0LTbMfTREtZU0PC11yVBMAAChNDgtNtB9NEi1lTRALXXJVEwAAKE0PC021H00TLWVNEQtdclYTAAAoTRALTbYfTRQtZU0SC11yVxMAAChNEQtNtx9NFS1lTRMLXXJYEwAAKE0SC024H00WLWVNFAtdclkTAAAoTRMLTbkfTRctZU0VC11yWhMAAChNFAtNuh9NGC1lTRYLXXJbEwAAKE0VC027H00ZLWVNFwtdclwTAAAoTRYLTbwfTRotZU0YC11yXRMAAChNFwtNvR9NGy1lTRkLXXJeEwAAKE0YC02+H00cLWVNGgtdcl8TAAAoTRkLTb8fTR0tZU0bC11yYBMAAChNGgtNwB9NHi1lTRwLXXJhEwAAKE0bC03BH00fLWVNHQtdcmITAAAoTRwLTcIfTSAtZU0eC11yYxMAAChNHQtNwx9NIS1lTR8LXXJkEwAAKE0eC03EH00iLWVNIAtdcmUTAAAoTR8LTcUfTSMtZU0hC11yZhMAAChNIAtNxh9NJC1lTSILXXJnEwAAKE0hC03HH00lLWVNIwtdcmgTAAAoTSILTcgfTSYtZU0kC11yaRMAAChNIwtNyR9NJy1lTSULXXJqEwAAKE0kC03KH00oLWVNJgtdcmsTAAAoTSULTcsfTSktZU0nC11ybBMAAChNJgtNzB9NKi1lTSgLXXJtEwAAKE0nC03NH00rLWVNKQtdcm4TAAAoTSgLTc4fTSwtZU0qC11ybxMAAChNKQtNzx9NLS1lTSsLXXJwEwAAKE0qC03QH00uLWVNLAtdcnETAAAoTSsLTdEfTS8tZU0tC11ychMAAChNLAtN0h9NMC1lTS4LXXJzEwAAKE0tC03TH00xLWVNLwtdcnQTAAAoTS4LTdQfTTItZU0wC11ydRMAAChNLwtN1R9NMy1lTTELXXJ2EwAAKE0wC03WH000LWVNMgtdcncTAAAoTTELTdcfTTUtZU0zC11yeBMAAChNMgtN2B9NNi1lTTQLXXJ5EwAAKE0zC03ZH003LWVNNQtdcnoTAAAoTTQLTdofTTgtZU02C11yexMAAChNNQtN2x9NOS1lTTcLXXJ8EwAAKE02C03cH006LWVNOAtdcn0TAAAoTTcLTd0fTTstZU05C11yfhMAAChNOAtN3h9NPC1lTToLXXJ/EwAAKE05C03fH009LWVNOwtdcoATAAAoTToLTeAfTT4tZU08C11ygRMAAChNOwtN4R9NPy1lTT0LXXKCEwAAKE08C03iH01ALWVNPgtdcoMTAAAoTT0LTeMfTUEtZU0/C11yhBMAAChNPgtN5B9NQi1lTUALXXKFEwAAKE0/C03lH01DLWVNQQtdcoYTAAAoTUALTeYfTUQtZU1CC11yhxMAAChNQQtN5x9NRS1lTUMLXXKIEwAAKE1CC03oH01GLWVNRAtdcokTAAAoTUMLTekfTUctZU1FC11yihMAAChNRAtN6h9NSC1lTUYLXXKLEwAAKE1FC03rH01JLWVNRwtdcowTAAAoTUYLTewfTUotZU1IC11yjRMAAChNRwtN7R9NSy1lTUkLXXKOEwAAKE1IC03uH01MLWVNSgtdco8TAAAoTUkLTe8fTU0tZU1LC11ykBMAAChNSgtN8B9NTi1lTUwLXXKREwAAKE1LC03xH01PLWVNTQtdcpITAAAoTUwLTfIfTVAtZU1OC11ykxMAAChNTQtN8x9NUS1lTU8LXXKUEwAAKE1OC030H01SLWVNUAtdcpUTAAAoTU8LTfUfTVMtZU1RC11ylhMAAChNUAtN9h9NVC1lTVILXXKXEwAAKE1RC033H01VLWVNUwtdcpgTAAAoTVILTfgfTVYtZU1UC11ymRMAAChNUwtN+R9NVy1lTVULXXKaEwAAKE1UC036H01YLWVNVgtdcpsTAAAoTVULTfsfTVktZU1XC11ynBMAAChNVgtN/B9NWi1lTVgLXXKdEwAAKE1XC039H01bLWVNWQtdcp4TAAAoTVgLTf4fTVwtZU1aC11ynxMAAChNWQtN/x9NXS1lTVsLXXKgEwAAKE1aC00AIE1eLWVNXAtdcqETAAAoTVsLTQEgTV8tZU1dC11yohMAAChNXAtNAiBNYC1lTV4LXXKjEwAAKE1dC00DIE1hLWVNXwtdcqQTAAAoTV4LTQQgTWItZU1gC11ypRMAAChNXwtNBSBNYy1lTWELXXKmEwAAKE1gC00GIE1kLWVNYgtdcqcTAAAoTWELTQcgTWUtZU1jC11yqBMAAChNYgtNCCBNZi1lTWQLXXKpEwAAKE1jC00JIE1nLWVNZQtdcqoTAAAoTWQLTQogTWgtZU1mC11yqxMAAChNZQtNCyBNaS1lTWcLXXKsEwAAKE1mC00MIE1qLWVNaAtdcq0TAAAoTWcLTQ0gTWstZU1pC11yrhMAAChNaAtNDiBNbC1lTWoLXXKvEwAAKE1pC00PIE1tLWVNawtdcrATAAAoTWoLTRAgTW4tZU1sC11ysRMAAChNawtNESBNby1lTW0LXXKyEwAAKE1sC00SIE1wLWVNbgtdcrMTAAAoTW0LTRMgTXEtZU1vC11ytBMAAChNbgtNFCBNci1lTXALXXK1EwAAKE1vC00VIE1zLWVNcQtdcrYTAAAoTXALTRYgTXQtZU1yC11ytxMAAChNcQtNFyBNdS1lTXMLXXK4EwAAKE1yC00YIE12LWVNdAtdcrkTAAAoTXMLTRkgTXctZU11C11yuhMAAChNdAtNGiBNeC1lTXYLXXK7EwAAKE11C00bIE15LWVNdwtdcrwTAAAoTXYLTRwgTXotZU14C11yvRMAAChNdwtNHSBNey1lTXkLXXK+EwAAKE14C00eIE18LWVNegtdcr8TAAAoTXkLTR8gTX0tZU17C11ywBMAAChNegtNICBNfi1lTXwLXXLBEwAAKE17C00hIE1/LWVNfQtdcsITAAAoTXwLTSIgTYAtZU1+C11ywxMAAChNfQtNIyBNgS1lTX8LXXLEEwAAKE1+C00kIE2CLWVNgAtdcsUTAAAoTX8LTSUgTYMtZU2BC11yxhMAAChNgAtNJiBNhC1lTYILXXLHEwAAKE2BC00nIE2FLWVNgwtdcsgTAAAoTYILTSggTYYtZU2EC11yyRMAAChNgwtNKSBNhy1lTYULXXLKEwAAKE2EC00qIE2ILWVNhgtdcssTAAAoTYULTSsgTYktZU2HC11yzBMAAChNhgtNLCBNii1lTYgLXXLNEwAAKE2HC00tIE2LLWVNiQtdcs4TAAAoTYgLTS4gTYwtZU2KC11yzxMAAChNiQtNLyBNjS1lTYsLXXLQEwAAKE2KC00wIE2OLWVNjAtdctETAAAoTYsLTTEgTY8tZU2NC11y0hMAAChNjAtNMiBNkC1lTY4LXXLTEwAAKE2NC00zIE2RLWVNjwtdctQTAAAoTY4LTTQgTZItZU2QC11y1RMAAChNjwtNNSBNky1lTZELXXLWEwAAKE2QC002IE2ULWVNkgtdctcTAAAoTZELTTcgTZUtZU2TC11y2BMAAChNkgtNOCBNli1lTZQLXXLZEwAAKE2TC005IE2XLWVNlQtdctoTAAAoTZQLTTogTZgtZU2WC11y2xMAAChNlQtNOyBNmS1lTZcLXXLcEwAAKE2WC008IE2aLWVNmAtdct0TAAAoTZcLTT0gTZstZU2ZC11y3hMAAChNmAtNPiBNnC1lTZoLXXLfEwAAKE2ZC00/IE2dLWVNmwtdcuATAAAoTZoLTUAgTZ4tZU2cC11y4RMAAChNmwtNQSBNny1lTZ0LXXLiEwAAKE2cC01CIE2gLWVNngtdcuMTAAAoTZ0LTUMgTaEtZU2fC11y5BMAAChNngtNRCBNoi1lTaALXXLlEwAAKE2fC01FIE2jLWVNoQtdcuYTAAAoTaALTUYgTaQtZU2iC11y5xMAAChNoQtNRyBNpS1lTaMLXXLoEwAAKE2iC01IIE2mLWVNpAtdcukTAAAoTaMLTUkgTactZU2lC11y6hMAAChNpAtNSiBNqC1lTaYLXXLrEwAAKE2lC01LIE2pLWVNpwtdcuwTAAAoTaYLTUwgTaotZU2oC11y7RMAAChNpwtNTSBNqy1lTakLXXLuEwAAKE2oC01OIE2sLWVNqgtdcu8TAAAoTakLTU8gTa0tZU2rC11y8BMAAChNqgtNUCBNri1lTawLXXLxEwAAKE2rC01RIE2vLWVNrQtdcvITAAAoTawLTVIgTbAtZU2uC11y8xMAAChNrQtNUyBNsS1lTa8LXXL0EwAAKE2uC01UIE2yLWVNsAtdcvUTAAAoTa8LTVUgTbMtZU2xC11y9hMAAChNsAtNViBNtC1lTbILXXL3EwAAKE2xC01XIE21LWVNswtdcvgTAAAoTbILTVggTbYtZU20C11y+RMAAChNswtNWSBNty1lTbULXXL6EwAAKE20C01aIE24LWVNtgtdcvsTAAAoTbULTVsgTbktZU23C11y/BMAAChNtgtNXCBNui1lTbgLXXL9EwAAKE23C01dIE27LWVNuQtdcv4TAAAoTbgLTV4gTbwtZXUoTboLXXL/EwAAKE25C01fIE29LWVNuwtdcgAUAAAoTboLTWAgTb4tZU28C11yARQAAChNuwtNYSBNvy1lTb0LXXICFAAAKE28C01iIE3ALWVNvgtdcgMUAAAoTb0LTWMgTcEtZU2/C11yBBQAAChNvgtNZCBNwi1lTcALXXIFFAAAKE2/C01lIE3DLWVNwQtdcgYUAAAoTcALTWYgTcQtZU3CC11yBxQAAChNwQtNZyBNxS1lTcMLXXIIFAAAKE3CC01oIE3GLWVNxAtdcgkUAAAoTcMLTWkgTcctZU3FC11yChQAAChNxAtNaiBNyC1lTcYLXXILFAAAKE3FC01rIE3JLWVNxwtdcgwUAAAoTcYLTWwgTcotZU3IC11yDRQAAChNxwtNbSBNyy1lTckLXXIOFAAAKE3IC01uIE3MLWVNygtdcg8UAAAoTckLTW8gTc0tZU3LC11yEBQAAChNygtNcCBNzi1lTcwLXXIRFAAAKE3LC01xIE3PLWVNzQtdchIUAAAoTcwLTXIgTdAtZU3OC11yExQAAChNzQtNcyBN0S1lTc8LXXIUFAAAKE3OC010IE3SLWVN0AtdchUUAAAoTc8LTXUgTdMtZU3RC11yFhQAAChN0AtNdiBN1C1lTdILXXIXFAAAKE3RC013IE3VLWVN0wtdchgUAAAoTdILTXggTdYtZU3UC11yGRQAAChN0wtNeSBN1y1lTdULXXIaFAAAKE3UC016IE3YLWVN1gtdchsUAAAoTdULTXsgTdktZU3XC11yHBQAAChN1gtNfCBN2i1lTdgLXXIdFAAAKE3XC019IE3bLWVN2Qtdch4UAAAoTdgLTX4gTdwtZU3aC11yHxQAAChN2QtNfyBN3S1lTdsLXXIgFAAAKE3aC02AIE3eLWVN3AtdciEUAAAoTdsLTYEgTd8tZU3dC11yIhQAAChN3AtNgiBN4C1lTd4LXXIjFAAAKE3dC02DIE3hLWVN3wtdciQUAAAoTd4LTYQgTeItZU3gC11yJRQAAChN3wtNhSBN4y1lTeELXXImFAAAKE3gC02GIE3kLWVN4gtdcicUAAAoTeELTYcgTeUtZU3jC11yKBQAAChN4gtNiCBN5i1lTeQLXXIpFAAAKE3jC02JIE3nLWVN5QtdcioUAAAoTeQLTYogTegtZU3mC11yKxQAAChN5QtNiyBN6S1lTecLXXIsFAAAKE3mC02MIE3qLWVN6Atdci0UAAAoTecLTY0gTestZU3pC11yLhQAAChN6AtNjiBN7C1lTeoLXXIvFAAAKE3pC02PIE3tLWVN6wtdcjAUAAAoTeoLTZAgTe4tZU3sC11yMRQAAChN6wtNkSBN7y1lTe0LXXIyFAAAKE3sC02SIE3wLWVN7gtdcjMUAAAoTe0LTZMgTfEtZU3vC11yNBQAAChN7gtNlCBN8i1lTfALXXI1FAAAKE3vC02VIE3zLWVN8QtdcjYUAAAoTfALTZYgTfQtZU3yC11yNxQAAChN8QtNlyBN9S1lTfMLXXI4FAAAKE3yC02YIE32LWVN9AtdcjkUAAAoTfMLTZkgTfctZU31C11yOhQAAChN9AtNmiBN+C1lTfYLXXI7FAAAKE31C02bIE35LWVN9wtdcjwUAAAoTfYLTZwgTfotZU34C11yPRQAAChN9wtNnSBN+y1lTfkLXXI+FAAAKE34C02eIE38LWVN+gtdcj8UAAAoTfkLTZ8gTf0tZU37C11yQBQAAChN+gtNoCBN/i1lTfwLXXJBFAAAKE37C02hIE3/LWVN/QtdckIUAAAoTfwLTaIgTQAuZU3+C11yQxQAAChN/QtNoyBNAS5lTf8LXXJEFAAAKE3+C02kIE0CLmVNAAxdckUUAAAoTf8LTaUgTQMuZU0BDF1yRhQAAChNAAxNpiBNBC5lTQIMXXJHFAAAKE0BDE2nIE0FLmVNAwxdckgUAAAoTQIMTaggTQYuZU0EDF1ySRQAAChNAwxNqSBNBy5lTQUMXXJKFAAAKE0EDE2qIE0ILmVNBgxdcksUAAAoTQUMTasgTQkuZU0HDF1yTBQAAChNBgxNrCBNCi5lTQgMXXJNFAAAKE0HDE2tIE0LLmVNCQxdck4UAAAoTQgMTa4gTQwuZU0KDF1yTxQAAChNCQxNryBNDS5lTQsMXXJQFAAAKE0KDE2wIE0OLmVNDAxdclEUAAAoTQsMTbEgTQ8uZU0NDF1yUhQAAChNDAxNsiBNEC5lTQ4MXXJTFAAAKE0NDE2zIE0RLmVNDwxdclQUAAAoTQ4MTbQgTRIuZU0QDF1yVRQAAChNDwxNtSBNEy5lTREMXXJWFAAAKE0QDE22IE0ULmVNEgxdclcUAAAoTREMTbcgTRUuZU0TDF1yWBQAAChNEgxNuCBNFi5lTRQMXXJZFAAAKE0TDE25IE0XLmVNFQxdcloUAAAoTRQMTbogTRguZU0WDF1yWxQAAChNFQxNuyBNGS5lTRcMXXJcFAAAKE0WDE28IE0aLmVNGAxdcl0UAAAoTRcMTb0gTRsuZU0ZDF1yXhQAAChNGAxNviBNHC5lTRoMXXJfFAAAKE0ZDE2/IE0dLmVNGwxdcmAUAAAoTRoMTcAgTR4uZU0cDF1yYRQAAChNGwxNwSBNHy5lTR0MXXJiFAAAKE0cDE3CIE0gLmVNHgxdcmMUAAAoTR0MTcMgTSEuZU0fDF1yZBQAAChNHgxNxCBNIi5lTSAMXXJlFAAAKE0fDE3FIE0jLmVNIQxdcmYUAAAoTSAMTcYgTSQuZU0iDF1yZxQAAChNIQxNxyBNJS5lTSMMXXJoFAAAKE0iDE3IIE0mLmVNJAxdcmkUAAAoTSMMTckgTScuZU0lDF1yahQAAChNJAxNyiBNKC5lTSYMXXJrFAAAKE0lDE3LIE0pLmVNJwxdcmwUAAAoTSYMTcwgTSouZU0oDF1ybRQAAChNJwxNzSBNKy5lTSkMXXJuFAAAKE0oDE3OIE0sLmVNKgxdcm8UAAAoTSkMTc8gTS0uZU0rDF1ycBQAAChNKgxN0CBNLi5lTSwMXXJxFAAAKE0rDE3RIE0vLmVNLQxdcnIUAAAoTSwMTdIgTTAuZU0uDF1ycxQAAChNLQxN0yBNMS5lTS8MXXJ0FAAAKE0uDE3UIE0yLmVNMAxdcnUUAAAoTS8MTdUgTTMuZU0xDF1ydhQAAChNMAxN1iBNNC5lTTIMXXJ3FAAAKE0xDE3XIE01LmVNMwxdcngUAAAoTTIMTdggTTYuZU00DF1yeRQAAChNMwxN2SBNNy5lTTUMXXJ6FAAAKE00DE3aIE04LmVNNgxdcnsUAAAoTTUMTdsgTTkuZU03DF1yfBQAAChNNgxN3CBNOi5lTTgMXXJ9FAAAKE03DE3dIE07LmVNOQxdcn4UAAAoTTgMTd4gTTwuZU06DF1yfxQAAChNOQxN3yBNPS5lTTsMXXKAFAAAKE06DE3gIE0+LmVNPAxdcoEUAAAoTTsMTeEgTT8uZU09DF1yghQAAChNPAxN4iBNQC5lTT4MXXKDFAAAKE09DE3jIE1BLmVNPwxdcoQUAAAoTT4MTeQgTUIuZU1ADF1yhRQAAChNPwxN5SBNQy5lTUEMXXKGFAAAKE1ADE3mIE1ELmVNQgxdcocUAAAoTUEMTecgTUUuZU1DDF1yiBQAAChNQgxN6CBNRi5lTUQMXXKJFAAAKE1DDE3pIE1HLmVNRQxdcooUAAAoTUQMTeogTUguZU1GDF1yixQAAChNRQxN6yBNSS5lTUcMXXKMFAAAKE1GDE3sIE1KLmVNSAxdco0UAAAoTUcMTe0gTUsuZU1JDF1yjhQAAChNSAxN7iBNTC5lTUoMXXKPFAAAKE1JDE3vIE1NLmVNSwxdcpAUAAAoTUoMTfAgTU4uZU1MDF1ykRQAAChNSwxN8SBNTy5lTU0MXXKSFAAAKE1MDE3yIE1QLmVNTgxdcpMUAAAoTU0MTfMgTVEuZU1PDF1ylBQAAChNTgxN9CBNUi5lTVAMXXKVFAAAKE1PDE31IE1TLmVNUQxdcpYUAAAoTVAMTfYgTVQuZU1SDF1ylxQAAChNUQxN9yBNVS5lTVMMXXKYFAAAKE1SDE34IE1WLmVNVAxdcpkUAAAoTVMMTfkgTVcuZU1VDF1ymhQAAChNVAxN+iBNWC5lTVYMXXKbFAAAKE1VDE37IE1ZLmVNVwxdcpwUAAAoTVYMTfwgTVouZU1YDF1ynRQAAChNVwxN/SBNWy5lTVkMXXKeFAAAKE1YDE3+IE1cLmVNWgxdcp8UAAAoTVkMTf8gTV0uZU1bDF1yoBQAAChNWgxNACFNXi5lTVwMXXKhFAAAKE1bDE0BIU1fLmVNXQxdcqIUAAAoTVwMTQIhTWAuZU1eDF1yoxQAAChNXQxNAyFNYS5lTV8MXXKkFAAAKE1eDE0EIU1iLmVNYAxdcqUUAAAoTV8MTQUhTWMuZU1hDF1yphQAAChNYAxNBiFNZC5lTWIMXXKnFAAAKE1hDE0HIU1lLmVNYwxdcqgUAAAoTWIMTQghTWYuZU1kDF1yqRQAAChNYwxNCSFNZy5lTWUMXXKqFAAAKE1kDE0KIU1oLmVNZgxdcqsUAAAoTWUMTQshTWkuZU1nDF1yrBQAAChNZgxNDCFNai5lTWgMXXKtFAAAKE1nDE0NIU1rLmVNaQxdcq4UAAAoTWgMTQ4hTWwuZU1qDF1yrxQAAChNaQxNDyFNbS5lTWsMXXKwFAAAKE1qDE0QIU1uLmVNbAxdcrEUAAAoTWsMTREhTW8uZU1tDF1yshQAAChNbAxNEiFNcC5lTW4MXXKzFAAAKE1tDE0TIU1xLmVNbwxdcrQUAAAoTW4MTRQhTXIuZU1wDF1ytRQAAChNbwxNFSFNcy5lTXEMXXK2FAAAKE1wDE0WIU10LmVNcgxdcrcUAAAoTXEMTRchTXUuZU1zDF1yuBQAAChNcgxNGCFNdi5lTXQMXXK5FAAAKE1zDE0ZIU13LmVNdQxdcroUAAAoTXQMTRohTXguZU12DF1yuxQAAChNdQxNGyFNeS5lTXcMXXK8FAAAKE12DE0cIU16LmVNeAxdcr0UAAAoTXcMTR0hTXsuZU15DF1yvhQAAChNeAxNHiFNfC5lTXoMXXK/FAAAKE15DE0fIU19LmVNewxdcsAUAAAoTXoMTSAhTX4uZU18DF1ywRQAAChNewxNISFNfy5lTX0MXXLCFAAAKE18DE0iIU2ALmVNfgxdcsMUAAAoTX0MTSMhTYEuZU1/DF1yxBQAAChNfgxNJCFNgi5lTYAMXXLFFAAAKE1/DE0lIU2DLmVNgQxdcsYUAAAoTYAMTSYhTYQuZU2CDF1yxxQAAChNgQxNJyFNhS5lTYMMXXLIFAAAKE2CDE0oIU2GLmVNhAxdcskUAAAoTYMMTSkhTYcuZU2FDF1yyhQAAChNhAxNKiFNiC5lTYYMXXLLFAAAKE2FDE0rIU2JLmVNhwxdcswUAAAoTYYMTSwhTYouZU2IDF1yzRQAAChNhwxNLSFNiy5lTYkMXXLOFAAAKE2IDE0uIU2MLmVNigxdcs8UAAAoTYkMTS8hTY0uZU2LDF1y0BQAAChNigxNMCFNji5lTYwMXXLRFAAAKE2LDE0xIU2PLmVNjQxdctIUAAAoTYwMTTIhTZAuZU2ODF1y0xQAAChNjQxNMyFNkS5lTY8MXXLUFAAAKE2ODE00IU2SLmVNkAxdctUUAAAoTY8MTTUhTZMuZU2RDF1y1hQAAChNkAxNNiFNlC5lTZIMXXLXFAAAKE2RDE03IU2VLmVNkwxdctgUAAAoTZIMTTghTZYuZU2UDF1y2RQAAChNkwxNOSFNly5lTZUMXXLaFAAAKE2UDE06IU2YLmVNlgxdctsUAAAoTZUMTTshTZkuZU2XDF1y3BQAAChNlgxNPCFNmi5lTZgMXXLdFAAAKE2XDE09IU2bLmVNmQxdct4UAAAoTZgMTT4hTZwuZU2aDF1y3xQAAChNmQxNPyFNnS5lTZsMXXLgFAAAKE2aDE1AIU2eLmVNnAxdcuEUAAAoTZsMTUEhTZ8uZU2dDF1y4hQAAChNnAxNQiFNoC5lTZ4MXXLjFAAAKE2dDE1DIU2hLmVNnwxdcuQUAAAoTZ4MTUQhTaIuZU2gDF1y5RQAAChNnwxNRSFNoy5lTaEMXXLmFAAAKE2gDE1GIU2kLmVNogxdcucUAAAoTaEMTUchTaUuZU2jDF1y6BQAAChNogxNSCFNpi5lTaQMXXLpFAAAKE2jDE1JIU2nLmVNpQxdcuoUAAAoTaQMTUohTaguZU2mDF1y6xQAAChNpQxNSyFNqS5lTacMXXLsFAAAKE2mDE1MIU2qLmVNqAxdcu0UAAAoTacMTU0hTasuZU2pDF1y7hQAAChNqAxNTiFNrC5lTaoMXXLvFAAAKE2pDE1PIU2tLmVNqwxdcvAUAAAoTaoMTVAhTa4uZU2sDF1y8RQAAChNqwxNUSFNry5lTa0MXXLyFAAAKE2sDE1SIU2wLmVNrgxdcvMUAAAoTa0MTVMhTbEuZU2vDF1y9BQAAChNrgxNVCFNsi5lTbAMXXL1FAAAKE2vDE1VIU2zLmVNsQxdcvYUAAAoTbAMTVYhTbQuZU2yDF1y9xQAAChNsQxNVyFNtS5lTbMMXXL4FAAAKE2yDE1YIU22LmVNtAxdcvkUAAAoTbMMTVkhTbcuZU21DF1y+hQAAChNtAxNWiFNuC5lTbYMXXL7FAAAKE21DE1bIU25LmVNtwxdcvwUAAAoTbYMTVwhTbouZU24DF1y/RQAAChNtwxNXSFNuy5lTbkMXXL+FAAAKE24DE1eIU28LmVNugxdcv8UAAAoTbkMTV8hTb0uZU27DF1yABUAAChNugxNYCFNvi5lTbwMXXIBFQAAKE27DE1hIU2/LmVNvQxdcgIVAAAoTbwMTWIhTcAuZU2+DF1yAxUAAChNvQxNYyFNwS5lTb8MXXIEFQAAKE2+DE1kIU3CLmVNwAxdcgUVAAAoTb8MTWUhTcMuZU3BDF1yBhUAAChNwAxNZiFNxC5lTcIMXXIHFQAAKE3BDE1nIU3FLmVNwwxdcggVAAAoTcIMTWghTcYuZU3EDF1yCRUAAChNwwxNaSFNxy5lTcUMXXIKFQAAKE3EDE1qIU3ILmVNxgxdcgsVAAAoTcUMTWshTckuZU3HDF1yDBUAAChNxgxNbCFNyi5lTcgMXXINFQAAKE3HDE1tIU3LLmVNyQxdcg4VAAAoTcgMTW4hTcwuZU3KDF1yDxUAAChNyQxNbyFNzS5lTcsMXXIQFQAAKE3KDE1wIU3OLmVNzAxdchEVAAAoTcsMTXEhTc8uZU3NDF1yEhUAAChNzAxNciFN0C5lTc4MXXITFQAAKE3NDE1zIU3RLmVNzwxdchQVAAAoTc4MTXQhTdIuZU3QDF1yFRUAAChNzwxNdSFN0y5lTdEMXXIWFQAAKE3QDE12IU3ULmVN0gxdchcVAAAoTdEMTXchTdUuZU3TDF1yGBUAAChN0gxNeCFN1i5lTdQMXXIZFQAAKE3TDE15IU3XLmVN1QxdchoVAAAoTdQMTXohTdguZU3WDF1yGxUAAChN1QxNeyFN2S5lTdcMXXIcFQAAKE3WDE18IU3aLmVN2Axdch0VAAAoTdcMTX0hTdsuZU3ZDF1yHhUAAChN2AxNfiFN3C5lTdoMXXIfFQAAKE3ZDE1/IU3dLmVN2wxdciAVAAAoTdoMTYAhTd4uZU3cDF1yIRUAAChN2wxNgSFN3y5lTd0MXXIiFQAAKE3cDE2CIU3gLmVN3gxdciMVAAAoTd0MTYMhTeEuZU3fDF1yJBUAAChN3gxNhCFN4i5lTeAMXXIlFQAAKE3fDE2FIU3jLmVN4QxdciYVAAAoTeAMTYYhTeQuZU3iDF1yJxUAAChN4QxNhyFN5S5lTeMMXXIoFQAAKE3iDE2IIU3mLmVN5AxdcikVAAAoTeMMTYkhTecuZU3lDF1yKhUAAChN5AxNiiFN6C5lTeYMXXIrFQAAKE3lDE2LIU3pLmVN5wxdciwVAAAoTeYMTYwhTeouZU3oDF1yLRUAAChN5wxNjSFN6y5lTekMXXIuFQAAKE3oDE2OIU3sLmVN6gxdci8VAAAoTekMTY8hTe0uZU3rDF1yMBUAAChN6gxNkCFN7i5lTewMXXIxFQAAKE3rDE2RIU3vLmVN7QxdcjIVAAAoTewMTZIhTfAuZU3uDF1yMxUAAChN7QxNkyFN8S5lTe8MXXI0FQAAKE3uDE2UIU3yLmVN8AxdcjUVAAAoTe8MTZUhTfMuZU3xDF1yNhUAAChN8AxNliFN9C5lTfIMXXI3FQAAKE3xDE2XIU31LmVN8wxdcjgVAAAoTfIMTZghTfYuZU30DF1yORUAAChN8wxNmSFN9y5lTfUMXXI6FQAAKE30DE2aIU34LmVN9gxdcjsVAAAoTfUMTZshTfkuZU33DF1yPBUAAChN9gxNnCFN+i5lTfgMXXI9FQAAKE33DE2dIU37LmVN+Qxdcj4VAAAoTfgMTZ4hTfwuZU36DF1yPxUAAChN+QxNnyFN/S5lTfsMXXJAFQAAKE36DE2gIU3+LmVN/AxdckEVAAAoTfsMTaEhTf8uZU39DF1yQhUAAChN/AxNoiFNAC9lTf4MXXJDFQAAKE39DE2jIU0BL2VN/wxdckQVAAAoTf4MTaQhTQIvZU0ADV1yRRUAAChN/wxNpSFNAy9lTQENXXJGFQAAKE0ADU2mIU0EL2VNAg1dckcVAAAoTQENTachTQUvZU0DDV1ySBUAAChNAg1NqCFNBi9lTQQNXXJJFQAAKE0DDU2pIU0HL2VNBQ1dckoVAAAoTQQNTaohTQgvZU0GDV1ySxUAAChNBQ1NqyFNCS9lTQcNXXJMFQAAKE0GDU2sIU0KL2VNCA1dck0VAAAoTQcNTa0hTQsvZU0JDV1yThUAAChNCA1NriFNDC9lTQoNXXJPFQAAKE0JDU2vIU0NL2VNCw1dclAVAAAoTQoNTbAhTQ4vZU0MDV1yURUAAChNCw1NsSFNDy9lTQ0NXXJSFQAAKE0MDU2yIU0QL2VNDg1dclMVAAAoTQ0NTbMhTREvZU0PDV1yVBUAAChNDg1NtCFNEi9lTRANXXJVFQAAKE0PDU21IU0TL2VNEQ1dclYVAAAoTRANTbYhTRQvZU0SDV1yVxUAAChNEQ1NtyFNFS9lTRMNXXJYFQAAKE0SDU24IU0WL2VNFA1dclkVAAAoTRMNTbkhTRcvZU0VDV1yWhUAAChNFA1NuiFNGC9lTRYNXXJbFQAAKE0VDU27IU0ZL2VNFw1dclwVAAAoTRYNTbwhTRovZU0YDV1yXRUAAChNFw1NvSFNGy9lTRkNXXJeFQAAKE0YDU2+IU0cL2VNGg1dcl8VAAAoTRkNTb8hTR0vZU0bDV1yYBUAAChNGg1NwCFNHi9lTRwNXXJhFQAAKE0bDU3BIU0fL2VNHQ1dcmIVAAAoTRwNTcIhTSAvZU0eDV1yYxUAAChNHQ1NwyFNIS9lTR8NXXJkFQAAKE0eDU3EIU0iL2VNIA1dcmUVAAAoTR8NTcUhTSMvZU0hDV1yZhUAAChNIA1NxiFNJC9lTSINXXJnFQAAKE0hDU3HIU0lL2VNIw1dcmgVAAAoTSINTcghTSYvZU0kDV1yaRUAAChNIw1NySFNJy9lTSUNXXJqFQAAKE0kDU3KIU0oL2VNJg1dcmsVA
[truncated: 3,119,866 more chars]
