# Supplementary material for: Mammalian ZAP and KHNYN can independently restrict CpG-enriched avian viruses
Source: bioRxiv. 2025 Sep 10:2024.12.23.629495. Originally published 2024 Dec 23. Preprint. [Version 2] doi: 10.1101/2024.12.23.629495 (PMC11703154; doi:10.1101/2024.12.23.629495)
Supplement: Supplement 5 [file media-5.zip › FigS5E hsa_ssc_cfa_oan_KHNYN_1-213.py]

import cPickle, base64
try:
	from SimpleSession.versions.v65 import beginRestore,\
	    registerAfterModelsCB, reportRestoreError, checkVersion
except ImportError:
	from chimera import UserError
	raise UserError('Cannot open session that was saved in a'
	    ' newer version of Chimera; update your version')
checkVersion([1, 16, 42360])
import chimera
from chimera import replyobj
replyobj.status('Restoring session...', \
    blankAfter=0)
replyobj.status('Beginning session restore...', \
    blankAfter=0, secondary=True)
beginRestore()

def restoreCoreModels():
	from SimpleSession.versions.v65 import init, restoreViewer, \
	     restoreMolecules, restoreColors, restoreSurfaces, \
	     restoreVRML, restorePseudoBondGroups, restoreModelAssociations
	molInfo = cPickle.loads(base64.b64decode('gAJ9cQEoVRFyaWJib25JbnNpZGVDb2xvcnECSxROfYdVCWJhbGxTY2FsZXEDSxRHP9AAAAAAAAB9h1UJcG9pbnRTaXplcQRLFEc/8AAAAAAAAH2HVQVjb2xvcnEFSxRLAH1xBihLAV1xB0sBYUsCXXEISwJhSwNdcQlLA2FLBF1xCksEYUsFXXELSwVhSwZdcQxLBmFLB11xDUsHYUsIXXEOSwhhSwldcQ9LCWFLCl1xEEsKYUsLXXERSwthSwxdcRJLDGFLDV1xE0sNYUsOXXEUSw5hSw9dcRVLD2FLEF1xFksQYUsRXXEXSxFhSxJdcRhLEmFLE11xGUsTYXWHVQpyaWJib25UeXBlcRpLFEsAfYdVCnN0aWNrU2NhbGVxG0sURz/wAAAAAAAAfYdVDG1tQ0lGSGVhZGVyc3EcXXEdKE5OTk5OTk5OTk5OTk5OTk5OTk5OZVUMYXJvbWF0aWNNb2RlcR5LFEsBfYdVCnZkd0RlbnNpdHlxH0sUR0AUAAAAAAAAfYdVBmhpZGRlbnEgSxSJfYdVDWFyb21hdGljQ29sb3JxIUsUTn2HVQ9yaWJib25TbW9vdGhpbmdxIksUSwB9h1UJYXV0b2NoYWlucSNLFIh9h1UKcGRiVmVyc2lvbnEkSxRLAn2HVQhvcHRpb25hbHElfXEmVQhvcGVuZWRBc3EniIlLFChYewAAAC9Vc2Vycy9iZWNrMTE2OS9Hb29nbGUgRHJpdmUvMSBQb3N0ZG9jL01hbnVzY3JpcHRzLzIwMjRhIEJlY2tlciBMYW5nbG9pcyBaS1QvRGF0YS9yb2JldHRhX21vZGVsc18zMzc3MzMoY2ZhS0hOWU5fMS0yMTMpLnBkYlUDUERCcShOiXRxKX1xKigoVXsvVXNlcnMvYmVjazExNjkvR29vZ2xlIERyaXZlLzEgUG9zdGRvYy9NYW51c2NyaXB0cy8yMDI0YSBCZWNrZXIgTGFuZ2xvaXMgWktUL0RhdGEvcm9iZXR0YV9tb2RlbHNfMzM3NzMxKGhzYUtITllOXzEtMjEzKS5wZGJOTksBdHErXXEsKEsASwFLAksDSwRlKFh7AAAAL1VzZXJzL2JlY2sxMTY5L0dvb2dsZSBEcml2ZS8xIFBvc3Rkb2MvTWFudXNjcmlwdHMvMjAyNGEgQmVja2VyIExhbmdsb2lzIFpLVC9EYXRhL3JvYmV0dGFfbW9kZWxzXzMzNzczMihzc2NLSE5ZTl8xLTIxMykucGRiaChOiXRxLV1xLihLBUsGSwdLCEsJZShYewAAAC9Vc2Vycy9iZWNrMTE2OS9Hb29nbGUgRHJpdmUvMSBQb3N0ZG9jL01hbnVzY3JpcHRzLzIwMjRhIEJlY2tlciBMYW5nbG9pcyBaS1QvRGF0YS9yb2JldHRhX21vZGVsc18zMzc3MzQob2FuS0hOWU5fMS0yMTIpLnBkYmgoTol0cS9dcTAoSw9LEEsRSxJLE2V1h4dzVQ9sb3dlckNhc2VDaGFpbnNxMUsUiX2HVQlsaW5lV2lkdGhxMksURz/wAAAAAAAAfYdVD3Jlc2lkdWVMYWJlbFBvc3EzSxRLAH2HVQRuYW1lcTRLFFgpAAAAcm9iZXR0YV9tb2RlbHNfMzM3NzMxKGhzYUtITllOXzEtMjEzKS5wZGJ9cTUoWCkAAAByb2JldHRhX21vZGVsc18zMzc3MzQob2FuS0hOWU5fMS0yMTIpLnBkYl1xNihLD0sQSxFLEksTZVgpAAAAcm9iZXR0YV9tb2RlbHNfMzM3NzMzKGNmYUtITllOXzEtMjEzKS5wZGJdcTcoSwpLC0sMSw1LDmVYKQAAAHJvYmV0dGFfbW9kZWxzXzMzNzczMihzc2NLSE5ZTl8xLTIxMykucGRiXXE4KEsFSwZLB0sISwlldYdVD2Fyb21hdGljRGlzcGxheXE5SxSJfYdVD3JpYmJvblN0aWZmbmVzc3E6SxRHP+mZmZmZmZp9h1UKcGRiSGVhZGVyc3E7XXE8KH1xPShYBgAAAFBGUk1BVF1xPlgJAAAAUEZSTUFUIFRTcT9hWAYAAABUQVJHRVRdcUBYFwAAAFRBUkdFVCBoc2FLSE5ZTl8xLTIxM2FhcUFhWAYAAABSRU1BUktdcUJYKQAAAFJFTUFSSyBJRCAzMzc3MzEgTU9ERUwgMSBoc2FLSE5ZTl8xLTIxM2FhcUNhWAYAAABNRVRIT0RdcUQoWC0AAABNRVRIT0QgICAgUk9TRVRUQSBwcm92aWRlcyBib3RoIGFiIGluaXRpbyBhbmRxRVgwAAAATUVUSE9EICAgIGNvbXBhcmF0aXZlIG1vZGVscyBvZiBwcm90ZWluIGRvbWFpbnMucUZYNgAAAE1FVEhPRCAgICBDb21wYXJhdGl2ZSBtb2RlbHMgYXJlIGJ1aWx0IGZyb20gc3RydWN0dXJlc3FHWDcAAABNRVRIT0QgICAgZGV0ZWN0ZWQgYW5kIGFsaWduZWQgYnkgSEhTRUFSQ0gsIFNQQVJLUywgYW5kcUhYQAAAAE1FVEhPRCAgICBSYXB0b3IuIExvb3AgcmVnaW9ucyBhcmUgYXNzZW1ibGVkIGZyb20gZnJhZ21lbnRzIGFuZCBxSVg7AAAATUVUSE9EICAgIG9wdGltaXplZCB0byBmaXQgdGhlIGFsaWduZWQgdGVtcGxhdGUgc3RydWN0dXJlcy5xSlg3AAAATUVUSE9EICAgIERlIG5vdm8gbW9kZWxzIGFyZSBidWlsdCB1c2luZyB0aGUgUm9zZXR0YSBkZXFLWDsAAABNRVRIT0QgICAgbm92byBwcm90b2NvbC4gIFRoZSBwcm9jZWR1cmUgaXMgZnVsbHkgYXV0b21hdGVkLnFMZVgGAAAAQVVUSE9SXXFNWBQAAABBVVRIT1IgQkFLRVItUk9CRVRUQXFOYXV9cU8oWAAAAABdcVBYAAAAAGFYBgAAAFJFTUFSS11xUVgpAAAAUkVNQVJLIElEIDMzNzczMSBNT0RFTCAyIGhzYUtITllOXzEtMjEzYWFxUmFYBgAAAFRBUkdFVF1xU1gXAAAAVEFSR0VUIGhzYUtITllOXzEtMjEzYWFxVGFYBgAAAEFVVEhPUl1xVVgUAAAAQVVUSE9SIEJBS0VSLVJPQkVUVEFxVmFYBgAAAFBGUk1BVF1xV1gJAAAAUEZSTUFUIFRTcVhhWAYAAABNRVRIT0RdcVkoWC0AAABNRVRIT0QgICAgUk9TRVRUQSBwcm92aWRlcyBib3RoIGFiIGluaXRpbyBhbmRxWlgwAAAATUVUSE9EICAgIGNvbXBhcmF0aXZlIG1vZGVscyBvZiBwcm90ZWluIGRvbWFpbnMucVtYNgAAAE1FVEhPRCAgICBDb21wYXJhdGl2ZSBtb2RlbHMgYXJlIGJ1aWx0IGZyb20gc3RydWN0dXJlc3FcWDcAAABNRVRIT0QgICAgZGV0ZWN0ZWQgYW5kIGFsaWduZWQgYnkgSEhTRUFSQ0gsIFNQQVJLUywgYW5kcV1YQAAAAE1FVEhPRCAgICBSYXB0b3IuIExvb3AgcmVnaW9ucyBhcmUgYXNzZW1ibGVkIGZyb20gZnJhZ21lbnRzIGFuZCBxXlg7AAAATUVUSE9EICAgIG9wdGltaXplZCB0byBmaXQgdGhlIGFsaWduZWQgdGVtcGxhdGUgc3RydWN0dXJlcy5xX1g3AAAATUVUSE9EICAgIERlIG5vdm8gbW9kZWxzIGFyZSBidWlsdCB1c2luZyB0aGUgUm9zZXR0YSBkZXFgWDsAAABNRVRIT0QgICAgbm92byBwcm90b2NvbC4gIFRoZSBwcm9jZWR1cmUgaXMgZnVsbHkgYXV0b21hdGVkLnFhZXV9cWIoWAAAAABdcWNYAAAAAGFYBgAAAFJFTUFSS11xZFgpAAAAUkVNQVJLIElEIDMzNzczMSBNT0RFTCAzIGhzYUtITllOXzEtMjEzYWFxZWFYBgAAAFRBUkdFVF1xZlgXAAAAVEFSR0VUIGhzYUtITllOXzEtMjEzYWFxZ2FYBgAAAEFVVEhPUl1xaFgUAAAAQVVUSE9SIEJBS0VSLVJPQkVUVEFxaWFYBgAAAFBGUk1BVF1xalgJAAAAUEZSTUFUIFRTcWthWAYAAABNRVRIT0RdcWwoWC0AAABNRVRIT0QgICAgUk9TRVRUQSBwcm92aWRlcyBib3RoIGFiIGluaXRpbyBhbmRxbVgwAAAATUVUSE9EICAgIGNvbXBhcmF0aXZlIG1vZGVscyBvZiBwcm90ZWluIGRvbWFpbnMucW5YNgAAAE1FVEhPRCAgICBDb21wYXJhdGl2ZSBtb2RlbHMgYXJlIGJ1aWx0IGZyb20gc3RydWN0dXJlc3FvWDcAAABNRVRIT0QgICAgZGV0ZWN0ZWQgYW5kIGFsaWduZWQgYnkgSEhTRUFSQ0gsIFNQQVJLUywgYW5kcXBYQAAAAE1FVEhPRCAgICBSYXB0b3IuIExvb3AgcmVnaW9ucyBhcmUgYXNzZW1ibGVkIGZyb20gZnJhZ21lbnRzIGFuZCBxcVg7AAAATUVUSE9EICAgIG9wdGltaXplZCB0byBmaXQgdGhlIGFsaWduZWQgdGVtcGxhdGUgc3RydWN0dXJlcy5xclg3AAAATUVUSE9EICAgIERlIG5vdm8gbW9kZWxzIGFyZSBidWlsdCB1c2luZyB0aGUgUm9zZXR0YSBkZXFzWDsAAABNRVRIT0QgICAgbm92byBwcm90b2NvbC4gIFRoZSBwcm9jZWR1cmUgaXMgZnVsbHkgYXV0b21hdGVkLnF0ZXV9cXUoWAAAAABdcXZYAAAAAGFYBgAAAFJFTUFSS11xd1gpAAAAUkVNQVJLIElEIDMzNzczMSBNT0RFTCA0IGhzYUtITllOXzEtMjEzYWFxeGFYBgAAAFRBUkdFVF1xeVgXAAAAVEFSR0VUIGhzYUtITllOXzEtMjEzYWFxemFYBgAAAEFVVEhPUl1xe1gUAAAAQVVUSE9SIEJBS0VSLVJPQkVUVEFxfGFYBgAAAFBGUk1BVF1xfVgJAAAAUEZSTUFUIFRTcX5hWAYAAABNRVRIT0RdcX8oWC0AAABNRVRIT0QgICAgUk9TRVRUQSBwcm92aWRlcyBib3RoIGFiIGluaXRpbyBhbmRxgFgwAAAATUVUSE9EICAgIGNvbXBhcmF0aXZlIG1vZGVscyBvZiBwcm90ZWluIGRvbWFpbnMucYFYNgAAAE1FVEhPRCAgICBDb21wYXJhdGl2ZSBtb2RlbHMgYXJlIGJ1aWx0IGZyb20gc3RydWN0dXJlc3GCWDcAAABNRVRIT0QgICAgZGV0ZWN0ZWQgYW5kIGFsaWduZWQgYnkgSEhTRUFSQ0gsIFNQQVJLUywgYW5kcYNYQAAAAE1FVEhPRCAgICBSYXB0b3IuIExvb3AgcmVnaW9ucyBhcmUgYXNzZW1ibGVkIGZyb20gZnJhZ21lbnRzIGFuZCBxhFg7AAAATUVUSE9EICAgIG9wdGltaXplZCB0byBmaXQgdGhlIGFsaWduZWQgdGVtcGxhdGUgc3RydWN0dXJlcy5xhVg3AAAATUVUSE9EICAgIERlIG5vdm8gbW9kZWxzIGFyZSBidWlsdCB1c2luZyB0aGUgUm9zZXR0YSBkZXGGWDsAAABNRVRIT0QgICAgbm92byBwcm90b2NvbC4gIFRoZSBwcm9jZWR1cmUgaXMgZnVsbHkgYXV0b21hdGVkLnGHZXV9cYgoWAAAAABdcYlYAAAAAGFYBgAAAFJFTUFSS11xilgpAAAAUkVNQVJLIElEIDMzNzczMSBNT0RFTCA1IGhzYUtITllOXzEtMjEzYWFxi2FYBgAAAFRBUkdFVF1xjFgXAAAAVEFSR0VUIGhzYUtITllOXzEtMjEzYWFxjWFYBgAAAEFVVEhPUl1xjlgUAAAAQVVUSE9SIEJBS0VSLVJPQkVUVEFxj2FYBgAAAFBGUk1BVF1xkFgJAAAAUEZSTUFUIFRTcZFhWAYAAABNRVRIT0RdcZIoWC0AAABNRVRIT0QgICAgUk9TRVRUQSBwcm92aWRlcyBib3RoIGFiIGluaXRpbyBhbmRxk1gwAAAATUVUSE9EICAgIGNvbXBhcmF0aXZlIG1vZGVscyBvZiBwcm90ZWluIGRvbWFpbnMucZRYNgAAAE1FVEhPRCAgICBDb21wYXJhdGl2ZSBtb2RlbHMgYXJlIGJ1aWx0IGZyb20gc3RydWN0dXJlc3GVWDcAAABNRVRIT0QgICAgZGV0ZWN0ZWQgYW5kIGFsaWduZWQgYnkgSEhTRUFSQ0gsIFNQQVJLUywgYW5kcZZYQAAAAE1FVEhPRCAgICBSYXB0b3IuIExvb3AgcmVnaW9ucyBhcmUgYXNzZW1ibGVkIGZyb20gZnJhZ21lbnRzIGFuZCBxl1g7AAAATUVUSE9EICAgIG9wdGltaXplZCB0byBmaXQgdGhlIGFsaWduZWQgdGVtcGxhdGUgc3RydWN0dXJlcy5xmFg3AAAATUVUSE9EICAgIERlIG5vdm8gbW9kZWxzIGFyZSBidWlsdCB1c2luZyB0aGUgUm9zZXR0YSBkZXGZWDsAAABNRVRIT0QgICAgbm92byBwcm90b2NvbC4gIFRoZSBwcm9jZWR1cmUgaXMgZnVsbHkgYXV0b21hdGVkLnGaZXV9cZsoWAYAAABQRlJNQVRdcZxYCQAAAFBGUk1BVCBUU3GdYVgGAAAAVEFSR0VUXXGeWBcAAABUQVJHRVQgc3NjS0hOWU5fMS0yMTNhYXGfYVgGAAAAUkVNQVJLXXGgWCkAAABSRU1BUksgSUQgMzM3NzMyIE1PREVMIDEgc3NjS0hOWU5fMS0yMTNhYXGhYVgGAAAATUVUSE9EXXGiKFgtAAAATUVUSE9EICAgIFJPU0VUVEEgcHJvdmlkZXMgYm90aCBhYiBpbml0aW8gYW5kcaNYMAAAAE1FVEhPRCAgICBjb21wYXJhdGl2ZSBtb2RlbHMgb2YgcHJvdGVpbiBkb21haW5zLnGkWDYAAABNRVRIT0QgICAgQ29tcGFyYXRpdmUgbW9kZWxzIGFyZSBidWlsdCBmcm9tIHN0cnVjdHVyZXNxpVg3AAAATUVUSE9EICAgIGRldGVjdGVkIGFuZCBhbGlnbmVkIGJ5IEhIU0VBUkNILCBTUEFSS1MsIGFuZHGmWEAAAABNRVRIT0QgICAgUmFwdG9yLiBMb29wIHJlZ2lvbnMgYXJlIGFzc2VtYmxlZCBmcm9tIGZyYWdtZW50cyBhbmQgcadYOwAAAE1FVEhPRCAgICBvcHRpbWl6ZWQgdG8gZml0IHRoZSBhbGlnbmVkIHRlbXBsYXRlIHN0cnVjdHVyZXMucahYNwAAAE1FVEhPRCAgICBEZSBub3ZvIG1vZGVscyBhcmUgYnVpbHQgdXNpbmcgdGhlIFJvc2V0dGEgZGVxqVg7AAAATUVUSE9EICAgIG5vdm8gcHJvdG9jb2wuICBUaGUgcHJvY2VkdXJlIGlzIGZ1bGx5IGF1dG9tYXRlZC5xqmVYBgAAAEFVVEhPUl1xq1gUAAAAQVVUSE9SIEJBS0VSLVJPQkVUVEFxrGF1fXGtKFgAAAAAXXGuWAAAAABhWAYAAABSRU1BUktdca9YKQAAAFJFTUFSSyBJRCAzMzc3MzIgTU9ERUwgMiBzc2NLSE5ZTl8xLTIxM2FhcbBhWAYAAABUQVJHRVRdcbFYFwAAAFRBUkdFVCBzc2NLSE5ZTl8xLTIxM2FhcbJhWAYAAABBVVRIT1JdcbNYFAAAAEFVVEhPUiBCQUtFUi1ST0JFVFRBcbRhWAYAAABQRlJNQVRdcbVYCQAAAFBGUk1BVCBUU3G2YVgGAAAATUVUSE9EXXG3KFgtAAAATUVUSE9EICAgIFJPU0VUVEEgcHJvdmlkZXMgYm90aCBhYiBpbml0aW8gYW5kcbhYMAAAAE1FVEhPRCAgICBjb21wYXJhdGl2ZSBtb2RlbHMgb2YgcHJvdGVpbiBkb21haW5zLnG5WDYAAABNRVRIT0QgICAgQ29tcGFyYXRpdmUgbW9kZWxzIGFyZSBidWlsdCBmcm9tIHN0cnVjdHVyZXNxulg3AAAATUVUSE9EICAgIGRldGVjdGVkIGFuZCBhbGlnbmVkIGJ5IEhIU0VBUkNILCBTUEFSS1MsIGFuZHG7WEAAAABNRVRIT0QgICAgUmFwdG9yLiBMb29wIHJlZ2lvbnMgYXJlIGFzc2VtYmxlZCBmcm9tIGZyYWdtZW50cyBhbmQgcbxYOwAAAE1FVEhPRCAgICBvcHRpbWl6ZWQgdG8gZml0IHRoZSBhbGlnbmVkIHRlbXBsYXRlIHN0cnVjdHVyZXMucb1YNwAAAE1FVEhPRCAgICBEZSBub3ZvIG1vZGVscyBhcmUgYnVpbHQgdXNpbmcgdGhlIFJvc2V0dGEgZGVxvlg7AAAATUVUSE9EICAgIG5vdm8gcHJvdG9jb2wuICBUaGUgcHJvY2VkdXJlIGlzIGZ1bGx5IGF1dG9tYXRlZC5xv2V1fXHAKFgAAAAAXXHBWAAAAABhWAYAAABSRU1BUktdccJYKQAAAFJFTUFSSyBJRCAzMzc3MzIgTU9ERUwgMyBzc2NLSE5ZTl8xLTIxM2FhccNhWAYAAABUQVJHRVRdccRYFwAAAFRBUkdFVCBzc2NLSE5ZTl8xLTIxM2FhccVhWAYAAABBVVRIT1JdccZYFAAAAEFVVEhPUiBCQUtFUi1ST0JFVFRBccdhWAYAAABQRlJNQVRdcchYCQAAAFBGUk1BVCBUU3HJYVgGAAAATUVUSE9EXXHKKFgtAAAATUVUSE9EICAgIFJPU0VUVEEgcHJvdmlkZXMgYm90aCBhYiBpbml0aW8gYW5kcctYMAAAAE1FVEhPRCAgICBjb21wYXJhdGl2ZSBtb2RlbHMgb2YgcHJvdGVpbiBkb21haW5zLnHMWDYAAABNRVRIT0QgICAgQ29tcGFyYXRpdmUgbW9kZWxzIGFyZSBidWlsdCBmcm9tIHN0cnVjdHVyZXNxzVg3AAAATUVUSE9EICAgIGRldGVjdGVkIGFuZCBhbGlnbmVkIGJ5IEhIU0VBUkNILCBTUEFSS1MsIGFuZHHOWEAAAABNRVRIT0QgICAgUmFwdG9yLiBMb29wIHJlZ2lvbnMgYXJlIGFzc2VtYmxlZCBmcm9tIGZyYWdtZW50cyBhbmQgcc9YOwAAAE1FVEhPRCAgICBvcHRpbWl6ZWQgdG8gZml0IHRoZSBhbGlnbmVkIHRlbXBsYXRlIHN0cnVjdHVyZXMucdBYNwAAAE1FVEhPRCAgICBEZSBub3ZvIG1vZGVscyBhcmUgYnVpbHQgdXNpbmcgdGhlIFJvc2V0dGEgZGVx0Vg7AAAATUVUSE9EICAgIG5vdm8gcHJvdG9jb2wuICBUaGUgcHJvY2VkdXJlIGlzIGZ1bGx5IGF1dG9tYXRlZC5x0mV1fXHTKFgAAAAAXXHUWAAAAABhWAYAAABSRU1BUktdcdVYKQAAAFJFTUFSSyBJRCAzMzc3MzIgTU9ERUwgNCBzc2NLSE5ZTl8xLTIxM2FhcdZhWAYAAABUQVJHRVRdcddYFwAAAFRBUkdFVCBzc2NLSE5ZTl8xLTIxM2FhcdhhWAYAAABBVVRIT1JdcdlYFAAAAEFVVEhPUiBCQUtFUi1ST0JFVFRBcdphWAYAAABQRlJNQVRdcdtYCQAAAFBGUk1BVCBUU3HcYVgGAAAATUVUSE9EXXHdKFgtAAAATUVUSE9EICAgIFJPU0VUVEEgcHJvdmlkZXMgYm90aCBhYiBpbml0aW8gYW5kcd5YMAAAAE1FVEhPRCAgICBjb21wYXJhdGl2ZSBtb2RlbHMgb2YgcHJvdGVpbiBkb21haW5zLnHfWDYAAABNRVRIT0QgICAgQ29tcGFyYXRpdmUgbW9kZWxzIGFyZSBidWlsdCBmcm9tIHN0cnVjdHVyZXNx4Fg3AAAATUVUSE9EICAgIGRldGVjdGVkIGFuZCBhbGlnbmVkIGJ5IEhIU0VBUkNILCBTUEFSS1MsIGFuZHHhWEAAAABNRVRIT0QgICAgUmFwdG9yLiBMb29wIHJlZ2lvbnMgYXJlIGFzc2VtYmxlZCBmcm9tIGZyYWdtZW50cyBhbmQgceJYOwAAAE1FVEhPRCAgICBvcHRpbWl6ZWQgdG8gZml0IHRoZSBhbGlnbmVkIHRlbXBsYXRlIHN0cnVjdHVyZXMuceNYNwAAAE1FVEhPRCAgICBEZSBub3ZvIG1vZGVscyBhcmUgYnVpbHQgdXNpbmcgdGhlIFJvc2V0dGEgZGVx5Fg7AAAATUVUSE9EICAgIG5vdm8gcHJvdG9jb2wuICBUaGUgcHJvY2VkdXJlIGlzIGZ1bGx5IGF1dG9tYXRlZC5x5WV1fXHmKFgAAAAAXXHnWAAAAABhWAYAAABSRU1BUktdcehYKQAAAFJFTUFSSyBJRCAzMzc3MzIgTU9ERUwgNSBzc2NLSE5ZTl8xLTIxM2FhcelhWAYAAABUQVJHRVRdcepYFwAAAFRBUkdFVCBzc2NLSE5ZTl8xLTIxM2FhcethWAYAAABBVVRIT1JdcexYFAAAAEFVVEhPUiBCQUtFUi1ST0JFVFRBce1hWAYAAABQRlJNQVRdce5YCQAAAFBGUk1BVCBUU3HvYVgGAAAATUVUSE9EXXHwKFgtAAAATUVUSE9EICAgIFJPU0VUVEEgcHJvdmlkZXMgYm90aCBhYiBpbml0aW8gYW5kcfFYMAAAAE1FVEhPRCAgICBjb21wYXJhdGl2ZSBtb2RlbHMgb2YgcHJvdGVpbiBkb21haW5zLnHyWDYAAABNRVRIT0QgICAgQ29tcGFyYXRpdmUgbW9kZWxzIGFyZSBidWlsdCBmcm9tIHN0cnVjdHVyZXNx81g3AAAATUVUSE9EICAgIGRldGVjdGVkIGFuZCBhbGlnbmVkIGJ5IEhIU0VBUkNILCBTUEFSS1MsIGFuZHH0WEAAAABNRVRIT0QgICAgUmFwdG9yLiBMb29wIHJlZ2lvbnMgYXJlIGFzc2VtYmxlZCBmcm9tIGZyYWdtZW50cyBhbmQgcfVYOwAAAE1FVEhPRCAgICBvcHRpbWl6ZWQgdG8gZml0IHRoZSBhbGlnbmVkIHRlbXBsYXRlIHN0cnVjdHVyZXMucfZYNwAAAE1FVEhPRCAgICBEZSBub3ZvIG1vZGVscyBhcmUgYnVpbHQgdXNpbmcgdGhlIFJvc2V0dGEgZGVx91g7AAAATUVUSE9EICAgIG5vdm8gcHJvdG9jb2wuICBUaGUgcHJvY2VkdXJlIGlzIGZ1bGx5IGF1dG9tYXRlZC5x+GV1fXH5KFgGAAAAUEZSTUFUXXH6WAkAAABQRlJNQVQgVFNx+2FYBgAAAFRBUkdFVF1x/FgXAAAAVEFSR0VUIGNmYUtITllOXzEtMjEzYWFx/WFYBgAAAFJFTUFSS11x/lgpAAAAUkVNQVJLIElEIDMzNzczMyBNT0RFTCAxIGNmYUtITllOXzEtMjEzYWFx/2FYBgAAAE1FVEhPRF1yAAEAAChYLQAAAE1FVEhPRCAgICBST1NFVFRBIHByb3ZpZGVzIGJvdGggYWIgaW5pdGlvIGFuZHIBAQAAWDAAAABNRVRIT0QgICAgY29tcGFyYXRpdmUgbW9kZWxzIG9mIHByb3RlaW4gZG9tYWlucy5yAgEAAFg2AAAATUVUSE9EICAgIENvbXBhcmF0aXZlIG1vZGVscyBhcmUgYnVpbHQgZnJvbSBzdHJ1Y3R1cmVzcgMBAABYNwAAAE1FVEhPRCAgICBkZXRlY3RlZCBhbmQgYWxpZ25lZCBieSBISFNFQVJDSCwgU1BBUktTLCBhbmRyBAEAAFhAAAAATUVUSE9EICAgIFJhcHRvci4gTG9vcCByZWdpb25zIGFyZSBhc3NlbWJsZWQgZnJvbSBmcmFnbWVudHMgYW5kIHIFAQAAWDsAAABNRVRIT0QgICAgb3B0aW1pemVkIHRvIGZpdCB0aGUgYWxpZ25lZCB0ZW1wbGF0ZSBzdHJ1Y3R1cmVzLnIGAQAAWDcAAABNRVRIT0QgICAgRGUgbm92byBtb2RlbHMgYXJlIGJ1aWx0IHVzaW5nIHRoZSBSb3NldHRhIGRlcgcBAABYOwAAAE1FVEhPRCAgICBub3ZvIHByb3RvY29sLiAgVGhlIHByb2NlZHVyZSBpcyBmdWxseSBhdXRvbWF0ZWQucggBAABlWAYAAABBVVRIT1JdcgkBAABYFAAAAEFVVEhPUiBCQUtFUi1ST0JFVFRBcgoBAABhdX1yCwEAAChYAAAAAF1yDAEAAFgAAAAAYVgGAAAAUkVNQVJLXXINAQAAWCkAAABSRU1BUksgSUQgMzM3NzMzIE1PREVMIDIgY2ZhS0hOWU5fMS0yMTNhYXIOAQAAYVgGAAAAVEFSR0VUXXIPAQAAWBcAAABUQVJHRVQgY2ZhS0hOWU5fMS0yMTNhYXIQAQAAYVgGAAAAQVVUSE9SXXIRAQAAWBQAAABBVVRIT1IgQkFLRVItUk9CRVRUQXISAQAAYVgGAAAAUEZSTUFUXXITAQAAWAkAAABQRlJNQVQgVFNyFAEAAGFYBgAAAE1FVEhPRF1yFQEAAChYLQAAAE1FVEhPRCAgICBST1NFVFRBIHByb3ZpZGVzIGJvdGggYWIgaW5pdGlvIGFuZHIWAQAAWDAAAABNRVRIT0QgICAgY29tcGFyYXRpdmUgbW9kZWxzIG9mIHByb3RlaW4gZG9tYWlucy5yFwEAAFg2AAAATUVUSE9EICAgIENvbXBhcmF0aXZlIG1vZGVscyBhcmUgYnVpbHQgZnJvbSBzdHJ1Y3R1cmVzchgBAABYNwAAAE1FVEhPRCAgICBkZXRlY3RlZCBhbmQgYWxpZ25lZCBieSBISFNFQVJDSCwgU1BBUktTLCBhbmRyGQEAAFhAAAAATUVUSE9EICAgIFJhcHRvci4gTG9vcCByZWdpb25zIGFyZSBhc3NlbWJsZWQgZnJvbSBmcmFnbWVudHMgYW5kIHIaAQAAWDsAAABNRVRIT0QgICAgb3B0aW1pemVkIHRvIGZpdCB0aGUgYWxpZ25lZCB0ZW1wbGF0ZSBzdHJ1Y3R1cmVzLnIbAQAAWDcAAABNRVRIT0QgICAgRGUgbm92byBtb2RlbHMgYXJlIGJ1aWx0IHVzaW5nIHRoZSBSb3NldHRhIGRlchwBAABYOwAAAE1FVEhPRCAgICBub3ZvIHByb3RvY29sLiAgVGhlIHByb2NlZHVyZSBpcyBmdWxseSBhdXRvbWF0ZWQuch0BAABldX1yHgEAAChYAAAAAF1yHwEAAFgAAAAAYVgGAAAAUkVNQVJLXXIgAQAAWCkAAABSRU1BUksgSUQgMzM3NzMzIE1PREVMIDMgY2ZhS0hOWU5fMS0yMTNhYXIhAQAAYVgGAAAAVEFSR0VUXXIiAQAAWBcAAABUQVJHRVQgY2ZhS0hOWU5fMS0yMTNhYXIjAQAAYVgGAAAAQVVUSE9SXXIkAQAAWBQAAABBVVRIT1IgQkFLRVItUk9CRVRUQXIlAQAAYVgGAAAAUEZSTUFUXXImAQAAWAkAAABQRlJNQVQgVFNyJwEAAGFYBgAAAE1FVEhPRF1yKAEAAChYLQAAAE1FVEhPRCAgICBST1NFVFRBIHByb3ZpZGVzIGJvdGggYWIgaW5pdGlvIGFuZHIpAQAAWDAAAABNRVRIT0QgICAgY29tcGFyYXRpdmUgbW9kZWxzIG9mIHByb3RlaW4gZG9tYWlucy5yKgEAAFg2AAAATUVUSE9EICAgIENvbXBhcmF0aXZlIG1vZGVscyBhcmUgYnVpbHQgZnJvbSBzdHJ1Y3R1cmVzcisBAABYNwAAAE1FVEhPRCAgICBkZXRlY3RlZCBhbmQgYWxpZ25lZCBieSBISFNFQVJDSCwgU1BBUktTLCBhbmRyLAEAAFhAAAAATUVUSE9EICAgIFJhcHRvci4gTG9vcCByZWdpb25zIGFyZSBhc3NlbWJsZWQgZnJvbSBmcmFnbWVudHMgYW5kIHItAQAAWDsAAABNRVRIT0QgICAgb3B0aW1pemVkIHRvIGZpdCB0aGUgYWxpZ25lZCB0ZW1wbGF0ZSBzdHJ1Y3R1cmVzLnIuAQAAWDcAAABNRVRIT0QgICAgRGUgbm92byBtb2RlbHMgYXJlIGJ1aWx0IHVzaW5nIHRoZSBSb3NldHRhIGRlci8BAABYOwAAAE1FVEhPRCAgICBub3ZvIHByb3RvY29sLiAgVGhlIHByb2NlZHVyZSBpcyBmdWxseSBhdXRvbWF0ZWQucjABAABldX1yMQEAAChYAAAAAF1yMgEAAFgAAAAAYVgGAAAAUkVNQVJLXXIzAQAAWCkAAABSRU1BUksgSUQgMzM3NzMzIE1PREVMIDQgY2ZhS0hOWU5fMS0yMTNhYXI0AQAAYVgGAAAAVEFSR0VUXXI1AQAAWBcAAABUQVJHRVQgY2ZhS0hOWU5fMS0yMTNhYXI2AQAAYVgGAAAAQVVUSE9SXXI3AQAAWBQAAABBVVRIT1IgQkFLRVItUk9CRVRUQXI4AQAAYVgGAAAAUEZSTUFUXXI5AQAAWAkAAABQRlJNQVQgVFNyOgEAAGFYBgAAAE1FVEhPRF1yOwEAAChYLQAAAE1FVEhPRCAgICBST1NFVFRBIHByb3ZpZGVzIGJvdGggYWIgaW5pdGlvIGFuZHI8AQAAWDAAAABNRVRIT0QgICAgY29tcGFyYXRpdmUgbW9kZWxzIG9mIHByb3RlaW4gZG9tYWlucy5yPQEAAFg2AAAATUVUSE9EICAgIENvbXBhcmF0aXZlIG1vZGVscyBhcmUgYnVpbHQgZnJvbSBzdHJ1Y3R1cmVzcj4BAABYNwAAAE1FVEhPRCAgICBkZXRlY3RlZCBhbmQgYWxpZ25lZCBieSBISFNFQVJDSCwgU1BBUktTLCBhbmRyPwEAAFhAAAAATUVUSE9EICAgIFJhcHRvci4gTG9vcCByZWdpb25zIGFyZSBhc3NlbWJsZWQgZnJvbSBmcmFnbWVudHMgYW5kIHJAAQAAWDsAAABNRVRIT0QgICAgb3B0aW1pemVkIHRvIGZpdCB0aGUgYWxpZ25lZCB0ZW1wbGF0ZSBzdHJ1Y3R1cmVzLnJBAQAAWDcAAABNRVRIT0QgICAgRGUgbm92byBtb2RlbHMgYXJlIGJ1aWx0IHVzaW5nIHRoZSBSb3NldHRhIGRlckIBAABYOwAAAE1FVEhPRCAgICBub3ZvIHByb3RvY29sLiAgVGhlIHByb2NlZHVyZSBpcyBmdWxseSBhdXRvbWF0ZWQuckMBAABldX1yRAEAAChYAAAAAF1yRQEAAFgAAAAAYVgGAAAAUkVNQVJLXXJGAQAAWCkAAABSRU1BUksgSUQgMzM3NzMzIE1PREVMIDUgY2ZhS0hOWU5fMS0yMTNhYXJHAQAAYVgGAAAAVEFSR0VUXXJIAQAAWBcAAABUQVJHRVQgY2ZhS0hOWU5fMS0yMTNhYXJJAQAAYVgGAAAAQVVUSE9SXXJKAQAAWBQAAABBVVRIT1IgQkFLRVItUk9CRVRUQXJLAQAAYVgGAAAAUEZSTUFUXXJMAQAAWAkAAABQRlJNQVQgVFNyTQEAAGFYBgAAAE1FVEhPRF1yTgEAAChYLQAAAE1FVEhPRCAgICBST1NFVFRBIHByb3ZpZGVzIGJvdGggYWIgaW5pdGlvIGFuZHJPAQAAWDAAAABNRVRIT0QgICAgY29tcGFyYXRpdmUgbW9kZWxzIG9mIHByb3RlaW4gZG9tYWlucy5yUAEAAFg2AAAATUVUSE9EICAgIENvbXBhcmF0aXZlIG1vZGVscyBhcmUgYnVpbHQgZnJvbSBzdHJ1Y3R1cmVzclEBAABYNwAAAE1FVEhPRCAgICBkZXRlY3RlZCBhbmQgYWxpZ25lZCBieSBISFNFQVJDSCwgU1BBUktTLCBhbmRyUgEAAFhAAAAATUVUSE9EICAgIFJhcHRvci4gTG9vcCByZWdpb25zIGFyZSBhc3NlbWJsZWQgZnJvbSBmcmFnbWVudHMgYW5kIHJTAQAAWDsAAABNRVRIT0QgICAgb3B0aW1pemVkIHRvIGZpdCB0aGUgYWxpZ25lZCB0ZW1wbGF0ZSBzdHJ1Y3R1cmVzLnJUAQAAWDcAAABNRVRIT0QgICAgRGUgbm92byBtb2RlbHMgYXJlIGJ1aWx0IHVzaW5nIHRoZSBSb3NldHRhIGRlclUBAABYOwAAAE1FVEhPRCAgICBub3ZvIHByb3RvY29sLiAgVGhlIHByb2NlZHVyZSBpcyBmdWxseSBhdXRvbWF0ZWQuclYBAABldX1yVwEAAChYBgAAAFBGUk1BVF1yWAEAAFgJAAAAUEZSTUFUIFRTclkBAABhWAYAAABUQVJHRVRdcloBAABYFwAAAFRBUkdFVCBvYW5LSE5ZTl8xLTIxMmFhclsBAABhWAYAAABSRU1BUktdclwBAABYKQAAAFJFTUFSSyBJRCAzMzc3MzQgTU9ERUwgMSBvYW5LSE5ZTl8xLTIxMmFhcl0BAABhWAYAAABNRVRIT0Rdcl4BAAAoWC0AAABNRVRIT0QgICAgUk9TRVRUQSBwcm92aWRlcyBib3RoIGFiIGluaXRpbyBhbmRyXwEAAFgwAAAATUVUSE9EICAgIGNvbXBhcmF0aXZlIG1vZGVscyBvZiBwcm90ZWluIGRvbWFpbnMucmABAABYNgAAAE1FVEhPRCAgICBDb21wYXJhdGl2ZSBtb2RlbHMgYXJlIGJ1aWx0IGZyb20gc3RydWN0dXJlc3JhAQAAWDcAAABNRVRIT0QgICAgZGV0ZWN0ZWQgYW5kIGFsaWduZWQgYnkgSEhTRUFSQ0gsIFNQQVJLUywgYW5kcmIBAABYQAAAAE1FVEhPRCAgICBSYXB0b3IuIExvb3AgcmVnaW9ucyBhcmUgYXNzZW1ibGVkIGZyb20gZnJhZ21lbnRzIGFuZCByYwEAAFg7AAAATUVUSE9EICAgIG9wdGltaXplZCB0byBmaXQgdGhlIGFsaWduZWQgdGVtcGxhdGUgc3RydWN0dXJlcy5yZAEAAFg3AAAATUVUSE9EICAgIERlIG5vdm8gbW9kZWxzIGFyZSBidWlsdCB1c2luZyB0aGUgUm9zZXR0YSBkZXJlAQAAWDsAAABNRVRIT0QgICAgbm92byBwcm90b2NvbC4gIFRoZSBwcm9jZWR1cmUgaXMgZnVsbHkgYXV0b21hdGVkLnJmAQAAZVgGAAAAQVVUSE9SXXJnAQAAWBQAAABBVVRIT1IgQkFLRVItUk9CRVRUQXJoAQAAYXV9cmkBAAAoWAAAAABdcmoBAABYAAAAAGFYBgAAAFJFTUFSS11yawEAAFgpAAAAUkVNQVJLIElEIDMzNzczNCBNT0RFTCAyIG9hbktITllOXzEtMjEyYWFybAEAAGFYBgAAAFRBUkdFVF1ybQEAAFgXAAAAVEFSR0VUIG9hbktITllOXzEtMjEyYWFybgEAAGFYBgAAAEFVVEhPUl1ybwEAAFgUAAAAQVVUSE9SIEJBS0VSLVJPQkVUVEFycAEAAGFYBgAAAFBGUk1BVF1ycQEAAFgJAAAAUEZSTUFUIFRTcnIBAABhWAYAAABNRVRIT0RdcnMBAAAoWC0AAABNRVRIT0QgICAgUk9TRVRUQSBwcm92aWRlcyBib3RoIGFiIGluaXRpbyBhbmRydAEAAFgwAAAATUVUSE9EICAgIGNvbXBhcmF0aXZlIG1vZGVscyBvZiBwcm90ZWluIGRvbWFpbnMucnUBAABYNgAAAE1FVEhPRCAgICBDb21wYXJhdGl2ZSBtb2RlbHMgYXJlIGJ1aWx0IGZyb20gc3RydWN0dXJlc3J2AQAAWDcAAABNRVRIT0QgICAgZGV0ZWN0ZWQgYW5kIGFsaWduZWQgYnkgSEhTRUFSQ0gsIFNQQVJLUywgYW5kcncBAABYQAAAAE1FVEhPRCAgICBSYXB0b3IuIExvb3AgcmVnaW9ucyBhcmUgYXNzZW1ibGVkIGZyb20gZnJhZ21lbnRzIGFuZCByeAEAAFg7AAAATUVUSE9EICAgIG9wdGltaXplZCB0byBmaXQgdGhlIGFsaWduZWQgdGVtcGxhdGUgc3RydWN0dXJlcy5yeQEAAFg3AAAATUVUSE9EICAgIERlIG5vdm8gbW9kZWxzIGFyZSBidWlsdCB1c2luZyB0aGUgUm9zZXR0YSBkZXJ6AQAAWDsAAABNRVRIT0QgICAgbm92byBwcm90b2NvbC4gIFRoZSBwcm9jZWR1cmUgaXMgZnVsbHkgYXV0b21hdGVkLnJ7AQAAZXV9cnwBAAAoWAAAAABdcn0BAABYAAAAAGFYBgAAAFJFTUFSS11yfgEAAFgpAAAAUkVNQVJLIElEIDMzNzczNCBNT0RFTCAzIG9hbktITllOXzEtMjEyYWFyfwEAAGFYBgAAAFRBUkdFVF1ygAEAAFgXAAAAVEFSR0VUIG9hbktITllOXzEtMjEyYWFygQEAAGFYBgAAAEFVVEhPUl1yggEAAFgUAAAAQVVUSE9SIEJBS0VSLVJPQkVUVEFygwEAAGFYBgAAAFBGUk1BVF1yhAEAAFgJAAAAUEZSTUFUIFRTcoUBAABhWAYAAABNRVRIT0RdcoYBAAAoWC0AAABNRVRIT0QgICAgUk9TRVRUQSBwcm92aWRlcyBib3RoIGFiIGluaXRpbyBhbmRyhwEAAFgwAAAATUVUSE9EICAgIGNvbXBhcmF0aXZlIG1vZGVscyBvZiBwcm90ZWluIGRvbWFpbnMucogBAABYNgAAAE1FVEhPRCAgICBDb21wYXJhdGl2ZSBtb2RlbHMgYXJlIGJ1aWx0IGZyb20gc3RydWN0dXJlc3KJAQAAWDcAAABNRVRIT0QgICAgZGV0ZWN0ZWQgYW5kIGFsaWduZWQgYnkgSEhTRUFSQ0gsIFNQQVJLUywgYW5kcooBAABYQAAAAE1FVEhPRCAgICBSYXB0b3IuIExvb3AgcmVnaW9ucyBhcmUgYXNzZW1ibGVkIGZyb20gZnJhZ21lbnRzIGFuZCByiwEAAFg7AAAATUVUSE9EICAgIG9wdGltaXplZCB0byBmaXQgdGhlIGFsaWduZWQgdGVtcGxhdGUgc3RydWN0dXJlcy5yjAEAAFg3AAAATUVUSE9EICAgIERlIG5vdm8gbW9kZWxzIGFyZSBidWlsdCB1c2luZyB0aGUgUm9zZXR0YSBkZXKNAQAAWDsAAABNRVRIT0QgICAgbm92byBwcm90b2NvbC4gIFRoZSBwcm9jZWR1cmUgaXMgZnVsbHkgYXV0b21hdGVkLnKOAQAAZXV9co8BAAAoWAAAAABdcpABAABYAAAAAGFYBgAAAFJFTUFSS11ykQEAAFgpAAAAUkVNQVJLIElEIDMzNzczNCBNT0RFTCA0IG9hbktITllOXzEtMjEyYWFykgEAAGFYBgAAAFRBUkdFVF1ykwEAAFgXAAAAVEFSR0VUIG9hbktITllOXzEtMjEyYWFylAEAAGFYBgAAAEFVVEhPUl1ylQEAAFgUAAAAQVVUSE9SIEJBS0VSLVJPQkVUVEFylgEAAGFYBgAAAFBGUk1BVF1ylwEAAFgJAAAAUEZSTUFUIFRTcpgBAABhWAYAAABNRVRIT0RdcpkBAAAoWC0AAABNRVRIT0QgICAgUk9TRVRUQSBwcm92aWRlcyBib3RoIGFiIGluaXRpbyBhbmRymgEAAFgwAAAATUVUSE9EICAgIGNvbXBhcmF0aXZlIG1vZGVscyBvZiBwcm90ZWluIGRvbWFpbnMucpsBAABYNgAAAE1FVEhPRCAgICBDb21wYXJhdGl2ZSBtb2RlbHMgYXJlIGJ1aWx0IGZyb20gc3RydWN0dXJlc3KcAQAAWDcAAABNRVRIT0QgICAgZGV0ZWN0ZWQgYW5kIGFsaWduZWQgYnkgSEhTRUFSQ0gsIFNQQVJLUywgYW5kcp0BAABYQAAAAE1FVEhPRCAgICBSYXB0b3IuIExvb3AgcmVnaW9ucyBhcmUgYXNzZW1ibGVkIGZyb20gZnJhZ21lbnRzIGFuZCByngEAAFg7AAAATUVUSE9EICAgIG9wdGltaXplZCB0byBmaXQgdGhlIGFsaWduZWQgdGVtcGxhdGUgc3RydWN0dXJlcy5ynwEAAFg3AAAATUVUSE9EICAgIERlIG5vdm8gbW9kZWxzIGFyZSBidWlsdCB1c2luZyB0aGUgUm9zZXR0YSBkZXKgAQAAWDsAAABNRVRIT0QgICAgbm92byBwcm90b2NvbC4gIFRoZSBwcm9jZWR1cmUgaXMgZnVsbHkgYXV0b21hdGVkLnKhAQAAZXV9cqIBAAAoWAAAAABdcqMBAABYAAAAAGFYBgAAAFJFTUFSS11ypAEAAFgpAAAAUkVNQVJLIElEIDMzNzczNCBNT0RFTCA1IG9hbktITllOXzEtMjEyYWFypQEAAGFYBgAAAFRBUkdFVF1ypgEAAFgXAAAAVEFSR0VUIG9hbktITllOXzEtMjEyYWFypwEAAGFYBgAAAEFVVEhPUl1yqAEAAFgUAAAAQVVUSE9SIEJBS0VSLVJPQkVUVEFyqQEAAGFYBgAAAFBGUk1BVF1yqgEAAFgJAAAAUEZSTUFUIFRTcqsBAABhWAYAAABNRVRIT0RdcqwBAAAoWC0AAABNRVRIT0QgICAgUk9TRVRUQSBwcm92aWRlcyBib3RoIGFiIGluaXRpbyBhbmRyrQEAAFgwAAAATUVUSE9EICAgIGNvbXBhcmF0aXZlIG1vZGVscyBvZiBwcm90ZWluIGRvbWFpbnMucq4BAABYNgAAAE1FVEhPRCAgICBDb21wYXJhdGl2ZSBtb2RlbHMgYXJlIGJ1aWx0IGZyb20gc3RydWN0dXJlc3KvAQAAWDcAAABNRVRIT0QgICAgZGV0ZWN0ZWQgYW5kIGFsaWduZWQgYnkgSEhTRUFSQ0gsIFNQQVJLUywgYW5kcrABAABYQAAAAE1FVEhPRCAgICBSYXB0b3IuIExvb3AgcmVnaW9ucyBhcmUgYXNzZW1ibGVkIGZyb20gZnJhZ21lbnRzIGFuZCBysQEAAFg7AAAATUVUSE9EICAgIG9wdGltaXplZCB0byBmaXQgdGhlIGFsaWduZWQgdGVtcGxhdGUgc3RydWN0dXJlcy5ysgEAAFg3AAAATUVUSE9EICAgIERlIG5vdm8gbW9kZWxzIGFyZSBidWlsdCB1c2luZyB0aGUgUm9zZXR0YSBkZXKzAQAAWDsAAABNRVRIT0QgICAgbm92byBwcm90b2NvbC4gIFRoZSBwcm9jZWR1cmUgaXMgZnVsbHkgYXV0b21hdGVkLnK0AQAAZXVlVQNpZHNytQEAAEsUSwBLAYZ9crYBAAAoSwFLAoZdcrcBAABLBmFLAksEhl1yuAEAAEsNYUsBSwOGXXK5AQAASwdhSwNLAYZdcroBAABLD2FLA0sDhl1yuwEAAEsRYUsCSwKGXXK8AQAASwthSwNLAoZdcr0BAABLEGFLAUsEhl1yvgEAAEsIYUsASwKGXXK/AQAASwFhSwFLBYZdcsABAABLCWFLAEsFhl1ywQEAAEsEYUsCSwGGXXLCAQAASwphSwJLBYZdcsMBAABLDmFLAEsEhl1yxAEAAEsDYUsCSwOGXXLFAQAASwxhSwBLA4ZdcsYBAABLAmFLA0sEhl1yxwEAAEsSYUsBSwGGXXLIAQAASwVhSwNLBYZdcskBAABLE2F1h1UOc3VyZmFjZU9wYWNpdHlyygEAAEsUR7/wAAAAAAAAfYdVEGFyb21hdGljTGluZVR5cGVyywEAAEsUSwJ9h1UUcmliYm9uSGlkZXNNYWluY2hhaW5yzAEAAEsUiH2HVQdkaXNwbGF5cs0BAABLFIh9h3Uu'))
	resInfo = cPickle.loads(base64.b64decode('gAJ9cQEoVQZpbnNlcnRxAk2fEFUBIH2HVQtmaWxsRGlzcGxheXEDTZ8QiX2HVQRuYW1lcQRNnxBYAwAAAExFVX1xBShYAwAAAENZU11xBihLLUtJS1lLZUucTQIBTR4BTS4BTToBTXEBTdcBTfMBTQMCTQ8CTUYCTawCTcgCTdgCTeQCTRsDTYEDTZ0DTa0DTbkDTfADTVYETXIETYIETY4ETcUETSsFTUcFTVcFTWMFTZoFTQAGTRwGTSwGTTgGTW8GTdUGTfEGTQEHTQ0HTUQHTaoHTcYHTdYHTeIHTRkITX8ITZsITasITbcITfwITVQJTXAJTYAJTYwJTdEJTSkKTUUKTVUKTWEKTaYKTf4KTRoLTSoLTTYLTXsLTdMLTe8LTf8LTQsMTVAMTcUMTdUMTeEMTeMMTfUMTZkNTakNTbUNTbcNTckNTW0OTX0OTYkOTYsOTZ0OTUEPTVEPTV0PTV8PTXEPTRUQTSUQTTEQTTMQTUUQZVgDAAAAR0xOXXEHKEsaSxtLNktOS19Lg0ubS6hLtEu6S8JLyEvvS/BNCwFNIwFNNAFNWAFNcAFNfQFNiQFNjwFNlwFNnQFNxAFNxQFN4AFN+AFNCQJNLQJNRQJNUgJNXgJNZAJNbAJNcgJNmQJNmgJNtQJNzQJN3gJNAgNNGgNNJwNNMwNNOQNNQQNNRwNNbgNNbwNNigNNogNNswNN1wNN7wNN/ANNCARNDgRNFgRNHARNQwRNRARNXwRNdwRNiARNrARNxARN0QRN3QRN4wRN6wRN8QRN9ARN+wRNGAVNGQVNNAVNTAVNXQVNgQVNmQVNpgVNsgVNuAVNwAVNxgVNyQVN0AVN7QVN7gVNCQZNIQZNMgZNVgZNbgZNewZNhwZNjQZNlQZNmwZNngZNpQZNwgZNwwZN3gZN9gZNBwdNKwdNQwdNUAdNXAdNYgdNagdNcAdNcwdNegdNlwdNmAdNswdNywdN3AdNAAhNGAhNJQhNMQhNNwhNPwhNRQhNSAhNTwhNbAhNbQhNiAhNoAhNsQhN1QhN7QhN+ghNBglNDAlNGglNQQlNQglNXQlNdQlNhglNqglNwglNzwlN2wlN4QlN7wlNFgpNFwpNMgpNSgpNWwpNfwpNlwpNpApNsApNtgpNxApN6wpN7ApNBwtNHwtNMAtNVAtNbAtNeQtNhQtNiwtNmQtNwAtNwQtN3AtN9AtNBQxNKQxNQQxNTgxNWgxNYAxNbgxNlgxNlwxNoQxNsgxN/wxNFA1NMA1NMQ1Nag1Naw1NdQ1Nhg1N0w1N6A1NBA5NBQ5NPg5NPw5NSQ5NWg5Npw5NvA5N2A5N2Q5NEg9NEw9NHQ9NLg9New9NkA9NrA9NrQ9N5g9N5w9N8Q9NAhBNTxBNZBBNgBBNgRBlWAMAAABBU1BdcQgoSwtLLEsvS09LZEuQS6JLrEvgTQEBTQQBTSQBTTkBTWUBTXcBTYEBTbUBTdYBTdkBTfkBTQ4CTToCTUwCTVYCTYoCTasCTa4CTc4CTeMCTQ8DTSEDTSsDTV8DTYADTYMDTaMDTbgDTeQDTfYDTQAETTQETT4ETVUETY0ETcsETdUETQkFTRMFTSoFTWIFTaAFTaoFTd4FTegFTf8FTTcGTXUGTX8GTbMGTb0GTdQGTQwHTUoHTVQHTYgHTZIHTakHTeEHTR8ITSkITV0ITWcITX4ITaEITbYITeIITfQITf4ITSMJTTIJTTwJTVMJTXYJTYsJTbcJTckJTdMJTfgJTQcKTREKTSgKTUsKTWAKTYwKTZ4KTagKTc0KTdwKTeYKTf0KTSALTTULTWELTXMLTX0LTaILTbELTbsLTdILTfULTQoMTTYMTUgMTVIMTXcMTYcMTaYMTeAMTRINTUENTVsNTXoNTbQNTeYNTRUOTS8OTU4OTYgOTboOTekOTQMPTSIPTVwPTY4PTb0PTdcPTfYPTTAQTWIQTZEQZVgDAAAAU0VSXXEJKEsJSxBLI0snSz9LSktpS2tLdUt5S4RLjkuWS5dLmkukS6lLv0vFS8ZLz0vUS95L5Uv4S/xNFAFNHwFNPgFNQAFNSgFNTgFNWQFNYwFNawFNbAFNbwFNeQFNfgFNlAFNmgFNmwFNpAFNqQFNswFNugFNzQFN0QFN6QFN9AFNEwJNFQJNHwJNIwJNLgJNOAJNQAJNQQJNRAJNTgJNUwJNaQJNbwJNcAJNeQJNfgJNiAJNjwJNogJNpgJNvgJNyQJN6AJN6gJN9AJN+AJNAwNNDQNNFQNNFgNNGQNNIwNNKANNPgNNRANNRQNNTgNNUwNNXQNNZANNdwNNewNNkwNNngNNvQNNvwNNyQNNzQNN2ANN4gNN6gNN6wNN7gNN+ANN/QNNEwRNGQRNGgRNIwRNKARNMARNMQRNMgRNOQRNUARNaARNkgRNlARNngRNogRNrQRNtwRNvwRNwwRNzQRN0gRN6ARN7gRN+ARN/QRNBQVNBgVNBwVNDgVNJQVNPQVNZwVNaQVNcwVNdwVNggVNjAVNlAVNmAVNogVNpwVNvQVNwwVNzQVN0gVN2gVN2wVN3AVN4wVN+gVNEgZNPAZNPgZNSAZNTAZNVwZNYQZNaQZNbQZNdwZNfAZNkgZNmAZNogZNpwZNrwZNsAZNsQZNuAZNzwZN5wZNEQdNEwdNHQdNIQdNLAdNNgdNPgdNQgdNTAdNUQdNZwdNbQdNdwdNfAdNhAdNhQdNhgdNjQdNpAdNvAdN5gdN6AdN8gdN9gdNAQhNCwhNEwhNFwhNIQhNJghNPAhNQghNTAhNUQhNWQhNWwhNYghNeQhNkQhNnAhNuwhNxwhNywhN1ghN4AhN7AhN9ghNEQlNFwlNJglNLglNMAlNNwlNTglNZglNcQlNkAlNnAlNoAlNqwlNtQlNwQlNywlN5glN7AlN+wlNAwpNBQpNDApNIwpNOwpNRgpNZQpNcQpNdQpNgApNigpNlgpNoApNuwpNwQpN0ApN2ApN2gpN4QpN+ApNEAtNGwtNOgtNRgtNSgtNVQtNXwtNawtNdQtNkAtNlgtNpQtNrQtNrwtNtgtNzQtN5QtN8AtNDwxNGwxNHwxNKgxNNAxNQAxNSgxNZQxNawxNegxNgQxNkgxNowxNrAxNtgxN5wxNAA1NHw1NNQ1NTA1NTg1NVQ1NZg1Ndw1NgA1Nig1Nuw1N1A1N8w1NCQ5NIA5NIg5NKQ5NOg5NSw5NVA5NXg5Njw5NqA5Nxw5N3Q5N9A5N9g5N/Q5NDg9NHw9NKA9NMg9NYw9NfA9Nmw9NsQ9NyA9Nyg9N0Q9N4g9N8w9N/A9NBhBNNxBNUBBNbxBNhRBNnBBNnhBlWAMAAABWQUxdcQooSw9LF0seSyRLJksoS29LgEuGS59LuUvBS+RL7EvzS/lL+0v9TUQBTVUBTVsBTXQBTY4BTZYBTbkBTcEBTcgBTc4BTdABTdIBTRkCTSoCTTACTUkCTWMCTWsCTY4CTZYCTZ0CTaMCTaUCTacCTe4CTf8CTQUDTR4DTTgDTUADTWMDTWsDTXIDTXgDTXoDTXwDTcMDTdQDTdoDTfMDTQ0ETRUETTgETUAETUcETU0ETVEETZgETaEETakETasETa8ETbMETcgETdQETeoETQ0FTRUFTRwFTSIFTSYFTW0FTXYFTX4FTYAFTYQFTYgFTZ0FTakFTb8FTeIFTeoFTfEFTfcFTfsFTUIGTUsGTVMGTVUGTVkGTV0GTXIGTX4GTZQGTbcGTb8GTcYGTcwGTdAGTRcHTSAHTSgHTSoHTS4HTTIHTUcHTVMHTWkHTYwHTZQHTZsHTaEHTaUHTewHTfUHTf0HTf8HTQMITQcITRwITSgITT4ITWEITWkITXAITXYITXoITaMITbkITcEITcoITdIITdgITdwITfEITQsJTRMJTTYJTT4JTUUJTUsJTU8JTXgJTY4JTZYJTZ8JTacJTa0JTbEJTcYJTeAJTegJTQsKTRMKTRoKTSAKTSQKTU0KTWMKTWsKTXQKTXwKTYIKTYYKTZsKTbUKTb0KTeAKTegKTe8KTfUKTfkKTSILTTgLTUALTUkLTVELTVcLTVsLTXALTYoLTZILTbULTb0LTcQLTcoLTc4LTfcLTQ0MTRUMTR4MTSYMTSwMTTAMTUUMTV8MTWcMTYgMTYsMTZoMTaAMTboMTcEMTdYMTesMTQINTRANTRUNTSUNTS8NTTcNTVwNTV8NTW4NTXQNTY4NTZUNTaoNTb8NTdYNTeQNTekNTfkNTQMOTQsOTTAOTTMOTUIOTUgOTWIOTWkOTX4OTZMOTaoOTbgOTb0OTc0OTdcOTd8OTQQPTQcPTRYPTRwPTTYPTT0PTVIPTWcPTX4PTYwPTZEPTaEPTasPTbMPTdgPTdsPTeoPTfAPTQoQTREQTSYQTTsQTVIQTWAQTWUQTXUQTX8QTYcQZVgDAAAAR0xZXXELKEsESyVLOUtHS11LYEt0S3pLlEuYS55Lq0vHS8lLy0vSS9lL+k0OAU0cAU0yAU01AU1JAU1PAU1pAU1tAU1zAU2AAU2cAU2eAU2gAU2nAU2uAU3PAU3jAU3xAU0HAk0KAk0eAk0kAk0+Ak1CAk1IAk1VAk1xAk1zAk11Ak18Ak2DAk2kAk24Ak3GAk3cAk3fAk3zAk35Ak0TA00XA00dA00qA01GA01IA01KA01RA01YA015A02NA02bA02xA020A03IA03OA03oA03sA03yA03/A00bBE0dBE0fBE0mBE0tBE0vBE1OBE1iBE1wBE2GBE2JBE2aBE2dBE2jBE29BE3BBE3HBE3wBE3yBE38BE0CBU0EBU0jBU03BU1FBU1bBU1eBU1vBU1yBU14BU2SBU2WBU2cBU3FBU3HBU3RBU3XBU3ZBU34BU0MBk0aBk0wBk0zBk1EBk1HBk1NBk1nBk1rBk1xBk2aBk2cBk2mBk2sBk2uBk3NBk3hBk3vBk0FB00IB00ZB00cB00iB008B01AB01GB01vB01xB017B02BB02DB02iB022B03EB03aB03dB03uB03xB033B00RCE0VCE0bCE1ECE1GCE1QCE1WCE1YCE13CE2LCE2ZCE2vCE2yCE3DCE3GCE3MCE3mCE3qCE3uCE3wCE39CE0ZCU0bCU0lCU0rCU0tCU1MCU1gCU1uCU2ECU2HCU2YCU2bCU2hCU27CU2/CU3DCU3FCU3SCU3uCU3wCU36CU0ACk0CCk0hCk01Ck1DCk1ZCk1cCk1tCk1wCk12Ck2QCk2UCk2YCk2aCk2nCk3DCk3FCk3PCk3VCk3XCk32Ck0KC00YC00uC00xC01CC01FC01LC01lC01pC01tC01vC018C02YC02aC02kC02qC02sC03LC03fC03tC00DDE0GDE0XDE0aDE0gDE06DE0+DE1CDE1EDE1RDE1tDE1vDE15DE1/DE2ADE2EDE2FDE21DE27DE3DDE3GDE3ZDE3cDE3uDE3wDE32DE0LDU0MDU0NDU0RDU0XDU0aDU0hDU0iDU0tDU07DU09DU1ADU1HDU1KDU1NDU1TDU1UDU1YDU1ZDU2JDU2PDU2XDU2aDU2tDU2wDU3CDU3EDU3KDU3fDU3gDU3hDU3lDU3rDU3uDU31DU32DU0BDk0PDk0RDk0UDk0bDk0eDk0hDk0nDk0oDk0sDk0tDk1dDk1jDk1rDk1uDk2BDk2EDk2WDk2YDk2eDk2zDk20Dk21Dk25Dk2/Dk3CDk3JDk3KDk3VDk3jDk3lDk3oDk3vDk3yDk31Dk37Dk38Dk0AD00BD00xD003D00/D01CD01VD01YD01qD01sD01yD02HD02ID02JD02ND02TD02WD02dD02eD02pD023D025D028D03DD03GD03JD03PD03QD03UD03VD00FEE0LEE0TEE0WEE0pEE0sEE0+EE1AEE1GEE1bEE1cEE1dEE1hEE1nEE1qEE1xEE1yEE19EE2LEE2NEE2QEE2XEE2aEE2dEGVYAwAAAEFTTl1xDChLFUswSz1L6k0FAU0SAU2/AU3aAU3nAU2UAk2vAk28Ak1pA02EA02RA01ZBE1mBE1zBE14BE0uBU07BU1IBU1NBU0DBk0QBk0dBk0iBk3YBk3lBk3yBk33Bk2tB026B03HB03MB02CCE2PCE1XCU1kCU0sCk05Ck0BC00OC03WC03jC02ZDE25DE1tDU2NDU1BDk1hDk0VD001D03pD00JEGVYAwAAAFBST11xDShLAUsHSwpLHEsqSy5LMUs6S0tLVEtVS3BLc0uTS5VLqku2S8pL1kvcS99L8Uv/TQMBTQYBTQ8BTSABTSkBTSoBTUUBTUgBTWgBTWoBTX8BTYsBTZ8BTasBTbEBTbQBTcYBTdQBTdgBTdsBTeQBTfUBTf4BTf8BTRoCTR0CTT0CTT8CTVQCTWACTXQCTYACTYYCTYkCTZsCTakCTa0CTbACTbkCTcoCTdMCTdQCTe8CTfICTRIDTRQDTSkDTTUDTUkDTVUDTVsDTV4DTXADTX4DTYIDTYUDTY4DTZ8DTagDTakDTcQDTccDTecDTekDTf4DTQoETR4ETSoETTMETUUETVMETVcETVoETWMETXQETX0ETX4ETZkETZwETbwETb4ETcAETd8ETfMETfcETf8ETQgFTRoFTSgFTSwFTS8FTTgFTUkFTVIFTVMFTW4FTXEFTZEFTZMFTZUFTbQFTcgFTcwFTdQFTd0FTe8FTf0FTQEGTQQGTQ0GTR4GTScGTSgGTUMGTUYGTWYGTWgGTWoGTYkGTZ0GTaEGTakGTbIGTcQGTdIGTdYGTdkGTeIGTfMGTfwGTf0GTRgHTRsHTTsHTT0HTT8HTV4HTXIHTXYHTX4HTYcHTZkHTacHTasHTa4HTbcHTcgHTdEHTdIHTe0HTfAHTRAITRIITRQITTMITUcITUsITVMITVoITVwITXwITYAITYMITYwITZ0ITaYITacITcIITcQITcUITeUITekITfsITQgJTQkJTRwJTR8JTSAJTSgJTS8JTTEJTVEJTVUJTVgJTWEJTXIJTXsJTXwJTZcJTZkJTZoJTboJTb4JTdAJTd0JTd4JTfEJTfQJTfUJTf0JTQQKTQYKTSYKTSoKTS0KTTYKTUcKTVAKTVEKTWwKTW4KTW8KTY8KTZMKTaUKTbIKTbMKTcYKTckKTcoKTdIKTdkKTdsKTfsKTf8KTQILTQsLTRwLTSULTSYLTUELTUMLTUQLTWQLTWgLTXoLTYcLTYgLTZsLTZ4LTZ8LTacLTa4LTbALTdALTdQLTdcLTeALTfELTfoLTfsLTRYMTRgMTRkMTTkMTT0MTU8MTVwMTV0MTXAMTXMMTXQMTYIMTYMMTYYMTYwMTagMTaoMTccMTdAMTdEMTewMTe8MTSwNTTwNTUUNTUYNTVYNTVcNTVoNTWANTXwNTX4NTZsNTaQNTaUNTcANTcMNTQAOTRAOTRkOTRoOTSoOTSsOTS4OTTQOTVAOTVIOTW8OTXgOTXkOTZQOTZcOTdQOTeQOTe0OTe4OTf4OTf8OTQIPTQgPTSQPTSYPTUMPTUwPTU0PTWgPTWsPTagPTbgPTcEPTcIPTdIPTdMPTdYPTdwPTfgPTfoPTRcQTSAQTSEQTTwQTT8QTXwQTYwQTZUQTZYQZVgDAAAATFlTXXEOKEsWSytLO0tCS0ZLVkvrTQABTRABTRcBTRsBTSsBTcABTdUBTeUBTewBTfABTQACTZUCTaoCTboCTcECTcUCTdUCTWoDTX8DTY8DTZYDTZoDTaoDTT8ETVQETWQETWsETW8ETX8ETRQFTSkFTTkFTUAFTUQFTVQFTekFTf4FTQ4GTRUGTRkGTSkGTb4GTdMGTeMGTeoGTe4GTf4GTZMHTagHTbgHTb8HTcMHTdMHTWgITX0ITY0ITZQITZgITagITT0JTVIJTWIJTWkJTW0JTX0JTRIKTScKTTcKTT4KTUIKTVIKTecKTfwKTQwLTRMLTRcLTScLTbwLTdELTeELTegLTewLTfwLTbcMTb4MTcIMTe0MTYsNTZINTZYNTcENTV8OTWYOTWoOTZUOTTMPTToPTT4PTWkPTQcQTQ4QTRIQTT0QZVgDAAAAVEhSXXEPKEsCS2pLfEuSS51L100/AU1RAU1nAU1yAU2sAU0UAk0mAk08Ak1HAk2BAk3pAk37Ak0RA00cA01WA02+A03QA03mA03xA00rBE2TBE2lBE3YBE0ABU1oBU16BU2tBU3VBU09Bk1PBk2CBk2qBk0SB00kB01XB01/B03nB035B00sCE1UCE28CE29CE3OCE0pCU2RCU2SCU2jCU3+CU1mCk1nCk14Ck3TCk07C008C01NC02oC00QDE0RDE0iDE3mDE3xDE26DU3FDU2ODk2ZDk1iD01tD002EE1BEGVYAwAAAFBIRV1xEChLDUsiS1tLYUtiS39LkUujS+JL900wAU02AU03AU1UAU1mAU14AU23AU3MAU0FAk0LAk0MAk0pAk07Ak1NAk2MAk2hAk3aAk3gAk3hAk3+Ak0QA00iA01hA012A02vA021A022A03TA03lA033A002BE1LBE2EBE2KBE2LBE2oBE26BE3MBE32BE0LBU0gBU1ZBU1fBU1gBU19BU2PBU2hBU3LBU3gBU31BU0uBk00Bk01Bk1SBk1kBk12Bk2gBk21Bk3KBk0DB00JB00KB00nB005B01LB011B02KB02fB03YB03eB03fB038B00OCE0gCE1KCE1fCE10CE2WCE2tCE2zCE20CE3RCE3jCE31CE00CU1JCU1rCU2CCU2ICU2JCU2mCU24CU3KCU0JCk0eCk1ACk1XCk1dCk1eCk17Ck2NCk2fCk3eCk3zCk0VC00sC00yC00zC01QC01iC010C02zC03IC03qC00BDE0HDE0IDE0lDE03DE1JDE2JDE2eDE3ADE3XDE3eDE37DE0ZDU1dDU1yDU2UDU2rDU2yDU3PDU3tDU0xDk1GDk1oDk1/Dk2GDk2jDk3BDk0FD00aD008D01TD01aD013D02VD03ZD03uD00QEE0nEE0uEE1LEE1pEGVYAwAAAEFMQV1xEShLBUsISw5LEUsTSz5LQUteS2dLbEtyS35LgkuKS5lLpUutS7FLuEvES8xLzkvaS91L40vmS+hNEwFNFgFNMwFNPAFNQQFNRwFNUwFNVwFNXwFNbgFNegFNggFNhgFNjQFNmQFNoQFNowFNrwFNsgFNuAFNuwFNvQFN6AFN6wFNCAJNEQJNFgJNHAJNKAJNLAJNNAJNQwJNTwJNVwJNWwJNYgJNbgJNdgJNeAJNhAJNhwJNjQJNkAJNkgJNvQJNwAJN3QJN5gJN6wJN8QJN/QJNAQNNCQNNGANNJANNLANNMANNNwNNQwNNSwNNTQNNWQNNXANNYgNNZQNNZwNNkgNNlQNNsgNNuwNNwANNxgNN0gNN1gNN3gNN7QNN+QNNAQRNBQRNDARNGARNIARNIgRNLgRNNwRNOgRNPARNZwRNagRNhwRNkARNlQRNmwRNpwRNwgRNxgRNzgRN1gRN2gRN4QRN7QRN9QRNAwVNDAVNDwVNEQVNPAVNPwVNXAVNZQVNagVNcAVNfAVNlwVNmwVNowVNqwVNrwVNtgVNwgVNygVN2AVN4QVN5AVN5gVNEQZNFAZNMQZNOgZNPwZNRQZNUQZNbAZNcAZNeAZNgAZNhAZNiwZNlwZNnwZNrQZNtgZNuQZNuwZN5gZN6QZNBgdNDwdNFAdNGgdNJgdNQQdNRQdNTQdNVQdNWQdNYAdNbAdNdAdNggdNiwdNjgdNkAdNuwdNvgdN2wdN5AdN6QdN7wdN+wdNFghNGghNIghNKghNLghNNQhNQQhNSQhNVwhNYAhNYwhNZQhNkAhNkwhNsAhNvghN0AhN1AhN6AhN6whN7whN9whN/whNAwlNCglNFglNHglNLAlNNQlNOAlNOglNZQlNaAlNhQlNkwlNpQlNqQlNvQlNwAlNxAlNzAlN1AlN2AlN3wlN6wlN8wlNAQpNCgpNDQpNDwpNOgpNPQpNWgpNaApNegpNfgpNkgpNlQpNmQpNoQpNqQpNrQpNtApNwApNyApN1gpN3wpN4gpN5ApNDwtNEgtNLwtNPQtNTwtNUwtNZwtNagtNbgtNdgtNfgtNggtNiQtNlQtNnQtNqwtNtAtNtwtNuQtN5AtN5wtNBAxNEgxNJAxNKAxNPAxNPwxNQwxNSwxNUwxNVwxNXgxNagxNcgxNfQxNfgxNigxNjQxNpwxNvQxN0gxN2gxN5QxN6AxN+AxN+gxN/AxN/gxNDg1NEw1NFg1NGA1NGw1NKg1NLg1NOg1NRA1NSA1NSQ1NUQ1NUg1NXg1NYQ1New1NkQ1Npg1Nrg1NuQ1NvA1NzA1Nzg1N0A1N0g1N4g1N5w1N6g1N7A1N7w1N/g1NAg5NDg5NGA5NHA5NHQ5NJQ5NJg5NMg5NNQ5NTw5NZQ5Neg5Ngg5NjQ5NkA5NoA5Nog5NpA5Npg5Ntg5Nuw5Nvg5NwA5Nww5N0g5N1g5N4g5N7A5N8A5N8Q5N+Q5N+g5NBg9NCQ9NIw9NOQ9NTg9NVg9NYQ9NZA9NdA9Ndg9NeA9Neg9Nig9Njw9Nkg9NlA9Nlw9Npg9Nqg9Ntg9NwA9NxA9NxQ9NzQ9Nzg9N2g9N3Q9N9w9NDRBNIhBNKhBNNRBNOBBNSBBNShBNTBBNThBNXhBNYxBNZhBNaBBNaxBNehBNfhBNihBNlBBNmBBNmRBlWAMAAABNRVRdcRIoSwBLd0uBS9VNTAFNVgFNqgFNIQJNKwJNfwJN9gJNAANNVANNywNN1QNNKQRNTwRNoARNqgRN/gRNJAVNdQVNfwVN0wVN+QVNSgZNVAZNqAZNzgZNHwdNKQdNfQdNowdN9AdN/gdNUghNeAhNyQhN0whNJwlNTQlNnglNqAlN/AlNIgpNcwpNfQpN0QpN9wpNSAtNUgtNpgtNzAtNHQxNJwxNewxNjwxNTw1NYw1NIw5NNw5N9w5NCw9Nyw9N3w9lWAMAAABISVNdcRMoSx1LMktSS1hLbUuuS/JNBwFNJwFNLQFNQgFNgwFNxwFN3AFN/AFNAgJNFwJNWAJNnAJNsQJN0QJN1wJN7AJNLQNNcQNNhgNNpgNNrANNwQNNAgRNRgRNWwRNewRNgQRNlgRNGwVNMAVNUAVNVgVNawVN8AVNBQZNJQZNKwZNQAZNxQZN2gZN+gZNAAdNFQdNmgdNrwdNzwdN1QdN6gdNbghNhAhNpAhNqghNvwhNAAlNHQlNQwlNWQlNeQlNfwlNlAlN1QlN8glNGApNLgpNTgpNVApNaQpNqgpNxwpN7QpNAwtNIwtNKQtNPgtNfwtNnAtNwgtN2AtN+AtN/gtNEwxNVAxNcQxNqQxNrgxN1AxN2wxN6QxNJA1NfQ1Ngg1NqA1Nrw1NvQ1N+A1NUQ5NVg5NfA5Ngw5NkQ5NzA5NJQ9NKg9NUA9NVw9NZQ9NoA9N+Q9N/g9NJBBNKxBNORBNdBBlWAMAAABJTEVdcRQoSyFLM0tRS1pLeEv2TQgBTSYBTS8BTU0BTcsBTd0BTfsBTQQCTSICTaACTbICTdACTdkCTfcCTXUDTYcDTaUDTa4DTcwDTUoETVwETXoETYMETeIETR8FTTEFTU8FTVgFTbcFTfQFTQYGTSQGTS0GTYwGTckGTdsGTfkGTQIHTWEHTZ4HTbAHTc4HTdcHTTYITXMITYUITawITUgJTVoJTYEJTR0KTS8KTVYKTfIKTQQLTSsLTccLTdkLTQAMTZ0MTaQMTa8MTc0MTXENTXgNTYMNTaENTUUOTUwOTVcOTXUOTRkPTSAPTSsPTUkPTe0PTfQPTf8PTR0QZVgDAAAAQVJHXXEVKEsGSwxLGEsgS0BLcUuFS4xLoUuvS9NL20vhS+1L9U0VAU1GAU1aAU1hAU12AU2EAU2oAU2wAU22AU3CAU3KAU3qAU0bAk0vAk02Ak1LAk1ZAk19Ak2FAk2LAk2XAk2fAk2/Ak3wAk0EA00LA00gA00uA01SA01aA01gA01sA010A02UA03FA03ZA03gA031A00DBE0nBE01BE1BBE1JBE1MBE1pBE2uBE21BE3KBE3TBE3vBE0KBU0WBU0eBU0hBU0+BU2DBU2KBU2fBU2oBU3EBU3fBU3rBU3zBU32BU0TBk1YBk1fBk10Bk19Bk2ZBk20Bk3ABk3IBk3LBk3oBk0tB000B01JB01SB01uB02JB02VB02dB02gB029B00CCE0JCE0eCE0nCE1DCE1eCE1qCE1yCE11CE2SCE3XCE3eCE3kCE3nCE3zCE0BCU0UCU0YCU0kCU0zCU0/CU1HCU1KCU1nCU2sCU2zCU25CU28CU3ICU3WCU3pCU3tCU35CU0ICk0UCk0cCk0fCk08Ck2BCk2ICk2OCk2RCk2dCk2rCk2+Ck3CCk3OCk3dCk3pCk3xCk30Ck0RC01WC01dC01jC01mC01yC02AC02TC02XC02jC02yC02+C03GC03JC03mC00rDE0yDE04DE07DE1HDE1VDE1oDE1sDE14DE2UDE2YDE2cDE2fDE2rDE2tDE20DE28DE0BDU0HDU0IDU0mDU04DU0+DU0/DU1oDU1sDU1wDU1zDU1/DU2BDU2IDU2QDU3VDU3bDU3cDU36DU0MDk0SDk0TDk08Dk1ADk1EDk1HDk1TDk1VDk1cDk1kDk2pDk2vDk2wDk3ODk3gDk3mDk3nDk0QD00UD00YD00bD00nD00pD00wD004D019D02DD02ED02iD020D026D027D03kD03oD03sD03vD037D039D00EEE0MEE1REE1XEE1YEE12EE2IEE2OEE2PEGVYAwAAAFRSUF1xFihLA0s0S2hLj0vQS9hNCQFNPQFNZAFNpQFNrQFN3gFNEgJNOQJNegJNggJNswJN5wJNDgNNTwNNVwNNiANNvANN4wNNJARNLARNXQRNkQRNuARN+QRNAQVNMgVNZgVNjQVNzgVN1gVNBwZNOwZNYgZNowZNqwZN3AZNEAdNNwdNeAdNgAdNsQdN5QdNDAhNTQhNVQhNhghNughN4QhNIglNKglNWwlNjwlNtglN9wlN/wlNMApNZApNiwpNzApN1ApNBQtNOQtNYAtNoQtNqQtN2gtNDgxNNQxNdgxNsAxNygxN5AxNSw1NhA1Nng1NuA1NHw5NWA5Ncg5NjA5N8w5NLA9NRg9NYA9Nxw9NABBNGhBNNBBNmxBlWAMAAABHTFVdcRcoSxJLFEsZSx9LOEs8S0NLTEtQS31Lh0uIS4tLsEu7S7xLw0vRS+dL6UvuS/RNDQFNEQFNGAFNIQFNJQFNUgFNXAFNXQFNYAFNhQFNkAFNkQFNmAFNpgFNvAFNvgFNwwFNyQFN4gFN5gFN7QFN9gFN+gFNJwJNMQJNMgJNNQJNWgJNZQJNZgJNbQJNewJNkQJNkwJNmAJNngJNtwJNuwJNwgJNywJNzwJN/AJNBgNNBwNNCgNNLwNNOgNNOwNNQgNNUANNZgNNaANNbQNNcwNNjANNkANNlwNNoANNpANN0QNN2wNN3ANN3wNNBARNDwRNEARNFwRNJQRNOwRNPQRNQgRNSARNWARNYQRNZQRNbARNdQRNeQRNpgRNsARNsQRNtARNuQRN2QRN5ARN5QRN7ARN+gRNEAVNEgVNFwVNHQVNLQVNNgVNOgVNQQVNSgVNTgVNewVNhQVNhgVNiQVNjgVNrgVNuQVNugVNwQVNzwVN5QVN5wVN7AVN8gVNAgZNCwZNDwZNFgZNHwZNIwZNUAZNWgZNWwZNXgZNYwZNgwZNjgZNjwZNlgZNpAZNugZNvAZNwQZNxwZN1wZN4AZN5AZN6wZN9AZN+AZNJQdNLwdNMAdNMwdNOAdNWAdNYwdNZAdNawdNeQdNjwdNkQdNlgdNnAdNrAdNtQdNuQdNwAdNyQdNzQdN+gdNBAhNBQhNCAhNDQhNLQhNOAhNOQhNQAhNTghNZAhNZghNawhNcQhNgQhNighNjghNlQhNnghNoghNzwhN2QhN2ghN3QhNAglNDQlNDglNFQlNOQlNOwlNQAlNRglNVglNXwlNYwlNaglNcwlNdwlNpAlNrglNrwlNsglN1wlN4glN4wlN6glNDgpNEApNFQpNGwpNKwpNNApNOApNPwpNSApNTApNeQpNgwpNhApNhwpNrApNtwpNuApNvwpN4wpN5QpN6gpN8ApNAAtNCQtNDQtNFAtNHQtNIQtNTgtNWAtNWQtNXAtNgQtNjAtNjQtNlAtNuAtNugtNvwtNxQtN1QtN3gtN4gtN6QtN8gtN9gtNIwxNLQxNLgxNMQxNVgxNYQxNYgxNaQxNfAxNjgxNkAxNkQxNlQxNmwxNuAxNvwxNyAxNywxNzAxN+QxNAw1NBA1NBg1NCg1NHg1NIw1NJw1NMg1NOQ1NUA1NYg1NZA1NZQ1NaQ1Nbw1NjA1Nkw1NnA1Nnw1NoA1NzQ1N1w1N2A1N2g1N3g1N8g1N9w1N+w1NBg5NDQ5NJA5NNg5NOA5NOQ5NPQ5NQw5NYA5NZw5NcA5Ncw5NdA5NoQ5Nqw5NrA5Nrg5Nsg5Nxg5Nyw5Nzw5N2g5N4Q5N+A5NCg9NDA9NDQ9NEQ9NFw9NNA9NOw9NRA9NRw9NSA9NdQ9Nfw9NgA9Ngg9Nhg9Nmg9Nnw9Now9Nrg9NtQ9NzA9N3g9N4A9N4Q9N5Q9N6w9NCBBNDxBNGBBNGxBNHBBNSRBNUxBNVBBNVhBNWhBNbhBNcxBNdxBNghBNiRBlWAMAAABUWVJdcRgoS0RLU00ZAU0oAU3uAU39AU3DAk3SAk2YA02nA01tBE18BE3XBE1CBU1RBU2sBU0XBk0mBk2BBk3sBk37Bk1WB03BB03QB00rCE1vCE2lCE1ECU16CU0ZCk1PCk3uCk0kC03DC035C03ODE3PDE0gDU1CDU2iDU2jDU30DU0WDk12Dk13Dk3IDk3qDk1KD01LD02cD02+D00eEE0fEE1wEE2SEGV1h1UFY2hhaW5xGU2fEFgBAAAAQX2HVQ5yaWJib25EcmF3TW9kZXEaTZ8QSwJ9h1UCc3NxG02fEIiJhn1xHCiJiIZOXXEdKEsLSwaGcR5LJUsEhnEfSzJLB4ZxIEtNSwaGcSFLbUsEhnEiS3VLBoZxI0vgSwaGcSRL+ksEhnElTQcBSweGcSZNIgFLBoZxJ01CAUsGhnEoTUoBSwaGcSlNtQFLBoZxKk3PAUsEhnErTdwBSweGcSxN9wFLBoZxLU0XAksGhnEuTR8CSwaGcS9NigJLBoZxME2kAksEhnExTbECSweGcTJNzAJLBoZxM03sAksEhnE0TfQCSwaGcTVNXwNLBoZxNk15A0sEhnE3TYYDSweGcThNoQNLBoZxOU3BA0sEhnE6TckDSwaGcTtNNARLBoZxPE1OBEsEhnE9TVsESweGcT5NdgRLBoZxP02WBEsEhnFATZ4ESwaGcUFNCQVLBoZxQk0jBUsEhnFDTTAFSweGcURNSwVLBoZxRU1rBUsEhnFGTXMFSwaGcUdN3gVLBoZxSE34BUsEhnFJTQUGSweGcUpNIAZLBoZxS01ABksEhnFMTUgGSwaGcU1NswZLBoZxTk3NBksEhnFPTdoGSweGcVBN9QZLBoZxUU0VB0sEhnFSTR0HSwaGcVNNiAdLBYZxVE2iB0sEhnFVTbAHSwaGcVZNygdLBoZxV03qB0sEhnFYTfIHSwaGcVlNXQhLBoZxWk13CEsEhnFbTYQISweGcVxNnwhLBoZxXU2/CEsEhnFeTccISwaGcV9NMglLBoZxYE1MCUsEhnFhTVkJSweGcWJNdAlLBoZxY02UCUsEhnFkTZwJSwaGcWVNBwpLBoZxZk0hCksEhnFnTS4KSweGcWhNSQpLBoZxaU1pCksEhnFqTXEKSwaGcWtN3ApLBoZxbE32CksEhnFtTQMLSweGcW5NHgtLBoZxb00+C0sEhnFwTUYLSwaGcXFNsQtLBoZxck3LC0sEhnFzTdgLSweGcXRN8wtLBoZxdU0TDEsEhnF2TRsMSwaGcXdNiAxLBYZxeE2hDEsGhnF5Ta4MSweGcXpNyQxLBoZxe03pDEsGhnF8TfEMSwaGcX1NXA1LBYZxfk11DUsGhnF/TYINSweGcYBNnQ1LBoZxgU29DUsGhnGCTcUNSwaGcYNNMA5LBYZxhE1JDksGhnGFTVYOSweGcYZNcQ5LBoZxh02RDksEhnGITZkOSwaGcYlNBA9LBYZxik0eD0sFhnGLTSoPSwaGcYxNRQ9LBoZxjU1lD0sGhnGOTW0PSwaGcY9N2A9LBYZxkE3xD0sEhnGRTf4PSweGcZJNGRBLBoZxk005EEsGhnGUTUEQSwaGcZVlhomJhk5dcZYoSwBLC4Zxl0sRSwKGcZhLI0sChnGZSylLCYZxmks5SwKGcZtLSksDhnGcS1NLAoZxnUtdSwGGcZ5La0sChnGfS3FLBIZxoEt7SwGGcaFLj0sKhnGiS6dLCIZxo0u0SwOGcaRLxksGhnGlS9JLDoZxpkv4SwKGcadL/ksJhnGoTQ4BSwKGcalNHwFLA4Zxqk0oAUsChnGrTTEBSwKGcaxNQAFLAoZxrU1IAUsChnGuTVABSwGGca9NZAFLCoZxsE18AUsIhnGxTYkBSwOGcbJNnAFLD4Zxs02uAUsHhnG0Tc0BSwKGcbVN0wFLCYZxtk3jAUsChnG3TfQBSwOGcbhN/QFLAoZxuU0HAksBhnG6TRUCSwKGcbtNHQJLAoZxvE0lAksBhnG9TTgCSwiGcb5NUQJLCIZxv01eAksDhnHATXECSxmGccFNogJLAoZxwk2oAksJhnHDTbgCSwKGccRNyQJLA4ZxxU3SAksChnHGTdsCSwKGccdN6gJLAoZxyE3wAksEhnHJTfoCSwGGccpNDgNLDIZxy00mA0sIhnHMTTMDSwOGcc1NRQNLCIZxzk1RA0sOhnHPTXcDSwKGcdBNfQNLCYZx0U2NA0sChnHSTZ4DSwOGcdNNpwNLAoZx1E2xA0sEhnHVTb8DSwKGcdZNxQNLBIZx103PA0sBhnHYTeMDSwqGcdlN+wNLCIZx2k0IBEsDhnHbTRsESwOGcdxNIwRLDIZx3U0yBEsChnHeTUwESwKGcd9NUgRLCYZx4E1iBEsChnHhTXMESwOGceJNfARLAoZx402FBEsChnHkTZQESwKGceVNmgRLBIZx5k2kBEsBhnHnTbgESwiGcehN0wRLBYZx6U3dBEsDhnHqTfAESwmGcetN/ARLDYZx7E0hBUsChnHtTScFSwmGce5NNwVLAoZx701IBUsDhnHwTVEFSwKGcfFNWgVLAoZx8k1pBUsChnHzTW8FSwSGcfRNeQVLAYZx9U2NBUsKhnH2TagFSwWGcfdNswVLAoZx+E3EBUsIhnH5TdAFSwWGcfpN2QVLBYZx+032BUsChnH8TfwFSwmGcf1NDAZLAoZx/k0dBksDhnH/TSYGSwKGcgABAABNLwZLAoZyAQEAAE0+BksChnICAQAATUQGSwSGcgMBAABNTgZLAYZyBAEAAE1iBksKhnIFAQAATX0GSwWGcgYBAABNiAZLAoZyBwEAAE2ZBksIhnIIAQAATacGSweGcgkBAABNsQZLAoZyCgEAAE3LBksChnILAQAATdEGSwmGcgwBAABN4QZLAoZyDQEAAE3yBksDhnIOAQAATfsGSwKGcg8BAABNBAdLAoZyEAEAAE0TB0sChnIRAQAATRkHSwSGchIBAABNIwdLAYZyEwEAAE03B0sHhnIUAQAATVIHSwWGchUBAABNXAdLA4ZyFgEAAE1uB0sHhnIXAQAATXoHSw6GchgBAABNjQdLAYZyGQEAAE2XB0sBhnIaAQAATaAHSwKGchsBAABNpgdLCoZyHAEAAE22B0sDhnIdAQAATccHSwOGch4BAABN0AdLAoZyHwEAAE3ZB0sChnIgAQAATegHSwKGciEBAABN7gdLBIZyIgEAAE34B0sBhnIjAQAATQwISwuGciQBAABNJwhLBYZyJQEAAE0yCEsChnImAQAATUQISwmGcicBAABNUAhLA4ZyKAEAAE1WCEsHhnIpAQAATWwISwGGcioBAABNdQhLAoZyKwEAAE17CEsJhnIsAQAATYsISwKGci0BAABNnAhLA4ZyLgEAAE2lCEsChnIvAQAATa8ISwGGcjABAABNvQhLAoZyMQEAAE3DCEsEhnIyAQAATc0ISwGGcjMBAABN4QhLB4ZyNAEAAE3rCEsBhnI1AQAATfoISweGcjYBAABNBglLA4ZyNwEAAE0eCUsMhnI4AQAATS4JSwSGcjkBAABNQQlLAYZyOgEAAE1KCUsChnI7AQAATVAJSwmGcjwBAABNYAlLAoZyPQEAAE1xCUsDhnI+AQAATXoJSwKGcj8BAABNgwlLAoZyQAEAAE2QCUsEhnJBAQAATZgJSwSGckIBAABNoglLAYZyQwEAAE22CUsHhnJEAQAATc8JSweGckUBAABN3AlLAoZyRgEAAE3tCUsShnJHAQAATQMKSwSGckgBAABNFgpLAYZySQEAAE0fCksChnJKAQAATSUKSwmGcksBAABNNQpLAoZyTAEAAE1GCksDhnJNAQAATU8KSwKGck4BAABNWApLAoZyTwEAAE1nCksChnJQAQAATW0KSwSGclEBAABNdwpLAYZyUgEAAE2LCksKhnJTAQAATaMKSwGGclQBAABNpwpLBIZyVQEAAE2xCksChnJWAQAATcMKSxmGclcBAABN6wpLAYZyWAEAAE30CksChnJZAQAATfoKSwmGcloBAABNCgtLAoZyWwEAAE0bC0sDhnJcAQAATSQLSwKGcl0BAABNLQtLAoZyXgEAAE08C0sChnJfAQAATUILSwSGcmABAABNTAtLAYZyYQEAAE1gC0sEhnJiAQAATWcLSwOGcmMBAABNeQtLB4ZyZAEAAE2FC0sDhnJlAQAATZgLSw+GcmYBAABNqgtLB4ZyZwEAAE3AC0sBhnJoAQAATckLSwKGcmkBAABNzwtLCYZyagEAAE3fC0sChnJrAQAATfALSwOGcmwBAABN+QtLAoZybQEAAE0DDEsEhnJuAQAATREMSwKGcm8BAABNFwxLBIZycAEAAE0hDEsBhnJxAQAATTUMSwSGcnIBAABNPAxLBoZycwEAAE1ODEsHhnJ0AQAATVoMSwOGcnUBAABNbQxLEYZydgEAAE2BDEsHhnJ3AQAATZ8MSwKGcngBAABNpwxLB4ZyeQEAAE21DEsChnJ6AQAATcYMSwOGcnsBAABNzwxLAoZyfAEAAE3YDEsBhnJ9AQAATecMSwKGcn4BAABN7wxLAoZyfwEAAE33DEsBhnKAAQAATQsNSwiGcoEBAABNIA1LBYZyggEAAE0rDUsChnKDAQAATToNSwKGcoQBAABNQA1LEoZyhQEAAE1VDUsHhnKGAQAATXMNSwKGcocBAABNew1LB4ZyiAEAAE2JDUsDhnKJAQAATZoNSwOGcooBAABNow1LAoZyiwEAAE2tDUsBhnKMAQAATbsNSwKGco0BAABNww1LAoZyjgEAAE3LDUsBhnKPAQAATeANSwaGcpABAABN9A1LBYZykQEAAE3/DUsChnKSAQAATQ8OSw6GcpMBAABNIg5LDoZylAEAAE01DksChnKVAQAATUYOSwOGcpYBAABNTw5LB4ZylwEAAE1dDksChnKYAQAATW4OSwOGcpkBAABNdw5LAoZymgEAAE2BDksBhnKbAQAATY8OSwKGcpwBAABNlQ5LBIZynQEAAE2fDksBhnKeAQAATbMOSweGcp8BAABNyQ5LBIZyoAEAAE3TDksChnKhAQAATeMOSxeGcqIBAABN/Q5LAYZyowEAAE0BD0sDhnKkAQAATRsPSwOGcqUBAABNIw9LB4ZypgEAAE0wD0sDhnKnAQAATUIPSwOGcqgBAABNSw9LAoZyqQEAAE1UD0sBhnKqAQAATWMPSwKGcqsBAABNaw9LAoZyrAEAAE1zD0sBhnKtAQAATYcPSwiGcq4BAABNnQ9LBIZyrwEAAE2mD0sDhnKwAQAATbcPSyGGcrEBAABN7w9LAoZysgEAAE31D0sJhnKzAQAATQUQSwKGcrQBAABNFhBLA4ZytQEAAE0fEEsChnK2AQAATSgQSwKGcrcBAABNNxBLAoZyuAEAAE0/EEsChnK5AQAATUcQSwGGcroBAABNWxBLAYZyuwEAAE1gEEsDhnK8AQAATW8QSwaGcr0BAABNexBLAoZyvgEAAE2KEEsMhnK/AQAATZ0QSwKGcsABAABlhnWHVQhtb2xlY3VsZXLBAQAATZ8QSwB9csIBAAAoSwFOXXLDAQAAS9VL1YZyxAEAAGGGSwJOXXLFAQAATaoBS9WGcsYBAABhhksDTl1yxwEAAE1/AkvVhnLIAQAAYYZLBE5dcskBAABNVANL1YZyygEAAGGGSwVOXXLLAQAATSkES9WGcswBAABhhksGTl1yzQEAAE3+BEvVhnLOAQAAYYZLB05dcs8BAABN0wVL1YZy0AEAAGGGSwhOXXLRAQAATagGS9WGctIBAABhhksJTl1y0wEAAE19B0vVhnLUAQAAYYZLCk5dctUBAABNUghL1YZy1gEAAGGGSwtOXXLXAQAATScJS9WGctgBAABhhksMTl1y2QEAAE38CUvVhnLaAQAAYYZLDU5dctsBAABN0QpL1YZy3AEAAGGGSw5OXXLdAQAATaYLS9WGct4BAABhhksPTl1y3wEAAE17DEvUhnLgAQAAYYZLEE5dcuEBAABNTw1L1IZy4gEAAGGGSxFOXXLjAQAATSMOS9SGcuQBAABhhksSTl1y5QEAAE33DkvUhnLmAQAAYYZLE05dcucBAABNyw9L1IZy6AEAAGGGdYdVC3JpYmJvbkNvbG9ycukBAABNnxBLFH1y6gEAAChOTl1y6wEAAE17DE0kBIZy7AEAAGGGSxVOXXLtAQAATSkETSkEhnLuAQAAYYZLFk5dcu8BAABNUghNKQSGcvABAABhhnWHVQVsYWJlbHLxAQAATZ8QWAAAAAB9h1UKbGFiZWxDb2xvcnLyAQAATZ8QSxR9cvMBAAAoTk5dcvQBAABNewxNJASGcvUBAABhhksVTl1y9gEAAE0pBE0pBIZy9wEAAGGGSxZOXXL4AQAATVIITSkEhnL5AQAAYYZ1h1UIZmlsbE1vZGVy+gEAAE2fEEsBfYdVBWlzSGV0cvsBAABNnxCJfYdVC2xhYmVsT2Zmc2V0cvwBAABNnxBOfYdVCHBvc2l0aW9ucv0BAABdcv4BAAAoSwFL1YZy/wEAAEsBS9WGcgACAABLAUvVhnIBAgAASwFL1YZyAgIAAEsBS9WGcgMCAABLAUvVhnIEAgAASwFL1YZyBQIAAEsBS9WGcgYCAABLAUvVhnIHAgAASwFL1YZyCAIAAEsBS9WGcgkCAABLAUvVhnIKAgAASwFL1YZyCwIAAEsBS9WGcgwCAABLAUvVhnINAgAASwFL1IZyDgIAAEsBS9SGcg8CAABLAUvUhnIQAgAASwFL1IZyEQIAAEsBS9SGchICAABlVQ1yaWJib25EaXNwbGF5chMCAABNnxCIfYdVCG9wdGlvbmFschQCAAB9VQRzc0lkchUCAABNnxBK/////31yFgIAAChLAU5dchcCAAAoSwtLBoZyGAIAAEsTSxCGchkCAABL4EsYhnIaAgAATasBSwOGchsCAABNtQFLBoZyHAIAAE2KAksYhnIdAgAATV8DSxiGch4CAABNLwRLA4ZyHwIAAE00BEsGhnIgAgAATQkFSxiGciECAABN1QVLBIZyIgIAAE3eBUsGhnIjAgAATa4GSwOGciQCAABNswZLBoZyJQIAAE2IB0sFhnImAgAATY4HSwmGcicCAABNUwhLA4ZyKAIAAE1dCEsGhnIpAgAATSoJSwSGcioCAABNMglLBoZyKwIAAE3/CUsEhnIsAgAATQcKSwaGci0CAABN3ApLD4ZyLgIAAE2nC0sDhnIvAgAATbELSwaGcjACAABNfgxLA4ZyMQIAAE2IDEsFhnIyAgAATVINSwOGcjMCAABNXA1LBYZyNAIAAE0wDksFhnI1AgAATTcOSw+GcjYCAABN+g5LA4ZyNwIAAE0ED0sFhnI4AgAATdgPSxeGcjkCAABlhksCTl1yOgIAAChLJUsEhnI7AgAASztLD4ZyPAIAAEv6SwSGcj0CAABNEAFLD4ZyPgIAAE27AUsShnI/AgAATc8BSwSGckACAABNpAJLBIZyQQIAAE26AksPhnJCAgAATXkDSwSGckMCAABNjwNLD4ZyRAIAAE06BEsShnJFAgAATU4ESwSGckYCAABNIwVLBIZyRwIAAE05BUsPhnJIAgAATeQFSxKGckkCAABN+AVLBIZySgIAAE25BksShnJLAgAATc0GSwSGckwCAABNmAdLCIZyTQIAAE2iB0sEhnJOAgAATWMISwmGck8CAABNdwhLBIZyUAIAAE04CUsJhnJRAgAATUwJSwSGclICAABNDQpLCYZyUwIAAE0hCksEhnJUAgAATewKSwiGclUCAABN9gpLBIZyVgIAAE23C0sJhnJXAgAATcsLSwSGclgCAABNjQxLEoZyWQIAAE2hDEsGhnJaAgAATWENSxKGclsCAABNdQ1LBoZyXAIAAE1JDksGhnJdAgAATV8OSw+Gcl4CAABN/g5LA4ZyXwIAAE0eD0sFhnJgAgAATfEPSwSGcmECAABNBxBLD4ZyYgIAAGWGSwNOXXJjAgAAKEsySweGcmQCAABLVUsIhnJlAgAATQcBSweGcmYCAABNKgFLB4ZyZwIAAE3cAUsHhnJoAgAATeUBSw+GcmkCAABNsQJLB4ZyagIAAE3UAksHhnJrAgAATYYDSweGcmwCAABNqQNLCIZybQIAAE1bBEsHhnJuAgAATWQESw+Gcm8CAABNMAVLB4ZycAIAAE1TBUsHhnJxAgAATQUGSweGcnICAABNDgZLD4ZycwIAAE3aBksHhnJ0AgAATeMGSw+GcnUCAABNsAdLBoZydgIAAE25B0sOhnJ3AgAATW0ISwiGcngCAABNhAhLB4ZyeQIAAE1CCUsIhnJ6AgAATVkJSweGcnsCAABNFwpLCIZyfAIAAE0uCksHhnJ9AgAATQMLSweGcn4CAABNDAtLD4ZyfwIAAE3BC0sIhnKAAgAATdgLSweGcoECAABNrgxLB4ZyggIAAE23DEsPhnKDAgAATYINSweGcoQCAABNjA1LDoZyhQIAAE1WDksHhnKGAgAATXkOSwiGcocCAABNCQ9LEoZyiAIAAE0qD0sGhnKJAgAATf4PSweGcooCAABNIRBLB4ZyiwIAAGWGSwROXXKMAgAAKEtNSwaGco0CAABLXksNhnKOAgAATSIBSwaGco8CAABNMwFLDYZykAIAAE33AUsGhnKRAgAATf8BSwiGcpICAABNzAJLBoZykwIAAE3dAksNhnKUAgAATaEDSwaGcpUCAABNtQNLCoZylgIAAE12BEsGhnKXAgAATX4ESweGcpgCAABNSwVLBoZymQIAAE1cBUsNhnKaAgAATSAGSwaGcpsCAABNKAZLB4ZynAIAAE31BksGhnKdAgAATf0GSweGcp4CAABNygdLBoZynwIAAE3SB0sHhnKgAgAATY0ISw+GcqECAABNnwhLBoZyogIAAE1iCUsPhnKjAgAATXQJSwaGcqQCAABNNwpLD4ZypQIAAE1JCksGhnKmAgAATR4LSwaGcqcCAABNJgtLB4ZyqAIAAE3hC0sPhnKpAgAATfMLSwaGcqoCAABNyQxLBoZyqwIAAE3RDEsHhnKsAgAATZ0NSwaGcq0CAABNpQ1LCIZyrgIAAE1xDksGhnKvAgAATYIOSw2GcrACAABNMw9LD4ZysQIAAE1FD0sGhnKyAgAATRkQSwaGcrMCAABNKhBLDYZytAIAAGWGSwVOXXK1AgAAKEttSwSGcrYCAABLfEsThnK3AgAATUIBSwaGcrgCAABNUQFLE4ZyuQIAAE0IAksNhnK6AgAATRcCSwaGcrsCAABN7AJLBIZyvAIAAE37AksThnK9AgAATcEDSwSGcr4CAABN0ANLE4ZyvwIAAE2HBEsNhnLAAgAATZYESwSGcsECAABNawVLBIZywgIAAE16BUsThnLDAgAATTEGSw2GcsQCAABNQAZLBIZyxQIAAE0GB0sNhnLGAgAATRUHSwSGcscCAABN2wdLDYZyyAIAAE3qB0sEhnLJAgAATacISwiGcsoCAABNvwhLBIZyywIAAE18CUsHhnLMAgAATZQJSwSGcs0CAABNUQpLB4ZyzgIAAE1pCksEhnLPAgAATS8LSw2GctACAABNPgtLBIZy0QIAAE37C0sIhnLSAgAATRMMSwSGctMCAABN2QxLDoZy1AIAAE3pDEsGhnLVAgAATa4NSw2GctYCAABNvQ1LBoZy1wIAAE2RDksEhnLYAgAATaAOSxOGctkCAABNTQ9LB4Zy2gIAAE1lD0sGhnLbAgAATTkQSwaGctwCAABNSBBLE4Zy3QIAAGWGSwZOXXLeAgAAKEt1SwaGct8CAABLmUsOhnLgAgAATUoBSwaGcuECAABNbgFLDoZy4gIAAE0fAksGhnLjAgAATSYCSxKGcuQCAABN9AJLBoZy5QIAAE0aA0sMhnLmAgAATckDSwaGcucCAABN7QNLDoZy6AIAAE2eBEsGhnLpAgAATaUESxOGcuoCAABNcwVLBoZy6wIAAE2XBUsRhnLsAgAATUgGSwaGcu0CAABNTwZLE4Zy7gIAAE0dB0sGhnLvAgAATSQHSxOGcvACAABN8gdLBoZy8QIAAE35B0sThnLyAgAATbAISw2GcvMCAABNxwhLBoZy9AIAAE2FCUsLhnL1AgAATZwJSwaGcvYCAABNWgpLDYZy9wIAAE1xCksGhnL4AgAATUYLSwaGcvkCAABNTQtLE4Zy+gIAAE0HDEsKhnL7AgAATRsMSwaGcvwCAABN8QxLBoZy/QIAAE34DEsThnL+AgAATcUNSwaGcv8CAABNzA1LFIZyAAMAAE2ZDksGhnIBAwAATboOSw+GcgIDAABNVQ9LDoZyAwMAAE1tD0sGhnIEAwAATUEQSwaGcgUDAABNXBBLBIZyBgMAAGWGSwdOXXIHAwAAKEuvSwWGcggDAABNhAFLBYZyCQMAAE1AAksRhnIKAwAATS4DSwWGcgsDAABNAwRLBYZyDAMAAE3ABEsThnINAwAATa0FSwaGcg4DAABNbAZLEYZyDwMAAE0+B0sUhnIQAwAATRcISxCGchEDAABNzghLE4ZyEgMAAE2jCUsThnITAwAATXgKSxOGchQDAABNZAtLA4ZyFQMAAE0iDEsThnIWAwAATRMNSw2GchcDAABN5g1LDoZyGAMAAE3NDksGhnIZAwAATXQPSxOGchoDAABNYxBLDIZyGwMAAGWGSwhOXXIcAwAAKEu3Sw+Gch0DAABNjAFLEIZyHgMAAE1ZAksFhnIfAwAATTYDSw+GciADAABNCwRLEIZyIQMAAE3YBEsFhnIiAwAATbUFSw+GciMDAABNggZLBoZyJAMAAE1XB0sFhnIlAwAATSwISwaGciYDAABN6AhLA4ZyJwMAAE29CUsShnIoAwAATZUKSw6GcikDAABNagtLD4ZyKgMAAE05DEsDhnIrAwAATSUNSwaGciwDAABN+Q1LBoZyLQMAAE3VDksOhnIuAwAATY8PSw6Gci8DAABNdRBLBoZyMAMAAGWGSwlOXXIxAwAAKEvMSwaGcjIDAABNYQJLEIZyMwMAAE1NA0sEhnI0AwAATR4ESwWGcjUDAABN4ARLEIZyNgMAAE3MBUsEhnI3AwAATYoGSw+GcjgDAABNXwdLD4ZyOQMAAE00CEsQhnI6AwAATewISw6GcjsDAABN1glLBoZyPAMAAE2kCksDhnI9AwAATYALSwWGcj4DAABNQgxLDIZyPwMAAE0tDUsNhnJAAwAATQEOSw6GckEDAABNoQ9LBYZyQgMAAE19EEsNhnJDAwAAZYZLCk5dckQDAAAoTfkESwOGckUDAABNoQZLBoZyRgMAAE11B0sFhnJHAwAATU0ISwOGckgDAABNAQlLBYZySQMAAE3eCUsPhnJKAwAATasKSwaGcksDAABNiAtLEIZyTAMAAE1VDEsFhnJNAwAATTwNSwSGck4DAABNHQ5LBYZyTwMAAE2pD0sOhnJQAwAATZYQSweGclEDAABlhksLTl1yUgMAAChNCQlLFYZyUwMAAE2zCksQhnJUAwAATV0MSxCGclUDAABlhnWHdS4='))
	atomInfo = cPickle.loads(base64.b64decode('gAJ9cQEoVQdyZXNpZHVlcQJNK/xLF31xAyhLFE5dcQRLAEsThnEFYYZLFU5dcQZLE0sOhnEHYYZLFk5dcQhLIUsOhnEJYYZLGE5dcQpLR0sHhnELYYZLGU5dcQxLTksKhnENYYZLGk5dcQ5LWEsYhnEPYYZLG05dcRBLcEsOhnERYYZLHE5dcRJLfksKhnETYYZLHU5dcRRLiEsLhnEVYYZLHk5dcRZLk0sOhnEXYYZLH05dcRhLoUsMhnEZYYZLIE5dcRpLrUsYhnEbYYZLIU5dcRxLxUsUhnEdYYZLIk5dcR5L2UsKhnEfYYZLI05dcSBL40sQhnEhYYZLJE5dcSJL80sLhnEjYYZLJU5dcSRL/ksKhnElYYZLJk5dcSZNCAFLD4ZxJ2GGSydOXXEoTRcBSwqGcSlhhksoTl1xKk0hAUsPhnErYYZLKU5dcSxNMAFLDoZxLWGGSypOXXEuTT4BSxaGcS9hhksrTl1xME1UAUsQhnExYYZLLE5dcTJNZAFLGIZxM2GGSy1OXXE0TXwBSw+GcTVhhksuTl1xNk2LAUsRhnE3YYZLL05dcThNnAFLEYZxOWGGSzBOXXE6Ta0BSw6GcTthhksxTl1xPE27AUsRhnE9YYZLMk5dcT5NzAFLEIZxP2GGSzNOXXFATdwBSw+GcUFhhks0Tl1xQk3rAUsYhnFDYYZLNU5dcURNAwJLE4ZxRWGGSzZOXXFGTRYCSxSGcUdhhks3Tl1xSE0qAksLhnFJYYZLOE5dcUpNNQJLEIZxS2GGSzlOXXFMTUUCSweGcU1hhks6Tl1xTk1MAksQhnFPYYZLO05dcVBNXAJLC4ZxUWGGSzxOXXFSTWcCSxCGcVNhhks9Tl1xVE13AksThnFVYYZLPk5dcVZNigJLDoZxV2GGSz9OXXFYTZgCSxaGcVlhhktATl1xWk2uAksMhnFbYYZLQU5dcVxNugJLC4ZxXWGGS0JOXXFeTcUCSw6GcV9hhktDTl1xYE3TAksMhnFhYYZLRE5dcWJN3wJLDoZxY2GGS0VOXXFkTe0CSw6GcWVhhktGTl1xZk37AksRhnFnYYZLR05dcWhNDANLE4ZxaWGGS0hOXXFqTR8DSxiGcWthhktJTl1xbE03A0sThnFtYYZLSk5dcW5NSgNLEYZxb2GGS0tOXXFwTVsDSxOGcXFhhktMTl1xck1uA0sPhnFzYYZLTU5dcXRNfQNLB4ZxdWGGS05OXXF2TYQDSw6GcXdhhktPTl1xeE2SA0sWhnF5YYZLUE5dcXpNqANLD4Zxe2GGS1FOXXF8TbcDSw6GcX1hhktSTl1xfk3FA0sKhnF/YYZLU05dcYBNzwNLC4ZxgWGGS1ROXXGCTdoDSxiGcYNhhktVTl1xhE3yA0sKhnGFYYZLVk5dcYZN/ANLFoZxh2GGS1dOXXGITRIESw+GcYlhhktYTl1xik0hBEsVhnGLYYZLWU5dcYxNNgRLE4ZxjWGGS1pOXXGOTUkESxaGcY9hhktbTl1xkE1fBEsHhnGRYYZLXE5dcZJNZgRLE4Zxk2GGS11OXXGUTXkESwuGcZVhhkteTl1xlk2EBEsLhnGXYYZLX05dcZhNjwRLDoZxmWGGS2BOXXGaTZ0ESw+GcZthhkthTl1xnE2sBEsThnGdYYZLYk5dcZ5NvwRLEYZxn2GGS2NOXXGgTdAESwyGcaFhhktkTl1xok3cBEsPhnGjYYZLZU5dcaRN6wRLE4ZxpWGGS2ZOXXGmTf4ESxGGcadhhktnTl1xqE0PBUsVhnGpYYZLaE5dcapNJAVLDoZxq2GGS2lOXXGsTTIFSw6Gca1hhktqTl1xrk1ABUsWhnGvYYZLa05dcbBNVgVLE4ZxsWGGS2xOXXGyTWkFSxGGcbNhhkttTl1xtE16BUsLhnG1YYZLbk5dcbZNhQVLE4Zxt2GGS29OXXG4TZgFSxSGcblhhktwTl1xuk2sBUsThnG7YYZLcU5dcbxNvwVLB4ZxvWGGS3JOXXG+TcYFSwqGcb9hhktzTl1xwE3QBUsRhnHBYYZLdE5dccJN4QVLB4Zxw2GGS3VOXXHETegFSxSGccVhhkt2Tl1xxk38BUsUhnHHYYZLd05dcchNEAZLE4ZxyWGGS3hOXXHKTSMGSwyGccthhkt5Tl1xzE0vBksLhnHNYYZLek5dcc5NOgZLE4Zxz2GGS3tOXXHQTU0GSwqGcdFhhkt8Tl1x0k1XBksYhnHTYYZLfU5dcdRNbwZLC4Zx1WGGS35OXXHWTXoGSw6Gcddhhkt/Tl1x2E2IBksLhnHZYYZLgE5dcdpNkwZLCoZx22GGS4FOXXHcTZ0GSxGGcd1hhkuCTl1x3k2uBksThnHfYYZLg05dceBNwQZLEIZx4WGGS4ROXXHiTdEGSw6GceNhhkuFTl1x5E3fBksYhnHlYYZLhk5dceZN9wZLCoZx52GGS4dOXXHoTQEHSw6GcelhhkuITl1x6k0PB0sHhnHrYYZLiU5dcexNFgdLC4Zx7WGGS4pOXXHuTSEHSxOGce9hhkuLTl1x8E00B0sRhnHxYYZLjE5dcfJNRQdLE4Zx82GGS41OXXH0TVgHSwuGcfVhhkuOTl1x9k1jB0sHhnH3YYZLj05dcfhNagdLE4Zx+WGGS5BOXXH6TX0HSw6GcfthhkuRTl1x/E2LB0sPhnH9YYZLkk5dcf5NmgdLCoZx/2GGS5NOXXIAAQAATaQHSxSGcgEBAABhhkuUTl1yAgEAAE24B0sQhnIDAQAAYYZLlU5dcgQBAABNyAdLEYZyBQEAAGGGS5ZOXXIGAQAATdkHSwqGcgcBAABhhkuXTl1yCAEAAE3jB0sRhnIJAQAAYYZLmE5dcgoBAABN9AdLC4ZyCwEAAGGGS5lOXXIMAQAATf8HSxiGcg0BAABhhkuaTl1yDgEAAE0XCEsQhnIPAQAAYYZLm05dchABAABNJwhLD4ZyEQEAAGGGS5xOXXISAQAATTYISw+GchMBAABhhkudTl1yFAEAAE1FCEsThnIVAQAAYYZLnk5dchYBAABNWAhLCoZyFwEAAGGGS59OXXIYAQAATWIISw+GchkBAABhhkugTl1yGgEAAE1xCEsYhnIbAQAAYYZLoU5dchwBAABNiQhLE4ZyHQEAAGGGS6JOXXIeAQAATZwISwuGch8BAABhhkujTl1yIAEAAE2nCEsYhnIhAQAAYYZLpE5dciIBAABNvwhLDIZyIwEAAGGGS6VOXXIkAQAATcsISxSGciUBAABhhkumTl1yJgEAAE3fCEsOhnInAQAAYYZLp05dcigBAABN7QhLDoZyKQEAAGGGS6hOXXIqAQAATfsISweGcisBAABhhkupTl1yLAEAAE0CCUsOhnItAQAAYYZLqk5dci4BAABNEAlLC4ZyLwEAAGGGS6tOXXIwAQAATRsJSwuGcjEBAABhhkusTl1yMgEAAE0mCUsHhnIzAQAAYYZLrU5dcjQBAABNLQlLCoZyNQEAAGGGS65OXXI2AQAATTcJSwuGcjcBAABhhkuvTl1yOAEAAE1CCUsRhnI5AQAAYYZLsE5dcjoBAABNUwlLC4ZyOwEAAGGGS7FOXXI8AQAATV4JSw6Gcj0BAABhhkuyTl1yPgEAAE1sCUsHhnI/AQAAYYZLs05dckABAABNcwlLEIZyQQEAAGGGS7ROXXJCAQAATYMJSxOGckMBAABhhku1Tl1yRAEAAE2WCUsYhnJFAQAAYYZLtk5dckYBAABNrglLDIZyRwEAAGGGS7dOXXJIAQAATboJSxSGckkBAABhhku4Tl1ySgEAAE3OCUsLhnJLAQAAYYZLuU5dckwBAABN2QlLCoZyTQEAAGGGS7pOXXJOAQAATeMJSxOGck8BAABhhku7Tl1yUAEAAE32CUsThnJRAQAAYYZLvE5dclIBAABNCQpLEYZyUwEAAGGGS71OXXJUAQAATRoKSwuGclUBAABhhku+Tl1yVgEAAE0lCksOhnJXAQAAYYZLv05dclgBAABNMwpLB4ZyWQEAAGGGS8BOXXJaAQAATToKSwyGclsBAABhhkvBTl1yXAEAAE1GCksKhnJdAQAAYYZLwk5dcl4BAABNUApLEYZyXwEAAGGGS8NOXXJgAQAATWEKSxiGcmEBAABhhkvETl1yYgEAAE15CksPhnJjAQAAYYZLxU5dcmQBAABNiApLCoZyZQEAAGGGS8ZOXXJmAQAATZIKSxOGcmcBAABhhkvHTl1yaAEAAE2lCksThnJpAQAAYYZLyE5dcmoBAABNuApLEYZyawEAAGGGS8lOXXJsAQAATckKSxOGcm0BAABhhkvKTl1ybgEAAE3cCksOhnJvAQAAYYZLy05dcnABAABN6gpLE4ZycQEAAGGGS8xOXXJyAQAATf0KSwqGcnMBAABhhkvNTl1ydAEAAE0HC0sQhnJ1AQAAYYZLzk5dcnYBAABNFwtLEYZydwEAAGGGS89OXXJ4AQAATSgLSw+GcnkBAABhhkvQTl1yegEAAE03C0sPhnJ7AQAAYYZL0U5dcnwBAABNRgtLE4ZyfQEAAGGGS9JOXXJ+AQAATVkLSxOGcn8BAABhhkvTTl1ygAEAAE1sC0sLhnKBAQAAYYZL1E5dcoIBAABNdwtLE4ZygwEAAGGGS9VOXXKEAQAATYoLSxCGcoUBAABhhkvWTl1yhgEAAE2aC0sRhnKHAQAAYYZL105dcogBAABNqwtLD4ZyiQEAAGGGS9hOXXKKAQAATboLSwqGcosBAABhhkvZTl1yjAEAAE3EC0sLhnKNAQAAYYZL2k5dco4BAABNzwtLC4ZyjwEAAGGGS9tOXXKQAQAATdoLSweGcpEBAABhhkvcTl1ykgEAAE3hC0sRhnKTAQAAYYZL3U5dcpQBAABN8gtLB4ZylQEAAGGGS95OXXKWAQAATfkLSw6GcpcBAABhhkvfTl1ymAEAAE0HDEsHhnKZAQAAYYZL4E5dcpoBAABNDgxLCoZymwEAAGGGS+FOXXKcAQAATRgMSxOGcp0BAABhhkviTl1yngEAAE0rDEsKhnKfAQAAYYZL405dcqABAABNNQxLC4ZyoQEAAGGGS+ROXXKiAQAATUAMSxiGcqMBAABhhkvlTl1ypAEAAE1YDEsPhnKlAQAAYYZL5k5dcqYBAABNZwxLB4ZypwEAAGGGS+dOXXKoAQAATW4MSxiGcqkBAABhhkvoTl1yqgEAAE2GDEsMhnKrAQAAYYZL6U5dcqwBAABNkgxLE4ZyrQEAAGGGS+pOXXKuAQAATaUMSw6Gcq8BAABhhkvrTl1ysAEAAE2zDEsOhnKxAQAAYYZL7E5dcrIBAABNwQxLGIZyswEAAGGGS+1OXXK0AQAATdkMSweGcrUBAABhhkvuTl1ytgEAAE3gDEsKhnK3AQAAYYZL705dcrgBAABN6gxLGIZyuQEAAGGGS/BOXXK6AQAATQINSw6GcrsBAABhhkvxTl1yvAEAAE0QDUsKhnK9AQAAYYZL8k5dcr4BAABNGg1LC4ZyvwEAAGGGS/NOXXLAAQAATSUNSw6GcsEBAABhhkv0Tl1ywgEAAE0zDUsMhnLDAQAAYYZL9U5dcsQBAABNPw1LGIZyxQEAAGGGS/ZOXXLGAQAATVcNSxSGcscBAABhhkv3Tl1yyAEAAE1rDUsKhnLJAQAAYYZL+E5dcsoBAABNdQ1LEIZyywEAAGGGS/lOXXLMAQAATYUNSwuGcs0BAABhhkv6Tl1yzgEAAE2QDUsKhnLPAQAAYYZL+05dctABAABNmg1LD4Zy0QEAAGGGS/xOXXLSAQAATakNSwqGctMBAABhhkv9Tl1y1AEAAE2zDUsPhnLVAQAAYYZL/k5dctYBAABNwg1LDoZy1wEAAGGGS/9OXXLYAQAATdANSxaGctkBAABhhk0AAU5dctoBAABN5g1LEIZy2wEAAGGGTQEBTl1y3AEAAE32DUsYhnLdAQAAYYZNAgFOXXLeAQAATQ4OSw+Gct8BAABhhk0DAU5dcuABAABNHQ5LEYZy4QEAAGGGTQQBTl1y4gEAAE0uDksRhnLjAQAAYYZNBQFOXXLkAQAATT8OSw6GcuUBAABhhk0GAU5dcuYBAABNTQ5LEYZy5wEAAGGGTQcBTl1y6AEAAE1eDksQhnLpAQAAYYZNCAFOXXLqAQAATW4OSw+GcusBAABhhk0JAU5dcuwBAABNfQ5LGIZy7QEAAGGGTQoBTl1y7gEAAE2VDksThnLvAQAAYYZNCwFOXXLwAQAATagOSxSGcvEBAABhhk0MAU5dcvIBAABNvA5LC4Zy8wEAAGGGTQ0BTl1y9AEAAE3HDksQhnL1AQAAYYZNDgFOXXL2AQAATdcOSweGcvcBAABhhk0PAU5dcvgBAABN3g5LEIZy+QEAAGGGTRABTl1y+gEAAE3uDksLhnL7AQAAYYZNEQFOXXL8AQAATfkOSxCGcv0BAABhhk0SAU5dcv4BAABNCQ9LE4Zy/wEAAGGGTRMBTl1yAAIAAE0cD0sOhnIBAgAAYYZNFAFOXXICAgAATSoPSxaGcgMCAABhhk0VAU5dcgQCAABNQA9LDIZyBQIAAGGGTRYBTl1yBgIAAE1MD0sLhnIHAgAAYYZNFwFOXXIIAgAATVcPSw6GcgkCAABhhk0YAU5dcgoCAABNZQ9LDIZyCwIAAGGGTRkBTl1yDAIAAE1xD0sOhnINAgAAYYZNGgFOXXIOAgAATX8PSw6Gcg8CAABhhk0bAU5dchACAABNjQ9LEYZyEQIAAGGGTRwBTl1yEgIAAE2eD0sThnITAgAAYYZNHQFOXXIUAgAATbEPSxiGchUCAABhhk0eAU5dchYCAABNyQ9LE4ZyFwIAAGGGTR8BTl1yGAIAAE3cD0sRhnIZAgAAYYZNIAFOXXIaAgAATe0PSxOGchsCAABhhk0hAU5dchwCAABNABBLD4ZyHQIAAGGGTSIBTl1yHgIAAE0PEEsHhnIfAgAAYYZNIwFOXXIgAgAATRYQSw6GciECAABhhk0kAU5dciICAABNJBBLFoZyIwIAAGGGTSUBTl1yJAIAAE06EEsPhnIlAgAAYYZNJgFOXXImAgAATUkQSw6GcicCAABhhk0nAU5dcigCAABNVxBLCoZyKQIAAGGGTSgBTl1yKgIAAE1hEEsLhnIrAgAAYYZNKQFOXXIsAgAATWwQSxiGci0CAABhhk0qAU5dci4CAABNhBBLCoZyLwIAAGGGTSsBTl1yMAIAAE2OEEsWhnIxAgAAYYZNLAFOXXIyAgAATaQQSw+GcjMCAABhhk0tAU5dcjQCAABNsxBLFYZyNQIAAGGGTS4BTl1yNgIAAE3IEEsThnI3AgAAYYZNLwFOXXI4AgAATdsQSxaGcjkCAABhhk0wAU5dcjoCAABN8RBLB4ZyOwIAAGGGTTEBTl1yPAIAAE34EEsThnI9AgAAYYZNMgFOXXI+AgAATQsRSwuGcj8CAABhhk0zAU5dckACAABNFhFLC4ZyQQIAAGGGTTQBTl1yQgIAAE0hEUsOhnJDAgAAYYZNNQFOXXJEAgAATS8RSw+GckUCAABhhk02AU5dckYCAABNPhFLE4ZyRwIAAGGGTTcBTl1ySAIAAE1REUsRhnJJAgAAYYZNOAFOXXJKAgAATWIRSwyGcksCAABhhk05AU5dckwCAABNbhFLD4ZyTQIAAGGGTToBTl1yTgIAAE19EUsThnJPAgAAYYZNOwFOXXJQAgAATZARSxGGclECAABhhk08AU5dclICAABNoRFLFYZyUwIAAGGGTT0BTl1yVAIAAE22EUsOhnJVAgAAYYZNPgFOXXJWAgAATcQRSw6GclcCAABhhk0/AU5dclgCAABN0hFLFoZyWQIAAGGGTUABTl1yWgIAAE3oEUsThnJbAgAAYYZNQQFOXXJcAgAATfsRSxGGcl0CAABhhk1CAU5dcl4CAABNDBJLC4ZyXwIAAGGGTUMBTl1yYAIAAE0XEksThnJhAgAAYYZNRAFOXXJiAgAATSoSSxSGcmMCAABhhk1FAU5dcmQCAABNPhJLE4ZyZQIAAGGGTUYBTl1yZgIAAE1REksHhnJnAgAAYYZNRwFOXXJoAgAATVgSSwqGcmkCAABhhk1IAU5dcmoCAABNYhJLEYZyawIAAGGGTUkBTl1ybAIAAE1zEksHhnJtAgAAYYZNSgFOXXJuAgAATXoSSxSGcm8CAABhhk1LAU5dcnACAABNjhJLFIZycQIAAGGGTUwBTl1ycgIAAE2iEksThnJzAgAAYYZNTQFOXXJ0AgAATbUSSwyGcnUCAABhhk1OAU5dcnYCAABNwRJLC4ZydwIAAGGGTU8BTl1yeAIAAE3MEksThnJ5AgAAYYZNUAFOXXJ6AgAATd8SSwqGcnsCAABhhk1RAU5dcnwCAABN6RJLGIZyfQIAAGGGTVIBTl1yfgIAAE0BE0sLhnJ/AgAAYYZNUwFOXXKAAgAATQwTSw6GcoECAABhhk1UAU5dcoICAABNGhNLC4ZygwIAAGGGTVUBTl1yhAIAAE0lE0sKhnKFAgAAYYZNVgFOXXKGAgAATS8TSxGGcocCAABhhk1XAU5dcogCAABNQBNLE4ZyiQIAAGGGTVgBTl1yigIAAE1TE0sQhnKLAgAAYYZNWQFOXXKMAgAATWMTSw6Gco0CAABhhk1aAU5dco4CAABNcRNLGIZyjwIAAGGGTVsBTl1ykAIAAE2JE0sKhnKRAgAAYYZNXAFOXXKSAgAATZMTSw6GcpMCAABhhk1dAU5dcpQCAABNoRNLB4ZylQIAAGGGTV4BTl1ylgIAAE2oE0sLhnKXAgAAYYZNXwFOXXKYAgAATbMTSxOGcpkCAABhhk1gAU5dcpoCAABNxhNLEYZymwIAAGGGTWEBTl1ynAIAAE3XE0sThnKdAgAAYYZNYgFOXXKeAgAATeoTSwuGcp8CAABhhk1jAU5dcqACAABN9RNLB4ZyoQIAAGGGTWQBTl1yogIAAE38E0sThnKjAgAAYYZNZQFOXXKkAgAATQ8USw6GcqUCAABhhk1mAU5dcqYCAABNHRRLD4ZypwIAAGGGTWcBTl1yqAIAAE0sFEsKhnKpAgAAYYZNaAFOXXKqAgAATTYUSxSGcqsCAABhhk1pAU5dcqwCAABNShRLEIZyrQIAAGGGTWoBTl1yrgIAAE1aFEsRhnKvAgAAYYZNawFOXXKwAgAATWsUSwqGcrECAABhhk1sAU5dcrICAABNdRRLEYZyswIAAGGGTW0BTl1ytAIAAE2GFEsLhnK1AgAAYYZNbgFOXXK2AgAATZEUSxiGcrcCAABhhk1vAU5dcrgCAABNqRRLEIZyuQIAAGGGTXABTl1yugIAAE25FEsPhnK7AgAAYYZNcQFOXXK8AgAATcgUSw+Gcr0CAABhhk1yAU5dcr4CAABN1xRLE4ZyvwIAAGGGTXMBTl1ywAIAAE3qFEsKhnLBAgAAYYZNdAFOXXLCAgAATfQUSw+GcsMCAABhhk11AU5dcsQCAABNAxVLGIZyxQIAAGGGTXYBTl1yxgIAAE0bFUsThnLHAgAAYYZNdwFOXXLIAgAATS4VSwuGcskCAABhhk14AU5dcsoCAABNORVLGIZyywIAAGGGTXkBTl1yzAIAAE1RFUsMhnLNAgAAYYZNegFOXXLOAgAATV0VSxSGcs8CAABhhk17AU5dctACAABNcRVLDoZy0QIAAGGGTXwBTl1y0gIAAE1/FUsOhnLTAgAAYYZNfQFOXXLUAgAATY0VSweGctUCAABhhk1+AU5dctYCAABNlBVLDoZy1wIAAGGGTX8BTl1y2AIAAE2iFUsLhnLZAgAAYYZNgAFOXXLaAgAATa0VSwuGctsCAABhhk2BAU5dctwCAABNuBVLB4Zy3QIAAGGGTYIBTl1y3gIAAE2/FUsKhnLfAgAAYYZNgwFOXXLgAgAATckVSwuGcuECAABhhk2EAU5dcuICAABN1BVLEYZy4wIAAGGGTYUBTl1y5AIAAE3lFUsLhnLlAgAAYYZNhgFOXXLmAgAATfAVSw6GcucCAABhhk2HAU5dcugCAABN/hVLB4Zy6QIAAGGGTYgBTl1y6gIAAE0FFksQhnLrAgAAYYZNiQFOXXLsAgAATRUWSxOGcu0CAABhhk2KAU5dcu4CAABNKBZLGIZy7wIAAGGGTYsBTl1y8AIAAE1AFksMhnLxAgAAYYZNjAFOXXLyAgAATUwWSxSGcvMCAABhhk2NAU5dcvQCAABNYBZLC4Zy9QIAAGGGTY4BTl1y9gIAAE1rFksKhnL3AgAAYYZNjwFOXXL4AgAATXUWSxOGcvkCAABhhk2QAU5dcvoCAABNiBZLE4Zy+wIAAGGGTZEBTl1y/AIAAE2bFksRhnL9AgAAYYZNkgFOXXL+AgAATawWSwuGcv8CAABhhk2TAU5dcgADAABNtxZLDoZyAQMAAGGGTZQBTl1yAgMAAE3FFksHhnIDAwAAYYZNlQFOXXIEAwAATcwWSwyGcgUDAABhhk2WAU5dcgYDAABN2BZLCoZyBwMAAGGGTZcBTl1yCAMAAE3iFksRhnIJAwAAYYZNmAFOXXIKAwAATfMWSxiGcgsDAABhhk2ZAU5dcgwDAABNCxdLD4ZyDQMAAGGGTZoBTl1yDgMAAE0aF0sKhnIPAwAAYYZNmwFOXXIQAwAATSQXSxOGchEDAABhhk2cAU5dchIDAABNNxdLE4ZyEwMAAGGGTZ0BTl1yFAMAAE1KF0sRhnIVAwAAYYZNngFOXXIWAwAATVsXSxOGchcDAABhhk2fAU5dchgDAABNbhdLDoZyGQMAAGGGTaABTl1yGgMAAE18F0sThnIbAwAAYYZNoQFOXXIcAwAATY8XSwqGch0DAABhhk2iAU5dch4DAABNmRdLEIZyHwMAAGGGTaMBTl1yIAMAAE2pF0sRhnIhAwAAYYZNpAFOXXIiAwAATboXSw+GciMDAABhhk2lAU5dciQDAABNyRdLD4ZyJQMAAGGGTaYBTl1yJgMAAE3YF0sThnInAwAAYYZNpwFOXXIoAwAATesXSxOGcikDAABhhk2oAU5dcioDAABN/hdLC4ZyKwMAAGGGTakBTl1yLAMAAE0JGEsThnItAwAAYYZNqgFOXXIuAwAATRwYSxCGci8DAABhhk2rAU5dcjADAABNLBhLEYZyMQMAAGGGTawBTl1yMgMAAE09GEsPhnIzAwAAYYZNrQFOXXI0AwAATUwYSwqGcjUDAABhhk2uAU5dcjYDAABNVhhLC4ZyNwMAAGGGTa8BTl1yOAMAAE1hGEsLhnI5AwAAYYZNsAFOXXI6AwAATWwYSweGcjsDAABhhk2xAU5dcjwDAABNcxhLEYZyPQMAAGGGTbIBTl1yPgMAAE2EGEsHhnI/AwAAYYZNswFOXXJAAwAATYsYSw6GckEDAABhhk20AU5dckIDAABNmRhLB4ZyQwMAAGGGTbUBTl1yRAMAAE2gGEsKhnJFAwAAYYZNtgFOXXJGAwAATaoYSxOGckcDAABhhk23AU5dckgDAABNvRhLCoZySQMAAGGGTbgBTl1ySgMAAE3HGEsLhnJLAwAAYYZNuQFOXXJMAwAATdIYSxiGck0DAABhhk26AU5dck4DAABN6hhLD4ZyTwMAAGGGTbsBTl1yUAMAAE35GEsHhnJRAwAAYYZNvAFOXXJSAwAATQAZSxiGclMDAABhhk29AU5dclQDAABNGBlLDIZyVQMAAGGGTb4BTl1yVgMAAE0kGUsThnJXAwAAYYZNvwFOXXJYAwAATTcZSw6GclkDAABhhk3AAU5dcloDAABNRRlLDoZyWwMAAGGGTcEBTl1yXAMAAE1TGUsYhnJdAwAAYYZNwgFOXXJeAwAATWsZSweGcl8DAABhhk3DAU5dcmADAABNchlLCoZyYQMAAGGGTcQBTl1yYgMAAE18GUsYhnJjAwAAYYZNxQFOXXJkAwAATZQZSw6GcmUDAABhhk3GAU5dcmYDAABNohlLCoZyZwMAAGGGTccBTl1yaAMAAE2sGUsLhnJpAwAAYYZNyAFOXXJqAwAATbcZSw6GcmsDAABhhk3JAU5dcmwDAABNxRlLDIZybQMAAGGGTcoBTl1ybgMAAE3RGUsYhnJvAwAAYYZNywFOXXJwAwAATekZSxSGcnEDAABhhk3MAU5dcnIDAABN/RlLCoZycwMAAGGGTc0BTl1ydAMAAE0HGksQhnJ1AwAAYYZNzgFOXXJ2AwAATRcaSwuGcncDAABhhk3PAU5dcngDAABNIhpLCoZyeQMAAGGGTdABTl1yegMAAE0sGksPhnJ7AwAAYYZN0QFOXXJ8AwAATTsaSwqGcn0DAABhhk3SAU5dcn4DAABNRRpLD4ZyfwMAAGGGTdMBTl1ygAMAAE1UGksOhnKBAwAAYYZN1AFOXXKCAwAATWIaSxaGcoMDAABhhk3VAU5dcoQDAABNeBpLEIZyhQMAAGGGTdYBTl1yhgMAAE2IGksYhnKHAwAAYYZN1wFOXXKIAwAATaAaSw+GcokDAABhhk3YAU5dcooDAABNrxpLEYZyiwMAAGGGTdkBTl1yjAMAAE3AGksRhnKNAwAAYYZN2gFOXXKOAwAATdEaSw6Gco8DAABhhk3bAU5dcpADAABN3xpLEYZykQMAAGGGTdwBTl1ykgMAAE3wGksQhnKTAwAAYYZN3QFOXXKUAwAATQAbSw+GcpUDAABhhk3eAU5dcpYDAABNDxtLGIZylwMAAGGGTd8BTl1ymAMAAE0nG0sThnKZAwAAYYZN4AFOXXKaAwAATTobSxSGcpsDAABhhk3hAU5dcpwDAABNThtLC4ZynQMAAGGGTeIBTl1yngMAAE1ZG0sQhnKfAwAAYYZN4wFOXXKgAwAATWkbSweGcqEDAABhhk3kAU5dcqIDAABNcBtLEIZyowMAAGGGTeUBTl1ypAMAAE2AG0sLhnKlAwAAYYZN5gFOXXKmAwAATYsbSxCGcqcDAABhhk3nAU5dcqgDAABNmxtLE4ZyqQMAAGGGTegBTl1yqgMAAE2uG0sOhnKrAwAAYYZN6QFOXXKsAwAATbwbSxaGcq0DAABhhk3qAU5dcq4DAABN0htLDIZyrwMAAGGGTesBTl1ysAMAAE3eG0sLhnKxAwAAYYZN7AFOXXKyAwAATekbSw6GcrMDAABhhk3tAU5dcrQDAABN9xtLDIZytQMAAGGGTe4BTl1ytgMAAE0DHEsOhnK3AwAAYYZN7wFOXXK4AwAATREcSw6GcrkDAABhhk3wAU5dcroDAABNHxxLEYZyuwMAAGGGTfEBTl1yvAMAAE0wHEsThnK9AwAAYYZN8gFOXXK+AwAATUMcSxiGcr8DAABhhk3zAU5dcsADAABNWxxLE4ZywQMAAGGGTfQBTl1ywgMAAE1uHEsRhnLDAwAAYYZN9QFOXXLEAwAATX8cSxOGcsUDAABhhk32AU5dcsYDAABNkhxLD4ZyxwMAAGGGTfcBTl1yyAMAAE2hHEsHhnLJAwAAYYZN+AFOXXLKAwAATagcSw6GcssDAABhhk35AU5dcswDAABNthxLFoZyzQMAAGGGTfoBTl1yzgMAAE3MHEsPhnLPAwAAYYZN+wFOXXLQAwAATdscSw6GctEDAABhhk38AU5dctIDAABN6RxLCoZy0wMAAGGGTf0BTl1y1AMAAE3zHEsLhnLVAwAAYYZN/gFOXXLWAwAATf4cSxiGctcDAABhhk3/AU5dctgDAABNFh1LCoZy2QMAAGGGTQACTl1y2gMAAE0gHUsWhnLbAwAAYYZNAQJOXXLcAwAATTYdSw+Gct0DAABhhk0CAk5dct4DAABNRR1LFYZy3wMAAGGGTQMCTl1y4AMAAE1aHUsThnLhAwAAYYZNBAJOXXLiAwAATW0dSxaGcuMDAABhhk0FAk5dcuQDAABNgx1LB4Zy5QMAAGGGTQYCTl1y5gMAAE2KHUsThnLnAwAAYYZNBwJOXXLoAwAATZ0dSwuGcukDAABhhk0IAk5dcuoDAABNqB1LC4Zy6wMAAGGGTQkCTl1y7AMAAE2zHUsOhnLtAwAAYYZNCgJOXXLuAwAATcEdSw+Gcu8DAABhhk0LAk5dcvADAABN0B1LE4Zy8QMAAGGGTQwCTl1y8gMAAE3jHUsRhnLzAwAAYYZNDQJOXXL0AwAATfQdSwyGcvUDAABhhk0OAk5dcvYDAABNAB5LD4Zy9wMAAGGGTQ8CTl1y+AMAAE0PHksThnL5AwAAYYZNEAJOXXL6AwAATSIeSxGGcvsDAABhhk0RAk5dcvwDAABNMx5LFYZy/QMAAGGGTRICTl1y/gMAAE1IHksOhnL/AwAAYYZNEwJOXXIABAAATVYeSw6GcgEEAABhhk0UAk5dcgIEAABNZB5LFoZyAwQAAGGGTRUCTl1yBAQAAE16HksThnIFBAAAYYZNFgJOXXIGBAAATY0eSxGGcgcEAABhhk0XAk5dcggEAABNnh5LC4ZyCQQAAGGGTRgCTl1yCgQAAE2pHksThnILBAAAYYZNGQJOXXIMBAAATbweSxSGcg0EAABhhk0aAk5dcg4EAABN0B5LE4ZyDwQAAGGGTRsCTl1yEAQAAE3jHksHhnIRBAAAYYZNHAJOXXISBAAATeoeSwqGchMEAABhhk0dAk5dchQEAABN9B5LEYZyFQQAAGGGTR4CTl1yFgQAAE0FH0sHhnIXBAAAYYZNHwJOXXIYBAAATQwfSxSGchkEAABhhk0gAk5dchoEAABNIB9LFIZyGwQAAGGGTSECTl1yHAQAAE00H0sThnIdBAAAYYZNIgJOXXIeBAAATUcfSwyGch8EAABhhk0jAk5dciAEAABNUx9LC4ZyIQQAAGGGTSQCTl1yIgQAAE1eH0sThnIjBAAAYYZNJQJOXXIkBAAATXEfSwqGciUEAABhhk0mAk5dciYEAABNex9LGIZyJwQAAGGGTScCTl1yKAQAAE2TH0sLhnIpBAAAYYZNKAJOXXIqBAAATZ4fSw6GcisEAABhhk0pAk5dciwEAABNrB9LC4ZyLQQAAGGGTSoCTl1yLgQAAE23H0sKhnIvBAAAYYZNKwJOXXIwBAAATcEfSxGGcjEEAABhhk0sAk5dcjIEAABN0h9LE4ZyMwQAAGGGTS0CTl1yNAQAAE3lH0sQhnI1BAAAYYZNLgJOXXI2BAAATfUfSw6GcjcEAABhhk0vAk5dcjgEAABNAyBLGIZyOQQAAGGGTTACTl1yOgQAAE0bIEsKhnI7BAAAYYZNMQJOXXI8BAAATSUgSw6Gcj0EAABhhk0yAk5dcj4EAABNMyBLB4ZyPwQAAGGGTTMCTl1yQAQAAE06IEsLhnJBBAAAYYZNNAJOXXJCBAAATUUgSxOGckMEAABhhk01Ak5dckQEAABNWCBLEYZyRQQAAGGGTTYCTl1yRgQAAE1pIEsThnJHBAAAYYZNNwJOXXJIBAAATXwgSwuGckkEAABhhk04Ak5dckoEAABNhyBLB4ZySwQAAGGGTTkCTl1yTAQAAE2OIEsThnJNBAAAYYZNOgJOXXJOBAAATaEgSw6Gck8EAABhhk07Ak5dclAEAABNryBLD4ZyUQQAAGGGTTwCTl1yUgQAAE2+IEsKhnJTBAAAYYZNPQJOXXJUBAAATcggSxSGclUEAABhhk0+Ak5dclYEAABN3CBLEIZyVwQAAGGGTT8CTl1yWAQAAE3sIEsRhnJZBAAAYYZNQAJOXXJaBAAATf0gSwqGclsEAABhhk1BAk5dclwEAABNByFLEYZyXQQAAGGGTUICTl1yXgQAAE0YIUsLhnJfBAAAYYZNQwJOXXJgBAAATSMhSxiGcmEEAABhhk1EAk5dcmIEAABNOyFLEIZyYwQAAGGGTUUCTl1yZAQAAE1LIUsPhnJlBAAAYYZNRgJOXXJmBAAATVohSw+GcmcEAABhhk1HAk5dcmgEAABNaSFLE4ZyaQQAAGGGTUgCTl1yagQAAE18IUsKhnJrBAAAYYZNSQJOXXJsBAAATYYhSw+Gcm0EAABhhk1KAk5dcm4EAABNlSFLGIZybwQAAGGGTUsCTl1ycAQAAE2tIUsThnJxBAAAYYZNTAJOXXJyBAAATcAhSwuGcnMEAABhhk1NAk5dcnQEAABNyyFLGIZydQQAAGGGTU4CTl1ydgQAAE3jIUsMhnJ3BAAAYYZNTwJOXXJ4BAAATe8hSxSGcnkEAABhhk1QAk5dcnoEAABNAyJLDoZyewQAAGGGTVECTl1yfAQAAE0RIksOhnJ9BAAAYYZNUgJOXXJ+BAAATR8iSweGcn8EAABhhk1TAk5dcoAEAABNJiJLDoZygQQAAGGGTVQCTl1yggQAAE00IksLhnKDBAAAYYZNVQJOXXKEBAAATT8iSwuGcoUEAABhhk1WAk5dcoYEAABNSiJLB4ZyhwQAAGGGTVcCTl1yiAQAAE1RIksKhnKJBAAAYYZNWAJOXXKKBAAATVsiSwuGcosEAABhhk1ZAk5dcowEAABNZiJLEYZyjQQAAGGGTVoCTl1yjgQAAE13IksLhnKPBAAAYYZNWwJOXXKQBAAATYIiSw6GcpEEAABhhk1cAk5dcpIEAABNkCJLB4ZykwQAAGGGTV0CTl1ylAQAAE2XIksQhnKVBAAAYYZNXgJOXXKWBAAATaciSxOGcpcEAABhhk1fAk5dcpgEAABNuiJLGIZymQQAAGGGTWACTl1ymgQAAE3SIksMhnKbBAAAYYZNYQJOXXKcBAAATd4iSxSGcp0EAABhhk1iAk5dcp4EAABN8iJLC4ZynwQAAGGGTWMCTl1yoAQAAE39IksKhnKhBAAAYYZNZAJOXXKiBAAATQcjSxOGcqMEAABhhk1lAk5dcqQEAABNGiNLE4ZypQQAAGGGTWYCTl1ypgQAAE0tI0sRhnKnBAAAYYZNZwJOXXKoBAAATT4jSwuGcqkEAABhhk1oAk5dcqoEAABNSSNLDoZyqwQAAGGGTWkCTl1yrAQAAE1XI0sHhnKtBAAAYYZNagJOXXKuBAAATV4jSwyGcq8EAABhhk1rAk5dcrAEAABNaiNLCoZysQQAAGGGTWwCTl1ysgQAAE10I0sRhnKzBAAAYYZNbQJOXXK0BAAATYUjSxiGcrUEAABhhk1uAk5dcrYEAABNnSNLD4ZytwQAAGGGTW8CTl1yuAQAAE2sI0sKhnK5BAAAYYZNcAJOXXK6BAAATbYjSxOGcrsEAABhhk1xAk5dcrwEAABNySNLE4ZyvQQAAGGGTXICTl1yvgQAAE3cI0sRhnK/BAAAYYZNcwJOXXLABAAATe0jSxOGcsEEAABhhk10Ak5dcsIEAABNACRLDoZywwQAAGGGTXUCTl1yxAQAAE0OJEsThnLFBAAAYYZNdgJOXXLGBAAATSEkSwqGcscEAABhhk13Ak5dcsgEAABNKyRLEIZyyQQAAGGGTXgCTl1yygQAAE07JEsRhnLLBAAAYYZNeQJOXXLMBAAATUwkSw+Gcs0EAABhhk16Ak5dcs4EAABNWyRLD4ZyzwQAAGGGTXsCTl1y0AQAAE1qJEsThnLRBAAAYYZNfAJOXXLSBAAATX0kSxOGctMEAABhhk19Ak5dctQEAABNkCRLC4Zy1QQAAGGGTX4CTl1y1gQAAE2bJEsThnLXBAAAYYZNfwJOXXLYBAAATa4kSxCGctkEAABhhk2AAk5dctoEAABNviRLEYZy2wQAAGGGTYECTl1y3AQAAE3PJEsPhnLdBAAAYYZNggJOXXLeBAAATd4kSwqGct8EAABhhk2DAk5dcuAEAABN6CRLC4Zy4QQAAGGGTYQCTl1y4gQAAE3zJEsLhnLjBAAAYYZNhQJOXXLkBAAATf4kSweGcuUEAABhhk2GAk5dcuYEAABNBSVLEYZy5wQAAGGGTYcCTl1y6AQAAE0WJUsHhnLpBAAAYYZNiAJOXXLqBAAATR0lSw6GcusEAABhhk2JAk5dcuwEAABNKyVLB4Zy7QQAAGGGTYoCTl1y7gQAAE0yJUsKhnLvBAAAYYZNiwJOXXLwBAAATTwlSxOGcvEEAABhhk2MAk5dcvIEAABNTyVLCoZy8wQAAGGGTY0CTl1y9AQAAE1ZJUsLhnL1BAAAYYZNjgJOXXL2BAAATWQlSxiGcvcEAABhhk2PAk5dcvgEAABNfCVLD4Zy+QQAAGGGTZACTl1y+gQAAE2LJUsHhnL7BAAAYYZNkQJOXXL8BAAATZIlSxiGcv0EAABhhk2SAk5dcv4EAABNqiVLDIZy/wQAAGGGTZMCTl1yAAUAAE22JUsThnIBBQAAYYZNlAJOXXICBQAATcklSw6GcgMFAABhhk2VAk5dcgQFAABN1yVLDoZyBQUAAGGGTZYCTl1yBgUAAE3lJUsYhnIHBQAAYYZNlwJOXXIIBQAATf0lSweGcgkFAABhhk2YAk5dcgoFAABNBCZLCoZyCwUAAGGGTZkCTl1yDAUAAE0OJksYhnINBQAAYYZNmgJOXXIOBQAATSYmSw6Gcg8FAABhhk2bAk5dchAFAABNNCZLCoZyEQUAAGGGTZwCTl1yEgUAAE0+JksLhnITBQAAYYZNnQJOXXIUBQAATUkmSw6GchUFAABhhk2eAk5dchYFAABNVyZLDIZyFwUAAGGGTZ8CTl1yGAUAAE1jJksYhnIZBQAAYYZNoAJOXXIaBQAATXsmSxSGchsFAABhhk2hAk5dchwFAABNjyZLCoZyHQUAAGGGTaICTl1yHgUAAE2ZJksQhnIfBQAAYYZNowJOXXIgBQAATakmSwuGciEFAABhhk2kAk5dciIFAABNtCZLCoZyIwUAAGGGTaUCTl1yJAUAAE2+JksPhnIlBQAAYYZNpgJOXXImBQAATc0mSwqGcicFAABhhk2nAk5dcigFAABN1yZLD4ZyKQUAAGGGTagCTl1yKgUAAE3mJksOhnIrBQAAYYZNqQJOXXIsBQAATfQmSxaGci0FAABhhk2qAk5dci4FAABNCidLEIZyLwUAAGGGTasCTl1yMAUAAE0aJ0sYhnIxBQAAYYZNrAJOXXIyBQAATTInSw+GcjMFAABhhk2tAk5dcjQFAABNQSdLEYZyNQUAAGGGTa4CTl1yNgUAAE1SJ0sRhnI3BQAAYYZNrwJOXXI4BQAATWMnSw6GcjkFAABhhk2wAk5dcjoFAABNcSdLEYZyOwUAAGGGTbECTl1yPAUAAE2CJ0sQhnI9BQAAYYZNsgJOXXI+BQAATZInSw+Gcj8FAABhhk2zAk5dckAFAABNoSdLGIZyQQUAAGGGTbQCTl1yQgUAAE25J0sThnJDBQAAYYZNtQJOXXJEBQAATcwnSxSGckUFAABhhk22Ak5dckYFAABN4CdLC4ZyRwUAAGGGTbcCTl1ySAUAAE3rJ0sQhnJJBQAAYYZNuAJOXXJKBQAATfsnSweGcksFAABhhk25Ak5dckwFAABNAihLEIZyTQUAAGGGTboCTl1yTgUAAE0SKEsLhnJPBQAAYYZNuwJOXXJQBQAATR0oSxCGclEFAABhhk28Ak5dclIFAABNLShLE4ZyUwUAAGGGTb0CTl1yVAUAAE1AKEsOhnJVBQAAYYZNvgJOXXJWBQAATU4oSxaGclcFAABhhk2/Ak5dclgFAABNZChLDIZyWQUAAGGGTcACTl1yWgUAAE1wKEsLhnJbBQAAYYZNwQJOXXJcBQAATXsoSw6Gcl0FAABhhk3CAk5dcl4FAABNiShLDIZyXwUAAGGGTcMCTl1yYAUAAE2VKEsOhnJhBQAAYYZNxAJOXXJiBQAATaMoSw6GcmMFAABhhk3FAk5dcmQFAABNsShLEYZyZQUAAGGGTcYCTl1yZgUAAE3CKEsThnJnBQAAYYZNxwJOXXJoBQAATdUoSxiGcmkFAABhhk3IAk5dcmoFAABN7ShLE4ZyawUAAGGGTckCTl1ybAUAAE0AKUsRhnJtBQAAYYZNygJOXXJuBQAATREpSxOGcm8FAABhhk3LAk5dcnAFAABNJClLD4ZycQUAAGGGTcwCTl1ycgUAAE0zKUsHhnJzBQAAYYZNzQJOXXJ0BQAATTopSw6GcnUFAABhhk3OAk5dcnYFAABNSClLFoZydwUAAGGGTc8CTl1yeAUAAE1eKUsPhnJ5BQAAYYZN0AJOXXJ6BQAATW0pSw6GcnsFAABhhk3RAk5dcnwFAABNeylLCoZyfQUAAGGGTdICTl1yfgUAAE2FKUsLhnJ/BQAAYYZN0wJOXXKABQAATZApSxiGcoEFAABhhk3UAk5dcoIFAABNqClLCoZygwUAAGGGTdUCTl1yhAUAAE2yKUsWhnKFBQAAYYZN1gJOXXKGBQAATcgpSw+GcocFAABhhk3XAk5dcogFAABN1ylLFYZyiQUAAGGGTdgCTl1yigUAAE3sKUsThnKLBQAAYYZN2QJOXXKMBQAATf8pSxaGco0FAABhhk3aAk5dco4FAABNFSpLB4ZyjwUAAGGGTdsCTl1ykAUAAE0cKksThnKRBQAAYYZN3AJOXXKSBQAATS8qSwuGcpMFAABhhk3dAk5dcpQFAABNOipLC4ZylQUAAGGGTd4CTl1ylgUAAE1FKksOhnKXBQAAYYZN3wJOXXKYBQAATVMqSw+GcpkFAABhhk3gAk5dcpoFAABNYipLE4ZymwUAAGGGTeECTl1ynAUAAE11KksRhnKdBQAAYYZN4gJOXXKeBQAATYYqSwyGcp8FAABhhk3jAk5dcqAFAABNkipLD4ZyoQUAAGGGTeQCTl1yogUAAE2hKksThnKjBQAAYYZN5QJOXXKkBQAATbQqSxGGcqUFAABhhk3mAk5dcqYFAABNxSpLFYZypwUAAGGGTecCTl1yqAUAAE3aKksOhnKpBQAAYYZN6AJOXXKqBQAATegqSw6GcqsFAABhhk3pAk5dcqwFAABN9ipLFoZyrQUAAGGGTeoCTl1yrgUAAE0MK0sThnKvBQAAYYZN6wJOXXKwBQAATR8rSxGGcrEFAABhhk3sAk5dcrIFAABNMCtLC4ZyswUAAGGGTe0CTl1ytAUAAE07K0sThnK1BQAAYYZN7gJOXXK2BQAATU4rSxSGcrcFAABhhk3vAk5dcrgFAABNYitLE4ZyuQUAAGGGTfACTl1yugUAAE11K0sHhnK7BQAAYYZN8QJOXXK8BQAATXwrSwqGcr0FAABhhk3yAk5dcr4FAABNhitLEYZyvwUAAGGGTfMCTl1ywAUAAE2XK0sHhnLBBQAAYYZN9AJOXXLCBQAATZ4rSxSGcsMFAABhhk31Ak5dcsQFAABNsitLFIZyxQUAAGGGTfYCTl1yxgUAAE3GK0sThnLHBQAAYYZN9wJOXXLIBQAATdkrSwyGcskFAABhhk34Ak5dcsoFAABN5StLC4ZyywUAAGGGTfkCTl1yzAUAAE3wK0sThnLNBQAAYYZN+gJOXXLOBQAATQMsSwqGcs8FAABhhk37Ak5dctAFAABNDSxLGIZy0QUAAGGGTfwCTl1y0gUAAE0lLEsLhnLTBQAAYYZN/QJOXXLUBQAATTAsSw6GctUFAABhhk3+Ak5dctYFAABNPixLC4Zy1wUAAGGGTf8CTl1y2AUAAE1JLEsKhnLZBQAAYYZNAANOXXLaBQAATVMsSxGGctsFAABhhk0BA05dctwFAABNZCxLE4Zy3QUAAGGGTQIDTl1y3gUAAE13LEsQhnLfBQAAYYZNAwNOXXLgBQAATYcsSw6GcuEFAABhhk0EA05dcuIFAABNlSxLGIZy4wUAAGGGTQUDTl1y5AUAAE2tLEsKhnLlBQAAYYZNBgNOXXLmBQAATbcsSw6GcucFAABhhk0HA05dcugFAABNxSxLB4Zy6QUAAGGGTQgDTl1y6gUAAE3MLEsLhnLrBQAAYYZNCQNOXXLsBQAATdcsSxOGcu0FAABhhk0KA05dcu4FAABN6ixLEYZy7wUAAGGGTQsDTl1y8AUAAE37LEsThnLxBQAAYYZNDANOXXLyBQAATQ4tSwuGcvMFAABhhk0NA05dcvQFAABNGS1LB4Zy9QUAAGGGTQ4DTl1y9gUAAE0gLUsThnL3BQAAYYZNDwNOXXL4BQAATTMtSw6GcvkFAABhhk0QA05dcvoFAABNQS1LD4Zy+wUAAGGGTREDTl1y/AUAAE1QLUsKhnL9BQAAYYZNEgNOXXL+BQAATVotSxSGcv8FAABhhk0TA05dcgAGAABNbi1LEIZyAQYAAGGGTRQDTl1yAgYAAE1+LUsRhnIDBgAAYYZNFQNOXXIEBgAATY8tSwqGcgUGAABhhk0WA05dcgYGAABNmS1LEYZyBwYAAGGGTRcDTl1yCAYAAE2qLUsLhnIJBgAAYYZNGANOXXIKBgAATbUtSxiGcgsGAABhhk0ZA05dcgwGAABNzS1LEIZyDQYAAGGGTRoDTl1yDgYAAE3dLUsPhnIPBgAAYYZNGwNOXXIQBgAATewtSw+GchEGAABhhk0cA05dchIGAABN+y1LE4ZyEwYAAGGGTR0DTl1yFAYAAE0OLksKhnIVBgAAYYZNHgNOXXIWBgAATRguSw+GchcGAABhhk0fA05dchgGAABNJy5LGIZyGQYAAGGGTSADTl1yGgYAAE0/LksThnIbBgAAYYZNIQNOXXIcBgAATVIuSwuGch0GAABhhk0iA05dch4GAABNXS5LGIZyHwYAAGGGTSMDTl1yIAYAAE11LksMhnIhBgAAYYZNJANOXXIiBgAATYEuSxSGciMGAABhhk0lA05dciQGAABNlS5LDoZyJQYAAGGGTSYDTl1yJgYAAE2jLksOhnInBgAAYYZNJwNOXXIoBgAATbEuSweGcikGAABhhk0oA05dcioGAABNuC5LDoZyKwYAAGGGTSkDTl1yLAYAAE3GLksLhnItBgAAYYZNKgNOXXIuBgAATdEuSwuGci8GAABhhk0rA05dcjAGAABN3C5LB4ZyMQYAAGGGTSwDTl1yMgYAAE3jLksKhnIzBgAAYYZNLQNOXXI0BgAATe0uSwuGcjUGAABhhk0uA05dcjYGAABN+C5LEYZyNwYAAGGGTS8DTl1yOAYAAE0JL0sLhnI5BgAAYYZNMANOXXI6BgAATRQvSw6GcjsGAABhhk0xA05dcjwGAABNIi9LB4ZyPQYAAGGGTTIDTl1yPgYAAE0pL0sQhnI/BgAAYYZNMwNOXXJABgAATTkvSxOGckEGAABhhk00A05dckIGAABNTC9LGIZyQwYAAGGGTTUDTl1yRAYAAE1kL0sMhnJFBgAAYYZNNgNOXXJGBgAATXAvSxSGckcGAABhhk03A05dckgGAABNhC9LC4ZySQYAAGGGTTgDTl1ySgYAAE2PL0sKhnJLBgAAYYZNOQNOXXJMBgAATZkvSxOGck0GAABhhk06A05dck4GAABNrC9LE4ZyTwYAAGGGTTsDTl1yUAYAAE2/L0sRhnJRBgAAYYZNPANOXXJSBgAATdAvSwuGclMGAABhhk09A05dclQGAABN2y9LDoZyVQYAAGGGTT4DTl1yVgYAAE3pL0sHhnJXBgAAYYZNPwNOXXJYBgAATfAvSwyGclkGAABhhk1AA05dcloGAABN/C9LCoZyWwYAAGGGTUEDTl1yXAYAAE0GMEsRhnJdBgAAYYZNQgNOXXJeBgAATRcwSxiGcl8GAABhhk1DA05dcmAGAABNLzBLD4ZyYQYAAGGGTUQDTl1yYgYAAE0+MEsKhnJjBgAAYYZNRQNOXXJkBgAATUgwSxOGcmUGAABhhk1GA05dcmYGAABNWzBLE4ZyZwYAAGGGTUcDTl1yaAYAAE1uMEsRhnJpBgAAYYZNSANOXXJqBgAATX8wSxOGcmsGAABhhk1JA05dcmwGAABNkjBLDoZybQYAAGGGTUoDTl1ybgYAAE2gMEsThnJvBgAAYYZNSwNOXXJwBgAATbMwSwqGcnEGAABhhk1MA05dcnIGAABNvTBLEIZycwYAAGGGTU0DTl1ydAYAAE3NMEsRhnJ1BgAAYYZNTgNOXXJ2BgAATd4wSw+GcncGAABhhk1PA05dcngGAABN7TBLD4ZyeQYAAGGGTVADTl1yegYAAE38MEsThnJ7BgAAYYZNUQNOXXJ8BgAATQ8xSxOGcn0GAABhhk1SA05dcn4GAABNIjFLC4ZyfwYAAGGGTVMDTl1ygAYAAE0tMUsThnKBBgAAYYZNVANOXXKCBgAATUAxSxCGcoMGAABhhk1VA05dcoQGAABNUDFLEYZyhQYAAGGGTVYDTl1yhgYAAE1hMUsPhnKHBgAAYYZNVwNOXXKIBgAATXAxSwqGcokGAABhhk1YA05dcooGAABNejFLC4ZyiwYAAGGGTVkDTl1yjAYAAE2FMUsLhnKNBgAAYYZNWgNOXXKOBgAATZAxSweGco8GAABhhk1bA05dcpAGAABNlzFLEYZykQYAAGGGTVwDTl1ykgYAAE2oMUsHhnKTBgAAYYZNXQNOXXKUBgAATa8xSw6GcpUGAABhhk1eA05dcpYGAABNvTFLB4ZylwYAAGGGTV8DTl1ymAYAAE3EMUsKhnKZBgAAYYZNYANOXXKaBgAATc4xSxOGcpsGAABhhk1hA05dcpwGAABN4TFLCoZynQYAAGGGTWIDTl1yngYAAE3rMUsLhnKfBgAAYYZNYwNOXXKgBgAATfYxSxiGcqEGAABhhk1kA05dcqIGAABNDjJLD4ZyowYAAGGGTWUDTl1ypAYAAE0dMksHhnKlBgAAYYZNZgNOXXKmBgAATSQySxiGcqcGAABhhk1nA05dcqgGAABNPDJLDIZyqQYAAGGGTWgDTl1yqgYAAE1IMksThnKrBgAAYYZNaQNOXXKsBgAATVsySw6Gcq0GAABhhk1qA05dcq4GAABNaTJLDoZyrwYAAGGGTWsDTl1ysAYAAE13MksYhnKxBgAAYYZNbANOXXKyBgAATY8ySweGcrMGAABhhk1tA05dcrQGAABNljJLCoZytQYAAGGGTW4DTl1ytgYAAE2gMksYhnK3BgAAYYZNbwNOXXK4BgAATbgySw6GcrkGAABhhk1wA05dcroGAABNxjJLCoZyuwYAAGGGTXEDTl1yvAYAAE3QMksLhnK9BgAAYYZNcgNOXXK+BgAATdsySw6Gcr8GAABhhk1zA05dcsAGAABN6TJLDIZywQYAAGGGTXQDTl1ywgYAAE31MksYhnLDBgAAYYZNdQNOXXLEBgAATQ0zSxSGcsUGAABhhk12A05dcsYGAABNITNLCoZyxwYAAGGGTXcDTl1yyAYAAE0rM0sQhnLJBgAAYYZNeANOXXLKBgAATTszSwuGcssGAABhhk15A05dcswGAABNRjNLCoZyzQYAAGGGTXoDTl1yzgYAAE1QM0sPhnLPBgAAYYZNewNOXXLQBgAATV8zSwqGctEGAABhhk18A05dctIGAABNaTNLD4Zy0wYAAGGGTX0DTl1y1AYAAE14M0sOhnLVBgAAYYZNfgNOXXLWBgAATYYzSxaGctcGAABhhk1/A05dctgGAABNnDNLEIZy2QYAAGGGTYADTl1y2gYAAE2sM0sYhnLbBgAAYYZNgQNOXXLcBgAATcQzSw+Gct0GAABhhk2CA05dct4GAABN0zNLEYZy3wYAAGGGTYMDTl1y4AYAAE3kM0sRhnLhBgAAYYZNhANOXXLiBgAATfUzSw6GcuMGAABhhk2FA05dcuQGAABNAzRLEYZy5QYAAGGGTYYDTl1y5gYAAE0UNEsQhnLnBgAAYYZNhwNOXXLoBgAATSQ0Sw+GcukGAABhhk2IA05dcuoGAABNMzRLGIZy6wYAAGGGTYkDTl1y7AYAAE1LNEsThnLtBgAAYYZNigNOXXLuBgAATV40SxSGcu8GAABhhk2LA05dcvAGAABNcjRLC4Zy8QYAAGGGTYwDTl1y8gYAAE19NEsQhnLzBgAAYYZNjQNOXXL0BgAATY00SweGcvUGAABhhk2OA05dcvYGAABNlDRLEIZy9wYAAGGGTY8DTl1y+AYAAE2kNEsLhnL5BgAAYYZNkANOXXL6BgAATa80SxCGcvsGAABhhk2RA05dcvwGAABNvzRLE4Zy/QYAAGGGTZIDTl1y/gYAAE3SNEsOhnL/BgAAYYZNkwNOXXIABwAATeA0SxaGcgEHAABhhk2UA05dcgIHAABN9jRLDIZyAwcAAGGGTZUDTl1yBAcAAE0CNUsLhnIFBwAAYYZNlgNOXXIGBwAATQ01Sw6GcgcHAABhhk2XA05dcggHAABNGzVLDIZyCQcAAGGGTZgDTl1yCgcAAE0nNUsOhnILBwAAYYZNmQNOXXIMBwAATTU1Sw6Gcg0HAABhhk2aA05dcg4HAABNQzVLEYZyDwcAAGGGTZsDTl1yEAcAAE1UNUsThnIRBwAAYYZNnANOXXISBwAATWc1SxiGchMHAABhhk2dA05dchQHAABNfzVLE4ZyFQcAAGGGTZ4DTl1yFgcAAE2SNUsRhnIXBwAAYYZNnwNOXXIYBwAATaM1SxOGchkHAABhhk2gA05dchoHAABNtjVLD4ZyGwcAAGGGTaEDTl1yHAcAAE3FNUsHhnIdBwAAYYZNogNOXXIeBwAATcw1Sw6Gch8HAABhhk2jA05dciAHAABN2jVLFoZyIQcAAGGGTaQDTl1yIgcAAE3wNUsPhnIjBwAAYYZNpQNOXXIkBwAATf81Sw6GciUHAABhhk2mA05dciYHAABNDTZLCoZyJwcAAGGGTacDTl1yKAcAAE0XNksLhnIpBwAAYYZNqANOXXIqBwAATSI2SxiGcisHAABhhk2pA05dciwHAABNOjZLCoZyLQcAAGGGTaoDTl1yLgcAAE1ENksWhnIvBwAAYYZNqwNOXXIwBwAATVo2Sw+GcjEHAABhhk2sA05dcjIHAABNaTZLFYZyMwcAAGGGTa0DTl1yNAcAAE1+NksThnI1BwAAYYZNrgNOXXI2BwAATZE2SxaGcjcHAABhhk2vA05dcjgHAABNpzZLB4ZyOQcAAGGGTbADTl1yOgcAAE2uNksThnI7BwAAYYZNsQNOXXI8BwAATcE2SwuGcj0HAABhhk2yA05dcj4HAABNzDZLC4ZyPwcAAGGGTbMDTl1yQAcAAE3XNksOhnJBBwAAYYZNtANOXXJCBwAATeU2Sw+GckMHAABhhk21A05dckQHAABN9DZLE4ZyRQcAAGGGTbYDTl1yRgcAAE0HN0sRhnJHBwAAYYZNtwNOXXJIBwAATRg3SwyGckkHAABhhk24A05dckoHAABNJDdLD4ZySwcAAGGGTbkDTl1yTAcAAE0zN0sThnJNBwAAYYZNugNOXXJOBwAATUY3SxGGck8HAABhhk27A05dclAHAABNVzdLFYZyUQcAAGGGTbwDTl1yUgcAAE1sN0sOhnJTBwAAYYZNvQNOXXJUBwAATXo3Sw6GclUHAABhhk2+A05dclYHAABNiDdLFoZyVwcAAGGGTb8DTl1yWAcAAE2eN0sThnJZBwAAYYZNwANOXXJaBwAATbE3SxGGclsHAABhhk3BA05dclwHAABNwjdLC4ZyXQcAAGGGTcIDTl1yXgcAAE3NN0sThnJfBwAAYYZNwwNOXXJgBwAATeA3SxSGcmEHAABhhk3EA05dcmIHAABN9DdLE4ZyYwcAAGGGTcUDTl1yZAcAAE0HOEsHhnJlBwAAYYZNxgNOXXJmBwAATQ44SwqGcmcHAABhhk3HA05dcmgHAABNGDhLEYZyaQcAAGGGTcgDTl1yagcAAE0pOEsHhnJrBwAAYYZNyQNOXXJsBwAATTA4SxSGcm0HAABhhk3KA05dcm4HAABNRDhLFIZybwcAAGGGTcsDTl1ycAcAAE1YOEsThnJxBwAAYYZNzANOXXJyBwAATWs4SwyGcnMHAABhhk3NA05dcnQHAABNdzhLC4ZydQcAAGGGTc4DTl1ydgcAAE2COEsThnJ3BwAAYYZNzwNOXXJ4BwAATZU4SwqGcnkHAABhhk3QA05dcnoHAABNnzhLGIZyewcAAGGGTdEDTl1yfAcAAE23OEsLhnJ9BwAAYYZN0gNOXXJ+BwAATcI4Sw6Gcn8HAABhhk3TA05dcoAHAABN0DhLC4ZygQcAAGGGTdQDTl1yggcAAE3bOEsKhnKDBwAAYYZN1QNOXXKEBwAATeU4SxGGcoUHAABhhk3WA05dcoYHAABN9jhLE4ZyhwcAAGGGTdcDTl1yiAcAAE0JOUsQhnKJBwAAYYZN2ANOXXKKBwAATRk5Sw6GcosHAABhhk3ZA05dcowHAABNJzlLGIZyjQcAAGGGTdoDTl1yjgcAAE0/OUsKhnKPBwAAYYZN2wNOXXKQBwAATUk5Sw6GcpEHAABhhk3cA05dcpIHAABNVzlLB4ZykwcAAGGGTd0DTl1ylAcAAE1eOUsLhnKVBwAAYYZN3gNOXXKWBwAATWk5SxOGcpcHAABhhk3fA05dcpgHAABNfDlLEYZymQcAAGGGTeADTl1ymgcAAE2NOUsThnKbBwAAYYZN4QNOXXKcBwAATaA5SwuGcp0HAABhhk3iA05dcp4HAABNqzlLB4ZynwcAAGGGTeMDTl1yoAcAAE2yOUsThnKhBwAAYYZN5ANOXXKiBwAATcU5Sw6GcqMHAABhhk3lA05dcqQHAABN0zlLD4ZypQcAAGGGTeYDTl1ypgcAAE3iOUsKhnKnBwAAYYZN5wNOXXKoBwAATew5SxSGcqkHAABhhk3oA05dcqoHAABNADpLEIZyqwcAAGGGTekDTl1yrAcAAE0QOksRhnKtBwAAYYZN6gNOXXKuBwAATSE6SwqGcq8HAABhhk3rA05dcrAHAABNKzpLEYZysQcAAGGGTewDTl1ysgcAAE08OksLhnKzBwAAYYZN7QNOXXK0BwAATUc6SxiGcrUHAABhhk3uA05dcrYHAABNXzpLEIZytwcAAGGGTe8DTl1yuAcAAE1vOksPhnK5BwAAYYZN8ANOXXK6BwAATX46Sw+GcrsHAABhhk3xA05dcrwHAABNjTpLE4ZyvQcAAGGGTfIDTl1yvgcAAE2gOksKhnK/BwAAYYZN8wNOXXLABwAATao6Sw+GcsEHAABhhk30A05dcsIHAABNuTpLGIZywwcAAGGGTfUDTl1yxAcAAE3ROksThnLFBwAAYYZN9gNOXXLGBwAATeQ6SwuGcscHAABhhk33A05dcsgHAABN7zpLGIZyyQcAAGGGTfgDTl1yygcAAE0HO0sMhnLLBwAAYYZN+QNOXXLMBwAATRM7SxSGcs0HAABhhk36A05dcs4HAABNJztLDoZyzwcAAGGGTfsDTl1y0AcAAE01O0sOhnLRBwAAYYZN/ANOXXLSBwAATUM7SweGctMHAABhhnUoTf0DTl1y1AcAAE1KO0sOhnLVBwAAYYZN/gNOXXLWBwAATVg7SwuGctcHAABhhk3/A05dctgHAABNYztLC4Zy2QcAAGGGTQAETl1y2gcAAE1uO0sHhnLbBwAAYYZNAQROXXLcBwAATXU7SwqGct0HAABhhk0CBE5dct4HAABNfztLC4Zy3wcAAGGGTQMETl1y4AcAAE2KO0sRhnLhBwAAYYZNBAROXXLiBwAATZs7SwuGcuMHAABhhk0FBE5dcuQHAABNpjtLDoZy5QcAAGGGTQYETl1y5gcAAE20O0sHhnLnBwAAYYZNBwROXXLoBwAATbs7SxCGcukHAABhhk0IBE5dcuoHAABNyztLE4Zy6wcAAGGGTQkETl1y7AcAAE3eO0sYhnLtBwAAYYZNCgROXXLuBwAATfY7SwyGcu8HAABhhk0LBE5dcvAHAABNAjxLFIZy8QcAAGGGTQwETl1y8gcAAE0WPEsLhnLzBwAAYYZNDQROXXL0BwAATSE8SwqGcvUHAABhhk0OBE5dcvYHAABNKzxLE4Zy9wcAAGGGTQ8ETl1y+AcAAE0+PEsThnL5BwAAYYZNEAROXXL6BwAATVE8SxGGcvsHAABhhk0RBE5dcvwHAABNYjxLC4Zy/QcAAGGGTRIETl1y/gcAAE1tPEsOhnL/BwAAYYZNEwROXXIACAAATXs8SweGcgEIAABhhk0UBE5dcgIIAABNgjxLDIZyAwgAAGGGTRUETl1yBAgAAE2OPEsKhnIFCAAAYYZNFgROXXIGCAAATZg8SxGGcgcIAABhhk0XBE5dcggIAABNqTxLGIZyCQgAAGGGTRgETl1yCggAAE3BPEsPhnILCAAAYYZNGQROXXIMCAAATdA8SwqGcg0IAABhhk0aBE5dcg4IAABN2jxLE4ZyDwgAAGGGTRsETl1yEAgAAE3tPEsThnIRCAAAYYZNHAROXXISCAAATQA9SxGGchMIAABhhk0dBE5dchQIAABNET1LE4ZyFQgAAGGGTR4ETl1yFggAAE0kPUsOhnIXCAAAYYZNHwROXXIYCAAATTI9SxOGchkIAABhhk0gBE5dchoIAABNRT1LCoZyGwgAAGGGTSEETl1yHAgAAE1PPUsQhnIdCAAAYYZNIgROXXIeCAAATV89SxGGch8IAABhhk0jBE5dciAIAABNcD1LD4ZyIQgAAGGGTSQETl1yIggAAE1/PUsPhnIjCAAAYYZNJQROXXIkCAAATY49SxOGciUIAABhhk0mBE5dciYIAABNoT1LE4ZyJwgAAGGGTScETl1yKAgAAE20PUsLhnIpCAAAYYZNKAROXXIqCAAATb89SxOGcisIAABhhk0pBE5dciwIAABN0j1LEIZyLQgAAGGGTSoETl1yLggAAE3iPUsRhnIvCAAAYYZNKwROXXIwCAAATfM9Sw+GcjEIAABhhk0sBE5dcjIIAABNAj5LCoZyMwgAAGGGTS0ETl1yNAgAAE0MPksLhnI1CAAAYYZNLgROXXI2CAAATRc+SwuGcjcIAABhhk0vBE5dcjgIAABNIj5LB4ZyOQgAAGGGTTAETl1yOggAAE0pPksRhnI7CAAAYYZNMQROXXI8CAAATTo+SweGcj0IAABhhk0yBE5dcj4IAABNQT5LDoZyPwgAAGGGTTMETl1yQAgAAE1PPksHhnJBCAAAYYZNNAROXXJCCAAATVY+SwqGckMIAABhhk01BE5dckQIAABNYD5LE4ZyRQgAAGGGTTYETl1yRggAAE1zPksKhnJHCAAAYYZNNwROXXJICAAATX0+SwuGckkIAABhhk04BE5dckoIAABNiD5LGIZySwgAAGGGTTkETl1yTAgAAE2gPksPhnJNCAAAYYZNOgROXXJOCAAATa8+SweGck8IAABhhk07BE5dclAIAABNtj5LGIZyUQgAAGGGTTwETl1yUggAAE3OPksMhnJTCAAAYYZNPQROXXJUCAAATdo+SxOGclUIAABhhk0+BE5dclYIAABN7T5LDoZyVwgAAGGGTT8ETl1yWAgAAE37PksOhnJZCAAAYYZNQAROXXJaCAAATQk/SxiGclsIAABhhk1BBE5dclwIAABNIT9LB4ZyXQgAAGGGTUIETl1yXggAAE0oP0sKhnJfCAAAYYZNQwROXXJgCAAATTI/SweGcmEIAABhhk1EBE5dcmIIAABNOT9LC4ZyYwgAAGGGTUUETl1yZAgAAE1EP0sLhnJlCAAAYYZNRgROXXJmCAAATU8/SwuGcmcIAABhhk1HBE5dcmgIAABNWj9LDoZyaQgAAGGGTUgETl1yaggAAE1oP0sMhnJrCAAAYYZNSQROXXJsCAAATXQ/SxiGcm0IAABhhk1KBE5dcm4IAABNjD9LFIZybwgAAGGGTUsETl1ycAgAAE2gP0sKhnJxCAAAYYZNTAROXXJyCAAATao/SxCGcnMIAABhhk1NBE5dcnQIAABNuj9LC4ZydQgAAGGGTU4ETl1ydggAAE3FP0sKhnJ3CAAAYYZNTwROXXJ4CAAATc8/Sw+GcnkIAABhhk1QBE5dcnoIAABN3j9LCoZyewgAAGGGTVEETl1yfAgAAE3oP0sPhnJ9CAAAYYZNUgROXXJ+CAAATfc/SwyGcn8IAABhhk1TBE5dcoAIAABNA0BLFoZygQgAAGGGTVQETl1ygggAAE0ZQEsQhnKDCAAAYYZNVQROXXKECAAATSlASxiGcoUIAABhhk1WBE5dcoYIAABNQUBLD4ZyhwgAAGGGTVcETl1yiAgAAE1QQEsRhnKJCAAAYYZNWAROXXKKCAAATWFASxGGcosIAABhhk1ZBE5dcowIAABNckBLDoZyjQgAAGGGTVoETl1yjggAAE2AQEsRhnKPCAAAYYZNWwROXXKQCAAATZFASxCGcpEIAABhhk1cBE5dcpIIAABNoUBLD4ZykwgAAGGGTV0ETl1ylAgAAE2wQEsYhnKVCAAAYYZNXgROXXKWCAAATchASxOGcpcIAABhhk1fBE5dcpgIAABN20BLFIZymQgAAGGGTWAETl1ymggAAE3vQEsYhnKbCAAAYYZNYQROXXKcCAAATQdBSxCGcp0IAABhhk1iBE5dcp4IAABNF0FLB4ZynwgAAGGGTWMETl1yoAgAAE0eQUsRhnKhCAAAYYZNZAROXXKiCAAATS9BSwuGcqMIAABhhk1lBE5dcqQIAABNOkFLEIZypQgAAGGGTWYETl1ypggAAE1KQUsThnKnCAAAYYZNZwROXXKoCAAATV1BSw6GcqkIAABhhk1oBE5dcqoIAABNa0FLFoZyqwgAAGGGTWkETl1yrAgAAE2BQUsMhnKtCAAAYYZNagROXXKuCAAATY1BSwuGcq8IAABhhk1rBE5dcrAIAABNmEFLDoZysQgAAGGGTWwETl1ysggAAE2mQUsPhnKzCAAAYYZNbQROXXK0CAAATbVBSw6GcrUIAABhhk1uBE5dcrYIAABNw0FLDoZytwgAAGGGTW8ETl1yuAgAAE3RQUsRhnK5CAAAYYZNcAROXXK6CAAATeJBSxOGcrsIAABhhk1xBE5dcrwIAABN9UFLGIZyvQgAAGGGTXIETl1yvggAAE0NQksThnK/CAAAYYZNcwROXXLACAAATSBCSxGGcsEIAABhhk10BE5dcsIIAABNMUJLE4ZywwgAAGGGTXUETl1yxAgAAE1EQksPhnLFCAAAYYZNdgROXXLGCAAATVNCSweGcscIAABhhk13BE5dcsgIAABNWkJLDoZyyQgAAGGGTXgETl1yyggAAE1oQksWhnLLCAAAYYZNeQROXXLMCAAATX5CSw+Gcs0IAABhhk16BE5dcs4IAABNjUJLDoZyzwgAAGGGTXsETl1y0AgAAE2bQksKhnLRCAAAYYZNfAROXXLSCAAATaVCSwuGctMIAABhhk19BE5dctQIAABNsEJLGIZy1QgAAGGGTX4ETl1y1ggAAE3IQksKhnLXCAAAYYZNfwROXXLYCAAATdJCSxaGctkIAABhhk2ABE5dctoIAABN6EJLD4Zy2wgAAGGGTYEETl1y3AgAAE33QksVhnLdCAAAYYZNggROXXLeCAAATQxDSxOGct8IAABhhk2DBE5dcuAIAABNH0NLFoZy4QgAAGGGTYQETl1y4ggAAE01Q0sHhnLjCAAAYYZNhQROXXLkCAAATTxDSxOGcuUIAABhhk2GBE5dcuYIAABNT0NLC4Zy5wgAAGGGTYcETl1y6AgAAE1aQ0sOhnLpCAAAYYZNiAROXXLqCAAATWhDSw6GcusIAABhhk2JBE5dcuwIAABNdkNLD4Zy7QgAAGGGTYoETl1y7ggAAE2FQ0sThnLvCAAAYYZNiwROXXLwCAAATZhDSxGGcvEIAABhhk2MBE5dcvIIAABNqUNLDoZy8wgAAGGGTY0ETl1y9AgAAE23Q0sPhnL1CAAAYYZNjgROXXL2CAAATcZDSxOGcvcIAABhhk2PBE5dcvgIAABN2UNLEYZy+QgAAGGGTZAETl1y+ggAAE3qQ0sVhnL7CAAAYYZNkQROXXL8CAAATf9DSw6Gcv0IAABhhk2SBE5dcv4IAABNDURLDoZy/wgAAGGGTZMETl1yAAkAAE0bREsWhnIBCQAAYYZNlAROXXICCQAATTFESxOGcgMJAABhhk2VBE5dcgQJAABNRERLEYZyBQkAAGGGTZYETl1yBgkAAE1VREsLhnIHCQAAYYZNlwROXXIICQAATWBESxOGcgkJAABhhk2YBE5dcgoJAABNc0RLFIZyCwkAAGGGTZkETl1yDAkAAE2HREsThnINCQAAYYZNmgROXXIOCQAATZpESweGcg8JAABhhk2bBE5dchAJAABNoURLCoZyEQkAAGGGTZwETl1yEgkAAE2rREsRhnITCQAAYYZNnQROXXIUCQAATbxESweGchUJAABhhk2eBE5dchYJAABNw0RLFIZyFwkAAGGGTZ8ETl1yGAkAAE3XREsUhnIZCQAAYYZNoAROXXIaCQAATetESxOGchsJAABhhk2hBE5dchwJAABN/kRLDIZyHQkAAGGGTaIETl1yHgkAAE0KRUsLhnIfCQAAYYZNowROXXIgCQAATRVFSxOGciEJAABhhk2kBE5dciIJAABNKEVLCoZyIwkAAGGGTaUETl1yJAkAAE0yRUsYhnIlCQAAYYZNpgROXXImCQAATUpFSwuGcicJAABhhk2nBE5dcigJAABNVUVLDoZyKQkAAGGGTagETl1yKgkAAE1jRUsLhnIrCQAAYYZNqQROXXIsCQAATW5FSwqGci0JAABhhk2qBE5dci4JAABNeEVLEYZyLwkAAGGGTasETl1yMAkAAE2JRUsThnIxCQAAYYZNrAROXXIyCQAATZxFSxCGcjMJAABhhk2tBE5dcjQJAABNrEVLDoZyNQkAAGGGTa4ETl1yNgkAAE26RUsHhnI3CQAAYYZNrwROXXI4CQAATcFFSwqGcjkJAABhhk2wBE5dcjoJAABNy0VLDoZyOwkAAGGGTbEETl1yPAkAAE3ZRUsHhnI9CQAAYYZNsgROXXI+CQAATeBFSwuGcj8JAABhhk2zBE5dckAJAABN60VLE4ZyQQkAAGGGTbQETl1yQgkAAE3+RUsRhnJDCQAAYYZNtQROXXJECQAATQ9GSxCGckUJAABhhk22BE5dckYJAABNH0ZLC4ZyRwkAAGGGTbcETl1ySAkAAE0qRksHhnJJCQAAYYZNuAROXXJKCQAATTFGSxOGcksJAABhhk25BE5dckwJAABNREZLDoZyTQkAAGGGTboETl1yTgkAAE1SRksPhnJPCQAAYYZNuwROXXJQCQAATWFGSwqGclEJAABhhk28BE5dclIJAABNa0ZLFIZyUwkAAGGGTb0ETl1yVAkAAE1/RksQhnJVCQAAYYZNvgROXXJWCQAATY9GSxGGclcJAABhhk2/BE5dclgJAABNoEZLEIZyWQkAAGGGTcAETl1yWgkAAE2wRksRhnJbCQAAYYZNwQROXXJcCQAATcFGSwuGcl0JAABhhk3CBE5dcl4JAABNzEZLGIZyXwkAAGGGTcMETl1yYAkAAE3kRksQhnJhCQAAYYZNxAROXXJiCQAATfRGSw+GcmMJAABhhk3FBE5dcmQJAABNA0dLD4ZyZQkAAGGGTcYETl1yZgkAAE0SR0sThnJnCQAAYYZNxwROXXJoCQAATSVHSxCGcmkJAABhhk3IBE5dcmoJAABNNUdLD4ZyawkAAGGGTckETl1ybAkAAE1ER0sYhnJtCQAAYYZNygROXXJuCQAATVxHSxOGcm8JAABhhk3LBE5dcnAJAABNb0dLC4ZycQkAAGGGTcwETl1ycgkAAE16R0sYhnJzCQAAYYZNzQROXXJ0CQAATZJHSw+GcnUJAABhhk3OBE5dcnYJAABNoUdLFIZydwkAAGGGTc8ETl1yeAkAAE21R0sThnJ5CQAAYYZN0AROXXJ6CQAATchHSw6GcnsJAABhhk3RBE5dcnwJAABN1kdLB4ZyfQkAAGGGTdIETl1yfgkAAE3dR0sOhnJ/CQAAYYZN0wROXXKACQAATetHSwuGcoEJAABhhk3UBE5dcoIJAABN9kdLDoZygwkAAGGGTdUETl1yhAkAAE0ESEsHhnKFCQAAYYZN1gROXXKGCQAATQtISwqGcocJAABhhk3XBE5dcogJAABNFUhLC4ZyiQkAAGGGTdgETl1yigkAAE0gSEsRhnKLCQAAYYZN2QROXXKMCQAATTFISwuGco0JAABhhk3aBE5dco4JAABNPEhLCoZyjwkAAGGGTdsETl1ykAkAAE1GSEsHhnKRCQAAYYZN3AROXXKSCQAATU1ISxCGcpMJAABhhk3dBE5dcpQJAABNXUhLE4ZylQkAAGGGTd4ETl1ylgkAAE1wSEsYhnKXCQAAYYZN3wROXXKYCQAATYhISwyGcpkJAABhhk3gBE5dcpoJAABNlEhLFIZymwkAAGGGTeEETl1ynAkAAE2oSEsLhnKdCQAAYYZN4gROXXKeCQAATbNISwqGcp8JAABhhk3jBE5dcqAJAABNvUhLE4ZyoQkAAGGGTeQETl1yogkAAE3QSEsThnKjCQAAYYZN5QROXXKkCQAATeNISxGGcqUJAABhhk3mBE5dcqYJAABN9EhLC4ZypwkAAGGGTecETl1yqAkAAE3/SEsYhnKpCQAAYYZN6AROXXKqCQAATRdJSxCGcqsJAABhhk3pBE5dcqwJAABNJ0lLDIZyrQkAAGGGTeoETl1yrgkAAE0zSUsKhnKvCQAAYYZN6wROXXKwCQAATT1JSxWGcrEJAABhhk3sBE5dcrIJAABNUklLDoZyswkAAGGGTe0ETl1ytAkAAE1gSUsPhnK1CQAAYYZN7gROXXK2CQAATW9JSwqGcrcJAABhhk3vBE5dcrgJAABNeUlLE4ZyuQkAAGGGTfAETl1yugkAAE2MSUsThnK7CQAAYYZN8QROXXK8CQAATZ9JSxGGcr0JAABhhk3yBE5dcr4JAABNsElLE4ZyvwkAAGGGTfMETl1ywAkAAE3DSUsOhnLBCQAAYYZN9AROXXLCCQAATdFJSxOGcsMJAABhhk31BE5dcsQJAABN5ElLCoZyxQkAAGGGTfYETl1yxgkAAE3uSUsThnLHCQAAYYZN9wROXXLICQAATQFKSxGGcskJAABhhk34BE5dcsoJAABNEkpLD4ZyywkAAGGGTfkETl1yzAkAAE0hSksPhnLNCQAAYYZN+gROXXLOCQAATTBKSxOGcs8JAABhhk37BE5dctAJAABNQ0pLE4Zy0QkAAGGGTfwETl1y0gkAAE1WSksLhnLTCQAAYYZN/QROXXLUCQAATWFKSxOGctUJAABhhk3+BE5dctYJAABNdEpLEIZy1wkAAGGGTf8ETl1y2AkAAE2ESksRhnLZCQAAYYZNAAVOXXLaCQAATZVKSw+GctsJAABhhk0BBU5dctwJAABNpEpLCoZy3QkAAGGGTQIFTl1y3gkAAE2uSksLhnLfCQAAYYZNAwVOXXLgCQAATblKSxiGcuEJAABhhk0EBU5dcuIJAABN0UpLB4Zy4wkAAGGGTQUFTl1y5AkAAE3YSksRhnLlCQAAYYZNBgVOXXLmCQAATelKSweGcucJAABhhk0HBU5dcugJAABN8EpLDoZy6QkAAGGGTQgFTl1y6gkAAE3+SksRhnLrCQAAYYZNCQVOXXLsCQAATQ9LSwqGcu0JAABhhk0KBU5dcu4JAABNGUtLFIZy7wkAAGGGTQsFTl1y8AkAAE0tS0sOhnLxCQAAYYZNDAVOXXLyCQAATTtLSwuGcvMJAABhhk0NBU5dcvQJAABNRktLGIZy9QkAAGGGTQ4FTl1y9gkAAE1eS0sPhnL3CQAAYYZNDwVOXXL4CQAATW1LSxGGcvkJAABhhk0QBU5dcvoJAABNfktLB4Zy+wkAAGGGTREFTl1y/AkAAE2FS0sMhnL9CQAAYYZNEgVOXXL+CQAATZFLSxOGcv8JAABhhk0TBU5dcgAKAABNpEtLDoZyAQoAAGGGTRQFTl1yAgoAAE2yS0sOhnIDCgAAYYZNFQVOXXIECgAATcBLSxiGcgUKAABhhk0WBU5dcgYKAABN2EtLB4ZyBwoAAGGGTRcFTl1yCAoAAE3fS0sKhnIJCgAAYYZNGAVOXXIKCgAATelLSweGcgsKAABhhk0ZBU5dcgwKAABN8EtLC4ZyDQoAAGGGTRoFTl1yDgoAAE37S0sLhnIPCgAAYYZNGwVOXXIQCgAATQZMSwuGchEKAABhhk0cBU5dchIKAABNEUxLDoZyEwoAAGGGTR0FTl1yFAoAAE0fTEsMhnIVCgAAYYZNHgVOXXIWCgAATStMSxiGchcKAABhhk0fBU5dchgKAABNQ0xLFIZyGQoAAGGGTSAFTl1yGgoAAE1XTEsKhnIbCgAAYYZNIQVOXXIcCgAATWFMSxCGch0KAABhhk0iBU5dch4KAABNcUxLC4ZyHwoAAGGGTSMFTl1yIAoAAE18TEsKhnIhCgAAYYZNJAVOXXIiCgAATYZMSw+GciMKAABhhk0lBU5dciQKAABNlUxLCoZyJQoAAGGGTSYFTl1yJgoAAE2fTEsPhnInCgAAYYZNJwVOXXIoCgAATa5MSwyGcikKAABhhk0oBU5dcioKAABNukxLFoZyKwoAAGGGTSkFTl1yLAoAAE3QTEsQhnItCgAAYYZNKgVOXXIuCgAATeBMSxiGci8KAABhhk0rBU5dcjAKAABN+ExLD4ZyMQoAAGGGTSwFTl1yMgoAAE0HTUsRhnIzCgAAYYZNLQVOXXI0CgAATRhNSxGGcjUKAABhhk0uBU5dcjYKAABNKU1LDoZyNwoAAGGGTS8FTl1yOAoAAE03TUsRhnI5CgAAYYZNMAVOXXI6CgAATUhNSxCGcjsKAABhhk0xBU5dcjwKAABNWE1LD4ZyPQoAAGGGTTIFTl1yPgoAAE1nTUsYhnI/CgAAYYZNMwVOXXJACgAATX9NSxOGckEKAABhhk00BU5dckIKAABNkk1LFIZyQwoAAGGGTTUFTl1yRAoAAE2mTUsYhnJFCgAAYYZNNgVOXXJGCgAATb5NSxCGckcKAABhhk03BU5dckgKAABNzk1LB4ZySQoAAGGGTTgFTl1ySgoAAE3VTUsRhnJLCgAAYYZNOQVOXXJMCgAATeZNSwuGck0KAABhhk06BU5dck4KAABN8U1LEIZyTwoAAGGGTTsFTl1yUAoAAE0BTksThnJRCgAAYYZNPAVOXXJSCgAATRROSw6GclMKAABhhk09BU5dclQKAABNIk5LFoZyVQoAAGGGTT4FTl1yVgoAAE04TksMhnJXCgAAYYZNPwVOXXJYCgAATUROSwuGclkKAABhhk1ABU5dcloKAABNT05LDoZyWwoAAGGGTUEFTl1yXAoAAE1dTksPhnJdCgAAYYZNQgVOXXJeCgAATWxOSw6Gcl8KAABhhk1DBU5dcmAKAABNek5LDoZyYQoAAGGGTUQFTl1yYgoAAE2ITksRhnJjCgAAYYZNRQVOXXJkCgAATZlOSxOGcmUKAABhhk1GBU5dcmYKAABNrE5LGIZyZwoAAGGGTUcFTl1yaAoAAE3ETksThnJpCgAAYYZNSAVOXXJqCgAATddOSxGGcmsKAABhhk1JBU5dcmwKAABN6E5LE4ZybQoAAGGGTUoFTl1ybgoAAE37TksPhnJvCgAAYYZNSwVOXXJwCgAATQpPSweGcnEKAABhhk1MBU5dcnIKAABNEU9LDoZycwoAAGGGTU0FTl1ydAoAAE0fT0sWhnJ1CgAAYYZNTgVOXXJ2CgAATTVPSw+GcncKAABhhk1PBU5dcngKAABNRE9LDoZyeQoAAGGGTVAFTl1yegoAAE1ST0sKhnJ7CgAAYYZNUQVOXXJ8CgAATVxPSwuGcn0KAABhhk1SBU5dcn4KAABNZ09LGIZyfwoAAGGGTVMFTl1ygAoAAE1/T0sKhnKBCgAAYYZNVAVOXXKCCgAATYlPSxaGcoMKAABhhk1VBU5dcoQKAABNn09LD4ZyhQoAAGGGTVYFTl1yhgoAAE2uT0sVhnKHCgAAYYZNVwVOXXKICgAATcNPSxOGcokKAABhhk1YBU5dcooKAABN1k9LFoZyiwoAAGGGTVkFTl1yjAoAAE3sT0sHhnKNCgAAYYZNWgVOXXKOCgAATfNPSxOGco8KAABhhk1bBU5dcpAKAABNBlBLC4ZykQoAAGGGTVwFTl1ykgoAAE0RUEsOhnKTCgAAYYZNXQVOXXKUCgAATR9QSw6GcpUKAABhhk1eBU5dcpYKAABNLVBLD4ZylwoAAGGGTV8FTl1ymAoAAE08UEsThnKZCgAAYYZNYAVOXXKaCgAATU9QSxGGcpsKAABhhk1hBU5dcpwKAABNYFBLDoZynQoAAGGGTWIFTl1yngoAAE1uUEsPhnKfCgAAYYZNYwVOXXKgCgAATX1QSxOGcqEKAABhhk1kBU5dcqIKAABNkFBLEYZyowoAAGGGTWUFTl1ypAoAAE2hUEsVhnKlCgAAYYZNZgVOXXKmCgAATbZQSw6GcqcKAABhhk1nBU5dcqgKAABNxFBLDoZyqQoAAGGGTWgFTl1yqgoAAE3SUEsWhnKrCgAAYYZNaQVOXXKsCgAATehQSxOGcq0KAABhhk1qBU5dcq4KAABN+1BLEYZyrwoAAGGGTWsFTl1ysAoAAE0MUUsLhnKxCgAAYYZNbAVOXXKyCgAATRdRSxOGcrMKAABhhk1tBU5dcrQKAABNKlFLFIZytQoAAGGGTW4FTl1ytgoAAE0+UUsThnK3CgAAYYZNbwVOXXK4CgAATVFRSweGcrkKAABhhk1wBU5dcroKAABNWFFLCoZyuwoAAGGGTXEFTl1yvAoAAE1iUUsRhnK9CgAAYYZNcgVOXXK+CgAATXNRSweGcr8KAABhhk1zBU5dcsAKAABNelFLFIZywQoAAGGGTXQFTl1ywgoAAE2OUUsUhnLDCgAAYYZNdQVOXXLECgAATaJRSxOGcsUKAABhhk12BU5dcsYKAABNtVFLDIZyxwoAAGGGTXcFTl1yyAoAAE3BUUsLhnLJCgAAYYZNeAVOXXLKCgAATcxRSxOGcssKAABhhk15BU5dcswKAABN31FLCoZyzQoAAGGGTXoFTl1yzgoAAE3pUUsYhnLPCgAAYYZNewVOXXLQCgAATQFSSwuGctEKAABhhk18BU5dctIKAABNDFJLDoZy0woAAGGGTX0FTl1y1AoAAE0aUksLhnLVCgAAYYZNfgVOXXLWCgAATSVSSwqGctcKAABhhk1/BU5dctgKAABNL1JLEYZy2QoAAGGGTYAFTl1y2goAAE1AUksThnLbCgAAYYZNgQVOXXLcCgAATVNSSxCGct0KAABhhk2CBU5dct4KAABNY1JLDoZy3woAAGGGTYMFTl1y4AoAAE1xUksHhnLhCgAAYYZNhAVOXXLiCgAATXhSSwqGcuMKAABhhk2FBU5dcuQKAABNglJLDoZy5QoAAGGGTYYFTl1y5goAAE2QUksHhnLnCgAAYYZNhwVOXXLoCgAATZdSSwuGcukKAABhhk2IBU5dcuoKAABNolJLE4Zy6woAAGGGTYkFTl1y7AoAAE21UksRhnLtCgAAYYZNigVOXXLuCgAATcZSSxCGcu8KAABhhk2LBU5dcvAKAABN1lJLC4Zy8QoAAGGGTYwFTl1y8goAAE3hUksHhnLzCgAAYYZNjQVOXXL0CgAATehSSxOGcvUKAABhhk2OBU5dcvYKAABN+1JLDoZy9woAAGGGTY8FTl1y+AoAAE0JU0sPhnL5CgAAYYZNkAVOXXL6CgAATRhTSwqGcvsKAABhhk2RBU5dcvwKAABNIlNLFIZy/QoAAGGGTZIFTl1y/goAAE02U0sQhnL/CgAAYYZNkwVOXXIACwAATUZTSxGGcgELAABhhk2UBU5dcgILAABNV1NLEIZyAwsAAGGGTZUFTl1yBAsAAE1nU0sRhnIFCwAAYYZNlgVOXXIGCwAATXhTSwuGcgcLAABhhk2XBU5dcggLAABNg1NLGIZyCQsAAGGGTZgFTl1yCgsAAE2bU0sQhnILCwAAYYZNmQVOXXIMCwAATatTSw+Gcg0LAABhhk2aBU5dcg4LAABNulNLD4ZyDwsAAGGGTZsFTl1yEAsAAE3JU0sThnIRCwAAYYZNnAVOXXISCwAATdxTSxCGchMLAABhhk2dBU5dchQLAABN7FNLD4ZyFQsAAGGGTZ4FTl1yFgsAAE37U0sYhnIXCwAAYYZNnwVOXXIYCwAATRNUSxOGchkLAABhhk2gBU5dchoLAABNJlRLC4ZyGwsAAGGGTaEFTl1yHAsAAE0xVEsYhnIdCwAAYYZNogVOXXIeCwAATUlUSw+Gch8LAABhhk2jBU5dciALAABNWFRLFIZyIQsAAGGGTaQFTl1yIgsAAE1sVEsThnIjCwAAYYZNpQVOXXIkCwAATX9USw6GciULAABhhk2mBU5dciYLAABNjVRLB4ZyJwsAAGGGTacFTl1yKAsAAE2UVEsOhnIpCwAAYYZNqAVOXXIqCwAATaJUSwuGcisLAABhhk2pBU5dciwLAABNrVRLDoZyLQsAAGGGTaoFTl1yLgsAAE27VEsHhnIvCwAAYYZNqwVOXXIwCwAATcJUSwqGcjELAABhhk2sBU5dcjILAABNzFRLC4ZyMwsAAGGGTa0FTl1yNAsAAE3XVEsRhnI1CwAAYYZNrgVOXXI2CwAATehUSwuGcjcLAABhhk2vBU5dcjgLAABN81RLCoZyOQsAAGGGTbAFTl1yOgsAAE39VEsHhnI7CwAAYYZNsQVOXXI8CwAATQRVSxCGcj0LAABhhk2yBU5dcj4LAABNFFVLE4ZyPwsAAGGGTbMFTl1yQAsAAE0nVUsYhnJBCwAAYYZNtAVOXXJCCwAATT9VSwyGckMLAABhhk21BU5dckQLAABNS1VLFIZyRQsAAGGGTbYFTl1yRgsAAE1fVUsLhnJHCwAAYYZNtwVOXXJICwAATWpVSwqGckkLAABhhk24BU5dckoLAABNdFVLE4ZySwsAAGGGTbkFTl1yTAsAAE2HVUsThnJNCwAAYYZNugVOXXJOCwAATZpVSxGGck8LAABhhk27BU5dclALAABNq1VLC4ZyUQsAAGGGTbwFTl1yUgsAAE22VUsYhnJTCwAAYYZNvQVOXXJUCwAATc5VSxCGclULAABhhk2+BU5dclYLAABN3lVLDIZyVwsAAGGGTb8FTl1yWAsAAE3qVUsKhnJZCwAAYYZNwAVOXXJaCwAATfRVSxWGclsLAABhhk3BBU5dclwLAABNCVZLDoZyXQsAAGGGTcIFTl1yXgsAAE0XVksPhnJfCwAAYYZNwwVOXXJgCwAATSZWSwqGcmELAABhhk3EBU5dcmILAABNMFZLE4ZyYwsAAGGGTcUFTl1yZAsAAE1DVksThnJlCwAAYYZNxgVOXXJmCwAATVZWSxGGcmcLAABhhk3HBU5dcmgLAABNZ1ZLE4ZyaQsAAGGGTcgFTl1yagsAAE16VksOhnJrCwAAYYZNyQVOXXJsCwAATYhWSxOGcm0LAABhhk3KBU5dcm4LAABNm1ZLCoZybwsAAGGGTcsFTl1ycAsAAE2lVksThnJxCwAAYYZNzAVOXXJyCwAATbhWSxGGcnMLAABhhk3NBU5dcnQLAABNyVZLD4ZydQsAAGGGTc4FTl1ydgsAAE3YVksPhnJ3CwAAYYZNzwVOXXJ4CwAATedWSxOGcnkLAABhhk3QBU5dcnoLAABN+lZLE4ZyewsAAGGGTdEFTl1yfAsAAE0NV0sLhnJ9CwAAYYZN0gVOXXJ+CwAATRhXSxOGcn8LAABhhk3TBU5dcoALAABNK1dLEIZygQsAAGGGTdQFTl1yggsAAE07V0sRhnKDCwAAYYZN1QVOXXKECwAATUxXSw+GcoULAABhhk3WBU5dcoYLAABNW1dLCoZyhwsAAGGGTdcFTl1yiAsAAE1lV0sLhnKJCwAAYYZN2AVOXXKKCwAATXBXSxiGcosLAABhhk3ZBU5dcowLAABNiFdLB4ZyjQsAAGGGTdoFTl1yjgsAAE2PV0sRhnKPCwAAYYZN2wVOXXKQCwAATaBXSweGcpELAABhhk3cBU5dcpILAABNp1dLDoZykwsAAGGGTd0FTl1ylAsAAE21V0sRhnKVCwAAYYZN3gVOXXKWCwAATcZXSwqGcpcLAABhhk3fBU5dcpgLAABN0FdLFIZymQsAAGGGTeAFTl1ymgsAAE3kV0sOhnKbCwAAYYZN4QVOXXKcCwAATfJXSwuGcp0LAABhhk3iBU5dcp4LAABN/VdLGIZynwsAAGGGTeMFTl1yoAsAAE0VWEsPhnKhCwAAYYZN5AVOXXKiCwAATSRYSxGGcqMLAABhhk3lBU5dcqQLAABNNVhLB4ZypQsAAGGGTeYFTl1ypgsAAE08WEsMhnKnCwAAYYZN5wVOXXKoCwAATUhYSxOGcqkLAABhhk3oBU5dcqoLAABNW1hLDoZyqwsAAGGGTekFTl1yrAsAAE1pWEsOhnKtCwAAYYZN6gVOXXKuCwAATXdYSxiGcq8LAABhhk3rBU5dcrALAABNj1hLB4ZysQsAAGGGTewFTl1ysgsAAE2WWEsKhnKzCwAAYYZN7QVOXXK0CwAATaBYSweGcrULAABhhk3uBU5dcrYLAABNp1hLC4ZytwsAAGGGTe8FTl1yuAsAAE2yWEsLhnK5CwAAYYZN8AVOXXK6CwAATb1YSwuGcrsLAABhhk3xBU5dcrwLAABNyFhLDoZyvQsAAGGGTfIFTl1yvgsAAE3WWEsMhnK/CwAAYYZN8wVOXXLACwAATeJYSxiGcsELAABhhk30BU5dcsILAABN+lhLFIZywwsAAGGGTfUFTl1yxAsAAE0OWUsKhnLFCwAAYYZN9gVOXXLGCwAATRhZSxCGcscLAABhhk33BU5dcsgLAABNKFlLC4ZyyQsAAGGGTfgFTl1yygsAAE0zWUsKhnLLCwAAYYZN+QVOXXLMCwAATT1ZSw+Gcs0LAABhhk36BU5dcs4LAABNTFlLCoZyzwsAAGGGTfsFTl1y0AsAAE1WWUsPhnLRCwAAYYZN/AVOXXLSCwAATWVZSwyGctMLAABhhk39BU5dctQLAABNcVlLFoZy1QsAAGGGTf4FTl1y1gsAAE2HWUsQhnLXCwAAYYZN/wVOXXLYCwAATZdZSxiGctkLAABhhk0ABk5dctoLAABNr1lLD4Zy2wsAAGGGTQEGTl1y3AsAAE2+WUsRhnLdCwAAYYZNAgZOXXLeCwAATc9ZSxGGct8LAABhhk0DBk5dcuALAABN4FlLDoZy4QsAAGGGTQQGTl1y4gsAAE3uWUsRhnLjCwAAYYZNBQZOXXLkCwAATf9ZSxCGcuULAABhhk0GBk5dcuYLAABND1pLD4Zy5wsAAGGGTQcGTl1y6AsAAE0eWksYhnLpCwAAYYZNCAZOXXLqCwAATTZaSxOGcusLAABhhk0JBk5dcuwLAABNSVpLFIZy7QsAAGGGTQoGTl1y7gsAAE1dWksYhnLvCwAAYYZNCwZOXXLwCwAATXVaSxCGcvELAABhhk0MBk5dcvILAABNhVpLB4Zy8wsAAGGGTQ0GTl1y9AsAAE2MWksRhnL1CwAAYYZNDgZOXXL2CwAATZ1aSwuGcvcLAABhhk0PBk5dcvgLAABNqFpLEIZy+QsAAGGGTRAGTl1y+gsAAE24WksThnL7CwAAYYZNEQZOXXL8CwAATctaSw6Gcv0LAABhhk0SBk5dcv4LAABN2VpLFoZy/wsAAGGGTRMGTl1yAAwAAE3vWksMhnIBDAAAYYZNFAZOXXICDAAATftaSwuGcgMMAABhhk0VBk5dcgQMAABNBltLDoZyBQwAAGGGTRYGTl1yBgwAAE0UW0sPhnIHDAAAYYZNFwZOXXIIDAAATSNbSw6GcgkMAABhhk0YBk5dcgoMAABNMVtLDoZyCwwAAGGGTRkGTl1yDAwAAE0/W0sRhnINDAAAYYZNGgZOXXIODAAATVBbSxOGcg8MAABhhk0bBk5dchAMAABNY1tLGIZyEQwAAGGGTRwGTl1yEgwAAE17W0sThnITDAAAYYZNHQZOXXIUDAAATY5bSxGGchUMAABhhk0eBk5dchYMAABNn1tLE4ZyFwwAAGGGTR8GTl1yGAwAAE2yW0sPhnIZDAAAYYZNIAZOXXIaDAAATcFbSweGchsMAABhhk0hBk5dchwMAABNyFtLDoZyHQwAAGGGTSIGTl1yHgwAAE3WW0sWhnIfDAAAYYZNIwZOXXIgDAAATexbSw+GciEMAABhhk0kBk5dciIMAABN+1tLDoZyIwwAAGGGTSUGTl1yJAwAAE0JXEsKhnIlDAAAYYZNJgZOXXImDAAATRNcSwuGcicMAABhhk0nBk5dcigMAABNHlxLGIZyKQwAAGGGTSgGTl1yKgwAAE02XEsKhnIrDAAAYYZNKQZOXXIsDAAATUBcSxaGci0MAABhhk0qBk5dci4MAABNVlxLD4ZyLwwAAGGGTSsGTl1yMAwAAE1lXEsVhnIxDAAAYYZNLAZOXXIyDAAATXpcSxOGcjMMAABhhk0tBk5dcjQMAABNjVxLFoZyNQwAAGGGTS4GTl1yNgwAAE2jXEsHhnI3DAAAYYZNLwZOXXI4DAAATapcSxOGcjkMAABhhk0wBk5dcjoMAABNvVxLC4ZyOwwAAGGGTTEGTl1yPAwAAE3IXEsOhnI9DAAAYYZNMgZOXXI+DAAATdZcSw6Gcj8MAABhhk0zBk5dckAMAABN5FxLD4ZyQQwAAGGGTTQGTl1yQgwAAE3zXEsThnJDDAAAYYZNNQZOXXJEDAAATQZdSxGGckUMAABhhk02Bk5dckYMAABNF11LDoZyRwwAAGGGTTcGTl1ySAwAAE0lXUsPhnJJDAAAYYZNOAZOXXJKDAAATTRdSxOGcksMAABhhk05Bk5dckwMAABNR11LEYZyTQwAAGGGTToGTl1yTgwAAE1YXUsVhnJPDAAAYYZNOwZOXXJQDAAATW1dSw6GclEMAABhhk08Bk5dclIMAABNe11LDoZyUwwAAGGGTT0GTl1yVAwAAE2JXUsWhnJVDAAAYYZNPgZOXXJWDAAATZ9dSxOGclcMAABhhk0/Bk5dclgMAABNsl1LEYZyWQwAAGGGTUAGTl1yWgwAAE3DXUsLhnJbDAAAYYZNQQZOXXJcDAAATc5dSxOGcl0MAABhhk1CBk5dcl4MAABN4V1LFIZyXwwAAGGGTUMGTl1yYAwAAE31XUsThnJhDAAAYYZNRAZOXXJiDAAATQheSweGcmMMAABhhk1FBk5dcmQMAABND15LCoZyZQwAAGGGTUYGTl1yZgwAAE0ZXksRhnJnDAAAYYZNRwZOXXJoDAAATSpeSweGcmkMAABhhk1IBk5dcmoMAABNMV5LFIZyawwAAGGGTUkGTl1ybAwAAE1FXksUhnJtDAAAYYZNSgZOXXJuDAAATVleSxOGcm8MAABhhk1LBk5dcnAMAABNbF5LDIZycQwAAGGGTUwGTl1ycgwAAE14XksLhnJzDAAAYYZNTQZOXXJ0DAAATYNeSxOGcnUMAABhhk1OBk5dcnYMAABNll5LCoZydwwAAGGGTU8GTl1yeAwAAE2gXksYhnJ5DAAAYYZNUAZOXXJ6DAAATbheSwuGcnsMAABhhk1RBk5dcnwMAABNw15LDoZyfQwAAGGGTVIGTl1yfgwAAE3RXksLhnJ/DAAAYYZNUwZOXXKADAAATdxeSwqGcoEMAABhhk1UBk5dcoIMAABN5l5LEYZygwwAAGGGTVUGTl1yhAwAAE33XksThnKFDAAAYYZNVgZOXXKGDAAATQpfSxCGcocMAABhhk1XBk5dcogMAABNGl9LDoZyiQwAAGGGTVgGTl1yigwAAE0oX0sHhnKLDAAAYYZNWQZOXXKMDAAATS9fSwqGco0MAABhhk1aBk5dco4MAABNOV9LDoZyjwwAAGGGTVsGTl1ykAwAAE1HX0sHhnKRDAAAYYZNXAZOXXKSDAAATU5fSwuGcpMMAABhhk1dBk5dcpQMAABNWV9LE4ZylQwAAGGGTV4GTl1ylgwAAE1sX0sRhnKXDAAAYYZNXwZOXXKYDAAATX1fSxCGcpkMAABhhk1gBk5dcpoMAABNjV9LC4ZymwwAAGGGTWEGTl1ynAwAAE2YX0sHhnKdDAAAYYZNYgZOXXKeDAAATZ9fSxOGcp8MAABhhk1jBk5dcqAMAABNsl9LDoZyoQwAAGGGTWQGTl1yogwAAE3AX0sPhnKjDAAAYYZNZQZOXXKkDAAATc9fSwqGcqUMAABhhk1mBk5dcqYMAABN2V9LFIZypwwAAGGGTWcGTl1yqAwAAE3tX0sQhnKpDAAAYYZNaAZOXXKqDAAATf1fSxGGcqsMAABhhk1pBk5dcqwMAABNDmBLEIZyrQwAAGGGTWoGTl1yrgwAAE0eYEsRhnKvDAAAYYZNawZOXXKwDAAATS9gSwuGcrEMAABhhk1sBk5dcrIMAABNOmBLGIZyswwAAGGGTW0GTl1ytAwAAE1SYEsQhnK1DAAAYYZNbgZOXXK2DAAATWJgSw+GcrcMAABhhk1vBk5dcrgMAABNcWBLD4ZyuQwAAGGGTXAGTl1yugwAAE2AYEsThnK7DAAAYYZNcQZOXXK8DAAATZNgSxCGcr0MAABhhk1yBk5dcr4MAABNo2BLD4ZyvwwAAGGGTXMGTl1ywAwAAE2yYEsYhnLBDAAAYYZNdAZOXXLCDAAATcpgSxOGcsMMAABhhk11Bk5dcsQMAABN3WBLC4ZyxQwAAGGGTXYGTl1yxgwAAE3oYEsYhnLHDAAAYYZNdwZOXXLIDAAATQBhSw+GcskMAABhhk14Bk5dcsoMAABND2FLFIZyywwAAGGGTXkGTl1yzAwAAE0jYUsThnLNDAAAYYZNegZOXXLODAAATTZhSw6Gcs8MAABhhk17Bk5dctAMAABNRGFLB4Zy0QwAAGGGTXwGTl1y0gwAAE1LYUsOhnLTDAAAYYZNfQZOXXLUDAAATVlhSwuGctUMAABhhk1+Bk5dctYMAABNZGFLDoZy1wwAAGGGTX8GTl1y2AwAAE1yYUsHhnLZDAAAYYZNgAZOXXLaDAAATXlhSwqGctsMAABhhk2BBk5dctwMAABNg2FLC4Zy3QwAAGGGTYIGTl1y3gwAAE2OYUsRhnLfDAAAYYZNgwZOXXLgDAAATZ9hSwuGcuEMAABhhk2EBk5dcuIMAABNqmFLCoZy4wwAAGGGTYUGTl1y5AwAAE20YUsHhnLlDAAAYYZNhgZOXXLmDAAATbthSxCGcucMAABhhk2HBk5dcugMAABNy2FLE4Zy6QwAAGGGTYgGTl1y6gwAAE3eYUsYhnLrDAAAYYZNiQZOXXLsDAAATfZhSwyGcu0MAABhhk2KBk5dcu4MAABNAmJLFIZy7wwAAGGGTYsGTl1y8AwAAE0WYksLhnLxDAAAYYZNjAZOXXLyDAAATSFiSwqGcvMMAABhhk2NBk5dcvQMAABNK2JLE4Zy9QwAAGGGTY4GTl1y9gwAAE0+YksThnL3DAAAYYZNjwZOXXL4DAAATVFiSxGGcvkMAABhhk2QBk5dcvoMAABNYmJLC4Zy+wwAAGGGTZEGTl1y/AwAAE1tYksYhnL9DAAAYYZNkgZOXXL+DAAATYViSxCGcv8MAABhhk2TBk5dcgANAABNlWJLDIZyAQ0AAGGGTZQGTl1yAg0AAE2hYksKhnIDDQAAYYZNlQZOXXIEDQAATatiSxWGcgUNAABhhk2WBk5dcgYNAABNwGJLDoZyBw0AAGGGTZcGTl1yCA0AAE3OYksPhnIJDQAAYYZNmAZOXXIKDQAATd1iSwqGcgsNAABhhk2ZBk5dcgwNAABN52JLE4ZyDQ0AAGGGTZoGTl1yDg0AAE36YksThnIPDQAAYYZNmwZOXXIQDQAATQ1jSxGGchENAABhhk2cBk5dchINAABNHmNLE4ZyEw0AAGGGTZ0GTl1yFA0AAE0xY0sOhnIVDQAAYYZNngZOXXIWDQAATT9jSxOGchcNAABhhk2fBk5dchgNAABNUmNLCoZyGQ0AAGGGTaAGTl1yGg0AAE1cY0sThnIbDQAAYYZNoQZOXXIcDQAATW9jSxGGch0NAABhhk2iBk5dch4NAABNgGNLD4ZyHw0AAGGGTaMGTl1yIA0AAE2PY0sPhnIhDQAAYYZNpAZOXXIiDQAATZ5jSxOGciMNAABhhk2lBk5dciQNAABNsWNLE4ZyJQ0AAGGGTaYGTl1yJg0AAE3EY0sLhnInDQAAYYZNpwZOXXIoDQAATc9jSxOGcikNAABhhk2oBk5dcioNAABN4mNLEIZyKw0AAGGGTakGTl1yLA0AAE3yY0sRhnItDQAAYYZNqgZOXXIuDQAATQNkSw+Gci8NAABhhk2rBk5dcjANAABNEmRLCoZyMQ0AAGGGTawGTl1yMg0AAE0cZEsLhnIzDQAAYYZNrQZOXXI0DQAATSdkSxiGcjUNAABhhk2uBk5dcjYNAABNP2RLB4ZyNw0AAGGGTa8GTl1yOA0AAE1GZEsRhnI5DQAAYYZNsAZOXXI6DQAATVdkSweGcjsNAABhhk2xBk5dcjwNAABNXmRLDoZyPQ0AAGGGTbIGTl1yPg0AAE1sZEsRhnI/DQAAYYZNswZOXXJADQAATX1kSwqGckENAABhhk20Bk5dckINAABNh2RLFIZyQw0AAGGGTbUGTl1yRA0AAE2bZEsOhnJFDQAAYYZNtgZOXXJGDQAATalkSwuGckcNAABhhk23Bk5dckgNAABNtGRLGIZySQ0AAGGGTbgGTl1ySg0AAE3MZEsPhnJLDQAAYYZNuQZOXXJMDQAATdtkSxGGck0NAABhhk26Bk5dck4NAABN7GRLB4ZyTw0AAGGGTbsGTl1yUA0AAE3zZEsMhnJRDQAAYYZNvAZOXXJSDQAATf9kSxOGclMNAABhhk29Bk5dclQNAABNEmVLDoZyVQ0AAGGGTb4GTl1yVg0AAE0gZUsOhnJXDQAAYYZNvwZOXXJYDQAATS5lSxiGclkNAABhhk3ABk5dcloNAABNRmVLB4ZyWw0AAGGGTcEGTl1yXA0AAE1NZUsKhnJdDQAAYYZNwgZOXXJeDQAATVdlSweGcl8NAABhhk3DBk5dcmANAABNXmVLC4ZyYQ0AAGGGTcQGTl1yYg0AAE1pZUsLhnJjDQAAYYZNxQZOXXJkDQAATXRlSwuGcmUNAABhhk3GBk5dcmYNAABNf2VLDoZyZw0AAGGGTccGTl1yaA0AAE2NZUsMhnJpDQAAYYZNyAZOXXJqDQAATZllSxiGcmsNAABhhk3JBk5dcmwNAABNsWVLFIZybQ0AAGGGTcoGTl1ybg0AAE3FZUsKhnJvDQAAYYZNywZOXXJwDQAATc9lSxCGcnENAABhhk3MBk5dcnINAABN32VLC4Zycw0AAGGGTc0GTl1ydA0AAE3qZUsKhnJ1DQAAYYZNzgZOXXJ2DQAATfRlSw+GcncNAABhhk3PBk5dcngNAABNA2ZLCoZyeQ0AAGGGTdAGTl1yeg0AAE0NZksPhnJ7DQAAYYZN0QZOXXJ8DQAATRxmSwyGcn0NAABhhk3SBk5dcn4NAABNKGZLFoZyfw0AAGGGTdMGTl1ygA0AAE0+ZksQhnKBDQAAYYZN1AZOXXKCDQAATU5mSxiGcoMNAABhhk3VBk5dcoQNAABNZmZLD4ZyhQ0AAGGGTdYGTl1yhg0AAE11ZksRhnKHDQAAYYZN1wZOXXKIDQAATYZmSxGGcokNAABhhk3YBk5dcooNAABNl2ZLDoZyiw0AAGGGTdkGTl1yjA0AAE2lZksRhnKNDQAAYYZN2gZOXXKODQAATbZmSxCGco8NAABhhk3bBk5dcpANAABNxmZLD4ZykQ0AAGGGTdwGTl1ykg0AAE3VZksYhnKTDQAAYYZN3QZOXXKUDQAATe1mSxOGcpUNAABhhk3eBk5dcpYNAABNAGdLFIZylw0AAGGGTd8GTl1ymA0AAE0UZ0sYhnKZDQAAYYZN4AZOXXKaDQAATSxnSxCGcpsNAABhhk3hBk5dcpwNAABNPGdLB4ZynQ0AAGGGTeIGTl1yng0AAE1DZ0sRhnKfDQAAYYZN4wZOXXKgDQAATVRnSwuGcqENAABhhk3kBk5dcqINAABNX2dLEIZyow0AAGGGTeUGTl1ypA0AAE1vZ0sThnKlDQAAYYZN5gZOXXKmDQAATYJnSw6GcqcNAABhhk3nBk5dcqgNAABNkGdLFoZyqQ0AAGGGTegGTl1yqg0AAE2mZ0sMhnKrDQAAYYZN6QZOXXKsDQAATbJnSwuGcq0NAABhhk3qBk5dcq4NAABNvWdLDoZyrw0AAGGGTesGTl1ysA0AAE3LZ0sPhnKxDQAAYYZN7AZOXXKyDQAATdpnSw6GcrMNAABhhk3tBk5dcrQNAABN6GdLDoZytQ0AAGGGTe4GTl1ytg0AAE32Z0sRhnK3DQAAYYZN7wZOXXK4DQAATQdoSxOGcrkNAABhhk3wBk5dcroNAABNGmhLGIZyuw0AAGGGTfEGTl1yvA0AAE0yaEsThnK9DQAAYYZN8gZOXXK+DQAATUVoSxGGcr8NAABhhk3zBk5dcsANAABNVmhLE4ZywQ0AAGGGTfQGTl1ywg0AAE1paEsPhnLDDQAAYYZN9QZOXXLEDQAATXhoSweGcsUNAABhhk32Bk5dcsYNAABNf2hLDoZyxw0AAGGGTfcGTl1yyA0AAE2NaEsWhnLJDQAAYYZN+AZOXXLKDQAATaNoSw+GcssNAABhhk35Bk5dcswNAABNsmhLDoZyzQ0AAGGGTfoGTl1yzg0AAE3AaEsKhnLPDQAAYYZN+wZOXXLQDQAATcpoSwuGctENAABhhk38Bk5dctINAABN1WhLGIZy0w0AAGGGTf0GTl1y1A0AAE3taEsKhnLVDQAAYYZN/gZOXXLWDQAATfdoSxaGctcNAABhhk3/Bk5dctgNAABNDWlLD4Zy2Q0AAGGGTQAHTl1y2g0AAE0caUsVhnLbDQAAYYZNAQdOXXLcDQAATTFpSxOGct0NAABhhk0CB05dct4NAABNRGlLFoZy3w0AAGGGTQMHTl1y4A0AAE1aaUsHhnLhDQAAYYZNBAdOXXLiDQAATWFpSxOGcuMNAABhhk0FB05dcuQNAABNdGlLC4Zy5Q0AAGGGTQYHTl1y5g0AAE1/aUsOhnLnDQAAYYZNBwdOXXLoDQAATY1pSw6GcukNAABhhk0IB05dcuoNAABNm2lLD4Zy6w0AAGGGTQkHTl1y7A0AAE2qaUsThnLtDQAAYYZNCgdOXXLuDQAATb1pSxGGcu8NAABhhk0LB05dcvANAABNzmlLDoZy8Q0AAGGGTQwHTl1y8g0AAE3caUsPhnLzDQAAYYZNDQdOXXL0DQAATetpSxOGcvUNAABhhk0OB05dcvYNAABN/mlLEYZy9w0AAGGGTQ8HTl1y+A0AAE0PaksVhnL5DQAAYYZNEAdOXXL6DQAATSRqSw6GcvsNAABhhk0RB05dcvwNAABNMmpLDoZy/Q0AAGGGTRIHTl1y/g0AAE1AaksWhnL/DQAAYYZNEwdOXXIADgAATVZqSxOGcgEOAABhhk0UB05dcgIOAABNaWpLEYZyAw4AAGGGTRUHTl1yBA4AAE16aksLhnIFDgAAYYZNFgdOXXIGDgAATYVqSxOGcgcOAABhhk0XB05dcggOAABNmGpLFIZyCQ4AAGGGTRgHTl1yCg4AAE2saksThnILDgAAYYZNGQdOXXIMDgAATb9qSweGcg0OAABhhk0aB05dcg4OAABNxmpLCoZyDw4AAGGGTRsHTl1yEA4AAE3QaksRhnIRDgAAYYZNHAdOXXISDgAATeFqSweGchMOAABhhk0dB05dchQOAABN6GpLFIZyFQ4AAGGGTR4HTl1yFg4AAE38aksUhnIXDgAAYYZNHwdOXXIYDgAATRBrSxOGchkOAABhhk0gB05dchoOAABNI2tLDIZyGw4AAGGGTSEHTl1yHA4AAE0va0sLhnIdDgAAYYZNIgdOXXIeDgAATTprSxOGch8OAABhhk0jB05dciAOAABNTWtLCoZyIQ4AAGGGTSQHTl1yIg4AAE1Xa0sYhnIjDgAAYYZNJQdOXXIkDgAATW9rSwuGciUOAABhhk0mB05dciYOAABNemtLDoZyJw4AAGGGTScHTl1yKA4AAE2Ia0sLhnIpDgAAYYZNKAdOXXIqDgAATZNrSwqGcisOAABhhk0pB05dciwOAABNnWtLEYZyLQ4AAGGGTSoHTl1yLg4AAE2ua0sThnIvDgAAYYZNKwdOXXIwDgAATcFrSxCGcjEOAABhhk0sB05dcjIOAABN0WtLDoZyMw4AAGGGTS0HTl1yNA4AAE3fa0sHhnI1DgAAYYZNLgdOXXI2DgAATeZrSwqGcjcOAABhhk0vB05dcjgOAABN8GtLDoZyOQ4AAGGGTTAHTl1yOg4AAE3+a0sHhnI7DgAAYYZNMQdOXXI8DgAATQVsSwuGcj0OAABhhk0yB05dcj4OAABNEGxLE4ZyPw4AAGGGTTMHTl1yQA4AAE0jbEsRhnJBDgAAYYZNNAdOXXJCDgAATTRsSxCGckMOAABhhk01B05dckQOAABNRGxLC4ZyRQ4AAGGGTTYHTl1yRg4AAE1PbEsHhnJHDgAAYYZNNwdOXXJIDgAATVZsSxOGckkOAABhhk04B05dckoOAABNaWxLDoZySw4AAGGGTTkHTl1yTA4AAE13bEsPhnJNDgAAYYZNOgdOXXJODgAATYZsSwqGck8OAABhhk07B05dclAOAABNkGxLFIZyUQ4AAGGGTTwHTl1yUg4AAE2kbEsQhnJTDgAAYYZNPQdOXXJUDgAATbRsSxGGclUOAABhhk0+B05dclYOAABNxWxLEIZyVw4AAGGGTT8HTl1yWA4AAE3VbEsRhnJZDgAAYYZNQAdOXXJaDgAATeZsSwuGclsOAABhhk1BB05dclwOAABN8WxLGIZyXQ4AAGGGTUIHTl1yXg4AAE0JbUsQhnJfDgAAYYZNQwdOXXJgDgAATRltSw+GcmEOAABhhk1EB05dcmIOAABNKG1LD4ZyYw4AAGGGTUUHTl1yZA4AAE03bUsThnJlDgAAYYZNRgdOXXJmDgAATUptSxCGcmcOAABhhk1HB05dcmgOAABNWm1LD4ZyaQ4AAGGGTUgHTl1yag4AAE1pbUsYhnJrDgAAYYZNSQdOXXJsDgAATYFtSxOGcm0OAABhhk1KB05dcm4OAABNlG1LC4Zybw4AAGGGTUsHTl1ycA4AAE2fbUsYhnJxDgAAYYZNTAdOXXJyDgAATbdtSw+GcnMOAABhhk1NB05dcnQOAABNxm1LFIZydQ4AAGGGTU4HTl1ydg4AAE3abUsThnJ3DgAAYYZNTwdOXXJ4DgAATe1tSw6GcnkOAABhhk1QB05dcnoOAABN+21LB4Zyew4AAGGGTVEHTl1yfA4AAE0CbksOhnJ9DgAAYYZNUgdOXXJ+DgAATRBuSwuGcn8OAABhhk1TB05dcoAOAABNG25LDoZygQ4AAGGGTVQHTl1ygg4AAE0pbksHhnKDDgAAYYZNVQdOXXKEDgAATTBuSwqGcoUOAABhhk1WB05dcoYOAABNOm5LC4Zyhw4AAGGGTVcHTl1yiA4AAE1FbksRhnKJDgAAYYZNWAdOXXKKDgAATVZuSwuGcosOAABhhk1ZB05dcowOAABNYW5LCoZyjQ4AAGGGTVoHTl1yjg4AAE1rbksHhnKPDgAAYYZNWwdOXXKQDgAATXJuSxCGcpEOAABhhk1cB05dcpIOAABNgm5LE4Zykw4AAGGGTV0HTl1ylA4AAE2VbksYhnKVDgAAYYZNXgdOXXKWDgAATa1uSwyGcpcOAABhhk1fB05dcpgOAABNuW5LFIZymQ4AAGGGTWAHTl1ymg4AAE3NbksLhnKbDgAAYYZNYQdOXXKcDgAATdhuSwqGcp0OAABhhk1iB05dcp4OAABN4m5LE4Zynw4AAGGGTWMHTl1yoA4AAE31bksThnKhDgAAYYZNZAdOXXKiDgAATQhvSxGGcqMOAABhhk1lB05dcqQOAABNGW9LC4ZypQ4AAGGGTWYHTl1ypg4AAE0kb0sYhnKnDgAAYYZNZwdOXXKoDgAATTxvSxCGcqkOAABhhk1oB05dcqoOAABNTG9LDIZyqw4AAGGGTWkHTl1yrA4AAE1Yb0sKhnKtDgAAYYZNagdOXXKuDgAATWJvSxWGcq8OAABhhk1rB05dcrAOAABNd29LDoZysQ4AAGGGTWwHTl1ysg4AAE2Fb0sPhnKzDgAAYYZNbQdOXXK0DgAATZRvSwqGcrUOAABhhk1uB05dcrYOAABNnm9LE4Zytw4AAGGGTW8HTl1yuA4AAE2xb0sThnK5DgAAYYZNcAdOXXK6DgAATcRvSxGGcrsOAABhhk1xB05dcrwOAABN1W9LE4ZyvQ4AAGGGTXIHTl1yvg4AAE3ob0sOhnK/DgAAYYZNcwdOXXLADgAATfZvSxOGcsEOAABhhk10B05dcsIOAABNCXBLCoZyww4AAGGGTXUHTl1yxA4AAE0TcEsThnLFDgAAYYZNdgdOXXLGDgAATSZwSxGGcscOAABhhk13B05dcsgOAABNN3BLD4ZyyQ4AAGGGTXgHTl1yyg4AAE1GcEsPhnLLDgAAYYZNeQdOXXLMDgAATVVwSxOGcs0OAABhhk16B05dcs4OAABNaHBLE4Zyzw4AAGGGTXsHTl1y0A4AAE17cEsLhnLRDgAAYYZNfAdOXXLSDgAATYZwSxOGctMOAABhhk19B05dctQOAABNmXBLEIZy1Q4AAGGGTX4HTl1y1g4AAE2pcEsRhnLXDgAAYYZNfwdOXXLYDgAATbpwSw+GctkOAABhhk2AB05dctoOAABNyXBLCoZy2w4AAGGGTYEHTl1y3A4AAE3TcEsLhnLdDgAAYYZNggdOXXLeDgAATd5wSxiGct8OAABhhk2DB05dcuAOAABN9nBLB4Zy4Q4AAGGGTYQHTl1y4g4AAE39cEsRhnLjDgAAYYZNhQdOXXLkDgAATQ5xSweGcuUOAABhhk2GB05dcuYOAABNFXFLDoZy5w4AAGGGTYcHTl1y6A4AAE0jcUsRhnLpDgAAYYZNiAdOXXLqDgAATTRxSwqGcusOAABhhk2JB05dcuwOAABNPnFLFIZy7Q4AAGGGTYoHTl1y7g4AAE1ScUsOhnLvDgAAYYZNiwdOXXLwDgAATWBxSwuGcvEOAABhhk2MB05dcvIOAABNa3FLGIZy8w4AAGGGTY0HTl1y9A4AAE2DcUsPhnL1DgAAYYZNjgdOXXL2DgAATZJxSxGGcvcOAABhhk2PB05dcvgOAABNo3FLB4Zy+Q4AAGGGTZAHTl1y+g4AAE2qcUsMhnL7DgAAYYZNkQdOXXL8DgAATbZxSxOGcv0OAABhhk2SB05dcv4OAABNyXFLDoZy/w4AAGGGTZMHTl1yAA8AAE3XcUsOhnIBDwAAYYZNlAdOXXICDwAATeVxSxiGcgMPAABhhk2VB05dcgQPAABN/XFLB4ZyBQ8AAGGGTZYHTl1yBg8AAE0EcksKhnIHDwAAYYZNlwdOXXIIDwAATQ5ySweGcgkPAABhhk2YB05dcgoPAABNFXJLC4ZyCw8AAGGGTZkHTl1yDA8AAE0gcksLhnINDwAAYYZNmgdOXXIODwAATStySwuGcg8PAABhhk2bB05dchAPAABNNnJLDoZyEQ8AAGGGTZwHTl1yEg8AAE1EcksMhnITDwAAYYZNnQdOXXIUDwAATVBySxiGchUPAABhhk2eB05dchYPAABNaHJLFIZyFw8AAGGGTZ8HTl1yGA8AAE18cksKhnIZDwAAYYZNoAdOXXIaDwAATYZySxCGchsPAABhhk2hB05dchwPAABNlnJLC4ZyHQ8AAGGGTaIHTl1yHg8AAE2hcksKhnIfDwAAYYZNowdOXXIgDwAATatySw+GciEPAABhhk2kB05dciIPAABNunJLCoZyIw8AAGGGTaUHTl1yJA8AAE3EcksPhnIlDwAAYYZNpgdOXXImDwAATdNySwyGcicPAABhhk2nB05dcigPAABN33JLFoZyKQ8AAGGGTagHTl1yKg8AAE31cksQhnIrDwAAYYZNqQdOXXIsDwAATQVzSxiGci0PAABhhk2qB05dci4PAABNHXNLD4ZyLw8AAGGGTasHTl1yMA8AAE0sc0sRhnIxDwAAYYZNrAdOXXIyDwAATT1zSxGGcjMPAABhhk2tB05dcjQPAABNTnNLDoZyNQ8AAGGGTa4HTl1yNg8AAE1cc0sRhnI3DwAAYYZNrwdOXXI4DwAATW1zSxCGcjkPAABhhk2wB05dcjoPAABNfXNLD4ZyOw8AAGGGTbEHTl1yPA8AAE2Mc0sYhnI9DwAAYYZNsgdOXXI+DwAATaRzSxOGcj8PAABhhk2zB05dckAPAABNt3NLFIZyQQ8AAGGGTbQHTl1yQg8AAE3Lc0sYhnJDDwAAYYZNtQdOXXJEDwAATeNzSxCGckUPAABhhk22B05dckYPAABN83NLB4ZyRw8AAGGGTbcHTl1ySA8AAE36c0sRhnJJDwAAYYZNuAdOXXJKDwAATQt0SwuGcksPAABhhk25B05dckwPAABNFnRLEIZyTQ8AAGGGTboHTl1yTg8AAE0mdEsThnJPDwAAYYZNuwdOXXJQDwAATTl0Sw6GclEPAABhhk28B05dclIPAABNR3RLFoZyUw8AAGGGTb0HTl1yVA8AAE1ddEsMhnJVDwAAYYZNvgdOXXJWDwAATWl0SwuGclcPAABhhk2/B05dclgPAABNdHRLDoZyWQ8AAGGGTcAHTl1yWg8AAE2CdEsPhnJbDwAAYYZNwQdOXXJcDwAATZF0Sw6Gcl0PAABhhk3CB05dcl4PAABNn3RLDoZyXw8AAGGGTcMHTl1yYA8AAE2tdEsRhnJhDwAAYYZNxAdOXXJiDwAATb50SxOGcmMPAABhhk3FB05dcmQPAABN0XRLGIZyZQ8AAGGGTcYHTl1yZg8AAE3pdEsThnJnDwAAYYZNxwdOXXJoDwAATfx0SxGGcmkPAABhhk3IB05dcmoPAABNDXVLE4Zyaw8AAGGGTckHTl1ybA8AAE0gdUsPhnJtDwAAYYZNygdOXXJuDwAATS91SweGcm8PAABhhk3LB05dcnAPAABNNnVLDoZycQ8AAGGGTcwHTl1ycg8AAE1EdUsWhnJzDwAAYYZNzQdOXXJ0DwAATVp1Sw+GcnUPAABhhk3OB05dcnYPAABNaXVLDoZydw8AAGGGTc8HTl1yeA8AAE13dUsKhnJ5DwAAYYZN0AdOXXJ6DwAATYF1SwuGcnsPAABhhk3RB05dcnwPAABNjHVLGIZyfQ8AAGGGTdIHTl1yfg8AAE2kdUsKhnJ/DwAAYYZN0wdOXXKADwAATa51SxaGcoEPAABhhk3UB05dcoIPAABNxHVLD4Zygw8AAGGGTdUHTl1yhA8AAE3TdUsVhnKFDwAAYYZN1gdOXXKGDwAATeh1SxOGcocPAABhhk3XB05dcogPAABN+3VLFoZyiQ8AAGGGTdgHTl1yig8AAE0RdksHhnKLDwAAYYZN2QdOXXKMDwAATRh2SxOGco0PAABhhk3aB05dco4PAABNK3ZLC4Zyjw8AAGGGTdsHTl1ykA8AAE02dksOhnKRDwAAYYZN3AdOXXKSDwAATUR2Sw6GcpMPAABhhk3dB05dcpQPAABNUnZLD4ZylQ8AAGGGTd4HTl1ylg8AAE1hdksThnKXDwAAYYZN3wdOXXKYDwAATXR2SxGGcpkPAABhhk3gB05dcpoPAABNhXZLDoZymw8AAGGGTeEHTl1ynA8AAE2TdksPhnKdDwAAYYZN4gdOXXKeDwAATaJ2SxOGcp8PAABhhk3jB05dcqAPAABNtXZLEYZyoQ8AAGGGTeQHTl1yog8AAE3GdksVhnKjDwAAYYZ1KE3lB05dcqQPAABN23ZLDoZypQ8AAGGGTeYHTl1ypg8AAE3pdksOhnKnDwAAYYZN5wdOXXKoDwAATfd2SxaGcqkPAABhhk3oB05dcqoPAABNDXdLE4Zyqw8AAGGGTekHTl1yrA8AAE0gd0sRhnKtDwAAYYZN6gdOXXKuDwAATTF3SwuGcq8PAABhhk3rB05dcrAPAABNPHdLE4ZysQ8AAGGGTewHTl1ysg8AAE1Pd0sUhnKzDwAAYYZN7QdOXXK0DwAATWN3SxOGcrUPAABhhk3uB05dcrYPAABNdndLB4Zytw8AAGGGTe8HTl1yuA8AAE19d0sKhnK5DwAAYYZN8AdOXXK6DwAATYd3SxGGcrsPAABhhk3xB05dcrwPAABNmHdLB4ZyvQ8AAGGGTfIHTl1yvg8AAE2fd0sUhnK/DwAAYYZN8wdOXXLADwAATbN3SxSGcsEPAABhhk30B05dcsIPAABNx3dLE4Zyww8AAGGGTfUHTl1yxA8AAE3ad0sMhnLFDwAAYYZN9gdOXXLGDwAATeZ3SwuGcscPAABhhk33B05dcsgPAABN8XdLE4ZyyQ8AAGGGTfgHTl1yyg8AAE0EeEsKhnLLDwAAYYZN+QdOXXLMDwAATQ54SxiGcs0PAABhhk36B05dcs4PAABNJnhLC4Zyzw8AAGGGTfsHTl1y0A8AAE0xeEsOhnLRDwAAYYZN/AdOXXLSDwAATT94SwuGctMPAABhhk39B05dctQPAABNSnhLCoZy1Q8AAGGGTf4HTl1y1g8AAE1UeEsRhnLXDwAAYYZN/wdOXXLYDwAATWV4SxOGctkPAABhhk0ACE5dctoPAABNeHhLEIZy2w8AAGGGTQEITl1y3A8AAE2IeEsOhnLdDwAAYYZNAghOXXLeDwAATZZ4SweGct8PAABhhk0DCE5dcuAPAABNnXhLCoZy4Q8AAGGGTQQITl1y4g8AAE2neEsOhnLjDwAAYYZNBQhOXXLkDwAATbV4SweGcuUPAABhhk0GCE5dcuYPAABNvHhLC4Zy5w8AAGGGTQcITl1y6A8AAE3HeEsThnLpDwAAYYZNCAhOXXLqDwAATdp4SxGGcusPAABhhk0JCE5dcuwPAABN63hLEIZy7Q8AAGGGTQoITl1y7g8AAE37eEsLhnLvDwAAYYZNCwhOXXLwDwAATQZ5SweGcvEPAABhhk0MCE5dcvIPAABNDXlLE4Zy8w8AAGGGTQ0ITl1y9A8AAE0geUsOhnL1DwAAYYZNDghOXXL2DwAATS55Sw+GcvcPAABhhk0PCE5dcvgPAABNPXlLCoZy+Q8AAGGGTRAITl1y+g8AAE1HeUsUhnL7DwAAYYZNEQhOXXL8DwAATVt5SxCGcv0PAABhhk0SCE5dcv4PAABNa3lLEYZy/w8AAGGGTRMITl1yABAAAE18eUsQhnIBEAAAYYZNFAhOXXICEAAATYx5SxGGcgMQAABhhk0VCE5dcgQQAABNnXlLC4ZyBRAAAGGGTRYITl1yBhAAAE2oeUsYhnIHEAAAYYZNFwhOXXIIEAAATcB5SxCGcgkQAABhhk0YCE5dcgoQAABN0HlLD4ZyCxAAAGGGTRkITl1yDBAAAE3feUsPhnINEAAAYYZNGghOXXIOEAAATe55SxOGcg8QAABhhk0bCE5dchAQAABNAXpLEIZyERAAAGGGTRwITl1yEhAAAE0ReksPhnITEAAAYYZNHQhOXXIUEAAATSB6SxiGchUQAABhhk0eCE5dchYQAABNOHpLE4ZyFxAAAGGGTR8ITl1yGBAAAE1LeksLhnIZEAAAYYZNIAhOXXIaEAAATVZ6SxiGchsQAABhhk0hCE5dchwQAABNbnpLD4ZyHRAAAGGGTSIITl1yHhAAAE19eksUhnIfEAAAYYZNIwhOXXIgEAAATZF6SxOGciEQAABhhk0kCE5dciIQAABNpHpLDoZyIxAAAGGGTSUITl1yJBAAAE2yeksHhnIlEAAAYYZNJghOXXImEAAATbl6Sw6GcicQAABhhk0nCE5dcigQAABNx3pLC4ZyKRAAAGGGTSgITl1yKhAAAE3SeksOhnIrEAAAYYZNKQhOXXIsEAAATeB6SweGci0QAABhhk0qCE5dci4QAABN53pLCoZyLxAAAGGGTSsITl1yMBAAAE3xeksLhnIxEAAAYYZNLAhOXXIyEAAATfx6SxGGcjMQAABhhk0tCE5dcjQQAABNDXtLC4ZyNRAAAGGGTS4ITl1yNhAAAE0Ye0sKhnI3EAAAYYZNLwhOXXI4EAAATSJ7SweGcjkQAABhhk0wCE5dcjoQAABNKXtLEIZyOxAAAGGGTTEITl1yPBAAAE05e0sThnI9EAAAYYZNMghOXXI+EAAATUx7SxiGcj8QAABhhk0zCE5dckAQAABNZHtLDIZyQRAAAGGGTTQITl1yQhAAAE1we0sUhnJDEAAAYYZNNQhOXXJEEAAATYR7SwuGckUQAABhhk02CE5dckYQAABNj3tLCoZyRxAAAGGGTTcITl1ySBAAAE2Ze0sThnJJEAAAYYZNOAhOXXJKEAAATax7SxOGcksQAABhhk05CE5dckwQAABNv3tLEYZyTRAAAGGGTToITl1yThAAAE3Qe0sLhnJPEAAAYYZNOwhOXXJQEAAATdt7SxiGclEQAABhhk08CE5dclIQAABN83tLEIZyUxAAAGGGTT0ITl1yVBAAAE0DfEsMhnJVEAAAYYZNPghOXXJWEAAATQ98SwqGclcQAABhhk0/CE5dclgQAABNGXxLFYZyWRAAAGGGTUAITl1yWhAAAE0ufEsOhnJbEAAAYYZNQQhOXXJcEAAATTx8Sw+Gcl0QAABhhk1CCE5dcl4QAABNS3xLCoZyXxAAAGGGTUMITl1yYBAAAE1VfEsThnJhEAAAYYZNRAhOXXJiEAAATWh8SxOGcmMQAABhhk1FCE5dcmQQAABNe3xLEYZyZRAAAGGGTUYITl1yZhAAAE2MfEsThnJnEAAAYYZNRwhOXXJoEAAATZ98Sw6GcmkQAABhhk1ICE5dcmoQAABNrXxLE4ZyaxAAAGGGTUkITl1ybBAAAE3AfEsKhnJtEAAAYYZNSghOXXJuEAAATcp8SxOGcm8QAABhhk1LCE5dcnAQAABN3XxLEYZycRAAAGGGTUwITl1ychAAAE3ufEsPhnJzEAAAYYZNTQhOXXJ0EAAATf18Sw+GcnUQAABhhk1OCE5dcnYQAABNDH1LE4ZydxAAAGGGTU8ITl1yeBAAAE0ffUsThnJ5EAAAYYZNUAhOXXJ6EAAATTJ9SwuGcnsQAABhhk1RCE5dcnwQAABNPX1LE4ZyfRAAAGGGTVIITl1yfhAAAE1QfUsQhnJ/EAAAYYZNUwhOXXKAEAAATWB9SxGGcoEQAABhhk1UCE5dcoIQAABNcX1LD4ZygxAAAGGGTVUITl1yhBAAAE2AfUsKhnKFEAAAYYZNVghOXXKGEAAATYp9SwuGcocQAABhhk1XCE5dcogQAABNlX1LGIZyiRAAAGGGTVgITl1yihAAAE2tfUsHhnKLEAAAYYZNWQhOXXKMEAAATbR9SxGGco0QAABhhk1aCE5dco4QAABNxX1LB4ZyjxAAAGGGTVsITl1ykBAAAE3MfUsOhnKREAAAYYZNXAhOXXKSEAAATdp9SxGGcpMQAABhhk1dCE5dcpQQAABN631LCoZylRAAAGGGTV4ITl1ylhAAAE31fUsUhnKXEAAAYYZNXwhOXXKYEAAATQl+Sw6GcpkQAABhhk1gCE5dcpoQAABNF35LC4ZymxAAAGGGTWEITl1ynBAAAE0ifksYhnKdEAAAYYZNYghOXXKeEAAATTp+Sw+Gcp8QAABhhk1jCE5dcqAQAABNSX5LEYZyoRAAAGGGTWQITl1yohAAAE1afksHhnKjEAAAYYZNZQhOXXKkEAAATWF+SwyGcqUQAABhhk1mCE5dcqYQAABNbX5LE4ZypxAAAGGGTWcITl1yqBAAAE2AfksOhnKpEAAAYYZNaAhOXXKqEAAATY5+Sw6GcqsQAABhhk1pCE5dcqwQAABNnH5LGIZyrRAAAGGGTWoITl1yrhAAAE20fksHhnKvEAAAYYZNawhOXXKwEAAATbt+SwqGcrEQAABhhk1sCE5dcrIQAABNxX5LB4ZysxAAAGGGTW0ITl1ytBAAAE3MfksLhnK1EAAAYYZNbghOXXK2EAAATdd+Sw6GcrcQAABhhk1vCE5dcrgQAABN5X5LC4ZyuRAAAGGGTXAITl1yuhAAAE3wfksOhnK7EAAAYYZNcQhOXXK8EAAATf5+SwyGcr0QAABhhk1yCE5dcr4QAABNCn9LGIZyvxAAAGGGTXMITl1ywBAAAE0if0sUhnLBEAAAYYZNdAhOXXLCEAAATTZ/SwqGcsMQAABhhk11CE5dcsQQAABNQH9LEIZyxRAAAGGGTXYITl1yxhAAAE1Qf0sLhnLHEAAAYYZNdwhOXXLIEAAATVt/SwqGcskQAABhhk14CE5dcsoQAABNZX9LD4ZyyxAAAGGGTXkITl1yzBAAAE10f0sKhnLNEAAAYYZNeghOXXLOEAAATX5/Sw+Gcs8QAABhhk17CE5dctAQAABNjX9LDIZy0RAAAGGGTXwITl1y0hAAAE2Zf0sWhnLTEAAAYYZNfQhOXXLUEAAATa9/SxCGctUQAABhhk1+CE5dctYQAABNv39LGIZy1xAAAGGGTX8ITl1y2BAAAE3Xf0sPhnLZEAAAYYZNgAhOXXLaEAAATeZ/SxGGctsQAABhhk2BCE5dctwQAABN939LEYZy3RAAAGGGTYIITl1y3hAAAE0IgEsRhnLfEAAAYYZNgwhOXXLgEAAATRmASxWGcuEQAABhhk2ECE5dcuIQAABNLoBLEIZy4xAAAGGGTYUITl1y5BAAAE0+gEsPhnLlEAAAYYZNhghOXXLmEAAATU2ASxiGcucQAABhhk2HCE5dcugQAABNZYBLE4Zy6RAAAGGGTYgITl1y6hAAAE14gEsUhnLrEAAAYYZNiQhOXXLsEAAATYyASxiGcu0QAABhhk2KCE5dcu4QAABNpIBLEIZy7xAAAGGGTYsITl1y8BAAAE20gEsHhnLxEAAAYYZNjAhOXXLyEAAATbuASxGGcvMQAABhhk2NCE5dcvQQAABNzIBLC4Zy9RAAAGGGTY4ITl1y9hAAAE3XgEsQhnL3EAAAYYZNjwhOXXL4EAAATeeASxOGcvkQAABhhk2QCE5dcvoQAABN+oBLDoZy+xAAAGGGTZEITl1y/BAAAE0IgUsWhnL9EAAAYYZNkghOXXL+EAAATR6BSwyGcv8QAABhhk2TCE5dcgARAABNKoFLC4ZyAREAAGGGTZQITl1yAhEAAE01gUsOhnIDEQAAYYZNlQhOXXIEEQAATUOBSw+GcgURAABhhk2WCE5dcgYRAABNUoFLDoZyBxEAAGGGTZcITl1yCBEAAE1ggUsOhnIJEQAAYYZNmAhOXXIKEQAATW6BSxGGcgsRAABhhk2ZCE5dcgwRAABNf4FLE4ZyDREAAGGGTZoITl1yDhEAAE2SgUsYhnIPEQAAYYZNmwhOXXIQEQAATaqBSxOGchERAABhhk2cCE5dchIRAABNvYFLEYZyExEAAGGGTZ0ITl1yFBEAAE3OgUsThnIVEQAAYYZNnghOXXIWEQAATeGBSw+GchcRAABhhk2fCE5dchgRAABN8IFLB4ZyGREAAGGGTaAITl1yGhEAAE33gUsOhnIbEQAAYYZNoQhOXXIcEQAATQWCSxaGch0RAABhhk2iCE5dch4RAABNG4JLD4ZyHxEAAGGGTaMITl1yIBEAAE0qgksOhnIhEQAAYYZNpAhOXXIiEQAATTiCSwqGciMRAABhhk2lCE5dciQRAABNQoJLC4ZyJREAAGGGTaYITl1yJhEAAE1NgksYhnInEQAAYYZNpwhOXXIoEQAATWWCSwqGcikRAABhhk2oCE5dcioRAABNb4JLFoZyKxEAAGGGTakITl1yLBEAAE2FgksPhnItEQAAYYZNqghOXXIuEQAATZSCSxSGci8RAABhhk2rCE5dcjARAABNqIJLE4ZyMREAAGGGTawITl1yMhEAAE27gksWhnIzEQAAYYZNrQhOXXI0EQAATdGCSweGcjURAABhhk2uCE5dcjYRAABN2IJLE4ZyNxEAAGGGTa8ITl1yOBEAAE3rgksLhnI5EQAAYYZNsAhOXXI6EQAATfaCSwuGcjsRAABhhk2xCE5dcjwRAABNAYNLDoZyPREAAGGGTbIITl1yPhEAAE0Pg0sPhnI/EQAAYYZNswhOXXJAEQAATR6DSxOGckERAABhhk20CE5dckIRAABNMYNLEYZyQxEAAGGGTbUITl1yRBEAAE1Cg0sMhnJFEQAAYYZNtghOXXJGEQAATU6DSw+GckcRAABhhk23CE5dckgRAABNXYNLEIZySREAAGGGTbgITl1yShEAAE1tg0sRhnJLEQAAYYZNuQhOXXJMEQAATX6DSxWGck0RAABhhk26CE5dck4RAABNk4NLDoZyTxEAAGGGTbsITl1yUBEAAE2hg0sOhnJREQAAYYZNvAhOXXJSEQAATa+DSxaGclMRAABhhk29CE5dclQRAABNxYNLE4ZyVREAAGGGTb4ITl1yVhEAAE3Yg0sRhnJXEQAAYYZNvwhOXXJYEQAATemDSwuGclkRAABhhk3ACE5dcloRAABN9INLE4ZyWxEAAGGGTcEITl1yXBEAAE0HhEsUhnJdEQAAYYZNwghOXXJeEQAATRuESxOGcl8RAABhhk3DCE5dcmARAABNLoRLB4ZyYREAAGGGTcQITl1yYhEAAE01hEsKhnJjEQAAYYZNxQhOXXJkEQAATT+ESxGGcmURAABhhk3GCE5dcmYRAABNUIRLB4ZyZxEAAGGGTccITl1yaBEAAE1XhEsUhnJpEQAAYYZNyAhOXXJqEQAATWuESxSGcmsRAABhhk3JCE5dcmwRAABNf4RLE4ZybREAAGGGTcoITl1ybhEAAE2ShEsMhnJvEQAAYYZNywhOXXJwEQAATZ6ESwuGcnERAABhhk3MCE5dcnIRAABNqYRLE4ZycxEAAGGGTc0ITl1ydBEAAE28hEsQhnJ1EQAAYYZNzghOXXJ2EQAATcyESxiGcncRAABhhk3PCE5dcngRAABN5IRLC4ZyeREAAGGGTdAITl1yehEAAE3vhEsOhnJ7EQAAYYZN0QhOXXJ8EQAATf2ESw6Gcn0RAABhhk3SCE5dcn4RAABNC4VLCoZyfxEAAGGGTdMITl1ygBEAAE0VhUsRhnKBEQAAYYZN1AhOXXKCEQAATSaFSxOGcoMRAABhhk3VCE5dcoQRAABNOYVLEIZyhREAAGGGTdYITl1yhhEAAE1JhUsOhnKHEQAAYYZN1whOXXKIEQAATVeFSweGcokRAABhhk3YCE5dcooRAABNXoVLDoZyixEAAGGGTdkITl1yjBEAAE1shUsOhnKNEQAAYYZN2ghOXXKOEQAATXqFSweGco8RAABhhk3bCE5dcpARAABNgYVLC4ZykREAAGGGTdwITl1ykhEAAE2MhUsThnKTEQAAYYZN3QhOXXKUEQAATZ+FSxGGcpURAABhhk3eCE5dcpYRAABNsIVLEIZylxEAAGGGTd8ITl1ymBEAAE3AhUsLhnKZEQAAYYZN4AhOXXKaEQAATcuFSweGcpsRAABhhk3hCE5dcpwRAABN0oVLE4ZynREAAGGGTeIITl1ynhEAAE3lhUsOhnKfEQAAYYZN4whOXXKgEQAATfOFSw+GcqERAABhhk3kCE5dcqIRAABNAoZLCoZyoxEAAGGGTeUITl1ypBEAAE0MhksUhnKlEQAAYYZN5ghOXXKmEQAATSCGSxCGcqcRAABhhk3nCE5dcqgRAABNMIZLEYZyqREAAGGGTegITl1yqhEAAE1BhksKhnKrEQAAYYZN6QhOXXKsEQAATUuGSxGGcq0RAABhhk3qCE5dcq4RAABNXIZLC4ZyrxEAAGGGTesITl1ysBEAAE1nhksYhnKxEQAAYYZN7AhOXXKyEQAATX+GSxCGcrMRAABhhk3tCE5dcrQRAABNj4ZLD4ZytREAAGGGTe4ITl1ythEAAE2ehksPhnK3EQAAYYZN7whOXXK4EQAATa2GSxOGcrkRAABhhk3wCE5dcroRAABNwIZLEIZyuxEAAGGGTfEITl1yvBEAAE3QhksPhnK9EQAAYYZN8ghOXXK+EQAATd+GSxiGcr8RAABhhk3zCE5dcsARAABN94ZLE4ZywREAAGGGTfQITl1ywhEAAE0Kh0sLhnLDEQAAYYZN9QhOXXLEEQAATRWHSxiGcsURAABhhk32CE5dcsYRAABNLYdLDIZyxxEAAGGGTfcITl1yyBEAAE05h0sUhnLJEQAAYYZN+AhOXXLKEQAATU2HSxiGcssRAABhhk35CE5dcswRAABNZYdLDoZyzREAAGGGTfoITl1yzhEAAE1zh0sHhnLPEQAAYYZN+whOXXLQEQAATXqHSxiGctERAABhhk38CE5dctIRAABNkodLCoZy0xEAAGGGTf0ITl1y1BEAAE2ch0sOhnLVEQAAYYZN/ghOXXLWEQAATaqHSweGctcRAABhhk3/CE5dctgRAABNsYdLCoZy2REAAGGGTQAJTl1y2hEAAE27h0sLhnLbEQAAYYZNAQlOXXLcEQAATcaHSxGGct0RAABhhk0CCU5dct4RAABN14dLB4Zy3xEAAGGGTQMJTl1y4BEAAE3eh0sKhnLhEQAAYYZNBAlOXXLiEQAATeiHSweGcuMRAABhhk0FCU5dcuQRAABN74dLEIZy5REAAGGGTQYJTl1y5hEAAE3/h0sThnLnEQAAYYZNBwlOXXLoEQAATRKISxiGcukRAABhhk0ICU5dcuoRAABNKohLDIZy6xEAAGGGTQkJTl1y7BEAAE02iEsUhnLtEQAAYYZNCglOXXLuEQAATUqISwuGcu8RAABhhk0LCU5dcvARAABNVYhLCoZy8REAAGGGTQwJTl1y8hEAAE1fiEsThnLzEQAAYYZNDQlOXXL0EQAATXKISxOGcvURAABhhk0OCU5dcvYRAABNhYhLEYZy9xEAAGGGTQ8JTl1y+BEAAE2WiEsOhnL5EQAAYYZNEAlOXXL6EQAATaSISwuGcvsRAABhhk0RCU5dcvwRAABNr4hLB4Zy/REAAGGGTRIJTl1y/hEAAE22iEsMhnL/EQAAYYZNEwlOXXIAEgAATcKISwqGcgESAABhhk0UCU5dcgISAABNzIhLEYZyAxIAAGGGTRUJTl1yBBIAAE3diEsYhnIFEgAAYYZNFglOXXIGEgAATfWISw+GcgcSAABhhk0XCU5dcggSAABNBIlLCoZyCRIAAGGGTRgJTl1yChIAAE0OiUsThnILEgAAYYZNGQlOXXIMEgAATSGJSxOGcg0SAABhhk0aCU5dcg4SAABNNIlLEYZyDxIAAGGGTRsJTl1yEBIAAE1FiUsThnIREgAAYYZNHAlOXXISEgAATViJSw6GchMSAABhhk0dCU5dchQSAABNZolLDoZyFRIAAGGGTR4JTl1yFhIAAE10iUsKhnIXEgAAYYZNHwlOXXIYEgAATX6JSxCGchkSAABhhk0gCU5dchoSAABNjolLEYZyGxIAAGGGTSEJTl1yHBIAAE2fiUsPhnIdEgAAYYZNIglOXXIeEgAATa6JSw+Gch8SAABhhk0jCU5dciASAABNvYlLE4ZyIRIAAGGGTSQJTl1yIhIAAE3QiUsThnIjEgAAYYZNJQlOXXIkEgAATeOJSwuGciUSAABhhk0mCU5dciYSAABN7olLE4ZyJxIAAGGGTScJTl1yKBIAAE0BiksQhnIpEgAAYYZNKAlOXXIqEgAATRGKSxiGcisSAABhhk0pCU5dciwSAABNKYpLD4ZyLRIAAGGGTSoJTl1yLhIAAE04iksKhnIvEgAAYYZNKwlOXXIwEgAATUKKSwuGcjESAABhhk0sCU5dcjISAABNTYpLGIZyMxIAAGGGTS0JTl1yNBIAAE1liksHhnI1EgAAYYZNLglOXXI2EgAATWyKSxGGcjcSAABhhk0vCU5dcjgSAABNfYpLB4ZyORIAAGGGTTAJTl1yOhIAAE2EiksOhnI7EgAAYYZNMQlOXXI8EgAATZKKSxGGcj0SAABhhk0yCU5dcj4SAABNo4pLCoZyPxIAAGGGTTMJTl1yQBIAAE2tiksOhnJBEgAAYYZNNAlOXXJCEgAATbuKSw6GckMSAABhhk01CU5dckQSAABNyYpLE4ZyRRIAAGGGTTYJTl1yRhIAAE3ciksYhnJHEgAAYYZNNwlOXXJIEgAATfSKSwyGckkSAABhhk04CU5dckoSAABNAItLGIZySxIAAGGGTTkJTl1yTBIAAE0Yi0sHhnJNEgAAYYZNOglOXXJOEgAATR+LSwyGck8SAABhhk07CU5dclASAABNK4tLE4ZyURIAAGGGTTwJTl1yUhIAAE0+i0sOhnJTEgAAYYZNPQlOXXJUEgAATUyLSw6GclUSAABhhk0+CU5dclYSAABNWotLGIZyVxIAAGGGTT8JTl1yWBIAAE1yi0sHhnJZEgAAYYZNQAlOXXJaEgAATXmLSwqGclsSAABhhk1BCU5dclwSAABNg4tLB4ZyXRIAAGGGTUIJTl1yXhIAAE2Ki0sLhnJfEgAAYYZNQwlOXXJgEgAATZWLSw6GcmESAABhhk1ECU5dcmISAABNo4tLC4ZyYxIAAGGGTUUJTl1yZBIAAE2ui0sOhnJlEgAAYYZNRglOXXJmEgAATbyLSwyGcmcSAABhhk1HCU5dcmgSAABNyItLGIZyaRIAAGGGTUgJTl1yahIAAE3gi0sUhnJrEgAAYYZNSQlOXXJsEgAATfSLSwqGcm0SAABhhk1KCU5dcm4SAABN/otLEIZybxIAAGGGTUsJTl1ycBIAAE0OjEsLhnJxEgAAYYZNTAlOXXJyEgAATRmMSwqGcnMSAABhhk1NCU5dcnQSAABNI4xLD4ZydRIAAGGGTU4JTl1ydhIAAE0yjEsKhnJ3EgAAYYZNTwlOXXJ4EgAATTyMSw+GcnkSAABhhk1QCU5dcnoSAABNS4xLDIZyexIAAGGGTVEJTl1yfBIAAE1XjEsWhnJ9EgAAYYZNUglOXXJ+EgAATW2MSxCGcn8SAABhhk1TCU5dcoASAABNfYxLGIZygRIAAGGGTVQJTl1yghIAAE2VjEsPhnKDEgAAYYZNVQlOXXKEEgAATaSMSxGGcoUSAABhhk1WCU5dcoYSAABNtYxLEYZyhxIAAGGGTVcJTl1yiBIAAE3GjEsRhnKJEgAAYYZNWAlOXXKKEgAATdeMSxWGcosSAABhhk1ZCU5dcowSAABN7IxLEIZyjRIAAGGGTVoJTl1yjhIAAE38jEsPhnKPEgAAYYZNWwlOXXKQEgAATQuNSxiGcpESAABhhk1cCU5dcpISAABNI41LE4ZykxIAAGGGTV0JTl1ylBIAAE02jUsUhnKVEgAAYYZNXglOXXKWEgAATUqNSxiGcpcSAABhhk1fCU5dcpgSAABNYo1LEIZymRIAAGGGTWAJTl1ymhIAAE1yjUsHhnKbEgAAYYZNYQlOXXKcEgAATXmNSxGGcp0SAABhhk1iCU5dcp4SAABNio1LC4ZynxIAAGGGTWMJTl1yoBIAAE2VjUsQhnKhEgAAYYZNZAlOXXKiEgAATaWNSxOGcqMSAABhhk1lCU5dcqQSAABNuI1LDoZypRIAAGGGTWYJTl1yphIAAE3GjUsWhnKnEgAAYYZNZwlOXXKoEgAATdyNSwyGcqkSAABhhk1oCU5dcqoSAABN6I1LC4ZyqxIAAGGGTWkJTl1yrBIAAE3zjUsOhnKtEgAAYYZNaglOXXKuEgAATQGOSw+Gcq8SAABhhk1rCU5dcrASAABNEI5LDoZysRIAAGGGTWwJTl1yshIAAE0ejksOhnKzEgAAYYZNbQlOXXK0EgAATSyOSxGGcrUSAABhhk1uCU5dcrYSAABNPY5LE4ZytxIAAGGGTW8JTl1yuBIAAE1QjksYhnK5EgAAYYZNcAlOXXK6EgAATWiOSxOGcrsSAABhhk1xCU5dcrwSAABNe45LEYZyvRIAAGGGTXIJTl1yvhIAAE2MjksThnK/EgAAYYZNcwlOXXLAEgAATZ+OSw+GcsESAABhhk10CU5dcsISAABNro5LB4ZywxIAAGGGTXUJTl1yxBIAAE21jksOhnLFEgAAYYZNdglOXXLGEgAATcOOSxaGcscSAABhhk13CU5dcsgSAABN2Y5LD4ZyyRIAAGGGTXgJTl1yyhIAAE3ojksOhnLLEgAAYYZNeQlOXXLMEgAATfaOSwqGcs0SAABhhk16CU5dcs4SAABNAI9LC4ZyzxIAAGGGTXsJTl1y0BIAAE0Lj0sYhnLREgAAYYZNfAlOXXLSEgAATSOPSwqGctMSAABhhk19CU5dctQSAABNLY9LFoZy1RIAAGGGTX4JTl1y1hIAAE1Dj0sPhnLXEgAAYYZNfwlOXXLYEgAATVKPSxSGctkSAABhhk2ACU5dctoSAABNZo9LE4Zy2xIAAGGGTYEJTl1y3BIAAE15j0sWhnLdEgAAYYZNgglOXXLeEgAATY+PSweGct8SAABhhk2DCU5dcuASAABNlo9LE4Zy4RIAAGGGTYQJTl1y4hIAAE2pj0sLhnLjEgAAYYZNhQlOXXLkEgAATbSPSwuGcuUSAABhhk2GCU5dcuYSAABNv49LDoZy5xIAAGGGTYcJTl1y6BIAAE3Nj0sPhnLpEgAAYYZNiAlOXXLqEgAATdyPSxOGcusSAABhhk2JCU5dcuwSAABN749LEYZy7RIAAGGGTYoJTl1y7hIAAE0AkEsMhnLvEgAAYYZNiwlOXXLwEgAATQyQSw+GcvESAABhhk2MCU5dcvISAABNG5BLEIZy8xIAAGGGTY0JTl1y9BIAAE0rkEsRhnL1EgAAYYZNjglOXXL2EgAATTyQSxWGcvcSAABhhk2PCU5dcvgSAABNUZBLDoZy+RIAAGGGTZAJTl1y+hIAAE1fkEsOhnL7EgAAYYZNkQlOXXL8EgAATW2QSxaGcv0SAABhhk2SCU5dcv4SAABNg5BLE4Zy/xIAAGGGTZMJTl1yABMAAE2WkEsRhnIBEwAAYYZNlAlOXXICEwAATaeQSwuGcgMTAABhhk2VCU5dcgQTAABNspBLE4ZyBRMAAGGGTZYJTl1yBhMAAE3FkEsUhnIHEwAAYYZNlwlOXXIIEwAATdmQSxOGcgkTAABhhk2YCU5dcgoTAABN7JBLB4ZyCxMAAGGGTZkJTl1yDBMAAE3zkEsKhnINEwAAYYZNmglOXXIOEwAATf2QSxGGcg8TAABhhk2bCU5dchATAABNDpFLB4ZyERMAAGGGTZwJTl1yEhMAAE0VkUsUhnITEwAAYYZNnQlOXXIUEwAATSmRSxSGchUTAABhhk2eCU5dchYTAABNPZFLE4ZyFxMAAGGGTZ8JTl1yGBMAAE1QkUsMhnIZEwAAYYZNoAlOXXIaEwAATVyRSwuGchsTAABhhk2hCU5dchwTAABNZ5FLE4ZyHRMAAGGGTaIJTl1yHhMAAE16kUsQhnIfEwAAYYZNowlOXXIgEwAATYqRSxiGciETAABhhk2kCU5dciITAABNopFLC4ZyIxMAAGGGTaUJTl1yJBMAAE2tkUsOhnIlEwAAYYZNpglOXXImEwAATbuRSw6GcicTAABhhk2nCU5dcigTAABNyZFLCoZyKRMAAGGGTagJTl1yKhMAAE3TkUsRhnIrEwAAYYZNqQlOXXIsEwAATeSRSxOGci0TAABhhk2qCU5dci4TAABN95FLEIZyLxMAAGGGTasJTl1yMBMAAE0HkksOhnIxEwAAYYZNrAlOXXIyEwAATRWSSweGcjMTAABhhk2tCU5dcjQTAABNHJJLDoZyNRMAAGGGTa4JTl1yNhMAAE0qkksOhnI3EwAAYYZNrwlOXXI4EwAATTiSSweGcjkTAABhhk2wCU5dcjoTAABNP5JLC4ZyOxMAAGGGTbEJTl1yPBMAAE1KkksThnI9EwAAYYZNsglOXXI+EwAATV2SSxGGcj8TAABhhk2zCU5dckATAABNbpJLEIZyQRMAAGGGTbQJTl1yQhMAAE1+kksLhnJDEwAAYYZNtQlOXXJEEwAATYmSSweGckUTAABhhk22CU5dckYTAABNkJJLE4ZyRxMAAGGGTbcJTl1ySBMAAE2jkksOhnJJEwAAYYZNuAlOXXJKEwAATbGSSw+GcksTAABhhk25CU5dckwTAABNwJJLCoZyTRMAAGGGTboJTl1yThMAAE3KkksUhnJPEwAAYYZNuwlOXXJQEwAATd6SSxCGclETAABhhk28CU5dclITAABN7pJLEYZyUxMAAGGGTb0JTl1yVBMAAE3/kksKhnJVEwAAYYZNvglOXXJWEwAATQmTSxGGclcTAABhhk2/CU5dclgTAABNGpNLC4ZyWRMAAGGGTcAJTl1yWhMAAE0lk0sYhnJbEwAAYYZNwQlOXXJcEwAATT2TSxCGcl0TAABhhk3CCU5dcl4TAABNTZNLD4ZyXxMAAGGGTcMJTl1yYBMAAE1ck0sPhnJhEwAAYYZNxAlOXXJiEwAATWuTSxOGcmMTAABhhk3FCU5dcmQTAABNfpNLEIZyZRMAAGGGTcYJTl1yZhMAAE2Ok0sPhnJnEwAAYYZNxwlOXXJoEwAATZ2TSxiGcmkTAABhhk3ICU5dcmoTAABNtZNLE4ZyaxMAAGGGTckJTl1ybBMAAE3Ik0sLhnJtEwAAYYZNyglOXXJuEwAATdOTSxiGcm8TAABhhk3LCU5dcnATAABN65NLDIZycRMAAGGGTcwJTl1ychMAAE33k0sUhnJzEwAAYYZNzQlOXXJ0EwAATQuUSxiGcnUTAABhhk3OCU5dcnYTAABNI5RLDoZydxMAAGGGTc8JTl1yeBMAAE0xlEsHhnJ5EwAAYYZN0AlOXXJ6EwAATTiUSxiGcnsTAABhhk3RCU5dcnwTAABNUJRLCoZyfRMAAGGGTdIJTl1yfhMAAE1alEsOhnJ/EwAAYYZN0wlOXXKAEwAATWiUSweGcoETAABhhk3UCU5dcoITAABNb5RLCoZygxMAAGGGTdUJTl1yhBMAAE15lEsLhnKFEwAAYYZN1glOXXKGEwAATYSUSxGGcocTAABhhk3XCU5dcogTAABNlZRLB4ZyiRMAAGGGTdgJTl1yihMAAE2clEsKhnKLEwAAYYZN2QlOXXKMEwAATaaUSweGco0TAABhhk3aCU5dco4TAABNrZRLEIZyjxMAAGGGTdsJTl1ykBMAAE29lEsThnKREwAAYYZN3AlOXXKSEwAATdCUSxiGcpMTAABhhk3dCU5dcpQTAABN6JRLDIZylRMAAGGGTd4JTl1ylhMAAE30lEsUhnKXEwAAYYZN3wlOXXKYEwAATQiVSwuGcpkTAABhhk3gCU5dcpoTAABNE5VLCoZymxMAAGGGTeEJTl1ynBMAAE0dlUsThnKdEwAAYYZN4glOXXKeEwAATTCVSxOGcp8TAABhhk3jCU5dcqATAABNQ5VLEYZyoRMAAGGGTeQJTl1yohMAAE1UlUsOhnKjEwAAYYZN5QlOXXKkEwAATWKVSwuGcqUTAABhhk3mCU5dcqYTAABNbZVLB4ZypxMAAGGGTecJTl1yqBMAAE10lUsMhnKpEwAAYYZN6AlOXXKqEwAATYCVSwqGcqsTAABhhk3pCU5dcqwTAABNipVLEYZyrRMAAGGGTeoJTl1yrhMAAE2blUsYhnKvEwAAYYZN6wlOXXKwEwAATbOVSw+GcrETAABhhk3sCU5dcrITAABNwpVLCoZysxMAAGGGTe0JTl1ytBMAAE3MlUsThnK1EwAAYYZN7glOXXK2EwAATd+VSxOGcrcTAABhhk3vCU5dcrgTAABN8pVLEYZyuRMAAGGGTfAJTl1yuhMAAE0DlksThnK7EwAAYYZN8QlOXXK8EwAATRaWSw6Gcr0TAABhhk3yCU5dcr4TAABNJJZLDoZyvxMAAGGGTfMJTl1ywBMAAE0ylksKhnLBEwAAYYZN9AlOXXLCEwAATTyWSxCGcsMTAABhhk31CU5dcsQTAABNTJZLEYZyxRMAAGGGTfYJTl1yxhMAAE1dlksPhnLHEwAAYYZN9wlOXXLIEwAATWyWSw+GcskTAABhhk34CU5dcsoTAABNe5ZLE4ZyyxMAAGGGTfkJTl1yzBMAAE2OlksThnLNEwAAYYZN+glOXXLOEwAATaGWSwuGcs8TAABhhk37CU5dctATAABNrJZLE4Zy0RMAAGGGTfwJTl1y0hMAAE2/lksQhnLTEwAAYYZN/QlOXXLUEwAATc+WSxiGctUTAABhhk3+CU5dctYTAABN55ZLD4Zy1xMAAGGGTf8JTl1y2BMAAE32lksKhnLZEwAAYYZNAApOXXLaEwAATQCXSwuGctsTAABhhk0BCk5dctwTAABNC5dLGIZy3RMAAGGGTQIKTl1y3hMAAE0jl0sHhnLfEwAAYYZNAwpOXXLgEwAATSqXSxGGcuETAABhhk0ECk5dcuITAABNO5dLB4Zy4xMAAGGGTQUKTl1y5BMAAE1Cl0sOhnLlEwAAYYZNBgpOXXLmEwAATVCXSxGGcucTAABhhk0HCk5dcugTAABNYZdLCoZy6RMAAGGGTQgKTl1y6hMAAE1rl0sOhnLrEwAAYYZNCQpOXXLsEwAATXmXSw6Gcu0TAABhhk0KCk5dcu4TAABNh5dLE4Zy7xMAAGGGTQsKTl1y8BMAAE2al0sYhnLxEwAAYYZNDApOXXLyEwAATbKXSwyGcvMTAABhhk0NCk5dcvQTAABNvpdLGIZy9RMAAGGGTQ4KTl1y9hMAAE3Wl0sHhnL3EwAAYYZNDwpOXXL4EwAATd2XSwyGcvkTAABhhk0QCk5dcvoTAABN6ZdLE4Zy+xMAAGGGTREKTl1y/BMAAE38l0sOhnL9EwAAYYZNEgpOXXL+EwAATQqYSw6Gcv8TAABhhk0TCk5dcgAUAABNGJhLGIZyARQAAGGGTRQKTl1yAhQAAE0wmEsHhnIDFAAAYYZNFQpOXXIEFAAATTeYSwqGcgUUAABhhk0WCk5dcgYUAABNQZhLB4ZyBxQAAGGGTRcKTl1yCBQAAE1ImEsLhnIJFAAAYYZNGApOXXIKFAAATVOYSw6GcgsUAABhhk0ZCk5dcgwUAABNYZhLC4ZyDRQAAGGGTRoKTl1yDhQAAE1smEsOhnIPFAAAYYZNGwpOXXIQFAAATXqYSwyGchEUAABhhk0cCk5dchIUAABNhphLGIZyExQAAGGGTR0KTl1yFBQAAE2emEsUhnIVFAAAYYZNHgpOXXIWFAAATbKYSwqGchcUAABhhk0fCk5dchgUAABNvJhLEIZyGRQAAGGGTSAKTl1yGhQAAE3MmEsLhnIbFAAAYYZNIQpOXXIcFAAATdeYSwqGch0UAABhhk0iCk5dch4UAABN4ZhLD4ZyHxQAAGGGTSMKTl1yIBQAAE3wmEsKhnIhFAAAYYZNJApOXXIiFAAATfqYSw+GciMUAABhhk0lCk5dciQUAABNCZlLDIZyJRQAAGGGTSYKTl1yJhQAAE0VmUsWhnInFAAAYYZNJwpOXXIoFAAATSuZSxCGcikUAABhhk0oCk5dcioUAABNO5lLGIZyKxQAAGGGTSkKTl1yLBQAAE1TmUsPhnItFAAAYYZNKgpOXXIuFAAATWKZSxGGci8UAABhhk0rCk5dcjAUAABNc5lLEYZyMRQAAGGGTSwKTl1yMhQAAE2EmUsRhnIzFAAAYYZNLQpOXXI0FAAATZWZSxWGcjUUAABhhk0uCk5dcjYUAABNqplLEIZyNxQAAGGGTS8KTl1yOBQAAE26mUsPhnI5FAAAYYZNMApOXXI6FAAATcmZSxiGcjsUAABhhk0xCk5dcjwUAABN4ZlLE4ZyPRQAAGGGTTIKTl1yPhQAAE30mUsUhnI/FAAAYYZNMwpOXXJAFAAATQiaSxiGckEUAABhhk00Ck5dckIUAABNIJpLEIZyQxQAAGGGTTUKTl1yRBQAAE0wmksHhnJFFAAAYYZNNgpOXXJGFAAATTeaSxGGckcUAABhhk03Ck5dckgUAABNSJpLC4ZySRQAAGGGTTgKTl1yShQAAE1TmksQhnJLFAAAYYZNOQpOXXJMFAAATWOaSxOGck0UAABhhk06Ck5dck4UAABNdppLDoZyTxQAAGGGTTsKTl1yUBQAAE2EmksWhnJRFAAAYYZNPApOXXJSFAAATZqaSwyGclMUAABhhk09Ck5dclQUAABNpppLC4ZyVRQAAGGGTT4KTl1yVhQAAE2xmksOhnJXFAAAYYZNPwpOXXJYFAAATb+aSw+GclkUAABhhk1ACk5dcloUAABNzppLDoZyWxQAAGGGTUEKTl1yXBQAAE3cmksOhnJdFAAAYYZNQgpOXXJeFAAATeqaSxGGcl8UAABhhk1DCk5dcmAUAABN+5pLE4ZyYRQAAGGGTUQKTl1yYhQAAE0Om0sYhnJjFAAAYYZNRQpOXXJkFAAATSabSxOGcmUUAABhhk1GCk5dcmYUAABNOZtLEYZyZxQAAGGGTUcKTl1yaBQAAE1Km0sThnJpFAAAYYZNSApOXXJqFAAATV2bSw+GcmsUAABhhk1JCk5dcmwUAABNbJtLB4ZybRQAAGGGTUoKTl1ybhQAAE1zm0sOhnJvFAAAYYZNSwpOXXJwFAAATYGbSxaGcnEUAABhhk1MCk5dcnIUAABNl5tLD4ZycxQAAGGGTU0KTl1ydBQAAE2mm0sOhnJ1FAAAYYZNTgpOXXJ2FAAATbSbSwqGcncUAABhhk1PCk5dcngUAABNvptLC4ZyeRQAAGGGTVAKTl1yehQAAE3Jm0sYhnJ7FAAAYYZNUQpOXXJ8FAAATeGbSwqGcn0UAABhhk1SCk5dcn4UAABN65tLFoZyfxQAAGGGTVMKTl1ygBQAAE0BnEsPhnKBFAAAYYZNVApOXXKCFAAATRCcSxSGcoMUAABhhk1VCk5dcoQUAABNJJxLE4ZyhRQAAGGGTVYKTl1yhhQAAE03nEsWhnKHFAAAYYZNVwpOXXKIFAAATU2cSweGcokUAABhhk1YCk5dcooUAABNVJxLE4ZyixQAAGGGTVkKTl1yjBQAAE1nnEsLhnKNFAAAYYZNWgpOXXKOFAAATXKcSwuGco8UAABhhk1bCk5dcpAUAABNfZxLDoZykRQAAGGGTVwKTl1ykhQAAE2LnEsPhnKTFAAAYYZNXQpOXXKUFAAATZqcSxOGcpUUAABhhk1eCk5dcpYUAABNrZxLEYZylxQAAGGGTV8KTl1ymBQAAE2+nEsMhnKZFAAAYYZNYApOXXKaFAAATcqcSw+GcpsUAABhhk1hCk5dcpwUAABN2ZxLEIZynRQAAGGGTWIKTl1ynhQAAE3pnEsRhnKfFAAAYYZNYwpOXXKgFAAATfqcSxWGcqEUAABhhk1kCk5dcqIUAABND51LDoZyoxQAAGGGTWUKTl1ypBQAAE0dnUsOhnKlFAAAYYZNZgpOXXKmFAAATSudSxaGcqcUAABhhk1nCk5dcqgUAABNQZ1LE4ZyqRQAAGGGTWgKTl1yqhQAAE1UnUsRhnKrFAAAYYZNaQpOXXKsFAAATWWdSwuGcq0UAABhhk1qCk5dcq4UAABNcJ1LE4ZyrxQAAGGGTWsKTl1ysBQAAE2DnUsUhnKxFAAAYYZNbApOXXKyFAAATZedSxOGcrMUAABhhk1tCk5dcrQUAABNqp1LB4ZytRQAAGGGTW4KTl1ythQAAE2xnUsKhnK3FAAAYYZNbwpOXXK4FAAATbudSxGGcrkUAABhhk1wCk5dcroUAABNzJ1LB4ZyuxQAAGGGTXEKTl1yvBQAAE3TnUsUhnK9FAAAYYZNcgpOXXK+FAAATeedSxSGcr8UAABhhk1zCk5dcsAUAABN+51LE4ZywRQAAGGGTXQKTl1ywhQAAE0OnksMhnLDFAAAYYZNdQpOXXLEFAAATRqeSwuGcsUUAABhhk12Ck5dcsYUAABNJZ5LE4ZyxxQAAGGGTXcKTl1yyBQAAE04nksQhnLJFAAAYYZNeApOXXLKFAAATUieSxiGcssUAABhhk15Ck5dcswUAABNYJ5LC4ZyzRQAAGGGTXoKTl1yzhQAAE1rnksOhnLPFAAAYYZNewpOXXLQFAAATXmeSw6GctEUAABhhk18Ck5dctIUAABNh55LCoZy0xQAAGGGTX0KTl1y1BQAAE2RnksRhnLVFAAAYYZNfgpOXXLWFAAATaKeSxOGctcUAABhhk1/Ck5dctgUAABNtZ5LEIZy2RQAAGGGTYAKTl1y2hQAAE3FnksOhnLbFAAAYYZNgQpOXXLcFAAATdOeSweGct0UAABhhk2CCk5dct4UAABN2p5LDoZy3xQAAGGGTYMKTl1y4BQAAE3onksOhnLhFAAAYYZNhApOXXLiFAAATfaeSweGcuMUAABhhk2FCk5dcuQUAABN/Z5LC4Zy5RQAAGGGTYYKTl1y5hQAAE0In0sThnLnFAAAYYZNhwpOXXLoFAAATRufSxGGcukUAABhhk2ICk5dcuoUAABNLJ9LEIZy6xQAAGGGTYkKTl1y7BQAAE08n0sLhnLtFAAAYYZNigpOXXLuFAAATUefSweGcu8UAABhhk2LCk5dcvAUAABNTp9LE4Zy8RQAAGGGTYwKTl1y8hQAAE1hn0sOhnLzFAAAYYZNjQpOXXL0FAAATW+fSw+GcvUUAABhhk2OCk5dcvYUAABNfp9LCoZy9xQAAGGGTY8KTl1y+BQAAE2In0sUhnL5FAAAYYZNkApOXXL6FAAATZyfSxCGcvsUAABhhk2RCk5dcvwUAABNrJ9LEYZy/RQAAGGGTZIKTl1y/hQAAE29n0sKhnL/FAAAYYZNkwpOXXIAFQAATcefSxGGcgEVAABhhk2UCk5dcgIVAABN2J9LC4ZyAxUAAGGGTZUKTl1yBBUAAE3jn0sYhnIFFQAAYYZNlgpOXXIGFQAATfufSxCGcgcVAABhhk2XCk5dcggVAABNC6BLD4ZyCRUAAGGGTZgKTl1yChUAAE0aoEsPhnILFQAAYYZNmQpOXXIMFQAATSmgSxOGcg0VAABhhk2aCk5dcg4VAABNPKBLEIZyDxUAAGGGTZsKTl1yEBUAAE1MoEsPhnIRFQAAYYZNnApOXXISFQAATVugSxiGchMVAABhhk2dCk5dchQVAABNc6BLE4ZyFRUAAGGGTZ4KTl1yFhUAAE2GoEsLhnIXFQAAYYZNnwpOXXIYFQAATZGgSxiGchkVAABhhk2gCk5dchoVAABNqaBLDIZyGxUAAGGGTaEKTl1yHBUAAE21oEsUhnIdFQAAYYZNogpOXXIeFQAATcmgSxiGch8VAABhhk2jCk5dciAVAABN4aBLDoZyIRUAAGGGTaQKTl1yIhUAAE3voEsHhnIjFQAAYYZNpQpOXXIkFQAATfagSxiGciUVAABhhk2mCk5dciYVAABNDqFLCoZyJxUAAGGGTacKTl1yKBUAAE0YoUsOhnIpFQAAYYZNqApOXXIqFQAATSahSweGcisVAABhhk2pCk5dciwVAABNLaFLCoZyLRUAAGGGTaoKTl1yLhUAAE03oUsLhnIvFQAAYYZNqwpOXXIwFQAATUKhSxGGcjEVAABhhk2sCk5dcjIVAABNU6FLB4ZyMxUAAGGGTa0KTl1yNBUAAE1aoUsKhnI1FQAAYYZNrgpOXXI2FQAATWShSweGcjcVAABhhk2vCk5dcjgVAABNa6FLEIZyORUAAGGGTbAKTl1yOhUAAE17oUsThnI7FQAAYYZNsQpOXXI8FQAATY6hSxiGcj0VAABhhk2yCk5dcj4VAABNpqFLDIZyPxUAAGGGTbMKTl1yQBUAAE2yoUsUhnJBFQAAYYZNtApOXXJCFQAATcahSwuGckMVAABhhk21Ck5dckQVAABN0aFLCoZyRRUAAGGGTbYKTl1yRhUAAE3boUsThnJHFQAAYYZNtwpOXXJIFQAATe6hSxOGckkVAABhhk24Ck5dckoVAABNAaJLEYZySxUAAGGGTbkKTl1yTBUAAE0SoksOhnJNFQAAYYZNugpOXXJOFQAATSCiSwuGck8VAABhhk27Ck5dclAVAABNK6JLB4ZyURUAAGGGTbwKTl1yUhUAAE0yoksMhnJTFQAAYYZNvQpOXXJUFQAATT6iSwqGclUVAABhhk2+Ck5dclYVAABNSKJLEYZyVxUAAGGGTb8KTl1yWBUAAE1ZoksYhnJZFQAAYYZNwApOXXJaFQAATXGiSw+GclsVAABhhk3BCk5dclwVAABNgKJLCoZyXRUAAGGGTcIKTl1yXhUAAE2KoksThnJfFQAAYYZNwwpOXXJgFQAATZ2iSxOGcmEVAABhhk3ECk5dcmIVAABNsKJLEYZyYxUAAGGGTcUKTl1yZBUAAE3BoksThnJlFQAAYYZNxgpOXXJmFQAATdSiSw6GcmcVAABhhk3HCk5dcmgVAABN4qJLDoZyaRUAAGGGTcgKTl1yahUAAE3woksKhnJrFQAAYYZNyQpOXXJsFQAATfqiSxCGcm0VAABhhk3KCk5dcm4VAABNCqNLEYZybxUAAGGGTcsKTl1ycBUAAE0bo0sPhnJxFQAAYYZNzApOXXJyFQAATSqjSw+GcnMVAABhhk3NCk5dcnQVAABNOaNLE4ZydRUAAGGGTc4KTl1ydhUAAE1Mo0sThnJ3FQAAYYZNzwpOXXJ4FQAATV+jSwuGcnkVAABhhk3QCk5dcnoVAABNaqNLE4ZyexUAAGGGTdEKTl1yfBUAAE19o0sQhnJ9FQAAYYZN0gpOXXJ+FQAATY2jSxiGcn8VAABhhk3TCk5dcoAVAABNpaNLD4ZygRUAAGGGTdQKTl1yghUAAE20o0sKhnKDFQAAYYZN1QpOXXKEFQAATb6jSwuGcoUVAABhhk3WCk5dcoYVAABNyaNLGIZyhxUAAGGGTdcKTl1yiBUAAE3ho0sHhnKJFQAAYYZN2ApOXXKKFQAATeijSxGGcosVAABhhk3ZCk5dcowVAABN+aNLB4ZyjRUAAGGGTdoKTl1yjhUAAE0ApEsOhnKPFQAAYYZN2wpOXXKQFQAATQ6kSxGGcpEVAABhhk3cCk5dcpIVAABNH6RLCoZykxUAAGGGTd0KTl1ylBUAAE0ppEsOhnKVFQAAYYZN3gpOXXKWFQAATTekSw6GcpcVAABhhk3fCk5dcpgVAABNRaRLE4ZymRUAAGGGTeAKTl1ymhUAAE1YpEsYhnKbFQAAYYZN4QpOXXKcFQAATXCkSwyGcp0VAABhhk3iCk5dcp4VAABNfKRLGIZynxUAAGGGTeMKTl1yoBUAAE2UpEsHhnKhFQAAYYZN5ApOXXKiFQAATZukSwyGcqMVAABhhk3lCk5dcqQVAABNp6RLE4ZypRUAAGGGTeYKTl1yphUAAE26pEsOhnKnFQAAYYZN5wpOXXKoFQAATcikSw6GcqkVAABhhk3oCk5dcqoVAABN1qRLGIZyqxUAAGGGTekKTl1yrBUAAE3upEsHhnKtFQAAYYZN6gpOXXKuFQAATfWkSwqGcq8VAABhhk3rCk5dcrAVAABN/6RLB4ZysRUAAGGGTewKTl1yshUAAE0GpUsLhnKzFQAAYYZN7QpOXXK0FQAATRGlSw6GcrUVAABhhk3uCk5dcrYVAABNH6VLC4ZytxUAAGGGTe8KTl1yuBUAAE0qpUsOhnK5FQAAYYZN8ApOXXK6FQAATTilSwyGcrsVAABhhk3xCk5dcrwVAABNRKVLGIZyvRUAAGGGTfIKTl1yvhUAAE1cpUsUhnK/FQAAYYZN8wpOXXLAFQAATXClSwqGcsEVAABhhk30Ck5dcsIVAABNeqVLEIZywxUAAGGGTfUKTl1yxBUAAE2KpUsLhnLFFQAAYYZN9gpOXXLGFQAATZWlSwqGcscVAABhhk33Ck5dcsgVAABNn6VLD4ZyyRUAAGGGTfgKTl1yyhUAAE2upUsKhnLLFQAAYYZN+QpOXXLMFQAATbilSw+Gcs0VAABhhk36Ck5dcs4VAABNx6VLDIZyzxUAAGGGTfsKTl1y0BUAAE3TpUsWhnLRFQAAYYZN/ApOXXLSFQAATemlSxCGctMVAABhhk39Ck5dctQVAABN+aVLGIZy1RUAAGGGTf4KTl1y1hUAAE0RpksPhnLXFQAAYYZN/wpOXXLYFQAATSCmSxGGctkVAABhhk0AC05dctoVAABNMaZLEYZy2xUAAGGGTQELTl1y3BUAAE1CpksRhnLdFQAAYYZNAgtOXXLeFQAATVOmSxWGct8VAABhhk0DC05dcuAVAABNaKZLEIZy4RUAAGGGTQQLTl1y4hUAAE14pksPhnLjFQAAYYZNBQtOXXLkFQAATYemSxiGcuUVAABhhk0GC05dcuYVAABNn6ZLE4Zy5xUAAGGGTQcLTl1y6BUAAE2ypksUhnLpFQAAYYZNCAtOXXLqFQAATcamSxiGcusVAABhhk0JC05dcuwVAABN3qZLEIZy7RUAAGGGTQoLTl1y7hUAAE3upksHhnLvFQAAYYZNCwtOXXLwFQAATfWmSxGGcvEVAABhhk0MC05dcvIVAABNBqdLC4Zy8xUAAGGGTQ0LTl1y9BUAAE0Rp0sQhnL1FQAAYYZNDgtOXXL2FQAATSGnSxOGcvcVAABhhk0PC05dcvgVAABNNKdLDoZy+RUAAGGGTRALTl1y+hUAAE1Cp0sWhnL7FQAAYYZNEQtOXXL8FQAATVinSwyGcv0VAABhhk0SC05dcv4VAABNZKdLC4Zy/xUAAGGGTRMLTl1yABYAAE1vp0sOhnIBFgAAYYZNFAtOXXICFgAATX2nSw+GcgMWAABhhk0VC05dcgQWAABNjKdLDoZyBRYAAGGGTRYLTl1yBhYAAE2ap0sOhnIHFgAAYYZNFwtOXXIIFgAATainSxGGcgkWAABhhk0YC05dcgoWAABNuadLE4ZyCxYAAGGGTRkLTl1yDBYAAE3Mp0sYhnINFgAAYYZNGgtOXXIOFgAATeSnSxOGcg8WAABhhk0bC05dchAWAABN96dLEYZyERYAAGGGTRwLTl1yEhYAAE0IqEsThnITFgAAYYZNHQtOXXIUFgAATRuoSw+GchUWAABhhk0eC05dchYWAABNKqhLB4ZyFxYAAGGGTR8LTl1yGBYAAE0xqEsOhnIZFgAAYYZNIAtOXXIaFgAATT+oSxaGchsWAABhhk0hC05dchwWAABNVahLD4ZyHRYAAGGGTSILTl1yHhYAAE1kqEsOhnIfFgAAYYZNIwtOXXIgFgAATXKoSwqGciEWAABhhk0kC05dciIWAABNfKhLC4ZyIxYAAGGGTSULTl1yJBYAAE2HqEsYhnIlFgAAYYZNJgtOXXImFgAATZ+oSwqGcicWAABhhk0nC05dcigWAABNqahLFoZyKRYAAGGGTSgLTl1yKhYAAE2/qEsPhnIrFgAAYYZNKQtOXXIsFgAATc6oSxSGci0WAABhhk0qC05dci4WAABN4qhLE4ZyLxYAAGGGTSsLTl1yMBYAAE31qEsWhnIxFgAAYYZNLAtOXXIyFgAATQupSweGcjMWAABhhk0tC05dcjQWAABNEqlLE4ZyNRYAAGGGTS4LTl1yNhYAAE0lqUsLhnI3FgAAYYZNLwtOXXI4FgAATTCpSwuGcjkWAABhhk0wC05dcjoWAABNO6lLDoZyOxYAAGGGTTELTl1yPBYAAE1JqUsPhnI9FgAAYYZNMgtOXXI+FgAATVipSxOGcj8WAABhhk0zC05dckAWAABNa6lLEYZyQRYAAGGGTTQLTl1yQhYAAE18qUsMhnJDFgAAYYZNNQtOXXJEFgAATYipSw+GckUWAABhhk02C05dckYWAABNl6lLEIZyRxYAAGGGTTcLTl1ySBYAAE2nqUsRhnJJFgAAYYZNOAtOXXJKFgAATbipSxWGcksWAABhhk05C05dckwWAABNzalLDoZyTRYAAGGGTToLTl1yThYAAE3bqUsOhnJPFgAAYYZNOwtOXXJQFgAATempSxaGclEWAABhhk08C05dclIWAABN/6lLE4ZyUxYAAGGGTT0LTl1yVBYAAE0SqksRhnJVFgAAYYZNPgtOXXJWFgAATSOqSwuGclcWAABhhk0/C05dclgWAABNLqpLE4ZyWRYAAGGGTUALTl1yWhYAAE1BqksUhnJbFgAAYYZNQQtOXXJcFgAATVWqSxOGcl0WAABhhk1CC05dcl4WAABNaKpLB4ZyXxYAAGGGTUMLTl1yYBYAAE1vqksKhnJhFgAAYYZNRAtOXXJiFgAATXmqSxGGcmMWAABhhk1FC05dcmQWAABNiqpLB4ZyZRYAAGGGTUYLTl1yZhYAAE2RqksUhnJnFgAAYYZNRwtOXXJoFgAATaWqSxSGcmkWAABhhk1IC05dcmoWAABNuapLE4ZyaxYAAGGGTUkLTl1ybBYAAE3MqksMhnJtFgAAYYZNSgtOXXJuFgAATdiqSwuGcm8WAABhhk1LC05dcnAWAABN46pLE4ZycRYAAGGGTUwLTl1ychYAAE32qksQhnJzFgAAYYZNTQtOXXJ0FgAATQarSxiGcnUWAABhhk1OC05dcnYWAABNHqtLC4ZydxYAAGGGTU8LTl1yeBYAAE0pq0sOhnJ5FgAAYYZNUAtOXXJ6FgAATTerSw6GcnsWAABhhk1RC05dcnwWAABNRatLCoZyfRYAAGGGTVILTl1yfhYAAE1Pq0sRhnJ/FgAAYYZNUwtOXXKAFgAATWCrSxOGcoEWAABhhk1UC05dcoIWAABNc6tLEIZygxYAAGGGTVULTl1yhBYAAE2Dq0sOhnKFFgAAYYZNVgtOXXKGFgAATZGrSweGcocWAABhhk1XC05dcogWAABNmKtLDoZyiRYAAGGGTVgLTl1yihYAAE2mq0sOhnKLFgAAYYZNWQtOXXKMFgAATbSrSweGco0WAABhhk1aC05dco4WAABNu6tLC4ZyjxYAAGGGTVsLTl1ykBYAAE3Gq0sThnKRFgAAYYZNXAtOXXKSFgAATdmrSxGGcpMWAABhhk1dC05dcpQWAABN6qtLEIZylRYAAGGGTV4LTl1ylhYAAE36q0sLhnKXFgAAYYZNXwtOXXKYFgAATQWsSweGcpkWAABhhk1gC05dcpoWAABNDKxLE4ZymxYAAGGGTWELTl1ynBYAAE0frEsOhnKdFgAAYYZNYgtOXXKeFgAATS2sSw+Gcp8WAABhhk1jC05dcqAWAABNPKxLCoZyoRYAAGGGTWQLTl1yohYAAE1GrEsUhnKjFgAAYYZNZQtOXXKkFgAATVqsSxCGcqUWAABhhk1mC05dcqYWAABNaqxLEYZypxYAAGGGTWcLTl1yqBYAAE17rEsKhnKpFgAAYYZNaAtOXXKqFgAATYWsSxGGcqsWAABhhk1pC05dcqwWAABNlqxLC4ZyrRYAAGGGTWoLTl1yrhYAAE2hrEsYhnKvFgAAYYZNawtOXXKwFgAATbmsSxCGcrEWAABhhk1sC05dcrIWAABNyaxLD4ZysxYAAGGGTW0LTl1ytBYAAE3YrEsPhnK1FgAAYYZNbgtOXXK2FgAATeesSxOGcrcWAABhhk1vC05dcrgWAABN+qxLEIZyuRYAAGGGTXALTl1yuhYAAE0KrUsPhnK7FgAAYYZNcQtOXXK8FgAATRmtSxiGcr0WAABhhk1yC05dcr4WAABNMa1LE4ZyvxYAAGGGTXMLTl1ywBYAAE1ErUsLhnLBFgAAYYZNdAtOXXLCFgAATU+tSxiGcsMWAABhhk11C05dcsQWAABNZ61LDIZyxRYAAGGGTXYLTl1yxhYAAE1zrUsUhnLHFgAAYYZNdwtOXXLIFgAATYetSxiGcskWAABhhk14C05dcsoWAABNn61LDoZyyxYAAGGGTXkLTl1yzBYAAE2trUsHhnLNFgAAYYZNegtOXXLOFgAATbStSxiGcs8WAABhhk17C05dctAWAABNzK1LCoZy0RYAAGGGTXwLTl1y0hYAAE3WrUsOhnLTFgAAYYZNfQtOXXLUFgAATeStSweGctUWAABhhk1+C05dctYWAABN661LCoZy1xYAAGGGTX8LTl1y2BYAAE31rUsLhnLZFgAAYYZNgAtOXXLaFgAATQCuSxGGctsWAABhhk2BC05dctwWAABNEa5LB4Zy3RYAAGGGTYILTl1y3hYAAE0YrksKhnLfFgAAYYZNgwtOXXLgFgAATSKuSweGcuEWAABhhk2EC05dcuIWAABNKa5LEIZy4xYAAGGGTYULTl1y5BYAAE05rksThnLlFgAAYYZNhgtOXXLmFgAATUyuSxiGcucWAABhhk2HC05dcugWAABNZK5LDIZy6RYAAGGGTYgLTl1y6hYAAE1wrksUhnLrFgAAYYZNiQtOXXLsFgAATYSuSwuGcu0WAABhhk2KC05dcu4WAABNj65LCoZy7xYAAGGGTYsLTl1y8BYAAE2ZrksThnLxFgAAYYZNjAtOXXLyFgAATayuSxOGcvMWAABhhk2NC05dcvQWAABNv65LEYZy9RYAAGGGTY4LTl1y9hYAAE3QrksOhnL3FgAAYYZNjwtOXXL4FgAATd6uSwuGcvkWAABhhk2QC05dcvoWAABN6a5LB4Zy+xYAAGGGTZELTl1y/BYAAE3wrksMhnL9FgAAYYZNkgtOXXL+FgAATfyuSwqGcv8WAABhhk2TC05dcgAXAABNBq9LEYZyARcAAGGGTZQLTl1yAhcAAE0Xr0sYhnIDFwAAYYZNlQtOXXIEFwAATS+vSw+GcgUXAABhhk2WC05dcgYXAABNPq9LCoZyBxcAAGGGTZcLTl1yCBcAAE1Ir0sThnIJFwAAYYZNmAtOXXIKFwAATVuvSxOGcgsXAABhhk2ZC05dcgwXAABNbq9LEYZyDRcAAGGGTZoLTl1yDhcAAE1/r0sThnIPFwAAYYZNmwtOXXIQFwAATZKvSw6GchEXAABhhk2cC05dchIXAABNoK9LDoZyExcAAGGGTZ0LTl1yFBcAAE2ur0sKhnIVFwAAYYZNngtOXXIWFwAATbivSxCGchcXAABhhk2fC05dchgXAABNyK9LEYZyGRcAAGGGTaALTl1yGhcAAE3Zr0sPhnIbFwAAYYZNoQtOXXIcFwAATeivSw+Gch0XAABhhk2iC05dch4XAABN969LE4ZyHxcAAGGGTaMLTl1yIBcAAE0KsEsThnIhFwAAYYZNpAtOXXIiFwAATR2wSwuGciMXAABhhk2lC05dciQXAABNKLBLE4ZyJRcAAGGGTaYLTl1yJhcAAE07sEsQhnInFwAAYYZNpwtOXXIoFwAATUuwSxiGcikXAABhhk2oC05dcioXAABNY7BLD4ZyKxcAAGGGTakLTl1yLBcAAE1ysEsKhnItFwAAYYZNqgtOXXIuFwAATXywSwuGci8XAABhhk2rC05dcjAXAABNh7BLGIZyMRcAAGGGTawLTl1yMhcAAE2fsEsHhnIzFwAAYYZNrQtOXXI0FwAATaawSxGGcjUXAABhhk2uC05dcjYXAABNt7BLB4ZyNxcAAGGGTa8LTl1yOBcAAE2+sEsOhnI5FwAAYYZNsAtOXXI6FwAATcywSxGGcjsXAABhhk2xC05dcjwXAABN3bBLCoZyPRcAAGGGTbILTl1yPhcAAE3nsEsOhnI/FwAAYYZNswtOXXJAFwAATfWwSw6GckEXAABhhk20C05dckIXAABNA7FLE4ZyQxcAAGGGTbULTl1yRBcAAE0WsUsYhnJFFwAAYYZNtgtOXXJGFwAATS6xSwyGckcXAABhhk23C05dckgXAABNOrFLGIZySRcAAGGGTbgLTl1yShcAAE1SsUsHhnJLFwAAYYZNuQtOXXJMFwAATVmxSwyGck0XAABhhk26C05dck4XAABNZbFLE4ZyTxcAAGGGTbsLTl1yUBcAAE14sUsOhnJRFwAAYYZNvAtOXXJSFwAATYaxSw6GclMXAABhhk29C05dclQXAABNlLFLGIZyVRcAAGGGTb4LTl1yVhcAAE2ssUsHhnJXFwAAYYZNvwtOXXJYFwAATbOxSwqGclkXAABhhk3AC05dcloXAABNvbFLB4ZyWxcAAGGGTcELTl1yXBcAAE3EsUsLhnJdFwAAYYZNwgtOXXJeFwAATc+xSw6Gcl8XAABhhk3DC05dcmAXAABN3bFLC4ZyYRcAAGGGTcQLTl1yYhcAAE3osUsOhnJjFwAAYYZNxQtOXXJkFwAATfaxSwyGcmUXAABhhk3GC05dcmYXAABNArJLGIZyZxcAAGGGTccLTl1yaBcAAE0asksUhnJpFwAAYYZNyAtOXXJqFwAATS6ySwqGcmsXAABhhk3JC05dcmwXAABNOLJLEIZybRcAAGGGTcoLTl1ybhcAAE1IsksLhnJvFwAAYYZNywtOXXJwFwAATVOySwqGcnEXAABhhk3MC05dcnIXAABNXbJLD4ZycxcAAGGGdShNzQtOXXJ0FwAATWyySwqGcnUXAABhhk3OC05dcnYXAABNdrJLD4ZydxcAAGGGTc8LTl1yeBcAAE2FsksMhnJ5FwAAYYZN0AtOXXJ6FwAATZGySxaGcnsXAABhhk3RC05dcnwXAABNp7JLEIZyfRcAAGGGTdILTl1yfhcAAE23sksYhnJ/FwAAYYZN0wtOXXKAFwAATc+ySw+GcoEXAABhhk3UC05dcoIXAABN3rJLEYZygxcAAGGGTdULTl1yhBcAAE3vsksRhnKFFwAAYYZN1gtOXXKGFwAATQCzSxGGcocXAABhhk3XC05dcogXAABNEbNLFYZyiRcAAGGGTdgLTl1yihcAAE0ms0sQhnKLFwAAYYZN2QtOXXKMFwAATTazSw+Gco0XAABhhk3aC05dco4XAABNRbNLGIZyjxcAAGGGTdsLTl1ykBcAAE1ds0sThnKRFwAAYYZN3AtOXXKSFwAATXCzSxSGcpMXAABhhk3dC05dcpQXAABNhLNLGIZylRcAAGGGTd4LTl1ylhcAAE2cs0sQhnKXFwAAYYZN3wtOXXKYFwAATayzSweGcpkXAABhhk3gC05dcpoXAABNs7NLEYZymxcAAGGGTeELTl1ynBcAAE3Es0sLhnKdFwAAYYZN4gtOXXKeFwAATc+zSxCGcp8XAABhhk3jC05dcqAXAABN37NLE4ZyoRcAAGGGTeQLTl1yohcAAE3ys0sOhnKjFwAAYYZN5QtOXXKkFwAATQC0SxaGcqUXAABhhk3mC05dcqYXAABNFrRLDIZypxcAAGGGTecLTl1yqBcAAE0itEsLhnKpFwAAYYZN6AtOXXKqFwAATS20Sw6GcqsXAABhhk3pC05dcqwXAABNO7RLD4ZyrRcAAGGGTeoLTl1yrhcAAE1KtEsOhnKvFwAAYYZN6wtOXXKwFwAATVi0Sw6GcrEXAABhhk3sC05dcrIXAABNZrRLEYZysxcAAGGGTe0LTl1ytBcAAE13tEsThnK1FwAAYYZN7gtOXXK2FwAATYq0SxiGcrcXAABhhk3vC05dcrgXAABNorRLE4ZyuRcAAGGGTfALTl1yuhcAAE21tEsRhnK7FwAAYYZN8QtOXXK8FwAATca0SxOGcr0XAABhhk3yC05dcr4XAABN2bRLD4ZyvxcAAGGGTfMLTl1ywBcAAE3otEsHhnLBFwAAYYZN9AtOXXLCFwAATe+0Sw6GcsMXAABhhk31C05dcsQXAABN/bRLFoZyxRcAAGGGTfYLTl1yxhcAAE0TtUsPhnLHFwAAYYZN9wtOXXLIFwAATSK1Sw6GcskXAABhhk34C05dcsoXAABNMLVLCoZyyxcAAGGGTfkLTl1yzBcAAE06tUsLhnLNFwAAYYZN+gtOXXLOFwAATUW1SxiGcs8XAABhhk37C05dctAXAABNXbVLCoZy0RcAAGGGTfwLTl1y0hcAAE1ntUsWhnLTFwAAYYZN/QtOXXLUFwAATX21Sw+GctUXAABhhk3+C05dctYXAABNjLVLFIZy1xcAAGGGTf8LTl1y2BcAAE2gtUsThnLZFwAAYYZNAAxOXXLaFwAATbO1SxaGctsXAABhhk0BDE5dctwXAABNybVLB4Zy3RcAAGGGTQIMTl1y3hcAAE3QtUsThnLfFwAAYYZNAwxOXXLgFwAATeO1SwuGcuEXAABhhk0EDE5dcuIXAABN7rVLC4Zy4xcAAGGGTQUMTl1y5BcAAE35tUsOhnLlFwAAYYZNBgxOXXLmFwAATQe2Sw+GcucXAABhhk0HDE5dcugXAABNFrZLE4Zy6RcAAGGGTQgMTl1y6hcAAE0ptksRhnLrFwAAYYZNCQxOXXLsFwAATTq2SwyGcu0XAABhhk0KDE5dcu4XAABNRrZLD4Zy7xcAAGGGTQsMTl1y8BcAAE1VtksQhnLxFwAAYYZNDAxOXXLyFwAATWW2SxGGcvMXAABhhk0NDE5dcvQXAABNdrZLFYZy9RcAAGGGTQ4MTl1y9hcAAE2LtksOhnL3FwAAYYZNDwxOXXL4FwAATZm2Sw6GcvkXAABhhk0QDE5dcvoXAABNp7ZLFoZy+xcAAGGGTREMTl1y/BcAAE29tksThnL9FwAAYYZNEgxOXXL+FwAATdC2SxGGcv8XAABhhk0TDE5dcgAYAABN4bZLC4ZyARgAAGGGTRQMTl1yAhgAAE3stksThnIDGAAAYYZNFQxOXXIEGAAATf+2SxSGcgUYAABhhk0WDE5dcgYYAABNE7dLE4ZyBxgAAGGGTRcMTl1yCBgAAE0mt0sHhnIJGAAAYYZNGAxOXXIKGAAATS23SwqGcgsYAABhhk0ZDE5dcgwYAABNN7dLEYZyDRgAAGGGTRoMTl1yDhgAAE1It0sHhnIPGAAAYYZNGwxOXXIQGAAATU+3SxSGchEYAABhhk0cDE5dchIYAABNY7dLFIZyExgAAGGGTR0MTl1yFBgAAE13t0sThnIVGAAAYYZNHgxOXXIWGAAATYq3SwyGchcYAABhhk0fDE5dchgYAABNlrdLC4ZyGRgAAGGGTSAMTl1yGhgAAE2ht0sThnIbGAAAYYZNIQxOXXIcGAAATbS3SxCGch0YAABhhk0iDE5dch4YAABNxLdLGIZyHxgAAGGGTSMMTl1yIBgAAE3ct0sLhnIhGAAAYYZNJAxOXXIiGAAATee3Sw6GciMYAABhhk0lDE5dciQYAABN9bdLDoZyJRgAAGGGTSYMTl1yJhgAAE0DuEsKhnInGAAAYYZNJwxOXXIoGAAATQ24SxGGcikYAABhhk0oDE5dcioYAABNHrhLE4ZyKxgAAGGGTSkMTl1yLBgAAE0xuEsQhnItGAAAYYZNKgxOXXIuGAAATUG4Sw6Gci8YAABhhk0rDE5dcjAYAABNT7hLB4ZyMRgAAGGGTSwMTl1yMhgAAE1WuEsOhnIzGAAAYYZNLQxOXXI0GAAATWS4Sw6GcjUYAABhhk0uDE5dcjYYAABNcrhLB4ZyNxgAAGGGTS8MTl1yOBgAAE15uEsLhnI5GAAAYYZNMAxOXXI6GAAATYS4SxOGcjsYAABhhk0xDE5dcjwYAABNl7hLEYZyPRgAAGGGTTIMTl1yPhgAAE2ouEsQhnI/GAAAYYZNMwxOXXJAGAAATbi4SwuGckEYAABhhk00DE5dckIYAABNw7hLB4ZyQxgAAGGGTTUMTl1yRBgAAE3KuEsThnJFGAAAYYZNNgxOXXJGGAAATd24Sw6GckcYAABhhk03DE5dckgYAABN67hLD4ZySRgAAGGGTTgMTl1yShgAAE36uEsKhnJLGAAAYYZNOQxOXXJMGAAATQS5SxSGck0YAABhhk06DE5dck4YAABNGLlLEIZyTxgAAGGGTTsMTl1yUBgAAE0ouUsRhnJRGAAAYYZNPAxOXXJSGAAATTm5SwqGclMYAABhhk09DE5dclQYAABNQ7lLEYZyVRgAAGGGTT4MTl1yVhgAAE1UuUsLhnJXGAAAYYZNPwxOXXJYGAAATV+5SxiGclkYAABhhk1ADE5dcloYAABNd7lLEIZyWxgAAGGGTUEMTl1yXBgAAE2HuUsPhnJdGAAAYYZNQgxOXXJeGAAATZa5Sw+Gcl8YAABhhk1DDE5dcmAYAABNpblLE4ZyYRgAAGGGTUQMTl1yYhgAAE24uUsQhnJjGAAAYYZNRQxOXXJkGAAATci5Sw+GcmUYAABhhk1GDE5dcmYYAABN17lLGIZyZxgAAGGGTUcMTl1yaBgAAE3vuUsThnJpGAAAYYZNSAxOXXJqGAAATQK6SwuGcmsYAABhhk1JDE5dcmwYAABNDbpLGIZybRgAAGGGTUoMTl1ybhgAAE0luksMhnJvGAAAYYZNSwxOXXJwGAAATTG6SxSGcnEYAABhhk1MDE5dcnIYAABNRbpLGIZycxgAAGGGTU0MTl1ydBgAAE1duksOhnJ1GAAAYYZNTgxOXXJ2GAAATWu6SweGcncYAABhhk1PDE5dcngYAABNcrpLGIZyeRgAAGGGTVAMTl1yehgAAE2KuksKhnJ7GAAAYYZNUQxOXXJ8GAAATZS6Sw6Gcn0YAABhhk1SDE5dcn4YAABNorpLB4ZyfxgAAGGGTVMMTl1ygBgAAE2puksKhnKBGAAAYYZNVAxOXXKCGAAATbO6SwuGcoMYAABhhk1VDE5dcoQYAABNvrpLEYZyhRgAAGGGTVYMTl1yhhgAAE3PuksHhnKHGAAAYYZNVwxOXXKIGAAATda6SwqGcokYAABhhk1YDE5dcooYAABN4LpLB4ZyixgAAGGGTVkMTl1yjBgAAE3nuksQhnKNGAAAYYZNWgxOXXKOGAAATfe6SxOGco8YAABhhk1bDE5dcpAYAABNCrtLGIZykRgAAGGGTVwMTl1ykhgAAE0iu0sMhnKTGAAAYYZNXQxOXXKUGAAATS67SxSGcpUYAABhhk1eDE5dcpYYAABNQrtLC4ZylxgAAGGGTV8MTl1ymBgAAE1Nu0sKhnKZGAAAYYZNYAxOXXKaGAAATVe7SxOGcpsYAABhhk1hDE5dcpwYAABNartLE4ZynRgAAGGGTWIMTl1ynhgAAE19u0sRhnKfGAAAYYZNYwxOXXKgGAAATY67Sw6GcqEYAABhhk1kDE5dcqIYAABNnLtLC4ZyoxgAAGGGTWUMTl1ypBgAAE2nu0sHhnKlGAAAYYZNZgxOXXKmGAAATa67SwyGcqcYAABhhk1nDE5dcqgYAABNurtLCoZyqRgAAGGGTWgMTl1yqhgAAE3Eu0sRhnKrGAAAYYZNaQxOXXKsGAAATdW7SxiGcq0YAABhhk1qDE5dcq4YAABN7btLD4ZyrxgAAGGGTWsMTl1ysBgAAE38u0sKhnKxGAAAYYZNbAxOXXKyGAAATQa8SxOGcrMYAABhhk1tDE5dcrQYAABNGbxLE4ZytRgAAGGGTW4MTl1ythgAAE0svEsRhnK3GAAAYYZNbwxOXXK4GAAATT28SxOGcrkYAABhhk1wDE5dcroYAABNULxLDoZyuxgAAGGGTXEMTl1yvBgAAE1evEsOhnK9GAAAYYZNcgxOXXK+GAAATWy8SwqGcr8YAABhhk1zDE5dcsAYAABNdrxLEIZywRgAAGGGTXQMTl1ywhgAAE2GvEsRhnLDGAAAYYZNdQxOXXLEGAAATZe8Sw+GcsUYAABhhk12DE5dcsYYAABNprxLD4ZyxxgAAGGGTXcMTl1yyBgAAE21vEsThnLJGAAAYYZNeAxOXXLKGAAATci8SxOGcssYAABhhk15DE5dcswYAABN27xLC4ZyzRgAAGGGTXoMTl1yzhgAAE3mvEsThnLPGAAAYYZNewxOXXLQGAAATfm8SxCGctEYAABhhk18DE5dctIYAABNCb1LGIZy0xgAAGGGTX0MTl1y1BgAAE0hvUsPhnLVGAAAYYZNfgxOXXLWGAAATTC9SwqGctcYAABhhk1/DE5dctgYAABNOr1LC4Zy2RgAAGGGTYAMTl1y2hgAAE1FvUsYhnLbGAAAYYZNgQxOXXLcGAAATV29SweGct0YAABhhk2CDE5dct4YAABNZL1LEYZy3xgAAGGGTYMMTl1y4BgAAE11vUsHhnLhGAAAYYZNhAxOXXLiGAAATXy9Sw6GcuMYAABhhk2FDE5dcuQYAABNir1LEYZy5RgAAGGGTYYMTl1y5hgAAE2bvUsKhnLnGAAAYYZNhwxOXXLoGAAATaW9Sw6GcukYAABhhk2IDE5dcuoYAABNs71LDoZy6xgAAGGGTYkMTl1y7BgAAE3BvUsThnLtGAAAYYZNigxOXXLuGAAATdS9SxiGcu8YAABhhk2LDE5dcvAYAABN7L1LDIZy8RgAAGGGTYwMTl1y8hgAAE34vUsYhnLzGAAAYYZNjQxOXXL0GAAATRC+SweGcvUYAABhhk2ODE5dcvYYAABNF75LDIZy9xgAAGGGTY8MTl1y+BgAAE0jvksThnL5GAAAYYZNkAxOXXL6GAAATTa+Sw+GcvsYAABhhk2RDE5dcvwYAABNRb5LCoZy/RgAAGGGTZIMTl1y/hgAAE1PvksKhnL/GAAAYYZNkwxOXXIAGQAATVm+SweGcgEZAABhhk2UDE5dcgIZAABNYL5LB4ZyAxkAAGGGTZUMTl1yBBkAAE1nvksLhnIFGQAAYYZNlgxOXXIGGQAATXK+Sw6GcgcZAABhhk2XDE5dcggZAABNgL5LDoZyCRkAAGGGTZgMTl1yChkAAE2OvksHhnILGQAAYYZNmQxOXXIMGQAATZW+SweGcg0ZAABhhk2aDE5dcg4ZAABNnL5LDoZyDxkAAGGGTZsMTl1yEBkAAE2qvksMhnIRGQAAYYZNnAxOXXISGQAATba+SxCGchMZAABhhk2dDE5dchQZAABNxr5LFIZyFRkAAGGGTZ4MTl1yFhkAAE3avksKhnIXGQAAYYZNnwxOXXIYGQAATeS+SxCGchkZAABhhk2gDE5dchoZAABN9L5LDoZyGxkAAGGGTaEMTl1yHBkAAE0Cv0sKhnIdGQAAYYZNogxOXXIeGQAATQy/Sw+Gch8ZAABhhk2jDE5dciAZAABNG79LEYZyIRkAAGGGTaQMTl1yIhkAAE0sv0sPhnIjGQAAYYZNpQxOXXIkGQAATTu/Sw+GciUZAABhhk2mDE5dciYZAABNSr9LC4ZyJxkAAGGGTacMTl1yKBkAAE1Vv0sThnIpGQAAYYZNqAxOXXIqGQAATWi/SxiGcisZAABhhk2pDE5dciwZAABNgL9LD4ZyLRkAAGGGTaoMTl1yLhkAAE2Pv0sRhnIvGQAAYYZNqwxOXXIwGQAATaC/SxGGcjEZAABhhk2sDE5dcjIZAABNsb9LGIZyMxkAAGGGTa0MTl1yNBkAAE3Jv0sOhnI1GQAAYYZNrgxOXXI2GQAATde/SxCGcjcZAABhhk2vDE5dcjgZAABN579LD4ZyORkAAGGGTbAMTl1yOhkAAE32v0sYhnI7GQAAYYZNsQxOXXI8GQAATQ7ASxOGcj0ZAABhhk2yDE5dcj4ZAABNIcBLFIZyPxkAAGGGTbMMTl1yQBkAAE01wEsYhnJBGQAAYYZNtAxOXXJCGQAATU3ASxCGckMZAABhhk21DE5dckQZAABNXcBLEYZyRRkAAGGGTbYMTl1yRhkAAE1uwEsThnJHGQAAYYZNtwxOXXJIGQAATYHASwuGckkZAABhhk24DE5dckoZAABNjMBLE4ZySxkAAGGGTbkMTl1yTBkAAE2fwEsThnJNGQAAYYZNugxOXXJOGQAATbLASwyGck8ZAABhhk27DE5dclAZAABNvsBLCoZyURkAAGGGTbwMTl1yUhkAAE3IwEsOhnJTGQAAYYZNvQxOXXJUGQAATdbASxGGclUZAABhhk2+DE5dclYZAABN58BLDoZyVxkAAGGGTb8MTl1yWBkAAE31wEsYhnJZGQAAYYZNwAxOXXJaGQAATQ3BSwuGclsZAABhhk3BDE5dclwZAABNGMFLGIZyXRkAAGGGTcIMTl1yXhkAAE0wwUsRhnJfGQAAYYZNwwxOXXJgGQAATUHBSxOGcmEZAABhhk3EDE5dcmIZAABNVMFLGIZyYxkAAGGGTcUMTl1yZBkAAE1swUsThnJlGQAAYYZNxgxOXXJmGQAATX/BSxGGcmcZAABhhk3HDE5dcmgZAABNkMFLE4ZyaRkAAGGGTcgMTl1yahkAAE2jwUsYhnJrGQAAYYZNyQxOXXJsGQAATbvBSweGcm0ZAABhhk3KDE5dcm4ZAABNwsFLC4ZybxkAAGGGTcsMTl1ycBkAAE3NwUsWhnJxGQAAYYZNzAxOXXJyGQAATePBSw+GcnMZAABhhk3NDE5dcnQZAABN8sFLDoZydRkAAGGGTc4MTl1ydhkAAE0AwksQhnJ3GQAAYYZNzwxOXXJ4GQAATRDCSweGcnkZAABhhk3QDE5dcnoZAABNF8JLGIZyexkAAGGGTdEMTl1yfBkAAE0vwksKhnJ9GQAAYYZN0gxOXXJ+GQAATTnCSxaGcn8ZAABhhk3TDE5dcoAZAABNT8JLD4ZygRkAAGGGTdQMTl1yghkAAE1ewksUhnKDGQAAYYZN1QxOXXKEGQAATXLCSxCGcoUZAABhhk3WDE5dcoYZAABNgsJLFoZyhxkAAGGGTdcMTl1yiBkAAE2YwksHhnKJGQAAYYZN2AxOXXKKGQAATZ/CSxOGcosZAABhhk3ZDE5dcowZAABNssJLC4ZyjRkAAGGGTdoMTl1yjhkAAE29wksHhnKPGQAAYYZN2wxOXXKQGQAATcTCSw6GcpEZAABhhk3cDE5dcpIZAABN0sJLD4ZykxkAAGGGTd0MTl1ylBkAAE3hwksThnKVGQAAYYZN3gxOXXKWGQAATfTCSxiGcpcZAABhhk3fDE5dcpgZAABNDMNLD4ZymRkAAGGGTeAMTl1ymhkAAE0bw0sPhnKbGQAAYYZN4QxOXXKcGQAATSrDSxOGcp0ZAABhhk3iDE5dcp4ZAABNPcNLFYZynxkAAGGGTeMMTl1yoBkAAE1Sw0sVhnKhGQAAYYZN5AxOXXKiGQAATWfDSw6GcqMZAABhhk3lDE5dcqQZAABNdcNLDoZypRkAAGGGTeYMTl1yphkAAE2Dw0sKhnKnGQAAYYZN5wxOXXKoGQAATY3DSxOGcqkZAABhhk3oDE5dcqoZAABNoMNLEYZyqxkAAGGGTekMTl1yrBkAAE2xw0sLhnKtGQAAYYZN6gxOXXKuGQAATbzDSxCGcq8ZAABhhk3rDE5dcrAZAABNzMNLFIZysRkAAGGGTewMTl1yshkAAE3gw0sThnKzGQAAYYZN7QxOXXK0GQAATfPDSweGcrUZAABhhk3uDE5dcrYZAABN+sNLCoZytxkAAGGGTe8MTl1yuBkAAE0ExEsRhnK5GQAAYYZN8AxOXXK6GQAATRXESweGcrsZAABhhk3xDE5dcrwZAABNHMRLE4ZyvRkAAGGGTfIMTl1yvhkAAE0vxEsUhnK/GQAAYYZN8wxOXXLAGQAATUPESxOGcsEZAABhhk30DE5dcsIZAABNVsRLDIZywxkAAGGGTfUMTl1yxBkAAE1ixEsLhnLFGQAAYYZN9gxOXXLGGQAATW3ESxOGcscZAABhhk33DE5dcsgZAABNgMRLC4ZyyRkAAGGGTfgMTl1yyhkAAE2LxEsYhnLLGQAAYYZN+QxOXXLMGQAATaPESwqGcs0ZAABhhk36DE5dcs4ZAABNrcRLDoZyzxkAAGGGTfsMTl1y0BkAAE27xEsLhnLRGQAAYYZN/AxOXXLSGQAATcbESwqGctMZAABhhk39DE5dctQZAABN0MRLEYZy1RkAAGGGTf4MTl1y1hkAAE3hxEsThnLXGQAAYYZN/wxOXXLYGQAATfTESxCGctkZAABhhk0ADU5dctoZAABNBMVLDoZy2xkAAGGGTQENTl1y3BkAAE0SxUsWhnLdGQAAYYZNAg1OXXLeGQAATSjFSweGct8ZAABhhk0DDU5dcuAZAABNL8VLDoZy4RkAAGGGTQQNTl1y4hkAAE09xUsHhnLjGQAAYYZNBQ1OXXLkGQAATUTFSw6GcuUZAABhhk0GDU5dcuYZAABNUsVLE4Zy5xkAAGGGTQcNTl1y6BkAAE1lxUsThnLpGQAAYYZNCA1OXXLqGQAATXjFSxOGcusZAABhhk0JDU5dcuwZAABNi8VLC4Zy7RkAAGGGTQoNTl1y7hkAAE2WxUsHhnLvGQAAYYZNCw1OXXLwGQAATZ3FSxOGcvEZAABhhk0MDU5dcvIZAABNsMVLCoZy8xkAAGGGTQ0NTl1y9BkAAE26xUsPhnL1GQAAYYZNDg1OXXL2GQAATcnFSwqGcvcZAABhhk0PDU5dcvgZAABN08VLFIZy+RkAAGGGTRANTl1y+hkAAE3nxUsKhnL7GQAAYYZNEQ1OXXL8GQAATfHFSxOGcv0ZAABhhk0SDU5dcv4ZAABNBMZLCoZy/xkAAGGGTRMNTl1yABoAAE0OxksRhnIBGgAAYYZNFA1OXXICGgAATR/GSwuGcgMaAABhhk0VDU5dcgQaAABNKsZLGIZyBRoAAGGGTRYNTl1yBhoAAE1CxksQhnIHGgAAYYZNFw1OXXIIGgAATVLGSw+GcgkaAABhhk0YDU5dcgoaAABNYcZLD4ZyCxoAAGGGTRkNTl1yDBoAAE1wxksThnINGgAAYYZNGg1OXXIOGgAATYPGSw+Gcg8aAABhhk0bDU5dchAaAABNksZLGIZyERoAAGGGTRwNTl1yEhoAAE2qxksYhnITGgAAYYZNHQ1OXXIUGgAATcLGSxOGchUaAABhhk0eDU5dchYaAABN1cZLD4ZyFxoAAGGGTR8NTl1yGBoAAE3kxksHhnIZGgAAYYZNIA1OXXIaGgAATevGSweGchsaAABhhk0hDU5dchwaAABN8sZLB4ZyHRoAAGGGTSINTl1yHhoAAE35xksKhnIfGgAAYYZNIw1OXXIgGgAATQPHSxOGciEaAABhhk0kDU5dciIaAABNFsdLEIZyIxoAAGGGTSUNTl1yJBoAAE0mx0sHhnIlGgAAYYZNJg1OXXImGgAATS3HSwyGcicaAABhhk0nDU5dcigaAABNOcdLCoZyKRoAAGGGTSgNTl1yKhoAAE1Dx0sRhnIrGgAAYYZNKQ1OXXIsGgAATVTHSxCGci0aAABhhk0qDU5dci4aAABNZMdLCoZyLxoAAGGGTSsNTl1yMBoAAE1ux0sHhnIxGgAAYYZNLA1OXXIyGgAATXXHSwqGcjMaAABhhk0tDU5dcjQaAABNf8dLFIZyNRoAAGGGTS4NTl1yNhoAAE2Tx0sHhnI3GgAAYYZNLw1OXXI4GgAATZrHSwqGcjkaAABhhk0wDU5dcjoaAABNpMdLE4ZyOxoAAGGGTTENTl1yPBoAAE23x0sThnI9GgAAYYZNMg1OXXI+GgAATcrHSw+Gcj8aAABhhk0zDU5dckAaAABN2cdLC4ZyQRoAAGGGTTQNTl1yQhoAAE3kx0sVhnJDGgAAYYZNNQ1OXXJEGgAATfnHSweGckUaAABhhk02DU5dckYaAABNAMhLB4ZyRxoAAGGGTTcNTl1ySBoAAE0HyEsPhnJJGgAAYYZNOA1OXXJKGgAATRbISxGGcksaAABhhk05DU5dckwaAABNJ8hLEIZyTRoAAGGGTToNTl1yThoAAE03yEsYhnJPGgAAYYZNOw1OXXJQGgAATU/ISw+GclEaAABhhk08DU5dclIaAABNXshLE4ZyUxoAAGGGTT0NTl1yVBoAAE1xyEsThnJVGgAAYYZNPg1OXXJWGgAATYTISwqGclcaAABhhk0/DU5dclgaAABNjshLE4ZyWRoAAGGGTUANTl1yWhoAAE2hyEsOhnJbGgAAYYZNQQ1OXXJcGgAATa/ISweGcl0aAABhhk1CDU5dcl4aAABNtshLCoZyXxoAAGGGTUMNTl1yYBoAAE3AyEsQhnJhGgAAYYZNRA1OXXJiGgAATdDISxGGcmMaAABhhk1FDU5dcmQaAABN4chLEYZyZRoAAGGGTUYNTl1yZhoAAE3yyEsPhnJnGgAAYYZNRw1OXXJoGgAATQHJSxOGcmkaAABhhk1IDU5dcmoaAABNFMlLE4ZyaxoAAGGGTUkNTl1ybBoAAE0nyUsLhnJtGgAAYYZNSg1OXXJuGgAATTLJSxOGcm8aAABhhk1LDU5dcnAaAABNRclLEIZycRoAAGGGTUwNTl1ychoAAE1VyUsYhnJzGgAAYYZNTQ1OXXJ0GgAATW3JSw+GcnUaAABhhk1ODU5dcnYaAABNfMlLCoZydxoAAGGGTU8NTl1yeBoAAE2GyUsHhnJ5GgAAYYZNUA1OXXJ6GgAATY3JSw6GcnsaAABhhk1RDU5dcnwaAABNm8lLB4ZyfRoAAGGGTVINTl1yfhoAAE2iyUsYhnJ/GgAAYYZNUw1OXXKAGgAATbrJSxiGcoEaAABhhk1UDU5dcoIaAABN0slLB4ZygxoAAGGGTVUNTl1yhBoAAE3ZyUsMhnKFGgAAYYZNVg1OXXKGGgAATeXJSxWGcocaAABhhk1XDU5dcogaAABN+slLE4ZyiRoAAGGGTVgNTl1yihoAAE0NyksKhnKLGgAAYYZNWQ1OXXKMGgAATRfKSw6Gco0aAABhhk1aDU5dco4aAABNJcpLDoZyjxoAAGGGTVsNTl1ykBoAAE0zyksHhnKRGgAAYYZNXA1OXXKSGgAATTrKSwqGcpMaAABhhk1dDU5dcpQaAABNRMpLCoZylRoAAGGGTV4NTl1ylhoAAE1OyksHhnKXGgAAYYZNXw1OXXKYGgAATVXKSxiGcpkaAABhhk1gDU5dcpoaAABNbcpLC4ZymxoAAGGGTWENTl1ynBoAAE14yksHhnKdGgAAYYZNYg1OXXKeGgAATX/KSwyGcp8aAABhhk1jDU5dcqAaAABNi8pLE4ZyoRoAAGGGTWQNTl1yohoAAE2eyksPhnKjGgAAYYZNZQ1OXXKkGgAATa3KSwqGcqUaAABhhk1mDU5dcqYaAABNt8pLCoZypxoAAGGGTWcNTl1yqBoAAE3ByksHhnKpGgAAYYZNaA1OXXKqGgAATcjKSweGcqsaAABhhk1pDU5dcqwaAABNz8pLC4ZyrRoAAGGGTWoNTl1yrhoAAE3ayksOhnKvGgAAYYZNaw1OXXKwGgAATejKSw6GcrEaAABhhk1sDU5dcrIaAABN9spLB4ZysxoAAGGGTW0NTl1ytBoAAE39yksHhnK1GgAAYYZNbg1OXXK2GgAATQTLSw6GcrcaAABhhk1vDU5dcrgaAABNEstLDIZyuRoAAGGGTXANTl1yuhoAAE0ey0sQhnK7GgAAYYZNcQ1OXXK8GgAATS7LSxSGcr0aAABhhk1yDU5dcr4aAABNQstLCoZyvxoAAGGGTXMNTl1ywBoAAE1My0sQhnLBGgAAYYZNdA1OXXLCGgAATVzLSw6GcsMaAABhhk11DU5dcsQaAABNastLCoZyxRoAAGGGTXYNTl1yxhoAAE10y0sPhnLHGgAAYYZNdw1OXXLIGgAATYPLSxGGcskaAABhhk14DU5dcsoaAABNlMtLD4ZyyxoAAGGGTXkNTl1yzBoAAE2jy0sPhnLNGgAAYYZNeg1OXXLOGgAATbLLSwuGcs8aAABhhk17DU5dctAaAABNvctLE4Zy0RoAAGGGTXwNTl1y0hoAAE3Qy0sYhnLTGgAAYYZNfQ1OXXLUGgAATejLSw+GctUaAABhhk1+DU5dctYaAABN98tLEYZy1xoAAGGGTX8NTl1y2BoAAE0IzEsRhnLZGgAAYYZNgA1OXXLaGgAATRnMSxiGctsaAABhhk2BDU5dctwaAABNMcxLDoZy3RoAAGGGTYINTl1y3hoAAE0/zEsQhnLfGgAAYYZNgw1OXXLgGgAATU/MSw+GcuEaAABhhk2EDU5dcuIaAABNXsxLGIZy4xoAAGGGTYUNTl1y5BoAAE12zEsThnLlGgAAYYZNhg1OXXLmGgAATYnMSxSGcucaAABhhk2HDU5dcugaAABNncxLGIZy6RoAAGGGTYgNTl1y6hoAAE21zEsQhnLrGgAAYYZNiQ1OXXLsGgAATcXMSxGGcu0aAABhhk2KDU5dcu4aAABN1sxLE4Zy7xoAAGGGTYsNTl1y8BoAAE3pzEsLhnLxGgAAYYZNjA1OXXLyGgAATfTMSxOGcvMaAABhhk2NDU5dcvQaAABNB81LE4Zy9RoAAGGGTY4NTl1y9hoAAE0azUsMhnL3GgAAYYZNjw1OXXL4GgAATSbNSwqGcvkaAABhhk2QDU5dcvoaAABNMM1LDoZy+xoAAGGGTZENTl1y/BoAAE0+zUsRhnL9GgAAYYZNkg1OXXL+GgAATU/NSw6Gcv8aAABhhk2TDU5dcgAbAABNXc1LGIZyARsAAGGGTZQNTl1yAhsAAE11zUsLhnIDGwAAYYZNlQ1OXXIEGwAATYDNSxiGcgUbAABhhk2WDU5dcgYbAABNmM1LEYZyBxsAAGGGTZcNTl1yCBsAAE2pzUsThnIJGwAAYYZNmA1OXXIKGwAATbzNSxiGcgsbAABhhk2ZDU5dcgwbAABN1M1LE4ZyDRsAAGGGTZoNTl1yDhsAAE3nzUsRhnIPGwAAYYZNmw1OXXIQGwAATfjNSxOGchEbAABhhk2cDU5dchIbAABNC85LGIZyExsAAGGGTZ0NTl1yFBsAAE0jzksHhnIVGwAAYYZNng1OXXIWGwAATSrOSwuGchcbAABhhk2fDU5dchgbAABNNc5LFoZyGRsAAGGGTaANTl1yGhsAAE1LzksPhnIbGwAAYYZNoQ1OXXIcGwAATVrOSw6Gch0bAABhhk2iDU5dch4bAABNaM5LEIZyHxsAAGGGTaMNTl1yIBsAAE14zksHhnIhGwAAYYZNpA1OXXIiGwAATX/OSxiGciMbAABhhk2lDU5dciQbAABNl85LCoZyJRsAAGGGTaYNTl1yJhsAAE2hzksWhnInGwAAYYZNpw1OXXIoGwAATbfOSw+GcikbAABhhk2oDU5dciobAABNxs5LFIZyKxsAAGGGTakNTl1yLBsAAE3azksQhnItGwAAYYZNqg1OXXIuGwAATerOSxaGci8bAABhhk2rDU5dcjAbAABNAM9LB4ZyMRsAAGGGTawNTl1yMhsAAE0Hz0sThnIzGwAAYYZNrQ1OXXI0GwAATRrPSwuGcjUbAABhhk2uDU5dcjYbAABNJc9LB4ZyNxsAAGGGTa8NTl1yOBsAAE0sz0sOhnI5GwAAYYZNsA1OXXI6GwAATTrPSw+GcjsbAABhhk2xDU5dcjwbAABNSc9LE4ZyPRsAAGGGTbINTl1yPhsAAE1cz0sYhnI/GwAAYYZNsw1OXXJAGwAATXTPSw+GckEbAABhhk20DU5dckIbAABNg89LD4ZyQxsAAGGGTbUNTl1yRBsAAE2Sz0sThnJFGwAAYYZNtg1OXXJGGwAATaXPSxWGckcbAABhhk23DU5dckgbAABNus9LFYZySRsAAGGGTbgNTl1yShsAAE3Pz0sOhnJLGwAAYYZNuQ1OXXJMGwAATd3PSw6Gck0bAABhhk26DU5dck4bAABN689LCoZyTxsAAGGGTbsNTl1yUBsAAE31z0sThnJRGwAAYYZNvA1OXXJSGwAATQjQSxGGclMbAABhhk29DU5dclQbAABNGdBLC4ZyVRsAAGGGTb4NTl1yVhsAAE0k0EsQhnJXGwAAYYZNvw1OXXJYGwAATTTQSxSGclkbAABhhk3ADU5dclobAABNSNBLE4ZyWxsAAGGGTcENTl1yXBsAAE1b0EsHhnJdGwAAYYZNwg1OXXJeGwAATWLQSwqGcl8bAABhhk3DDU5dcmAbAABNbNBLEYZyYRsAAGGGTcQNTl1yYhsAAE190EsHhnJjGwAAYYZNxQ1OXXJkGwAATYTQSxOGcmUbAABhhk3GDU5dcmYbAABNl9BLFIZyZxsAAGGGTccNTl1yaBsAAE2r0EsThnJpGwAAYYZNyA1OXXJqGwAATb7QSwyGcmsbAABhhk3JDU5dcmwbAABNytBLC4ZybRsAAGGGTcoNTl1ybhsAAE3V0EsThnJvGwAAYYZNyw1OXXJwGwAATejQSwuGcnEbAABhhk3MDU5dcnIbAABN89BLGIZycxsAAGGGTc0NTl1ydBsAAE0L0UsKhnJ1GwAAYYZNzg1OXXJ2GwAATRXRSw6GcncbAABhhk3PDU5dcngbAABNI9FLC4ZyeRsAAGGGTdANTl1yehsAAE0u0UsKhnJ7GwAAYYZN0Q1OXXJ8GwAATTjRSxGGcn0bAABhhk3SDU5dcn4bAABNSdFLE4ZyfxsAAGGGTdMNTl1ygBsAAE1c0UsQhnKBGwAAYYZN1A1OXXKCGwAATWzRSw6GcoMbAABhhk3VDU5dcoQbAABNetFLFoZyhRsAAGGGTdYNTl1yhhsAAE2Q0UsHhnKHGwAAYYZN1w1OXXKIGwAATZfRSw6GcokbAABhhk3YDU5dcoobAABNpdFLB4ZyixsAAGGGTdkNTl1yjBsAAE2s0UsOhnKNGwAAYYZN2g1OXXKOGwAATbrRSxOGco8bAABhhk3bDU5dcpAbAABNzdFLE4ZykRsAAGGGTdwNTl1ykhsAAE3g0UsThnKTGwAAYYZN3Q1OXXKUGwAATfPRSwuGcpUbAABhhk3eDU5dcpYbAABN/tFLB4ZylxsAAGGGTd8NTl1ymBsAAE0F0ksThnKZGwAAYYZN4A1OXXKaGwAATRjSSwqGcpsbAABhhk3hDU5dcpwbAABNItJLD4ZynRsAAGGGTeINTl1ynhsAAE0x0ksKhnKfGwAAYYZN4w1OXXKgGwAATTvSSxSGcqEbAABhhk3kDU5dcqIbAABNT9JLCoZyoxsAAGGGTeUNTl1ypBsAAE1Z0ksThnKlGwAAYYZN5g1OXXKmGwAATWzSSwqGcqcbAABhhk3nDU5dcqgbAABNdtJLEYZyqRsAAGGGTegNTl1yqhsAAE2H0ksLhnKrGwAAYYZN6Q1OXXKsGwAATZLSSxiGcq0bAABhhk3qDU5dcq4bAABNqtJLEIZyrxsAAGGGTesNTl1ysBsAAE260ksPhnKxGwAAYYZN7A1OXXKyGwAATcnSSw+GcrMbAABhhk3tDU5dcrQbAABN2NJLE4ZytRsAAGGGTe4NTl1ythsAAE3r0ksPhnK3GwAAYYZN7w1OXXK4GwAATfrSSxiGcrkbAABhhk3wDU5dcrobAABNEtNLGIZyuxsAAGGGTfENTl1yvBsAAE0q00sThnK9GwAAYYZN8g1OXXK+GwAATT3TSw+Gcr8bAABhhk3zDU5dcsAbAABNTNNLB4ZywRsAAGGGTfQNTl1ywhsAAE1T00sHhnLDGwAAYYZN9Q1OXXLEGwAATVrTSweGcsUbAABhhk32DU5dcsYbAABNYdNLCoZyxxsAAGGGTfcNTl1yyBsAAE1r00sThnLJGwAAYYZN+A1OXXLKGwAATX7TSxCGcssbAABhhk35DU5dcswbAABNjtNLB4ZyzRsAAGGGTfoNTl1yzhsAAE2V00sMhnLPGwAAYYZN+w1OXXLQGwAATaHTSwqGctEbAABhhk38DU5dctIbAABNq9NLEYZy0xsAAGGGTf0NTl1y1BsAAE2800sQhnLVGwAAYYZN/g1OXXLWGwAATczTSwqGctcbAABhhk3/DU5dctgbAABN1tNLB4Zy2RsAAGGGTQAOTl1y2hsAAE3d00sKhnLbGwAAYYZNAQ5OXXLcGwAATefTSxSGct0bAABhhk0CDk5dct4bAABN+9NLB4Zy3xsAAGGGTQMOTl1y4BsAAE0C1EsKhnLhGwAAYYZNBA5OXXLiGwAATQzUSxOGcuMbAABhhk0FDk5dcuQbAABNH9RLE4Zy5RsAAGGGTQYOTl1y5hsAAE0y1EsPhnLnGwAAYYZNBw5OXXLoGwAATUHUSwuGcukbAABhhk0IDk5dcuobAABNTNRLFYZy6xsAAGGGTQkOTl1y7BsAAE1h1EsHhnLtGwAAYYZNCg5OXXLuGwAATWjUSweGcu8bAABhhk0LDk5dcvAbAABNb9RLD4Zy8RsAAGGGTQwOTl1y8hsAAE1+1EsRhnLzGwAAYYZNDQ5OXXL0GwAATY/USxCGcvUbAABhhk0ODk5dcvYbAABNn9RLGIZy9xsAAGGGTQ8OTl1y+BsAAE231EsPhnL5GwAAYYZNEA5OXXL6GwAATcbUSxOGcvsbAABhhk0RDk5dcvwbAABN2dRLE4Zy/RsAAGGGTRIOTl1y/hsAAE3s1EsKhnL/GwAAYYZNEw5OXXIAHAAATfbUSxOGcgEcAABhhk0UDk5dcgIcAABNCdVLDoZyAxwAAGGGTRUOTl1yBBwAAE0X1UsHhnIFHAAAYYZNFg5OXXIGHAAATR7VSwqGcgccAABhhk0XDk5dcggcAABNKNVLEIZyCRwAAGGGTRgOTl1yChwAAE041UsRhnILHAAAYYZNGQ5OXXIMHAAATUnVSxGGcg0cAABhhk0aDk5dcg4cAABNWtVLD4ZyDxwAAGGGTRsOTl1yEBwAAE1p1UsThnIRHAAAYYZNHA5OXXISHAAATXzVSxOGchMcAABhhk0dDk5dchQcAABNj9VLC4ZyFRwAAGGGTR4OTl1yFhwAAE2a1UsThnIXHAAAYYZNHw5OXXIYHAAATa3VSxCGchkcAABhhk0gDk5dchocAABNvdVLGIZyGxwAAGGGTSEOTl1yHBwAAE3V1UsPhnIdHAAAYYZNIg5OXXIeHAAATeTVSwqGch8cAABhhk0jDk5dciAcAABN7tVLB4ZyIRwAAGGGTSQOTl1yIhwAAE311UsOhnIjHAAAYYZNJQ5OXXIkHAAATQPWSweGciUcAABhhk0mDk5dciYcAABNCtZLGIZyJxwAAGGGTScOTl1yKBwAAE0i1ksYhnIpHAAAYYZNKA5OXXIqHAAATTrWSweGciscAABhhk0pDk5dciwcAABNQdZLDIZyLRwAAGGGTSoOTl1yLhwAAE1N1ksVhnIvHAAAYYZNKw5OXXIwHAAATWLWSxOGcjEcAABhhk0sDk5dcjIcAABNddZLCoZyMxwAAGGGTS0OTl1yNBwAAE1/1ksOhnI1HAAAYYZNLg5OXXI2HAAATY3WSw6GcjccAABhhk0vDk5dcjgcAABNm9ZLB4ZyORwAAGGGTTAOTl1yOhwAAE2i1ksKhnI7HAAAYYZNMQ5OXXI8HAAATazWSwqGcj0cAABhhk0yDk5dcj4cAABNttZLB4ZyPxwAAGGGTTMOTl1yQBwAAE291ksYhnJBHAAAYYZNNA5OXXJCHAAATdXWSwuGckMcAABhhk01Dk5dckQcAABN4NZLB4ZyRRwAAGGGTTYOTl1yRhwAAE3n1ksMhnJHHAAAYYZNNw5OXXJIHAAATfPWSxOGckkcAABhhk04Dk5dckocAABNBtdLD4ZySxwAAGGGTTkOTl1yTBwAAE0V10sKhnJNHAAAYYZNOg5OXXJOHAAATR/XSwqGck8cAABhhk07Dk5dclAcAABNKddLB4ZyURwAAGGGTTwOTl1yUhwAAE0w10sHhnJTHAAAYYZNPQ5OXXJUHAAATTfXSwuGclUcAABhhk0+Dk5dclYcAABNQtdLDoZyVxwAAGGGTT8OTl1yWBwAAE1Q10sOhnJZHAAAYYZNQA5OXXJaHAAATV7XSweGclscAABhhk1BDk5dclwcAABNZddLB4ZyXRwAAGGGTUIOTl1yXhwAAE1s10sOhnJfHAAAYYZNQw5OXXJgHAAATXrXSwyGcmEcAABhhk1EDk5dcmIcAABNhtdLEIZyYxwAAGGGTUUOTl1yZBwAAE2W10sUhnJlHAAAYYZNRg5OXXJmHAAATarXSwqGcmccAABhhk1HDk5dcmgcAABNtNdLEIZyaRwAAGGGTUgOTl1yahwAAE3E10sOhnJrHAAAYYZNSQ5OXXJsHAAATdLXSwqGcm0cAABhhk1KDk5dcm4cAABN3NdLD4ZybxwAAGGGTUsOTl1ycBwAAE3r10sRhnJxHAAAYYZNTA5OXXJyHAAATfzXSw+GcnMcAABhhk1NDk5dcnQcAABNC9hLD4ZydRwAAGGGTU4OTl1ydhwAAE0a2EsLhnJ3HAAAYYZNTw5OXXJ4HAAATSXYSxOGcnkcAABhhk1QDk5dcnocAABNONhLGIZyexwAAGGGTVEOTl1yfBwAAE1Q2EsPhnJ9HAAAYYZNUg5OXXJ+HAAATV/YSxGGcn8cAABhhk1TDk5dcoAcAABNcNhLEYZygRwAAGGGTVQOTl1yghwAAE2B2EsYhnKDHAAAYYZNVQ5OXXKEHAAATZnYSw6GcoUcAABhhk1WDk5dcoYcAABNp9hLEIZyhxwAAGGGTVcOTl1yiBwAAE232EsPhnKJHAAAYYZNWA5OXXKKHAAATcbYSxiGcoscAABhhk1ZDk5dcowcAABN3thLE4ZyjRwAAGGGTVoOTl1yjhwAAE3x2EsUhnKPHAAAYYZNWw5OXXKQHAAATQXZSxiGcpEcAABhhk1cDk5dcpIcAABNHdlLEIZykxwAAGGGTV0OTl1ylBwAAE0t2UsRhnKVHAAAYYZNXg5OXXKWHAAATT7ZSxOGcpccAABhhk1fDk5dcpgcAABNUdlLC4ZymRwAAGGGTWAOTl1ymhwAAE1c2UsThnKbHAAAYYZNYQ5OXXKcHAAATW/ZSxOGcp0cAABhhk1iDk5dcp4cAABNgtlLDIZynxwAAGGGTWMOTl1yoBwAAE2O2UsKhnKhHAAAYYZNZA5OXXKiHAAATZjZSw6GcqMcAABhhk1lDk5dcqQcAABNptlLEYZypRwAAGGGTWYOTl1yphwAAE232UsOhnKnHAAAYYZNZw5OXXKoHAAATcXZSxiGcqkcAABhhk1oDk5dcqocAABN3dlLC4ZyqxwAAGGGTWkOTl1yrBwAAE3o2UsYhnKtHAAAYYZNag5OXXKuHAAATQDaSxGGcq8cAABhhk1rDk5dcrAcAABNEdpLE4ZysRwAAGGGTWwOTl1yshwAAE0k2ksYhnKzHAAAYYZNbQ5OXXK0HAAATTzaSxOGcrUcAABhhk1uDk5dcrYcAABNT9pLEYZytxwAAGGGTW8OTl1yuBwAAE1g2ksThnK5HAAAYYZNcA5OXXK6HAAATXPaSxiGcrscAABhhk1xDk5dcrwcAABNi9pLB4ZyvRwAAGGGTXIOTl1yvhwAAE2S2ksLhnK/HAAAYYZNcw5OXXLAHAAATZ3aSxaGcsEcAABhhk10Dk5dcsIcAABNs9pLD4ZywxwAAGGGTXUOTl1yxBwAAE3C2ksOhnLFHAAAYYZNdg5OXXLGHAAATdDaSxCGcsccAABhhk13Dk5dcsgcAABN4NpLB4ZyyRwAAGGGTXgOTl1yyhwAAE3n2ksYhnLLHAAAYYZNeQ5OXXLMHAAATf/aSwqGcs0cAABhhk16Dk5dcs4cAABNCdtLFoZyzxwAAGGGTXsOTl1y0BwAAE0f20sPhnLRHAAAYYZNfA5OXXLSHAAATS7bSxSGctMcAABhhk19Dk5dctQcAABNQttLEIZy1RwAAGGGTX4OTl1y1hwAAE1S20sWhnLXHAAAYYZNfw5OXXLYHAAATWjbSweGctkcAABhhk2ADk5dctocAABNb9tLE4Zy2xwAAGGGTYEOTl1y3BwAAE2C20sLhnLdHAAAYYZNgg5OXXLeHAAATY3bSweGct8cAABhhk2DDk5dcuAcAABNlNtLDoZy4RwAAGGGTYQOTl1y4hwAAE2i20sPhnLjHAAAYYZNhQ5OXXLkHAAATbHbSxOGcuUcAABhhk2GDk5dcuYcAABNxNtLGIZy5xwAAGGGTYcOTl1y6BwAAE3c20sPhnLpHAAAYYZNiA5OXXLqHAAATevbSw+GcuscAABhhk2JDk5dcuwcAABN+ttLE4Zy7RwAAGGGTYoOTl1y7hwAAE0N3EsVhnLvHAAAYYZNiw5OXXLwHAAATSLcSxWGcvEcAABhhk2MDk5dcvIcAABNN9xLDoZy8xwAAGGGTY0OTl1y9BwAAE1F3EsOhnL1HAAAYYZNjg5OXXL2HAAATVPcSwqGcvccAABhhk2PDk5dcvgcAABNXdxLE4Zy+RwAAGGGTZAOTl1y+hwAAE1w3EsRhnL7HAAAYYZNkQ5OXXL8HAAATYHcSwuGcv0cAABhhk2SDk5dcv4cAABNjNxLEIZy/xwAAGGGTZMOTl1yAB0AAE2c3EsUhnIBHQAAYYZNlA5OXXICHQAATbDcSxOGcgMdAABhhk2VDk5dcgQdAABNw9xLB4ZyBR0AAGGGTZYOTl1yBh0AAE3K3EsKhnIHHQAAYYZNlw5OXXIIHQAATdTcSxGGcgkdAABhhk2YDk5dcgodAABN5dxLB4ZyCx0AAGGGTZkOTl1yDB0AAE3s3EsThnINHQAAYYZNmg5OXXIOHQAATf/cSxSGcg8dAABhhk2bDk5dchAdAABNE91LE4ZyER0AAGGGTZwOTl1yEh0AAE0m3UsMhnITHQAAYYZNnQ5OXXIUHQAATTLdSwuGchUdAABhhk2eDk5dchYdAABNPd1LE4ZyFx0AAGGGTZ8OTl1yGB0AAE1Q3UsLhnIZHQAAYYZNoA5OXXIaHQAATVvdSxiGchsdAABhhk2hDk5dchwdAABNc91LCoZyHR0AAGGGTaIOTl1yHh0AAE193UsOhnIfHQAAYYZNow5OXXIgHQAATYvdSwuGciEdAABhhk2kDk5dciIdAABNlt1LCoZyIx0AAGGGTaUOTl1yJB0AAE2g3UsRhnIlHQAAYYZNpg5OXXImHQAATbHdSxOGcicdAABhhk2nDk5dcigdAABNxN1LEIZyKR0AAGGGTagOTl1yKh0AAE3U3UsOhnIrHQAAYYZNqQ5OXXIsHQAATeLdSxaGci0dAABhhk2qDk5dci4dAABN+N1LB4ZyLx0AAGGGTasOTl1yMB0AAE3/3UsOhnIxHQAAYYZNrA5OXXIyHQAATQ3eSweGcjMdAABhhk2tDk5dcjQdAABNFN5LDoZyNR0AAGGGTa4OTl1yNh0AAE0i3ksThnI3HQAAYYZNrw5OXXI4HQAATTXeSxOGcjkdAABhhk2wDk5dcjodAABNSN5LE4ZyOx0AAGGGTbEOTl1yPB0AAE1b3ksLhnI9HQAAYYZNsg5OXXI+HQAATWbeSweGcj8dAABhhk2zDk5dckAdAABNbd5LE4ZyQR0AAGGGTbQOTl1yQh0AAE2A3ksKhnJDHQAAYYZNtQ5OXXJEHQAATYreSw+GckUdAABhhk22Dk5dckYdAABNmd5LCoZyRx0AAGGGTbcOTl1ySB0AAE2j3ksUhnJJHQAAYYZNuA5OXXJKHQAATbfeSwqGcksdAABhhk25Dk5dckwdAABNwd5LE4ZyTR0AAGGGTboOTl1yTh0AAE3U3ksKhnJPHQAAYYZNuw5OXXJQHQAATd7eSxGGclEdAABhhk28Dk5dclIdAABN795LC4ZyUx0AAGGGTb0OTl1yVB0AAE363ksYhnJVHQAAYYZNvg5OXXJWHQAATRLfSxCGclcdAABhhk2/Dk5dclgdAABNIt9LD4ZyWR0AAGGGTcAOTl1yWh0AAE0x30sPhnJbHQAAYYZNwQ5OXXJcHQAATUDfSxOGcl0dAABhhk3CDk5dcl4dAABNU99LD4ZyXx0AAGGGTcMOTl1yYB0AAE1i30sYhnJhHQAAYYZNxA5OXXJiHQAATXrfSxiGcmMdAABhhk3FDk5dcmQdAABNkt9LE4ZyZR0AAGGGTcYOTl1yZh0AAE2l30sPhnJnHQAAYYZNxw5OXXJoHQAATbTfSweGcmkdAABhhk3IDk5dcmodAABNu99LB4Zyax0AAGGGTckOTl1ybB0AAE3C30sHhnJtHQAAYYZNyg5OXXJuHQAATcnfSwqGcm8dAABhhk3LDk5dcnAdAABN099LE4ZycR0AAGGGTcwOTl1ych0AAE3m30sQhnJzHQAAYYZNzQ5OXXJ0HQAATfbfSweGcnUdAABhhk3ODk5dcnYdAABN/d9LDIZydx0AAGGGTc8OTl1yeB0AAE0J4EsKhnJ5HQAAYYZN0A5OXXJ6HQAATRPgSxGGcnsdAABhhk3RDk5dcnwdAABNJOBLEIZyfR0AAGGGTdIOTl1yfh0AAE004EsKhnJ/HQAAYYZN0w5OXXKAHQAATT7gSweGcoEdAABhhk3UDk5dcoIdAABNReBLCoZygx0AAGGGTdUOTl1yhB0AAE1P4EsUhnKFHQAAYYZN1g5OXXKGHQAATWPgSweGcocdAABhhk3XDk5dcogdAABNauBLCoZyiR0AAGGGTdgOTl1yih0AAE104EsThnKLHQAAYYZN2Q5OXXKMHQAATYfgSxOGco0dAABhhk3aDk5dco4dAABNmuBLD4Zyjx0AAGGGTdsOTl1ykB0AAE2p4EsLhnKRHQAAYYZN3A5OXXKSHQAATbTgSxWGcpMdAABhhk3dDk5dcpQdAABNyeBLB4ZylR0AAGGGTd4OTl1ylh0AAE3Q4EsHhnKXHQAAYYZN3w5OXXKYHQAATdfgSw+GcpkdAABhhk3gDk5dcpodAABN5uBLEYZymx0AAGGGTeEOTl1ynB0AAE334EsQhnKdHQAAYYZN4g5OXXKeHQAATQfhSxiGcp8dAABhhk3jDk5dcqAdAABNH+FLD4ZyoR0AAGGGTeQOTl1yoh0AAE0u4UsThnKjHQAAYYZN5Q5OXXKkHQAATUHhSxOGcqUdAABhhk3mDk5dcqYdAABNVOFLCoZypx0AAGGGTecOTl1yqB0AAE1e4UsThnKpHQAAYYZN6A5OXXKqHQAATXHhSw6GcqsdAABhhk3pDk5dcqwdAABNf+FLB4ZyrR0AAGGGTeoOTl1yrh0AAE2G4UsKhnKvHQAAYYZN6w5OXXKwHQAATZDhSxCGcrEdAABhhk3sDk5dcrIdAABNoOFLEYZysx0AAGGGTe0OTl1ytB0AAE2x4UsRhnK1HQAAYYZN7g5OXXK2HQAATcLhSw+GcrcdAABhhk3vDk5dcrgdAABN0eFLE4ZyuR0AAGGGTfAOTl1yuh0AAE3k4UsThnK7HQAAYYZN8Q5OXXK8HQAATffhSwuGcr0dAABhhk3yDk5dcr4dAABNAuJLE4Zyvx0AAGGGTfMOTl1ywB0AAE0V4ksQhnLBHQAAYYZN9A5OXXLCHQAATSXiSxiGcsMdAABhhk31Dk5dcsQdAABNPeJLD4ZyxR0AAGGGTfYOTl1yxh0AAE1M4ksKhnLHHQAAYYZN9w5OXXLIHQAATVbiSweGcskdAABhhk34Dk5dcsodAABNXeJLDoZyyx0AAGGGTfkOTl1yzB0AAE1r4ksHhnLNHQAAYYZN+g5OXXLOHQAATXLiSxiGcs8dAABhhk37Dk5dctAdAABNiuJLGIZy0R0AAGGGTfwOTl1y0h0AAE2i4ksHhnLTHQAAYYZN/Q5OXXLUHQAATaniSwyGctUdAABhhk3+Dk5dctYdAABNteJLFYZy1x0AAGGGTf8OTl1y2B0AAE3K4ksThnLZHQAAYYZNAA9OXXLaHQAATd3iSwqGctsdAABhhk0BD05dctwdAABN5+JLDoZy3R0AAGGGTQIPTl1y3h0AAE314ksOhnLfHQAAYYZNAw9OXXLgHQAATQPjSweGcuEdAABhhk0ED05dcuIdAABNCuNLCoZy4x0AAGGGTQUPTl1y5B0AAE0U40sKhnLlHQAAYYZNBg9OXXLmHQAATR7jSweGcucdAABhhk0HD05dcugdAABNJeNLGIZy6R0AAGGGTQgPTl1y6h0AAE0940sLhnLrHQAAYYZNCQ9OXXLsHQAATUjjSweGcu0dAABhhk0KD05dcu4dAABNT+NLDIZy7x0AAGGGTQsPTl1y8B0AAE1b40sThnLxHQAAYYZNDA9OXXLyHQAATW7jSw+GcvMdAABhhk0ND05dcvQdAABNfeNLCoZy9R0AAGGGTQ4PTl1y9h0AAE2H40sKhnL3HQAAYYZNDw9OXXL4HQAATZHjSweGcvkdAABhhk0QD05dcvodAABNmONLB4Zy+x0AAGGGTREPTl1y/B0AAE2f40sLhnL9HQAAYYZNEg9OXXL+HQAATarjSw6Gcv8dAABhhk0TD05dcgAeAABNuONLDoZyAR4AAGGGTRQPTl1yAh4AAE3G40sHhnIDHgAAYYZNFQ9OXXIEHgAATc3jSweGcgUeAABhhk0WD05dcgYeAABN1ONLDoZyBx4AAGGGTRcPTl1yCB4AAE3i40sMhnIJHgAAYYZNGA9OXXIKHgAATe7jSxCGcgseAABhhk0ZD05dcgweAABN/uNLFIZyDR4AAGGGTRoPTl1yDh4AAE0S5EsKhnIPHgAAYYZNGw9OXXIQHgAATRzkSxCGchEeAABhhk0cD05dchIeAABNLORLDoZyEx4AAGGGTR0PTl1yFB4AAE065EsKhnIVHgAAYYZNHg9OXXIWHgAATUTkSw+GchceAABhhk0fD05dchgeAABNU+RLEYZyGR4AAGGGTSAPTl1yGh4AAE1k5EsPhnIbHgAAYYZNIQ9OXXIcHgAATXPkSw+Gch0eAABhhk0iD05dch4eAABNguRLC4ZyHx4AAGGGTSMPTl1yIB4AAE2N5EsThnIhHgAAYYZNJA9OXXIiHgAATaDkSxiGciMeAABhhk0lD05dciQeAABNuORLD4ZyJR4AAGGGTSYPTl1yJh4AAE3H5EsRhnInHgAAYYZNJw9OXXIoHgAATdjkSxGGcikeAABhhk0oD05dcioeAABN6eRLGIZyKx4AAGGGTSkPTl1yLB4AAE0B5UsOhnItHgAAYYZNKg9OXXIuHgAATQ/lSxCGci8eAABhhk0rD05dcjAeAABNH+VLD4ZyMR4AAGGGTSwPTl1yMh4AAE0u5UsYhnIzHgAAYYZNLQ9OXXI0HgAATUblSxOGcjUeAABhhk0uD05dcjYeAABNWeVLFIZyNx4AAGGGTS8PTl1yOB4AAE1t5UsYhnI5HgAAYYZNMA9OXXI6HgAATYXlSxCGcjseAABhhk0xD05dcjweAABNleVLEYZyPR4AAGGGTTIPTl1yPh4AAE2m5UsThnI/HgAAYYZNMw9OXXJAHgAATbnlSwuGckEeAABhhk00D05dckIeAABNxOVLE4ZyQx4AAGGGTTUPTl1yRB4AAE3X5UsThnJFHgAAYYZNNg9OXXJGHgAATerlSwyGckceAABhhk03D05dckgeAABN9uVLCoZySR4AAGGGTTgPTl1ySh4AAE0A5ksOhnJLHgAAYYZNOQ9OXXJMHgAATQ7mSxGGck0eAABhhk06D05dck4eAABNH+ZLDoZyTx4AAGGGTTsPTl1yUB4AAE0t5ksYhnJRHgAAYYZNPA9OXXJSHgAATUXmSwuGclMeAABhhk09D05dclQeAABNUOZLGIZyVR4AAGGGTT4PTl1yVh4AAE1o5ksRhnJXHgAAYYZNPw9OXXJYHgAATXnmSxOGclkeAABhhk1AD05dcloeAABNjOZLGIZyWx4AAGGGTUEPTl1yXB4AAE2k5ksThnJdHgAAYYZNQg9OXXJeHgAATbfmSxGGcl8eAABhhk1DD05dcmAeAABNyOZLE4ZyYR4AAGGGTUQPTl1yYh4AAE3b5ksYhnJjHgAAYYZNRQ9OXXJkHgAATfPmSweGcmUeAABhhk1GD05dcmYeAABN+uZLC4ZyZx4AAGGGTUcPTl1yaB4AAE0F50sWhnJpHgAAYYZNSA9OXXJqHgAATRvnSw+GcmseAABhhk1JD05dcmweAABNKudLDoZybR4AAGGGTUoPTl1ybh4AAE0450sQhnJvHgAAYYZNSw9OXXJwHgAATUjnSweGcnEeAABhhk1MD05dcnIeAABNT+dLGIZycx4AAGGGTU0PTl1ydB4AAE1n50sKhnJ1HgAAYYZNTg9OXXJ2HgAATXHnSxaGcnceAABhhk1PD05dcngeAABNh+dLD4ZyeR4AAGGGTVAPTl1yeh4AAE2W50sUhnJ7HgAAYYZNUQ9OXXJ8HgAATarnSxCGcn0eAABhhk1SD05dcn4eAABNuudLFoZyfx4AAGGGTVMPTl1ygB4AAE3Q50sHhnKBHgAAYYZNVA9OXXKCHgAATdfnSxOGcoMeAABhhk1VD05dcoQeAABN6udLC4ZyhR4AAGGGTVYPTl1yhh4AAE3150sHhnKHHgAAYYZNVw9OXXKIHgAATfznSw6GcokeAABhhk1YD05dcooeAABNCuhLD4Zyix4AAGGGTVkPTl1yjB4AAE0Z6EsThnKNHgAAYYZNWg9OXXKOHgAATSzoSxiGco8eAABhhk1bD05dcpAeAABNROhLD4ZykR4AAGGGTVwPTl1ykh4AAE1T6EsPhnKTHgAAYYZNXQ9OXXKUHgAATWLoSxOGcpUeAABhhk1eD05dcpYeAABNdehLFYZylx4AAGGGTV8PTl1ymB4AAE2K6EsVhnKZHgAAYYZNYA9OXXKaHgAATZ/oSw6GcpseAABhhk1hD05dcpweAABNrehLDoZynR4AAGGGTWIPTl1ynh4AAE276EsKhnKfHgAAYYZNYw9OXXKgHgAATcXoSxOGcqEeAABhhk1kD05dcqIeAABN2OhLEYZyox4AAGGGTWUPTl1ypB4AAE3p6EsLhnKlHgAAYYZNZg9OXXKmHgAATfToSxCGcqceAABhhk1nD05dcqgeAABNBOlLFIZyqR4AAGGGTWgPTl1yqh4AAE0Y6UsThnKrHgAAYYZNaQ9OXXKsHgAATSvpSweGcq0eAABhhk1qD05dcq4eAABNMulLCoZyrx4AAGGGTWsPTl1ysB4AAE086UsRhnKxHgAAYYZNbA9OXXKyHgAATU3pSweGcrMeAABhhk1tD05dcrQeAABNVOlLE4ZytR4AAGGGTW4PTl1yth4AAE1n6UsUhnK3HgAAYYZNbw9OXXK4HgAATXvpSxOGcrkeAABhhk1wD05dcroeAABNjulLDIZyux4AAGGGTXEPTl1yvB4AAE2a6UsLhnK9HgAAYYZNcg9OXXK+HgAATaXpSxOGcr8eAABhhk1zD05dcsAeAABNuOlLC4ZywR4AAGGGTXQPTl1ywh4AAE3D6UsYhnLDHgAAYYZNdQ9OXXLEHgAATdvpSwqGcsUeAABhhk12D05dcsYeAABN5elLDoZyxx4AAGGGTXcPTl1yyB4AAE3z6UsLhnLJHgAAYYZNeA9OXXLKHgAATf7pSwqGcsseAABhhk15D05dcsweAABNCOpLEYZyzR4AAGGGTXoPTl1yzh4AAE0Z6ksThnLPHgAAYYZNew9OXXLQHgAATSzqSxCGctEeAABhhk18D05dctIeAABNPOpLDoZy0x4AAGGGTX0PTl1y1B4AAE1K6ksWhnLVHgAAYYZNfg9OXXLWHgAATWDqSweGctceAABhhk1/D05dctgeAABNZ+pLDoZy2R4AAGGGTYAPTl1y2h4AAE116ksHhnLbHgAAYYZNgQ9OXXLcHgAATXzqSw6Gct0eAABhhk2CD05dct4eAABNiupLE4Zy3x4AAGGGTYMPTl1y4B4AAE2d6ksThnLhHgAAYYZNhA9OXXLiHgAATbDqSxOGcuMeAABhhk2FD05dcuQeAABNw+pLC4Zy5R4AAGGGTYYPTl1y5h4AAE3O6ksHhnLnHgAAYYZNhw9OXXLoHgAATdXqSxOGcukeAABhhk2ID05dcuoeAABN6OpLCoZy6x4AAGGGTYkPTl1y7B4AAE3y6ksPhnLtHgAAYYZNig9OXXLuHgAATQHrSwqGcu8eAABhhk2LD05dcvAeAABNC+tLFIZy8R4AAGGGTYwPTl1y8h4AAE0f60sKhnLzHgAAYYZNjQ9OXXL0HgAATSnrSxOGcvUeAABhhk2OD05dcvYeAABNPOtLCoZy9x4AAGGGTY8PTl1y+B4AAE1G60sRhnL5HgAAYYZNkA9OXXL6HgAATVfrSwuGcvseAABhhk2RD05dcvweAABNYutLGIZy/R4AAGGGTZIPTl1y/h4AAE1660sQhnL/HgAAYYZNkw9OXXIAHwAATYrrSw+GcgEfAABhhk2UD05dcgIfAABNmetLD4ZyAx8AAGGGTZUPTl1yBB8AAE2o60sThnIFHwAAYYZNlg9OXXIGHwAATbvrSw+GcgcfAABhhk2XD05dcggfAABNyutLGIZyCR8AAGGGTZgPTl1yCh8AAE3i60sYhnILHwAAYYZNmQ9OXXIMHwAATfrrSxOGcg0fAABhhk2aD05dcg4fAABNDexLD4ZyDx8AAGGGTZsPTl1yEB8AAE0c7EsHhnIRHwAAYYZNnA9OXXISHwAATSPsSweGchMfAABhhk2dD05dchQfAABNKuxLB4ZyFR8AAGGGTZ4PTl1yFh8AAE0x7EsKhnIXHwAAYYZNnw9OXXIYHwAATTvsSxOGchkfAABhhk2gD05dchofAABNTuxLEIZyGx8AAGGGTaEPTl1yHB8AAE1e7EsHhnIdHwAAYYZNog9OXXIeHwAATWXsSwyGch8fAABhhk2jD05dciAfAABNcexLCoZyIR8AAGGGTaQPTl1yIh8AAE177EsRhnIjHwAAYYZNpQ9OXXIkHwAATYzsSxCGciUfAABhhk2mD05dciYfAABNnOxLCoZyJx8AAGGGTacPTl1yKB8AAE2m7EsHhnIpHwAAYYZNqA9OXXIqHwAATa3sSwqGcisfAABhhk2pD05dciwfAABNt+xLFIZyLR8AAGGGTaoPTl1yLh8AAE3L7EsHhnIvHwAAYYZNqw9OXXIwHwAATdLsSwqGcjEfAABhhk2sD05dcjIfAABN3OxLE4ZyMx8AAGGGTa0PTl1yNB8AAE3v7EsThnI1HwAAYYZNrg9OXXI2HwAATQLtSw+GcjcfAABhhk2vD05dcjgfAABNEe1LC4ZyOR8AAGGGTbAPTl1yOh8AAE0c7UsVhnI7HwAAYYZNsQ9OXXI8HwAATTHtSweGcj0fAABhhk2yD05dcj4fAABNOO1LB4ZyPx8AAGGGTbMPTl1yQB8AAE0/7UsPhnJBHwAAYYZNtA9OXXJCHwAATU7tSxGGckMfAABhhnUoTbUPTl1yRB8AAE1f7UsQhnJFHwAAYYZNtg9OXXJGHwAATW/tSxiGckcfAABhhk23D05dckgfAABNh+1LD4ZySR8AAGGGTbgPTl1ySh8AAE2W7UsThnJLHwAAYYZNuQ9OXXJMHwAATantSxOGck0fAABhhk26D05dck4fAABNvO1LCoZyTx8AAGGGTbsPTl1yUB8AAE3G7UsThnJRHwAAYYZNvA9OXXJSHwAATdntSw6GclMfAABhhk29D05dclQfAABN5+1LB4ZyVR8AAGGGTb4PTl1yVh8AAE3u7UsKhnJXHwAAYYZNvw9OXXJYHwAATfjtSxCGclkfAABhhk3AD05dclofAABNCO5LEYZyWx8AAGGGTcEPTl1yXB8AAE0Z7ksRhnJdHwAAYYZNwg9OXXJeHwAATSruSw+Gcl8fAABhhk3DD05dcmAfAABNOe5LE4ZyYR8AAGGGTcQPTl1yYh8AAE1M7ksThnJjHwAAYYZNxQ9OXXJkHwAATV/uSwuGcmUfAABhhk3GD05dcmYfAABNau5LE4ZyZx8AAGGGTccPTl1yaB8AAE197ksQhnJpHwAAYYZNyA9OXXJqHwAATY3uSxiGcmsfAABhhk3JD05dcmwfAABNpe5LD4ZybR8AAGGGTcoPTl1ybh8AAE207ksKhnJvHwAAYYZNyw9OXXJwHwAATb7uSweGcnEfAABhhk3MD05dcnIfAABNxe5LDoZycx8AAGGGTc0PTl1ydB8AAE3T7ksHhnJ1HwAAYYZNzg9OXXJ2HwAATdruSxiGcncfAABhhk3PD05dcngfAABN8u5LGIZyeR8AAGGGTdAPTl1yeh8AAE0K70sHhnJ7HwAAYYZN0Q9OXXJ8HwAATRHvSwyGcn0fAABhhk3SD05dcn4fAABNHe9LFYZyfx8AAGGGTdMPTl1ygB8AAE0y70sThnKBHwAAYYZN1A9OXXKCHwAATUXvSwqGcoMfAABhhk3VD05dcoQfAABNT+9LDoZyhR8AAGGGTdYPTl1yhh8AAE1d70sOhnKHHwAAYYZN1w9OXXKIHwAATWvvSweGcokfAABhhk3YD05dcoofAABNcu9LCoZyix8AAGGGTdkPTl1yjB8AAE1870sKhnKNHwAAYYZN2g9OXXKOHwAATYbvSweGco8fAABhhk3bD05dcpAfAABNje9LGIZykR8AAGGGTdwPTl1ykh8AAE2l70sLhnKTHwAAYYZN3Q9OXXKUHwAATbDvSweGcpUfAABhhk3eD05dcpYfAABNt+9LDIZylx8AAGGGTd8PTl1ymB8AAE3D70sThnKZHwAAYYZN4A9OXXKaHwAATdbvSw+GcpsfAABhhk3hD05dcpwfAABN5e9LCoZynR8AAGGGTeIPTl1ynh8AAE3v70sKhnKfHwAAYYZN4w9OXXKgHwAATfnvSweGcqEfAABhhk3kD05dcqIfAABNAPBLB4Zyox8AAGGGTeUPTl1ypB8AAE0H8EsLhnKlHwAAYYZN5g9OXXKmHwAATRLwSw6GcqcfAABhhk3nD05dcqgfAABNIPBLDoZyqR8AAGGGTegPTl1yqh8AAE0u8EsHhnKrHwAAYYZN6Q9OXXKsHwAATTXwSweGcq0fAABhhk3qD05dcq4fAABNPPBLDoZyrx8AAGGGTesPTl1ysB8AAE1K8EsMhnKxHwAAYYZN7A9OXXKyHwAATVbwSxCGcrMfAABhhk3tD05dcrQfAABNZvBLFIZytR8AAGGGTe4PTl1yth8AAE168EsKhnK3HwAAYYZN7w9OXXK4HwAATYTwSxCGcrkfAABhhk3wD05dcrofAABNlPBLDoZyux8AAGGGTfEPTl1yvB8AAE2i8EsKhnK9HwAAYYZN8g9OXXK+HwAATazwSw+Gcr8fAABhhk3zD05dcsAfAABNu/BLEYZywR8AAGGGTfQPTl1ywh8AAE3M8EsPhnLDHwAAYYZN9Q9OXXLEHwAATdvwSw+GcsUfAABhhk32D05dcsYfAABN6vBLC4Zyxx8AAGGGTfcPTl1yyB8AAE318EsThnLJHwAAYYZN+A9OXXLKHwAATQjxSxiGcssfAABhhk35D05dcswfAABNIPFLD4ZyzR8AAGGGTfoPTl1yzh8AAE0v8UsRhnLPHwAAYYZN+w9OXXLQHwAATUDxSxGGctEfAABhhk38D05dctIfAABNUfFLGIZy0x8AAGGGTf0PTl1y1B8AAE1p8UsOhnLVHwAAYYZN/g9OXXLWHwAATXfxSxCGctcfAABhhk3/D05dctgfAABNh/FLD4Zy2R8AAGGGTQAQTl1y2h8AAE2W8UsYhnLbHwAAYYZNARBOXXLcHwAATa7xSxOGct0fAABhhk0CEE5dct4fAABNwfFLFIZy3x8AAGGGTQMQTl1y4B8AAE3V8UsYhnLhHwAAYYZNBBBOXXLiHwAATe3xSxCGcuMfAABhhk0FEE5dcuQfAABN/fFLEYZy5R8AAGGGTQYQTl1y5h8AAE0O8ksThnLnHwAAYYZNBxBOXXLoHwAATSHySwuGcukfAABhhk0IEE5dcuofAABNLPJLE4Zy6x8AAGGGTQkQTl1y7B8AAE0/8ksThnLtHwAAYYZNChBOXXLuHwAATVLySwyGcu8fAABhhk0LEE5dcvAfAABNXvJLCoZy8R8AAGGGTQwQTl1y8h8AAE1o8ksOhnLzHwAAYYZNDRBOXXL0HwAATXbySxGGcvUfAABhhk0OEE5dcvYfAABNh/JLDoZy9x8AAGGGTQ8QTl1y+B8AAE2V8ksYhnL5HwAAYYZNEBBOXXL6HwAATa3ySwuGcvsfAABhhk0REE5dcvwfAABNuPJLGIZy/R8AAGGGTRIQTl1y/h8AAE3Q8ksRhnL/HwAAYYZNExBOXXIAIAAATeHySxOGcgEgAABhhk0UEE5dcgIgAABN9PJLGIZyAyAAAGGGTRUQTl1yBCAAAE0M80sThnIFIAAAYYZNFhBOXXIGIAAATR/zSxGGcgcgAABhhk0XEE5dcgggAABNMPNLE4ZyCSAAAGGGTRgQTl1yCiAAAE1D80sYhnILIAAAYYZNGRBOXXIMIAAATVvzSweGcg0gAABhhk0aEE5dcg4gAABNYvNLC4ZyDyAAAGGGTRsQTl1yECAAAE1t80sWhnIRIAAAYYZNHBBOXXISIAAATYPzSw+GchMgAABhhk0dEE5dchQgAABNkvNLDoZyFSAAAGGGTR4QTl1yFiAAAE2g80sQhnIXIAAAYYZNHxBOXXIYIAAATbDzSweGchkgAABhhk0gEE5dchogAABNt/NLGIZyGyAAAGGGTSEQTl1yHCAAAE3P80sKhnIdIAAAYYZNIhBOXXIeIAAATdnzSxaGch8gAABhhk0jEE5dciAgAABN7/NLD4ZyISAAAGGGTSQQTl1yIiAAAE3+80sUhnIjIAAAYYZNJRBOXXIkIAAATRL0SxCGciUgAABhhk0mEE5dciYgAABNIvRLFoZyJyAAAGGGTScQTl1yKCAAAE049EsHhnIpIAAAYYZNKBBOXXIqIAAATT/0SxOGcisgAABhhk0pEE5dciwgAABNUvRLC4ZyLSAAAGGGTSoQTl1yLiAAAE1d9EsHhnIvIAAAYYZNKxBOXXIwIAAATWT0Sw6GcjEgAABhhk0sEE5dcjIgAABNcvRLD4ZyMyAAAGGGTS0QTl1yNCAAAE2B9EsThnI1IAAAYYZNLhBOXXI2IAAATZT0SxiGcjcgAABhhk0vEE5dcjggAABNrPRLD4ZyOSAAAGGGTTAQTl1yOiAAAE279EsPhnI7IAAAYYZNMRBOXXI8IAAATcr0SxOGcj0gAABhhk0yEE5dcj4gAABN3fRLFYZyPyAAAGGGTTMQTl1yQCAAAE3y9EsVhnJBIAAAYYZNNBBOXXJCIAAATQf1Sw6GckMgAABhhk01EE5dckQgAABNFfVLDoZyRSAAAGGGTTYQTl1yRiAAAE0j9UsKhnJHIAAAYYZNNxBOXXJIIAAATS31SxOGckkgAABhhk04EE5dckogAABNQPVLEYZySyAAAGGGTTkQTl1yTCAAAE1R9UsLhnJNIAAAYYZNOhBOXXJOIAAATVz1SxCGck8gAABhhk07EE5dclAgAABNbPVLFIZyUSAAAGGGTTwQTl1yUiAAAE2A9UsThnJTIAAAYYZNPRBOXXJUIAAATZP1SweGclUgAABhhk0+EE5dclYgAABNmvVLCoZyVyAAAGGGTT8QTl1yWCAAAE2k9UsRhnJZIAAAYYZNQBBOXXJaIAAATbX1SweGclsgAABhhk1BEE5dclwgAABNvPVLE4ZyXSAAAGGGTUIQTl1yXiAAAE3P9UsUhnJfIAAAYYZNQxBOXXJgIAAATeP1SxOGcmEgAABhhk1EEE5dcmIgAABN9vVLDIZyYyAAAGGGTUUQTl1yZCAAAE0C9ksLhnJlIAAAYYZNRhBOXXJmIAAATQ32SxOGcmcgAABhhk1HEE5dcmggAABNIPZLC4ZyaSAAAGGGTUgQTl1yaiAAAE0r9ksYhnJrIAAAYYZNSRBOXXJsIAAATUP2SwqGcm0gAABhhk1KEE5dcm4gAABNTfZLDoZybyAAAGGGTUsQTl1ycCAAAE1b9ksLhnJxIAAAYYZNTBBOXXJyIAAATWb2SwqGcnMgAABhhk1NEE5dcnQgAABNcPZLEYZydSAAAGGGTU4QTl1ydiAAAE2B9ksThnJ3IAAAYYZNTxBOXXJ4IAAATZT2SxCGcnkgAABhhk1QEE5dcnogAABNpPZLDoZyeyAAAGGGTVEQTl1yfCAAAE2y9ksWhnJ9IAAAYYZNUhBOXXJ+IAAATcj2SweGcn8gAABhhk1TEE5dcoAgAABNz/ZLDoZygSAAAGGGTVQQTl1ygiAAAE3d9ksHhnKDIAAAYYZNVRBOXXKEIAAATeT2Sw6GcoUgAABhhk1WEE5dcoYgAABN8vZLE4ZyhyAAAGGGTVcQTl1yiCAAAE0F90sThnKJIAAAYYZNWBBOXXKKIAAATRj3SxOGcosgAABhhk1ZEE5dcowgAABNK/dLC4ZyjSAAAGGGTVoQTl1yjiAAAE0290sHhnKPIAAAYYZNWxBOXXKQIAAATT33SxOGcpEgAABhhk1cEE5dcpIgAABNUPdLCoZykyAAAGGGTV0QTl1ylCAAAE1a90sPhnKVIAAAYYZNXhBOXXKWIAAATWn3SwqGcpcgAABhhk1fEE5dcpggAABNc/dLFIZymSAAAGGGTWAQTl1ymiAAAE2H90sKhnKbIAAAYYZNYRBOXXKcIAAATZH3SxOGcp0gAABhhk1iEE5dcp4gAABNpPdLCoZynyAAAGGGTWMQTl1yoCAAAE2u90sRhnKhIAAAYYZNZBBOXXKiIAAATb/3SwuGcqMgAABhhk1lEE5dcqQgAABNyvdLGIZypSAAAGGGTWYQTl1ypiAAAE3i90sQhnKnIAAAYYZNZxBOXXKoIAAATfL3Sw+GcqkgAABhhk1oEE5dcqogAABNAfhLD4ZyqyAAAGGGTWkQTl1yrCAAAE0Q+EsThnKtIAAAYYZNahBOXXKuIAAATSP4Sw+Gcq8gAABhhk1rEE5dcrAgAABNMvhLGIZysSAAAGGGTWwQTl1ysiAAAE1K+EsYhnKzIAAAYYZNbRBOXXK0IAAATWL4SxOGcrUgAABhhk1uEE5dcrYgAABNdfhLD4ZytyAAAGGGTW8QTl1yuCAAAE2E+EsHhnK5IAAAYYZNcBBOXXK6IAAATYv4SweGcrsgAABhhk1xEE5dcrwgAABNkvhLB4ZyvSAAAGGGTXIQTl1yviAAAE2Z+EsKhnK/IAAAYYZNcxBOXXLAIAAATaP4SxOGcsEgAABhhk10EE5dcsIgAABNtvhLEIZywyAAAGGGTXUQTl1yxCAAAE3G+EsHhnLFIAAAYYZNdhBOXXLGIAAATc34SwyGcscgAABhhk13EE5dcsggAABN2fhLCoZyySAAAGGGTXgQTl1yyiAAAE3j+EsRhnLLIAAAYYZNeRBOXXLMIAAATfT4SxCGcs0gAABhhk16EE5dcs4gAABNBPlLCoZyzyAAAGGGTXsQTl1y0CAAAE0O+UsHhnLRIAAAYYZNfBBOXXLSIAAATRX5SwqGctMgAABhhk19EE5dctQgAABNH/lLFIZy1SAAAGGGTX4QTl1y1iAAAE0z+UsHhnLXIAAAYYZNfxBOXXLYIAAATTr5SwqGctkgAABhhk2AEE5dctogAABNRPlLE4Zy2yAAAGGGTYEQTl1y3CAAAE1X+UsThnLdIAAAYYZNghBOXXLeIAAATWr5Sw+Gct8gAABhhk2DEE5dcuAgAABNeflLC4Zy4SAAAGGGTYQQTl1y4iAAAE2E+UsVhnLjIAAAYYZNhRBOXXLkIAAATZn5SweGcuUgAABhhk2GEE5dcuYgAABNoPlLB4Zy5yAAAGGGTYcQTl1y6CAAAE2n+UsPhnLpIAAAYYZNiBBOXXLqIAAATbb5SxGGcusgAABhhk2JEE5dcuwgAABNx/lLEIZy7SAAAGGGTYoQTl1y7iAAAE3X+UsYhnLvIAAAYYZNixBOXXLwIAAATe/5Sw+GcvEgAABhhk2MEE5dcvIgAABN/vlLE4Zy8yAAAGGGTY0QTl1y9CAAAE0R+ksThnL1IAAAYYZNjhBOXXL2IAAATST6SwqGcvcgAABhhk2PEE5dcvggAABNLvpLE4Zy+SAAAGGGTZAQTl1y+iAAAE1B+ksOhnL7IAAAYYZNkRBOXXL8IAAATU/6SweGcv0gAABhhk2SEE5dcv4gAABNVvpLCoZy/yAAAGGGTZMQTl1yACEAAE1g+ksQhnIBIQAAYYZNlBBOXXICIQAATXD6SxGGcgMhAABhhk2VEE5dcgQhAABNgfpLEYZyBSEAAGGGTZYQTl1yBiEAAE2S+ksPhnIHIQAAYYZNlxBOXXIIIQAATaH6SxOGcgkhAABhhk2YEE5dcgohAABNtPpLE4ZyCyEAAGGGTZkQTl1yDCEAAE3H+ksLhnINIQAAYYZNmhBOXXIOIQAATdL6SxOGcg8hAABhhk2bEE5dchAhAABN5fpLEIZyESEAAGGGTZwQTl1yEiEAAE31+ksYhnITIQAAYYZNnRBOXXIUIQAATQ37Sw+GchUhAABhhk2eEE5dchYhAABNHPtLCoZyFyEAAGGGTZ8QTl1yGCEAAE0m+0sHhnIZIQAAYYZNoBBOXXIaIQAATS37Sw6GchshAABhhk2hEE5dchwhAABNO/tLB4ZyHSEAAGGGTaIQTl1yHiEAAE1C+0sYhnIfIQAAYYZNoxBOXXIgIQAATVr7SxiGciEhAABhhk2kEE5dciIhAABNcvtLB4ZyIyEAAGGGTaUQTl1yJCEAAE15+0sMhnIlIQAAYYZNphBOXXImIQAATYX7SxWGcichAABhhk2nEE5dcighAABNmvtLE4ZyKSEAAGGGTagQTl1yKiEAAE2t+0sKhnIrIQAAYYZNqRBOXXIsIQAATbf7Sw6Gci0hAABhhk2qEE5dci4hAABNxftLDoZyLyEAAGGGTasQTl1yMCEAAE3T+0sHhnIxIQAAYYZNrBBOXXIyIQAATdr7SwqGcjMhAABhhk2tEE5dcjQhAABN5PtLCoZyNSEAAGGGTa4QTl1yNiEAAE3u+0sHhnI3IQAAYYZNrxBOXXI4IQAATfX7SxiGcjkhAABhhk2wEE5dcjohAABNDfxLC4ZyOyEAAGGGTbEQTl1yPCEAAE0Y/EsHhnI9IQAAYYZNshBOXXI+IQAATR/8SwyGcj8hAABhhnWHVQh2ZHdDb2xvcnJAIQAATSv8Tn2HVQRuYW1lckEhAABNK/xYAQAAAEN9ckIhAAAoWAQAAAAxSEQyXXJDIQAAKE08AU2HAk3rAk1HA01rA03DA01GBE12BE28BE1mBU28BU0gBk1KBk2+Bk0xB016B01VCE2ZCE2TCU3zCU0GCk2iCk21Ck3ZCk36Ck1WC01pC02HC00oDE3ODU0ZD019D03ZD039D01VEE3YEE0IEU1OEU34EU1OEk2yEk3cEk1QE03DE00MFE3nFE0rFU0lFk2FFk2YFk00F01HF01rF02MF03oF037F00ZGE26GE1gGk2rG00PHE1rHE2PHE3nHE1qHU2aHU3gHU2KHk3gHk1EH01uH03iH01VIE2eIE15IU29IU23Ik0XI00qI03GI03ZI039I00eJE16JE2NJE2rJE1MJU3yJk09KE2hKE39KE0hKU15KU38KU0sKk1yKk0cK01yK03WK00ALE10LE3nLE0wLU0LLk1PLk1JL02pL028L01YME1rME2PME2wME0MMU0fMU09MU3eMU2EM03PNE0zNU2PNU2zNU0LNk2ONk2+Nk0EN02uN00EOE1oOE2SOE0GOU15OU3COU2dOk3hOk3bO007PE1OPE3qPE39PE0hPU1CPU2ePU2xPU3PPU1wPk1aQU3BQU0dQk1BQk2ZQk0cQ01MQ01mQ02VQ021Q01BRE2XRE37RE0lRU2ZRU37RU1BRk0iR01sR03FR01tSE3NSE3gSE2JSU2cSU3ASU3hSU1ASk1TSk1xSk0RTk14Tk3UTk34Tk1QT03TT00DUE0dUE1MUE1sUE34UE1OUU2yUU3cUU1QUk2yUk34Uk3ZU00jVE18VE0kVU2EVU2XVU1AVk1TVk13Vk2YVk33Vk0KV00oV03IWk0vW02LW02vW00HXE2KXE26XE3UXE0DXU0jXU2vXU0FXk1pXk2TXk0HX01pX02vX02QYE3aYE0zYU3bYU07Yk1OYk33Yk0KY00uY01PY02uY03BY03fY01/Z03mZ01CaE1maE2+aE1BaU1xaU2LaU26aU3aaU1mak28ak0ga01Ka02+a00gbE1mbE1HbU2RbU3qbU2Sbk3ybk0Fb02ub03Bb03lb00GcE1lcE14cE2WcE02dE2ddE35dE0ddU11dU34dU0odk1Cdk1xdk2Rdk0dd01zd03Xd00BeE11eE3XeE0deU3+eU1Iek2hek1Je02pe028e01lfE14fE2cfE29fE0cfU0vfU1NfU33gE1egU26gU3egU02gk24gk3ogk0ug03Vg00rhE2PhE25hE02hU2chU3ihU29hk0Hh00PiE1viE2CiE0eiU0xiU1ViU3NiU3giU3+iU3Zik21jU0cjk14jk2cjk30jk12j02mj03sj02TkE3pkE1NkU13kU30kU1akk2gkk17k03Fk03NlE0tlU1AlU3clU3vlU0Tlk2Llk2elk28lk2Xl01zmk3amk02m01am02ym000nE1knE2qnE1RnU2nnU0Lnk01nk2ynk0Yn01en005oE2DoE2LoU3roU3+oU2aok2tok3Rok1Jo01co016o01VpE0xp02Yp030p00YqE1wqE3yqE0iqU1oqU0Pqk1lqk3Jqk3zqk1wq03Wq00crE33rE1BrU1Jrk2prk28rk1Yr01rr02Pr00HsE0asE04sE0TsU3vs01WtE2ytE3WtE0utU2wtU3gtU0mtk3Ntk0jt02Ht02xt00uuE2UuE3auE21uU3/uU0Hu01nu016u00WvE0pvE1NvE3FvE3YvE32vE3RvU1lv03Vv01+wE2vwE18wU2gwU3+wU2vwk3xwk2dw03ww00sxE1TxE19xE3xxE1ixU11xU2IxU2txU0Bxk2Axk3Sxk0Tx020x03Hx01uyE2ByE2eyE0RyU0kyU1CyU0Kyk3Ny009zE3mzE0XzU3kzU0Izk1mzk0Xz01Zz00F0E1Y0E2U0E270E3l0E1Z0U3K0U3d0U3w0U0V0k1p0k3o0k060017000c1E0v1E3W1E3p1E0G1U151U2M1U2q1U1y1k012E2l2E1O2U1/2U1M2k1w2k3O2k1/203B201t3E3A3E383E0j3U1N3U3B3U0y3k1F3k1Y3k193k3R3k1Q302i303j302E4E2X4E0+4U1R4U1u4U3h4U304U0S4k3a4k2d5E0N5U225U3n5U205k3Y5k02503n500p6E3V6E0o6U1k6U2L6U216U0p6k2a6k2t6k3A6k3l6k056024600K7E1L7E3s7E3/7E2m7U257U3W7U1J7k1c7k167k1C700F8U118U0e8k1P8k0c801A802e801P9E2R9E099U2Q9U3M9U3z9U0d9k2R9k0C900V900o901N902h900g+E1y+E2z+E1U+U1n+U0O+k0h+k0++k2x+k3E+k3i+k2q+2VYBAAAADFIRDFdckQhAAAoTRMCTYQCTRwDTUQDTWgDTUMETXMETbkETfsETWMFTZUFTbkFTR0GTUcGTbsGTS4HTVUHTXcHTVIITZYITZAJTfAJTQMKTZ8KTbIKTdYKTfcKTVMLTWYLTYQLTSUMTaUOTRYPTa4PTdYPTfoPTdUQTQURTUsRTY0RTfURTScSTUsSTa8STdkSTU0TTcATTecTTQkUTeQUTSgVTSIWTYIWTZUWTTEXTUQXTWgXTYkXTeUXTfgXTRYYTbcYTTcbTagbTUAcTWgcTYwcTWcdTZcdTd0dTR8eTYceTbkeTd0eTUEfTWsfTd8fTVIgTXkgTZsgTXYhTbohTbQiTRQjTScjTcMjTdYjTfojTRskTXckTYokTagkTUklTcknTTooTdIoTfooTR4pTfkpTSkqTW8qTbEqTRkrTUsrTW8rTdMrTf0rTXEsTeQsTQstTS0tTQguTUwuTUYvTaYvTbkvTVUwTWgwTYwwTa0wTQkxTRwxTToxTdsxTVs0Tcw0TWQ1TYw1TbA1TYs2Tbs2TQE3TUM3Tas3Td03TQE4TWU4TY84TQM5TXY5TZ05Tb85TZo6Td46Tdg7TTg8TUs8Tec8Tfo8TR49TT89TZs9Ta49Tcw9TW0+TdhATVdBTfJBTRpCTT5CTRlDTUlDTZJDTdZDTT5ETXBETZRETfhETSJFTZZFTfhFTT5GTR9HTWlHTcJHTWpITcpITd1ITYZJTZlJTb1JTd5JTf5JTT1KTVBKTW5KTY9NTQ5OTalOTdFOTfVOTdBPTQBQTUlQTY1QTfVQTSdRTUtRTa9RTdlRTU1STa9STfVSTdZTTSBUTXlUTSFVTYFVTZRVTT1WTVBWTXRWTZVWTbVWTfRWTQdXTSVXTUZaTcVaTWBbTYhbTaxbTYdcTbdcTQBdTURdTaxdTd5dTQJeTWZeTZBeTQRfTWZfTaxfTY1gTddgTTBhTdhhTThiTUtiTfRiTQdjTStjTUxjTWxjTatjTb5jTdxjTf1mTXxnTRdoTT9oTWNoTT5pTW5pTbdpTftpTWNqTZVqTblqTR1rTUdrTbtrTR1sTWNsTURtTY5tTedtTY9uTe9uTQJvTatvTb5vTeJvTQNwTSNwTWJwTXVwTZNwTbRzTTN0Tc50TfZ0TRp1TfV1TSV2TW52TbJ2TRp3TUx3TXB3TdR3Tf53TXJ4TdR4TRp5Tft5TUV6TZ56TUZ7TaZ7Tbl7TWJ8TXV8TZl8Tbp8Tdp8TRl9TSx9TUp9TXWATfSATY+BTbeBTduBTbWCTeWCTSuDTdKDTQSETSiETYyETbaETTOFTZmFTd+FTbqGTQSHTQyITWyITX+ITRuJTS6JTVKJTcqJTd2JTfuJTdaKTTONTbKNTU2OTXWOTZmOTXOPTaOPTemPTZCQTcKQTeaQTUqRTXSRTfGRTVeSTZ2STXiTTcKTTcqUTSqVTT2VTdmVTeyVTRCWTYiWTZuWTbmWTZSXTfGZTXCaTQubTTObTVebTTGcTWGcTaecTU6dTYCdTaSdTQieTTKeTa+eTRWfTVufTTagTYCgTYihTeihTfuhTZeiTaqiTc6iTUajTVmjTXejTVKkTa+mTS6nTcmnTfGnTRWoTe+oTR+pTWWpTQyqTT6qTWKqTcaqTfCqTW2rTdOrTRmsTfSsTT6tTUauTaauTbmuTVWvTWivTYyvTQSwTRewTTWwTRCxTW2zTeyzTYe0Ta+0TdO0Ta21Td21TSO2Tcq2Tfy2TSC3TYS3Ta63TSu4TZG4Tde4TbK5Tfy5TQS7TWS7TXe7TRO8TSa8TUq8TcK8TdW8TfO8Tc69TWK/TR7ATXvATZzATazATVHBTXnBTZ3BTazCTe7CTTrDTZrDTe3DTSnETVDETXrETe7ETV/FTXLFTYXFTarFTf7FTX3GTc/GTRDHTbHHTcTHTWvITX7ITZvITQ7JTSHJTT/JTQfKTcrLTYbMTePMTQTNTRTNTbnNTeHNTQXOTRTPTVbPTaLPTQLQTVXQTZHQTbjQTeLQTVbRTcfRTdrRTe3RTRLSTWbSTeXSTTfTTXjTTRnUTSzUTdPUTebUTQPVTXbVTYnVTafVTW/WTTLYTe7YTUvZTWzZTXzZTSHaTUnaTW3aTXzbTb7bTQrcTWrcTb3cTfncTSDdTUrdTb7dTS/eTULeTVXeTXreTc7eTU3fTZ/fTeDfTYHgTZTgTTvhTU7hTWvhTd7hTfHhTQ/iTdfiTZrkTVblTbPlTdTlTeTlTYnmTbHmTdXmTeTnTSboTXLoTdLoTSXpTWHpTYjpTbLpTSbqTZfqTarqTb3qTeLqTTbrTbXrTQfsTUjsTensTfzsTaPtTbbtTdPtTUbuTVnuTXfuTT/vTQLxTb7xTRvyTTzyTUzyTfHyTRnzTT3zTUz0TY70Tdr0TTr1TY31Tcn1TfD1TRr2TY72Tf/2TRL3TSX3TUr3TZ73TR34TW/4TbD4TVH5TWT5TQv6TR76TTv6Ta76TcH6Td/6Taf7ZVgEAAAAM0hHMV1yRSEAAChL701gAU3YAU1BAk1YAk1zAk3NBk3EB00jCE1/CU0TC02WC02BDU3yDU1qDk3TDk3qDk0FD01fE01WFE21FE0RFk2lF00oGE0TGk2EGk38Gk1lG018G02XG03xH03oIE1HIU2jIk03JE26JE2lJk0WJ02OJ033J00OKE0pKE2DLE16LU3ZLU01L03JME1MMU03M02oM00gNE2JNE2gNE27NE0VOU0MOk1rOk3HO01bPU3ePU22P00lQE2dQE0TQU1GQU2oRU0bRk2LRk2sRk3wRk0xR01ZSE0jSU2ASk1tTE3cTE1UTU3KTU39TU1fUk3SUk1CU01jU02nU03oU00QVU3aVU03V00kWU2TWU0LWk2BWk20Wk0WX02JX035X00aYE1eYE2fYE3HYU2RYk3uY03bZU1KZk3CZk04Z01rZ03Na01AbE2wbE3RbE0VbU1WbU1+bk1Ib02lcE2Sck0Bc015c03vc00idE2EeE33eE1neU2IeU3MeU0Nek01e03/e01cfU1Mf027f006gE2wgE3jgE1pg03IhE1FhU28hU0shk2Lhk3Mhk37h02KiU0Nik0KjE15jE34jE1ujU2hjU0nkE2GkU0Dkk16kk3qkk1Jk02Kk025lE1Ilk3Llk3ImE03mU22mU0smk1fmk3lnE1Enk3Bnk04n02on00HoE1IoE13oU0Go02Jo02GpU31pU10pk3qpk0dp02jqU0Cq01/q032q01mrE3FrE0GrU01rk3Er01HsE1Esk2zsk0ys02os03bs01htk3At009uE20uE0kuU2DuU3EuU3zuk2CvE0FvU3Cvk3wvk3jv01ZwE0Mwk1+wk3Iw00AxU1Oxk0ix01gx00zyE3MyE1RyU0qy01Yy01LzE3BzE10zk3mzk0w0E1o0U220k2K003I002b1E001U251U2S103A102z2E0p2U3c2k1O202Y3E3Q3U0e303y300w4E0D4U2c4U0h4k36400o5E0b5U2R5U1E5022500A6U046k2G601a7E2Y7E1r7U0E7k2J7k1i8E2Q8E2D8U358U2s800e9E1o9U2g9k3u903C+E0A+U3T+U1s+k3x+mVYBAAAADNIRzJdckYhAAAoSy5L8k1jAU3bAU0SAk1EAk1bAk12Ak0bA036BE2UBU2HBk3QBk1UB02KB03HB00mCE3sCE1rCU2CCU0WC02ZC03ADE2EDU31DU1tDk2kDk3WDk3tDk0ID02tD02MEU0mEk0ZE01iE03mE00cFE1ZFE24FE1+FU39FU0UFk2oF00rGE1SGU0WGk2HGk3/Gk02G01oG01/G02aG00/HE0eHk24Hk2rH030H014IE2uIE3rIE1KIU0QIk2PIk2mIk06JE29JE3kJU2oJk0ZJ02RJ03IJ036J00RKE0sKE3RKE2wKk1KK009LE2GLE0KLU1ALU19LU3cLU2iLk0hL004L03MME1PMU12Mk06M02rM00jNE1aNE2MNE2jNE2+NE1jNU1CN03cN03POE0YOU2cOU3SOU0POk1uOk00O02zO03KO01ePU3hPU0IP025P00oQE2gQE3XQE0WQU1JQU3xQU3VQ01vRE1iRU2rRU0eRk1RRk2ORk2vRk3zRk00R01cSE0mSU1fSU39SU2DSk2/S01wTE3fTE1XTU2OTU3NTU0ATk2oTk2MUE0mUU0ZUk1iUk3VUk0IU01FU01mU02qU03rU00TVU3dVU0WVk20Vk06V012WE0nWU2WWU0OWk1FWk2EWk23Wk1fW01DXU3dXU3QXk0ZX02MX02/X038X00dYE1hYE2iYE3KYU2UYk3NYk1rY03xY00tZU3eZU1NZk3FZk38Zk07Z01uZ00WaE36aU2Uak2Ha03Qa01DbE12bE2zbE3UbE0YbU1ZbU2Bbk1Lb02Eb00icE2ocE3kcU2Vck0Ec018c02zc03yc00ldE3NdE2xdk1Ld00+eE2HeE36eE0teU1qeU2LeU3PeU0Qek04e00CfE07fE3ZfE1ffU2bfk1Pf02+f009gE10gE2zgE3mgE2OgU1sg00DhE3LhE38hE0KhU1IhU2/hU3yhU0vhk2Ohk3Phk3+h02NiU0Qik1Zi00NjE18jE37jE0yjU1xjU2kjU1Mjk0qkE3BkE2JkU26kU3IkU0Gkk19kk2wkk3tkk1Mk02Nk028lE1Llk3Olk0XmE3LmE06mU25mU3wmU0vmk1imk0Km03onE1/nU1Hnk14nk2Gnk3Enk07n01un02rn00KoE1LoE16oU0Jo02Mo03VpE2JpU34pU13pk2upk3tpk0gp03Ip02mqU09qk0Fq002q01Eq02Cq035q00srE1prE3IrE0JrU04rk3Hr01KsE2TsU1Hsk22sk01s01ss02rs03es02GtE1ktk37tk3Dt030t00CuE1AuE23uE3quE0nuU2GuU3HuU32uk2FvE0IvU3Fvk3zvk3mv00dwE1cwE2bwE1QwU0Pwk2Bwk05w03Lw026xE0DxU1RxU1Rxk0lx01jx002yE3PyE1UyU0ty01by01OzE2FzE3EzE0DzU24zU13zk3pzk2hz00z0E0i0U1r0U250U250k2N003L002e1E031U281U2V103D10222E3t2E0s2U1r2U0g2k3f2k1R200J3E2b3E2K3U3T3U0h3k0h3031300z4E0G4U2f4U0k4k39400r5E0e5U1V5U2U5U3T5U2I5k1H5025501x6E0D6U3y6U076k2J6k2J601d7E2b7E1u7U0H7k2M7k1l8E2T8E2G8U298U388U078k3w8k2v800h9E3Z9E1r9U1a9k2j9k3x9k3x903F+E0D+U3W+U1v+k30+mVYBAAAADJIRDJdckchAAAoTT0BTYgCTewCTUgDTWwDTcQDTUcETXcETb0ETWcFTb0FTSEGTUsGTb8GTTIHTXsHTVYITZoITZQJTfQJTQcKTaMKTbYKTdoKTfsKTVcLTWoLTYgLTSkMTc8NTRoPTX4PTdoPTf4PTVYQTdkQTQkRTU8RTfkRTU8STbMSTd0STVETTcQTTQ0UTegUTSwVTSYWTYYWTZkWTTUXTUgXTWwXTY0XTekXTfwXTRoYTbsYTWEaTawbTRAcTWwcTZAcTegcTWsdTZsdTeEdTYseTeEeTUUfTW8fTeMfTVYgTZ8gTXohTb4hTbgiTRgjTSsjTccjTdojTf4jTR8kTXskTY4kTawkTU0lTfMmTT4oTaIoTf4oTSIpTXopTf0pTS0qTXMqTR0rTXMrTdcrTQEsTXUsTegsTTEtTQwuTVAuTUovTaovTb0vTVkwTWwwTZAwTbEwTQ0xTSAxTT4xTd8xTYUzTdA0TTQ1TZA1TbQ1TQw2TY82Tb82TQU3Ta83TQU4TWk4TZM4TQc5TXo5TcM5TZ46TeI6Tdw7TTw8TU88Tes8Tf48TSI9TUM9TZ89TbI9TdA9TXE+TVtBTcJBTR5CTUJCTZpCTR1DTU1DTWdDTZZDTbZDTUJETZhETfxETSZFTZpFTfxFTUJGTSNHTW1HTcZHTW5ITc5ITeFITYpJTZ1JTcFJTeJJTUFKTVRKTXJKTRJOTXlOTdVOTflOTVFPTdRPTQRQTR5QTU1QTW1QTflQTU9RTbNRTd1RTVFSTbNSTflSTdpTTSRUTX1UTSVVTYVVTZhVTUFWTVRWTXhWTZlWTfhWTQtXTSlXTclaTTBbTYxbTbBbTQhcTYtcTbtcTdVcTQRdTSRdTbBdTQZeTWpeTZReTQhfTWpfTbBfTZFgTdtgTTRhTdxhTTxiTU9iTfhiTQtjTS9jTVBjTa9jTcJjTeBjTYBnTednTUNoTWdoTb9oTUJpTXJpTYxpTbtpTdtpTWdqTb1qTSFrTUtrTb9rTSFsTWdsTUhtTZJtTettTZNuTfNuTQZvTa9vTcJvTeZvTQdwTWZwTXlwTZdwTTd0TZ50Tfp0TR51TXZ1Tfl1TSl2TUN2TXJ2TZJ2TR53TXR3Tdh3TQJ4TXZ4Tdh4TR55Tf95TUl6TaJ6TUp7Tap7Tb17TWZ8TXl8TZ18Tb58TR19TTB9TU59TfiATV+BTbuBTd+BTTeCTbmCTemCTS+DTdaDTSyETZCETbqETTeFTZ2FTeOFTb6GTQiHTRCITXCITYOITR+JTTKJTVaJTc6JTeGJTf+JTdqKTbaNTR2OTXmOTZ2OTfWOTXePTaePTe2PTZSQTeqQTU6RTXiRTfWRTVuSTaGSTXyTTcaTTc6UTS6VTUGVTd2VTfCVTRSWTYyWTZ+WTb2WTZiXTXSaTduaTTebTVubTbObTTWcTWWcTaucTVKdTaidTQyeTTaeTbOeTRmfTV+fTTqgTYSgTYyhTeyhTf+hTZuiTa6iTdKiTUqjTV2jTXujTVakTTKnTZmnTfWnTRmoTXGoTfOoTSOpTWmpTRCqTWaqTcqqTfSqTXGrTderTR2sTfisTUKtTUquTaquTb2uTVmvTWyvTZCvTQiwTRuwTTmwTRSxTfCzTVe0TbO0Tde0TS+1TbG1TeG1TSe2Tc62TSS3TYi3TbK3TS+4TZW4Tdu4Tba5TQC6TQi7TWi7TXu7TRe8TSq8TU68Tca8Tdm8Tfe8TdK9TWa/Tda/TX/ATbDATX3BTaHBTf/BTbDCTfLCTZ7DTfHDTS3ETVTETX7ETfLETWPFTXbFTYnFTa7FTQLGTYHGTdPGTRTHTbXHTcjHTW/ITYLITZ/ITRLJTSXJTUPJTQvKTc7LTT7MTefMTRjNTeXNTQnOTWfOTRjPTVrPTQbQTVnQTZXQTbzQTebQTVrRTcvRTd7RTfHRTRbSTWrSTenSTTvTTXzTTR3UTTDUTdfUTerUTQfVTXrVTY3VTavVTXPWTTbYTabYTU/ZTYDZTU3aTXHaTc/aTYDbTcLbTW7cTcHcTf3cTSTdTU7dTcLdTTPeTUbeTVneTX7eTdLeTVHfTaPfTeTfTYXgTZjgTT/hTVLhTW/hTeLhTfXhTRPiTdviTZ7kTQ7lTbflTejlTbXmTdnmTTfnTejnTSroTdboTSnpTWXpTYzpTbbpTSrqTZvqTa7qTcHqTebqTTrrTbnrTQvsTUzsTe3sTQDtTaftTbrtTdftTUruTV3uTXvuTUPvTQbxTXbxTR/yTVDyTR3zTUHzTZ/zTVD0TZL0TT71TZH1Tc31TfT1TR72TZL2TQP3TRb3TSn3TU73TaL3TSH4TXP4TbT4TVX5TWj5TQ/6TSL6TT/6TbL6TcX6TeP6Tav7ZVgEAAAAMkhEMV1ySCEAAChNFAJNhQJNHQNNRQNNaQNNRARNdARNugRN/ARNZAVNlgVNugVNHgZNSAZNvAZNLwdNVgdNeAdNUwhNlwhNkQlN8QlNBApNoApNswpN1wpN+ApNVAtNZwtNhQtNJgxNpg5NFw9Nrw9N1w9N+w9N1hBNBhFNTBFNjhFN9hFNKBJNTBJNsBJN2hJNThNNwRNN6BNNChRN5RRNKRVNIxZNgxZNlhZNMhdNRRdNaRdNihdN5hdN+RdNFxhNuBhNOBtNqRtNQRxNaRxNjRxNaB1NmB1N3h1NIB5NiB5Nuh5N3h5NQh9NbB9N4B9NUyBNeiBNnCBNdyFNuyFNtSJNFSNNKCNNxCNN1yNN+yNNHCRNeCRNiyRNqSRNSiVNyidNOyhN0yhN+yhNHylN+ilNKipNcCpNsipNGitNTCtNcCtN1CtN/itNcixN5SxNDC1NLi1NCS5NTS5NRy9Npy9Nui9NVjBNaTBNjTBNrjBNCjFNHTFNOzFN3DFNXDRNzTRNZTVNjTVNsTVNjDZNvDZNAjdNRDdNrDdN3jdNAjhNZjhNkDhNBDlNdzlNnjlNwDlNmzpN3zpN2TtNOTxNTDxN6DxN+zxNHz1NQD1NnD1Nrz1NzT1Nbj5N2UBNWEFN80FNG0JNP0JNGkNNSkNNk0NN10NNP0RNcURNlURN+URNI0VNl0VN+UVNP0ZNIEdNakdNw0dNa0hNy0hN3khNh0lNmklNvklN30lN/0lNPkpNUUpNb0pNkE1ND05Nqk5N0k5N9k5N0U9NAVBNSlBNjlBN9lBNKFFNTFFNsFFN2lFNTlJNsFJN9lJN11NNIVRNelRNIlVNglVNlVVNPlZNUVZNdVZNllZNtlZN9VZNCFdNJldNR1pNxlpNYVtNiVtNrVtNiFxNuFxNAV1NRV1NrV1N311NA15NZ15NkV5NBV9NZ19NrV9NjmBN2GBNMWFN2WFNOWJNTGJN9WJNCGNNLGNNTWNNbWNNrGNNv2NN3WNN/mZNfWdNGGhNQGhNZGhNP2lNb2lNuGlN/GlNZGpNlmpNumpNHmtNSGtNvGtNHmxNZGxNRW1Nj21N6G1NkG5N8G5NA29NrG9Nv29N429NBHBNJHBNY3BNdnBNlHBNtXNNNHRNz3RN93RNG3VN9nVNJnZNb3ZNs3ZNG3dNTXdNcXdN1XdN/3dNc3hN1XhNG3lN/HlNRnpNn3pNR3tNp3tNuntNY3xNdnxNmnxNu3xN23xNGn1NLX1NS31NdoBN9YBNkIFNuIFN3IFNtoJN5oJNLINN04NNBYRNKYRNjYRNt4RNNIVNmoVN4IVNu4ZNBYdNDYhNbYhNgIhNHIlNL4lNU4lNy4lN3olN/IlN14pNNI1Ns41NTo5Ndo5Nmo5NdI9NpI9N6o9NkZBNw5BN55BNS5FNdZFN8pFNWJJNnpJNeZNNw5NNy5RNK5VNPpVN2pVN7ZVNEZZNiZZNnJZNupZNlZdN8plNcZpNDJtNNJtNWJtNMpxNYpxNqJxNT51NgZ1NpZ1NCZ5NM55NsJ5NFp9NXJ9NN6BNgaBNiaFN6aFN/KFNmKJNq6JNz6JNR6NNWqNNeKNNU6RNsKZNL6dNyqdN8qdNFqhN8KhNIKlNZqlNDapNP6pNY6pNx6pN8apNbqtN1KtNGqxN9axNP61NR65Np65Nuq5NVq9Naa9Nja9NBbBNGLBNNrBNEbFNbrNN7bNNiLRNsLRN1LRNrrVN3rVNJLZNy7ZN/bZNIbdNhbdNr7dNLLhNkrhN2LhNs7lN/blNBbtNZbtNeLtNFLxNJ7xNS7xNw7xN1rxN9LxNz71NY79NH8BNfMBNncBNrcBNUsFNesFNnsFNrcJN78JNO8NNm8NN7sNNKsRNUcRNe8RN78RNYMVNc8VNhsVNq8VN/8VNfsZN0MZNEcdNssdNxcdNbMhNf8hNnMhND8lNIslNQMlNCMpNy8tNh8xN5MxNBc1NFc1Nus1N4s1NBs5NFc9NV89No89NA9BNVtBNktBNudBN49BNV9FNyNFN29FN7tFNE9JNZ9JN5tJNONNNedNNGtRNLdRN1NRN59RNBNVNd9VNitVNqNVNcNZNM9hN79hNTNlNbdlNfdlNItpNStpNbtpNfdtNv9tNC9xNa9xNvtxN+txNId1NS91Nv91NMN5NQ95NVt5Ne95Nz95NTt9NoN9N4d9NguBNleBNPOFNT+FNbOFN3+FN8uFNEOJN2OJNm+RNV+VNtOVN1eVN5eVNiuZNsuZN1uZN5edNJ+hNc+hN0+hNJulNYulNielNs+lNJ+pNmOpNq+pNvupN4+pNN+tNtutNCOxNSexN6uxN/exNpO1Nt+1N1O1NR+5NWu5NeO5NQO9NA/FNv/FNHPJNPfJNTfJN8vJNGvNNPvNNTfRNj/RN2/RNO/VNjvVNyvVN8fVNG/ZNj/ZNAPdNE/dNJvdNS/dNn/dNHvhNcPhNsfhNUvlNZflNDPpNH/pNPPpNr/pNwvpN4PpNqPtlWAMAAABDSDJdckkhAAAoSzxNLANNZAZNtAhNTQxNzgxNvg9N9hJNRhVN3xhNYBlNUBxNiB9N2CFNcSVN8iVN4ihNGixNai5NAzJNhDJNdDVNrDhN/DpNlT5NFj9NAkJNP0VNh0dNU0tNzUtNuU5N9lFNPlRNClhNhFhNcFtNrV5N9WBNwWRNO2VNJ2hNZGtNrG1NeHFN8nFN3nRNG3hNY3pNL35NqX5Nn4FN2YRNIodN6YpNZ4tNXY5Nl5FN4JNNp5dNJZhNG5tNVZ5NnqBNZaRN46RN2adNE6tNXK1NI7FNobFNl7RN0bdNGrpN4b1NYcFNAcNNmMRNYspNyc1Nac9NANFNytZNMdpN0dtNaN1NMuNNmeZNOehN0OlNmu9NAfNNofRNOPZNAvxlWAMAAABIWjNdckohAAAoS0VNNQNNbQZNvQhNVgxN1wxNxw9N/xJNTxVN6BhNaRlNWRxNkR9N4SFNeiVN+yVN6yhNIyxNcy5NDDJNjTJNfTVNtThNBTtNnj5NHz9NC0JNSEVNkEdNXEtN1ktNwk5N/1FNR1RNE1hNjVhNeVtNtl5N/mBNymRNRGVNMGhNbWtNtW1NgXFN+3FN53RNJHhNbHpNOH5Nsn5NqIFN4oRNK4dN8opNcItNZo5NoJFN6ZNNsJdNLphNJJtNXp5Np6BNbqRN7KRN4qdNHKtNZa1NLLFNqrFNoLRN2rdNI7pN6r1NasFNCsNNocRNa8pN0s1Ncs9NCdFN09ZNOtpN2ttNcd1NO+NNouZNQuhN2elNo+9NCvNNqvRNQfZNC/xlWAMAAABIWjJdckshAAAoS0RNNANNbAZNvAhNVQxN1gxNxg9N/hJNThVN5xhNaBlNWBxNkB9N4CFNeSVN+iVN6ihNIixNci5NCzJNjDJNfDVNtDhNBDtNnT5NHj9NCkJNR0VNj0dNW0tN1UtNwU5N/lFNRlRNElhNjFhNeFtNtV5N/WBNyWRNQ2VNL2hNbGtNtG1NgHFN+nFN5nRNI3hNa3pNN35NsX5Np4FN4YRNKodN8YpNb4tNZY5Nn5FN6JNNr5dNLZhNI5tNXZ5NpqBNbaRN66RN4adNG6tNZK1NK7FNqbFNn7RN2bdNIrpN6b1NacFNCcNNoMRNaspN0c1Ncc9NCNFN0tZNOdpN2dtNcN1NOuNNoeZNQehN2OlNou9NCfNNqfRNQPZNCvxlWAMAAAAxSFpdckwhAAAoTVEBTasCTaUDTQ8ETVwETVMFTeMNTT0PTTcQTaEQTe4QTeURTXUaTc8bTckcTTMdTYAdTXceTQcnTWEoTVspTcUpTRIqTQkrTZkzTfM0Te01TVc2TaQ2TZs3TRZATX5BTXtCTeVCTTJDTS5ETc1MTTVOTTJPTZxPTelPTeVQTYRZTexaTelbTVNcTaBcTZxdTTtmTaNnTaBoTQppTVdpTVNqTfJyTVp0TVd1TcF1TQ52TQp3Tax/TRuBTRiCTYKCTc6CTcKDTWqMTdmNTdaOTUCPTYyPTYCQTSiZTZeaTZSbTf6bTUqcTT6dTealTVWnTVKoTbyoTQipTfypTaSyTRO0TRC1TXq1Tca1Tbq2TeDBTUzCTZXCTSXFTUjOTbTOTf3OTY3RTbDaTRzbTWXbTfXdTRjnTYTnTc3nTV3qTYDzTezzTTX0TcX2ZVgBAAAASF1yTSEAAChLKEs9S0tLU0tjS4NLjkupS7hL0EveS+pL+U0DAU0RAU0cAU0qAU04AU1HAU1bAU1vAU2FAU2UAU2lAU3FAU3TAU3lAU32AU0LAk0hAk0wAk08Ak1JAk1TAk1iAk1uAk1/Ak2hAk22Ak3AAk3bAk3nAk0FA00UA00tA00/A01TA01jA013A02BA02bA02xA02/A03KA03VA03lA033A00FBE0bBE0tBE0+BE1SBE1jBE1uBE1/BE2KBE2mBE20BE3IBE3YBE3lBE3zBE0IBU0bBU1JBU1eBU1zBU2ABU2NBU2jBU20BU3DBU3LBU3ZBU3lBU3zBU0HBk0YBk0rBk01Bk1CBk1SBk1lBk11Bk2BBk2OBk2YBk2nBk22Bk3IBk3qBk38Bk0TB00cB00pB008B01NB01eB01nB01yB02EB02UB02fB02vB02/B03QB03eB03sB036B00KCE0eCE0wCE0/CE1NCE1dCE1rCE18CE2RCE2iCE21CE3HCE3WCE3mCE3/CE0WCU0hCU0qCU0yCU09CU1LCU1ZCU1lCU1wCU16CU2LCU2hCU22CU3FCU3UCU3eCU3rCU3+CU0SCk0gCk03Ck1CCk1LCk1aCk1sCk2CCk2NCk2aCk2tCk3BCk3RCk3yCk0CC00OC00gC00xC01AC01OC01hC01yC01/C02RC02jC020C02/C03KC03VC03eC03qC032C00LDE0TDE0gDE0wDE07DE1ODE1hDE1rDE15DE2NDE26DE3PDE3dDE3lDE31DE0VDU0gDU07DU1KDU1iDU1wDU18DU2LDU2VDU2jDU2uDU28DU3KDU3ZDU3tDU0BDk0XDk0mDk03Dk1XDk1lDk13Dk2IDk2dDk2zDk3CDk3ODk3bDk3lDk30Dk0AD00RD00zD01ID01SD01tD015D02XD02mD02/D03RD03lD031D00JEE0TEE0tEE1DEE1REE1cEE1nEE13EE2JEE2XEE2tEE2/EE3QEE3kEE31EE0AEU0REU0cEU04EU1GEU1aEU1qEU13EU2FEU2aEU2tEU3bEU3wEU0FEk0SEk0fEk01Ek1GEk1VEk1dEk1rEk13Ek2FEk2ZEk2qEk29Ek3HEk3UEk3kEk33Ek0HE00TE00gE00qE005E01IE01aE018E02OE02lE02uE027E03OE03fE03wE035E00EFE0WFE0mFE0xFE1BFE1RFE1iFE1wFE1+FE2MFE2cFE2wFE3CFE3RFE3fFE3vFE39FE0OFU0jFU00FU1HFU1ZFU1oFU14FU2RFU2oFU2zFU28FU3EFU3PFU3dFU3rFU33FU0CFk0MFk0dFk0zFk1IFk1XFk1mFk1wFk19Fk2QFk2kFk2yFk3JFk3UFk3dFk3sFk3+Fk0UF00fF00sF00/F01TF01jF02EF02UF02gF02yF03DF03SF03gF03zF00EGE0RGE0jGE01GE1GGE1RGE1cGE1nGE1wGE18GE2IGE2dGE2lGE2yGE3CGE3NGE3gGE3zGE39GE0LGU0fGU1MGU1hGU1vGU13GU2HGU2nGU2yGU3NGU3cGU30GU0CGk0OGk0dGk0nGk01Gk1AGk1OGk1cGk1rGk1/Gk2TGk2pGk24Gk3JGk3pGk33Gk0JG00aG00vG01FG01UG01gG01tG013G02GG02SG02jG03FG03aG03kG03/G00LHE0pHE04HE1RHE1jHE13HE2HHE2bHE2lHE2/HE3VHE3jHE3uHE35HE0JHU0bHU0pHU0/HU1RHU1iHU12HU2HHU2SHU2jHU2uHU3KHU3YHU3sHU38HU0JHk0XHk0sHk0/Hk1tHk2CHk2XHk2kHk2xHk3HHk3YHk3nHk3vHk39Hk0JH00XH00rH008H01PH01ZH01mH012H02JH02ZH02lH02yH028H03LH03aH03sH00OIE0gIE03IE1AIE1NIE1gIE1xIE2CIE2LIE2WIE2oIE24IE3DIE3TIE3jIE30IE0CIU0QIU0eIU0uIU1CIU1UIU1jIU1xIU2BIU2PIU2gIU21IU3GIU3ZIU3rIU36IU0KIk0jIk06Ik1FIk1OIk1WIk1hIk1vIk19Ik2JIk2UIk2eIk2vIk3FIk3aIk3pIk34Ik0CI00PI00iI002I01EI01bI01mI01vI01+I02QI02mI02xI02+I03RI03lI031I00WJE0mJE0yJE1EJE1VJE1kJE1yJE2FJE2WJE2jJE21JE3HJE3YJE3jJE3uJE35JE0CJU0OJU0aJU0vJU03JU1EJU1UJU1fJU1yJU2FJU2PJU2dJU2xJU3eJU3zJU0BJk0JJk0ZJk05Jk1EJk1fJk1uJk2GJk2UJk2gJk2vJk25Jk3HJk3SJk3gJk3uJk39Jk0RJ00lJ007J01KJ01bJ017J02JJ02bJ02sJ03BJ03XJ03mJ03yJ03/J00JKE0YKE0kKE01KE1XKE1sKE12KE2RKE2dKE27KE3KKE3jKE31KE0JKU0ZKU0tKU03KU1RKU1nKU11KU2AKU2LKU2bKU2tKU27KU3RKU3jKU30KU0IKk0ZKk0kKk01Kk1AKk1cKk1qKk1+Kk2OKk2bKk2pKk2+Kk3RKk3/Kk0UK00pK002K01DK01ZK01qK015K02BK02PK02bK02pK029K03OK03hK03rK034K00ILE0bLE0rLE03LE1ELE1OLE1dLE1sLE1+LE2gLE2yLE3JLE3SLE3fLE3yLE0DLU0ULU0dLU0oLU06LU1KLU1VLU1lLU11LU2GLU2ULU2iLU2wLU3ALU3ULU3mLU31LU0DLk0TLk0hLk0yLk1HLk1YLk1rLk19Lk2MLk2cLk21Lk3MLk3XLk3gLk3oLk3zLk0BL00PL00bL00mL00wL01BL01XL01sL017L02KL02UL02hL020L03IL03WL03tL034L00BME0QME0iME04ME1DME1QME1jME13ME2HME2oME24ME3EME3WME3nME32ME0EMU0XMU0oMU01MU1HMU1ZMU1qMU11MU2AMU2LMU2UMU2gMU2sMU3BMU3JMU3WMU3mMU3xMU0EMk0XMk0hMk0vMk1DMk1wMk2FMk2TMk2bMk2rMk3LMk3WMk3xMk0AM00YM00mM00yM01BM01LM01ZM01kM01yM02AM02PM02jM023M03NM03cM03tM00NNE0bNE0tNE0+NE1TNE1pNE14NE2ENE2RNE2bNE2qNE22NE3HNE3pNE3+NE0INU0jNU0vNU1NNU1cNU11NU2HNU2bNU2rNU2/NU3JNU3jNU35NU0HNk0SNk0dNk0tNk0/Nk1NNk1jNk11Nk2GNk2aNk2rNk22Nk3HNk3SNk3uNk38Nk0QN00gN00tN007N01QN01jN02RN02mN027N03IN03VN03rN038N00LOE0TOE0hOE0tOE07OE1POE1gOE1zOE19OE2KOE2aOE2tOE29OE3JOE3WOE3gOE3vOE3+OE0QOU0yOU1EOU1bOU1kOU1xOU2EOU2VOU2mOU2vOU26OU3MOU3cOU3nOU33OU0HOk0YOk0mOk00Ok1COk1SOk1mOk14Ok2HOk2VOk2lOk2zOk3EOk3ZOk3qOk39Ok0PO00eO00uO01HO01eO01pO01yO016O02FO02TO02hO02tO024O03CO03TO03pO03+O00NPE0cPE0mPE0zPE1GPE1aPE1oPE1/PE2KPE2TPE2iPE20PE3KPE3VPE3iPE31PE0JPU0ZPU06PU1KPU1WPU1oPU15PU2IPU2WPU2pPU26PU3HPU3ZPU3rPU38PU0HPk0SPk0dPk0mPk0yPk0+Pk1TPk1bPk1oPk14Pk2DPk2WPk2pPk2zPk3BPk3VPk0CP00XP00lP00tP002P00/P01KP01VP01wP01/P02XP02lP02xP03AP03KP03YP03jP03xP03/P00MQE0gQE00QE1KQE1ZQE1qQE2KQE2YQE2qQE27QE3QQGUoTeZATfpATQ5BTRtBTSZBTTVBTUFBTVJBTXRBTYlBTZNBTa9BTb1BTdtBTepBTQNCTRVCTSlCTTlCTU1CTVdCTXFCTYdCTZVCTaBCTatCTbtCTc1CTdtCTfFCTQNDTRRDTShDTTlDTURDTVVDTWJDTX9DTY1DTaFDTbFDTcBDTc5DTeNDTfZDTSRETTlETU5ETVtETWhETX5ETY9ETZ5ETaZETbRETcBETc5ETeJETfNETQZFTRBFTR1FTS1FTUBFTVBFTVxFTWlFTXNFTYJFTZFFTaNFTb5FTcZFTd1FTeZFTfNFTQZGTRZGTSVGTS5GTTlGTUtGTVtGTWZGTXZGTYZGTZdGTadGTblGTcdGTddGTetGTf1GTQxHTRpHTSxHTT5HTU9HTWRHTXVHTYhHTZtHTaxHTb1HTdpHTfFHTQhITRBITRtITSlITTdITUFITUpITVRITWVITXtITZBITZ9ITa5ITbhITcVITdhITexITfpITQpJTR5JTS9JTThJTUlJTVlJTWlJTXRJTYFJTZRJTahJTbhJTdlJTelJTfZJTQpKTRtKTSpKTThKTUtKTVxKTWlKTXtKTY1KTZ5KTalKTbRKTcRKTdVKTeFKTe1KTQdLTRRLTSRLTUFLTVRLTWdLTXZLTYJLTYxLTblLTc5LTdxLTeRLTe1LTfZLTQFMTQxMTSdMTTZMTU5MTVxMTWhMTXdMTYFMTY9MTZpMTahMTbZMTcNMTddMTetMTQFNTRBNTSFNTUFNTU9NTWFNTXJNTYdNTZ1NTbFNTcVNTdJNTd1NTexNTfhNTQlOTStOTUBOTUpOTWZOTXROTZJOTaFOTbpOTcxOTeBOTfBOTQRPTQ5PTShPTT5PTUxPTVdPTWJPTXJPTYRPTZJPTahPTbpPTctPTd9PTfBPTftPTQxQTRlQTTZQTURQTVhQTWhQTXdQTYVQTZpQTa1QTdtQTfBQTQVRTRJRTR9RTTVRTUZRTVVRTV1RTWtRTXdRTYVRTZlRTapRTb1RTcdRTdRRTeRRTfdRTQdSTRNSTSBSTSpSTTlSTUhSTVpSTXVSTX1STZRSTZ1STapSTb1STc1STdxSTeVSTfBSTQJTTRJTTR1TTS1TTT1TTU5TTV5TTXBTTX5TTY5TTaJTTbRTTcNTTdFTTeNTTfVTTQZUTRtUTSxUTT9UTVJUTWNUTXRUTZFUTahUTb9UTcdUTdJUTeBUTe5UTfhUTQFVTQtVTRxVTTJVTUdVTVZVTWVVTW9VTXxVTY9VTaNVTbFVTcFVTdVVTeZVTe9VTQBWTRBWTSBWTStWTThWTUtWTV9WTW9WTZBWTaBWTa1WTcFWTdJWTeFWTe9WTQJXTRNXTSBXTTJXTURXTVVXTWBXTWtXTXtXTYxXTZhXTaRXTb5XTctXTdtXTfhXTQtYTR5YTS1YTTlYTUNYTXBYTYVYTZNYTZtYTaRYTa1YTbhYTcNYTd5YTe1YTQVZTRNZTR9ZTS5ZTThZTUZZTVFZTV9ZTW1ZTXpZTY5ZTaJZTbhZTcdZTdhZTfhZTQZaTRhaTSlaTT5aTVRaTWhaTXxaTYlaTZRaTaNaTa9aTcBaTeJaTfdaTQFbTR1bTStbTUlbTVhbTXFbTYNbTZdbTadbTbtbTcVbTd9bTfVbTQNcTQ5cTRlcTSlcTTtcTUlcTV9cTXFcTYJcTZZcTadcTbJcTcNcTdBcTe1cTftcTQ9dTR9dTS5dTTxdTVFdTWRdTZJdTaddTbxdTcldTdZdTexdTf1dTQxeTRReTSJeTS5eTTxeTVBeTWFeTXReTX5eTYteTZteTa5eTb5eTcpeTddeTeFeTfBeTf9eTRFfTSxfTTRfTUtfTVRfTWFfTXRfTYRfTZNfTZxfTadfTblfTclfTdRfTeRfTfRfTQVgTRVgTSdgTTVgTUVgTVlgTWtgTXpgTYhgTZpgTaxgTb1gTdJgTeNgTfZgTQlhTRphTSthTUhhTV9hTXZhTX5hTYlhTZdhTaVhTa9hTbhhTcJhTdNhTelhTf5hTQ1iTRxiTSZiTTNiTUZiTVpiTWhiTXhiTYxiTZ1iTaZiTbdiTcdiTddiTeJiTe9iTQJjTRZjTSZjTUdjTVdjTWRjTXhjTYljTZhjTaZjTbljTcpjTddjTeljTftjTQxkTRdkTSJkTTJkTUNkTU9kTVtkTXVkTYJkTZJkTa9kTcJkTdVkTeRkTfBkTfpkTSdlTTxlTUplTVJlTVtlTWRlTW9lTXplTZVlTaRlTbxlTcplTdZlTeVlTe9lTf1lTQhmTRZmTSRmTTFmTUVmTVlmTW9mTX5mTY9mTa9mTb1mTc9mTeBmTfVmTQtnTR9nTTNnTUBnTUtnTVpnTWZnTXdnTZlnTa5nTbhnTdRnTeJnTQBoTQ9oTShoTTpoTU5oTV5oTXJoTXxoTZZoTaxoTbpoTcVoTdBoTeBoTfJoTQBpTRZpTShpTTlpTU1pTV5pTWlpTXppTYdpTaRpTbJpTcZpTdZpTeVpTfNpTQhqTRtqTUlqTV5qTXNqTYBqTY1qTaNqTbRqTcNqTctqTdlqTeVqTfNqTQdrTRhrTStrTTVrTUJrTVJrTWVrTXVrTYFrTY5rTZhrTadrTbZrTchrTeNrTetrTQJsTQtsTRhsTStsTTtsTUpsTVNsTV5sTXBsTYBsTYtsTZtsTatsTbxsTcxsTd5sTexsTfxsTRBtTSJtTTFtTT9tTVFtTWNtTXRtTYltTZptTa1tTcBtTdFtTeJtTf9tTRZuTS1uTTVuTUBuTU5uTVxuTWZuTW9uTXluTYpuTaBuTbVuTcRuTdNuTd1uTepuTf1uTRFvTR9vTS9vTUNvTVRvTV1vTW5vTX5vTY5vTZlvTaZvTblvTc1vTd1vTf5vTQ5wTRtwTS9wTUBwTU9wTV1wTXBwTYFwTY5wTaBwTbJwTcNwTc5wTdlwTelwTfpwTQZxTRJxTSxxTTlxTUlxTWZxTXlxTYxxTZtxTadxTbFxTd5xTfNxTQFyTQlyTRJyTRtyTSZyTTFyTUxyTVtyTXNyTYFyTY1yTZxyTaZyTbRyTb9yTc1yTdtyTehyTfxyTRBzTSZzTTVzTUZzTWZzTXRzTYZzTZdzTaxzTcJzTdZzTepzTfdzTQJ0TRF0TR10TS50TVB0TWV0TW90TYt0TZl0Tbd0TcZ0Td90TfF0TQV1TRV1TSl1TTN1TU11TWN1TXF1TXx1TYd1TZd1Tal1Tbd1Tc11Td91TfB1TQR2TRV2TSB2TTF2TT52TVt2TWl2TX12TY12TZx2Tap2Tb92TdJ2TQB3TRV3TSp3TTd3TUR3TVp3TWt3TXp3TYJ3TZB3TZx3Tap3Tb53Tc93TeJ3Tex3Tfl3TQl4TRx4TSx4TTh4TUV4TU94TV54TW14TX94TZp4TaJ4Tbl4TcJ4Tc94TeJ4TfJ4TQF5TQp5TRV5TSd5TTd5TUJ5TVJ5TWJ5TXN5TYN5TZV5TaN5TbN5Tcd5Tdl5Teh5TfZ5TQh6TRp6TSt6TUB6TVF6TWR6TXd6TYh6TZl6TbZ6Tc16TeR6Tex6Tfd6TQV7TRN7TR17TSZ7TTB7TUF7TVd7TWx7TXt7TYp7TZR7TaF7TbR7Tch7TdZ7TeZ7Tfp7TQt8TRR8TSV8TTV8TUV8TVB8TV18TXB8TYR8TZR8TbV8TcV8TdJ8TeZ8Tfd8TQZ9TRR9TSd9TTh9TUV9TVd9TWl9TXp9TYV9TZB9TaB9TbF9Tb19Tcl9TeN9TfB9TQB+TR1+TTB+TUN+TVJ+TV5+TWh+TZV+Tap+Tbh+TcB+Tcl+TdJ+Tet+TQZ/TRV/TS1/TTt/TUd/TVZ/TWB/TW5/TXl/TYd/TZV/TaJ/TbZ/Tcp/TeB/Te9/TQCATRKATSWATTWATUeATViATW2ATYOATZeATauATbiATcOATdKATd6ATe+ATRGBTSaBTTCBTUyBTVqBTXiBTYeBTaCBTbKBTcaBTdaBTeqBTfSBTQ6CTSSCTTKCTT2CTUiCTViCTWqCTXiCTY6CZShNn4JNsIJNxIJN1YJN4IJN8YJN/IJNGINNJoNNOoNNSoNNV4NNZINNd4NNioNNuINNzYNN4oNN74NN/INNEoRNI4RNMoRNOoRNSIRNVIRNYoRNdoRNh4RNmoRNpIRNsYRNw4RN2oRN6oRN9oRNBIVNEIVNH4VNLoVNQIVNW4VNfoVNh4VNlIVNp4VNt4VNxoVNz4VN2oVN7IVN/IVNB4ZNF4ZNJ4ZNOIZNRoZNVIZNYoZNcoZNhoZNmIZNp4ZNtYZNx4ZN2YZN6oZN/4ZNEIdNI4dNNYdNRIdNWIdNd4dNhYdNl4dNrodNtodNwYdNz4dN24dN44dN7IdN9odNB4hNHYhNMohNQYhNUIhNWohNZ4hNeohNjohNqohNs4hNvohNx4hN1ohN6IhN/ohNCYlNFolNKYlNPYlNTYlNeYlNhYlNl4lNqIlNt4lNxYlN2IlN6YlN9olNCIpNHIpNMopNPYpNSIpNWIpNaYpNdYpNgYpNnIpNqIpN0YpN6opN/IpNC4tNHItNJotNU4tNaItNdotNfotNh4tNkItNqYtNxItN04tN64tN+YtNBYxNFIxNHoxNLIxNN4xNRYxNU4xNYIxNdIxNiIxNnoxNrYxNvoxN0IxN44xN84xNBY1NFo1NK41NQY1NVY1NaY1Ndo1NgY1NkI1NnI1NrY1Nz41N5I1N7o1NCo5NGI5NNo5NRY5NXo5NcI5NhI5NlI5NqI5Nso5NzI5N4o5N8I5N+45NBo9NFo9NKI9NNo9NTI9NXY9Nbo9Ngo9Nk49Nno9Nr49Nuo9N1o9N5I9N+I9NCJBNFZBNIpBNNZBNSJBNdpBNi5BNoJBNrZBNupBN0JBN4ZBN8JBN+JBNBpFNEpFNIJFNNJFNRZFNWJFNYpFNb5FNgZFNmJFNqJFNtJFNwpFNzpFN3ZFN7JFN/pFNGZJNPJJNRZJNUpJNZZJNdZJNhJJNjZJNmJJNqpJNupJNxZJN1ZJN5ZJN9pJNBJNNEpNNIJNNMJNNRJNNVpNNZZNNc5NNhZNNl5NNqJNNvZNNzpNN4ZNN85NNApRNFpRNNZRNQ5RNVZRNbJRNdJRNf5RNjZRNmZRNoZRNqpRNtJRNxZRN25RN8JRN/5RNDpVNGJVNJZVNOJVNTJVNaJVNcZVNfJVNhZVNlJVNppVNvJVNx5VN1JVN55VN+5VNC5ZNN5ZNQ5ZNVZZNZpZNdZZNg5ZNlpZNp5ZNtJZNxpZN2pZN8JZN+5ZNBpdNFpdNJ5dNM5dNP5dNWpdNZpdNj5dNqJdNupdNyZdN2pdN5JdNEZhNJphNNJhNPJhNRZhNTphNZ5hNgphNkZhNqZhNt5hNw5hN0phN3JhN6phN9ZhNA5lNEZlNHplNMplNRplNXJlNa5lNfJlNjplNoZlNsZlNw5lN1JlN6ZlN/5lNE5pNJ5pNNJpNP5pNTppNWppNa5pNjZpNoppNrJpNyJpN1ppN9JpNA5tNHJtNLptNQptNUptNZptNcJtNiptNoJtNrptNuZtNxJtN1JtN5ptN9JtNCpxNG5xNLJxNQJxNUZxNXJxNbZxNeJxNlJxNopxNtpxNxpxN05xN4JxN85xNBp1NNJ1NSZ1NXp1Na51NeJ1Njp1Nn51Nrp1Ntp1NxJ1N0J1N3p1N8p1NA55NFp5NIJ5NLZ5NP55NVp5NZp5Ncp5NgJ5NjJ5Nm55Nqp5NvJ5N155N+p5NA59NEJ9NI59NM59NQp9NS59NVp9NaJ9NeJ9Ng59Nk59No59NtJ9Nwp9N0J9N3p9N7p9NAqBNFKBNI6BNMaBNQ6BNVaBNZqBNe6BNjKBNn6BNsaBNwKBN1KBN86BNAaFNE6FNKqFNMqFNPaFNS6FNV6FNX6FNaKFNcqFNg6FNmaFNrqFNvaFNzKFN1qFN46FN9qFNCqJNJqJNL6JNOqJNQ6JNUqJNZKJNeqJNhaJNkqJNpaJNuaJNyaJN9aJNAaNNE6NNJKNNM6NNQaNNVKNNZaNNcqNNhKNNmKNNrqNNuaNNxKNN1KNN5aNN8aNN/aNNGKRNJKRNTaRNZqRNeKRNh6RNmKRNoqRNz6RN5KRN8qRN+qRNA6VNDKVNJaVNQKVNT6VNZ6VNdaVNgaVNkKVNmqVNqKVNs6VNwaVNz6VN3KVN8KVNBKZNGqZNKaZNOqZNTKZNX6ZNb6ZNgaZNkqZNp6ZNvaZN0aZN5aZN8qZN/aZNDKdNGKdNKadNS6dNYKdNaqdNhqdNlKdNsqdNwadN2qdN7KdNAKhNEKhNJKhNLqhNSKhNXqhNbKhNd6hNgqhNkqhNpKhNsqhNyKhN2ahN6qhN/qhND6lNGqlNK6lNNqlNUqlNYKlNdKlNhKlNkalNnqlNsalNxKlN8qlNB6pNHKpNKapNNqpNTKpNXapNbKpNdKpNgqpNjqpNnKpNsKpNwapN1KpN3qpN66pN/apNFKtNJKtNMKtNPqtNSqtNWatNaKtNeqtNlatNuKtNwatNzqtN4atN8atNAKxNCaxNFKxNJqxNNqxNQaxNUaxNYaxNcqxNgKxNjqxNnKxNrKxNwKxN0qxN4axN76xNAa1NE61NJK1NOa1NSq1NXa1Nb61Nfq1Nkq1Nsa1Nv61N0a1N6K1N8K1N+61NCa5NFa5NHa5NJq5NMK5NQa5NV65NbK5Ne65Niq5NlK5Noa5NtK5NyK5N5K5N7a5N+K5NAa9NEK9NIq9NOK9NQ69NUK9NY69Nd69Nh69Ns69Nv69N0a9N4q9N8a9N/69NErBNI7BNMLBNQrBNVrBNbLBNd7BNgrBNkrBNo7BNr7BNu7BN1rBN4rBNC7FNJLFNNrFNRbFNVrFNYLFNjbFNorFNsLFNuLFNwbFNyrFN47FN/rFNDbJNJbJNM7JNP7JNTrJNWLJNZrJNcbJNf7JNjbJNmrJNrrJNwrJN2LJN57JN+LJNCrNNHbNNLbNNP7NNULNNZbNNe7NNj7NNo7NNsLNNu7NNyrNN1rNN57NNCbRNHrRNKLRNRLRNUrRNcLRNf7RNmLRNqrRNvrRNzrRN4rRN7LRNBrVNHLVNKrVNNbVNQLVNULVNYrVNcLVNhrVNl7VNqLVNvLVNzbVN2LVN6bVN9LVNELZNHrZNMrZNQrZNT7ZNXLZNb7ZNgrZNsLZNxbZN2rZN57ZN9LZNCrdNG7dNKrdNMrdNQLdNTLdNWrdNbrdNf7dNkrdNnLdNqbdNu7dN0rdN4rdN7rdN/LdNCLhNF7hNJrhNOLhNU7hNdrhNf7hNjLhNn7hNr7hNvrhNx7hN0rhN5LhN9LhN/7hND7lNH7lNMLlNPrlNTLlNWrlNarlNfrlNkLlNn7lNrblNv7lN0blN4rlN97lNCLpNG7pNLbpNPLpNULpNb7pNfbpNj7pNprpNrrpNubpNx7pN07pN27pN5LpN7rpN/7pNFbtNKrtNObtNSLtNUrtNX7tNcrtNhrtNortNq7tNtrtNv7tNzrtN4LtN9rtNAbxNDrxNIbxNNbxNRbxNcbxNfbxNj7xNoLxNr7xNvbxN0LxN4bxN7rxNAL1NFL1NKr1NNb1NQL1NUL1NYb1Nbb1Neb1NlL1NoL1Nyb1N4r1N9L1NA75NFL5NHr5NP75NSr5NVL5NXb5NZL5Nbb5Nkr5Nmb5Nsr5Nvb5N0b5N375N675NB79NFb9NI79NNb9NRL9NUL9NXb9Nc79Nib9NmL9Nqb9NvL9N0b9N3r9N8L9NAcBNFsBNLMBNQMBNVMBNZsBNdsBNh8BNlMBNp8BNusBNw8BN4MBNAMFNE8FNI8FNOsFNScFNYsFNdMFNiMFNmMFNrsFNv8FNyMFN1sFN7MFN+sFNB8JNFMJNIsJNNMJNQsJNWMJNacJNecJNi8JNnMJNp8JNuMJNwcJN28JN6cJNAsNNFcNNJMNNMsNNScNNXsNNiMNNlcNNqsNNt8NNw8NN18NN6MNN98NN/8NNDsRNGcRNJMRNOsRNS8RNXsRNaMRNdcRNhsRNmcRNqMRNtMRNwcRNy8RN2sRN6cRN+8RNG8VNLMVlKE1BxU1LxU1axU1txU2AxU2RxU2axU2lxU21xU3DxU3OxU3exU3sxU35xU0Jxk0Xxk0lxk01xk1Jxk1bxk1qxk14xk2Mxk2dxk21xk3Kxk3exk3oxk3vxk32xk3+xk0Lx00dx00qx001x00+x01Mx01bx01px01yx016x02Kx02Xx02fx02sx02/x03Tx03fx03wx039x00EyE0QyE0gyE0uyE1CyE1YyE1myE15yE2JyE2WyE2zyE27yE3HyE3ZyE3qyE37yE0JyU0cyU0tyU06yU1MyU1gyU12yU2ByU2KyU2fyU2tyU3FyU3WyU3hyU3xyU0Cyk0Syk03yk0/yk1Jyk1Syk1jyk1zyk18yk2Gyk2nyk2yyk28yk3Fyk3Myk3Vyk36yk0By00ay00ly005y01Hy01Ty01vy019y02Ly02dy02sy024y03Fy03by03xy00AzE0RzE0kzE05zE1GzE1YzE1pzE1+zE2UzE2ozE28zE3OzE3ezE3vzE38zE0PzU0izU0rzU1IzU1ozU17zU2LzU2izU2xzU3KzU3czU3wzU0Azk0Wzk0nzk0wzk0+zk1Uzk1izk1vzk18zk2Kzk2czk2qzk3Azk3Rzk3hzk3zzk0Ez00Pz00gz00pz01Dz01Rz01qz019z02Mz02az02xz03Gz03wz039z00S0E0f0E0r0E0/0E1Q0E1f0E1n0E120E2B0E2M0E2i0E2z0E3G0E3Q0E3d0E3u0E0B0U0Q0U0c0U0p0U0z0U1C0U1R0U1j0U2D0U2U0U2p0U2z0U3C0U3V0U3o0U350U0C0k0N0k0d0k0r0k020k1G0k1U0k1h0k1x0k1/0k2N0k2d0k2x0k3D0k3S0k3g0k300k0F000d000y001G001Q001X001e001m001z002F002S002d002m0020003D003R003a003i003y003/000H1E0U1E0n1E071E1H1E1Y1E1l1E1s1E141E2I1E2W1E2q1E3A1E3O1E3h1E3x1E3+1E0b1U0j1U0v1U1B1U1S1U1j1U1x1U2E1U2V1U2i1U201U3I1U3e1U3p1U3y1U0H1k0V1k0t1k0+1k1J1k1Z1k1q1k161k2f1k2n1k2x1k261k3L1k3b1k3k1k3u1k0P100a100k100t10001009101i101p102C102N102h102v1027103X103l103z100F2E0U2E0g2E0t2E1D2E1Z2E1o2E152E2M2E2h2E2u2E3A2E3R2E3m2E382E0Q2U0k2U022U1G2U1X2U1k2U132U2K2U2T2U2w2U3Q2U3j2U3z2U0K2k0Z2k0y2k1E2k1Y2k1o2k1+2k2P2k2Y2k2m2k282k3K2k3X2k3k2k3y2k0E200S200o2005201J201b201s2013202I202R202r2025203S203l2030200C3E0Z3E0u3E1Y3E1l3E163E2H3E2T3E2n3E243E3H3E3P3E3e3E3p3E303E0K3U0b3U0u3U043U1F3U1W3U1p3U143U2E3U2R3U2b3U2q3U253U3L3U3r3U383U0R3k0b3k0q3k093k1Q3k1h3k1q3k113k2F3k2T3k2e3k2u3k283k3J3k3Z3k3n3k313k0F300Z300r3006301I301c301t302F302a302u3024302/303G303O303b303t3036300F4E0O4E0c4E0r4E054E1C4E1K4E1a4E1n4E1v4E184E2P4E2j4E2v4E3A4E3N4E3U4E3g4E3w4E3+4E0S4U0o4U024U1J4U1Z4U1m4U2D4U2L4U2X4U2p4U264U3L4U3Z4U3s4U394U0K4k0c4k0w4k1G4k1R4k1a4k1v4k194k2V4k2m4k2x4k3B4k3S4k3i4k0H400P400Z400i400z401D401M401W4013402C402M402V402c402l403K403R403q4031400J5E0X5E0j5E0/5E1N5E1b5E1t5E185E2I5E2V5E2r5E3B5E3Q5E3h5E305E0J5U0W5U0o5U055U1O5U1k5U145U2M5U2e5U2u5U2/5U3M5U3f5U3y5U375U0Y5k045k1L5k1b5k1y5k2B5k2a5k2s5k3A5k3Q5k3m5k335k0A500O500k500y500/501M501a501s5016502Q502h502x503D503U503f503w5035500T6E0h6E066E1N6E1c6E1q6E2B6E2W6E3A6E3N6E3i6E3v6E376E0P6U0g6U0v6U036U1G6U1R6U1c6U1y6U2D6U2W6U2g6U2t6U2+6U3R6U3g6U3s6U356U0D6k0S6k0h6k0z6k1T6k1k6k156k2D6k2S6k2l6k246k3J6k3S6k3d6k3t6k376k0G600W600k600x601B601P601d601t602B602T602i602w603E603V603t600C7E0W7E0g7E0n7E0u7E027E1D7E1V7E1i7E1t7E127E2E7E2T7E2h7E2q7E2y7E3C7E3P7E3X7E3k7E337E0L7U0X7U0o7U017U087U1I7U1Y7U1m7U167U2Q7U2e7U2x7U3B7U3O7U3r7U3z7U3/7U0R7k0i7k0z7k1B7k1U7k1l7k1y7k2E7k2Y7k2u7k257k3C7k3X7k3l7k397k0O700Z700p7006701K701v7013702B702K702b702r7020702+703f703q70307039700E8E0N8E0y8E058E1S8E1d8E1x8E1/8E2L8E2n8E218E3D8E3V8E3k8E3w8E398E0T8U0p8U048U1J8U1c8U1x8U1+8U2Q8U2h8U228U3M8U3g8U308U0G8k0W8k0n8k008k1H8k1a8k1j8k2A8k2g8k2z8k3D8k3a8k3p8k0C800U800o8004801O801f801o8012802M802a802n8020803C803U803i8034800J9E0Z9E0r9E089E1H9E1Y9E1h9E179E2J9E2i9E219E3E9E3S9E3p9E3+9E0o9U019U1K9U1X9U1j9U139U2I9U2X9U2f9U2u9U259U3E9U3a9U3r9U3+9U0I9k0V9k0m9k059k1I9k1U9k1h9k1r9k169k2J9k2b9k279k3M9k3h9k3r9k369k0N900g900x9006901F901V901j901u901+902M902Z902p9023903F903V903p9037900K+E0Y+E0s+E09+E1V+E1q+E1++E2I+E2P+E2W+E2e+E2r+E29+E3K+E3V+E3e+E3s+E37+E0J+U0S+U0a+U0q+U03+U0/+U1M+U1f+U1z+U1/+U2Q+U2d+U2k+U2w+U3A+U3O+U3i+U34+U0G+k0Z+k0p+k02+k1T+k1b+k1n+k15+k2K+k2b+k2p+k28+k3N+k3a+k3s+k0A+00W+00h+00q+00/+01N+01l+012+02B+02R+02i+02y+03X+03f+03p+03y+00D/E0T/E0c/E0m/GVYAwAAADFIQl1yTiEAAChLDEsbSz9LVUtlS3hLhUuQS5tLq0u6S9JL4Ev7TQUBTRMBTR4BTSwBTToBTUkBTXEBTYcBTZYBTacBTbUBTccBTecBTfgBTSMCTTICTWQCTYECTZICTaMCTbgCTcICTc0CTd0CTekCTfUCTQcDTS8DTUEDTVUDTWUDTXkDTYwDTZ0DTbMDTcEDTcwDTdcDTecDTfkDTQcETR0ETS8ETUAETVQETXAETYEETYwETZcETagETbYETcoETdoETecETQoFTR0FTSwFTToFTUsFTWAFTXUFTYIFTaUFTbYFTc0FTdsFTfUFTQkGTRoGTS0GTTcGTUQGTVQGTWcGTXcGTZAGTZoGTakGTbgGTdkGTewGTf4GTQkHTR4HTSsHTT4HTWAHTXQHTZYHTaEHTbEHTdIHTeAHTe4HTfwHTQwITTIITUEITU8ITV8ITW0ITX4ITZMITaQITbcITckITdgITfUITQoJTRgJTSMJTTQJTT8JTU0JTVsJTY0JTaMJTbgJTccJTdYJTeAJTe0JTQAKTRQKTSIKTS0KTUQKTU0KTVwKTW4KTYQKTY8KTZwKTa8KTcMKTdMKTeQKTfQKTQQLTSILTTMLTUILTVALTWMLTXQLTYELTaULTbYLTcELTcwLTdcLTewLTQEMTRUMTSIMTTIMTT0MTVAMTWMMTXsMTY8MTZ4MTa0MTdEMTecMTfcMTQoNTRcNTSINTS0NTT0NTUwNTWQNTXINTY0NTZcNTaUNTbANTb4NTcwNTdsNTQMOTRkOTSgOTTkOTUcOTVkOTXkOTYoOTbUOTcQOTfYOTRMPTSQPTTUPTUoPTVQPTV8PTW8PTXsPTYcPTZkPTcEPTdMPTecPTfcPTQsQTR4QTS8QTUUQTVMQTV4QTWkQTXkQTYsQTZkQTa8QTcEQTdIQTeYQTQIRTRMRTR4RTSkRTToRTUgRTVwRTWwRTXkRTZwRTa8RTb4RTcwRTd0RTfIRTQcSTRQSTTcSTUgSTV8STW0STYcSTZsSTawSTb8STckSTdYSTeYSTfkSTQkTTSITTSwTTTsTTUoTTWsTTX4TTZATTZsTTbATTb0TTdATTfITTQYUTSgUTTMUTUMUTWQUTXIUTYAUTY4UTZ4UTcQUTdMUTeEUTfEUTf8UTRAVTSUVTTYVTUkVTVsVTWoVTYcVTZwVTaoVTbUVTcYVTdEVTd8VTe0VTR8WTTUWTUoWTVkWTWgWTXIWTX8WTZIWTaYWTbQWTb8WTdYWTd8WTe4WTQAXTRYXTSEXTS4XTUEXTVUXTWUXTXYXTYYXTZYXTbQXTcUXTdQXTeIXTfUXTQYYTRMYTTcYTUgYTVMYTV4YTWkYTX4YTZMYTacYTbQYTcQYTc8YTeIYTfUYTQ0ZTSEZTTAZTT8ZTWMZTXkZTYkZTZwZTakZTbQZTb8ZTc8ZTd4ZTfYZTQQaTR8aTSkaTTcaTUIaTVAaTV4aTW0aTZUaTasaTboaTcsaTdkaTesaTQsbTRwbTUcbTVYbTYgbTaUbTbYbTccbTdwbTeYbTfEbTQEcTQ0cTRkcTSscTVMcTWUcTXkcTYkcTZ0cTbAcTcEcTdccTeUcTfAcTfscTQsdTR0dTSsdTUEdTVMdTWQdTXgdTZQdTaUdTbAdTbsdTcwdTdodTe4dTf4dTQseTS4eTUEeTVAeTV4eTW8eTYQeTZkeTaYeTckeTdoeTfEeTf8eTRkfTS0fTT4fTVEfTVsfTWgfTXgfTYsfTZsfTbQfTb4fTc0fTdwfTf0fTRAgTSIgTS0gTUIgTU8gTWIgTYQgTZggTbogTcUgTdUgTfYgTQQhTRIhTSAhTTAhTVYhTWUhTXMhTYMhTZEhTaIhTbchTcghTdshTe0hTfwhTRkiTS4iTTwiTUciTVgiTWMiTXEiTX8iTbEiTcciTdwiTesiTfoiTQQjTREjTSQjTTgjTUYjTVEjTWgjTXEjTYAjTZIjTagjTbMjTcAjTdMjTecjTfcjTQgkTRgkTSgkTUYkTVckTWYkTXQkTYckTZgkTaUkTckkTdokTeUkTfAkTfskTRAlTSUlTTklTUYlTVYlTWElTXQlTYclTZ8lTbMlTcIlTdElTfUlTQsmTRsmTS4mTTsmTUYmTVEmTWEmTXAmTYgmTZYmTbEmTbsmTckmTdQmTeImTfAmTf8mTScnTT0nTUwnTV0nTWsnTX0nTZ0nTa4nTdknTegnTRooTTcoTUgoTVkoTW4oTXgoTYMoTZMoTZ8oTasoTb0oTeUoTfcoTQspTRspTS8pTUIpTVMpTWkpTXcpTYIpTY0pTZ0pTa8pTb0pTdMpTeUpTfYpTQoqTSYqTTcqTUIqTU0qTV4qTWwqTYAqTZAqTZ0qTcAqTdMqTeIqTfAqTQErTRYrTSsrTTgrTVsrTWwrTYMrTZErTasrTb8rTdArTeMrTe0rTforTQosTR0sTS0sTUYsTVAsTV8sTW4sTY8sTaIsTbQsTb8sTdQsTeEsTfQsTRYtTSotTUwtTVctTWctTYgtTZYtTaQtTbItTcItTegtTfctTQUuTRUuTSMuTTQuTUkuTVouTW0uTX8uTY4uTasuTcAuTc4uTdkuTeouTfUuTQMvTREvTUMvTVkvTW4vTX0vTYwvTZYvTaMvTbYvTcovTdgvTeMvTfovTQMwTRIwTSQwTTowTUUwTVIwTWUwTXkwTYkwTZowTaowTbowTdgwTekwTfgwTQYxTRkxTSoxTTcxTVsxTWwxTXcxTYIxTY0xTaIxTbcxTcsxTdgxTegxTfMxTQYyTRkyTTEyTUUyTVQyTWMyTYcyTZ0yTa0yTcAyTc0yTdgyTeMyTfMyTQIzTRozTSgzTUMzTU0zTVszTWYzTXQzTYIzTZEzTbkzTc8zTd4zTe8zTf0zTQ80TS80TUA0TWs0TXo0Taw0Tck0Tdo0Tes0TQA1TQo1TRU1TSU1TTE1TT01TU81TXc1TYk1TZ01Ta01TcE1TdQ1TeU1Tfs1TQk2TRQ2TR82TS82TUE2TU82TWU2TXc2TYg2TZw2Tbg2Tck2TdQ2Td82TfA2Tf42TRI3TSI3TS83TVI3TWU3TXQ3TYI3TZM3Tag3Tb03Tco3Te03Tf43TRU4TSM4TT04TVE4TWI4TXU4TX84TYw4TZw4Ta84Tb84Tdg4TeI4TfE4TQA5TSE5TTQ5TUY5TVE5TWY5TXM5TYY5Tag5Tbw5Td45Tek5Tfk5TRo6TSg6TTY6TUQ6TVQ6TXo6TYk6TZc6Tac6TbU6TcY6Tds6Tew6Tf86TRE7TSA7TT07TVI7TWA7TWs7TXw7TYc7TZU7TaM7TdU7Tes7TQA8TQ88TR48TSg8TTU8TUg8TVw8TWo8TXU8TYw8TZU8TaQ8TbY8Tcw8Tdc8TeQ8Tfc8TQs9TRs9TSw9TTw9TUw9TWo9TXs9TYo9TZg9Tas9Tbw9Tck9Te09Tf49TQk+TRQ+TR8+TTQ+TUk+TV0+TWo+TXo+TYU+TZg+Tas+TcM+Tdc+TeY+TfU+TRk/TS8/TUE/TUw/TVc/TWI/TXI/TYE/TZk/Tac/TcI/Tcw/Tdo/TeU/TfM/TQFATQ5ATTZATUxATVtATWxATXpATYxATaxATb1ATehATfxATShBTTdBTVRBTWVBTXZBTYtBTZVBTaBBTbFBTb9BTctBTd1BTQVCTRdCTStCTTtCTU9CTWJCTXNCTYlCTZdCTaJCTa1CTb1CTc9CTd1CTfNCTQVDTRZDTSpDTUZDTVdDTWRDTXBDTYFDTY9DTaNDTbNDTcJDTeVDTfhDTQdETRVETSZETTtETVBETV1ETYBETZFETahETbZETdBETeRETfVETQhFTRJFTR9FTS9FTUJFTVJFTWtFTXVFTYRFTZNFTbRFTchFTdNFTehFTfVFTQhGTSdGTTtGTV1GTWhGTXhGTZlGTbtGTclGTdlGTf9GTQ5HTRxHTUBHTVFHTWZHTXdHTYpHTZ1HTa5HTb9HTdBHTeVHTfNHTf5HTRJITR1IZShNK0hNOUhNQ0hNZ0hNfUhNkkhNoUhNsEhNukhNx0hN2khN7khN/EhNDElNMUlNOklNS0lNa0lNdklNg0lNlklNqklNuklNy0lN20lN60lNDEpNHUpNLEpNOkpNTUpNXkpNa0pNj0pNoEpNq0pNtkpNxkpN40pN+EpNCUtNFktNJktNNUtNQ0tNVktNaUtNeEtNjktNnUtNrEtN0EtN5ktN+EtNA0xNDkxNGUxNKUxNOExNUExNXkxNeUxNg0xNkUxNnExNqkxNuExNxUxN7UxNA01NEk1NI01NMU1NQ01NY01NdE1Nn01Ns01N301N7k1NC05NHE5NLU5NQk5NTE5NV05NaE5Ndk5Ngk5NlE5NvE5Nzk5N4k5N8k5NBk9NGU9NKk9NQE9NTk9NWU9NZE9NdE9Nhk9NlE9Nqk9NvE9NzU9N4U9N/U9NDlBNG1BNJ1BNOFBNRlBNWlBNalBNeVBNnFBNr1BNvlBNzFBN3VBN8lBNB1FNFFFNN1FNSFFNX1FNbVFNh1FNm1FNrFFNv1FNyVFN1lFN5lFN+VFNCVJNIlJNLFJNO1JNSlJNa1JNf1JNilJNn1JNrFJNv1JN3lJN8lJNFFNNH1NNL1NNUFNNclNNgFNNkFNNtlNNxVNN01NN91NNCFRNHVRNLlRNQVRNVFRNZVRNdlRNh1RNnFRNqlRNtVRNyVRN1FRN4lRN8FRN+lRNHlVNNFVNSVVNWFVNZ1VNcVVNflVNkVVNpVVNs1VNw1VN6FVN8VVNAlZNIlZNLVZNOlZNTVZNYVZNcVZNglZNklZNolZNw1ZN1FZN41ZN8VZNBFdNFVdNIldNRldNV1dNYldNbVdNfVdNmldNr1dNwFdNzVdN3VdN7FdN+ldNDVhNIFhNL1hNRVhNVFhNY1hNh1hNnVhNr1hNulhNxVhN0FhN4FhN71hNB1lNFVlNMFlNOllNSFlNU1lNYVlNb1lNfFlNpFlNullNyVlN2llN6FlN+llNGlpNK1pNVlpNalpNllpNpVpNwlpN01pN5FpN+VpNA1tNDltNH1tNLVtNOVtNS1tNc1tNhVtNmVtNqVtNvVtN0FtN4VtN91tNBVxNEFxNG1xNK1xNPVxNS1xNYVxNc1xNhFxNmFxNtFxNxVxN0lxN3lxN71xN/VxNEV1NIV1NMF1NU11NZl1NdV1Ng11NlF1NqV1Nvl1Ny11N7l1N/11NFl5NJF5NPl5NUl5NY15Ndl5NgF5NjV5NnV5NsF5NwF5N2V5N415N8l5NAV9NIl9NNl9NQV9NVl9NY19Ndl9NlV9NqV9Ny19N1l9N5l9NB2BNKWBNN2BNR2BNbWBNfGBNimBNrmBNv2BN1GBN5WBN+GBNC2FNHGFNLWFNPmFNU2FNYWFNbGFNgGFNi2FNmWFNp2FNsWFN1WFN62FNAGJND2JNHmJNKGJNNWJNSGJNXGJNamJNemJNn2JNqGJNuWJN2WJN5GJN8WJNBGNNGGNNKGNNOWNNSWNNWWNNemNNi2NNmmNNqGNNu2NNzGNN2WNN/WNNDmRNGWRNJGRNNGRNUWRNZmRNd2RNhGRNlGRNo2RNsWRNxGRN12RN5mRN/GRNC2VNGmVNPmVNVGVNZmVNcWVNfGVNh2VNl2VNpmVNvmVNzGVN52VN8WVN/2VNCmZNGGZNJmZNM2ZNW2ZNcWZNgGZNkWZNn2ZNsWZN0WZN4mZNDWdNIWdNTWdNXGdNeWdNimdNm2dNsGdNumdNxWdN1mdN5GdN8GdNAmhNKmhNPGhNUGhNYGhNdGhNh2hNmGhNrmhNvGhNx2hN0mhN4mhN9GhNAmlNGGlNKmlNO2lNT2lNa2lNfGlNiWlNlWlNpmlNtGlNyGlN2GlN52lNCmpNHWpNLGpNOmpNS2pNYGpNdWpNgmpNpWpNtmpNzWpN22pN9WpNCWtNGmtNLWtNN2tNRGtNVGtNZ2tNd2tNkGtNmmtNqWtNuGtN2WtN7WtN+GtNDWxNGmxNLWxNTGxNYGxNgmxNjWxNnWxNvmxN4GxN7mxN/mxNJG1NM21NQW1NZW1Ndm1Ni21NnG1Nr21Nwm1N021N5G1N9W1NCm5NGG5NI25NN25NQm5NUG5NXm5NaG5NjG5Nom5Nt25Nxm5N1W5N325N7G5N/25NE29NIW9NMW9NVm9NX29NcG9NkG9Nm29NqG9Nu29Nz29N329N8G9NAHBNEHBNMXBNQnBNUXBNX3BNcnBNg3BNkHBNtHBNxXBN0HBN23BN63BNCHFNHXFNLnFNO3FNS3FNWnFNaHFNe3FNjnFNnXFNs3FNwnFN0XFN9XFNC3JNHXJNKHJNM3JNPnJNTnJNXXJNdXJNg3JNnnJNqHJNtnJNwXJNz3JN3XJN6nJNEnNNKHNNN3NNSHNNVnNNaHNNiHNNmXNNxHNN2HNNBHRNE3RNMHRNQXRNUnRNZ3RNcXRNfHRNjXRNm3RNp3RNuXRN4XRN83RNB3VNF3VNK3VNPnVNT3VNZXVNc3VNfnVNiXVNmXVNq3VNuXVNz3VN4XVN8nVNBnZNInZNM3ZNQHZNTHZNXXZNa3ZNf3ZNj3ZNnnZNwXZN1HZN43ZN8XZNAndNF3dNLHdNOXdNXHdNbXdNhHdNkndNrHdNwHdN0XdN5HdN7ndN+3dNC3hNHnhNLnhNR3hNUXhNYHhNb3hNkHhNpHhNr3hNxHhN0XhN5HhNA3lNF3lNOXlNRHlNVHlNdXlNl3lNpXlNtXlN23lN6nlN+HlNHHpNLXpNQnpNU3pNZnpNeXpNinpNm3pNrHpNwXpNz3pN2npN7npN+XpNB3tNFXtNH3tNQ3tNWXtNbntNfXtNjHtNlntNo3tNtntNyntN2HtN6HtNDXxNFnxNJ3xNR3xNUnxNX3xNcnxNhnxNlnxNp3xNt3xNx3xN6HxN+XxNCH1NFn1NKX1NOn1NR31Na31NfH1Nh31Nkn1Non1Nv31N1H1N5X1N8n1NAn5NEX5NH35NMn5NRX5NVH5Nan5NeX5NiH5NrH5Nwn5N1H5N335N7X5N+H5NCH9NF39NL39NPX9NWH9NYn9NcH9Ne39NiX9Nl39NpH9NzH9N4n9N8X9NAoBNFIBNJ4BNSYBNWoBNhYBNmYBNxYBN1IBN8YBNAoFNE4FNKIFNMoFNPYFNToFNXIFNaIFNeoFNooFNtIFNyIFN2IFN7IFN/4FNEIJNJoJNNIJNP4JNSoJNWoJNbIJNeoJNkIJNoYJNsoJNxoJN4oJN84JN/oJNCYNNGoNNKINNPINNTINNWYNNeYNNjINNm4NNqYNNuoNNz4NN5INN8YNNFIRNJYRNPIRNSoRNZIRNeIRNiYRNnIRNpoRNs4RN3IRN7IRNEoVNIYVNMIVNUYVNZoVNdIVNiYVNloVNqYVNyIVN3IVN/oVNCYZNGYZNOoZNSIZNVoZNZIZNdIZNmoZNqYZNt4ZN24ZN7IZNAYdNEodNJYdNN4dNRodNWodNbYdNh4dNmYdNpIdNuIdNw4dN0YdN5YdNCYhNH4hNNIhNQ4hNUohNXIhNaYhNfIhNkIhNnohNrIhNwIhNyYhN2IhN6ohNAIlNC4lNGIlNK4lNP4lNT4lNYIlNbolNe4lNmYlNqolNuYlNx4lN2olN64lN+IlNHopNNIpNP4pNSopNWopNd4pNjIpNnopNqopNtYpNw4pN04pN7IpN/opNDYtNKItNN4tNRotNaotNgItNkotNnYtNq4tNtotNxotN1YtN7YtN+4tNFoxNIIxNLoxNOYxNR4xNVYxNYoxNioxNoIxNr4xNwIxN0oxN5YxNB41NGI1NQ41NV41Ng41Nko1Nr41NwI1N0Y1N5o1N8I1N+41NDI5NGo5NJo5NOI5NYI5Nco5Nho5Nlo5Nqo5NvY5Nzo5N5I5N8o5N/Y5NCI9NGI9NKo9NOI9NTo9NX49NcI9NhI9NoI9NsY9NvI9Nx49N2I9N5o9N+o9NCpBNF5BNN5BNSpBNWZBNZ5BNeJBNjZBNopBNr5BN0pBN45BN+pBNCJFNIpFNNpFlKE1HkU1akU1kkU1xkU2akU2qkU3QkU3fkU3ukU0Pkk0kkk0ykk1Hkk1Ukk1nkk2Gkk2akk28kk3Hkk3Xkk34kk0Gk00Uk00ik00yk01Yk01nk011k02Zk02qk02/k03Qk03jk031k00ElE0YlE0rlE1FlE1XlE1ilE12lE2BlE2PlE2jlE3HlE3dlE3ylE0BlU0QlU0alU0nlU06lU1OlU1clU1qlU1+lU2HlU2WlU2olU2+lU3JlU3WlU3plU39lU0Nlk0elk0slk05lk1Xlk1olk13lk2Flk2Ylk2plk22lk3clk3ylk39lk0Il00Yl001l01Kl01cl01ol01zl02Bl02Rl02ql028l03Ll03ml031l00EmE0omE0+mE1QmE1bmE1pmE10mE2EmE2TmE2rmE25mE3UmE3emE3smE33mE0FmU0TmU0gmU1ImU1emU1tmU1+mU2QmU2jmU3FmU3WmU0Bmk0Vmk1Bmk1Qmk1tmk1+mk2Pmk2kmk2umk25mk3Kmk3Ymk3kmk32mk0em00wm01Em01Um01om017m02Mm02im02wm027m03Gm03Wm03om032m00MnE0dnE0unE1CnE1enE1vnE16nE2FnE2WnE2knE24nE3InE3VnE31nE0InU0XnU0lnU02nU1LnU1gnU1tnU2QnU2hnU24nU3GnU3gnU30nU0Fnk0Ynk0ink0vnk1Ynk1onk2Onk2dnk2snk3Nnk3ink3wnk0Fn00Sn00ln01En01Yn016n02Fn02Vn022n03En03Sn03gn03wn00WoE0loE0zoE1XoE1ooE19oE2OoE2hoE2zoE3CoE3WoE3poE0DoU0VoU0goU00oU0/oU1NoU1hoU2FoU2boU2woU2/oU3OoU3YoU3loU34oU0Mok0aok0ook08ok1Fok1Uok1mok18ok2Hok2Uok2nok27ok3Lok3cok3qok33ok0Vo00mo001o01Do01Wo01no010o02ao02wo027o03Go03Wo03zo00IpE0apE0mpE0xpE0/pE1PpE1opE16pE2JpE2kpE2zpE3CpE3mpE38pE0OpU0ZpU0npU0ypU1CpU1RpU1ppU13pU2SpU2cpU2qpU21pU3DpU3RpU3epU0Gpk0cpk0rpk08pk1Opk1hpk2Dpk2Upk2/pk3Tpk3/pk0Op00rp008p01Np01ip01sp013p02Ip02Wp02ip020p03cp03up00CqE0SqE0mqE05qE1KqE1gqE1uqE15qE2EqE2UqE2mqE20qE3KqE3bqE3sqE0AqU0cqU0tqU04qU1DqU1UqU1iqU12qU2GqU2TqU2zqU3GqU3VqU3jqU30qU0Jqk0eqk0rqk1Oqk1fqk12qk2Eqk2eqk2yqk3Dqk3Wqk3gqk3tqk0Wq00mq01Mq01bq01qq02Lq02gq02uq03Dq03Qq03jq00CrE0WrE04rE1DrE1TrE10rE2CrE2QrE2erE2urE3UrE3jrE3xrE0VrU0mrU07rU1MrU1frU1xrU2ArU2UrU2nrU3BrU3TrU3erU3yrU39rU0Lrk0frk1Drk1Zrk1urk19rk2Mrk2Wrk2jrk22rk3Krk3Yrk3mrk36rk0Dr00Sr00kr006r01Fr01Sr01lr015r02Jr02ar02or021r03Tr03kr03zr00BsE0UsE0lsE0ysE1YsE1usE15sE2EsE2UsE2xsE3GsE3YsE3ksE3vsE39sE0NsU0msU04sU1HsU1isU1xsU2AsU2ksU26sU3MsU3XsU3lsU3wsU0Ask0Psk0nsk01sk1Qsk1ask1osk1zsk2Bsk2Psk2csk3Esk3ask3psk36sk0Ms00fs01Bs01Ss019s02Rs029s03Ms03ps036s00LtE0gtE0qtE01tE1GtE1UtE1gtE1ytE2atE2stE3AtE3QtE3ktE33tE0ItU0etU0stU03tU1CtU1StU1ktU1ytU2ItU2ZtU2qtU2+tU3atU3rtU32tU0Btk0Stk0gtk00tk1Etk1Rtk1xtk2Etk2Ttk2htk2ytk3Htk3ctk3ptk0Mt00dt000t01Ct01ct01wt02Bt02Ut02et02rt03Ut03kt00KuE0ZuE0ouE1JuE1euE1suE2BuE2OuE2huE3AuE3UuE32uE0BuU0RuU0yuU1AuU1OuU1cuU1suU2SuU2huU2vuU3TuU3kuU35uU0Kuk0duk0vuk0+uk1Suk1luk1/uk2Ruk2cuk2wuk27uk3Juk3duk0Bu00Xu00su007u01Ku01Uu01hu010u02Iu02Wu02ku024u03Bu03Qu03iu034u00DvE0QvE0jvE03vE1HvE1YvE1mvE1zvE2RvE2ivE2xvE2/vE3SvE3jvE3wvE0WvU0svU03vU1CvU1SvU1vvU2EvU2WvU2ivU2tvU27vU3LvU3kvU32vU0Fvk0gvk0vvk1Bvk1Mvk1Wvk1vvk16vk2Ivk2kvk20vk3Tvk3hvk38vk0Jv00Xv00lv003v01Gv01Sv01fv011v02Lv02av02rv02+v03Tv03yv00DwE0uwE1CwE1owE14wE2JwE2pwE28wE3FwE3QwE3iwE3vwE0CwU0VwU0lwU08wU1kwU12wU2KwU2awU2wwU3KwU3YwU3uwU38wU0kwk02wk1Ewk1awk1rwk2Nwk2pwk26wk3Mwk3dwk3rwk0Ew00Xw00mw01Lw01gw01vw019w02Kw02Xw02sw025w03Zw03qw00BxE0QxE0mxE08xE1NxE1gxE1qxE13xE2IxE2bxE2qxE3DxE3NxE3cxE3rxE0MxU0dxU03xU1cxU1vxU2CxU2TxU2nxU23xU3FxU3QxU3gxU3uxU37xU0Lxk0Zxk0nxk03xk1dxk1sxk16xk2Oxk2fxk23xk3Mxk3gxk0Ax00Nx003x01Ax01Ox01rx018x02Mx02hx02ux03Bx03Vx03hx03yx00SyE0iyE1EyE1ayE1oyE17yE2LyE2YyE2pyE29yE3byE3syE39yE0LyU0eyU0vyU08yU1iyU14yU2DyU2VyU2vyU3HyU3jyU3zyU0Eyk0Uyk0fyk0tyk1Byk1Lyk1lyk11yk2Iyk2Xyk2pyk20yk2+yk3Xyk3iyk3wyk0My00cy007y01Jy01ky01xy01/y02Ny02fy02uy026y03Hy03dy03zy00CzE0TzE0mzE07zE1azE1rzE2WzE2qzE3QzE3gzE3xzE0RzU0kzU0tzU04zU1KzU1XzU1qzU19zU2NzU2kzU3MzU3ezU3yzU0Czk0Yzk0yzk1Azk1Wzk1kzk2Mzk2ezk2szk3Czk3Tzk31zk0Rz00iz000z01Fz01Tz01sz01/z02Oz02zz03Iz03Xz03lz03yz03/z00U0E0h0E1B0E1S0E1p0E140E2O0E2k0E210E3I0E3S0E3f0E3w0E0D0U0S0U0r0U010U1E0U1T0U100U2F0U2f0U3E0U3X0U3q0U370U0P0k0f0k0t0k040k1I0k1W0k1j0k1z0k2B0k2P0k2f0k3F0k3U0k3i0k320k0H000f0000001I001o0011002f002o0022003T003k0030000J1E0W1E0p1E091E1J1E1a1E161E2K1E2s1E3C1E3Q1E3j1E3z1E0A1U0R1U0l1U1D1U1U1U1l1U1z1U2G1U2X1U2k1U3K1U3g1U3r1U391U0X1k0v1k1L1k1b1k1s1k181k2H1k2V1k2p1k2z1k3N1k3d1k3w1k3/1k0R100c100m100/101K101Y1010102E102j102x103M103Z103n1031100H2E0W2E0i2E0v2E1F2E1b2E1q2E172E2O2E2j2E3C2E3T2E3+2E0S2U042U1I2U1Z2U152U2M2U2V2U2g2U2y2U2/2U3S2U3l2U312U0M2k002k1G2k1a2k1q2k2A2k2a2k2o2k2+2k3M2k302k0G200U200q2007201d2015202K202c202t202722UoTdTbTefbTfbbTRvcTTDcTT/cTU3cTVrcTWfcTXzcTYncTancTbrcTdHcTeDcTfbcTQzdTR3dTTDdTTrdTUfdTVjdTWvdTXrdTZPdTZ3dTazdTbvdTdzdTe3dTQfeTSzeTT/eTVLeTWPeTXfeTYfeTZXeTaDeTbDeTb7eTcveTdveTeneTffeTQffTS3fTTzfTUrfTV7fTW/fTYffTZzfTbDfTdDfTd3fTQfgTRDgTR7gTTvgTUzgTVzgTXHgTX7gTZHgTaXgTbHgTcLgTeLgTfLgTRThTSrhTTjhTUvhTVvhTWjhTXnhTY3hTavhTbzhTc3hTdvhTe7hTf/hTQziTTLiTUjiTVPiTWXiTX/iTZfiTbPiTcPiTdTiTeTiTe/iTf3iTRHjTRvjTTXjTUXjTVjjTWfjTXnjTYTjTY7jTafjTbLjTcDjTdzjTezjTQvkTRnkTTTkTUHkTU/kTV3kTW/kTX7kTYrkTZfkTa3kTcPkTdLkTePkTfbkTQvlTSrlTTvlTWblTXrlTaDlTbDlTcHlTeHlTfTlTf3lTQjmTRrmTSfmTTrmTU3mTV3mTXTmTZzmTa7mTcLmTdLmTejmTQLnTRDnTSbnTTTnTVznTW7nTXznTZLnTaPnTcXnTeHnTfLnTQToTRXoTSPoTTzoTU/oTV7oTYPoTZjoTafoTbXoTcLoTc/oTeToTfHoTRHpTSLpTTnpTUjpTV7pTXTpTYXpTZjpTaLpTa/pTcDpTdPpTeLpTfvpTQXqTRTqTSPqTUTqTVXqTW/qTZTqTafqTbrqTcvqTd/qTe/qTf3qTQjrTRjrTSbrTTPrTUPrTVHrTV/rTW/rTZXrTaTrTbLrTcbrTdfrTe/rTQTsTRjsTTjsTUXsTW/sTXjsTYbsTaPsTbTsTcTsTdnsTebsTfnsTQ3tTRntTSrtTUrtTVrtTXztTZLtTaDtTbPtTcPtTdDtTeHtTfXtTRPuTSTuTTXuTUPuTVbuTWfuTXTuTZruTbDuTbvuTc3uTefuTf/uTRvvTSvvTTzvTUzvTVfvTWXvTXnvTYPvTZ3vTa3vTcDvTc/vTeHvTezvTfbvTQ/wTRrwTSjwTUTwTVTwTXPwTYHwTZzwTanwTbfwTcXwTdfwTebwTfLwTf/wTRXxTSvxTTrxTUvxTV7xTXPxTZLxTaPxTc7xTeLxTQjyTRjyTSnyTUnyTVzyTWXyTXDyTYLyTY/yTaLyTbXyTcXyTdzyTQTzTRbzTSrzTTrzTVDzTWrzTXjzTY7zTZzzTcTzTdbzTeTzTfrzTQv0TS30TUn0TVr0TWz0TX30TYv0TaT0Tbf0Tcb0Tev0TQD1TQ/1TR31TSr1TTf1TUz1TVn1TXn1TYr1TaH1TbD1Tcb1Tdz1Te31TQD2TQr2TRf2TSj2TTv2TUr2TWP2TW32TXz2TYv2Taz2Tb32Tdf2Tfz2TQ/3TSL3TTP3TUf3TVf3TWX3TXD3TYD3TY73TZv3Tav3Tbn3Tcf3Tdf3Tf33TQz4TRr4TS74TT/4TVf4TWz4TYD4TaD4Ta34Tdf4TeD4Te74TQv5TRz5TSz5TUH5TU75TWH5TXX5TYH5TZL5TbL5TcL5TeT5Tfr5TQj6TRv6TSv6TTj6TUn6TV36TXv6TYz6TZ36Tav6Tb76Tc/6Tdz6TQL7TRj7TSP7TTX7TU/7TWf7TYP7TZP7TaT7TbT7Tb/7Tc37TeH7Tev7TQX8TRX8TSj8ZVgDAAAAMUhBXXJPIQAAKEtMTUoCTYIDTWQETcQFTeYFTRQHTWgHTQAJTSsJTXEJTTgKTd8LTfcLTQwMTWwMTd4MTdwOTRQQTfYQTVYSTXgSTaYTTfoTTZIVTb0VTQMWTcoWTXEYTYkYTZ4YTf4YTXAZTW4bTaYcTYgdTegeTQofTTggTYwgTSQiTU8iTZUiTVwjTQMlTRslTTAlTZAlTQImTQAoTTgpTRoqTXorTZwrTcosTR4tTbYuTeEuTScvTe4vTZUxTa0xTcIxTSIyTZQyTZI0Tco1Taw2TQw4TS44TVw5TbA5TUg7TXM7Tbk7TYA8TSc+TT8+TVQ+TbQ+TSY/TTc/TRxBTVhCTTpDTZ9ETcFETb9FTd5FTS9GTdtHTQlITUtITdZKTe5KTYNLTd1LTe5LTdNNTQ9PTfFPTVZRTXhRTXZSTZVSTeZSTZJUTcBUTQJVTY1XTaVXTTpYTZRYTaVYTYpaTcZbTahcTQ1eTS9eTS1fTUxfTZ1fTUlhTXdhTblhTURkTVxkTfFkTUtlTVxlTUFnTX1oTV9pTcRqTeZqTeRrTQNsTVRsTQBuTS5uTXBuTftwTRNxTahxTQJyTRNyTfhzTTR1TRZ2TXt3TZ13TZt4Tbp4TQt5Tbd6TeV6TSd7TbJ9Tcp9TV9+Tbl+Tcp+TbmATfWBTdaCTTOETVWETVyFTX+FTdCFTXiHTa+HTdyHTe2HTbSITWqKTYKKTR2LTXeLTYiLTXeNTbOOTZSPTfGQTRORTRqSTT2STY6STTaUTW2UTZqUTauUTXKVTSiXTUCXTduXTTWYTUaYTTWaTXGbTVKcTa+dTdGdTdieTfueTUyfTfSgTSuhTVihTWmhTTCiTeajTf6jTZmkTfOkTQSlTfOmTS+oTRCpTW2qTY+qTZarTbmrTQqsTbKtTemtTRauTSeuTe6uTaSwTbywTVexTbGxTcKxTbGzTe20Tc61TSu3TU23TVS4TXe4Tci4TXC6Tae6TdS6TeW6Tay7TWK9TXq9TRW+TV6+TWW+TZO+TZq+TcDBTRXCTZ3CTcLCTfjDTRrETS3FTULFTZvFTenGTfDGTffGTSvHTXPHTZjHTf7HTQXITbTITYvJTaDJTdfJTTjKTVPKTX3KTcbKTc3KTfvKTQLLTSjOTX3OTQXPTSrPTWDQTYLQTZXRTarRTQPSTVHTTVjTTV/TTZPTTdvTTQDUTWbUTW3UTRzVTfPVTQjWTT/WTaDWTbvWTeXWTS7XTTXXTWPXTWrXTZDaTeXaTW3bTZLbTcjcTercTf3dTRLeTWveTbnfTcDfTcffTfvfTUPgTWjgTc7gTdXgTYThTVviTXDiTafiTQjjTSPjTU3jTZbjTZ3jTcvjTdLjTfjmTU3nTdXnTfrnTTDpTVLpTWXqTXrqTdPqTSHsTSjsTS/sTWPsTavsTdDsTTbtTT3tTeztTcPuTdjuTQ/vTXDvTYvvTbXvTf7vTQXwTTPwTTrwTWDzTbXzTT30TWL0TZj1Tbr1Tc32TeL2TTv3TYn4TZD4TZf4Tcv4TRP5TTj5TZ75TaX5TVT6TSv7TUD7TXf7Tdj7TfP7TR38ZVgDAAAAMUhHXXJQIQAAKEsOSx1LZ0t6S51LvE0VAU0uAU1LAU1zAU2JAU2YAU2pAU23AU3pAU36AU2UAk2lAk3PAk33Ak1XA017A02OA02fA021A03pA00JBE0fBE1WBE2ZBE2qBE3MBE3pBE0uBU08BU1NBU3dBU3bBk3uBk0LB01AB02YB03UB03wB00OCE00CE1DCE1vCE2ACE33CE0MCU1PCU2lCU0WCk0vCk1wCk2GCk3FCk3mCk0kC001C01EC02nC024C03uC00DDE1lDE19DE2gDE2vDE35DE0MDU0vDU1ODU2nDU3ADU3dDU0FDk0bDk0qDk07Dk1JDk17Dk2MDk0mD003D01hD02JD03pD00NEE0gEE0xEE1HEE17EE2bEE2xEE3oEE0rEU08EU1eEU17EU3AEU3OEU3fEU1vEk1tE02AE02dE03SE00qFE1mFE2CFE2gFE3GFE3VFE0BFU0SFU2JFU2eFU3hFU03Fk2oFk3BFk0CF00YF01XF014F022F03HF03WF005GE1KGE2AGE2VGE33GE0PGU0yGU1BGU2LGU2eGU3BGU3gGU05Gk1SGk1vGk2XGk2tGk28Gk3NGk3bGk0NG00eG024G03JG03zG00bHE17HE2fHE2yHE3DHE3ZHE0NHU0tHU1DHU16HU29HU3OHU3wHU0NHk1SHk1gHk1xHk0BH03/H00SIE0vIE1kIE28IE34IE0UIU0yIU1YIU1nIU2TIU2kIU0bIk0wIk1zIk3JIk06I01TI02UI02qI03pI00KJE1IJE1ZJE1oJE3LJE3cJE0SJU0nJU2JJU2hJU3EJU3TJU0dJk0wJk1TJk1yJk3LJk3kJk0BJ00pJ00/J01OJ01fJ01tJ02fJ02wJ01KKE1bKE2FKE2tKE0NKU0xKU1EKU1VKU1rKU2fKU2/KU3VKU0MKk1PKk1gKk2CKk2fKk3kKk3yKk0DK02TK02RLE2kLE3BLE32LE1OLU2KLU2mLU3ELU3qLU35LU0lLk02Lk2tLk3CLk0FL01bL03ML03lL00mME08ME17ME2cME3aME3rME36ME1dMU1uMU2kMU25MU0bMk0zMk1WMk1lMk2vMk3CMk3lMk0EM01dM012M02TM027M03RM03gM03xM03/M00xNE1CNE3cNE3tNE0XNU0/NU2fNU3DNU3WNU3nNU39NU0xNk1RNk1nNk2eNk3hNk3yNk0UN00xN012N02EN02VN00lOE0jOU02OU1TOU2IOU3gOU0cOk04Ok1WOk18Ok2LOk23Ok3IOk0/O01UO02XO03tO01ePE13PE24PE3OPE0NPU0uPU1sPU19PU2MPU3vPU0APk02Pk1LPk2tPk3FPk3oPk33Pk1kP02DP03cP031P00QQE04QE1OQE1dQE1uQE18QE2uQE2/QE3+QE0qQU1nQU14QU2iQU2zQU3NQU0tQk1RQk1kQk11Qk2LQk2/Qk3fQk31Qk0sQ01yQ02DQ02lQ03EQ00JRE0XRE0oRE24RE22RU3VRU0KRk1fRk2bRk29Rk3bRk0BR00QR01CR01TR02fR03SR03nR00ASE0tSE1/SE3wSE0OSU1tSU2sSU3NSU0OSk0fSk0uSk2RSk2iSk3ISk3lSk36Sk0LS003S01rS016S02fS02uS00bTE06TE2TTE2sTE3HTE3vTE0FTU0UTU0lTU0zTU1lTU12TU21TU3hTU0eTk0vTk1ZTk1qTk2ETk3kTk0IT00bT00sT01CT012T02WT02sT03jT00pUE06UE1cUE17UE3AUE3OUE3fUE1vUU1tUk2MUk3BUk0WU01SU010U02SU024U03HU035U00KVE1WVE2JVE2eVE23VE3kVE02VU2nVU3FVU0kVk1jVk2EVk3FVk3WVk3lVk1IV01ZV01/V02cV02xV03CV03uV00iWE0xWE1WWE1lWE3SWE3xWE1KWU1jWU1+WU2mWU28WU3LWU3cWU3qWU0cWk0tWk1sWk2YWk3VWk3mWk0QW00hW007W02bW02/W03SW03jW035W00tXE1NXE1jXE2aXE3gXE3xXE0TXU0yXU13XU2FXU2WXU0mXk0kX01DX014X03NX00JYE0rYE1JYE1vYE1+YE2wYE3BYE0NYU1AYU1VYU1uYU2bYU3tYU1eYk18Yk3bYk0aY007Y018Y02NY02cY03/Y00QZE02ZE1TZE1oZE15ZE2lZE3ZZE3oZE0NZU0cZU2JZU2oZU0BZk0aZk01Zk1dZk1zZk2CZk2TZk2hZk3TZk3kZk0jZ01PZ02MZ02dZ03HZ03YZ03yZ01SaE12aE2JaE2aaE2waE3kaE0EaU0aaU1RaU2XaU2oaU3KaU3paU0uak08ak1Nak3dak3ba036a00vbE2EbE3AbE3ibE0AbU0mbU01bU1nbU14bU3EbU33bU0Mbk0lbk1Sbk2kbk0Vb00zb02Sb03Rb03yb00zcE1EcE1TcE22cE3HcE3tcE0KcU0fcU0wcU1ccU2QcU2fcU3EcU3TcU1Ack1fck24ck3Rck3sck0Uc00qc005c01Kc01Yc02Kc02bc03ac00GdE1DdE1UdE1+dE2PdE2pdE0JdU0tdU1AdU1RdU1ndU2bdU27dU3RdU0Idk1Odk1fdk2Bdk2gdk3ldk3zdk0Ed02Ud02SeE2xeE3meE07eU13eU2ZeU23eU3deU3seU0eek0vek17ek2uek3Dek3cek0Je01be03Me03qe01JfE2IfE2pfE3qfE37fE0KfU1tfU1+fU2kfU3BfU3WfU3nfU0Tfk1Hfk1Wfk17fk2Kfk3hfk36fk0Zf01yf02Lf02mf03Of03kf03zf00EgE1LgE1cgE2bgE3HgE0EgU0VgU0/gU1QgU1qgU3KgU3ugU0Bgk0Sgk0ogk1cgk18gk2Sgk3Igk0Lg00cg00+g01bg02dg02rg028g01MhE1ThU1ohU12hU2rhU0Ahk08hk1Yhk12hk2chk2rhk3dhk3uhk1ch01vh02Jh02mh03Th00hiE2SiE2giE3siE0CiU1BiU1iiU1wiU2biU2siU27iU0gik02ik1cik15ik2Oik23ik3Fik0Pi005i01Ii02fi024i03Xi00wjE1JjE1kjE2MjE2ijE2xjE3CjE0JjU0ajU1ZjU2FjU3CjU3TjU39jU0Ojk0ojk2Ijk2sjk2/jk3Qjk3mjk0aj006j01Qj02Gj03Jj03aj038j00ZkE1bkE1pkE16kE0KkU0Rkk0mkk00kk1pkk2+kk36kk0Wk000k01ak01pk02bk02sk00alE0tlE1HlE1klE2RlE3flE1QlU1elU2qlU3AlU3/lU0glk0ulk1Zlk1qlk15lk3elk30lk0al003l01Ml011l02Dl03Nl033l00GmE1dmE12mE2VmE3umE0HmU0imU1KmU1gmU1vmU2AmU3HmU3YmU0Xmk1Dmk2Amk2Rmk27mk3Mmk3mmk1Gm01qm019m02Om02km03Ym034m00OnE1EnE2HnE2YnE26nE3XnE0ZnU0nnU04nU3InU3Pnk3knk3ynk0nn018n024n03Un03yn00YoE0noE1ZoE1qoE3YoE3roE0FoU0ioU1PoU2doU0Ook0cok1ook1+ok29ok3eok3sok0Xo00oo003o02co02yo03Yo031o00KpE0zpE1BpE2LpE21pE3EpE0bpU00pU1TpU2spU3FpU3gpU0Ipk0epk0tpk0+pk2Fpk2Wpk3Vpk0Bp00+p01Pp015p02Kp02kp00EqE0oqE07qE1MqE1iqE2WqE22qE3MqE0CqU1FqU1WqU14qU2VqU3XqU3lqU32qU2Gqk2Nq02iq02wq03lq006rE12rE2SrE2wrE3WrE3lrE0XrU0orU2WrU2prU3DrU3grU0Nrk1brk3Mrk3ark0mr008r017r02cr02qr03Vr03mr031r01asE1wsE2WsE2zsE3IsE3xsE3/sE1JsU1zsU2CsU3ZsU3ysWUoTRGyTWqyTYOyTZ6yTcayTdyyTeuyTfyyTUOzTVSzTZOzTb+zTfyzTQ20TTe0TUi0TWK0TcK0Tea0Tfm0TQq1TSC1TVS1TXS1TYq1TcC1TQO2TRS2TTa2TVO2TZW2TaO2TbS2TUS3TUu4TWC4TW64TaO4Tfi4TTS5TVC5TW65TZS5TaO5TdW5Tea5TVS6TWe6TYG6TZ66Tcu6TRm7TYq7TZi7TeS7Tfq7TTm8TVq8TWi8TZO8TaS8TbO8TRi9TS69TVS9TXG9TYa9Ta+9Tb29TQe+TTG+TUO+TXy+TYq+Taa+Tf6+TRm/TSe/TTm/TUi/TXe/TY2/TZy/Ta2/TcC/TfS/TQXATUTATWrATdLATfHATQTBTSfBTYzBTbLBTdrBTfDBTSbCTUbCTVzCTY/CTc7CTd/CTRnDTSjDTXHDTX/DTQ7FTR/FTTnFTcfFTRvGTTnGTV/GTW7GTZDGTaHGTbnGTeLGTVDHTdfHTRTITUbITVzITavITd3ITe7ITf/ITWTJTXrJTZfJTbHJTcnJTSHKTS/KTZnKTavKTeTKTfLKTQ7LTWbLTYHLTY/LTaHLTbDLTd/LTfXLTQTMTRXMTSjMTVzMTW3MTazMTdLMTTrNTVnNTWzNTY/NTfTNTRrOTULOTVjOTY7OTa7OTcTOTffOTTbPTUfPTYHPTZDPTdnPTefPTXbRTYfRTaHRTS/STYPSTaHSTcfSTdbSTfjSTQnTTSHTTUrTTbjTTT/UTXzUTa7UTcTUTRPVTUXVTVbVTWfVTczVTeLVTf/VTRnWTTHWTYnWTZfWTQHXTRPXTUzXTVrXTXbXTc7XTenXTffXTQnYTRjYTUfYTV3YTWzYTX3YTZDYTcTYTdXYTRTZTTrZTaLZTcHZTdTZTffZTVzaTYLaTaraTcDaTfbaTRbbTSzbTV/bTZ7bTa/bTenbTfjbTUHcTU/cTd7dTe/dTQneTZfeTeveTQnfTS/fTT7fTWDfTXHfTYnfTbLfTSDgTafgTeTgTRbhTSzhTXvhTa3hTb7hTc/hTTTiTUriTWfiTYHiTZniTfHiTf/iTWnjTXvjTbTjTcLjTd7jTTbkTVHkTV/kTXHkTYDkTa/kTcXkTdTkTeXkTfjkTSzlTT3lTXzlTaLlTQrmTSnmTTzmTV/mTcTmTermTRLnTSjnTV7nTX7nTZTnTcfnTQboTRfoTVHoTWDoTanoTbfoTUbqTVfqTXHqTf/qTVPrTXHrTZfrTabrTcjrTdnrTfHrTRrsTYjsTQ/tTUztTX7tTZTtTePtTRXuTSbuTTfuTZzuTbLuTc/uTenuTQHvTVnvTWfvTdHvTePvTRzwTSrwTUbwTZ7wTbnwTcfwTdnwTejwTRfxTS3xTTzxTU3xTWDxTZTxTaXxTeTxTQryTXLyTZHyTaTyTcfyTSzzTVLzTXrzTZDzTcbzTebzTfzzTS/0TW70TX/0Tbn0Tcj0TRH1TR/1Ta72Tb/2Tdn2TWf3Tbv3Tdn3Tf/3TQ74TTD4TUH4TVn4TYL4TfD4TXf5TbT5Teb5Tfz5TUv6TX36TY76TZ/6TQT7TRr7TTf7TVH7TWn7TcH7Tc/7ZVgDAAAAMUhEXXJRIQAAKEsfS2lLfEufS75NTQFNdQFNuQFN/AFNlgJNpwJN0QJN+QJNkANNoQNN6wNNCwRNWARNmwRNMAVNPgVNTwVN3QZN8AZNDQdNEAhNgghN+QhNDglNpwlNMQpNcgpN6ApNBQxNfwxNsQxN+wxNDg1NMQ1NUA1N3w1NBw5NSw5Njg5NKA9NOQ9NYw9Niw9NIhBNMxBNfRBNnRBN6hBNLRFNwhFN0BFN4RFNbxNNghNNnxNNohRNFBVNixVNoBVNORZNwxZNBBdNehdNlxhNERlNQxlNjRlNoBlNwxlN4hlNcRpNmRpN3RpNIBtNuhtNyxtN9RtNHRxNtBxNxRxNDx1NLx1NfB1Nvx1NVB5NYh5Ncx5NASBNFCBNMSBNNCFNpiFNHSJNMiJNyyJNVSNNliNNDCRNKSVNoyVN1SVNHyZNMiZNVSZNdCZNAydNKydNbydNsidNTChNXShNhyhNryhNRilNVylNoSlNwSlNDipNUSpN5ipN9CpNBStNkyxNpixNwyxNxi1NOC5Nry5NxC5NXS9N5y9NKDBNnjBNuzFNNTJNZzJNsTJNxDJN5zJNBjNNlTNNvTNNATRNRDRN3jRN7zRNGTVNQTVN2DVN6TVNMzZNUzZNoDZN4zZNeDdNhjdNlzdNJTlNODlNVTlNWDpNyjpNQTtNVjtN7ztNeTxNujxNMD1NTT5Nxz5N+T5NZj9NhT9NEkBNOkBNfkBNwUBNAEFNaUFNekFNpEFNz0FNZkJNd0JNwUJN4UJNLkNNdENNC0RNGURNKkRNuEVN10VN3UZNVUdN1EdN6UdNAkhNgUhNEElNz0lNykpN/EpNOUtNsEtNHUxNPExNyUxN8UxNNU1NeE1Nt01NIE5NMU5NW05Nhk5NHU9NLk9NeE9NmE9N5U9NK1BNwlBN0FBN4VBNb1JNjlJNlFNNDFRNi1RNoFRNuVRNOFVNx1VNhlZNgVdNs1dN8FdNZ1hN1FhN81hNgFlNqFlN7FlNL1pNblpN11pN6FpNEltNPVtN1FtN5VtNL1xNT1xNnFxN4lxNeV1Nh11NmF1NJl9NRV9NS2BNw2BNQmFNV2FNcGFN72FNfmJNPWNNOGRNamRNp2RNHmVNi2VNqmVNN2ZNX2ZNo2ZN5mZNJWdNjmdNn2dNyWdN9GdNi2hNnGhN5mhNBmlNU2lNmWlNMGpNPmpNT2pN3WtN/GtNAm1Nem1N+W1NDm5NJ25Npm5NNW9N9G9N73BNIXFNXnFN1XFNQnJNYXJN7nJNFnNNWnNNnXNN3HNNRXRNVnRNgHRNq3RNQnVNU3VNnXVNvXVNCnZNUHZN53ZN9XZNBndNlHhNs3hNuXlNMXpNsHpNxXpN3npNXXtN7HtNq3xNpn1N2H1NFX5NjH5N435N/H5NG39NqH9N0H9NXoBNnYBNBoFNF4FNQYFNbIFNA4JNFIJNXoJNfoJNyoJNDYNNn4NNrYNNvoNNVYVNaoVNeIVNeIZN8IZNXodNcYdNi4dNqIdNI4hNoohN7ohNZIlNcolNIopNXopNkIpNuYpNx4pNEYtNSotNoYtNuotN2YtNZoxNjoxNHI1NW41NxI1N1Y1N/41NKo5NwY5N0o5NHI9NPI9NiI9Ny49NXZBNa5BNfJBNE5JNKJJNNpJNNpNNrpNNHJRNL5RNSZRNZpRN4ZRNYJVNrJVNIpZNMJZN4JZNHJdNTpdNd5dNhZdNz5dNCJhNX5hNeJhNl5hNJJlNTJlN2plNGZpNgppNk5pNvZpN6JpNf5tNkJtN2ptN+ptNRpxNiZxNG51NKZ1NOp1N0Z5N5p5N9J5N9J9NbKBN2qBN7aBNB6FNJKFNn6FNHqJNaqJN4KJN7qJNnqNN2qNNDKRNNaRNQ6RNjaRNxqRNHaVNNqVNVaVN4qVNCqZNmKZN16ZNQKdNUadNe6dNpqdNPahNTqhNmKhNuKhNBKlNR6lN2alN56lN+KlNj6tNpKtNsqtNsqxNKq1NmK1Nq61Nxa1N4q1NXa5N3K5NKK9Nnq9NrK9NXLBNmLBNyrBN87BNAbFNS7FNhLFN27FN9LFNE7JNoLJNyLJNVrNNlbNN/rNND7RNObRNZLRN+7RNDLVNVrVNdrVNwrVNBbZNl7ZNpbZNtrZNTbhNYrhNcLhNcLlN6LlNVrpNabpNg7pNoLpNG7tNmrtN5rtNXLxNarxNGr1NVr1NiL1Nsb1Nv71NCb5Nfr5NjL5NqL5NAL9Neb9Nwr9NB8BNRsBN1MBN88BNBsFNKcFNtMFN3MFNKMJNSMJNkcJN0MJNc8NNgcNNEMVNIcVNO8VNO8ZNo8ZNu8ZNSMhNrchNZslNmclNs8lNy8lNI8pNMcpN5spN9MpNEMtNaMtN4ctNKsxNb8xNrsxNPM1NW81Nbs1Nkc1NHM5NRM5NkM5NsM5N+c5NOM9N289N6c9NeNFNidFNo9FNo9JNC9NNI9NNsNRNFdVNztVNAdZNG9ZNM9ZNi9ZNmdZNTtdNXNdNeNdN0NdNSdhNkthN19hNFtlNpNlNw9lN1tlN+dlNhNpNrNpN+NpNGNtNYdtNoNtNQ9xNUdxN4N1N8d1NC95NC99Nc99Ni99NGOFNfeFNNuJNaeJNg+JNm+JN8+JNAeNNtuNNxONN4ONNOORNseRN+uRNP+VNfuVNDOZNK+ZNPuZNYeZN7OZNFOdNYOdNgOdNyedNCOhNq+hNuehNSOpNWepNc+pNc+tN2+tN8+tNgO1N5e1Nnu5N0e5N6+5NA+9NW+9Nae9NHvBNLPBNSPBNoPBNGfFNYvFNp/FN5vFNdPJNk/JNpvJNyfJNVPNNfPNNyPNN6PNNMfRNcPRNE/VNIfVNsPZNwfZN2/ZN2/dNQ/hNW/hN6PlNTfpNBvtNOftNU/tNa/tNw/tN0ftlWAMAAAAxSEVdclIhAAAoSxBNTwFNqQJNowNNDQRNWgRNUQVNQgdN1gdNogxN4Q1NOw9NNRBNnxBN7BBN4xFN1BNNaBRNNBlNcxpNzRtNxxxNMR1Nfh1NdR5NZiBN+iBNxiVNBSdNXyhNWSlNwylNECpNBytN+CxNjC1NWDJNlzNN8TRN6zVNVTZNojZNmTdNijlNHjpN6j5NFEBNLEFNfEFNeUJN40JNMENNLERNDEZNnUZNoUtNy0xN401NM05NME9Nmk9N509N41BNw1JNVFNNWFhNgllNmlpN6lpN51tNUVxNnlxNml1Nel9NC2BND2VNOWZNUWdNoWdNnmhNCGlNVWlNUWpNMWxNwmxNxnFN8HJNCHRNWHRNVXVNv3VNDHZNCHdN6HhNeXlNfX5Nqn9NyYBNGYFNFoJNgIJNzIJNwINNrYVNPoZNO4tNaIxNh41N141N1I5NPo9Nio9NfpBNa5JN/JJN+ZdNJplNRZpNlZpNkptN/JtNSJxNPJ1NKZ9Nup9Nt6RN5KVNA6dNU6dNUKhNuqhNBqlN+qlN56tNeKxNdbFNorJNwbNNEbRNDrVNeLVNxLVNuLZNpbhNNrlNM75NKb9N3sFNSsJNk8JNI8VNm8pNkctNRs5Nss5N+85Ni9FNA9dN+ddNrtpNGttNY9tN891Na+NNYeRNFudNgudNy+dNW+pN0+9NyfBNfvNN6vNNM/RNw/ZlWAIAAAAySF1yUyEAAChLCU2bDE0tGU2/JU1RMk3jPk2aS01RWE0IZU2/cU12fk00i03yl02wpE1usU0svk2Uyk381k1k403M72VYAgAAAE9IXXJUIQAAKE0sBE0aBU2+EE2sEU1QHU0+Hk3iKU3QKk10Nk1iN00CQ031Q01ISU25T02sUE3/VU1wXE1jXU22Yk0naU0aak1tb03edU3Rdk0kfE0kgE2Jg03ijE1HkE2gmU0FnU1epk3DqU0cs02Btk1Iw01dw03vx03wyU2wz03Fz01X1E1Y1k0Y3E0t3E2/4E3A4k2A6E2V6E0n7U0o703o9E399E2P+U2Q+2VYAgAAAE9HXXJVIQAAKEuNS/hNLwJNYQJN1ANNiQRNdAZNjQZNGwdNXQdN+QdNoQhNFQlNIAlNPAlN0wlNHwpNcQtNyQtN1AtNOgxNjAxNHw1Nig1NwQ5N8w5NZhBNGxFNBhNNHxNNrRNN7xNNixRNMxVNpxVNshVNzhVNZRZNsRZNAxhNWxhNZhhNzBhNHhlNsRlNHBpNUxtNhRtN+BxNrR1NmB9NsR9NPyBNgSBNHSFNxSFNOSJNRCJNYCJN9yJNQyNNlSRN7SRN+CRNXiVNsCVNQyZNriZN5SdNFyhNiilNPypNKixNQyxN0SxNEy1Nry1NVy5Nyy5N1i5N8i5NiS9N1S9NJzFNfzFNijFN8DFNQjJN1TJNQDNNdzRNqTRNHDZN0TZNvDhN1ThNYzlNpTlNQTpN6TpNXTtNaDtNhDtNGzxNZzxNuT1NET5NHD5Ngj5N1D5NPj9NST9NVD9Nvz9NNEFNqkJNT0VNaEVN5UVNJEZNxkZNdEdN8EdNGkhNrUhN+UhNW0pNs0pNQEtNi0tN9UtNAExNC0xNdkxN601NYU9NBlJNH1JNnFJN21JNfVNNK1RNp1RN0VRNZFVNsFVNEldNaldN91dNQlhNrFhNt1hNwlhNLVlNolpNGFxNvV5N1l5NU19Nkl9NNGBN4mBNXmFNiGFNG2JNZ2JNyWNNIWRNrmRN+WRNY2VNbmVNeWVN5GVNWWdNz2hNdGtNjWtNCmxNSWxN62xNmW1NFW5NP25N0m5NHm9NgHBN2HBNZXFNsHFNGnJNJXJNMHJNm3JNEHRNhnVNK3hNRHhNwXhNAHlNonlNUHpNzHpN9npNiXtN1XtNN31Nj31NHH5NZ35N0X5N6n5NVX9N0YBNR4JN+4JN6YRNhoVNxYVNYYZND4dNwIdNT4hN6IlNR4pNJYtNj4tNqItNE4xNj41NBY9NuY9Np5FNRJJNg5JNH5NNzZNNfpRNDZVNppZNBZdN45dNTZhNZphN0ZhNTZpNw5tNd5xNZZ5NAp9NQZ9N3Z9Ni6BNPKFNy6FNZKNNw6NNoaRNC6VNJKVNj6VNC6dNgahNNalNI6tNwKtN/6tNm6xNSa1N+q1Nia5NIrBNgbBNX7FNybFN4rFNTbJNybNNP7VN87VN4bdNfrhNvbhNWblNB7pNuLpNR7tN4LxNP71NHb5NbL5NT79NhsBNEsFNx8FNwMRNJMZN3sdNLMlNcspNhcpN1MpNt8tN7sxNes1NL85NKNFNjNJNRtRNlNVN2tZN7dZNPNdNH9hNVtlN4tlNl9pNkN1N9N5NruBN/OFNQuNNVeNNpONNh+RNvuVNSuZN/+ZN+OlNXOtNFu1NZO5Nqu9Nve9NDPBN7/BNJvJNsvJNZ/NNYPZNxPdNfvlNzPpNEvxNJfxlWAQAAAAySEUyXXJWIQAAKE2bAU2sAU1aA03PBE3gBU3zB01SCU0ZCk3ICk0nC02qC03xC00tDk0+Dk3sD01hEU1yEk2FFE3kFU2rFk1aF025F008GE2DGE2/Gk3QGk1+HE3zHU0EH00XIU12Ik09I03sI01LJE3OJE0VJU1RJ01iJ00QKU2FKk2WK02pLU0IL03PL01+ME3dME1gMU2nMU3jM030M02iNU0XN00oOE07Ok2aO01hPE0QPU1vPU3yPU05Pk1gQE1xQE0wQk2oQ027RE3ARk0wSE3zSE2vSU0RSk2USk3oSk0OS019S00XTU0oTU3nTk1fUE1yUU13U03nVE2qVU1mVk3IVk1LV02fV03FV000WE3OWU3fWU2eW00WXU0pXk0uYE2eYU1hYk0dY01/Y00CZE1WZE18ZE3rZE2FZk2WZk1VaE3NaU3gak3lbE1Vbk0Yb03Ub002cE25cE0NcU0zcU2icU08c01Nc00MdU2Edk2Xd02ceU0Me03Pe02LfE3tfE1wfU3EfU3qfU1Zfk32f00HgE3NgU1Bg01PhE1bhk3Wh02ViE1EiU2eiU18ik20jE3FjE2Ljk3/j00NkU0Zk02UlE1TlU0Clk1clk06l01ymU2DmU1Jm029nE3LnU3Xn01SoU0Rok3Aok0ao034o00wpk1Bpk0HqE17qU2Jqk2VrE0Qrk3Prk1+r03Yr022sE3usk3/sk3FtE05tk1Ht01TuU3Ouk2Nu008vE2WvE10vU2fv02wv01twE2PwU0exk1Tx03gyE3xyE0HzE0YzE3VzE33zU2G0k27001I1U1Z1U1v2E2A2E092U1f2k3u3k0j4E2w4U3B4U3X5E3o5E2l5U3H5k1W602L7E0Y7k0p7k0/8U1Q8U0N8k0v802+903z+E2A+k2R+mVYAgAAAEhaXXJXIQAAKEvYTSkCTasFTfsFTQ8GTbcHTd4ITc0JTWoNTbsOTT0STY0STaESTUkUTXAVTV8WTfwZTU0bTc8eTR8fTTMfTdsgTQIiTfEiTY4mTd8nTWErTbErTcUrTW0tTZQuTYMvTSAzTXE0TfM3TUM4TVc4Tf85TSY7TRU8TZ8/Te5ATYZETdZETepETX5GTbRHTadITSxLTVZMTaVNTT1RTY1RTaFRTTVTTWtUTV5VTeNXTQ1ZTVxaTfRdTUReTVheTexfTSJhTRViTZpkTcRlTRNnTatqTftqTQ9rTaNsTdltTcxuTVFxTXtyTcpzTWJ3TbJ3TcZ3TVp5TZB6TYN7TQh+TTV/TYuATaeCTRqETWqETX6ETR+GTUyHTUmITfOLTUmNTWWPTdiQTSiRTTyRTd2STQqUTQeVTbGYTQeaTSOcTZadTeadTfqdTZufTcigTcWhTW+lTcWmTeGoTVSqTaSqTbiqTVmsTYatTYOuTS2yTYOzTZ+1TRK3TWK3TXa3TRe5TUS6TUG7Tdm+TTTATXHCTd/DTULETebFTZLHTUHLTZzMTdnOTUfQTarQTU7STfrTTanXTQTZTUHbTa/cTRLdTbbeTWLgTRHkTWzlTannTRfpTXrpTR7rTcrsTXnwTdTxTRH0TX/1TeL1TYb3TTL5ZVgDAAAAQ1oyXXJYIQAAKEs6TSoDTWIGTbIITUsMTcwMTbwPTfQSTUQVTd0YTV4ZTU4cTYYfTdYhTW8lTfAlTeAoTRgsTWguTQEyTYIyTXI1Tao4Tfo6TZM+TRQ/TQBCTT1FTYVHTVFLTctLTbdOTfRRTTxUTQhYTYJYTW5bTateTfNgTb9kTTllTSVoTWJrTaptTXZxTfBxTdx0TRl4TWF6TS1+Tad+TZ2BTdeETSCHTeeKTWWLTVuOTZWRTd6TTaWXTSOYTRmbTVOeTZygTWOkTeGkTdenTRGrTVqtTSGxTZ+xTZW0Tc+3TRi6Td+9TV/BTf/CTZbETWDKTcfNTWfPTf7QTcjWTS/aTc/bTWbdTTDjTZfmTTfoTc7pTZjvTf/yTZ/0TTb2TQD8ZVgDAAAAQ1ozXXJZIQAAKEs7TSsDTWMGTbMITUwMTc0MTb0PTfUSTUUVTd4YTV8ZTU8cTYcfTdchTXAlTfElTeEoTRksTWkuTQIyTYMyTXM1Tas4Tfs6TZQ+TRU/TQFCTT5FTYZHTVJLTcxLTbhOTfVRTT1UTQlYTYNYTW9bTaxeTfRgTcBkTTplTSZoTWNrTattTXdxTfFxTd10TRp4TWJ6TS5+Tah+TZ6BTdiETSGHTeiKTWaLTVyOTZaRTd+TTaaXTSSYTRqbTVSeTZ2gTWSkTeKkTdinTRKrTVutTSKxTaCxTZa0TdC3TRm6TeC9TWDBTQDDTZfETWHKTcjNTWjPTf/QTcnWTTDaTdDbTWfdTTHjTZjmTTjoTc/pTZnvTQDzTaD0TTf2TQH8ZVgCAAAASEhdclohAAAoTTUETSMFTccQTbURTVkdTUceTespTdkqTX02TWs3TQtDTf5DTVFJTcJPTbVQTQhWTXlcTWxdTb9iTTBpTSNqTXZvTed1Tdp2TS18TS2ATZKDTeuMTVCQTamZTQ6dTWemTcypTSWzTYq2TVHDTWbDTfjHTfnJTbnPTc7PTWDUTWHWTSHcTTbcTcjgTcniTYnoTZ7oTTDtTTHvTfH0TQb1TZj5TZn7ZVgCAAAAM0hdclshAAAoSwpNnAxNLhlNwCVNUjJN5D5Nm0tNUlhNCWVNwHFNd35NNYtN85dNsaRNb7FNLb5NlcpN/dZNZeNNze9lWAIAAABIQl1yXCEAAChLKkvsTV0BTdUBTQ0CTT4CTVUCTXACTRYDTfUETY8FTYMGTcoGTU8HTYYHTcEHTSAITegITWcJTXwJTRALTZMLTbwMTX4NTe8NTWcOTZ8OTdAOTecOTQIPTagPTYcRTSESTRUTTVwTTeETTRgUTVMUTbIUTXoVTfkVTQ4WTaIXTSUYTU4ZTRAaTYEaTfkaTTEbTWIbTXkbTZQbTTocTRkeTbMeTacfTe4fTXMgTaogTeUgTUQhTQwiTYsiTaAiTTQkTbckTeAlTaImTRMnTYsnTcMnTfQnTQsoTSYoTcwoTasqTUUrTTksTYAsTQUtTTwtTXctTdYtTZ4uTR0vTTIvTcYwTUkxTXIyTTQzTaUzTR00TVU0TYY0TZ00Tbg0TV41TT03Tdc3Tcs4TRI5TZc5Tc45TQk6TWg6TTA7Ta87TcQ7TVg9Tds9TQQ/TbM/TSJATZpATdJATRBBTUNBTexBTdBDTWpETV5FTaVFTRhGTU1GTYhGTalGTe1GTS5HTVZITSBJTVtJTfhJTX1KTbtLTWpMTdlMTVFNTYlNTcdNTfpNTaNOTYdQTSFRTRVSTVxSTc9STQRTTT9TTWBTTaRTTeVTTQ1VTddVTRJWTa9WTTRXTXJYTSFZTZBZTQhaTUBaTX5aTbFaTVpbTT5dTdhdTcxeTRNfTYZfTbtfTfZfTRdgTVtgTZxgTcRhTY5iTcliTWZjTetjTSllTdhlTUdmTb9mTfdmTTVnTWhnTRFoTfVpTY9qTYNrTcprTT1sTXJsTa1sTc5sTRJtTVNtTXtuTUVvTYBvTR1wTaJwTeBxTY9yTf5yTXZzTa5zTexzTR90Tch0Tax2TUZ3TTp4TYF4TfR4TSl5TWR5TYV5Tcl5TQp6TTJ7Tfx7TTd8TdR8TVl9TZd+TUl/Tbh/TTeATW+ATa2ATeCATYmBTWaDTf6DTcWETfiETQaFTUKFTbmFTe6FTSmGTYiGTcmGTfiHTYeJTQqKTVWLTQeMTXaMTfWMTS2NTWuNTZ6NTUeOTSSQTbyQTYORTbaRTcSRTQCSTXeSTaySTeeSTUaTTYeTTbaUTUWWTciWTROYTcWYTTSZTbOZTeuZTSmaTVyaTQWbTeKcTXqdTUGeTXSeTYKeTb6eTTWfTWqfTaWfTQSgTUWgTXShTQOjTYajTdGkTYOlTfKlTXGmTammTeemTRqnTcOnTaCpTTiqTf+qTTKrTUCrTXyrTfOrTSisTWOsTcKsTQOtTTKuTcGvTUSwTY+xTUGyTbCyTS+zTWezTaWzTdizTYG0TV62Tfa2Tb23TfC3Tf63TTq4TbG4Tea4TSG5TYC5TcG5TfC6TX+8TQK9Tb++Te2+TeC/TRjATVbATZbATUvBTQnCTXvCTTTDTcXDTbbETf3ETU3FTUvGTR/HTV3HTTDITcnITU7JTSfLTVXLTUjMTYDMTb7MTf7MTbPNTXHOTePOTZzPTS3QTR7RTWXRTbXRTbPSTYfTTcXTTZjUTTHVTbbVTY/XTb3XTbDYTejYTSbZTWbZTRvaTdnaTUvbTQTcTZXcTYbdTc3dTR3eTRvfTe/fTS3gTQDhTZnhTR7iTffjTSXkTRjlTVDlTY7lTc7lTYPmTUHnTbPnTWzoTf3oTe7pTTXqTYXqTYPrTVfsTZXsTWjtTQHuTYbuTV/wTY3wTYDxTbjxTfbxTTbyTevyTanzTRv0TdT0TWX1TVb2TZ32Te32Tev3Tb/4Tf34TdD5TWn6Te76ZVgCAAAASEFdcl0hAAAoSwtLGkspSz5LVEtkS3dLhEuPS5pLqku5S9FL30vrS/pNBAFNEgFNHQFNKwFNOQFNSAFNXAFNcAFNhgFNlQFNpgFNtAFNxgFN1AFN5gFN9wFNDAJNIgJNMQJNPQJNVAJNYwJNbwJNgAJNkQJNogJNtwJNwQJNzAJN3AJN6AJN9AJNBgNNFQNNLgNNQANNVANNZANNeANNiwNNnANNsgNNwANNywNN1gNN5gNN+ANNBgRNHARNLgRNPwRNUwRNbwRNgARNiwRNlgRNpwRNtQRNyQRN2QRN5gRN9ARNCQVNHAVNKwVNOQVNSgVNXwVNdAVNgQVNjgVNpAVNtQVNzAVN2gVN9AVNCAZNGQZNLAZNNgZNQwZNUwZNZgZNdgZNggZNjwZNmQZNqAZNtwZNyQZN2AZN6wZN/QZNCAdNHQdNKgdNPQdNTgdNXwdNcwdNhQdNlQdNoAdNsAdNwAdN0QdN3wdN7QdN+wdNCwhNHwhNMQhNQAhNTghNXghNbAhNfQhNkghNowhNtghNyAhN1whN5whN9AhNCQlNFwlNIglNMwlNPglNTAlNWglNZglNewlNjAlNoglNtwlNxglN1QlN3wlN7AlN/wlNEwpNIQpNLApNQwpNTApNWwpNbQpNgwpNjgpNmwpNrgpNwgpN0gpN4wpN8wpNAwtNDwtNIQtNMgtNQQtNTwtNYgtNcwtNgAtNkgtNpAtNtQtNwAtNywtN1gtN6wtNAAxNFAxNIQxNMQxNPAxNTwxNYgxNegxNjgxNnQxNrAxNuwxN0AxN5gxN9gxNCQ1NFg1NIQ1NLA1NPA1NSw1NYw1NcQ1NfQ1NjA1Nlg1NpA1Nrw1NvQ1Nyw1N2g1N7g1NAg5NGA5NJw5NOA5NRg5NWA5NZg5NeA5NiQ5Nng5NtA5Nww5Nzw5N5g5N9Q5NAQ9NEg9NIw9NNA9NSQ9NUw9NXg9Nbg9Neg9Nhg9NmA9Npw9NwA9N0g9N5g9N9g9NChBNHRBNLhBNRBBNUhBNXRBNaBBNeBBNihBNmBBNrhBNwBBN0RBN5RBNARFNEhFNHRFNKBFNORFNRxFNWxFNaxFNeBFNhhFNmxFNrhFNvRFNyxFN3BFN8RFNBhJNExJNIBJNNhJNRxJNXhJNbBJNhhJNmhJNqxJNvhJNyBJN1RJN5RJN+BJNCBNNFBNNIRNNKxNNOhNNSRNNWxNNahNNfRNNjxNNmhNNrxNNvBNNzxNN4BNN8RNNBRRNFxRNJxRNMhRNQhRNUhRNYxRNcRRNfxRNjRRNnRRNsRRNwxRN0hRN4BRN8BRN/hRNDxVNJBVNNRVNSBVNWhVNaRVNeRVNhhVNmxVNqRVNtBVNxRVN0BVN3hVN7BVN+BVNDRZNHhZNNBZNSRZNWBZNZxZNcRZNfhZNkRZNpRZNsxZNvhZN1RZN3hZN7RZN/xZNFRdNIBdNLRdNQBdNVBdNZBdNdRdNhRdNlRdNoRdNsxdNxBdN0xdN4RdN9BdNBRhNEhhNJBhNNhhNRxhNUhhNXRhNaBhNfRhNkhhNphhNsxhNwxhNzhhN4RhN9BhNDBlNIBlNLxlNPhlNTRlNYhlNeBlNiBlNmxlNqBlNsxlNvhlNzhlN3RlN9RlNAxpNDxpNHhpNKBpNNhpNQRpNTxpNXRpNbBpNgBpNlBpNqhpNuRpNyhpN2BpN6hpN+BpNChtNGxtNMBtNRhtNVRtNYRtNeBtNhxtNkxtNpBtNtRtNxhtN2xtN5RtN8BtNABxNDBxNGBxNKhxNORxNUhxNZBxNeBxNiBxNnBxNrxxNwBxN1hxN5BxN7xxN+hxNCh1NHB1NKh1NQB1NUh1NYx1Ndx1Nkx1NpB1Nrx1Nuh1Nyx1N2R1N7R1N/R1NCh5NGB5NLR5NQB5NTx5NXR5Nbh5Ngx5NmB5NpR5Nsh5NyB5N2R5N8B5N/h5NGB9NLB9NPR9NUB9NWh9NZx9Ndx9Nih9Nmh9Nph9Nsx9NvR9NzB9N2x9N7R9N/B9NDyBNISBNLCBNQSBNTiBNYSBNciBNgyBNlyBNqSBNuSBNxCBN1CBN5CBN9SBNAyFNESFNHyFNLyFNQyFNVSFNZCFNciFNgiFNkCFNoSFNtiFNxyFN2iFN7CFN+yFNCyJNGCJNLSJNOyJNRiJNVyJNYiJNcCJNfiJNiiJNnyJNsCJNxiJN2yJN6iJN+SJNAyNNECNNIyNNNyNNRSNNUCNNZyNNcCNNfyNNkSNNpyNNsiNNvyNN0iNN5iNN9iNNByRNFyRNJyRNMyRNRSRNViRNZSRNcyRNhiRNlyRNpCRNtiRNyCRN2SRN5CRN7yRN+iRNDyVNJCVNOCVNRSVNVSVNYCVNcyVNhiVNniVNsiVNwSVN0CVN3yVN9CVNCiZNGiZNLSZNOiZNRSZNUCZNYCZNbyZNhyZNlSZNoSZNsCZNuiZNyCZN0yZN4SZN7yZN/iZNEidNJidNPCdNSydNXCdNaidNfCdNiidNnCdNrSdNwidN2CdN5ydN8ydNCihNGShNJShNNihNRyhNWChNbShNdyhNgihNkihNnihNqihNvChNyyhN5ChN9ihNCilNGilNLilNQSlNUilNaClNdilNgSlNjClNnClNrilNvClN0ilN5ClN9SlNCSpNJSpNNipNQSpNTCpNXSpNaypNfypNjypNnCpNqipNvypN0ipN4SpN7ypNACtNFStNKitNNytNRCtNWitNaytNgitNkCtNqitNvitNzytN4itN7CtN+StNCSxNHCxNLCxNOCxNRSxNTyxNXixNbSxNfyxNjixNoSxNsyxNvixN0yxN4CxN8yxNBC1NFS1NKS1NOy1NSy1NVi1NZi1Ndi1Nhy1NlS1Noy1NsS1NwS1N1S1N5y1N9i1NBC5NFC5NIi5NMy5NSC5NWS5NbC5Nfi5NjS5NnS5Nqi5Nvy5NzS5N2C5N6S5N9C5NAi9NEC9NHC9NMS9NQi9NWC9NbS9NfC9Niy9NlS9Noi9NtS9NyS9N1y9N4i9N+S9NAjBNETBNIzBNOTBNRDBNUTBNZDBNeDBNiDBNmTBNqTBNuTBNxTBN1zBN6DBN9zBNBTFNGDFNKTFNNjFNSDFNWjFNazFNdjFNgTFNjDFNoTFNtjFNyjFN1zFN5zFN8jFNBTJNGDJNMDJNRDJNUzJNYjJNcTJNhjJNnDJNrDJNvzJNzDJN1zJN4jJN8jJNATNNGTNNJzNNMzNNQjNNTDNNWjNNZTNNczNNgTNNkDNNpDNNuDNNzjNN3TNN7jNN/DNNDjRNHDRNLjRNPzRNVDRNajRNeTRNhTRNnDRNqzRNtzRNyDRN2TRN6jRN/zRNCTVNFDVNJDVNMDVNPDVNTjVNXTVNdjVNiDVNnDVNrDVNwDVN0zVN5DVN+jVNCDZNEzZNHjZNLjZNQDZNTjZNZDZNdjZNhzZNmzZNtzZNyDZN0zZN3jZN7zZN/TZNETdNITdNLjdNPDdNUTdNZDdNczdNgTdNkjdNpzdNvDdNyTdN1jdN7DdN/TdNFDhNIjhNPDhNUDhNYThNdDhNfjhNizhNmzhNrjhNvjhNyjhN1zhN4ThN8DhN/zhNETlNIDlNMzlNRTlNUDlNZTlNcjlNhTlNljlNpzlNuzlNzTlN3TlN6DlN+DlNCDpNGTpNJzpNNTpNQzpNUzpNZzpNeTpNiDpNljpNpjpNtDpNxTpN2jpN6zpN/jpNEDtNHztNLztNPDtNUTtNXztNajtNeztNhjtNlDtNojtNrjtNwztN1DtN6jtN/ztNDjxNHTxNJzxNNDxNRzxNWzxNaTxNdDxNizxNlDxNozxNtTxNyzxN1jxN4zxN9jxNCj1NGj1NKz1NOz1NSz1NVz1NaT1Nej1NiT1Nlz1Nqj1Nuz1NyD1N2j1N7D1N/T1NCD5NEz5NHj5NMz5NSD5NXD5NaT5NeT5NhD5Nlz5Nqj5Nwj5N1j5N5T5N9D5NAz9NGD9NLj9NQD9NSz9NVj9NYT9NcT9NgD9NmD9Npj9Nsj9NwT9lKE3LP03ZP03kP03yP00AQE0NQE0hQE01QE1LQE1aQE1rQE15QE2LQE2ZQE2rQE28QE3RQE3nQE37QE0PQU0nQU02QU1CQU1TQU1kQU11QU2KQU2UQU2fQU2wQU2+QU3KQU3cQU3rQU0EQk0WQk0qQk06Qk1OQk1hQk1yQk2IQk2WQk2hQk2sQk28Qk3OQk3cQk3yQk0EQ00VQ00pQ01FQ01WQ01jQ01vQ02AQ02OQ02iQ02yQ03BQ03PQ03kQ033Q00GRE0URE0lRE06RE1PRE1cRE1pRE1/RE2QRE2nRE21RE3PRE3jRE30RE0HRU0RRU0eRU0uRU1BRU1RRU1dRU1qRU10RU2DRU2SRU2kRU2zRU3HRU3SRU3nRU30RU0HRk0XRk0mRk06Rk1MRk1cRk1nRk13Rk2HRk2YRk2oRk26Rk3IRk3YRk3sRk3+Rk0NR00bR00tR00/R01QR01lR012R02JR02cR02tR02+R03PR03kR03yR039R00RSE0cSE0qSE04SE1CSE1VSE1mSE18SE2RSE2gSE2vSE25SE3GSE3ZSE3tSE37SE0LSU0fSU0wSU05SU1KSU1aSU1qSU11SU2CSU2VSU2pSU25SU3KSU3aSU3qSU33SU0LSk0cSk0rSk05Sk1MSk1dSk1qSk18Sk2OSk2fSk2qSk21Sk3FSk3iSk33Sk0IS00VS00lS000S01CS01VS01oS013S02NS02cS02rS026S03PS03lS033S00CTE0NTE0YTE0oTE03TE1PTE1dTE1pTE14TE2CTE2QTE2bTE2pTE23TE3ETE3YTE3sTE0CTU0RTU0iTU0wTU1CTU1QTU1iTU1zTU2ITU2eTU2yTU3GTU3eTU3tTU35TU0KTk0bTk0sTk1BTk1LTk1WTk1nTk11Tk2BTk2TTk2iTk27Tk3NTk3hTk3xTk0FT00YT00pT00/T01NT01YT01jT01zT02FT02TT02pT027T03MT03gT038T00NUE0aUE0mUE03UE1FUE1ZUE1pUE14UE2GUE2bUE2uUE29UE3LUE3cUE3xUE0GUU0TUU0gUU02UU1HUU1eUU1sUU2GUU2aUU2rUU2+UU3IUU3VUU3lUU34UU0IUk0UUk0hUk0rUk06Uk1JUk1bUk1qUk1+Uk2JUk2eUk2rUk2+Uk3OUk3dUk3xUk0DU00TU00eU00uU00+U01PU01fU01xU01/U02PU02jU021U03EU03SU03kU032U00HVE0cVE0tVE1AVE1TVE1kVE11VE2GVE2bVE2pVE20VE3IVE3TVE3hVE3vVE35VE0MVU0dVU0zVU1IVU1XVU1mVU1wVU19VU2QVU2kVU2yVU3CVU3WVU3nVU3wVU0BVk0RVk0hVk0sVk05Vk1MVk1gVk1wVk2BVk2RVk2hVk2uVk3CVk3TVk3iVk3wVk0DV00UV00hV00zV01FV01WV01hV01sV018V02ZV02uV02/V03MV03cV03rV035V00MWE0fWE0uWE1EWE1TWE1iWE1xWE2GWE2cWE2uWE25WE3EWE3PWE3fWE3uWE0GWU0UWU0gWU0vWU05WU1HWU1SWU1gWU1uWU17WU2PWU2jWU25WU3IWU3ZWU3nWU35WU0HWk0ZWk0qWk0/Wk1VWk1pWk19Wk2VWk2kWk2wWk3BWk3SWk3jWk34Wk0CW00NW00eW00sW004W01KW01ZW01yW02EW02YW02oW028W03PW03gW032W00EXE0PXE0aXE0qXE08XE1KXE1gXE1yXE2DXE2XXE2zXE3EXE3RXE3dXE3uXE38XE0QXU0gXU0vXU09XU1SXU1lXU10XU2CXU2TXU2oXU29XU3KXU3XXU3tXU3+XU0VXk0jXk09Xk1RXk1iXk11Xk1/Xk2MXk2cXk2vXk2/Xk3LXk3YXk3iXk3xXk0AX00SX00hX001X01AX01VX01iX011X02FX02UX02oX026X03KX03VX03lX031X00GYE0WYE0oYE02YE1GYE1aYE1sYE17YE2JYE2bYE2tYE2+YE3TYE3kYE33YE0KYU0bYU0sYU09YU1SYU1gYU1rYU1/YU2KYU2YYU2mYU2wYU3DYU3UYU3qYU3/YU0OYk0dYk0nYk00Yk1HYk1bYk1pYk15Yk2NYk2eYk2nYk24Yk3IYk3YYk3jYk3wYk0DY00XY00nY004Y01IY01YY01lY015Y02KY02ZY02nY026Y03LY03YY03qY038Y00NZE0YZE0jZE0zZE1QZE1lZE12ZE2DZE2TZE2iZE2wZE3DZE3WZE3lZE37ZE0KZU0ZZU0oZU09ZU1TZU1lZU1wZU17ZU2GZU2WZU2lZU29ZU3LZU3XZU3mZU3wZU3+ZU0JZk0XZk0lZk0yZk1GZk1aZk1wZk1/Zk2QZk2eZk2wZk2+Zk3QZk3hZk32Zk0MZ00gZ000Z01MZ01bZ01nZ014Z02JZ02aZ02vZ025Z03EZ03VZ03jZ03vZ00BaE0QaE0paE07aE1PaE1faE1zaE2GaE2XaE2taE27aE3GaE3RaE3haE3zaE0BaU0XaU0paU06aU1OaU1qaU17aU2IaU2UaU2laU2zaU3HaU3XaU3maU30aU0Jak0cak0rak05ak1Kak1fak10ak2Bak2Oak2kak21ak3Mak3aak30ak0Ia00Za00sa002a01Da01Ta01ma012a02Ca02Pa02Za02oa023a03Ja03Ya03sa033a00MbE0ZbE0sbE08bE1LbE1fbE1xbE2BbE2MbE2cbE2sbE29bE3NbE3fbE3tbE39bE0RbU0jbU0ybU1AbU1SbU1kbU11bU2KbU2bbU2ubU3BbU3SbU3jbU30bU0Jbk0Xbk0ibk02bk1Bbk1Pbk1dbk1nbk16bk2Lbk2hbk22bk3Fbk3Ubk3ebk3rbk3+bk0Sb00gb00wb01Eb01Vb01eb01vb01/b02Pb02ab02nb026b03Ob03eb03vb03/b00PcE0ccE0wcE1BcE1QcE1ecE1xcE2CcE2PcE2hcE2zcE3EcE3PcE3acE3qcE0HcU0ccU0tcU06cU1KcU1ZcU1ncU16cU2NcU2ccU2ycU3BcU3QcU3fcU30cU0Kck0cck0nck0yck09ck1Nck1cck10ck2Cck2Ock2dck2nck21ck3Ack3Ock3cck3pck39ck0Rc00nc002c01Hc01Vc01nc011c02Hc02Yc02tc03Dc03Xc03rc00DdE0SdE0edE0vdE1AdE1RdE1mdE1wdE17dE2MdE2adE2mdE24dE3HdE3gdE3ydE0GdU0WdU0qdU09dU1OdU1kdU1ydU19dU2IdU2YdU2qdU24dU3OdU3gdU3xdU0Fdk0hdk0ydk0/dk1Ldk1cdk1qdk1+dk2Odk2ddk2rdk3Adk3Tdk3idk3wdk0Bd00Wd00rd004d01Fd01bd01sd02Dd02Rd02rd02/d03Qd03jd03td036d00KeE0deE0teE05eE1GeE1QeE1feE1ueE2AeE2PeE2jeE2ueE3DeE3QeE3jeE3zeE0CeU0WeU0oeU04eU1DeU1TeU1jeU10eU2EeU2WeU2keU20eU3IeU3aeU3peU33eU0Jek0bek0sek1Bek1Sek1lek14ek2Jek2aek2rek3Aek3Oek3Zek3tek34ek0Ge00Ue00ee00xe01Ce01Ye01te018e02Le02Ve02ie021e03Je03Xe03ne037e00MfE0VfE0mfE02fE1GfE1RfE1efE1xfE2FfE2VfE2mfE22fE3GfE3TfE3nfE34fE0HfU0VfU0ofU05fU1GfU1YfU1qfU17fU2GfU2RfU2hfU2+fU3TfU3kfU3xfU0Bfk0Qfk0efk0xfk1Efk1Tfk1pfk14fk2Hfk2Wfk2rfk3Bfk3Tfk3efk3sfk33fk0Hf00Wf00uf008f01If01Xf01hf01vf016f02If02Wf02jf023f03Lf03hf03wf00BgE0TgE0mgE02gE1IgGUoTVmATW6ATYSATZiATayATcSATdOATd+ATfCATQGBTRKBTSeBTTGBTTyBTU2BTVuBTWeBTXmBTYiBTaGBTbOBTceBTdeBTeuBTf6BTQ+CTSWCTTOCTT6CTUmCTVmCTWuCTXmCTY+CTaCCTbGCTcWCTeGCTfKCTf2CTQiDTRmDTSeDTTuDTUuDTViDTWWDTXiDTYuDTZqDTaiDTbmDTc6DTeODTfCDTf2DTROETSSETTuETUmETWOETXeETYiETZuETaWETbKETcSETduETeuETfeETQWFTRGFTSCFTS+FTUGFTVCFTWWFTXOFTYiFTZWFTaiFTbiFTceFTduFTe2FTf2FTQiGTRiGTSiGTTmGTUeGTVWGTWOGTXOGTYeGTZmGTaiGTbaGTciGTdqGTeuGTQCHTRGHTSSHTTaHTUWHTVmHTWyHTYaHTZiHTaOHTbeHTcKHTdCHTeSHTfeHTQiITR6ITTOITUKITVGITVuITWiITXuITY+ITZ2ITauITb+ITciITdeITemITf+ITQqJTReJTSqJTT6JTU6JTV+JTW2JTXqJTYaJTZiJTamJTbiJTcaJTdmJTeqJTfeJTQmKTR2KTTOKTT6KTUmKTVmKTXaKTYuKTZ2KTamKTbSKTcKKTdKKTeuKTf2KTQyLTSeLTTaLTUWLTVSLTWmLTX+LTZGLTZyLTaqLTbWLTcWLTdSLTeyLTfqLTQaMTRWMTR+MTS2MTTiMTUaMTVSMTWGMTXWMTYmMTZ+MTa6MTb+MTdGMTeSMTfSMTQaNTReNTSyNTUKNTVaNTWqNTYKNTZGNTZ2NTa6NTb+NTdCNTeWNTe+NTfqNTQuOTRmOTSWOTTeOTUaOTV+OTXGOTYWOTZWOTamOTbyOTc2OTeOOTfGOTfyOTQePTRePTSmPTTePTU2PTV6PTW+PTYOPTZ+PTbCPTbuPTcaPTdePTeWPTfmPTQmQTRaQTSOQTTaQTUmQTViQTWaQTXeQTYyQTaGQTa6QTbuQTdGQTeKQTfmQTQeRTSGRTTWRTUaRTVmRTWORTXCRTYKRTZmRTamRTbWRTcORTc+RTd6RTe2RTf+RTQ6STSOSTTGSTUaSTVOSTWaSTXaSTYWSTZmSTauSTbuSTcaSTdaSTeaSTfeSTQWTTROTTSGTTTGTTUWTTVeTTWaTTXSTTYaTTZiTTamTTb6TTc+TTeKTTfSTTQOUTReUTSqUTUSUTVaUTWGUTXWUTYCUTY6UTaKUTbWUTcaUTdyUTfGUTQCVTQ+VTRmVTSaVTTmVTU2VTVuVTWmVTX2VTYaVTZWVTaeVTb2VTciVTdWVTeiVTfyVTQyWTR2WTSuWTTiWTUSWTVaWTWeWTXaWTYSWTZeWTaiWTbWWTceWTduWTfGWTfyWTQeXTReXTTSXTUmXTVuXTWeXTXKXTYCXTZCXTamXTbuXTcqXTeWXTfSXTQOYTRKYTSeYTT2YTU+YTVqYTWiYTXOYTYOYTZKYTaqYTbiYTcSYTdOYTd2YTeuYTfaYTQSZTRKZTR+ZTTOZTUeZTV2ZTWyZTX2ZTY+ZTaKZTbKZTcSZTdWZTeqZTQCaTRSaTSiaTUCaTU+aTVuaTWyaTX2aTY6aTaOaTa2aTbiaTcmaTdeaTeOaTfWaTQSbTR2bTS+bTUObTVObTWebTXqbTYubTaGbTa+bTbqbTcWbTdWbTeebTfWbTQucTRycTS2cTUGcTV2cTW6cTXmcTYScTZWcTaOcTbecTcecTdScTeGcTfScTQedTRadTSSdTTWdTUqdTV+dTWydTXmdTY+dTaCdTbedTcWdTd+dTfOdTQSeTReeTSGeTS6eTUCeTVeeTWeeTXOeTYGeTY2eTZyeTaueTb2eTcyeTeGeTe+eTQSfTRGfTSSfTTSfTUOfTVefTWmfTXmfTYSfTZSfTaSfTbWfTcOfTdGfTd+fTe+fTQOgTRWgTSSgTTKgTUSgTVagTWegTXygTY2gTaCgTbKgTcGgTdWgTeigTQKhTRShTR+hTTOhTT6hTUyhTWChTXOhTYShTZqhTa+hTb6hTc2hTdehTeShTfehTQuiTRmiTSeiTTuiTUSiTVOiTWWiTXuiTYaiTZOiTaaiTbqiTcqiTduiTemiTfaiTQKjTRSjTSWjTTSjTUKjTVWjTWajTXOjTYWjTZmjTa+jTbqjTcWjTdWjTfKjTQekTRmkTSWkTTCkTT6kTU6kTWekTXmkTYikTaOkTbKkTcGkTdCkTeWkTfukTQ2lTRilTSalTTGlTUGlTVClTWilTXalTYKlTZGlTZulTamlTbSlTcKlTdClTd2lTfGlTQWmTRumTSqmTTumTU2mTWCmTXCmTYKmTZOmTaimTb6mTdKmTeamTf6mTQ2nTRmnTSqnTTunTUynTWGnTWunTXanTYenTZWnTaGnTbOnTcKnTdunTe2nTQGoTRGoTSWoTTioTUmoTV+oTW2oTXioTYOoTZOoTaWoTbOoTcmoTdqoTeuoTf+oTRupTSypTTepTUKpTVOpTWGpTXWpTYWpTZKpTZ+pTbKpTcWpTdSpTeKpTfOpTQiqTR2qTSqqTTeqTU2qTV6qTXWqTYOqTZ2qTbGqTcKqTdWqTd+qTeyqTf6qTRWrTSWrTTGrTT+rTUurTVqrTWmrTXurTYqrTZ+rTa2rTcKrTc+rTeKrTfKrTQGsTRWsTSesTTesTUKsTVKsTWKsTXOsTYGsTY+sTZ2sTa2sTcGsTdOsTeKsTfCsTQKtTRStTSWtTTqtTUutTV6tTXCtTX+tTZOtTaatTcCtTdKtTd2tTfGtTfytTQquTR6uTTGuTUKuTViuTW2uTXyuTYuuTZWuTaKuTbWuTcmuTdeuTeWuTfmuTQKvTRGvTSOvTTmvTUSvTVGvTWSvTXivTYivTZmvTaevTbSvTcCvTdKvTeOvTfKvTQCwTROwTSSwTTGwTUOwTVewTW2wTXiwTYOwTZOwTbCwTcWwTdewTeOwTe6wTfywTQyxTSWxTTexTUaxTWGxTXCxTX+xTY6xTaOxTbmxTcuxTdaxTeSxTe+xTf+xTQ6yTSayTTSyTUCyTU+yTVmyTWeyTXKyTYCyTY6yTZuyTa+yTcOyTdmyTeiyTfmyTQuzTR6zTS6zTUCzTVGzTWazTXyzTZCzTaSzTbyzTcuzTdezTeizTfmzTQq0TR+0TSm0TTS0TUW0TVO0TV+0TXG0TYC0TZm0Tau0Tb+0Tc+0TeO0Tfa0TQe1TR21TSu1TTa1TUG1TVG1TWO1TXG1TYe1TZi1Tam1Tb21Tdm1Teq1TfW1TQC2TRG2TR+2TTO2TUO2TVC2TV22TXC2TYO2TZK2TaC2TbG2Tca2Tdu2Tei2TfW2TQu3TRy3TTO3TUG3TVu3TW+3TYC3TZO3TZ23Taq3Tby3TdO3TeO3Te+3Tf23TQm4TRi4TSe4TTm4TUi4TV24TWu4TYC4TY24TaC4TbC4Tb+4TdO4TeW4TfW4TQC5TRC5TSC5TTG5TT+5TU25TVu5TWu5TX+5TZG5TaC5Ta65TcC5TdK5TeO5Tfi5TQm6TRy6TS66TT26TVG6TWS6TX66TZC6TZu6Ta+6Tbq6Tci6Tdy6Te+6TQC7TRa7TSu7TTq7TUm7TVO7TWC7TXO7TYe7TZW7TaO7Tbe7TcC7Tc+7TeG7Tfe7TQK8TQ+8TSK8TTa8TUa8TVe8TWW8TXK8TX68TZC8TaG8TbC8Tb68TdG8TeK8Te+8TQG9TRW9TSu9TTa9TUG9TVG9TW69TYO9TZW9TaG9Tay9Tbq9Tcq9TeO9TfW9TQS+TR++TS6+TUC+TUu+TVW+TW6+TXm+TYe+TaO+TbO+Tb6+TdK+TeC+Tey+Tfu+TQi/TRa/TSS/TTa/TUW/TVG/TV6/TXS/TYq/TZm/Taq/Tb2/TdK/Td+/TfG/TQLATRfATS3ATUHATVXATWfATXfATYjATZXATajATbvATcTATc/ATeHATe7ATQHBTRTBTSTBTTvBTUrBTWPBTXXBTYnBTZnBTa/BTcnBZShN18FN7cFN+8FNCMJNI8JNNcJNQ8JNWcJNasJNesJNjMJNqMJNucJNy8JN3MJN6sJNA8NNFsNNJcNNM8NNSsNNX8NNbsNNfMNNicNNlsNNq8NNuMNNxMNN2MNN6cNNAMRND8RNJcRNO8RNTMRNX8RNacRNdsRNh8RNmsRNqcRNtcRNwsRNzMRN28RN6sRN/MRNC8VNHMVNNsVNTMVNW8VNbsVNgcVNksVNpsVNtsVNxMVNz8VN38VN7cVN+sVNCsZNGMZNJsZNNsZNSsZNXMZNa8ZNecZNjcZNnsZNtsZNy8ZN38ZN/8ZNDMdNHsdNNsdNP8dNTcdNXMdNasdNe8dNi8dNoMdNrcdNwMdN1MdN4MdN8cdNEchNIchNL8hNQ8hNWchNZ8hNeshNishNl8hNqMhNvMhNyMhN2shN68hN/MhNCslNHclNLslNO8lNTclNYclNd8lNgslNlMlNrslNxslN4slN8slNA8pNE8pNHspNLMpNQMpNSspNZMpNdMpNh8pNlspNqMpNs8pNvcpN1spN4cpN78pNC8tNG8tNJstNOstNSMtNVMtNY8tNcMtNfstNjMtNnstNrctNuctNxstN3MtN8stNAcxNEsxNJcxNOsxNR8xNWcxNasxNf8xNlcxNqcxNvcxNz8xN38xN8MxN/cxNEM1NI81NLM1NN81NSc1NVs1Nac1NfM1NjM1No81Nss1Ny81N3c1N8c1NAc5NF85NMc5NP85NVc5NY85NcM5Ni85Nnc5Nq85Nwc5N0s5N4s5N9M5NEM9NIc9NM89NRM9NUs9Na89Nfs9Njc9Nm89Nss9Nx89N1s9N5M9N8c9N/s9NE9BNINBNLNBNQNBNUdBNaNBNd9BNjdBNo9BNtNBNx9BN0dBN3tBN79BNAtFNEdFNHdFNKtFNNNFNQ9FNUtFNZNFNc9FNhNFNntFNtNFNw9FN1tFN6dFN+tFNDtJNHtJNLNJNN9JNR9JNVdJNYtJNctJNgNJNjtJNntJNstJNxNJN09JN4dJN9dJNBtNNHtNNM9NNR9NNZ9NNdNNNhtNNntNNp9NNtdNNxNNN0tNN49NN89NNCNRNFdRNKNRNPNRNSNRNWdRNedRNidRNl9RNq9RNwdRNz9RN4tRN8tRN/9RNENVNJNVNMNVNQtVNU9VNZNVNctVNhdVNltVNo9VNtdVNydVN39VN6tVN/NVNFtZNLtZNStZNWtZNa9ZNe9ZNhtZNlNZNqNZNstZNzNZN3NZN79ZN/tZNENdNG9dNJddNPtdNSddNV9dNc9dNg9dNjtdNotdNsNdNvNdNy9dN2NdN5tdN9NdNBthNFdhNIdhNLthNRNhNWthNadhNethNjdhNothNr9hNwdhN0thN59hN/dhNEdlNJdlNN9lNR9lNWNlNZdlNeNlNi9lNlNlNn9lNsdlNvtlN0dlN5NlN9NlNC9pNGtpNM9pNRdpNWdpNadpNf9pNmdpNp9pNvdpNy9pN2NpN89pNBdtNE9tNKdtNOttNSttNXNtNeNtNidtNm9tNrNtNuttN09tN5ttN9dtNA9xNGtxNL9xNPtxNTNxNWdxNZtxNe9xNiNxNlNxNqNxNudxN0NxN39xN9dxNC91NHN1NL91NOd1NRt1NV91Nat1Ned1Nhd1Nkt1NnN1Nq91Nut1NzN1N291N7N1NBt5NHN5NK95NPt5NUd5NYt5Ndt5Nht5NlN5Nn95Nr95Nvd5Nyt5N2t5N6N5N9t5NBt9NGt9NLN9NO99NSd9NXd9Nbt9Nht9Nm99Nr99Nz99N3N9N7t9NBuBND+BNHeBNLOBNOuBNS+BNW+BNcOBNfeBNkOBNpOBNsOBNweBN4eBN8eBN/+BNE+FNKeFNN+FNSuFNWuFNZ+FNeOFNjOFNmOFNquFNu+FNzOFN2uFN7eFN/uFNC+JNHeJNMeJNR+JNUuJNZOJNfuJNluJNsuJNwuJN0+JN4+JN7uJN/OJNEONNGuNNNONNRONNV+NNZuNNeONNg+NNjeNNpuNNseNNv+NN2+NN6+NN9uNNCuRNGORNJORNM+RNQORNTuRNXORNbuRNfeRNieRNluRNrORNwuRN0eRN4uRN9eRNCuVNF+VNKeVNOuVNT+VNZeVNeeVNjeVNn+VNr+VNwOVNzeVN4OVN8+VN/OVNB+ZNGeZNJuZNOeZNTOZNXOZNc+ZNguZNm+ZNreZNweZN0eZN5+ZNAedND+dNJedNM+dNQOdNW+dNbedNe+dNkedNoudNsudNxOdN4OdN8edNA+hNFOhNIuhNO+hNTuhNXehNa+hNguhNl+hNpuhNtOhNwehNzuhN4+hN8OhN/OhNEOlNIelNOOlNR+lNXelNc+lNhOlNl+lNoelNrulNv+lN0ulN4elN7elN+ulNBOpNE+pNIupNNOpNQ+pNVOpNbupNhOpNk+pNpupNuepNyupN3upN7upN/OpNB+tNF+tNJetNMutNQutNUOtNXutNbutNgutNlOtNo+tNsetNxetN1utN7utNA+xNF+xNN+xNROxNVuxNbuxNd+xNhexNlOxNouxNs+xNw+xN2OxN5exN+OxNDO1NGO1NKe1NSe1NWe1NZ+1Ne+1Nke1Nn+1Nsu1Nwu1Nz+1N4O1N9O1NAO5NEu5NI+5NNO5NQu5NVe5NZu5Nc+5Nhe5Nme5Nr+5Nuu5NzO5N5u5N/u5NGu9NKu9NO+9NS+9NVu9NZO9NeO9Ngu9NnO9NrO9Nv+9Nzu9N4O9N6+9N9e9NDvBNGfBNJ/BNQ/BNU/BNXvBNcvBNgPBNjPBNm/BNqPBNtvBNxPBN1vBN5fBN8fBN/vBNFPFNKvFNOfFNSvFNXfFNcvFNf/FNkfFNovFNt/FNzfFN4fFN9fFNB/JNF/JNKPJNNfJNSPJNW/JNZPJNb/JNgfJNjvJNofJNtPJNxPJN2/JN6vJNA/NNFfNNKfNNOfNNT/NNafNNd/NNjfNNm/NNqPNNw/NN1fNN4/NN+fNNCvRNGvRNLPRNSPRNWfRNa/RNfPRNivRNo/RNtvRNxfRN0/RN6vRN//RNDvVNHPVNKfVNNvVNS/VNWPVNZPVNePVNifVNoPVNr/VNxfVN2/VN7PVN//VNCfZNFvZNJ/ZNOvZNSfZNVfZNYvZNbPZNe/ZNivZNnPZNq/ZNvPZN1vZN7PZN+/ZNDvdNIfdNMvdNRvdNVvdNZPdNb/dNf/dNjfdNmvdNqvdNuPdNxvdN1vdN6vdN/PdNC/hNGfhNLfhNPvhNVvhNa/hNf/hNn/hNrPhNvvhN1vhN3/hN7fhN/PhNCvlNG/lNK/lNQPlNTflNYPlNdPlNgPlNkflNsflNwflNz/lN4/lN+flNB/pNGvpNKvpNN/pNSPpNXPpNaPpNevpNi/pNnPpNqvpNvfpNzvpN2/pN7fpNAftNF/tNIvtNNPtNTvtNZvtNgvtNkvtNo/tNs/tNvvtNzPtN4PtN6vtNBPxNFPxNJ/xlWAIAAABIR11yXiEAAChLkkv9TTQCTWYCTYMCTcQCTUMDTWcDTdkDTUIETXIETYMETY4ETbgETWIFTYQFTbgFTRwGTTkGTUYGTXkGTZIGTboGTSAHTS0HTWIHTXYHTf4HTVEITZUITaYITRoJTSUJTUEJTV0JTY8JTdgJTe8JTQIKTSQKTZ4KTbEKTdUKTfYKTVILTWULTXYLTYMLTc4LTdkLTSQMTT8MTZEMTSQNTY8NTcYOTfgOTRUPTVYPTdUPTfkPTWsQTdQQTQQRTRURTSARTUoRTfQRTRYSTUoSTa4STcsSTdgSTQsTTSQTTUwTTbITTb8TTfQTTQgUTZAUTeMUTScVTTgVTawVTbcVTdMVTe8VTSEWTWoWTYEWTZQWTbYWTTAXTUMXTWcXTYgXTeQXTfcXTQgYTRUYTWAYTWsYTbYYTdEYTSMZTbYZTSEaTVgbTYobTacbTegbTWccTYscTf0cTWYdTZYdTacdTbIdTdwdTYYeTageTdweTUAfTV0fTWofTZ0fTbYfTd4fTUQgTVEgTYYgTZogTSIhTXUhTbkhTcohTT4iTUkiTWUiTYEiTbMiTfwiTRMjTSYjTUgjTcIjTdUjTfkjTRokTXYkTYkkTZokTackTfIkTf0kTUglTWMlTbUlTUgmTbMmTeonTRwoTTkoTXooTfkoTR0pTY8pTfgpTSgqTTkqTUQqTW4qTRgrTTorTW4rTdIrTe8rTfwrTS8sTUgsTXAsTdYsTeMsTRgtTSwtTbQtTQcuTUsuTVwuTdAuTdsuTfcuTRMvTUUvTY4vTaUvTbgvTdovTVQwTWcwTYswTawwTQgxTRsxTSwxTTkxTYQxTY8xTdoxTfUxTUcyTdoyTUUzTXw0Ta40Tcs0TQw1TYs1Ta81TSE2TYo2Tbo2Tcs2TdY2TQA3Tao3Tcw3TQA4TWQ4TYE4TY44TcE4Tdo4TQI5TWg5TXU5Tao5Tb45TUY6TZk6Td06Te46TWI7TW07TYk7TaU7Tdc7TSA8TTc8TUo8TWw8TeY8Tfk8TR09TT49TZo9Ta09Tb49Tcs9TRY+TSE+TWw+TYc+Tdk+TUM/TU4/TVk/TcQ/TTlBTVZBTZdBTRlCTT1CTa9CTRhDTUhDTVlDTZFDTT1ETV9ETZNETfdETRRFTSFFTVRFTW1FTZVFTepFTfdFTSlGTT1GTctGTR5HTWhHTXlHTcFHTfVHTR9ITTtITWlITbJITclITdxITf5ITYVJTZhJTbxJTd1JTTxKTU9KTWBKTW1KTbhKTUVLTZBLTfpLTQVMTRBMTXtMTfBNTQ1OTU5OTdBOTfROTWZPTc9PTf9PTRBQTUhQTfRQTRZRTUpRTa5RTctRTdhRTQtSTSRSTUxSTaFSTa5STeBSTfRSTYJTTdVTTR9UTTBUTXhUTaxUTdZUTfJUTSBVTWlVTYBVTZNVTbVVTTxWTU9WTXNWTZRWTfNWTQZXTRdXTSRXTW9XTfxXTUdYTbFYTbxYTcdYTTJZTadaTcRaTQVbTYdbTatbTR1cTYZcTbZcTcdcTf9cTatdTc1dTQFeTWVeTYJeTY9eTcJeTdteTQNfTVhfTWVfTZdfTatfTTlgTYxgTdZgTedgTS9hTWNhTY1hTalhTddhTSBiTTdiTUpiTWxiTfNiTQZjTSpjTUtjTapjTb1jTc5jTdtjTSZkTbNkTf5kTWhlTXNlTX5lTellTV5nTXtnTbxnTT5oTWJoTdRoTT1pTW1pTX5pTbZpTWJqTYRqTbhqTRxrTTlrTUZrTXlrTZJrTbprTQ9sTRxsTU5sTWJsTfBsTUNtTY1tTZ5tTeZtTRpuTURuTWBuTY5uTdduTe5uTQFvTSNvTapvTb1vTeFvTQJwTWFwTXRwTYVwTZJwTd1wTWpxTbVxTR9yTSpyTTVyTaByTRV0TTJ0TXN0TfV0TRl1TYt1TfR1TSR2TTV2TW12TRl3TTt3TW93TdN3TfB3Tf13TTB4TUl4TXF4TcZ4TdN4TQV5TRl5Tad5Tfp5TUR6TVV6TZ16TdF6Tft6TRd7TUV7TY57TaV7Tbh7Tdp7TWF8TXR8TZh8Tbl8TRh9TSt9TTx9TUl9TZR9TSF+TWx+TdZ+Te9+TVp/TdaATfOATTSBTbaBTdqBTUyCTbSCTeSCTfWCTQCDTSqDTdGDTfODTSeETYuETaiETbWETe6ETTKFTYuFTZiFTcqFTd6FTWaGTbmGTQOHTRSHTcWHTQuITVSITWuITX6ITa6ITRqJTS2JTVGJTcmJTdyJTe2JTfqJTUyKTdWKTSqLTZSLTa2LTRiMTZSNTbGNTfKNTXSOTZiOTQqPTXKPTaKPTbOPTb6PTeiPTY+QTbGQTeWQTUmRTWaRTXORTayRTfCRTUmSTVaSTYiSTZySTSSTTXeTTcGTTdKTTYOUTcmUTRKVTSmVTTyVTWyVTdiVTeuVTQ+WTYeWTZqWTauWTbiWTQqXTZOXTeiXTVKYTWuYTdaYTVKaTW+aTbCaTTKbTVabTcibTTCcTWCcTXGcTXycTaacTU2dTW+dTaOdTQeeTSSeTTGeTWqeTa6eTQefTRSfTUafTVqfTeKfTTWgTX+gTZCgTUGhTYehTdChTeehTfqhTSqiTZaiTamiTc2iTUWjTVijTWmjTXajTcijTVGkTaakTRClTSmlTZSlTRCnTS2nTW6nTfCnTRSoTYaoTe6oTR6pTS+pTTqpTWSpTQuqTS2qTWGqTcWqTeKqTe+qTSirTWyrTcWrTdKrTQSsTRisTaCsTfOsTT2tTU6tTf+tTUWuTY6uTaWuTbiuTeiuTVSvTWevTYuvTQOwTRawTSewTTSwTYawTQ+xTWSxTc6xTeexTVKyTc6zTeuzTSy0Ta60TdK0TUS1Tay1Tdy1Te21Tfi1TSK2Tcm2Teu2TR+3TYO3TaC3Ta23Tea3TSq4TYO4TZC4TcK4Tda4TV65TbG5Tfu5TQy6Tb26TQO7TUy7TWO7TXa7Taa7TRK8TSW8TUm8TcG8TdS8TeW8TfK8TUS9Tc29TSK+TXG+TVS/TWG/TXrATYvATavATRfBTXjBTZzBTczBTavCTbzCTe3CTZnDTbvDTezDTSjETU/ETWzETXnETYrETcXETe3ETV7FTXHFTYTFTZXFTanFTf3FTSnGTXzGTc7GTQ/HTbDHTcPHTePHTWrITX3ITZrITQ3JTSDJTTHJTT7JTQbKTXfKTYrKTdnKTbzLTcnLTeLMTfPMTRPNTX/NTeDNTQTOTTTOTRPPTSTPTVXPTQHQTSPQTVTQTZDQTbfQTdTQTeHQTfLQTS3RTVXRTcbRTdnRTezRTf3RTRHSTWXSTZHSTeTSTTbTTXfTTRjUTSvUTUvUTdLUTeXUTQLVTXXVTYjVTZnVTabVTW7WTd/WTfLWTUHXTSTYTTHYTUrZTVvZTXvZTefZTUjaTWzaTZzaTXvbTYzbTb3bTWncTYvcTbzcTfjcTR/dTTzdTUndTVrdTZXdTb3dTS7eTUHeTVTeTWXeTXneTc3eTfneTUzfTZ7fTd/fTYDgTZPgTbPgTTrhTU3hTWrhTd3hTfDhTQHiTQ7iTdbiTUfjTVrjTanjTYzkTZnkTbLlTcPlTePlTU/mTbDmTdTmTQTnTePnTfTnTSXoTdHoTfPoTSTpTWDpTYfpTaTpTbHpTcLpTf3pTSXqTZbqTanqTbzqTc3qTeHqTTXrTWHrTbTrTQbsTUfsTejsTfvsTRvtTaLtTbXtTdLtTUXuTVjuTWnuTXbuTT7vTa/vTcLvTRHwTfTwTQHxTRryTSvyTUvyTbfyTRjzTTzzTWzzTUv0TVz0TY30TTn1TVv1TYz1Tcj1Te/1TQz2TRn2TSr2TWX2TY32Tf72TRH3TST3TTX3TUn3TZ33Tcn3TRz4TW74Ta/4TVD5TWP5TYP5TQr6TR36TTr6Ta36TcD6TdH6Td76Tab7TRf8TSr8ZVgCAAAASEVdcl8hAAAoS2tLwE13AU3+AU3tA03yBk0SCE2ECE2pCU10Ck2BDE39DE1SDU0JDk2QDk1/EE2EE02kFE0WFU07Fk0GF00TGU2PGU3kGU2bGk0iG00RHU0WIE02IU2oIU3NIk2YI02lJU0hJk12Jk0tJ020J02jKU2oLE3ILU06Lk1fL00qME03Mk2zMk0IM02/M01GNE01Nk06OU1aOk3MOk3xO028PE3JPk2HP008QE3DQE0CQU3DQk3fRk1XR02DSE0SSU3MSk0+TE3zTE16TU25TU16T02WU00OVE06VU3JVU2DV031WE2qWU0xWk1wWk0xXE1NYE3FYE3xYU2AYk06ZE2sZU1hZk3oZk0nZ03oaE0EbU18bU2obk03b03xcE1jck0Yc02fc03ec02fdU27eU0zek1fe03ue02ofU0df03Sf01ggE2fgE1ggk16hk3yhk1gh02Nh00liE3wiE0kik1gik0Ti03bi02QjE0ejU1djU0ej004k02wk00elE1LlE3jlE2ulU3ilk0el03Rl02ZmE1OmU3cmU0bmk3cm032n01uoE3coE0JoU2hoU1sok2go03co02PpE1XpU0Mpk2apk3Zpk2aqE20rE0srU2arU3HrU1frk0qr01esE2asE1NsU0Vsk3Ksk1Ys02Xs01YtU1yuU3quU1Yuk2Fuk0du03ou00cvU1YvU0Lvk17v03Ev00JwE1IwE0IwU0rwU22wU0qwk09xk2lxk29xk1KyE1oyU21yU3NyU3jy00szE1xzE2wzE1wzU2TzU0ezk2Szk2l0k0N000l002y1E3Q1U0d1k011k1L2E2U2E3Z2E0Y2U3Y2U372U2G2k362k0N3011302N300a4U044k2F4k2d4k2z5E385E1B5U2A5U1A5k1j5k3u5k1i5011603d6031602C7U2g7k3t7k0F700b8U1k8U2p8U3o8U2o8k3L8k1W803K803d901F+E1d+E3q+U0I+01V+01t+2VYBAAAADJISDFdcmAhAAAoS21Lwk15AU0AAk3vA030Bk0UCE2GCE2rCU12Ck2DDE3/DE1UDU0LDk2SDk2BEE2GE02mFE0YFU09Fk0IF00VGU2RGU3mGU2dGk0kG00THU0YIE04IU2qIU3PIk2aI02nJU0jJk14Jk0vJ022J02lKU2qLE3KLU08Lk1hL00sME05Mk21Mk0KM03BM01INE03Nk08OU1cOk3OOk3zO02+PE3LPk2JP00+QE3FQE0EQU3FQk3hRk1ZR02FSE0USU3OSk1ATE31TE18TU27TU18T02YU00QVE08VU3LVU2FV033WE2sWU0zWk1yWk0zXE1PYE3HYE3zYU2CYk08ZE2uZU1jZk3qZk0pZ03qaE0GbU1+bU2qbk05b03zcE1lck0ac02hc03gc02hdU29eU01ek1he03we02qfU0ff03Uf01igE2hgE1igk18hk30hk1ih02Ph00niE3yiE0mik1iik0Vi03di02SjE0gjU1fjU0gj006k02yk00glE1NlE3llE2wlU3klk0gl03Tl02bmE1QmU3emU0dmk3em034n01woE3eoE0LoU2joU1uok2io03eo02RpE1ZpU0Opk2cpk3bpk2cqE22rE0urU2crU3JrU1hrk0sr01gsE2csE1PsU0Xsk3Msk1as02Zs01atU10uU3suU1auk2Huk0fu03qu00evU1avU0Nvk19v03Gv00LwE1KwE0KwU0twU24wU0swk0/xk2nxk2/xk1MyE1qyU23yU3PyU3ly00uzE1zzE2yzE1yzU2VzU0gzk2Uzk2n0k0P000n00201E3S1U0f1k031k1N2E2W2E3b2E0a2U3a2U392U2I2k382k0P3013302P300c4U064k2H4k2f4k215E3+5E1D5U2C5U1C5k1l5k3w5k1k5013603f6033602E7U2i7k3v7k0H700d8U1m8U2r8U3q8U2q8k3N8k1Y803M803f901H+E1f+E3s+U0K+01X+01v+2VYBAAAADFIRzJdcmEhAAAoSyxL8E1hAU3ZAU0QAk1CAk1ZAk10Ak0ZA034BE2SBU2FBk3OBk1SB02IB03FB00kCE3qCE1pCU2ACU0UC02XC02+DE2CDU3zDU1rDk2iDk3UDk3rDk0GD02rD02KEU0kEk0XE01gE03kE00aFE1XFE22FE18FU37FU0SFk2mF00pGE1QGU0UGk2FGk39Gk00G01mG019G02YG009HE0cHk22Hk2pH03yH012IE2sIE3pIE1IIU0OIk2NIk2kIk04JE27JE3iJU2mJk0XJ02PJ03GJ034J00PKE0qKE3PKE2uKk1IK007LE2ELE0ILU0+LU17LU3aLU2gLk0fL002L03KME1NMU10Mk04M02pM00hNE1YNE2KNE2hNE28NE1hNU1AN03aN03NOE0WOU2aOU3QOU0NOk1sOk0yO02xO03IO01cPU3fPU0GP023P00mQE2eQE3VQE0UQU1HQU3vQU3TQ01tRE1gRU2pRU0cRk1PRk2MRk2tRk3xRk0yR01aSE0kSU1dSU37SU2BSk29S01uTE3dTE1VTU2MTU3LTU3+TU2mTk2KUE0kUU0XUk1gUk3TUk0GU01DU01kU02oU03pU00RVU3bVU0UVk2yVk04V010WE0lWU2UWU0MWk1DWk2CWk21Wk1dW01BXU3bXU3OXk0XX02KX029X036X00bYE1fYE2gYE3IYU2SYk3LYk1pY03vY00rZU3cZU1LZk3DZk36Zk05Z01sZ00UaE34aU2Sak2Fa03Oa01BbE10bE2xbE3SbE0WbU1XbU1/bk1Jb02Cb00gcE2mcE3icU2Tck0Cc016c02xc03wc00jdE3LdE2vdk1Jd008eE2FeE34eE0reU1oeU2JeU3NeU0Oek02e00AfE05fE3XfE1dfU2Zfk1Nf028f007gE1ygE2xgE3kgE2MgU1qg00BhE3JhE36hE0IhU1GhU29hU3whU0thk2Mhk3Nhk38h02LiU0Oik1Xi00LjE16jE35jE0wjU1vjU2ijU1Kjk0okE2/kE2HkU24kU3GkU0Ekk17kk2ukk3rkk1Kk02Lk026lE1Jlk3Mlk0VmE3JmE04mU23mU3umU0tmk1gmk0Im03mnE19nU1Fnk12nk2Enk3Cnk05n01sn02pn00IoE1JoE14oU0Ho02Ko03TpE2HpU32pU11pk2spk3rpk0ep03Gp02kqU07qk0Dq000q01Cq02Aq033q00qrE1nrE3GrE0HrU02rk3Fr01IsE2RsU1Fsk20sk0zs01qs02ps03cs02EtE1itk35tk3Bt03yt00AuE0+uE21uE3ouE0luU2EuU3FuU30uk2DvE0GvU3Dvk3xvk3kv00bwE1awE2ZwE1OwU0Nwk1/wk03w03Jw024xE0BxU1PxU1Pxk0jx01hx000yE3NyE1SyU0ry01Zy01MzE2DzE3CzE0BzU22zU11zk3nzk2fz00x0E0g0U1p0U230U230k2L003J002c1E011U261U2T103B10202E3r2E0q2U1p2U0e2k3d2k1P200H3E2Z3E2I3U3R3U0f3k0f303z300x4E0E4U2d4U0i4k37400p5E0c5U1T5U2S5U3R5U2G5k1F5023501v6E0B6U3w6U056k2H6k2H601b7E2Z7E1s7U0F7k2K7k1j8E2R8E2E8U278U368U058k3u8k2t800f9E3X9E1p9U1Y9k2h9k3v9k3v903D+E0B+U3U+U1t+k3y+mVYBAAAADFIRzFdcmIhAAAoS+1NXgFN1gFNDgJNPwJNVgJNcQJNFwNN9gRNkAVNywZNUAdNwgdNIQhNfQlNEQtNlAtNfw1N8A1NaA5NoA5N0Q5N6A5NAw9NqQ9NiBFNIhJNXRNN4hNNVBRNsxRNDxZNoxdNJhhNERpNghpN+hpNMhtNYxtNehtNlRtNOxxNGh5NtB5N7x9NdCBN5iBNRSFNoSJNNSRNuCRNoyZNFCdNjCdNxCdN9SdNDChNJyhNzShNrCpNRitNgSxNBi1NeC1N1y1NMy9NxzBNSjFNNTNNpjNNHjRNVjRNhzRNnjRNuTRNXzVNPjdN2DdNEzlNmDlNCjpNaTpNxTtNWT1N3D1NtD9NI0BNm0BN00BNEUFNREFN7UFN0UNNa0RNpkVNGUZNiUZNqkZN7kZNL0dNV0hNIUlN+UlNfkpNa0xN2kxNUk1Nik1NyE1N+01NpE5NiFBNIlFNXVJN0FJNQFNNYVNNpVNN5lNNDlVN2FVNsFZNNVdNIllNkVlNCVpNQVpNf1pNslpNW1tNP11N2V1NFF9Nh19N919NGGBNXGBNnWBNxWFNj2JNZ2NN7GNN2WVNSGZNwGZN+GZNNmdNaWdNEmhN9mlNkGpNy2tNPmxNrmxNz2xNE21NVG1NfG5NRm9NHnBNo3BNkHJN/3JNd3NNr3NN7XNNIHRNyXRNrXZNR3dNgnhN9XhNZXlNhnlNynlNC3pNM3tN/XtN1XxNWn1NSn9NuX9NOIBNcIBNroBN4YBNioFNZ4NN/4NNxoRNQ4VNuoVNKoZNiYZNyoZN+YdNiIlNC4pNCIxNd4xN9oxNLo1NbI1Nn41NSI5NJZBNvZBNhJFNAZJNeJJN6JJNR5NNiJNNt5RNRpZNyZZNxphNNZlNtJlN7JlNKppNXZpNBptN45xNe51NQp5Nv55NNp9Npp9NBaBNRqBNdaFNBKNNh6NNhKVN86VNcqZNqqZN6KZNG6dNxKdNoalNOapNAKtNfatN9KtNZKxNw6xNBK1NM65Nwq9NRbBNQrJNsbJNMLNNaLNNprNN2bNNgrRNX7ZN97ZNvrdNO7hNsrhNIrlNgblNwrlN8bpNgLxNA71NwL5N7r5N4b9NGcBNV8BNl8BNTMFNCsJNfMJNNcNNxsNN/sRNTMZNIMdNXsdNMchNyshNT8lNKMtNVstNScxNgcxNv8xN/8xNtM1Ncs5N5M5Nnc9NLtBNZtFNtNJNiNNNxtNNmdRNMtVNt9VNkNdNvtdNsdhN6dhNJ9lNZ9lNHNpN2tpNTNtNBdxNltxNzt1NHN9N8N9NLuBNAeFNmuFNH+JN+ONNJuRNGeVNUeVNj+VNz+VNhOZNQudNtOdNbehN/uhNNupNhOtNWOxNluxNae1NAu5Nh+5NYPBNjvBNgfFNufFN9/FNN/JN7PJNqvNNHPRN1fRNZvVNnvZN7PdNwPhN/vhN0flNavpN7/plWAQAAAAySEgyXXJjIQAAKEtvS8RNewFNAgJN8QNN9gZNFghNiAhNrQlNeApNhQxNAQ1NVg1NDQ5NlA5NgxBNiBNNqBRNGhVNPxZNChdNFxlNkxlN6BlNnxpNJhtNFR1NGiBNOiFNrCFN0SJNnCNNqSVNJSZNeiZNMSdNuCdNpylNrCxNzC1NPi5NYy9NLjBNOzJNtzJNDDNNwzNNSjRNOTZNPjlNXjpN0DpN9TtNwDxNzT5Niz9NQEBNx0BNBkFNx0JN40ZNW0dNh0hNFklN0EpNQkxN90xNfk1NvU1Nfk9NmlNNElRNPlVNzVVNh1dN+VhNrllNNVpNdFpNNVxNUWBNyWBN9WFNhGJNPmRNsGVNZWZN7GZNK2dN7GhNCG1NgG1NrG5NO29N9XBNZ3JNHHNNo3NN4nNNo3VNv3lNN3pNY3tN8ntNrH1NIX9N1n9NZIBNo4BNZIJNfoZN9oZNZIdNkYdNKYhN9IhNKIpNZIpNF4tN34tNlIxNIo1NYY1NIo9NPJNNtJNNIpRNT5RN55RNspVN5pZNIpdN1ZdNnZhNUplN4JlNH5pN4JtN+p9NcqBN4KBNDaFNpaFNcKJNpKNN4KNNk6RNW6VNEKZNnqZN3aZNnqhNuKxNMK1Nnq1Ny61NY65NLq9NYrBNnrBNUbFNGbJNzrJNXLNNm7NNXLVNdrlN7rlNXLpNibpNIbtN7LtNIL1NXL1ND75Nf79NyL9NDcBNTMBNDMFNL8FNusFNLsJNQcZNqcZNwcZNTshNbMlNuclN0clN58tNMMxNdcxNtMxNdM1Nl81NIs5Nls5NqdJNEdNNKdNNttRN1NVNIdZNOdZNT9hNmNhN3dhNHNlN3NlN/9lNitpN/tpNEd9Ned9Nkd9NHuFNPOJNieJNoeJNt+RNAOVNReVNhOVNROZNZ+ZN8uZNZudNeetN4etN+etNhu1NpO5N8e5NCe9NH/FNaPFNrfFN7PFNrPJNz/JNWvNNzvNN4fdNSfhNYfhN7vlNDPtNWftNcftlWAMAAAAySFpdcmQhAAAoTVIBTawCTaYDTRAETV0ETVQFTeQNTT4PTTgQTaIQTe8QTeYRTXYaTdAbTcocTTQdTYEdTXgeTQgnTWIoTVwpTcYpTRMqTQorTZozTfQ0Te41TVg2TaU2TZw3TRdATX9BTXxCTeZCTTNDTS9ETc5MTTZOTTNPTZ1PTepPTeZQTYVZTe1aTepbTVRcTaFcTZ1dTTxmTaRnTaFoTQtpTVhpTVRqTfNyTVt0TVh1TcJ1TQ92TQt3Ta1/TRyBTRmCTYOCTc+CTcODTWuMTdqNTdeOTUGPTY2PTYGQTSmZTZiaTZWbTf+bTUucTT+dTeelTVanTVOoTb2oTQmpTf2pTaWyTRS0TRG1TXu1Tce1Tbu2TeHBTU3CTZbCTSbFTUnOTbXOTf7OTY7RTbHaTR3bTWbbTfbdTRnnTYXnTc7nTV7qTYHzTe3zTTb0Tcb2ZVgDAAAAT1hUXXJlIQAAKE2KDE0cGU2uJU1AMk3SPk2JS01AWE33ZE2ucU1lfk0ji03hl02fpE1dsU0bvk2Dyk3r1k1T4027700j/GVYAQAAAE9dcmYhAAAoSwNLFkskSzJLSktRS1tLc0uBS4tLlkukS7BLyEvcS+ZL9k0BAU0LAU0aAU0kAU0zAU1BAU1XAU1nAU1/AU2OAU2fAU2wAU2+AU3PAU3fAU3uAU0GAk0ZAk0tAk04Ak1IAk1PAk1fAk1qAk16Ak2NAk2bAk2xAk29Ak3IAk3WAk3iAk3wAk3+Ak0PA00iA006A01NA01eA01xA02AA02HA02VA02rA026A03IA03SA03dA031A03/A00VBE0kBE05BE1MBE1iBE1pBE18BE2HBE2SBE2gBE2vBE3CBE3TBE3fBE3uBE0BBU0SBU0nBU01BU1DBU1ZBU1sBU19BU2IBU2bBU2vBU3CBU3JBU3TBU3kBU3rBU3/BU0TBk0mBk0yBk09Bk1QBk1aBk1yBk19Bk2LBk2WBk2gBk2xBk3EBk3UBk3iBk36Bk0EB00SB00ZB00kB003B01IB01bB01mB01tB02AB02OB02dB02nB027B03LB03cB03mB033B00CCE0aCE0qCE05CE1ICE1bCE1lCE10CE2MCE2fCE2qCE3CCE3OCE3iCE3wCE3+CE0FCU0TCU0eCU0pCU0wCU06CU1FCU1WCU1hCU1vCU12CU2GCU2ZCU2xCU29CU3RCU3cCU3mCU35CU0MCk0dCk0oCk02Ck09Ck1JCk1TCk1kCk18Ck2LCk2VCk2oCk27Ck3MCk3fCk3tCk0AC00KC00aC00rC006C01JC01cC01vC016C02NC02dC02uC029C03HC03SC03dC03kC031C038C00KDE0RDE0bDE0uDE04DE1DDE1bDE1qDE1xDE2JDE2VDE2oDE22DE3EDE3cDE3jDE3tDE0FDU0TDU0dDU0oDU02DU1CDU1aDU1uDU14DU2IDU2TDU2dDU2sDU22DU3FDU3TDU3pDU35DU0RDk0gDk0xDk1CDk1QDk1hDk1xDk2ADk2YDk2rDk2/Dk3KDk3aDk3hDk3xDk38Dk0MD00fD00tD01DD01PD01aD01oD010D02CD02QD02hD020D03MD03fD03wD00DEE0SEE0ZEE0nEE09EE1MEE1aEE1kEE1vEE2HEE2REE2nEE22EE3LEE3eEE30EE37EE0OEU0ZEU0kEU0yEU1BEU1UEU1lEU1xEU2AEU2TEU2kEU25EU3HEU3VEU3rEU3+EU0PEk0aEk0tEk1BEk1UEk1bEk1lEk12Ek19Ek2REk2lEk24Ek3EEk3PEk3iEk3sEk0EE00PE00dE00oE00yE01DE01WE01mE010E02ME02WE02kE02rE022E03JE03aE03tE034E03/E00SFE0gFE0vFE05FE1NFE1dFE1uFE14FE2JFE2UFE2sFE28FE3LFE3aFE3tFE33FE0GFU0eFU0xFU08FU1UFU1gFU10FU2CFU2QFU2XFU2lFU2wFU27FU3CFU3MFU3XFU3oFU3zFU0BFk0IFk0YFk0rFk1DFk1PFk1jFk1uFk14Fk2LFk2eFk2vFk26Fk3IFk3PFk3bFk3lFk32Fk0OF00dF00nF006F01NF01eF01xF01/F02SF02cF02sF029F03MF03bF03uF00BGE0MGE0fGE0vGE1AGE1PGE1ZGE1kGE1vGE12GE2HGE2OGE2cGE2jGE2tGE3AGE3KGE3VGE3tGE38GE0DGU0bGU0nGU06GU1IGU1WGU1uGU11GU1/GU2XGU2lGU2vGU26GU3IGU3UGU3sGU0AGk0KGk0aGk0lGk0vGk0+Gk1IGk1XGk1lGk17Gk2LGk2jGk2yGk3DGk3UGk3iGk3zGk0DG00SG00qG009G01RG01cG01sG01zG02DG02OG02eG02xG02/G03VG03hG03sG036G00GHE0UHE0iHE0zHE1GHE1eHE1xHE2CHE2VHE2kHE2rHE25HE3PHE3eHE3sHE32HE0BHU0ZHU0jHU05HU1IHU1dHU1wHU2GHU2NHU2gHU2rHU22HU3EHU3THU3mHU33HU0DHk0SHk0lHk02Hk1LHk1ZHk1nHk19Hk2QHk2hHk2sHk2/Hk3THk3mHk3tHk33Hk0IH00PH00jH003H01KH01WH01hH010H01+H02WH02hH02vH026H03EH03VH03oH034H00GIE0eIE0oIE02IE09IE1IIE1bIE1sIE1/IE2KIE2RIE2kIE2yIE3BIE3LIE3fIE3vIE0AIU0KIU0bIU0mIU0+IU1OIU1dIU1sIU1/IU2JIU2YIU2wIU3DIU3OIU3mIU3yIU0GIk0UIk0iIk0pIk03Ik1CIk1NIk1UIk1eIk1pIk16Ik2FIk2TIk2aIk2qIk29Ik3VIk3hIk31Ik0AI00KI00dI00wI01BI01MI01aI01hI01tI013I02II02gI02vI025I03MI03fI03wI00DJE0RJE0kJE0uJE0+JE1PJE1eJE1tJE2AJE2TJE2eJE2xJE3BJE3SJE3hJE3rJE32JE0BJU0IJU0ZJU0gJU0uJU01JU0/JU1SJU1cJU1nJU1/JU2OJU2VJU2tJU25JU3MJU3aJU3oJU0AJk0HJk0RJk0pJk03Jk1BJk1MJk1aJk1mJk1+Jk2SJk2cJk2sJk23Jk3BJk3QJk3aJk3pJk33Jk0NJ00dJ001J01EJ01VJ01mJ010J02FJ02VJ02kJ028J03PJ03jJ03uJ03+J00FKE0VKE0gKE0wKE1DKE1RKE1nKE1zKE1+KE2MKE2YKE2mKE20KE3FKE3YKE3wKE0DKU0UKU0nKU02KU09KU1LKU1hKU1wKU1+KU2IKU2TKU2rKU21KU3LKU3aKU3vKU0CKk0YKk0fKk0yKk09Kk1IKk1WKk1lKk14Kk2JKk2VKk2kKk23Kk3IKk3dKk3rKk35Kk0PK00iK00zK00+K01RK01lK014K01/K02JK02aK02hK021K03JK03cK03oK03zK00GLE0QLE0oLE0zLE1BLE1MLE1WLE1nLE16LE2KLE2YLE2wLE26LE3ILE3PLE3aLE3tLE3+LE0RLU0cLU0jLU02LU1ELU1TLU1dLU1xLU2BLU2SLU2cLU2tLU24LU3QLU3gLU3vLU3+LU0RLk0bLk0qLk1CLk1VLk1gLk14Lk2ELk2YLk2mLk20Lk27Lk3JLk3ULk3fLk3mLk3wLk37Lk0ML00XL00lL00sL008L01PL01nL01zL02HL02SL02cL02vL03CL03TL03eL03sL03zL03/L00JME0aME0yME1BME1LME1eME1xME2CME2VME2jME22ME3AME3QME3hME3wME3/ME0SMU0lMU0wMU1DMU1TMU1kMU1zMU19MU2IMU2TMU2aMU2rMU2yMU3AMU3HMU3RMU3kMU3uMU35MU0RMk0gMk0nMk0/Mk1LMk1eMk1sMk16Mk2SMk2ZMk2jMk27Mk3JMk3TMk3eMk3sMk34Mk0QM00kM00uM00+M01JM01TM01iM01sM017M02JM02fM02vM03HM03WM03nM034M00GNE0XNE0nNE02NE1ONE1hNE11NE2ANE2QNE2XNE2nNE2yNE3CNE3VNE3jNE35NE0FNU0QNU0eNU0qNU04NU1GNU1XNU1qNU2CNU2VNU2mNU25NU3INU3PNU3dNU3zNU0CNk0QNk0aNk0lNk09Nk1HNk1dNk1sNk2BNk2UNk2qNk2xNk3ENk3PNk3aNk3oNk33Nk0KN00bN00nN002N01JN01aN01vN019N02LN02hN020N03FN03QN03jN033N00KOE0ROE0bOE0sOE0zOE1HOE1bOE1uOE16OE2FOE2YOE2iOE26OE3FOE3TOE3eOE3oOE35OE0MOU0cOU0qOU1COU1MOU1aOU1hOU1sOU1/OU2QOU2jOU2uOU21OU3IOU3WOU3lOU3vOU0DOk0TOk0kOk0uOk0/Ok1KOk1iOk1yOk2BOk2QOk2jOk2tOk28Ok3UOk3nOk3yOk0KO00WO00qO004O2UoTUY7TU07TVs7TWY7TXE7TXg7TYI7TY07TZ47Tak7Tbc7Tb47Tc47TeE7Tfk7TQU8TRk8TSQ8TS48TUE8TVQ8TWU8TXA8TX48TYU8TZE8TZs8Taw8TcQ8TdM8Td08TfA8TQM9TRQ9TSc9TTU9TUg9TVI9TWI9TXM9TYI9TZE9TaQ9Tbc9TcI9TdU9TeU9TfY9TQU+TQ8+TRo+TSU+TSw+TT0+TUQ+TVI+TVk+TWM+TXY+TYA+TYs+TaM+TbI+Tbk+TdE+Td0+TfA+Tf4+TQw/TSQ/TSs/TTU/TTw/TUc/TVI/TV0/TWs/TXc/TY8/TaM/Ta0/Tb0/Tcg/TdI/TeE/Tes/Tfo/TQZATRxATSxATURATVNATWRATXVATYNATZRATaRATbNATctATd5ATfJATQpBTRpBTSFBTTJBTT1BTU1BTWBBTW5BTYRBTZBBTZtBTalBTbhBTcZBTdRBTeVBTfhBTRBCTSNCTTRCTUdCTVZCTV1CTWtCTYFCTZBCTZ5CTahCTbNCTctCTdVCTetCTfpCTQ9DTSJDTThDTT9DTVJDTV1DTWtDTXlDTYhDTZtDTaxDTbpDTclDTdxDTe1DTQJETRBETR5ETTRETUdETVhETWNETXZETYpETZ1ETaRETa5ETb9ETcZETdpETe5ETQFFTQ1FTRhFTStFTTVFTU1FTVhFTWZFTXFFTXtFTYxFTZ9FTa9FTb1FTcRFTc5FTdxFTeNFTe5FTQFGTRJGTSJGTS1GTTRGTUdGTVVGTWRGTW5GTYJGTZJGTaNGTbNGTcRGTc9GTedGTfdGTQZHTRVHTShHTThHTUdHTV9HTXJHTX1HTZVHTaRHTbhHTctHTdlHTeBHTe5HTflHTQdITQ5ITRhITSNITTRITT9ITUlITVBITWBITXNITYtITZdITatITbZITcBITdNITeZITfdITQJJTRpJTSpJTTZJTUBJTVVJTWNJTXJJTXxJTY9JTaJJTbNJTcZJTdRJTedJTfFJTQRKTRVKTSRKTTNKTUZKTVlKTWRKTXdKTYdKTZhKTadKTbFKTbxKTdRKTdtKTexKTfNKTQFLTRJLTRxLTTBLTT5LTUlLTWFLTXBLTYFLTYhLTZRLTadLTbVLTcNLTdtLTeJLTexLTfNLTf5LTQlMTRRMTSJMTS5MTUZMTVpMTWRMTXRMTX9MTYlMTZhMTaJMTbFMTb1MTdNMTeNMTftMTQpNTRtNTSxNTTpNTUtNTVtNTWpNTYJNTZVNTalNTcFNTdFNTdhNTelNTfRNTQROTRdOTSVOTTtOTUdOTVJOTWBOTW9OTX1OTYtOTZxOTa9OTcdOTdpOTetOTf5OTQ1PTRRPTSJPTThPTUdPTVVPTV9PTWpPTYJPTYxPTaJPTbFPTcZPTdlPTe9PTfZPTQlQTRRQTSJQTTBQTT9QTVJQTWNQTXFQTYBQTZNQTaRQTblQTcdQTdVQTetQTf5QTQ9RTRpRTS1RTUFRTVRRTVtRTWVRTXZRTX1RTZFRTaVRTbhRTcRRTc9RTeJRTexRTQRSTQ9STR1STShSTTJSTUNSTVZSTWZSTXRSTXtSTYVSTZNSTZpSTaVSTbhSTclSTdlSTeRSTetSTf5STQxTTRtTTSVTTTlTTUlTTVpTTWpTTXtTTYZTTZ5TTa5TTb1TTcxTTd9TTe9TTf5TTRZUTSlUTTRUTUxUTVtUTW9UTYJUTZBUTZdUTaVUTbBUTb5UTcVUTc9UTdpUTetUTfZUTQBVTQdVTRdVTSpVTUJVTU5VTWJVTW1VTXdVTYpVTZ1VTa5VTblVTdFVTeFVTe1VTfdVTQxWTRpWTSlWTTNWTUZWTVlWTWpWTX1WTYtWTZ5WTahWTbtWTcxWTdtWTepWTf1WTRBXTRtXTS5XTT5XTU9XTV5XTWhXTXNXTYtXTZJXTaNXTapXTbhXTclXTdNXTedXTfVXTQBYTRhYTSdYTThYTT9YTUtYTV5YTWxYTXpYTZJYTZlYTaNYTapYTbVYTcBYTctYTdlYTeVYTf1YTRFZTRtZTStZTTZZTUBZTU9ZTVlZTWhZTXRZTYpZTZpZTbJZTcFZTdJZTeNZTfFZTQJaTRJaTSFaTTlaTUxaTWBaTXhaTYhaTY9aTaBaTataTbtaTc5aTdxaTfJaTf5aTQlbTRdbTSZbTTRbTUJbTVNbTWZbTX5bTZFbTaJbTbVbTcRbTctbTdlbTe9bTf5bTQxcTRZcTSFcTTlcTUNcTVlcTWhcTX1cTZBcTaZcTa1cTcBcTctcTdlcTedcTfZcTQldTRpdTShdTTddTUpdTVtdTXBdTX5dTYxdTaJdTbVdTcZdTdFdTeRdTfhdTQteTRJeTRxeTS1eTTReTUheTVxeTW9eTXteTYZeTZleTaNeTbteTcZeTdReTd9eTeleTfpeTQ1fTR1fTStfTTJfTTxfTUpfTVFfTVxfTW9fTYBfTZBfTZtfTaJfTbVfTcNfTdJfTdxfTfBfTQBgTRFgTSFgTTJgTT1gTVVgTWVgTXRgTYNgTZZgTaZgTbVgTc1gTeBgTetgTQNhTRJhTSZhTTlhTUdhTU5hTVxhTWdhTXVhTXxhTYZhTZFhTaJhTa1hTbdhTb5hTc5hTeFhTflhTQViTRliTSRiTS5iTUFiTVRiTWViTXBiTYhiTZhiTaRiTa5iTcNiTdFiTeBiTepiTf1iTRBjTSFjTTRjTUJjTVVjTV9jTXJjTYNjTZJjTaFjTbRjTcdjTdJjTeVjTfVjTQZkTRVkTR9kTSpkTUJkTUlkTVpkTWFkTW9kTYBkTYpkTZ5kTaxkTbdkTc9kTd5kTe9kTfZkTQJlTRVlTSNlTTFlTUllTVBlTVplTWFlTWxlTXdlTYJlTZBlTZxlTbRlTchlTdJlTeJlTe1lTfdlTQZmTRBmTR9mTStmTUFmTVFmTWlmTXhmTYlmTZpmTahmTblmTclmTdhmTfBmTQNnTRdnTS9nTT9nTUZnTVdnTWJnTXJnTYVnTZNnTalnTbVnTcBnTc5nTd1nTetnTflnTQpoTR1oTTVoTUhoTVloTWxoTXtoTYJoTZBoTaZoTbVoTcNoTc1oTdhoTfBoTfpoTRBpTR9pTTRpTUdpTV1pTWRpTXdpTYJpTZBpTZ5pTa1pTcBpTdFpTd9pTe5pTQFqTRJqTSdqTTVqTUNqTVlqTWxqTX1qTYhqTZtqTa9qTcJqTclqTdNqTeRqTetqTf9qTRNrTSZrTTJrTT1rTVBrTVprTXJrTX1rTYtrTZZrTaBrTbFrTcRrTdRrTeJrTelrTfNrTQFsTQhsTRNsTSZsTTdsTUdsTVJsTVlsTWxsTXpsTYlsTZNsTadsTbdsTchsTdhsTelsTfRsTQxtTRxtTSttTTptTU1tTV1tTWxtTYRtTZdtTaJtTbptTcltTd1tTfBtTf5tTQVuTRNuTR5uTSxuTTNuTT1uTUhuTVluTWRuTW5uTXVuTYVuTZhuTbBuTbxuTdBuTdtuTeVuTfhuTQtvTRxvTSdvTT9vTU9vTVtvTWVvTXpvTYhvTZdvTaFvTbRvTcdvTdhvTetvTflvTQxwTRZwTSlwTTpwTUlwTVhwTWtwTX5wTYlwTZxwTaxwTb1wTcxwTdZwTeFwTflwTQBxTRFxTRhxTSZxTTdxTUFxTVVxTWNxTW5xTYZxTZVxTaZxTa1xTblxTcxxTdpxTehxTQByTQdyTRFyTRhyTSNyTS5yTTlyTUdyTVNyTWtyTX9yTYlyTZlyTaRyTa5yTb1yTcdyTdZyTeJyTfhyTQhzTSBzTS9zTUBzTVFzTV9zTXBzTYBzTY9zTadzTbpzTc5zTeZzTfZzTf1zTQ50TRl0TSl0TTx0TUp0TWB0TWx0TXd0TYV0TZR0TaJ0TbB0TcF0TdR0Tex0Tf90TRB1TSN1TTJ1TTl1TUd1TV11TWx1TXp1TYR1TY91Tad1TbF1Tcd1TdZ1Tet1Tf51TRR2TRt2TS52TTl2TUd2TVV2TWR2TXd2TYh2TZZ2TaV2Tbh2ZShNyXZN3nZN7HZN+nZNEHdNI3dNNHdNP3dNUndNZndNeXdNgHdNindNm3dNondNtndNyndN3XdN6XdN9HdNB3hNEXhNKXhNNHhNQnhNTXhNV3hNaHhNe3hNi3hNmXhNoHhNqnhNuHhNv3hNynhN3XhN7nhN/nhNCXlNEHlNI3lNMXlNQHlNSnlNXnlNbnlNf3lNj3lNoHlNq3lNw3lN03lN4nlN8XlNBHpNFHpNI3pNO3pNTnpNWXpNcXpNgHpNlHpNp3pNtXpNvHpNynpN1XpN43pN6npN9HpN/3pNEHtNG3tNJXtNLHtNPHtNT3tNZ3tNc3tNh3tNkntNnHtNr3tNwntN03tN3ntN9ntNBnxNEnxNHHxNMXxNP3xNTnxNWHxNa3xNfnxNj3xNonxNsHxNw3xNzXxN4HxN8XxNAH1ND31NIn1NNX1NQH1NU31NY31NdH1Ng31NjX1NmH1NsH1Nt31NyH1Nz31N3X1N7n1N+H1NDH5NGn5NJX5NPX5NTH5NXX5NZH5NcH5Ng35NkX5Nn35Nt35Nvn5NyH5Nz35N2n5N6H5N835NAX9NDX9NJX9NOX9NQ39NU39NXn9NaH9Nd39NgX9NkH9NnH9Nsn9Nwn9N2n9N6X9N+n9NC4BNHIBNMYBNQYBNUIBNaIBNe4BNj4BNp4BNt4BNvoBNz4BN2oBN6oBN/YBNC4FNIYFNLYFNOIFNRoFNVYFNY4FNcYFNgoFNlYFNrYFNwIFN0YFN5IFN84FN+oFNCIJNHoJNLYJNO4JNRYJNUIJNaIJNcoJNiIJNl4JNq4JNvoJN1IJN24JN7oJN+YJNBINNEoNNIYNNNINNRYNNUYNNYINNcINNgYNNloNNpINNsoNNyINN24NN7INN94NNCoRNHoRNMYRNOIRNQoRNU4RNWoRNboRNgoRNlYRNoYRNrIRNv4RNz4RN54RN8oRNAIVNDoVNGIVNKYVNPIVNTIVNWoVNYYVNb4VNfYVNhIVNj4VNooVNs4VNw4VNzoVN1YVN6IVN9oVNBYZND4ZNI4ZNM4ZNRIZNToZNX4ZNaoZNgoZNkoZNoYZNsIZNw4ZN04ZN4oZN+oZNDYdNGIdNMIdNPIdNUIdNaIdNdodNfYdNlYdNn4dNrYdNtIdNvodNyYdN2odN4YdN64dN8odNAohNFYhNLYhNOYhNTYhNWIhNYohNdYhNiIhNmYhNp4hNsohNuYhNxYhNz4hN4IhN+IhNB4lNEYlNJIlNN4lNSIlNW4lNaYlNd4lNgYlNkYlNoolNsYlNwIlN04lN5olN8YlNBIpNFIpNLIpNO4pNRYpNUIpNaIpNb4pNgIpNh4pNlYpNpopNsIpNvopNzIpN34pN94pNA4tNG4tNIotNLotNQYtNT4tNXYtNdYtNfItNhotNjYtNmItNpotNsYtNv4tNy4tN44tN94tNAYxNEYxNHIxNJoxNNYxNP4xNToxNWoxNcIxNgIxNmIxNp4xNuIxNyYxN2oxN74xN/4xNDo1NJo1NOY1NTY1NZY1NdY1NfI1NjY1NmI1NqI1Nu41NyY1N341N641N9o1NBI5NE45NIY5NL45NQI5NU45Na45Nfo5Nj45Noo5NsY5NuI5Nxo5N3I5N645N+Y5NA49NDo9NJo9NMI9NRo9NVY9NaY9NfI9Nko9NmY9NrI9Nt49Nwo9N0I9N349N8o9NA5BND5BNHpBNLpBNP5BNVJBNYpBNcJBNhpBNmZBNqpBNtZBNyJBN3JBN75BN9pBNAJFNEZFNGJFNLJFNQJFNU5FNX5FNapFNfZFNjZFNpZFNsJFNvpFNzJFN1pFN55FN+pFNCpJNGJJNH5JNLZJNO5JNQpJNTZJNYJJNcZJNgZJNjJJNk5JNppJNtJJNw5JNzZJN4ZJN8ZJNApNNDJNNHZNNKJNNQJNNUJNNX5NNbpNNgZNNkZNNoJNNuJNNy5NN1pNN7pNN+pNNDpRNJpRNNJRNO5RNU5RNXZRNa5RNcpRNfJRNh5RNmJRNn5RNqZRNsJRNwJRN05RN65RN95RNC5VNFpVNIJVNM5VNRpVNV5VNZZVNcJVNd5VNg5VNjZVNnpVNtpVNxZVNz5VN4pVN9ZVNBpZNGZZNJ5ZNNZZNP5ZNT5ZNYJZNb5ZNfpZNkZZNpJZNr5ZNwpZN0pZN6pZN+ZZNA5dNDpdNJpdNLZdNPpdNRZdNU5dNZJdNbpdNfJdNipdNnZdNtZdNwZdN2ZdN4JdN7JdN/5dNDZhNG5hNM5hNOphNRJhNS5hNVphNZJhNb5hNfZhNiZhNoZhNtZhNv5hNz5hN2phN5JhN85hN/ZhNDJlNGJlNLplNPplNVplNZZlNdplNh5lNmJlNrZlNvZlNzJlN5JlN95lNC5pNI5pNM5pNOppNS5pNVppNZppNeZpNh5pNnZpNqZpNtJpNwppN0ZpN35pN7ZpN/ppNEZtNKZtNPJtNTZtNYJtNb5tNdptNhJtNmptNqZtNt5tNwZtNzJtN5JtN7ptNBJxNE5xNJ5xNOpxNUJxNV5xNapxNdZxNgJxNjpxNnZxNsJxNwZxNzZxN3JxN7JxN/ZxNEp1NIJ1NLp1NRJ1NV51NaJ1Nc51Nhp1Nmp1NrZ1NtJ1Nvp1Nz51N1p1N6p1N/p1NEZ5NHZ5NKJ5NO55NS55NY55Nbp5NfJ5Nip5NlJ5NpZ5NuJ5NyJ5N1p5N3Z5N655N+Z5NAJ9NC59NHp9NL59NP59NSp9NUZ9NZJ9Ncp9NgZ9Ni59Nn59Nr59NwJ9Nyp9N259N5p9N/p9NDqBNHaBNLKBNP6BNT6BNXqBNdqBNiaBNlKBNrKBNuKBNzKBN5KBN8qBN+aBNEaFNG6FNKaFNMKFNOqFNRaFNVqFNXaFNZ6FNbqFNfqFNkaFNqaFNtaFNyaFN1KFN3qFN8aFNBKJNFaJNI6JNLqJNNaJNQaJNS6JNXKJNdKJNg6JNjaJNoKJNs6JNxKJN16JN5aJN86JN/aJNDaNNHqNNLaNNPKNNT6NNYqNNbaNNgKNNkKNNqKNNt6NNwaNNzKNN5KNN66NN/KNNA6RNEaRNIqRNLKRNOqRNSKRNW6RNc6RNf6RNl6RNnqRNqqRNvaRNy6RN2aRN8aRN+KRNAqVNCaVNFKVNIqVNLaVNO6VNR6VNX6VNc6VNfaVNjaVNmKVNoqVNsaVNu6VNyqVN1qVN7KVN/KVNFKZNI6ZNNKZNRaZNVqZNa6ZNe6ZNiqZNoqZNtaZNyaZN4aZN8aZN+KZNCadNFKdNJKdNN6dNRadNW6dNZ6dNcqdNgKdNj6dNnadNq6dNvKdNz6dN56dN+qdNC6hNHqhNLahNNKhNQqhNWKhNZ6hNdahNf6hNiqhNoqhNrKhNwqhN0ahN5ahN+KhNDqlNFalNKKlNM6lNPqlNTKlNW6lNbqlNf6lNi6lNmqlNqqlNu6lN0KlN3qlN7KlNAqpNFapNJqpNMapNRKpNWKpNa6pNcqpNfKpNjapNlKpNqKpNvKpNz6pN26pN5qpN+apNCatNIatNLKtNOqtNSKtNUqtNY6tNdqtNhqtNlKtNm6tNqatNt6tNvqtNyatN3KtN7atN/atNCKxND6xNIqxNMKxNP6xNSaxNXaxNbaxNfqxNiKxNmaxNpKxNvKxNzKxN26xN6qxN/axNDa1NHK1NNK1NR61NUq1Naq1Ndq1Niq1Noq1NsK1Nt61Nz61N2a1N561N7q1N+K1NA65NFK5NG65NJa5NLK5NPK5NT65NZ65Nc65Nh65Nkq5NnK5Nr65Nwq5N065N4a5N7K5N865N/65NCa9NGq9NMq9NQa9NS69NXq9Nca9Ngq9Nla9No69Nsa9Nu69Ny69N3K9N669N+q9NDbBNILBNK7BNPrBNTrBNZrBNdbBNf7BNirBNorBNqbBNurBNwbBNz7BN4LBN6rBN+LBNBrFNGbFNMbFNPbFNVbFNXLFNaLFNe7FNibFNl7FNr7FNtrFNwLFNx7FN0rFN4LFN67FN+bFNBbJNHbJNMbJNO7JNS7JNVrJlKE1gsk1vsk15sk2Isk2Usk2qsk26sk3Ssk3hsk3ysk0Ds00Us00ps005s01Is01gs01zs02Hs02fs02vs022s03Hs03Ss03is031s00DtE0ZtE0ltE0wtE0+tE1NtE1btE1ptE16tE2NtE2ltE24tE3JtE3ctE3rtE3ytE0AtU0WtU0ltU0ztU09tU1ItU1gtU1qtU2AtU2PtU2jtU22tU3MtU3TtU3mtU3xtU38tU0Ktk0Ztk0stk09tk1Jtk1Ytk1otk15tk2Otk2ctk2qtk3Atk3Ttk3ktk3vtk0Ct00Wt00pt00wt006t01Lt01St01mt016t02Nt02Zt02kt023t03Ht03ft03qt034t00GuE0QuE0huE00uE1EuE1SuE1ZuE1nuE11uE18uE2HuE2auE2ruE27uE3GuE3NuE3guE3uuE39uE0HuU0buU0ruU08uU1GuU1XuU1iuU16uU2KuU2ZuU2ouU27uU3LuU3auU3yuU0Fuk0Quk0ouk00uk1Iuk1guk1uuk11uk2Nuk2Xuk2luk2suk22uk3Buk3Suk3Zuk3juk3quk36uk0Nu00lu00xu01Fu01Qu01au01tu02Au02Ru02fu02qu02xu029u03Hu03Yu03wu03/u00JvE0cvE0vvE1AvE1TvE1hvE1vvE15vE2JvE2avE2pvE24vE3LvE3evE3pvE38vE0MvU0kvU0zvU09vU1IvU1gvU1nvU14vU1/vU2NvU2evU2ovU22vU3EvU3XvU3vvU37vU0Tvk0avk0mvk05vk1Ivk1Svk1cvk1jvk1qvk11vk2Dvk2Rvk2Yvk2fvk2tvk25vk3Jvk3dvk3nvk33vk0Fv00Pv00ev00vv00+v01Nv01Yv01rv02Dv02Sv02jv020v03Mv03av03qv035v00RwE0kwE04wE1QwE1gwE1xwE2EwE2PwE2iwE21wE3BwE3LwE3ZwE3qwE34wE0QwU0bwU0zwU1EwU1XwU1vwU2CwU2TwU2mwU2+wU3FwU3QwU3mwU31wU0Dwk0Twk0awk0ywk08wk1Swk1hwk11wk2Fwk2bwk2iwk21wk3Awk3Hwk3Vwk3kwk33wk0Pw00ew00tw01Aw01Vw01qw014w02Gw02Qw02jw020w02/w03Pw03jw032w039w00HxE0YxE0fxE0yxE1GxE1ZxE1lxE1wxE2DxE2OxE2mxE2wxE2+xE3JxE3TxE3kxE33xE0HxU0VxU0rxU0yxU1AxU1HxU1VxU1oxU17xU2OxU2ZxU2gxU2zxU29xU3MxU3WxU3qxU30xU0Hxk0Rxk0ixk0txk1Fxk1Vxk1kxk1zxk2Gxk2Vxk2txk3Fxk3Yxk3nxk3uxk31xk38xk0Gx00Zx00px00wx008x01Gx01Xx01nx01xx014x02Cx02Wx02dx02nx026x03Nx03cx03nx038x00DyE0KyE0ZyE0qyE06yE1SyE1hyE10yE2HyE2RyE2kyE2yyE25yE3DyE3TyE3kyE31yE0EyU0XyU0qyU01yU1IyU1YyU1wyU1/yU2JyU2QyU2eyU2lyU29yU3VyU3cyU3oyU39yU0Qyk0ayk0oyk02yk09yk1Hyk1Ryk1Yyk1wyk17yk2Cyk2Oyk2hyk2wyk26yk3Eyk3Lyk3Syk3dyk3ryk35yk0Ay00Hy00Vy00hy00xy01Fy01Py01fy01ty013y02Gy02Xy02my021y03Ay03Ty03ry036y00LzE0czE00zE1CzE1SzE1hzE15zE2MzE2gzE24zE3IzE3ZzE3szE33zE0KzU0dzU0pzU0zzU1BzU1SzU1gzU14zU2DzU2bzU2szU2/zU3XzU3qzU37zU0Ozk0mzk0tzk04zk1Ozk1dzk1rzk17zk2Czk2azk2kzk26zk3Jzk3dzk3tzk0Dz00Kz00dz00oz00vz009z01Mz01fz013z02Gz02Vz02oz029z03Sz03gz03uz034z00L0E0c0E0n0E030E1L0E1e0E1l0E1v0E2A0E2H0E2a0E2u0E3B0E3N0E3Y0E3r0E320E0O0U0Y0U0m0U0x0U070U1M0U1f0U1v0U190U2T0U2a0U2o0U2v0U290U3Q0U3j0U320U0B0k0I0k0b0k0l0k000k0+0k1S0k1c0k1v0k150k2K0k2V0k2t0k290k3M0k3b0k3u0k390k0V000t001A001P001W001d001k001u002B002R002Y002k002u002/003P003Z003g003q003+000F1E0P1E0i1E011E1E1E1P1E1k1E1r1E1y1E2B1E2S1E2i1E261E3J1E3c1E3v1E351E0M1U0a1U0h1U0r1U071U1M1U1d1U1s1U1/1U2S1U2d1U2w1U3A1U3Y1U3n1U3x1U341U0G1k0N1k0l1k091k1E1k1Q1k1l1k141k2C1k2Q1k2e1k2l1k2v1k251k3A1k3Y1k3j1k3q1k321k0J100Y100i100s100z1006101F101T101h101o101v1019102J102Z102t1023103H103V103f103u103/100O2E0d2E0o2E072E1T2E1i2E1z2E2E2E2c2E2q2E262E3J2E3h2E302E0I2U0g2U0w2U1B2U1U2U1f2U1y2U2F2U2R2U2b2U2p2U262U3I2U3g2U3r2U0D2k0U2k0n2k0/2k1S2k1j2k122k2O2k2V2k2g2k222k3F2k3T2k3j2k3q2k0C200M200i200x201F201V201r201y202F202Q202X202l2020203H203f203u2039200Q3E0l3E063E1I3E1W3E1g3E1z3E2E3E2P3E2f3E2z3E3G3E3N3E3X3E3o3E3v3E0C3U0W3U0p3U013U1A3U1T3U1e3U123U2A3U2O3U2Z3U2j3U203U3H3U3X3U3l3U373U0C3k0Q3k0X3k0l3k043k1L3k1e3k1p3k1w3k2D3k2N3k2c3k2m3k263k3E3k3X3k3h3k3y3k393k0V300l3000301D301W301l3019302V302o3023302+303F303M303W303p3035300A4E0M4E0W4E0n4E034E1B4E1I4E1S4E1m4E1t4E134E2K4E2d4E2s4E234E3M4E3T4E3a4E3p4E364E0K4U0i4U0x4U1E4U1X4U1h4U104U2C4U2J4U2T4U2j4U204U3F4U3U4U3n4U364U0F4k0Y4k0o4k1A4k1P4k1Z4k1g4k1u4k114k2N4k2l4k2s4k244k3N4k3g4k3q4k344k0G400N400X400h400o401A401L401S401e401x402A402K402U402b402i402t4027403J403Q403X403l403x400B5E0V5E0f5E0v5E095E1H5E1W5E1n5E125E2F5E2Q5E2j5E275E3K5E3b5E3s5E0E5U0S5U0i5U0x5U1J5U1c5U1w5U2I5U2Y5U2p5U285U3H5U3a5U3t5U355U0D5k0R5k0i5k0w5k1I5k1T5k1r5k185k2P5k2n5k265k3L5k3e5k325k395k0I500e500t5007501L501S501q5010502K502Z502t5029503T503a503t5034503/500N6E0c6E0v6E1H6E1W6E1l6E146E2N6E2i6E2w6E2+6E3I6E3b6E3s6E336E0H6U0b6U0u6U016U0/6U1Q6U1X6U1q6U1+6U2R6U2d6U2o6U276U3G6U3e6U3o6U326U0B6k0L6k0c6k0v6k0/6k1N6k1j6k1q6k146k1/6k2N6k2g6k2z6k3G6k3R6k3Y6k3r6k316k0E600O600i600s600/601J601a601l6019602N602c602r602+603N603l6039600Q7E0f7E0m7E0t7E007E0+7E1R7E1h7E1o7E107E1+7E2P7E2f7E2p7E2w7E267E3O7E3V7E3f7E3y7E0F7U0U7U0f7U007U077U1C7WUoTVHtTWLtTXLtTYrtTZntTaztTb/tTcntTdztTertTfHtTfvtTQvuTRzuTS3uTTzuTU/uTWLuTW3uTYDuTZDuTajuTbfuTcHuTcjuTdbuTd3uTfXuTQ3vTRTvTSDvTTXvTUjvTVLvTWDvTW7vTXXvTX/vTYnvTZDvTajvTbPvTbrvTcbvTdnvTejvTfLvTfzvTQPwTQrwTRXwTSPwTTHwTTjwTT/wTU3wTVnwTWnwTX3wTYfwTZfwTaXwTa/wTb7wTc/wTd7wTe3wTfjwTQvxTSPxTTLxTUPxTVTxTWzxTXrxTYrxTZnxTbHxTcTxTdjxTfDxTQDyTRHyTSTyTS/yTULyTVXyTWHyTWvyTXnyTYryTZjyTbDyTbvyTdPyTeTyTffyTQ/zTSLzTTPzTUbzTV7zTWXzTXDzTYbzTZXzTaPzTbPzTbrzTdLzTdzzTfLzTQH0TRX0TSX0TTv0TUL0TVX0TWD0TWf0TXX0TYT0TZf0Ta/0Tb70Tc30TeD0TfX0TQr1TRj1TSb1TTD1TUP1TVT1TV/1TW/1TYP1TZb1TZ31Taf1Tbj1Tb/1TdL1Teb1Tfn1TQX2TRD2TSP2TS72TUb2TVD2TV72TWn2TXP2TYT2TZf2Taf2TbX2Tcv2TdL2TeD2Tef2TfX2TQj3TRv3TS73TTn3TUD3TVP3TV33TWz3TXb3TYr3TZT3Taf3TbH3TcL3Tc33TeX3TfX3TQT4TRP4TSb4TTX4TU34TWX4TXj4TYf4TY74TZX4TZz4Tab4Tbn4Tcn4TdD4Tdz4Teb4Tff4TQf5TRH5TRj5TSL5TTb5TT35TUf5TVr5TW35TXz5TYf5TZz5TaP5Tar5Tbn5Tcr5Tdr5TfL5TQH6TRT6TSf6TTH6TUT6TVL6TVn6TWP6TXP6TYT6TZX6TaT6Tbf6Tcr6TdX6Tej6Tfj6TRD7TR/7TSn7TTD7TT77TUX7TV37TXX7TXz7TYj7TZ37TbD7Tbr7Tcj7Tdb7Td37Tef7TfH7Tfj7TRD8TRv8TSL8ZVgEAAAAM0hEMV1yZyEAAChNFQJNhgJNHgNNRgNNagNNRQRNdQRNuwRN/QRNZQVNlwVNuwVNHwZNSQZNvQZNMAdNVwdNeQdNVAhNmAhNkglN8glNBQpNoQpNtApN2ApN+QpNVQtNaAtNhgtNJwxNpw5NGA9NsA9N2A9N/A9N1xBNBxFNTRFNjxFN9xFNKRJNTRJNsRJN2xJNTxNNwhNN6RNNCxRN5hRNKhVNJBZNhBZNlxZNMxdNRhdNahdNixdN5xdN+hdNGBhNuRhNORtNqhtNQhxNahxNjhxNaR1NmR1N3x1NIR5NiR5Nux5N3x5NQx9NbR9N4R9NVCBNeyBNnSBNeCFNvCFNtiJNFiNNKSNNxSNN2CNN/CNNHSRNeSRNjCRNqiRNSyVNyydNPChN1ChN/ChNIClN+ylNKypNcSpNsypNGytNTStNcStN1StN/ytNcyxN5ixNDS1NLy1NCi5NTi5NSC9NqC9Nuy9NVzBNajBNjjBNrzBNCzFNHjFNPDFN3TFNXTRNzjRNZjVNjjVNsjVNjTZNvTZNAzdNRTdNrTdN3zdNAzhNZzhNkThNBTlNeDlNnzlNwTlNnDpN4DpN2jtNOjxNTTxN6TxN/DxNID1NQT1NnT1NsD1Nzj1Nbz5N2kBNWUFN9EFNHEJNQEJNG0NNS0NNlENN2ENNQERNckRNlkRN+kRNJEVNmEVN+kVNQEZNIUdNa0dNxEdNbEhNzEhN30hNiElNm0lNv0lN4ElNAEpNP0pNUkpNcEpNkU1NEE5Nq05N005N905N0k9NAlBNS1BNj1BN91BNKVFNTVFNsVFN21FNT1JNsVJN91JN2FNNIlRNe1RNI1VNg1VNllVNP1ZNUlZNdlZNl1ZNt1ZN9lZNCVdNJ1dNSFpNx1pNYltNiltNrltNiVxNuVxNAl1NRl1Nrl1N4F1NBF5NaF5Nkl5NBl9NaF9Nrl9Nj2BN2WBNMmFN2mFNOmJNTWJN9mJNCWNNLWNNTmNNbmNNrWNNwGNN3mNN/2ZNfmdNGWhNQWhNZWhNQGlNcGlNuWlN/WlNZWpNl2pNu2pNH2tNSWtNvWtNH2xNZWxNRm1NkG1N6W1NkW5N8W5NBG9NrW9NwG9N5G9NBXBNJXBNZHBNd3BNlXBNtnNNNXRN0HRN+HRNHHVN93VNJ3ZNcHZNtHZNHHdNTndNcndN1ndNAHhNdHhN1nhNHHlN/XlNR3pNoHpNSHtNqHtNu3tNZHxNd3xNm3xNvHxN3HxNG31NLn1NTH1Nd4BN9oBNkYFNuYFN3YFNt4JN54JNLYNN1INNBoRNKoRNjoRNuIRNNYVNm4VN4YVNvIZNBodNDohNbohNgYhNHYlNMIlNVIlNzIlN34lN/YlN2IpNNY1NtI1NT45Nd45Nm45NdY9NpY9N649NkpBNxJBN6JBNTJFNdpFN85FNWZJNn5JNepNNxJNNzJRNLJVNP5VN25VN7pVNEpZNipZNnZZNu5ZNlpdN85lNcppNDZtNNZtNWZtNM5xNY5xNqZxNUJ1Ngp1Npp1NCp5NNJ5NsZ5NF59NXZ9NOKBNgqBNiqFN6qFN/aFNmaJNrKJN0KJNSKNNW6NNeaNNVKRNsaZNMKdNy6dN86dNF6hN8ahNIalNZ6lNDqpNQKpNZKpNyKpN8qpNb6tN1atNG6xN9qxNQK1NSK5NqK5Nu65NV69Naq9Njq9NBrBNGbBNN7BNErFNb7NN7rNNibRNsbRN1bRNr7VN37VNJbZNzLZN/rZNIrdNhrdNsLdNLbhNk7hN2bhNtLlN/rlNBrtNZrtNebtNFbxNKLxNTLxNxLxN17xN9bxN0L1NZL9NIMBNfcBNnsBNrsBNU8FNe8FNn8FNrsJN8MJNPMNNnMNN78NNK8RNUsRNfMRN8MRNYcVNdMVNh8VNrMVNAMZNf8ZN0cZNEsdNs8dNxsdNbchNgMhNnchNEMlNI8lNQclNCcpNzMtNiMxN5cxNBs1NFs1Nu81N481NB85NFs9NWM9NpM9NBNBNV9BNk9BNutBN5NBNWNFNydFN3NFN79FNFNJNaNJN59JNOdNNetNNG9RNLtRN1dRN6NRNBdVNeNVNi9VNqdVNcdZNNNhN8NhNTdlNbtlNftlNI9pNS9pNb9pNfttNwNtNDNxNbNxNv9xN+9xNIt1NTN1NwN1NMd5NRN5NV95NfN5N0N5NT99Nod9N4t9Ng+BNluBNPeFNUOFNbeFN4OFN8+FNEeJN2eJNnORNWOVNteVN1uVN5uVNi+ZNs+ZN1+ZN5udNKOhNdOhN1OhNJ+lNY+lNiulNtOlNKOpNmepNrOpNv+pN5OpNOOtNt+tNCexNSuxN6+xN/uxNpe1NuO1N1e1NSO5NW+5Nee5NQe9NBPFNwPFNHfJNPvJNTvJN8/JNG/NNP/NNTvRNkPRN3PRNPPVNj/VNy/VN8vVNHPZNkPZNAfdNFPdNJ/dNTPdNoPdNH/hNcfhNsvhNU/lNZvlNDfpNIPpNPfpNsPpNw/pN4fpNqftlWAQAAAAzSEQyXXJoIQAAKE2JAk1JA01tA01IBE14BE2+BE1oBU2+BU0iBk1MBk3ABk0zB018B01XCE2bCE2VCU31CU0ICk2kCk23Ck3bCk38Ck1YC01rC02JC00qDE0bD03bD03/D03aEE0KEU1QEU36EU1QEk20Ek3eEk1SE03FE00OFE3pFE0tFU0nFk2HFk2aFk02F01JF01tF02OF03qF039F00bGE28GE2tG01tHE2RHE1sHU2cHU3iHU2MHk3iHk1GH01wH03kH01XIE2gIE17IU2/IU25Ik0ZI00sI03II03bI03/I00gJE18JE2PJE2tJE1OJU0/KE3/KE0jKU3+KU0uKk10Kk0eK010K03YK00CLE12LE3pLE0yLU0NLk1RLk1LL02rL02+L01aME1tME2RME2yME0OMU0hMU0/MU3gMU3RNE2RNU21NU2QNk3ANk0GN02wN00GOE1qOE2UOE0IOU17OU3EOU2fOk3jOk3dO009PE1QPE3sPE3/PE0jPU1EPU2gPU2zPU3RPU1yPk1cQU0fQk1DQk0eQ01OQ02XQ01DRE2ZRE39RE0nRU2bRU39RU1DRk0kR01uR03HR01vSE3PSE3iSE2LSU2eSU3CSU3jSU1CSk1VSk1zSk0TTk3WTk36Tk3VT00FUE1OUE36UE1QUU20UU3eUU1SUk20Uk36Uk3bU00lVE1+VE0mVU2GVU2ZVU1CVk1VVk15Vk2aVk35Vk0MV00qV03KWk2NW02xW02MXE28XE0FXU2xXU0HXk1rXk2VXk0JX01rX02xX02SYE3cYE01YU3dYU09Yk1QYk35Yk0MY00wY01RY02wY03DY03hY02BZ01EaE1oaE1DaU1zaU28aU1oak2+ak0ia01Ma03Aa00ibE1obE1JbU2TbU3sbU2Ubk30bk0Hb02wb03Db03nb00IcE1ncE16cE2YcE04dE37dE0fdU36dU0qdk1zdk0fd011d03Zd00DeE13eE3ZeE0feU0Aek1Kek2jek1Le02re02+e01nfE16fE2efE2/fE0efU0xfU1PfU35gE28gU3ggU26gk3qgk0wg03Xg00thE2RhE27hE04hU2ehU3khU2/hk0Jh00RiE1xiE2EiE0giU0ziU1XiU3PiU3iiU0Aik3bik23jU16jk2ejk14j02oj03uj02VkE3rkE1PkU15kU32kU1ckk2ikk19k03Hk03PlE0vlU1ClU3elU3xlU0Vlk2Nlk2glk2+lk2Zl011mk04m01cm002nE1mnE2snE1TnU2pnU0Nnk03nk20nk0an01gn007oE2FoE2NoU3toU0Aok2cok2vok3Tok1Lo01eo018o01XpE0zp032p00aqE30qE0kqU1qqU0Rqk1nqk3Lqk31qk1yq03Yq00erE35rE1DrU1Lrk2rrk2+rk1ar01tr02Rr00JsE0csE06sE0VsU3xs020tE3YtE2ytU3itU0otk3Ptk0lt02Jt02zt00wuE2WuE3cuE23uU0Buk0Ju01pu018u00YvE0rvE1PvE3HvE3avE34vE3TvU1nv02AwE2xwE1+wU2iwU2xwk3zwk2fw03yw00uxE1VxE1/xE3zxE1kxU13xU2KxU2vxU0Dxk2Cxk3Uxk0Vx022x03Jx01wyE2DyE2gyE0TyU0myU1EyU0Myk3Py03ozE0ZzU3mzU0Kzk0Zz01bz00H0E1a0E2W0E290E3n0E1b0U3M0U3f0U3y0U0X0k1r0k3q0k080019000e1E0x1E3Y1E3r1E0I1U171U2O1U2s1U101k032E1Q2U2B2U1O2k1y2k2B203D201v3E3C3E3+3E0l3U1P3U3D3U003k1H3k1a3k1/3k3T3k1S302k303l302G4E2Z4E1A4U1T4U1w4U3j4U324U0U4k3c4k2f5E245U3p5U225k3a5k3p500r6E3X6E0q6U1m6U2N6U236U0r6k2c6k2v6k3C6k3n6k076026600M7E1N7E3u7E0B7U2o7U277U3Y7U1L7k1e7k187k1E700H8U0g8k1R8k0e801C801R9E2T9E0/9U2S9U3O9U319U0f9k2T9k0E900X900q901P902j900i+E10+E21+E1W+U1p+U0Q+k0j+k1A+k2z+k3G+k3k+k2s+2VYAwAAAENFM11yaSEAAChLOU0pA01hBk2xCE1KDE3LDE27D03zEk1DFU3cGE1dGU1NHE2FH03VIU1uJU3vJU3fKE0XLE1nLk0AMk2BMk1xNU2pOE35Ok2SPk0TP03/QU08RU2ER01QS03KS022Tk3zUU07VE0HWE2BWE1tW02qXk3yYE2+ZE04ZU0kaE1ha02pbU11cU3vcU3bdE0YeE1gek0sfk2mfk2cgU3WhE0fh03mik1ki01ajk2UkU3dk02kl00imE0Ym01Snk2boE1ipE3gpE3Wp00Qq01ZrU0gsU2esU2UtE3Ot00Xuk3evU1ewU3+wk2VxE1fyk3GzU1mz0390E3H1k0u2k3O201l3U0v402W5k026E3N6U2X703+8k2e9E019k3/+2VYAwAAAENFMl1yaiEAAChLOEvOTR8CTSgDTSoETRgFTaEFTfEFTQUGTWAGTa0HTbAITdQITcMJTUkMTcoMTWANTbEOTboPTbwQTaoRTTMSTYMSTZcSTfISTT8UTUIVTWYVTVUWTdsYTVwZTfIZTUMbTUwcTU4dTTweTcUeTRUfTSkfTYQfTdEgTdQhTfghTeciTW0lTe4lTYQmTdUnTd4oTeApTc4qTVcrTacrTbsrTRYsTWMtTWYuTYouTXkvTf8xTYAyTRYzTWc0TXA1TXI2TWA3Tek3TTk4TU04Tag4TfU5Tfg6TRw7TQs8TZE+TRI/TZU/TeRATf5BTQBDTfNDTXxETcxETeBETTtFTXRGTYNHTapHTZ1ITUZJTSJLTU9LTclLTUxMTZtNTbVOTbdPTapQTTNRTYNRTZdRTfJRTStTTTpUTWFUTVRVTf1VTdlXTQZYTYBYTQNZTVJaTWxbTW5cTWFdTepdTTpeTU5eTaleTeJfTfFgTRhhTQtiTbRiTZBkTb1kTTdlTbplTQlnTSNoTSVpTRhqTaFqTfFqTQVrTWBrTZlsTahtTc9tTcJuTWtvTUdxTXRxTe5xTXFyTcBzTdp0Tdx1Tc92TVh3Tah3Tbx3TRd4TVB5TV96TYZ6TXl7TSJ8Tf59TSt+TaV+TSt/TSKATYGATZuBTZ2CTYeDTRCETWCETXSETdWETRWGTR6HTUKHTT+ITeWKTWOLTemLTeCMTT+NTVmOTVuPTUWQTc6QTR6RTTKRTZORTdOSTdyTTQCUTf2UTaOXTSGYTaeYTZ6ZTf2ZTRebTRmcTQOdTYydTdydTfCdTVGeTZGfTZqgTb6gTbuhTWGkTd+kTWWlTVymTbumTdWnTdeoTcGpTUqqTZqqTa6qTQ+rTU+sTVitTXytTXmuTR+xTZ2xTSOyTRqzTXmzTZO0TZW1TX+2TQi3TVi3TWy3Tc23TQ25TRa6TTq6TTe7Td29Tc++TSrATV3BTWfCTf3CTUbDTVvDTdXDTTjETZTETdzFTYjHTe3HTe7JTV7KTTfLTZLMTcXNTc/OTWXPTa7PTcPPTT3QTaDQTfzQTUTSTfDTTVXUTVbWTcbWTZ/XTfrYTS3aTTfbTc3bTRbcTSvcTaXcTQjdTWTdTazeTVjgTb3gTb7iTS7jTQfkTWLlTZXmTZ/nTTXoTX7oTZPoTQ3pTXDpTczpTRTrTcDsTSXtTSbvTZbvTW/wTcrxTf3yTQf0TZ30Teb0Tfv0TXX1Tdj1TTT2TXz3TSj5TY35TY77Tf77ZVgDAAAAQ0UxXXJrIQAAKEvNTcMBTR4CTQMDTSkETQYFTRcFTXEFTaAFTfAFTQQGTaUGTawHTdMITcIJTVgKTV8NTVUOTbAOTZUPTbsQTZgRTakRTQMSTTISTYISTZYSTTcTTT4UTWUVTVQWTeoWTfEZTecaTUIbTSccTU0dTSoeTTseTZUeTcQeTRQfTSgfTckfTdAgTfchTeYiTXwjTYMmTXknTdQnTbkoTd8pTbwqTc0qTScrTVYrTaYrTborTVssTWItTYkuTXgvTQ4wTRUzTQs0TWY0TUs1TXE2TU43TV83Tbk3Teg3TTg4TUw4Te04TfQ5TRs7TQo8TaA8TZQ/TYhATeNATdlBTf9CTeFDTfJDTUxETXtETctETd9ETYBFTXNGTalHTZxITUVJTSFLTUtMTT9NTZpNTZBOTbZPTZhQTalQTQNRTTJRTYJRTZZRTTdSTSpTTWBUTVNVTfxVTdhXTQJZTfZZTVFaTUdbTW1cTU9dTWBdTbpdTeldTTleTU1eTe5eTeFfTRdhTQpiTbNiTY9kTbllTa1mTQhnTf5nTSRpTQZqTRdqTXFqTaBqTfBqTQRrTaVrTZhsTc5tTcFuTWpvTUZxTXByTWRzTb9zTbV0Tdt1Tb12Tc52TSh3TVd3Tad3Tbt3TVx4TU95TYV6TXh7TSF8Tf19TSp/TRCATSGATYCATXaBTZyCTXWDTYaDTeCDTQ+ETV+ETXOETR2FTRSGTUGHTT6ITdSITZqKTeiLTc6MTd+MTT6NTTSOTVqPTTOQTUSQTZ6QTc2QTR2RTTGRTduRTdKSTf+TTfyUTZKVTViXTaaYTYyZTZ2ZTfyZTfKaTRicTfGcTQKdTVydTYudTdudTe+dTZmeTZCfTb2gTbqhTVCiTRakTWSlTUqmTVumTbqmTbCnTdaoTa+pTcCpTRqqTUmqTZmqTa2qTVerTU6sTXutTXiuTQ6vTdSwTSKyTQizTRmzTXizTW60TZS1TW22TX62Tdi2TQe3TVe3TWu3TRW4TQy5TTm6TTa7Tcy7TZK9Tc6+TSnATd7ATTjBTWbCTUXDTVrDTajDTdTDTQzETTfETdjETdvFTYfHTezHTR7ITe3JTTbLTZHMTUbNTaDNTc7OTa3PTcLPTRDQTTzQTXTQTZ/QTUDRTUPSTe/TTVTUTYbUTVXWTZ7XTfnYTa7ZTQjaTTbbTRXcTSrcTXjcTaTcTdzcTQfdTajdTaveTVfgTbzgTe7gTb3iTQbkTWHlTRbmTXDmTZ7nTX3oTZLoTeDoTQzpTUTpTW/pTRDqTRPrTb/sTSTtTVbtTSXvTW7wTcnxTX7yTdjyTQb0TeX0Tfr0TUj1TXT1Taz1Tdf1TXj2TXv3TSf5TYz5Tb75TY37ZVgDAAAAMkhBXXJsIQAAKEtNTUsCTYMDTWUETcUFTecFTRUHTWkHTQEJTSwJTXIJTTkKTeALTfgLTQ0MTW0MTd8MTd0OTRUQTfcQTVcSTXkSTacTTfsTTZMVTb4VTQQWTcsWTXIYTYoYTZ8YTf8YTXEZTW8bTaccTYkdTekeTQsfTTkgTY0gTSUiTVAiTZYiTV0jTQQlTRwlTTElTZElTQMmTQEoTTkpTRsqTXsrTZ0rTcssTR8tTbcuTeIuTSgvTe8vTZYxTa4xTcMxTSMyTZUyTZM0Tcs1Ta02TQ04TS84TV05TbE5TUk7TXQ7Tbo7TYE8TSg+TUA+TVU+TbU+TSc/TTg/TR1BTVlCTTtDTaBETcJETcBFTd9FTTBGTdxHTQpITUxITddKTe9KTYRLTd5LTe9LTdRNTRBPTfJPTVdRTXlRTXdSTZZSTedSTZNUTcFUTQNVTY5XTaZXTTtYTZVYTaZYTYtaTcdbTalcTQ5eTTBeTS5fTU1fTZ5fTUphTXhhTbphTUVkTV1kTfJkTUxlTV1lTUJnTX5oTWBpTcVqTedqTeVrTQRsTVVsTQFuTS9uTXFuTfxwTRRxTalxTQNyTRRyTflzTTV1TRd2TXx3TZ53TZx4Tbt4TQx5Tbh6TeZ6TSh7TbN9Tct9TWB+Tbp+Tct+TbqATfaBTdeCTTSETVaETV2FTYCFTdGFTXmHTbCHTd2HTe6HTbWITWuKTYOKTR6LTXiLTYmLTXiNTbSOTZWPTfKQTRSRTRuSTT6STY+STTeUTW6UTZuUTayUTXOVTSmXTUGXTdyXTTaYTUeYTTaaTXKbTVOcTbCdTdKdTdmeTfyeTU2fTfWgTSyhTVmhTWqhTTGiTeejTf+jTZqkTfSkTQWlTfSmTTCoTRGpTW6qTZCqTZerTbqrTQusTbOtTeqtTReuTSiuTe+uTaWwTb2wTVixTbKxTcOxTbKzTe60Tc+1TSy3TU63TVW4TXi4Tcm4TXG6Tai6TdW6Tea6Ta27TWO9TXu9TRa+TV++TWa+TZS+TZu+TcHBTRbCTZ7CTcPCTfnDTRvETS7FTUPFTZzFTerGTfHGTfjGTSzHTXTHTZnHTf/HTQbITbXITYzJTaHJTdjJTTnKTVTKTX7KTcfKTc7KTfzKTQPLTSnOTX7OTQbPTSvPTWHQTYPQTZbRTavRTQTSTVLTTVnTTWDTTZTTTdzTTQHUTWfUTW7UTR3VTfTVTQnWTUDWTaHWTbzWTebWTS/XTTbXTWTXTWvXTZHaTebaTW7bTZPbTcncTevcTf7dTRPeTWzeTbrfTcHfTcjfTfzfTUTgTWngTc/gTdbgTYXhTVziTXHiTajiTQnjTSTjTU7jTZfjTZ7jTczjTdPjTfnmTU7nTdbnTfvnTTHpTVPpTWbqTXvqTdTqTSLsTSnsTTDsTWTsTazsTdHsTTftTT7tTe3tTcTuTdnuTRDvTXHvTYzvTbbvTf/vTQbwTTTwTTvwTWHzTbbzTT70TWP0TZn1Tbv1Tc72TeP2TTz3TYr4TZH4TZj4Tcz4TRT5TTn5TZ/5Tab5TVX6TSz7TUH7TXj7Tdn7TfT7TR78ZVgDAAAAMkhCXXJtIQAAKEsNSxxLQEtWS2ZLeUuGS5FLnEusS7tL00vhS/xNBgFNFAFNHwFNLQFNOwFNSgFNcgFNiAFNlwFNqAFNtgFNyAFN6AFN+QFNJAJNMwJNZQJNggJNkwJNpAJNuQJNwwJNzgJN3gJN6gJN9gJNCANNMANNQgNNVgNNZgNNegNNjQNNngNNtANNwgNNzQNN2ANN6ANN+gNNCARNHgRNMARNQQRNVQRNcQRNggRNjQRNmARNqQRNtwRNywRN2wRN6ARNCwVNHgVNLQVNOwVNTAVNYQVNdgVNgwVNpgVNtwVNzgVN3AVN9gVNCgZNGwZNLgZNOAZNRQZNVQZNaAZNeAZNkQZNmwZNqgZNuQZN2gZN7QZN/wZNCgdNHwdNLAdNPwdNYQdNdQdNlwdNogdNsgdN0wdN4QdN7wdN/QdNDQhNMwhNQghNUAhNYAhNbghNfwhNlAhNpQhNuAhNyghN2QhN9ghNCwlNGQlNJAlNNQlNQAlNTglNXAlNjglNpAlNuQlNyAlN1wlN4QlN7glNAQpNFQpNIwpNLgpNRQpNTgpNXQpNbwpNhQpNkApNnQpNsApNxApN1ApN5QpN9QpNBQtNIwtNNAtNQwtNUQtNZAtNdQtNggtNpgtNtwtNwgtNzQtN2AtN7QtNAgxNFgxNIwxNMwxNPgxNUQxNZAxNfAxNkAxNnwxNrgxN0gxN6AxN+AxNCw1NGA1NIw1NLg1NPg1NTQ1NZQ1Ncw1Njg1NmA1Npg1NsQ1Nvw1NzQ1N3A1NBA5NGg5NKQ5NOg5NSA5NWg5Neg5Niw5Ntg5NxQ5N9w5NFA9NJQ9NNg9NSw9NVQ9NYA9NcA9NfA9NiA9Nmg9Nwg9N1A9N6A9N+A9NDBBNHxBNMBBNRhBNVBBNXxBNahBNehBNjBBNmhBNsBBNwhBN0xBN5xBNAxFNFBFNHxFNKhFNOxFNSRFNXRFNbRFNehFNnRFNsBFNvxFNzRFN3hFN8xFNCBJNFRJNOBJNSRJNYBJNbhJNiBJNnBJNrRJNwBJNyhJN1xJN5xJN+hJNChNNIxNNLRNNPBNNSxNNbBNNfxNNkRNNnBNNsRNNvhNN0RNN8xNNBxRNKRRNNBRNRBRNZRRNcxRNgRRNjxRNnxRNxRRN1BRN4hRN8hRNABVNERVNJhVNNxVNShVNXBVNaxVNiBVNnRVNqxVNthVNxxVN0hVN4BVN7hVNIBZNNhZNSxZNWhZNaRZNcxZNgBZNkxZNpxZNtRZNwBZN1xZN4BZN7xZNARdNFxdNIhdNLxdNQhdNVhdNZhdNdxdNhxdNlxdNtRdNxhdN1RdN4xdN9hdNBxhNFBhNOBhNSRhNVBhNXxhNahhNfxhNlBhNqBhNtRhNxRhN0BhN4xhN9hhNDhlNIhlNMRlNQBlNZBlNehlNihlNnRlNqhlNtRlNwBlN0BlN3xlN9xlNBRpNIBpNKhpNOBpNQxpNURpNXxpNbhpNlhpNrBpNuxpNzBpN2hpN7BpNDBtNHRtNSBtNVxtNiRtNphtNtxtNyBtN3RtN5xtN8htNAhxNDhxNGhxNLBxNVBxNZhxNehxNihxNnhxNsRxNwhxN2BxN5hxN8RxN/BxNDB1NHh1NLB1NQh1NVB1NZR1NeR1NlR1Nph1NsR1NvB1NzR1N2x1N7x1N/x1NDB5NLx5NQh5NUR5NXx5NcB5NhR5Nmh5Npx5Nyh5N2x5N8h5NAB9NGh9NLh9NPx9NUh9NXB9NaR9NeR9NjB9NnB9NtR9Nvx9Nzh9N3R9N/h9NESBNIyBNLiBNQyBNUCBNYyBNhSBNmSBNuyBNxiBN1iBN9yBNBSFNEyFNISFNMSFNVyFNZiFNdCFNhCFNkiFNoyFNuCFNySFN3CFN7iFN/SFNGiJNLyJNPSJNSCJNWSJNZCJNciJNgCJNsiJNyCJN3SJN7CJN+yJNBSNNEiNNJSNNOSNNRyNNUiNNaSNNciNNgSNNkyNNqSNNtCNNwSNN1CNN6CNN+CNNCSRNGSRNKSRNRyRNWCRNZyRNdSRNiCRNmSRNpiRNyiRN2yRN5iRN8SRN/CRNESVNJiVNOiVNRyVNVyVNYiVNdSVNiCVNoCVNtCVNwyVN0iVN9iVNDCZNHCZNLyZNPCZNRyZNUiZNYiZNcSZNiSZNlyZNsiZNvCZNyiZN1SZN4yZN8SZNACdNKCdNPidNTSdNXidNbCdNfidNnidNrydN2idN6SdNGyhNOChNSShNWihNbyhNeShNhChNlChNoChNrChNvihN5ihN+ChNDClNHClNMClNQylNVClNailNeClNgylNjilNnilNsClNvilN1ClN5ilN9ylNCypNJypNOCpNQypNTipNXypNbSpNgSpNkSpNnipNwSpN1CpN4ypN8SpNAitNFytNLCtNOStNXCtNbStNhCtNkitNrCtNwCtN0StN5CtN7itN+ytNCyxNHixNLixNRyxNUSxNYCxNbyxNkCxNoyxNtSxNwCxN1SxN4ixN9SxNFy1NKy1NTS1NWC1NaC1NiS1Nly1NpS1Nsy1Nwy1N6S1N+C1NBi5NFi5NJC5NNS5NSi5NWy5Nbi5NgC5Njy5NrC5NwS5Nzy5N2i5N6y5N9i5NBC9NEi9NRC9NWi9Nby9Nfi9NjS9Nly9NpC9Nty9Nyy9N2S9N5C9N+y9NBDBNEzBNJTBNOzBNRjBNUzBNZjBNejBNijBNmzBNqzBNuzBN2TBN6jBN+TBNBzFNGjFNKzFNODFNXDFNbTFNeDFNgzFNjjFNozFNuDFNzDFN2TFN6TFN9DFNBzJNGjJNMjJNRjJNVTJNZDJNiDJNnjJNrjJNwTJNzjJN2TJN5DJN9DJNAzNNGzNNKTNNRDNNTjNNXDNNZzNNdTNNgzNNkjNNujNN0DNN3zNN8DNN/jNNEDRNMDRNQTRNbDRNezRNrTRNyjRN2zRN7DRNATVNCzVNFjVNJjVNMjVNPjVNUDVNeDVNijVNnjVNrjVNwjVN1TVN5jVN/DVNCjZNFTZNIDZNMDZNQjZNUDZNZjZNeDZNiTZNnTZNuTZNyjZN1TZN4DZN8TZN/zZNEzdNIzdNMDdNUzdNZjdNdTdNgzdNlDdNqTdNvjdNyzdN7jdN/zdNFjhNJDhNPjhNUjhNYzhNdjhNgDhNjThNnThNsDhNwDhN2ThN4zhN8jhNATlNIjlNNTlNRzlNUjlNZzlNdDlNhzlNqTlNvTlN3zlN6jlN+jlNGzpNKTpNNzpNRTpNVTpNezpNijpNmDpNqDpNtjpNxzpN3DpN7TpNADtNEjtNITtNPjtNUztNYTtNbDtNfTtNiDtNljtNpDtN1jtN7DtNATxNEDxNHzxNKTxNNjxNSTxNXTxNazxNdjxNjTxNljxNpTxNtzxNzTxN2DxN5TxN+DxNDD1NHD1NLT1NPT1NTT1Naz1NfD1Niz1NmT1NrD1NvT1Nyj1N7j1N/z1NCj5NFT5NID5NNT5NSj5NXj5Naz5Nez5Nhj5NmT5NrD5NxD5N2D5N5z5N9j5NGj9NMD9NQj9NTT9NWD9NYz9Ncz9Ngj9Nmj9NqD9Nwz9NzT9N2z9N5j9N9D9NAkBND0BNN0BNTUBNXEBNbUBNe0BNjUBNrUBNvkBN6UBN/UBNKUFNOEFNVUFNZkFNd0FNjEFNlkFNoUFNskFNwEFNzEFN3kFNBkJNGEJNLEJNPEJNUEJNY0JNdEJNikJNmEJNo0JNrkJNvkJN0EJN3kJN9EJNBkNNF0NNK0NNR0NNWENNZUNNcUNNgkNNkENNpENNtENNw0NN5kNN+UNNCERNFkRNJ0RNPERNUURNXkRNgURNkkRNqURNt0RN0URN5URN9kRNCUVNE0VNIEVNMEVNQ0VNU0VNbEVNdkVNhUVNlEVNtUVNyUVN1EVN6UVN9kVNCUZNKEZNPEZNXkZNaUZNeUZNmkZNvEZNykZN2kZNAEdND0dNHUdNQUdNUkdNZ0dNeEdNi0dNnkdNr0dNwEdN0UdN5kdN9EdN/0dNE0hNHkhlKE0sSE06SE1ESE1oSE1+SE2TSE2iSE2xSE27SE3ISE3bSE3vSE39SE0NSU0ySU07SU1MSU1sSU13SU2ESU2XSU2rSU27SU3MSU3cSU3sSU0NSk0eSk0tSk07Sk1OSk1fSk1sSk2QSk2hSk2sSk23Sk3HSk3kSk35Sk0KS00XS00nS002S01ES01XS01qS015S02PS02eS02tS03RS03nS035S00ETE0PTE0aTE0qTE05TE1RTE1fTE16TE2ETE2STE2dTE2rTE25TE3GTE3uTE0ETU0TTU0kTU0yTU1ETU1kTU11TU2gTU20TU3gTU3vTU0MTk0dTk0uTk1DTk1NTk1YTk1pTk13Tk2DTk2VTk29Tk3PTk3jTk3zTk0HT00aT00rT01BT01PT01aT01lT011T02HT02VT02rT029T03OT03iT03+T00PUE0cUE0oUE05UE1HUE1bUE1rUE16UE2dUE2wUE2/UE3NUE3eUE3zUE0IUU0VUU04UU1JUU1gUU1uUU2IUU2cUU2tUU3AUU3KUU3XUU3nUU36UU0KUk0jUk0tUk08Uk1LUk1sUk2AUk2LUk2gUk2tUk3AUk3fUk3zUk0VU00gU00wU01RU01zU02BU02RU023U03GU03UU034U00JVE0eVE0vVE1CVE1VVE1mVE13VE2IVE2dVE2rVE22VE3KVE3VVE3jVE3xVE37VE0fVU01VU1KVU1ZVU1oVU1yVU1/VU2SVU2mVU20VU3EVU3pVU3yVU0DVk0jVk0uVk07Vk1OVk1iVk1yVk2DVk2TVk2jVk3EVk3VVk3kVk3yVk0FV00WV00jV01HV01YV01jV01uV01+V02bV02wV03BV03OV03eV03tV037V00OWE0hWE0wWE1GWE1VWE1kWE2IWE2eWE2wWE27WE3GWE3RWE3hWE3wWE0IWU0WWU0xWU07WU1JWU1UWU1iWU1wWU19WU2lWU27WU3KWU3bWU3pWU37WU0bWk0sWk1XWk1rWk2XWk2mWk3DWk3UWk3lWk36Wk0EW00PW00gW00uW006W01MW010W02GW02aW02qW02+W03RW03iW034W00GXE0RXE0cXE0sXE0+XE1MXE1iXE10XE2FXE2ZXE21XE3GXE3TXE3fXE3wXE3+XE0SXU0iXU0xXU1UXU1nXU12XU2EXU2VXU2qXU2/XU3MXU3vXU0AXk0XXk0lXk0/Xk1TXk1kXk13Xk2BXk2OXk2eXk2xXk3BXk3aXk3kXk3zXk0CX00jX003X01CX01XX01kX013X02WX02qX03MX03XX03nX00IYE0qYE04YE1IYE1uYE19YE2LYE2vYE3AYE3VYE3mYE35YE0MYU0dYU0uYU0/YU1UYU1iYU1tYU2BYU2MYU2aYU2oYU2yYU3WYU3sYU0BYk0QYk0fYk0pYk02Yk1JYk1dYk1rYk17Yk2gYk2pYk26Yk3aYk3lYk3yYk0FY00ZY00pY006Y01KY01aY017Y02MY02bY02pY028Y03NY03aY03+Y00PZE0aZE0lZE01ZE1SZE1nZE14ZE2FZE2VZE2kZE2yZE3FZE3YZE3nZE39ZE0MZU0bZU0/ZU1VZU1nZU1yZU19ZU2IZU2YZU2nZU2/ZU3NZU3oZU3yZU0AZk0LZk0ZZk0nZk00Zk1cZk1yZk2BZk2SZk2gZk2yZk3SZk3jZk0OZ00iZ01OZ01dZ016Z02LZ02cZ02xZ027Z03GZ03XZ03lZ03xZ00DaE0raE09aE1RaE1haE11aE2IaE2ZaE2vaE29aE3IaE3TaE3jaE31aE0DaU0ZaU0raU08aU1QaU1saU19aU2KaU2WaU2naU21aU3JaU3ZaU3oaU0Lak0eak0tak07ak1Mak1hak12ak2Dak2mak23ak3Oak3cak32ak0Ka00ba00ua004a01Fa01Va01oa014a02Ra02ba02qa025a03aa03ua035a00ObE0bbE0ubE1NbE1hbE2DbE2ObE2ebE2/bE3hbE3vbE3/bE0lbU00bU1CbU1mbU13bU2MbU2dbU2wbU3DbU3UbU3lbU32bU0Lbk0Zbk0kbk04bk1Dbk1Rbk1fbk1pbk2Nbk2jbk24bk3Hbk3Wbk3gbk3tbk0Ab00Ub00ib00yb01Xb01gb01xb02Rb02cb02pb028b03Qb03gb03xb00BcE0RcE0ycE1DcE1ScE1gcE1zcE2EcE2RcE21cE3GcE3RcE3ccE3scE0JcU0ecU0vcU08cU1McU1bcU1pcU18cU2PcU2ecU20cU3DcU3ScU32cU0Mck0eck0pck00ck0/ck1Pck1eck12ck2Eck2fck2pck23ck3Cck3Qck3eck3rck0Tc00pc004c01Jc01Xc01pc02Jc02ac03Fc03Zc00FdE0UdE0xdE1CdE1TdE1odE1ydE19dE2OdE2cdE2odE26dE3idE30dE0IdU0YdU0sdU0/dU1QdU1mdU10dU1/dU2KdU2adU2sdU26dU3QdU3idU3zdU0Hdk0jdk00dk1Bdk1Ndk1edk1sdk2Adk2Qdk2fdk3Cdk3Vdk3kdk3ydk0Dd00Yd00td006d01dd01ud02Fd02Td02td03Bd03Sd03ld03vd038d00MeE0feE0veE1IeE1SeE1heE1weE2ReE2leE2weE3FeE3SeE3leE0EeU0YeU06eU1FeU1VeU12eU2YeU2meU22eU3ceU3reU35eU0dek0uek1Dek1Uek1nek16ek2Lek2cek2tek3Cek3Qek3bek3vek36ek0Ie00We00ge01Ee01ae01ve01+e02Ne02Xe02ke023e03Le03Ze03pe00OfE0XfE0ofE1IfE1TfE1gfE1zfE2HfE2XfE2ofE24fE3IfE3pfE36fE0JfU0XfU0qfU07fU1IfU1sfU19fU2IfU2TfU2jfU3AfU3VfU3mfU3zfU0Dfk0Sfk0gfk0zfk1Gfk1Vfk1rfk16fk2Jfk2tfk3Dfk3Vfk3gfk3ufk35fk0Jf00Yf00wf00+f01Zf01jf01xf018f02Kf02Yf02lf03Nf03jf03yf00DgE0VgE0ogE1KgE1bgE2GgE2agE3GgE3VgE3ygE0DgU0UgU0pgU0zgU0+gU1PgU1dgU1pgU17gU2jgU21gU3JgU3ZgU3tgU0Agk0Rgk0ngk01gk1Agk1Lgk1bgk1tgk17gk2Rgk2igk2zgk3Hgk3jgk30gk3/gk0Kg00bg00pg009g01Ng01ag016g02Ng02cg02qg027g03Qg03lg03yg00VhE0mhE09hE1LhE1lhE15hE2KhE2dhE2nhE20hE3dhE3thE0ThU0ihU0xhU1ShU1nhU11hU2KhU2XhU2qhU3JhU3dhU3/hU0Khk0ahk07hk1Jhk1Xhk1lhk11hk2bhk2qhk24hk3chk3thk0Ch00Th00mh004h01Hh01bh01uh02Ih02ah02lh025h03Eh03Sh03mh00KiE0giE01iE1EiE1TiE1diE1qiE19iE2RiE2fiE2tiE3BiE3KiE3ZiE3riE0BiU0MiU0ZiU0siU1AiU1QiU1hiU1viU18iU2aiU2riU26iU3IiU3biU3siU35iU0fik01ik1Aik1Lik1bik14ik2Nik2fik2rik22ik3Eik3Uik3tik3/ik0Oi00pi004i01Hi01ri02Bi02Ti02ei02si023i03Hi03Wi03ui038i00XjE0hjE0vjE06jE1IjE1WjE1jjE2LjE2hjE2wjE3BjE3TjE3mjE0IjU0ZjU1EjU1YjU2EjU2TjU2wjU3BjU3SjU3njU3xjU38jU0Njk0bjk0njk05jk1hjk1zjk2Hjk2Xjk2rjk2+jk3Pjk3ljk3zjk3+jk0Jj00Zj00rj005j01Pj01gj01xj02Fj02hj02yj029j03Ij03Zj03nj037j00LkE0YkE04kE1LkE1akE1okE15kE2OkE2jkE2wkE3TkE3kkE37kE0JkU0jkU03kWUoTUiRTVuRTWWRTXKRTZuRTauRTdGRTeCRTe+RTRCSTSWSTTOSTUiSTVWSTWiSTYeSTZuSTb2STciSTdiSTfmSTQeTTRWTTSOTTTOTTVmTTWiTTXaTTZqTTauTTcCTTdGTTeSTTfaTTQWUTRmUTSyUTUaUTViUTWOUTXeUTYKUTZCUTaSUTciUTd6UTfOUTQKVTRGVTRuVTSiVTTuVTU+VTV2VTWuVTX+VTYiVTZeVTamVTb+VTcqVTdeVTeqVTf6VTQ6WTR+WTS2WTTqWTViWTWmWTXiWTYaWTZmWTaqWTbeWTd2WTfOWTf6WTQmXTRmXTTaXTUuXTV2XTWmXTXSXTYKXTZKXTauXTb2XTcyXTeeXTfaXTQWYTSmYTT+YTVGYTVyYTWqYTXWYTYWYTZSYTayYTbqYTdWYTd+YTe2YTfiYTQaZTRSZTSGZTUmZTV+ZTW6ZTX+ZTZGZTaSZTcaZTdeZTQKaTRaaTUKaTVGaTW6aTX+aTZCaTaWaTa+aTbqaTcuaTdmaTeWaTfeaTR+bTTGbTUWbTVWbTWmbTXybTY2bTaObTbGbTbybTcebTdebTembTfebTQ2cTR6cTS+cTUOcTV+cTXCcTXucTYacTZecTaWcTbmcTcmcTdacTfacTQmdTRidTSadTTedTUydTWGdTW6dTZGdTaKdTbmdTcedTeGdTfWdTQaeTRmeTSOeTTCeTVmeTWmeTY+eTZ6eTa2eTc6eTeOeTfGeTQafTROfTSafTUWfTVmfTXufTYafTZafTbefTcWfTdOfTeGfTfGfTRegTSagTTSgTVigTWmgTX6gTY+gTaKgTbSgTcOgTdegTeqgTQShTRahTSGhTTWhTUChTU6hTWKhTYahTZyhTbGhTcChTc+hTdmhTeahTfmhTQ2iTRuiTSmiTT2iTUaiTVWiTWeiTX2iTYiiTZWiTaiiTbyiTcyiTd2iTeuiTfiiTRajTSejTTajTUSjTVejTWijTXWjTZujTbGjTbyjTcejTdejTfSjTQmkTRukTSekTTKkTUCkTVCkTWmkTXukTYqkTaWkTbSkTcOkTeekTf2kTQ+lTRqlTSilTTOlTUOlTVKlTWqlTXilTZOlTZ2lTaulTbalTcSlTdKlTd+lTQemTR2mTSymTT2mTU+mTWKmTYSmTZWmTcCmTdSmTQCnTQ+nTSynTT2nTU6nTWOnTW2nTXinTYmnTZenTaOnTbWnTd2nTe+nTQOoTROoTSeoTTqoTUuoTWGoTW+oTXqoTYWoTZWoTaeoTbWoTcuoTdyoTe2oTQGpTR2pTS6pTTmpTUSpTVWpTWOpTXepTYepTZSpTbSpTcepTdapTeSpTfWpTQqqTR+qTSyqTU+qTWCqTXeqTYWqTZ+qTbOqTcSqTdeqTeGqTe6qTRerTSerTU2rTVyrTWurTYyrTaGrTa+rTcSrTdGrTeSrTQOsTResTTmsTUSsTVSsTXWsTYOsTZGsTZ+sTa+sTdWsTeSsTfKsTRatTSetTTytTU2tTWCtTXKtTYGtTZWtTaitTcKtTdStTd+tTfOtTf6tTQyuTSCuTUSuTVquTW+uTX6uTY2uTZeuTaSuTbeuTcuuTdmuTeeuTfuuTQSvTROvTSWvTTuvTUavTVOvTWavTXqvTYqvTZuvTamvTbavTdSvTeWvTfSvTQKwTRWwTSawTTOwTVmwTW+wTXqwTYWwTZWwTbKwTcewTdmwTeWwTfCwTf6wTQ6xTSexTTmxTUixTWOxTXKxTYGxTaWxTbuxTc2xTdixTeaxTfGxTQGyTRCyTSiyTTayTVGyTVuyTWmyTXSyTYKyTZCyTZ2yTcWyTduyTeqyTfuyTQ2zTSCzTUKzTVOzTX6zTZKzTb6zTc2zTeqzTfuzTQy0TSG0TSu0TTa0TUe0TVW0TWG0TXO0TZu0Ta20TcG0TdG0TeW0Tfi0TQm1TR+1TS21TTi1TUO1TVO1TWW1TXO1TYm1TZq1Tau1Tb+1Tdu1Tey1Tfe1TQK2TRO2TSG2TTW2TUW2TVK2TXK2TYW2TZS2TaK2TbO2Tci2Td22Teq2TQ23TR63TTW3TUO3TV23TXG3TYK3TZW3TZ+3Tay3TdW3TeW3TQu4TRq4TSm4TUq4TV+4TW24TYK4TY+4TaK4TcG4TdW4Tfe4TQK5TRK5TTO5TUG5TU+5TV25TW25TZO5TaK5TbC5TdS5TeW5Tfq5TQu6TR66TTC6TT+6TVO6TWa6TYC6TZK6TZ26TbG6Tby6Tcq6Td66TQK7TRi7TS27TTy7TUu7TVW7TWK7TXW7TYm7TZe7TaW7Tbm7TcK7TdG7TeO7Tfm7TQS8TRG8TSS8TTi8TUi8TVm8TWe8TXS8TZK8TaO8TbK8TcC8TdO8TeS8TfG8TRe9TS29TTi9TUO9TVO9TXC9TYW9TZe9TaO9Ta69Tby9Tcy9TeW9Tfe9TQa+TSG+TTC+TUK+TU2+TVe+TXC+TXu+TYm+TaW+TbW+TdS+TeK+Tf2+TQq/TRi/TSa/TTi/TUe/TVO/TWC/TXa/TYy/TZu/Tay/Tb+/TdS/TfO/TQTATS/ATUPATWnATXnATYrATarATb3ATcbATdHATePATfDATQPBTRbBTSbBTT3BTWXBTXfBTYvBTZvBTbHBTcvBTdnBTe/BTf3BTSXCTTfCTUXCTVvCTWzCTY7CTarCTbvCTc3CTd7CTezCTQXDTRjDTSfDTUzDTWHDTXDDTX7DTYvDTZjDTa3DTbrDTdrDTevDTQLETRHETSfETT3ETU7ETWHETWvETXjETYnETZzETavETcTETc7ETd3ETezETQ3FTR7FTTjFTV3FTXDFTYPFTZTFTajFTbjFTcbFTdHFTeHFTe/FTfzFTQzGTRrGTSjGTTjGTV7GTW3GTXvGTY/GTaDGTbjGTc3GTeHGTQHHTQ7HTTjHTUHHTU/HTWzHTX3HTY3HTaLHTa/HTcLHTdbHTeLHTfPHTRPITSPITUXITVvITWnITXzITYzITZnITarITb7ITdzITe3ITf7ITQzJTR/JTTDJTT3JTWPJTXnJTYTJTZbJTbDJTcjJTeTJTfTJTQXKTRXKTSDKTS7KTULKTUzKTWbKTXbKTYnKTZjKTarKTbXKTb/KTdjKTePKTfHKTQ3LTR3LTTzLTUrLTWXLTXLLTYDLTY7LTaDLTa/LTbvLTcjLTd7LTfTLTQPMTRTMTSfMTTzMTVvMTWzMTZfMTavMTdHMTeHMTfLMTRLNTSXNTS7NTTnNTUvNTVjNTWvNTX7NTY7NTaXNTc3NTd/NTfPNTQPOTRnOTTPOTUHOTVfOTWXOTY3OTZ/OTa3OTcPOTdTOTfbOTRLPTSPPTTXPTUbPTVTPTW3PTYDPTY/PTbTPTcnPTdjPTebPTfPPTQDQTRXQTSLQTULQTVPQTWrQTXnQTY/QTaXQTbbQTcnQTdPQTeDQTfHQTQTRTRPRTSzRTTbRTUXRTVTRTXXRTYbRTaDRTcXRTdjRTevRTfzRTRDSTSDSTS7STTnSTUnSTVfSTWTSTXTSTYLSTZDSTaDSTcbSTdXSTePSTffSTQjTTSDTTTXTTUnTTWnTTXbTTaDTTanTTbfTTdTTTeXTTfXTTQrUTRfUTSrUTT7UTUrUTVvUTXvUTYvUTa3UTcPUTdHUTeTUTfTUTQHVTRLVTSbVTUTVTVXVTWbVTXTVTYfVTZjVTaXVTcvVTeHVTezVTf7VTRjWTTDWTUzWTVzWTW3WTX3WTYjWTZbWTarWTbTWTc7WTd7WTfHWTQDXTRLXTR3XTSfXTUDXTUvXTVnXTXXXTYXXTaTXTbLXTc3XTdrXTejXTfbXTQjYTRfYTSPYTTDYTUbYTVzYTWvYTXzYTY/YTaTYTcPYTdTYTf/YTRPZTTnZTUnZTVrZTXrZTY3ZTZbZTaHZTbPZTcDZTdPZTebZTfbZTQ3aTTXaTUfaTVvaTWvaTYHaTZvaTanaTb/aTc3aTfXaTQfbTRXbTSvbTTzbTV7bTXrbTYvbTZ3bTa7bTbzbZShN1dtN6NtN99tNHNxNMdxNQNxNTtxNW9xNaNxNfdxNitxNqtxNu9xN0txN4dxN99xNDd1NHt1NMd1NO91NSN1NWd1NbN1Ne91NlN1Nnt1Nrd1NvN1N3d1N7t1NCN5NLd5NQN5NU95NZN5NeN5NiN5Nlt5Nod5Nsd5Nv95NzN5N3N5N6t5N+N5NCN9NLt9NPd9NS99NX99NcN9NiN9Nnd9Nsd9N0d9N3t9NCOBNEeBNH+BNPOBNTeBNXeBNcuBNf+BNkuBNpuBNsuBNw+BN4+BN8+BNFeFNK+FNOeFNTOFNXOFNaeFNeuFNjuFNrOFNveFNzuFN3OFN7+FNAOJNDeJNM+JNSeJNVOJNZuJNgOJNmOJNtOJNxOJN1eJN5eJN8OJN/uJNEuNNHONNNuNNRuNNWeNNaONNeuNNheNNj+NNqONNs+NNweNN3eNN7eNNDORNGuRNNeRNQuRNUORNXuRNcORNf+RNi+RNmORNruRNxORN0+RN5ORN9+RNDOVNK+VNPOVNZ+VNe+VNoeVNseVNwuVN4uVN9eVN/uVNCeZNG+ZNKOZNO+ZNTuZNXuZNdeZNneZNr+ZNw+ZN0+ZN6eZNA+dNEedNJ+dNNedNXedNb+dNfedNk+dNpOdNxudN4udN8+dNBehNFuhNJOhNPehNUOhNX+hNhOhNmehNqOhNtuhNw+hN0OhN5ehN8uhNEulNI+lNOulNSelNX+lNdelNhulNmelNo+lNsOlNwelN1OlN4+lN/OlNBupNFepNJOpNRepNVupNcOpNlepNqOpNu+pNzOpN4OpN8OpN/upNCetNGetNJ+tNNOtNROtNUutNYOtNcOtNlutNpetNs+tNx+tN2OtN8OtNBexNGexNOexNRuxNcOxNeexNh+xNpOxNtexNxexN2uxN5+xN+uxNDu1NGu1NK+1NS+1NW+1Nfe1Nk+1Noe1NtO1NxO1N0e1N4u1N9u1NFO5NJe5NNu5NRO5NV+5NaO5Nde5Nm+5Nse5NvO5Nzu5N6O5NAO9NHO9NLO9NPe9NTe9NWO9NZu9Neu9NhO9Nnu9Nru9Nwe9N0O9N4u9N7e9N9+9NEPBNG/BNKfBNRfBNVfBNdPBNgvBNnfBNqvBNuPBNxvBN2PBN5/BN8/BNAPFNFvFNLPFNO/FNTPFNX/FNdPFNk/FNpPFNz/FN4/FNCfJNGfJNKvJNSvJNXfJNZvJNcfJNg/JNkPJNo/JNtvJNxvJN3fJNBfNNF/NNK/NNO/NNUfNNa/NNefNNj/NNnfNNxfNN1/NN5fNN+/NNDPRNLvRNSvRNW/RNbfRNfvRNjPRNpfRNuPRNx/RN7PRNAfVNEPVNHvVNK/VNOPVNTfVNWvVNevVNi/VNovVNsfVNx/VN3fVN7vVNAfZNC/ZNGPZNKfZNPPZNS/ZNZPZNbvZNffZNjPZNrfZNvvZN2PZN/fZNEPdNI/dNNPdNSPdNWPdNZvdNcfdNgfdNj/dNnPdNrPdNuvdNyPdN2PdN/vdNDfhNG/hNL/hNQPhNWPhNbfhNgfhNofhNrvhN2PhN4fhN7/hNDPlNHflNLflNQvlNT/lNYvlNdvlNgvlNk/lNs/lNw/lN5flN+/lNCfpNHPpNLPpNOfpNSvpNXvpNfPpNjfpNnvpNrPpNv/pN0PpN3fpNA/tNGftNJPtNNvtNUPtNaPtNhPtNlPtNpftNtftNwPtNzvtN4vtN7PtNBvxNFvxNKfxlWAMAAAAySEVdcm4hAAAoSxFNUAFNqgJNpANNDgRNWwRNUgVNQwdN1wdNowxN4g1NPA9NNhBNoBBN7RBN5BFN1RNNaRRNNRlNdBpNzhtNyBxNMh1Nfx1Ndh5NZyBN+yBNxyVNBidNYChNWilNxClNESpNCCtN+SxNjS1NWTJNmDNN8jRN7DVNVjZNozZNmjdNizlNHzpN6z5NFUBNLUFNfUFNekJN5EJNMUNNLURNDUZNnkZNoktNzExN5E1NNE5NMU9Nm09N6E9N5FBNxFJNVVNNWVhNg1lNm1pN61pN6FtNUlxNn1xNm11Ne19NDGBNEGVNOmZNUmdNomdNn2hNCWlNVmlNUmpNMmxNw2xNx3FN8XJNCXRNWXRNVnVNwHVNDXZNCXdN6XhNenlNfn5Nq39NyoBNGoFNF4JNgYJNzYJNwYNNroVNP4ZNPItNaYxNiI1N2I1N1Y5NP49Ni49Nf5BNbJJN/ZJN+pdNJ5lNRppNlppNk5tN/ZtNSZxNPZ1NKp9Nu59NuKRN5aVNBKdNVKdNUahNu6hNB6lN+6lN6KtNeaxNdrFNo7JNwrNNErRND7VNebVNxbVNubZNprhNN7lNNL5NKr9N38FNS8JNlMJNJMVNnMpNkstNR85Ns85N/M5NjNFNBNdN+tdNr9pNG9tNZNtN9N1NbONNYuRNF+dNg+dNzOdNXOpN1O9NyvBNf/NN6/NNNPRNxPZlWAMAAAAySERdcm8hAAAoSyBLakt9S6BLv01OAU12AU26AU39AU2XAk2oAk3SAk36Ak2RA02iA03sA00MBE1ZBE2cBE0xBU0/BU1QBU3eBk3xBk0OB00RCE2DCE36CE0PCU2oCU0yCk1zCk3pCk0GDE2ADE2yDE38DE0PDU0yDU1RDU3gDU0IDk1MDk2PDk0pD006D01kD02MD00jEE00EE1+EE2eEE3rEE0uEU3DEU3REU3iEU1wE02DE02gE02jFE0VFU2MFU2hFU06Fk3EFk0FF017F02YGE0SGU1EGU2OGU2hGU3EGU3jGU1yGk2aGk3eGk0hG027G03MG032G00eHE21HE3GHE0QHU0wHU19HU3AHU1VHk1jHk10Hk0CIE0VIE0yIE01IU2nIU0eIk0zIk3MIk1WI02XI00NJE0qJU2kJU3WJU0gJk0zJk1WJk11Jk0EJ00sJ01wJ02zJ01NKE1eKE2IKE2wKE1HKU1YKU2iKU3CKU0PKk1SKk3nKk31Kk0GK02ULE2nLE3ELE3HLU05Lk2wLk3FLk1eL03oL00pME2fME28MU02Mk1oMk2yMk3FMk3oMk0HM02WM02+M00CNE1FNE3fNE3wNE0aNU1CNU3ZNU3qNU00Nk1UNk2hNk3kNk15N02HN02YN00mOU05OU1WOU1ZOk3LOk1CO01XO03wO016PE27PE0xPU1OPk3IPk36Pk1nP02GP00TQE07QE1/QE3CQE0BQU1qQU17QU2lQU3QQU1nQk14Qk3CQk3iQk0vQ011Q00MRE0aRE0rRE25RU3YRU3eRk1WR03VR03qR00DSE2CSE0RSU3QSU3LSk39Sk06S02xS00eTE09TE3KTE3yTE02TU15TU24TU0hTk0yTk1cTk2HTk0eT00vT015T02ZT03mT00sUE3DUE3RUE3iUE1wUk2PUk2VU00NVE2MVE2hVE26VE05VU3IVU2HVk2CV020V03xV01oWE3VWE30WE2BWU2pWU3tWU0wWk1vWk3YWk3pWk0TW00+W03VW03mW00wXE1QXE2dXE3jXE16XU2IXU2ZXU0nX01GX01MYE3EYE1DYU1YYU1xYU3wYU1/Yk0+Y005ZE1rZE2oZE0fZU2MZU2rZU04Zk1gZk2kZk3nZk0mZ02PZ02gZ03KZ031Z02MaE2daE3naE0HaU1UaU2aaU0xak0/ak1Qak3ea039a00DbU17bU36bU0Pbk0obk2nbk02b031b03wcE0icU1fcU3WcU1Dck1ick3vck0Xc01bc02ec03dc01GdE1XdE2BdE2sdE1DdU1UdU2edU2+dU0Ldk1Rdk3odk32dk0Hd02VeE20eE26eU0yek2xek3Gek3fek1ee03te02sfE2nfU3ZfU0Wfk2Nfk3kfk39fk0cf02pf03Rf01fgE2egE0HgU0YgU1CgU1tgU0Egk0Vgk1fgk1/gk3Lgk0Og02gg02ug02/g01WhU1rhU15hU15hk3xhk1fh01yh02Mh02ph00kiE2jiE3viE1liU1ziU0jik1fik2Rik26ik3Iik0Si01Li02ii027i03ai01njE2PjE0djU1cjU3FjU3WjU0Ajk0rjk3Cjk3Tjk0dj009j02Jj03Mj01ekE1skE19kE0Ukk0pkk03kk03k02vk00dlE0wlE1KlE1nlE3ilE1hlU2tlU0jlk0xlk3hlk0dl01Pl014l02Gl03Ql00JmE1gmE15mE2YmE0lmU1NmU3bmU0amk2Dmk2Umk2+mk3pmk2Am02Rm03bm037m01HnE2KnE0cnU0qnU07nU3Snk3nnk31nk31n01toE3boE3uoE0IoU0loU2goU0fok1rok3hok3vok2fo03bo00NpE02pE1EpE2OpE3HpE0epU03pU1WpU3jpU0Lpk2Zpk3Ypk1Bp01Sp018p02np00+qE1PqE2ZqE25qE0FqU1IqU3aqU3oqU35qU2Qq02lq02zq02zrE0rrU2ZrU2srU3GrU3jrU1erk3drk0pr02fr02tr01dsE2ZsE3LsE30sE0CsU1MsU2FsU3csU31sU0Usk2hsk3Jsk1Xs02Ws03/s00QtE06tE1ltE38tE0NtU1XtU13tU3DtU0Gtk2Ytk2mtk23tk1OuE1juE1xuE1xuU3puU1Xuk1quk2Euk2huk0cu02bu03nu01dvE1rvE0bvU1XvU2JvU2yvU3AvU0Kvk1/vk2Nvk2pvk0Bv016v03Dv00IwE1HwE3VwE30wE0HwU0qwU21wU3dwU0pwk1Jwk2Swk3Rwk10w02Cw00RxU0ixU08xU08xk2kxk28xk1JyE2uyE1nyU2ayU20yU3MyU0kyk0yyk3nyk31yk0Ry01py03iy00rzE1wzE2vzE09zU1czU1vzU2SzU0dzk1Fzk2Rzk2xzk36zk05z03cz03qz0150U2K0U2k0U2k0k0M000k002x1E0W1U3P1U0C1k0c1k001k2M1k2a1k1P101d1015103R101K2E2T2E3Y2E0X2U2l2U3E2U3X2U362U2F2k2t2k352k0Z201i202h201E3E1S3E3h3U3y3U0M3k0M3010302M300Z4U1+4U034k1q4k2E4k2c4k304k0C4023403F403h40055E2y5E375E1A5U1/5U0N5k0s5k0/5k1i5k3t5k0V501h502B503K500J6E2s6E266E1J6k1a6k106k10603c6030602B7U3m7U2f7k3S7k3s7k0E701c701q700f8E0t8E1J8E2h8E0a8U1j8U2o8U3n8U118k2U8k2n8k3K8k1V8019803J803p800y9E1x9E0U9U0i9U2x9k3C9k3c9k3c901E+E1c+E3p+U1O+k0H+006+01U+01s+03E+03S+2VYAwAAADJIR11ycCEAAChLD0seS2hLe0ueS71NFgFNLwFNTAFNdAFNigFNmQFNqgFNuAFN6gFN+wFNlQJNpgJN0AJN+AJNWANNfANNjwNNoANNtgNN6gNNCgRNIARNVwRNmgRNqwRNzQRN6gRNLwVNPQVNTgVN3gVN3AZN7wZNDAdNQQdNmQdN1QdN8QdNDwhNNQhNRAhNcAhNgQhN+AhNDQlNUAlNpglNFwpNMApNcQpNhwpNxgpN5wpNJQtNNgtNRQtNqAtNuQtN7wtNBAxNZgxNfgxNoQxNsAxN+gxNDQ1NMA1NTw1NqA1NwQ1N3g1NBg5NHA5NKw5NPA5NSg5NfA5NjQ5NJw9NOA9NYg9Nig9N6g9NDhBNIRBNMhBNSBBNfBBNnBBNshBN6RBNLBFNPRFNXxFNfBFNwRFNzxFN4BFNcBJNbhNNgRNNnhNN0xNNKxRNZxRNgxRNoRRNxxRN1hRNAhVNExVNihVNnxVN4hVNOBZNqRZNwhZNAxdNGRdNWBdNeRdNtxdNyBdN1xdNOhhNSxhNgRhNlhhN+BhNEBlNMxlNQhlNjBlNnxlNwhlN4RlNOhpNUxpNcBpNmBpNrhpNvRpNzhpN3BpNDhtNHxtNuRtNyhtN9BtNHBxNfBxNoBxNsxxNxBxN2hxNDh1NLh1NRB1Nex1Nvh1Nzx1N8R1NDh5NUx5NYR5Nch5NAh9NACBNEyBNMCBNZSBNvSBN+SBNFSFNMyFNWSFNaCFNlCFNpSFNHCJNMSJNdCJNyiJNOyNNVCNNlSNNqyNN6iNNCyRNSSRNWiRNaSRNzCRN3SRNEyVNKCVNiiVNoiVNxSVN1CVNHiZNMSZNVCZNcyZNzCZN5SZNAidNKidNQCdNTydNYCdNbidNoCdNsSdNSyhNXChNhihNrihNDilNMilNRSlNVilNbClNoClNwClN1ilNDSpNUCpNYSpNgypNoCpN5SpN8ypNBCtNlCtNkixNpSxNwixN9yxNTy1Niy1Npy1NxS1N6y1N+i1NJi5NNy5Nri5Nwy5NBi9NXC9NzS9N5i9NJzBNPTBNfDBNnTBN2zBN7DBN+zBNXjFNbzFNpTFNujFNHDJNNDJNVzJNZjJNsDJNwzJN5jJNBTNNXjNNdzNNlDNNvDNN0jNN4TNN8jNNADRNMjRNQzRN3TRN7jRNGDVNQDVNoDVNxDVN1zVN6DVN/jVNMjZNUjZNaDZNnzZN4jZN8zZNFTdNMjdNdzdNhTdNljdNJjhNJDlNNzlNVDlNiTlN4TlNHTpNOTpNVzpNfTpNjDpNuDpNyTpNQDtNVTtNmDtN7jtNXzxNeDxNuTxNzzxNDj1NLz1NbT1Nfj1NjT1N8D1NAT5NNz5NTD5Nrj5Nxj5N6T5N+D5NZT9NhD9N3T9N9j9NEUBNOUBNT0BNXkBNb0BNfUBNr0BNwEBN/0BNK0FNaEFNeUFNo0FNtEFNzkFNLkJNUkJNZUJNdkJNjEJNwEJN4EJN9kJNLUNNc0NNhENNpkNNxUNNCkRNGERNKURNuURNt0VN1kVNC0ZNYEZNnEZNvkZN3EZNAkdNEUdNQ0dNVEdNoEdN00dN6EdNAUhNLkhNgEhN8UhND0lNbklNrUlNzklND0pNIEpNL0pNkkpNo0pNyUpN5kpN+0pNDEtNOEtNbEtNe0tNoEtNr0tNHExNO0xNlExNrUxNyExN8ExNBk1NFU1NJk1NNE1NZk1Nd01Ntk1N4k1NH05NME5NWk5Na05NhU5N5U5NCU9NHE9NLU9NQ09Nd09Nl09NrU9N5E9NKlBNO1BNXVBNfFBNwVBNz1BN4FBNcFFNblJNjVJNwlJNF1NNU1NNdVNNk1NNuVNNyFNN+lNNC1RNV1RNilRNn1RNuFRN5VRNN1VNqFVNxlVNJVZNZFZNhVZNxlZN11ZN5lZNSVdNWldNgFdNnVdNsldNw1dN71dNI1hNMlhNV1hNZlhN01hN8lhNS1lNZFlNf1lNp1lNvVlNzFlN3VlN61lNHVpNLlpNbVpNmVpN1lpN51pNEVtNIltNPFtNnFtNwFtN01tN5FtN+ltNLlxNTlxNZFxNm1xN4VxN8lxNFF1NM11NeF1Nhl1Nl11NJ15NJV9NRF9NeV9Nzl9NCmBNLGBNSmBNcGBNf2BNsWBNwmBNDmFNQWFNVmFNb2FNnGFN7mFNX2JNfWJN3GJNG2NNPGNNfWNNjmNNnWNNAGRNEWRNN2RNVGRNaWRNemRNpmRN2mRN6WRNDmVNHWVNimVNqWVNAmZNG2ZNNmZNXmZNdGZNg2ZNlGZNomZN1GZN5WZNJGdNUGdNjWdNnmdNyGdN2WdN82dNU2hNd2hNimhNm2hNsWhN5WhNBWlNG2lNUmlNmGlNqWlNy2lN6mlNL2pNPWpNTmpN3mpN3GtN+2tNMGxNhWxNwWxN42xNAW1NJ21NNm1NaG1NeW1NxW1N+G1NDW5NJm5NU25NpW5NFm9NNG9Nk29N0m9N829NNHBNRXBNVHBNt3BNyHBN7nBNC3FNIHFNMXFNXXFNkXFNoHFNxXFN1HFNQXJNYHJNuXJN0nJN7XJNFXNNK3NNOnNNS3NNWXNNi3NNnHNN23NNB3RNRHRNVXRNf3RNkHRNqnRNCnVNLnVNQXVNUnVNaHVNnHVNvHVN0nVNCXZNT3ZNYHZNgnZNoXZN5nZN9HZNBXdNlXdNk3hNsnhN53hNPHlNeHlNmnlNuHlN3nlN7XlNH3pNMHpNfHpNr3pNxHpN3XpNCntNXHtNzXtN63tNSnxNiXxNqnxN63xN/HxNC31Nbn1Nf31NpX1Nwn1N131N6H1NFH5NSH5NV35NfH5Ni35N4n5N+35NGn9Nc39NjH9Np39Nz39N5X9N9H9NBYBNTIBNXYBNnIBNyIBNBYFNFoFNQIFNUYFNa4FNy4FN74FNAoJNE4JNKYJNXYJNfYJNk4JNyYJNDINNHYNNP4NNXINNnoNNrINNvYNNTYRNVIVNaYVNd4VNrIVNAYZNPYZNWYZNd4ZNnYZNrIZN3oZN74ZNXYdNcIdNiodNp4dN1IdNIohNk4hNoYhN7YhNA4lNQolNY4lNcYlNnIlNrYlNvIlNIYpNN4pNXYpNeopNj4pNuIpNxopNEItNOotNSYtNoItNuYtN2ItNMYxNSoxNZYxNjYxNo4xNsoxNw4xNCo1NG41NWo1Nho1Nw41N1I1N/o1ND45NKY5NiY5NrY5NwI5N0Y5N545NG49NO49NUY9Nh49Nyo9N249N/Y9NGpBNXJBNapBNe5BNC5FNEpJNJ5JNNZJNapJNv5JN+5JNF5NNNZNNW5NNapNNnJNNrZNNG5RNLpRNSJRNZZRNkpRN4JRNUZVNX5VNq5VNwZVNAJZNIZZNL5ZNWpZNa5ZNepZN35ZN9ZZNG5dNOJdNTZdNdpdNhJdNzpdN+JdNB5hNXphNd5hNlphN75hNCJlNI5lNS5lNYZlNcJlNgZlNyJlN2ZlNGJpNRJpNgZpNkppNvJpNzZpN55pNR5tNa5tNfptNj5tNpZtN2ZtN+ZtND5xNRZxNiJxNmZxNu5xN2JxNGp1NKJ1NOZ1NyZ1N0J5N5Z5N855NKJ9NfZ9NuZ9N1Z9N859NGaBNKKBNWqBNa6BN2aBN7KBNBqFNI6FNUKFNnqFND6JNHaJNaaJNf6JNvqJN36JN7aJNGKNNKaNNOKNNnaNNs6NN2aNN9qNNC6RNNKRNQqRNjKRNtqRNxaRNHKVNNaVNVKVNraVNxqVN4aVNCaZNH6ZNLqZNP6ZNhqZNl6ZN1qZNAqdNP6dNUKdNeqdNi6dNpadNBahNKahNPKhNTahNY6hNl6hNt6hNzahNA6lNRqlNV6lNealNlqlN2KlN5qlN96lNh6pNjqtNo6tNsatN5qtNO6xNd6xNk6xNsaxN16xN5qxNGK1NKa1Nl61Nqq1NxK1N4a1NDq5NXK5Nza5N265NJ69NPa9NfK9Nna9Nq69N1q9N569N9q9NW7BNcbBNl7BNtLBNybBN8rBNALFNSrFNdLFNg7FN2rFN87FlKE0Ssk1rsk2Esk2fsk3Hsk3dsk3ssk39sk1Es01Vs02Us03As039s00OtE04tE1JtE1jtE3DtE3ntE36tE0LtU0htU1VtU11tU2LtU3BtU0Etk0Vtk03tk1Utk2Wtk2ktk21tk1Ft01MuE1huE1vuE2kuE35uE01uU1RuU1vuU2VuU2kuU3WuU3nuU1Vuk1ouk2Cuk2fuk3Muk0au02Lu02Zu03lu037u006vE1bvE1pvE2UvE2lvE20vE0ZvU0vvU1VvU1yvU2HvU2wvU2+vU0Ivk0yvk1Evk19vk2Lvk2nvk3/vk0av00ov006v01Jv014v02Ov02dv02uv03Bv031v00GwE1FwE1rwE3TwE3ywE0FwU0owU2NwU2zwU3bwU3xwU0nwk1Hwk1dwk2Qwk3Pwk3gwk0aw00pw01yw02Aw00PxU0gxU06xU3IxU0cxk06xk1gxk1vxk2Rxk2ixk26xk3jxk1Rx03Yx00VyE1HyE1dyE2syE3eyE3vyE0AyU1lyU17yU2YyU2yyU3KyU0iyk0wyk2ayk2syk3lyk3zyk0Py01ny02Cy02Qy02iy02xy03gy032y00FzE0WzE0pzE1dzE1uzE2tzE3TzE07zU1azU1tzU2QzU31zU0bzk1Dzk1Zzk2Pzk2vzk3Fzk34zk03z01Iz02Cz02Rz03az03oz0130U2I0U2i0U0w0k2E0k2i0k3I0k3X0k350k0K000i001L0025001A1E191E2v1E3F1E0U1U1G1U1X1U1o1U3N1U3j1U0A1k0a1k0y1k2K1k2Y1k0C100U101N101b1013103P103q1034100K2E0Z2E1I2E1e2E1t2E1+2E2R2E3F2E3W2E0V2U072U2j2U3C2U3V2U342U1d2k2D2k2r2k3B2k332k0X200t201g202f202w203q2035201C3E1Q3E3f3U3w3U0K3k2Y3k3s3k0K300w300/301h301y302K302z300h4E2o4E3l4E0X4U0t4U184U2u4U2/4U3Q4U014k1L4k1o4k2C4k2a4k3y4k0A401q40184021403D403f40035E1S5E1g5E1y5E2B5E2w5E3G5E3V5E3m5E355E0t5U0+5U195U2j5U0L5k0q5k095k1g5k3F5k3r5k0T500p501f501/502V503I500H6E0Y6E1S6E1h6E2q6E246E1H6k1Y6k1y6k0A601U601y602Y602n603J603a603y600b7E2J7E0Q7U1N7U1/7U2V7U3k7U0W7k0n7k047k2d7k2z7k3Q7k3q7k0C701a701o703S703k700d8E0r8E1H8E2f8E268E3I8E3a8E3p8E0Y8U0u8U098U1O8U1h8U2V8U2m8U3l8U0L8k1z8k2S8k2l8k3I8k0t801T8017802R803H803n8039800w9E1v9E2A9E269E3J9E0S9U0g9U2v9k3A9k3a9k1o9028903a900A+E0P+E0x+E1C+E1a+E2D+E3x+E14+U21+U3n+U39+U1M+k1++k2P+k2g+k0F+00b+004+01S+01q+03C+03Q+2VYAwAAAEhEMl1ycSEAAChL1U3JAU0mAk0KA00yBE0MBU0gBU14BU2oBU34BU0MBk2sBk20B03bCE3KCU1eCk1nDU1bDk24Dk2bD03EEE2eEU2yEU0KEk06Ek2KEk2eEk09E01GFE1tFU1cFk3wFk35GU3tGk1KG00uHE1WHU0wHk1EHk2cHk3MHk0cH00wH03QH03YIE3/IU3uIk2DI02LJk1/J03cJ02/KE3oKU3CKk3WKk0uK01eK02uK03CK01iLE1qLU2RLk2AL00UME0dM00RNE1uNE1SNU16Nk1UN01oN03AN03wN01AOE1UOE30OE38OU0jO00SPE2mPE2cP02OQE3rQE3gQU0IQ03nQ037Q01SRE2DRE3TRE3nRE2HRU17Rk2xR02kSE1OSU0pS01TTE1FTU2iTU2XTk2/T02eUE2yUE0JUU06UU2KUU2eUU0+Uk0yU01oVE1bVU0FVk3gV00KWU38WU1ZWk1OW012XE1VXU1pXU3AXU3xXU1BXk1VXk31Xk3pX00fYU0SYk28Yk2XZE3BZU2zZk0QZ00FaE0taU0Mak0gak13ak2oak34ak0Ma02sa02gbE3WbU3Jbk1zb01OcU14ck1qc03Hc028dE3kdU3Ddk3Xdk0ud01fd02vd03Dd01jeE1XeU2Nek2Ae00qfE0Ffk0yf00WgE0qgE2IgE19gU2kgk17g02Pg03mg00XhE1nhE17hE0jhU0chk1Jh01GiE3biE2gik3wi03UjE3ojE1GjU07jk1ij005kE1NkE2kkE3VkE0lkU05kU3hkU3akk0HlE0ElU2YlU1fl02umE2TmU2mmU0Emk34mk0gnE33nE0LnU1inU2TnU3jnU33nU2fnk2Yn03FoE3CoU1Wok0cpE1spU1Rpk1kpk3Cpk23p03eqE21qU3JqU0hqk1Rqk2hqk21qk1dq01WrE2DrU2Ark0Ur03asE0qsk0Os00is02As011tE2ctU1ztk2Htk3etk0Pt01ft01zt00buE0UuU1Buk0+u03Su02ZvU3Wvk0xwE3kwE0+wU1uwk1Ow01jw02vw03cw00SxE0/xE3fxE3jxU2Px031x00lyE32yU0+y02ZzE1MzU2mzU3Wzk22z03Lz00X0E1E0E160E2n0E1H0U1L0k33001d1E2N1E1e1k2m100B2U202U0O2k0+200e3E0z3E1/3E2s3E3i3E0P3U2u3U2z3k1f4E3F4E314E3G4k0O5E1p5U0c5k125k2m502G6E2b6E3n6E0U6U1K6U136U0W6k0b603H7E0t7U1d7U0u70128E3R8U2E8k3f8k0O9E3u9E0D9U1O9U189U2y9U3f9U1+9k2D900v+U2V+U3F+U2W+2VYAwAAAEhEMV1yciEAAChLQUvUTSUCTQkDTTEDTTEETR8FTXcFTacFTfcFTQsGTWkGTasGTbMHTbkITdoITckJTVIMTdMMTWYNTbcOTcMPTcMQTbERTQkSTTkSTYkSTZ0STfsSTUUUTUsVTWwVTVsWTeQYTWUZTfgZTUkbTS0cTVUcTVUdTUMeTZseTcseTRsfTS8fTY0fTc8fTdcgTd0hTf4hTe0iTYIjTXYlTfclTYomTdsnTecoTecpTdUqTS0rTV0rTa0rTcErTR8sTWEsTWktTW8uTZAuTX8vTQgyTYkyTRwzTW00TVE1TXk1TXk2TWc3Tb83Te83TT84TVM4TbE4TfM4Tfs5TQE7TSI7TRE8TZo+TRs/TZs/TepATd9BTQdCTQdDTfpDTYJETdJETeZETURFTYZFTXpGTYxHTbBHTaNITU1JTShLTVhLTdJLTVJMTaFNTZZOTb5OTb5PTbFQTTlRTYlRTZ1RTftRTT1STTFTTUNUTWdUTVpVTQRWTd9XTQ9YTYlYTQlZTVhaTU1bTXVbTXVcTWhdTfBdTUBeTVReTbJeTfReTehfTfpgTR5hTRFiTbtiTZZkTcZkTUBlTcBlTQ9nTQRoTSxoTSxpTR9qTadqTfdqTQtrTWlrTatrTZ9sTbFtTdVtTchuTXJvTU1xTX1xTfdxTXdyTcZzTbt0TeN0TeN1TdZ2TV53Ta53TcJ3TSB4TWJ4TVZ5TWh6TYx6TX97TSl8TQR+TTR+Ta5+TTF/TSmATYeATXyBTaSBTaOCTY6DTRaETWaETXqETd6ETRuGTSeHTUiHTUWITdqITe6KTWyLTe+LTeeMTUWNTTqOTWKOTWGPTUyQTdSQTSSRTTiRTZyRTdmSTeWTTQaUTQOVTV6XTayXTSqYTa2YTZKZTaWZTQOaTSCbTR+cTQqdTZKdTeKdTfadTVqeTZefTaOgTcSgTcGhTWqkTeikTWulTVCmTWOmTcGmTbanTd6nTd2oTcipTSCqTVCqTaCqTbSqTRirTVWsTWGtTYKtTX+uTSixTaaxTSmyTSGzTX+zTXS0TZy0TZu1TYa2TQ63TV63TXK3Tda3TRO5TR+6TUC6TT27TZi9Tea9TdW+TTDATWbBTW3CTQbDTU3DTWLDTa7DTdvDTT7ETZ3ETd7ETeLFTY7HTfTHTSTITfXJTWfKTT3LTZjMTc7NTdXOTW7PTbXPTcrPTRbQTUPQTabQTQXRTUbRTUrSTfbTTVzUTYzUTV3WTc/WTaXXTQDZTTbaTT3bTdbbTR3cTTLcTX7cTavcTQ7dTW3dTbLeTV7gTcTgTfTgTcXiTTfjTQ3kTWjlTZ7mTaXnTT7oTYXoTZroTeboTRPpTXbpTdXpTRrrTcbsTSztTVztTS3vTZ/vTXXwTdDxTd7yTQbzTQ30Tab0Te30TQL1TXv1Td71TT32TYL3TS75TZT5TcT5TZX7TQf8ZVgDAAAATkUyXXJzIQAAKE2TAU2kAU3EAU0EA01SA03HBE0HBU1yBU3YBU2mBk3rB01KCU0RCk1ZCk3ACk0fC02iC03pC00lDk02Dk1WDk2WD03kD01ZEU2ZEU0EEk1qEk04E019FE3cFU2jFk3rFk1SF02xF000GE17GE23Gk3IGk3oGk0oHE12HE3rHU0rHk2WHk38Hk3KH00PIU1uIk01I019I03kI01DJE3GJE0NJU1JJ01aJ016J026KE0IKU19Kk29Kk0oK02OK01cLE2hLU0AL03HL00PME12ME3VME1YMU2fMU3bM03sM00MNE1MNU2aNU0PN01PN026N00gOE3uOE0zOk2SO01ZPE2hPE0IPU1nPU3qPU0xPk1YQE1pQE2JQE3aQU0oQk2gQ03iQ01NRE2zRE2BRU24Rk0oSE3rSE2nSU0JSk2MSk3gSk0GS011S00PTU0gTU1ATU2RTk3fTk1XUE2ZUE0EUU1qUU04Uk1vU03fVE2iVU1eVk3AVk1DV02XV029V00sWE3GWU3XWU33WU1IW02WW00OXU1QXU27XU0hXk3vXk0mYE2WYU1ZYk0VY013Y036Y01OZE10ZE3jZE19Zk2OZk2uZk3/Z01NaE3FaU0Hak1yak3Yak2ma03dbE1Nbk0Qb03Mb00ucE2xcE0FcU0rcU2acU00c01Fc01lc022dE0EdU18dk2+dk0pd02Pd01deE2UeU0Ee03He02DfE3lfE1ofU28fU3ifU1Rfk3uf03/f00RgE13gU3FgU05g012g03hg01HhE0ehU1Thk3Oh02NiE3ViE08iU2WiU10ik2bik2sjE29jE3PjE01jk2Djk33j000kE2fkE0FkU3ckU0Rk02MlE1LlU2TlU36lU1Ulk0yl01Zl01qmU17mU2NmU3zmk1Bm021nE3ynE1dnU3DnU2ank3Pn01KoU0Jok1Rok24ok0So03wo00XpE0opk05pk1Lpk2xp03/p01zqU2wqU0bqk2Bqk1Yq02NrE0Irk3Hrk0Pr012r03Qr02usE3VsE3msk33sk0Js01vtE29tE0xtk1utk3Ztk0/t00WuE1LuU3Guk2Fu03Nu000vE2OvE1svU2TvU2Xv02ov01lwE3fwE05wU2HwU2pw00NxE3ZxE0Wxk1Lx00fyE3YyE3pyE3/y00QzE3NzE1HzU2hzU3vzU0R0E110E1B0U1+0k2z002H1E1A1U1R1U1n2E142E012U2v2U0J2k1X2k153E3d3E2p3U3m3k0b4E3v4E2o4U254U3P5E3g5E2d5U0X5k1x5k2/5k3h6E1F6U0R6k1O602D7E1X7U0Q7k0h7k038U1I8U0F8k1/8k3Z8k0n801J9U2t9U159k22903r+E2/+U14+k2J+mVYAgAAAFNEXXJ0IQAAKEsGTToHTc4HTZgMTcwTTWAUTSoZTV4gTfIgTbwlTfAsTYQtTU4yTYI5TRY6TeA+TSRBTQRGTZVGTZdLTdtNTbtSTUxTTU5YTZJaTXJfTQNgTQVlTUlnTSlsTbpsTbxxTQB0TeB4TXF5TXN+TcGATaWFTTaGTTGLTX+NTWOSTfSSTe+XTT2aTSGfTbKfTa2kTfumTd+rTXCsTWuxTbmzTZ24TS65TSm+TSG/TZHKTYnLTfnWTfHXTWHjTVnkTcnvTcHwZVgDAAAAT0UyXXJ1IQAAKE0QAU0pAU2EAU3kAU12A02wA00aBE2lBE3kBE2TB00vCE0+CE1qCE2BCk0wC00/C02zC01gDE2iDU27DU0WDk12Dk0IEE1CEE2sEE03EU12EU0lFE3BFE3QFE38FE0TF03CF03RF01FGE3yGE00Gk1NGk2oGk0IG02aHE3UHE0+HU3JHU0IHk23IE1TIU1iIU2OIU2lI01UJE1jJE3XJE2EJU3GJk3fJk06J02aJ00sKU1mKU3QKU1bKk2aKk1JLU3lLU30LU0gLk03ME3mME31ME1pMU0WMk1YM01xM03MM00sNE2+NU34NU1iNk3tNk0sN03bOU13Ok2GOk2yOk3JPE14PU2HPU37PU2oPk3XP03wP01JQE2pQE2uQU1MQk2GQk3wQk1+Q02/Q01aRk38Rk0LR009R02aR01oSU0aSk0pSk2dSk1mS02OTE2nTE0ATU1gTU1lTk0DT009T02nT001UE12UE0RU02zU03CU030U01RVE0fVk3RVk3gVk1UV00dWE1FWU1eWU23WU0XWk0cW026W030W01eXE3sXE0tXU3IX01qYE15YE2rYE0IYU3WYk2IY02XY00LZE3UZE38ZU0VZk1uZk3OZk3TZ01xaE2raE0VaU2jaU3kaU1/bE0hbU0wbU1ibU2/bU2Nb00/cE1OcE3CcE2LcU2zck3Mck0lc02Fc02KdE0odU1idU3MdU1adk2bdk02eU3YeU3neU0Zek12ek1EfE32fE0FfU15fU1Cfk1tf02Gf03ff01GgE1LgU3pgU0jgk2Ngk0Xg01Wg037hU2Xhk2mhk3Yhk39iE2niU22iU0xik0rjE1EjE2djE0EjU0Jjk2njk3hjk1Lj03Vj00UkE25kk1Vk01kk02Wk027lU1llk10lk3vlk3pmE0CmU1bmU3CmU3Hmk1lm02fm00JnE2TnE3SnE13n00ToE0ioE1UoE15ok0jo00yo02to02npU3ApU0Zpk2Apk2Fp00jqE1dqE3HqE1RqU2QqU01rE3RrE3grE0SrU03r03hr03wr01rsE1lsk1+sk3Xsk0+s01DtE3htE0btU2FtU0Ptk1Otk3zuE2PuU2euU3QuU31u02fvE2uvE0pvU0+vk0Uv000v01Dv02Iv03vv03rwU1Xwk3awk0Uw00jw03CxU1axk1pxk2Lxk3dxk3Sx00PyE1XyE36yE11yU2myk18y02cy02ry03wy01XzE1Tzk2/zk1Cz018z02Lz00q0k3C0k3R0k3z0k1F00061E131E2/1E1i1U3d1U0O103k100E2E0T2E1Y2E2/2E272k0n202q203k203z202S3k0q3005301b302t302i4E3f4E0n4U3K4U1F4k12401M5E1s5E175E3A5E0n5U0j502P500S6E1M6E1b6E366k2S602h603D600V7E0K7U1H7U2P7U0y7k2t7k3e70208E3U8E3j8E0o8U2P8U2L803380169E209E3D9E1i9036900J+E0r+E19+E1y+U2v+U33+U2a+k0V+2VYAwAAAE9FMV1ydiEAAChNDwFNKAFNgwFNkgFNowFN4wFNUQNNdQNNrwNNGQRNpARNxgRN4wRN1wVNkgdN6gdNLghNPQhNaQhNSQlNEApNgApNvwpNHgtNLwtNPgtNoQtNsgtN6AtNXwxNoQ1Nug1NFQ5NJA5NNQ5NdQ5N4w9NBxBNQRBNqxBNNhFNWBFNdRFNaRJNJBRNfBRNwBRNzxRN+xRN2xVNohZNEhdNURdNsBdNwRdN0BdNMxhNRBhNehhN8RhNMxpNTBpNpxpNthpNxxpNBxtNdRxNmRxN0xxNPR1NyB1N6h1NBx5N+x5NtiBNDiFNUiFNYSFNjSFNbSJNNCNNpCNN4yNNQiRNUyRNYiRNxSRN1iRNDCVNgyVNxSZN3iZNOSdNSCdNWSdNmSdNBylNKylNZSlNzylNWipNfCpNmSpNjStNSC1NoC1N5C1N8y1NHy5N/y5Nxi9NNjBNdTBN1DBN5TBN9DBNVzFNaDFNnjFNFTJNVzNNcDNNyzNN2jNN6zNNKzRNmTVNvTVN9zVNYTZN7DZNDjdNKzdNHzhN2jlNMjpNdjpNhTpNsTpNkTtNWDxNyDxNBz1NZj1Ndz1Nhj1N6T1N+j1NMD5Npz5N1j9N7z9NSEBNV0BNaEBNqEBNrUFNJ0JNS0JNhUJN70JNfUNNn0NNvkNNskRNWUZNt0ZN+0ZNCkdNPEdNmUdNJ0hN6khNZ0lNpklNCEpNGUpNKEpNi0pNnEpN30pNBUtNZUtNdEtNjUxNpkxN/0xNDk1NH01NX01NZE5N3k5NAk9NPE9Npk9NNFBNVlBNdVBNaVFNEFNNblNNslNNwVNN81NNUFRN3lRNoVVNHlZNXVZNv1ZN0FZN31ZNQldNU1dNlldNvFdNHFhNK1hNRFlNXVlNtllNxVlN1llNFlpNG1tNlVtNuVtN81tNXVxN61xNDV1NLF1NIF5Nx19NJWBNaWBNeGBNqmBNB2FNlWFNWGJN1WJNFGNNdmNNh2NNlmNN+WNNCmRNTWRNc2RN02RN4mRN+2VNFGZNbWZNfGZNjWZNzWZN0mdNTGhNcGhNqmhNFGlNomlNxGlN42lN12pNfmxN3GxNIG1NL21NYW1Nvm1NTG5ND29NjG9Ny29NLXBNPnBNTXBNsHBNwXBNBHFNKnFNinFNmXFNsnJNy3JNJHNNM3NNRHNNhHNNiXRNA3VNJ3VNYXVNy3VNWXZNe3ZNmnZNjndNNXlNk3lN13lN5nlNGHpNdXpNA3tNxntNQ3xNgnxN5HxN9XxNBH1NZ31NeH1Nu31N4X1NQX5NUH5NbH9NhX9N3n9N7X9N/n9NRYBNSoFNxIFN6IFNIoJNjIJNFoNNOINNVYNNRoRN+oVNUoZNloZNpYZN14ZNzYdNjIhN/IhNO4lNlYlNpolNtYlNMIpNc4pNKoxNQ4xNnIxNq4xNvIxNA41NCI5Ngo5Npo5N4I5NSo9N1I9N9o9NE5BNBJFNuJJNEJNNVJNNY5NNlZNNi5RNSpVNupVN+ZVNU5ZNZJZNc5ZN7pZNMZdN6JhNAZlNWplNaZlNeplNwZlNxppNQJtNZJtNnptNCJxNkpxNtJxN0ZxNwp1Ndp9Nzp9NEqBNIaBNU6BNSaFNCKJNeKJNt6JNEaNNIqNNMaNNrKNN76NNpqVNv6VNGKZNJ6ZNOKZNf6ZNhKdN/qdNIqhNXKhNxqhNUKlNcqlNj6lNgKpNNKxNjKxN0KxN36xNEa1NB65Nxq5NNq9Nda9Nz69N4K9N769NarBNrbBNZLJNfbJN1rJN5bJN9rJNPbNNQrRNvLRN4LRNGrVNhLVNDrZNMLZNTbZNPrdN8rhNSrlNjrlNnblNz7lNxbpNhLtN9LtNM7xNjbxNnrxNrbxNKL1Na71NPb5NE79NM79NQr9Nh79Nlr9Np79N7r9NZMBNhsFN6sFNVsJN2cJNE8NNIsNNwcVNFcZNWcZNaMZNisZN3MZNSsdN0cdNDshNVshN18hN6MhN+chNdMlNpcpNe8tNm8tNqstN78tN/stND8xNVsxNzMxN7s1NUs5Nvs5NQc9Ne89Nis9NKdJNfdJNwdJN0NJN8tJNRNNNstNNOdRNdtRNvtRNP9VNUNVNYdVN3NVNDddN49dNA9hNEthNV9hNZthNd9hNvthNNNlNVtpNutpNJttNqdtN49tN8ttNkd5N5d5NKd9NON9NWt9NrN9NGuBNoeBN3uBNJuFNp+FNuOFNyeFNROJNdeNNS+RNa+RNeuRNv+RNzuRN3+RNJuVNnOVNvuZNIudNjudNEehNS+hNWuhN+epNTetNketNoOtNwutNFOxNguxNCe1NRu1Nju1ND+5NIO5NMe5NrO5N3e9Ns/BN0/BN4vBNJ/FNNvFNR/FNjvFNBPJNJvNNivNN9vNNefRNs/RNwvRNYfdNtfdN+fdNCPhNKvhNfPhN6vhNcflNrvlN9vlNd/pNiPpNmfpNFPtlWAMAAABDRDFdcnchAAAoSzVLy00KAk0cAk19Ak0TA00lA009A01hA00nBE08BE1sBE2yBE3yBE0VBU1cBU2MBU2eBU2yBU3uBU0CBk0WBk1ABk1dBk20Bk0nB01MB01wB02qB01LCE2PCE2tCE3RCE2JCU3ACU3pCU38CU2YCk2rCk3PCk3wCk1MC01fC019C00eDE1GDE3HDE1dDU2cDk2uDk0PD02lD023D03PD03zD025EE3OEE3+EE1EEU2EEU2nEU3uEU0eEk0wEk1EEk2AEk2UEk2oEk3SEk3vEk1GE025E03eE00CFE08FE3dFE0hFU0/FU1jFU0bFk1SFk17Fk2OFk0qF009F01hF02CF03eF03xF00PGE2wGE3YGE1ZGU3vGU0uG01AG02hG003HE1JHE1hHE2FHE1LHU1gHU2QHU3WHU0WHk05Hk2AHk2wHk3CHk3WHk0SH00mH006H01kH02BH03YH01LIE1wIE2UIE3OIE1vIU2zIU3RIU31IU2tIk3kIk0NI00gI028I03PI03zI00UJE1wJE2DJE2hJE1CJU1qJU3rJU2BJk3AJ03SJ00zKE3JKE3bKE3zKE0XKU3dKU3yKU0iKk1oKk2oKk3LKk0SK01CK01UK01oK02kK024K03MK032K00TLE1qLE3dLE0CLU0mLU1gLU0BLk1FLk1jLk2HLk0/L012L02fL02yL01OME1hME2FME2mME0CMU0VMU0zMU3UMU38MU19Mk0TM01SNE1kNE3FNE1bNU1tNU2FNU2pNU1vNk2ENk20Nk36Nk06N01dN02kN03UN03mN036N002OE1KOE1eOE2IOE2lOE38OE1vOU2UOU24OU3yOU2TOk3XOk31Ok0ZO03RO00IPE0xPE1EPE3gPE3zPE0XPU04PU2UPU2nPU3FPU1mPk2OPk0PP02SP03PQE3hQE1QQU3pQU37QU0TQk03Qk39Qk0SQ01CQ02LQ03NQ03wQ003RE1nRE15RE2NRE3JRE3dRE3xRE0bRU04RU2PRU3xRU03Rk1xRk0YR01iR02AR02nR027R01jSE2aSE3DSE3WSE1DSU1/SU2SSU22SU3XSU31SU02Sk1JSk1nSk0fS01MS03GS01JTE2GTU2YTU0HTk2gTk2yTk3KTk3uTk20T03JT035T01CUE2EUE2nUE3uUE0eUU0wUU1EUU2AUU2UUU2oUU3SUU3vUU1GUk2oUk3uUk0oU03PU00ZVE03VE1eVE1yVE0aVU1RVU16VU2NVU36VU02Vk1JVk1tVk2OVk2sVk3tVk0AV00eV03WV00DWE19WE0AWU09Wk1PWk2+Wk1XW01pW02BW02lW01rXE2AXE2wXE35XE07XU1eXU2lXU3VXU3nXU37XU03Xk1LXk1fXk2JXk2mXk39Xk1fX02lX03fX02GYE3QYE3uYE0VYU0pYU3RYU0IYk0xYk1EYk2xYk3tYk0AY00kY01FY01jY02kY023Y03VY02NZE26ZE00ZU23ZU30Zk0GZ011Z00OaE0gaE04aE1caE0iaU03aU1naU2waU3yaU0Vak1cak2Mak2eak2yak3uak0Ca00Wa01Aa01da020a00WbE1cbE2WbE09bU2HbU2lbU3MbU3gbU2Ibk2/bk3obk37bk1ob02kb023b03bb038b00acE1bcE1ucE2McE1EcU1xcU3rcU1uck2rc029c00sdE3FdE3XdE3vdE0TdU3ZdU3udU0edk1ndk2pdk3Mdk0Td01Dd01Vd01pd02ld025d03Nd033d00UeE1reE3NeE0TeU1NeU30eU0+ek1cek2Dek2Xek0/e012e02fe02ye00ffE1bfE1ufE2SfE2zfE3RfE0SfU0lfU1DfU37fU0ofk2ifk0of00fgE1sgE1+gE3tgE2GgU2YgU2wgU3UgU2agk2ugk3egk0kg02Eg03Lg037g00NhE0hhE1dhE1xhE2FhE2vhE3ShE0shU2ShU3YhU0Shk2zhk39hk0bh00/h00FiE08iE1liE14iE0UiU0niU1LiU3DiU3WiU30iU3Pik3iik1gi03mi03djE0qjU08jU2rjU1Ejk1Wjk1ujk2Sjk1Yj01sj02cj03ij01CkE2JkE25kE3LkE3fkE0bkU0vkU1DkU1tkU2QkU3qkU1Qkk2Wkk3Qkk1xk027k03Zk039k03DlE36lE0jlU02lU3SlU3llU0Jlk2Blk2Ulk2ylk2Nl02gl00emE2kmE2bmU3omU36mU1pmk0Cm00Um00sm01Qm00WnE0qnE1anE2gnE0AnU1HnU13nU2JnU2dnU3ZnU3tnU0Bnk0rnk1Onk2onk0On01Un02On00voE15oE2XoE27oE2BoU24oU3hoU30oU2Qok2jok3Hok0/o01So01wo01LpE1epE3cpE1ipU1Zpk2mpk24pk0np03Ap03Sp03qp00OqE3UqE3oqE0YqU1eqU2+qU0Fqk01qk1Hqk1bqk2Xqk2rqk2/qk3pqk0Mq01mq03Mq00SrE1MrE3trE03rU1VrU15rU0/rk12rk2frk2yrk1Or01hr02Fr039r00QsE0usE0JsU0csU2asU0gsk0Xs01ks012s03ls01+tE2QtE2otE3MtE2StU2mtU3WtU0ctk18tk3Dtk3ztk0Ft00Zt01Vt01pt019t02nt03Kt00kuE2KuE3QuE0KuU2ruU31uU0Tuk03uk39uk00u01du01wu00MvE0fvE1DvE27vE3OvE3svE3HvU3avU3Mvk1bv00VwE0nwE10wE2TwE2lwE1IwU1awU1ywU2WwU1kwk2lwk3nwk36wk0xw01Dw01Yw02Tw03Sw03mw00ixE01xE1JxE1zxE2RxE3nxE1YxU1rxU1+xU2jxU3ZxU33xU12xk3Ixk0Jx02Fx02qx029x03qx01kyE13yE2UyE0HyU0ayU04yU3ryU0Ayk1byk00y03Dy019zE2PzE3czE37zE0NzU2wzU3CzU3azU3+zU3Mzk0Nz01Pz01iz02Zz02rz03Az037z0060E1O0E2K0E2d0E2x0E3b0E350E1P0U3A0U3T0U3m0U0L0k1B0k1f0k3e0k0w001x003t000S1E0l1E1S1E3M1E3f1E381E1v1U2C1U2g1U1T1k1o1k3D1k2c100r2E3l2E332E1E2U1j2U112U0Y2k0q2k1C2k1m2k0020112023203K200B3E0T3E0o3E1j3E2i3E223E3y3E0F3U0Z3U1D3U1h3U233U0o3k073k1O3k1z3k2p3k3H3k1G302Y303Z301V4E164E2N4E264E004U1H4U1k4U3X4U3q4U0I4k274k3Q4k0r400E5E2T5E1N5U1f5U2s5U3L5U3d5U2A5k2S5k2q5k3O5k2c503d500f6E0y6E1p6E176E2Q6E3L6E0K6U0e6U1a6U1t6U2B6U2r6U3J6U0f6k2Q6k2j6k226k3b6k0R600v602u600A7E1B7E297E3i7E317E0i7U2c7U2v7U3M7U0/7k1S7k1w7k0j7004702T701s8E378E218U3H8U0U8k0z8k1F8k3o8k368k0S8002800E9E1F9E2H9E2a9E3R9E3j9E349E0z9U1y9U2G9U3C9U3V9U3p9U0T9k0x9k2H9k349k0L900e901D9015902X900W+E1o+E2p+E0l+U1K+U1d+U2K+U0E+k0X+k00+k2n+k26+k3Y+k2L+02g+037+2VYAwAAAENEMl1yeCEAAChLNkvMTcIBTR0CTX4CTQIDTSYDTT4DTWIDTSgETT0ETW0ETbMETQUFTRYFTV0FTXAFTZ8FTbMFTe8FTQMGTRcGTUEGTV4GTaQGTbUGTSgHTXEHTasHTUwITZAITa4ITdIITYoJTcEJTeoJTf0JTVcKTZkKTawKTdAKTfEKTU0LTWALTX4LTR8MTUcMTcgMTV4NTVQOTa8OTRAPTZQPTbgPTdAPTfQPTboQTc8QTf8QTUURTZcRTagRTe8RTQISTTESTUUSTYESTZUSTakSTdMSTfASTTYTTUcTTboTTQMUTT0UTd4UTSIVTUAVTWQVTRwWTVMWTXwWTY8WTekWTSsXTT4XTWIXTYMXTd8XTfIXTRAYTbEYTdkYTVoZTfAZTeYaTUEbTaIbTSYcTUocTWIcTYYcTUwdTWEdTZEdTdcdTSkeTToeTYEeTZQeTcMeTdceTRMfTScfTTsfTWUfTYIfTcgfTdkfTUwgTZUgTc8gTXAhTbQhTdIhTfYhTa4iTeUiTQ4jTSEjTXsjTb0jTdAjTfQjTRUkTXEkTYQkTaIkTUMlTWslTewlTYImTXgnTdMnTTQoTbgoTdwoTfQoTRgpTd4pTfMpTSMqTWkqTbsqTcwqTRMrTSYrTVUrTWkrTaUrTbkrTc0rTfcrTRQsTVosTWssTd4sTSctTWEtTQIuTUYuTWQuTYguTUAvTXcvTaAvTbMvTQ0wTU8wTWIwTYYwTacwTQMxTRYxTTQxTdUxTf0xTX4yTRQzTQo0TWU0TcY0TUo1TW41TYY1Tao1TXA2TYU2TbU2Tfs2TU03TV43TaU3Tbg3Tec3Tfs3TTc4TUs4TV84TYk4TaY4Tew4Tf04TXA5Tbk5TfM5TZQ6Tdg6TfY6TRo7TdI7TQk8TTI8TUU8TZ88TeE8TfQ8TRg9TTk9TZU9Tag9TcY9TWc+TY8+TRA/TZM/TYdATeJATVFBTdhBTfxBTRRCTThCTf5CTRNDTUNDTYxDTeBDTfFDTThETUtETXpETY5ETcpETd5ETfJETRxFTTlFTX9FTZBFTfJFTThGTXJGTRlHTWNHTYFHTahHTbxHTWRITZtITcRITddITURJTYBJTZNJTbdJTdhJTTdKTUpKTWhKTSBLTU1LTcdLTUpMTT5NTZlNTQhOTY9OTbNOTctOTe9OTbVPTcpPTfpPTUNQTZdQTahQTe9QTQJRTTFRTUVRTYFRTZVRTalRTdNRTfBRTTZSTUdSTalSTe9STSlTTdBTTRpUTThUTV9UTXNUTRtVTVJVTXtVTY5VTftVTTdWTUpWTW5WTY9WTe5WTQFXTR9XTddXTQRYTX5YTQFZTfVZTVBaTb9aTUZbTWpbTYJbTaZbTWxcTYFcTbFcTfpcTU5dTV9dTaZdTbldTehdTfxdTTheTUxeTWBeTYpeTadeTe1eTf5eTWBfTaZfTeBfTYdgTdFgTe9gTRZhTSphTdJhTQliTTJiTUViTbJiTe5iTQFjTSVjTUZjTaVjTbhjTdZjTY5kTbtkTTVlTbhlTaxmTQdnTXZnTf1nTSFoTTloTV1oTSNpTThpTWhpTbFpTQVqTRZqTV1qTXBqTZ9qTbNqTe9qTQNrTRdrTUFrTV5rTaRrTbVrTRdsTV1sTZdsTT5tTYhtTaZtTc1tTeFtTYluTcBuTeluTfxuTWlvTaVvTbhvTdxvTf1vTVxwTW9wTY1wTUVxTXJxTexxTW9yTWNzTb5zTS10TbR0Tdh0TfB0TRR1Tdp1Te91TR92TWh2Tbx2Tc12TRR3TSd3TVZ3TWp3TaZ3Tbp3Tc53Tfh3TRV4TVt4TWx4Tc54TRR5TU55TfV5TT96TV16TYR6TZh6TUB7TXd7TaB7TbN7TSB8TVx8TW98TZN8TbR8TRN9TSZ9TUR9Tfx9TSl+TaN+TSl/TQ+ATSCATX+ATe6ATXWBTZmBTbGBTdWBTZuCTa+CTd+CTSWDTXSDTYWDTcyDTd+DTQ6ETSKETV6ETXKETYaETbCETdOETRyFTS2FTZOFTdmFTROGTbSGTf6GTRyHTUCHTQaITT2ITWaITXmITdOITRWJTSiJTUyJTcSJTdeJTfWJTZmKTdCKTeOKTWGLTeeLTc2MTd6MTT2NTayNTTOOTVeOTW+OTZOOTVmPTW2PTZ2PTeOPTTKQTUOQTYqQTZ2QTcyQTeCQTRyRTTCRTUSRTW6RTZGRTdqRTeuRTVGSTZeSTdGSTXKTTbyTTdqTTf6TTcSUTfuUTSSVTTeVTZGVTdOVTeaVTQqWTYKWTZWWTbOWTVeXTY6XTaGXTR+YTaWYTYuZTZyZTfuZTWqaTfGaTRWbTS2bTVGbTRecTSucTVucTaGcTfCcTQGdTUidTVudTYqdTZ6dTdqdTe6dTQKeTSyeTU+eTZieTameTQ+fTVWfTY+fTTCgTXqgTZigTbygTYKhTbmhTeKhTfWhTU+iTZGiTaSiTciiTUCjTVOjTXGjTRWkTUykTV+kTd2kTWOlTUmmTVqmTbmmTSinTa+nTdOnTeunTQ+oTdWoTemoTRmpTV+pTa6pTb+pTQaqTRmqTUiqTVyqTZiqTayqTcCqTeqqTQ2rTVarTWerTc2rTROsTU2sTe6sTTitTVatTXqtTUCuTXeuTaCuTbOuTQ2vTU+vTWKvTYavTf6vTRGwTS+wTdOwTQqxTR2xTZuxTSGyTQezTRizTXezTeazTW20TZG0Tam0Tc20TZO1Tae1Tde1TR22TWy2TX22TcS2Tde2TQa3TRq3TVa3TWq3TX63Tai3Tcu3TRS4TSW4TYu4TdG4TQu5Tay5Tfa5TRS6TTi6Tf66TTW7TV67TXG7Tcu7TQ28TSC8TUS8Tby8Tc+8Te28TZG9Tci9Tdu9Tc2+TVy/TSjATXXATabATd3ATTfBTVvBTXPBTZfBTWXCTabCTejCTfvCTUTDTVnDTZTDTafDTdPDTefDTQvETSPETTbETUrETXTETZLETdfETejETVnFTWzFTX/FTaTFTdrFTfjFTXfGTcnGTQrHTYbHTavHTb7HTevHTR3ITWXITXjITZXITQjJTRvJTTnJTezJTQHKTVzKTTXLTcTLTZDMTd3MTQ7NTUXNTZ/NTcPNTdvNTf/NTc3OTQ7PTVDPTWPPTazPTcHPTfzPTQ/QTTvQTU/QTXPQTYvQTZ7QTbLQTdzQTfrQTT/RTVDRTcHRTdTRTefRTQzSTULSTWDSTd/STTHTTXLTTe7TTRPUTSbUTVPUTYXUTc3UTeDUTf3UTXDVTYPVTaHVTVTWTWnWTcTWTZ3XTSzYTfjYTUXZTXbZTa3ZTQfaTSvaTUPaTWfaTTXbTXbbTbjbTcvbTRTcTSncTWTcTXfcTaPcTbfcTdvcTfPcTQbdTRrdTUTdTWLdTafdTbjdTSneTTzeTU/eTXTeTareTcjeTUffTZnfTdrfTVbgTXvgTY7gTbvgTe3gTTXhTUjhTWXhTdjhTevhTQniTbziTdHiTSzjTQXkTZTkTWDlTa3lTd7lTRXmTW/mTZPmTavmTc/mTZ3nTd7nTSDoTTPoTXzoTZHoTczoTd/oTQvpTR/pTUPpTVvpTW7pTYLpTazpTcrpTQ/qTSDqTZHqTaTqTbfqTdzqTRLrTTDrTa/rTQHsTULsTb7sTePsTfbsTSPtTVXtTZ3tTbDtTc3tTUDuTVPuTXHuTSTvTTnvTZTvTW3wTfzwTcjxTRXyTUbyTX3yTdfyTfvyTRPzTTfzTQX0TUb0TYj0TZv0TeT0Tfn0TTT1TUf1TXP1TYf1Tav1TcP1Tdb1Ter1TRT2TTL2TXf2TYj2Tfn2TQz3TR/3TUT3TXr3TZj3TRf4TWn4Tar4TSb5TUv5TV75TYv5Tb35TQX6TRj6TTX6Taj6Tbv6Tdn6TYz7TaH7Tfz7ZVgCAAAAMUhdcnkhAAAoSwhNmgxNLBlNviVNUDJN4j5NmUtNUFhNB2VNvnFNdX5NM4tN8ZdNr6RNbbFNK75Nk8pN+9ZNY+NNy+9lWAMAAABIRTFdcnohAAAoS0JL1k3KAU0nAk0LA00yA00zBE0NBU0hBU15BU2pBU35BU0NBk1qBk2tBk21B026CE3cCE3LCU1fCk1TDE3UDE1oDU1cDk25Dk2cD03ED03FEE2fEU2zEU0LEk07Ek2LEk2fEk38Ek0+E01HFE1MFU1uFU1dFk3xFk3lGE1mGU36GU3uGk1LG00vHE1WHE1XHU0xHk1FHk2dHk3NHk0dH00xH02OH03RH03ZIE3eIU0AIk3vIk2EI013JU34JU2MJk2AJ03dJ03AKE3oKE3pKU3DKk3XKk0vK01fK02vK03DK00gLE1jLE1rLU1wLk2SLk2BL00VME0JMk2KMk0eM00SNE1vNE1TNU16NU17Nk1VN01pN03BN03xN01BOE1VOE2yOE31OE39OU0CO00kO00TPE2nPE2bPk0cP02dP02PQE3sQE3hQU0IQk0JQ03oQ038Q01TRE2ERE3URE3oRE1FRU2IRU18Rk2NR02yR02lSE1PSU0qS01ZS03TS01UTE1GTU2jTU2YTk2/Tk3AT02fUE2zUE0KUU07UU2LUU2fUU38UU0/Uk0zU01EVE1pVE1cVU0GVk3hV00QWE2KWE0LWU39WU1aWk1PW012W013XE1WXU1qXU3BXU3yXU1CXk1WXk2zXk32Xk3qX037YE0gYU0TYk29Yk2YZE3HZE1BZU3CZU20Zk0RZ00GaE0taE0uaU0Nak0hak14ak2pak35ak0Na01qa02ta02hbE2ybU3XbU3Kbk10b01PcU1+cU34cU15ck1rc03Ic029dE3kdE3ldU3Edk3Ydk0vd01gd02wd03Ed00heE1keE1YeU1pek2Oek2Be00rfE0Gfk01fk2vfk0zf00XgE0rgE2JgE1+gU2lgU2lgk18g02Qg03ng00YhE1ohE18hE3fhE0khU0dhk0oh01Kh01HiE3ciE2hik3vik1ti03xi03VjE3pjE1HjU08jk1jjk1jj006kE1OkE2lkE3WkE0mkU06kU2dkU3ikU3bkk3mk00IlE0FlU2ZlU1gl02tl00rmE2vmE2UmU2nmU0Fmk35mk0hm00hnE34nE0MnU1jnU2UnU3knU34nU1bnk2gnk2Zn02koE3GoE3DoU1Xok0dpE1rpE3ppE1tpU1Spk1lpk3Dpk24p03fp03fqE22qU3KqU0iqk1Sqk2iqk22qk0Zq01eq01XrE1irU2ErU2Brk0Vr03bsE0psU2nsU0rsk0Ps00js02Bs012tE2dtE2dtU10tk2Itk3ftk0Qt01gt010t03Xt00cuE0VuU0guk1Cuk0/u03Tu02avU3nvU3Xvk0ywE3lwE0/wU1nwU1vwk0Hw01Pw01kw02ww03dw00TxE1AxE2exE3gxE3kxU2Qx032x00myE33yU1oyk0/y02azE1NzU2nzU3PzU3Xzk1vz023z03Mz00Y0E1F0E170E2o0E0G0U1I0U1M0k34001e1E2O1E1f1k3Q1k2n100C2U212U0P2k032k0/203X200f3E003E2A3E2t3E3j3E0Q3U1u3U2v3U203k1g4E3G4E324E3H4k04400P5E1q5U0d5k135k2f5k2n500/6E2H6E2c6E3o6E0V6U1L6U146U3W6U0X6k0c603I7E0u7U1e7U0v702g70138E3S8U2F8k3g8k0H800P9E2n9E3v9E0E9U1P9U199U2z9U3g9U0+9k1/9k2E900w+U2W+U3G+U2X+00I/GVYAwAAAEhFMl1yeyEAAChL103LAU0oAk00BE0OBU0iBU2qBU36BU0OBk22B03dCE3MCU1gCk1pDU1dDk26Dk2dD03GEE2gEU20EU08Ek2MEk2gEk0/E01IFE1vFU1eFk3yFk37GU3vGk1MG01YHU0yHk1GHk3OHk0eH00yH03aIE0BIk3wIk2NJk2BJ03eJ03BKE3qKU3EKk3YKk1gK02wK03EK01sLU2TLk2CL00WME0fM00TNE1wNE18Nk1WN01qN03yN01COE1WOE3+OU0lO00UPE2oPE2eP02QQE3tQE0KQ03pQ039Q01URE2FRE3VRE3pRE19Rk2zR02mSE1QSU0rS01VTE1HTU2kTU3BT02gUE20UE0LUU08UU2MUU2gUU00U01qVE1dVU0HVk3iV00MWU3+WU1bWk14XE1XXU1rXU3CXU3zXU1DXk1XXk3rX00hYU0UYk2+Yk2ZZE3DZU21Zk0SZ00vaU0Oak0iak15ak2qak36ak0Oa02ibE3YbU3Lbk11b01QcU16ck1sc03Jc03mdU3Fdk3Zdk0wd01hd02xd03Fd01ZeU2Pek2Ce00sfE0Hfk00f00YgE0sgE2KgE2mgk19g02Rg03og00ZhE1phE19hE0lhU0ehk1Lh01IiE2iik3yi03WjE3qjE1IjU1kj007kE1PkE2mkE3XkE0nkU07kU3jkU3ckk0JlE0GlU2alU2wmE2omU0Gmk36mk0inE35nE0NnU1knU2VnU3lnU35nU2hnk2an03HoE3EoU1Yok0epE1upU1mpk3Epk3gqE23qU3LqU1Tqk2jqk23qk1fq01YrE2FrU2Crk0Wr03csE0ssk0Qs00ks02Cs02etU11tk2Jtk3gtk0Rt01ht011t00duE0WuU1Duk1Au03Uu03Yvk0zwE3mwE1AwU1wwk1Qw01lw03ew00UxE1BxE3lxU2Rx033x034yU1Ay02bzE1OzU2ozU3Yzk24z03Nz01G0E180E2p0E1N0k35001f1E1g1k2o100D2U222U0Q2k1A200g3E013E2u3E3k3E0R3U2w3U213k1h4E3H4E3I4k0Q5E1r5U0e5k145k2o502I6E2d6E0W6U1M6U156U0Y6k0d603J7E0v7U0w70148E3T8U2G8k0Q9E3w9E0F9U1Q9U1+9U209U3h9U2A9k2F900x+U2X+U2Y+2VYAwAAAEhFM11yfCEAAChLQ00zA01rBk27CE1UDE3VDE3FD039Ek1NFU3mGE1nGU1XHE2PH03fIU14JU35JU3pKE0hLE1xLk0KMk2LMk17NU2zOE0DO02cPk0dP00JQk1GRU2OR01aS03US03ATk39UU1FVE0RWE2LWE13W020Xk38YE3IZE1CZU0uaE1ra02zbU1/cU35cU3ldE0ieE1qek02fk2wfk2mgU3ghE0ph03wik1ui01kjk2ekU3nk02ul00smE0im01cnk2loE1spE3qpE3gp00aq01jrU0qsU2osU2etE3Yt00huk3ovU1owU0Iw02fxE1pyk3QzU1wz00H0U3R1k042k3Y201v3U05402g5k1A6E3X6U2h700I802o9E0/9k0J/GVYAgAAAE5FXXJ9IQAAKEtfS7RNawFN8gFN4QNN5gZNBghNeAhNnQlNaApNdQxN8QxNRg1N/Q1NhA5NcxBNeBNNmBRNChVNLxZN+hZNBxlNgxlN2BlNjxpNFhtNBR1NCiBNKiFNnCFNwSJNjCNNmSVNFSZNaiZNISdNqCdNlylNnCxNvC1NLi5NUy9NHjBNKzJNpzJN/DJNszNNOjRNKTZNLjlNTjpNwDpN5TtNsDxNvT5Nez9NMEBNt0BN9kBNt0JN00ZNS0dNd0hNBklNwEpNMkxN50xNbk1NrU1Nbk9NilNNAlRNLlVNvVVNd1dN6VhNnllNJVpNZFpNJVxNQWBNuWBN5WFNdGJNLmRNoGVNVWZN3GZNG2dN3GhN+GxNcG1NnG5NK29N5XBNV3JNDHNNk3NN0nNNk3VNr3lNJ3pNU3tN4ntNnH1NEX9Nxn9NVIBNk4BNVIJNboZN5oZNVIdNgYdNGYhN5IhNGIpNVIpNB4tNz4tNhIxNEo1NUY1NEo9NLJNNpJNNEpRNP5RN15RNopVN1pZNEpdNxZdNjZhNQplN0JlND5pN0JtN6p9NYqBN0KBN/aBNlaFNYKJNlKNN0KNNg6RNS6VNAKZNjqZNzaZNjqhNqKxNIK1Njq1Nu61NU65NHq9NUrBNjrBNQbFNCbJNvrJNTLNNi7NNTLVNZrlN3rlNTLpNebpNEbtN3LtNEL1NTL1N/71Nb79NuL9N/b9NPMBN/MBNH8FNqsFNHsJNMcZNmcZNscZNPshNXMlNqclNwclN18tNIMxNZcxNpMxNZM1Nh81NEs5Nhs5NmdJNAdNNGdNNptRNxNVNEdZNKdZNP9hNiNhNzdhNDNlNzNlN79lNetpN7tpNAd9Nad9Ngd9NDuFNLOJNeeJNkeJNp+RN8ORNNeVNdOVNNOZNV+ZN4uZNVudNaetN0etN6etNdu1NlO5N4e5N+e5ND/FNWPFNnfFN3PFNnPJNv/JNSvNNvvNN0fdNOfhNUfhN3vlN/PpNSftNYftlWAIAAABOWl1yfiEAAChNRgFNoAJNmgNNBARNUQRNSAVN2A1NMg9NLBBNlhBN4xBN2hFNahpNxBtNvhxNKB1NdR1NbB5N/CZNVihNUClNuilNBypN/ipNjjNN6DRN4jVNTDZNmTZNkDdNC0BNc0FNcEJN2kJNJ0NNI0RNwkxNKk5NJ09NkU9N3k9N2lBNeVlN4VpN3ltNSFxNlVxNkV1NMGZNmGdNlWhN/2hNTGlNSGpN53JNT3RNTHVNtnVNA3ZN/3ZNoX9NEIFNDYJNd4JNw4JNt4NNX4xNzo1Ny45NNY9NgY9NdZBNHZlNjJpNiZtN85tNP5xNM51N26VNSqdNR6hNsahN/ahN8alNmbJNCLRNBbVNb7VNu7VNr7ZN1cFNQcJNisJNGsVNPc5Nqc5N8s5NgtFNpdpNEdtNWttN6t1NDedNeedNwudNUupNdfNN4fNNKvRNuvZlWAMAAABORDFdcn8hAAAoTcEBTQEDTQQFTW8FTaMGTVYKTVMOTZMPTZYRTQESTTUTTegWTeUaTSUcTSgeTZMeTccfTXojTXcnTbcoTboqTSUrTVksTQwwTQk0TUk1TUw3Tbc3Tes4TZ48TYZATddBTd9DTUpETX5FTT1NTY5OTZZQTQFRTTVSTfRZTUVbTU1dTbhdTexeTatmTfxnTQRqTW9qTaNrTWJzTbN0Tbt2TSZ3TVp4TQ6ATXSBTXODTd6DTRuFTdKITZiKTcyMTTKOTTGQTZyQTdmRTZCVTVaXTYqZTfCaTe+cTVqdTZeeTU6iTRSkTUimTa6nTa2pTRiqTVWrTQyvTdKwTQazTWy0TWu2Tda2TRO4Tcq7TZC9TdzATTbBTabDTQrETdbETRzITUTNTZ7NTQ7QTXLQTT7RTYTUTazZTQbaTXbcTdrcTabdTezgTRTmTW7mTd7oTULpTQ7qTVTtTXzyTdbyTUb1Tar1TXb2Tbz5ZVgDAAAATkQyXXKAIQAAKE03AU3mAk2+A03JDU14D01QEE1bGk0KHE3iHE3tJk2cKE10KU1/M00uNU0GNk28QU2UQk1hQ02wQ01zTk1LT00YUE1nUE0qW00CXE3PXE0eXU3hZ025aE2GaU3VaU2YdE1wdU09dk2Mdk1ZgU0xgk0Xjk3vjk3Vmk2tm02Tp01rqE1RtE0ptU3Qv035wU04zE1hzk2g2E3J2k0I5U0x501w8U2Z82VYAwAAAE9EMV1ygSEAAChLp002AU20Ak3ZAk3lAk29A03WBE0pBk3FCE20CU1ACk05DU3IDU1GD01rD013D01PEE1oEU27Ek1XFU1GFk3SFk3LGU1aGk3YG039G00JHE3hHE36HU1NH03pIU3YIk1kI01dJk3sJk1qKE2PKE2bKE1zKU2MKk3fK017Lk1qL032L03vMk1+M038NE0hNU0tNU0FNk0eN01xOE0NO038O02IPE1uP039P02HQU27QU2TQk1gQ02vQ00ERU2OSE0tSU0lTE20TE0+Tk1yTk1KT00XUE1mUE27UU1FVU3kVU3cWE1rWU31Wk0pW00BXE3OXE0dXU1yXk38YU2bYk2TZU0iZk2sZ03gZ024aE2FaU3UaU0pa02zbk1Sb01Kck3Zck1jdE2XdE1vdU08dk2Ldk3gd01qe00JfE0Ef02Tf00kgU1YgU0wgk1Ig02YhE0zh00wiE28iE36ik3Ci01RjE3ijU0Wjk3ujk0GkE1WkU3xk03ulE16lU24l02AmE0PmU2gmk3Umk2sm03EnE0Unk2voE2soU04ok12pE0+pU3NpU1ep02Sp01qqE2CqU3Sqk1trU1qrk32rk00sU38sU2Lsk0ctE1QtE0otU1Atk2Qt00ruk0ou020u03yvU2wvk3Pv024wE34wU1cxE0zx03fyU0Yy003zE0gzU1gzk3E0E2b001H1k2A102f2E2I2U3I2k0s3U0D4E2v4k3o400H5U3w5U0w502U6U1r7E0X701Q8E1v8U1Y8k2Y80389U3T+E1/+2VYAwAAAE9EMl1ygiEAAChLqE21Ak3aAk3XBE0qBk3GCE21CU1BCk06DU1HD01sD01pEU28Ek1YFU1HFk3TFk3MGU3ZG03+G037HU1OH03qIU3ZIk1lI01eJk1rKE2QKE2NKk3gK018Lk1rL033L03wMk39NE0iNU0fN01yOE0OO039O02JPE1vP03+P02IQU0FRU2PSE0uSU0mTE21TE0/Tk28UU1GVU3lVU3dWE1sWU32Wk1zXk39YU2cYk2UZU0jZk2tZ00qa020bk1Tb01Lck3ack1kdE3hd01re00KfE0Ff02Uf00lgU1Jg02ZhE00h00xiE29iE37ik3Di01SjE3jjU0HkE1XkU3yk03vlE17lU25l02BmE0QmU2hmk3FnE0Vnk2woE2toU05ok13pE0/pU3OpU1fp02DqU3Tqk1urU1rrk33rk01sU39sU2Msk0dtE1Btk2Rt00suk0pu021u03zvU2xvk25wE1dxE00x03gyU0Zy00hzU3F0E2c001I1k2B102J2U0t3U0E4E2w4k3p403x5U2V6U1s7E0Y701R8E1Z8k399U3U+E2A+2VYAgAAAENHXXKDIQAAKEsFSxhLNEtdS3VLmEumS7JLyk0NAU0mAU01AU1DAU1pAU2BAU2QAU2hAU2yAU3AAU3hAU3wAU0bAk18Ak2PAk2dAk2zAk3KAk3YAk3kAk3yAk0AA00kA008A01PA01gA01zA02JA02XA02tA028A03fA00BBE0XBE0mBE07BE1OBE1rBE2UBE2iBE2xBE3EBE3VBE3hBE0DBU0UBU0pBU03BU1FBU1bBU1uBU2dBU2xBU3VBU3tBU0BBk0VBk0oBk0/Bk1cBk2iBk2zBk3WBk3kBk0GB00mB005B01vB02QB02pB03NB03oB00ECE0sCE07CE1KCE1nCE12CE2OCE2sCE3ECE3QCE3yCE0HCU1HCU2ICU2bCU2zCU2/CU3oCU37CU0OCk0qCk0/Ck1VCk1mCk1+Ck2XCk2qCk29Ck3OCk3hCk3vCk0cC00tC008C01LC01eC018C02fC02wC03mC03+C00dDE1FDE1dDE1zDE2XDE2qDE3GDE3vDE0HDU0qDU04DU1EDU1cDU2fDU24DU3HDU3VDU37DU0TDk0iDk0zDk1EDk1SDk1zDk2CDk2tDk0OD00hD00vD01FD01cD01qD012D02ED02SD022D03OD03hD03yD00FEE0bEE0pEE0/EE1OEE1xEE2TEE2pEE24EE3NEE3gEE39EE0mEU00EU1DEU1WEU1nEU1zEU2VEU2mEU27EU3JEU3XEU3tEU0AEk0vEk1DEk1nEk1/Ek2TEk2nEk26Ek3REk3uEk00E01FE01oE012E02YE024E03LE00BFE0iFE07FE1fFE16FE2WFE2+FE3NFE3cFE35FE0IFU0gFU0+FU1WFU1iFU2EFU2ZFU3ZFU0aFk0tFk1FFk1RFk16Fk2NFk2gFk28Fk3RFk3nFk34Fk0QF00pF008F01PF01gF01zF02BF02uF02/F03OF03dF03wF00OGE0xGE1CGE14GE2QGE2vGE3XGE3vGE0FGU0pGU08GU1YGU2BGU2ZGU28GU3KGU3WGU3uGU0xGk1KGk1ZGk1nGk2NGk2lGk20Gk3FGk3WGk3kGk0FG00UG00/G02gG02zG03BG03XG03uG038G00IHE0WHE0kHE1IHE1gHE1zHE2EHE2XHE2tHE27HE3RHE3gHE0DHU0lHU07HU1KHU1fHU1yHU2PHU24HU3GHU3VHU3oHU35HU0FHk0nHk04Hk1NHk1bHk1pHk1/Hk2SHk3BHk3VHk35Hk0RH00lH005H01MH01jH02AH03GH03XH036H00IIE0qIE1KIE1dIE2TIE20IE3NIE3xIE0MIU0oIU1QIU1fIU1uIU2LIU2aIU2yIU3QIU3oIU30IU0WIk0rIk1rIk2sIk2/Ik3XIk3jIk0MI00fI00yI01OI01jI015I02KI02iI027I03OI03hI03yI00FJE0TJE1AJE1RJE1gJE1vJE2CJE2gJE3DJE3UJE0KJU0iJU1BJU1pJU2BJU2XJU27JU3OJU3qJU0TJk0rJk1OJk1cJk1oJk2AJk3DJk3cJk3rJk35Jk0fJ003J01GJ01XJ01oJ012J02XJ02mJ03RJ00yKE1FKE1TKE1pKE2AKE2OKE2aKE2oKE22KE3aKE3yKE0FKU0WKU0pKU0/KU1NKU1jKU1yKU2VKU23KU3NKU3cKU3xKU0EKk0hKk1KKk1YKk1nKk16Kk2LKk2XKk25Kk3KKk3fKk3tKk37Kk0RK00kK01TK01nK02LK02jK023K03LK03eK031K00SLE1YLE1pLE2MLE2aLE28LE3cLE3vLE0lLU1GLU1fLU2DLU2eLU26LU3iLU3xLU0ALk0dLk0sLk1ELk1iLk16Lk2GLk2oLk29Lk39Lk0+L01RL01pL011L02eL02xL03EL03gL031L00LME0cME00ME1NME1gME1zME2EME2XME2lME3SME3jME3yME0BMU0UMU0yMU1VMU1mMU2cMU20MU3TMU37MU0TMk0pMk1NMk1gMk18Mk2lMk29Mk3gMk3uMk36Mk0SM01VM01uM019M02LM02xM03JM03YM03pM036M00INE0pNE04NE1jNE3ENE3XNE3lNE37NE0SNU0gNU0sNU06NU1INU1sNU2ENU2XNU2oNU27NU3RNU3fNU31NU0ENk0nNk1JNk1fNk1uNk2DNk2WNk2zNk3cNk3qNk35Nk0MN00dN00pN01LN01cN01xN01/N02NN02jN022N03lN035N00dOE01OE1JOE1dOE1wOE2HOE2kOE3qOE37OE0eOU0sOU1OOU1uOU2BOU23OU3YOU3xOU0VOk0wOk1MOk10Ok2DOk2SOk2vOk2+Ok3WOk30Ok0MO00YO006O01PO02PO03QO03jO037O00HPE0wPE1DPE1WPE1yPE2HPE2dPE2uPE3GPE3fPE3yPE0FPU0WPU0pPU03PU1kPU11PU2EPU2TPU2mPU3EPU3nPU34PU0uPk1GPk1lPk2NPk2lPk27Pk3fPk3yPk0OP01fP01tP015P02RP03UP03tP038P00IQE0uQE1GQE1VQE1mQE13QE2FQE2mQE21QE3gQE30QE0jQU1PQU1iQU1wQU2GQU2dQU2rQU26QU3IQU3WQU36QU0SQk0lQk02Qk1JQk1fQk1tQk2DQk2SQk21Qk3XQk3tQk38Qk0RQ00kQ01BQ01fQ01tQ017Q02KQ02dQ02uQ028Q03eQ03vQ00ERE0SRE0gRE02RE1JRE14RE2MRE2wRE3IRE3cRE3wRE0DRU0aRU03RU19RU2ORU2xRU3QRU3wRU0DRk02Rk1XRk1wRk2URk21Rk3RRk35Rk0IR00XR006R01JR01hR01/R02XR02mR026R03NR03iR037R00lSE1iSE11SE2NSE2ZSE3CSE3VSE3oSE0ESU0sSU1CSU1lSU1+SU2RSU2kSU21SU3ISU3WSU0GSk0XSk0mSk01Sk1ISk1mSk2JSk2aSk2+Sk3dSk31Sk0DS00eS00yS01LS01jS01yS02WS02pS03FS00WTE0kTE0wTE1ITE2LTE2kTE2zTE2/TE3lTE39TE0MTU0dTU0uTU08TU1dTU1sTU2XTU2rTU3aTU0GTk0ZTk0nTk09Tk1UTk1iTk1xTk1/Tk2NTk2xTk3JTk3cTk3tTk0AT00WT00kT006T01JT01sT02OT02kT02zT03IT03bT034T00WUE0kUE0yUE1BUE1UUE1lUE1zUE2VUE2mUE27UE3JUE3XUE3tUE0AUU0vUU1DUU1nUU1/UU2TUU2nUU26UU3RUU3uUU00Uk1FUk1oUk2HUk2nUk26Uk3tUk0OU00nU01LU01sU02IU02wU02/U03OU03xU00AVE0YVE02VE1OVE1dVE1xVE2EVE2ZVE2yVE3cVE0ZVU0sVU1EVU1QVU15VU2MVU2fVU27VU3jVU35VU0cVk01Vk1IVk1bVk1sVk1/Vk2NVk29Vk3OVk3dVk3sVk3/Vk0dV01AV01RV011V02UV02sV026V03VV03pV00CWE0aWE0pWE1NWE1gWE18WE3NWE3bWE3nWE3/WE1CWU1bWU1qWU12WU2cWU20WU3DWU3UWU3lWU3zWU0UWk0jWk1OWk1iWk2RWk29Wk3QWk3eWk30Wk0LW00ZW00oW002W01EW01oW02AW02TW02kW023W03NW03bW03xW00AXE0jXE1FXE1bXE1qXE1/XE2SXE2vXE3NXE3bXE3pXE34XE0LXU0cXU0qXU1MXU1dXU1yXU2AXU2OXU2kXU23XU3mXU36XU0eXk02Xk1KXk1eXk1xXk2IXk2lXk3rXk38Xk0fX00+X01eX01xX02kX03FX03eX00CYE0jYE0/YE1nYE12YE2FYE2oYE23YE3PYE3tYE0FYU0UYU0oYU07YU1QYU1pYU2TYU3QYU3jYU37YU0HYk0wYk1DYk1WYk1yYk2aYk2wYk3TYk3sYk3/Yk0SY2UoTSNjTTZjTURjTXRjTYVjTZRjTaNjTbZjTdRjTfdjTQhkTSxkTUtkTWNkTXFkTYxkTaBkTblkTdFkTeBkTQRlTRdlTTNlTYRlTZJlTZ5lTbZlTfllTRJmTSFmTS1mTVNmTWtmTXpmTYtmTZxmTapmTctmTdpmTQVnTRlnTUhnTXRnTYdnTZVnTatnTcJnTdBnTd9nTe1nTftnTR9oTTdoTUpoTVtoTW5oTYRoTZJoTahoTbdoTdpoTfxoTRJpTSFpTTZpTUlpTWZpTYRpTZJpTaBpTa9pTcJpTdNpTeFpTQNqTRRqTSlqTTdqTUVqTVtqTW5qTZ1qTbFqTdVqTe1qTQFrTRVrTShrTT9rTVxrTaJrTbNrTdZrTfVrTRVsTShsTVtsTXxsTZVsTblsTdpsTfZsTR5tTS1tTTxtTV9tTW5tTYZtTaRtTbxtTcttTd9tTfJtTQduTSBuTUpuTYduTZpuTbJuTb5uTeduTfpuTQ1vTSlvTVFvTWdvTYpvTaNvTbZvTclvTdpvTe1vTftvTStwTTxwTUtwTVpwTW1wTYtwTa5wTb9wTeNwTQJxTRpxTShxTUNxTVdxTXBxTYhxTZdxTbtxTc5xTepxTTtyTUlyTVVyTW1yTbByTclyTdhyTeRyTQpzTSJzTTFzTUJzTVNzTWFzTYJzTZFzTbxzTdBzTf9zTSt0TT50TUx0TWJ0TXl0TYd0TZZ0TaR0TbJ0TdZ0Te50TQF1TRJ1TSV1TTt1TUl1TV91TW51TZF1TbN1Tcl1Tdh1Te11TQB2TR12TTt2TUl2TVd2TWZ2TXl2TYp2TZh2Tbp2Tct2TeB2Te52Tfx2TRJ3TSV3TVR3TWh3TYx3TaR3Tbh3Tcx3Td93TfZ3TRN4TVl4TWp4TY14Tax4Tcx4Td94TRJ5TTN5TUx5TXB5TZF5Ta15TdV5TeR5TfN5TRZ6TSV6TT16TVt6TXN6TYJ6TZZ6Tal6Tb56Tdd6TQF7TT57TVF7TWl7TXV7TZ57TbF7TcR7TeB7TQh8TR58TUF8TVp8TW18TYB8TZF8TaR8TbJ8TeJ8TfN8TQJ9TRF9TSR9TUJ9TWV9TXZ9TZp9Tbl9TdF9Td99Tfp9TQ5+TSd+TT9+TU5+TXJ+TYV+TaF+Tdx+TfV+TQN/TQ9/TSd/TWp/TYN/TZJ/TZ5/TcR/Tdx/Tet/Tfx/TQ2ATR6ATUOATVKATX2ATZGATcCATeyATf+ATQ2BTSOBTTqBTUiBTVeBTWWBTXOBTZeBTa+BTcKBTdOBTeaBTfyBTQqCTSCCTS+CTVKCTXSCTYqCTZmCTa2CTcCCTd2CTQaDTRSDTSODTTaDTUeDTVODTXKDTYODTZiDTaaDTbSDTcqDTd2DTQyETSCETUSETVyETXCETYSETZeETa6ETdGETRqFTSuFTU6FTWOFTXGFTZGFTaSFTdeFTfiFTRGGTTWGTVCGTWyGTZSGTaOGTbKGTdWGTeSGTfyGTRqHTTKHTT6HTVKHTWqHTX+HTaGHTcuHTQSITReITS+ITTuITWSITXeITYqITZuITbuITdGITeKITfqITROJTSaJTTmJTUqJTV2JTWuJTZOJTaSJTbOJTcKJTdWJTfOJTRaKTS6KTVKKTXGKTYmKTZeKTbKKTcCKTc6KTeGKTfmKTQWLTTCLTUOLTV+LTZqLTbOLTcGLTc2LTeWLTSiMTUGMTVCMTVyMTYKMTZqMTamMTbqMTcuMTdyMTQGNTRCNTTuNTU+NTX6NTaqNTb2NTcuNTeGNTfiNTQaOTRWOTSOOTTGOTVWOTW2OTYCOTZGOTaSOTbqOTciOTd6OTe2OTRCPTTKPTUiPTVePTWuPTX6PTZuPTcSPTdKPTeGPTfSPTQWQTRGQTTCQTUGQTVaQTWSQTXKQTYiQTZuQTcqQTd6QTQKRTRqRTS6RTUKRTVWRTWyRTY+RTdiRTemRTQySTSGSTS+STU+STWKSTZWSTbaSTc+STfOSTQ6TTSqTTVKTTWGTTXCTTZOTTaKTTbqTTdiTTfCTTfyTTRCUTSiUTT2UTV+UTYmUTcKUTdWUTe2UTfmUTSKVTTWVTUiVTVmVTXmVTY+VTaCVTbiVTdGVTeSVTfeVTQiWTRuWTSmWTVGWTWKWTXGWTYCWTZOWTbGWTdSWTeyWTRCXTS+XTUeXTVWXTXCXTX6XTYyXTZ+XTbeXTcOXTe6XTQGYTR2YTViYTXGYTX+YTYuYTaOYTeaYTf+YTQ6ZTRqZTUCZTViZTWeZTXiZTYmZTZqZTb+ZTc6ZTfmZTQ2aTTyaTWiaTXuaTYmaTZ+aTbaaTcSaTdOaTeGaTe+aTRObTSubTT6bTU+bTWKbTXibTYabTZybTaubTc6bTfCbTQacTRWcTSmcTTycTVmcTYKcTZCcTZ+cTbKcTcOcTc+cTe6cTf+cTRSdTSKdTTCdTUadTVmdTYidTZydTcCdTdidTeydTQCeTROeTSqeTU2eTZaeTaeeTcqeTd+eTe2eTQ2fTSCfTVOfTXSfTY2fTbGfTcyfTeifTRCgTR+gTS6gTVGgTWCgTXigTZagTa6gTbqgTc6gTeagTfugTR2hTUehTYChTZOhTauhTbehTeChTfOhTQaiTReiTTeiTU2iTV6iTXaiTY+iTaKiTbWiTcaiTdmiTeeiTQ+jTSCjTS+jTT6jTVGjTW+jTZKjTaqjTc6jTe2jTQWkTROkTS6kTTykTUqkTV2kTXWkTYGkTaykTb+kTdukTRalTS+lTT2lTUmlTWGlTaSlTb2lTcylTdilTf6lTRamTSWmTTamTUemTVimTX2mTYymTbemTcumTfqmTSanTTmnTUenTV2nTXSnTYKnTZGnTZ+nTa2nTdGnTemnTfynTQ2oTSCoTTaoTUSoTVqoTWmoTYyoTa6oTcSoTdOoTeeoTfqoTRepTUCpTU6pTV2pTXCpTYGpTY2pTaypTb2pTdKpTeCpTe6pTQSqTReqTUaqTVqqTX6qTZaqTaqqTb6qTdGqTeiqTQurTVSrTWWrTYirTZ2rTaurTcurTd6rTRGsTTKsTUusTW+sTYqsTaasTc6sTd2sTeysTQ+tTR6tTTatTVStTWytTXitTYytTaStTbmtTdutTQWuTT6uTVGuTWmuTXWuTZ6uTbGuTcSuTdWuTfWuTQuvTRyvTTSvTU2vTWCvTXOvTYSvTZevTaWvTc2vTd6vTe2vTfyvTQ+wTS2wTVCwTWiwTYywTauwTcOwTdGwTeywTfqwTQixTRuxTTOxTT+xTWqxTX2xTZmxTdSxTe2xTfuxTQeyTR+yTWKyTXuyTYqyTZayTbyyTdSyTeOyTfSyTQWzTRazTTuzTUqzTXWzTYmzTbizTeSzTfezTQW0TRu0TTK0TUC0TU+0TV20TWu0TY+0Tae0Tbq0Tcu0Td60TfS0TQK1TRi1TSe1TUq1TWy1TYK1TZG1TaW1Tbi1TdW1Tf61TQy2TRu2TS62TT+2TUu2TWq2TXu2TZC2TZ62Tay2TcK2TdW2TQS3TRi3TTy3TVS3TWi3TXy3TY+3Taa3Tcm3TRK4TSO4TUa4TVu4TWm4TYm4TZy4Tc+4TfC4TQm5TS25TUi5TWS5TYy5TZu5Taq5Tc25Tdy5TfS5TRK6TSq6TTa6TUq6TWK6TXe6TZm6TcO6Tfy6TQ+7TSe7TTO7TVy7TW+7TYK7TZO7TbO7Tcm7Tdq7TfK7TQu8TR68TTG8TUK8TVW8TWO8TYu8TZy8Tau8Tbq8Tc28Teu8TQ69TSa9TUq9TWm9TYG9TY+9Taq9Tbi9Tca9Tdm9TfG9Tf29TSi+TTu+TXe+TYW+TaG+Ta++Tcu+Tfm+TRG/TSC/TTG/TUC/TVq/TW2/TYW/TZS/TaW/Tba/Tc6/Tey/Tfu/TSbATTrATWLATXPATaTATbfATc3ATdvATezATfrATR3BTTXBTVnBTXHBTYTBTZXBTajBTdLBTejBTffBTRzCTT7CTVTCTWPCTYfCTaTCTcnCTdfCTebCTfnCTRHDTSDDTULDTVfDZShNbMNNesNNksNNpcNN0cNN5cNNCcRNIcRNNMRNSMRNW8RNcsRNkMRN1cRN5sRNCcVNF8VNNMVNV8VNasVNfcVNosVNv8VN2MVN9sVNE8ZNL8ZNV8ZNZsZNdcZNiMZNl8ZNr8ZNx8ZN2sZNCMdNMsdNSMdNhMdNqcdNvMdNz8dN6cdNDMhNG8hNPMhNVMhNY8hNdshNk8hNpshN1chN5shN98hNBslNGclNN8lNWslNcslNkslNp8lNv8lN3slN6slN/8lNHMpNKspNWspNkMpNo8pN38pN7cpNCctNF8tNM8tNYctNectNiMtNmctNqMtNwstN1ctN7ctN/MtNDcxNHsxNNsxNVMxNY8xNjsxNosxNysxN28xNDM1NH81NNc1NQ81NVM1NYs1Nhc1Nnc1Nwc1N2c1N7M1N/c1NEM5NOs5NUM5NX85NhM5Nps5NvM5Ny85N785NDM9NMc9NP89NTs9NYc9Nec9NiM9Nqs9Nv89N1M9N4s9N+s9NDdBNOdBNTdBNcdBNidBNnNBNsNBNw9BN2tBN+NBNPdFNTtFNcdFNf9FNnNFNv9FN0tFN5dFNCtJNJ9JNQNJNXtJNe9JNl9JNv9JNztJN3dJN8NJN/9JNF9NNL9NNQtNNcNNNmtNNsNNN7NNNEdRNJNRNN9RNUdRNdNRNg9RNpNRNvNRNy9RN3tRN+9RNDtVNPdVNTtVNX9VNbtVNgdVNn9VNwtVN2tVN+tVND9ZNJ9ZNRtZNUtZNZ9ZNhNZNktZNwtZN+NZNC9dNR9dNVddNcddNf9dNm9dNyddN4ddN8NdNAdhNENhNKthNPdhNVdhNZNhNddhNhthNnthNvNhNy9hN9thNCtlNMtlNQ9lNdNlNh9lNndlNq9lNvNlNytlN7dlNBdpNKdpNQdpNVNpNZdpNeNpNotpNuNpNx9pN7NpNDttNJNtNM9tNV9tNdNtNmdtNp9tNtttNydtN4dtN8NtNEtxNJ9xNPNxNStxNYtxNddxNodxNtdxN2dxN8dxNBN1NGN1NK91NQt1NYN1Npd1Ntt1N2d1N591NBN5NJ95NOt5NTd5Nct5Nj95NqN5Nxt5N495N/95NJ99NNt9NRd9NWN9NZ99Nf99Nl99Nqt9N2N9NAuBNGOBNVOBNeeBNjOBNn+BNueBN3OBN6+BNDOFNJOFNM+FNRuFNY+FNduFNpeFNtuFNx+FN1uFN6eFNB+JNKuJNQuJNYuJNd+JNj+JNruJNuuJNz+JN7OJN+uJNKuNNYONNc+NNr+NNveNN2eNN5+NNA+RNMeRNSeRNWORNaeRNeORNkuRNpeRNveRNzORN3eRN7uRNBuVNJOVNM+VNXuVNcuVNmuVNq+VN3OVN7+VNBeZNE+ZNJOZNMuZNVeZNbeZNkeZNqeZNvOZNzeZN4OZNCudNIOdNL+dNVOdNdudNjOdNm+dNv+dN3OdNAehND+hNHuhNMehNSehNWOhNeuhNj+hNpOhNsuhNyuhN3ehNCelNHelNQelNWelNbOlNgOlNk+lNqulNyOlNDepNHupNQepNT+pNbOpNj+pNoupNtepN2upN9+pNEOtNLutNS+tNZ+tNj+tNnutNretNwOtNz+tN5+tN/+tNEuxNQOxNauxNgOxNvOxN4exN9OxNB+1NIe1NRO1NU+1NdO1NjO1Nm+1Nru1Ny+1N3u1NDe5NHu5NL+5NPu5NUe5Nb+5Nku5Nqu5Nyu5N3+5N9+5NFu9NIu9NN+9NVO9NYu9Nku9NyO9N2+9NF/BNJfBNQfBNT/BNa/BNmfBNsfBNwPBN0fBN4PBN+vBNDfFNJfFNNPFNRfFNVvFNbvFNjPFNm/FNxvFN2vFNAvJNE/JNRPJNV/JNbfJNe/JNjPJNmvJNvfJN1fJN+fJNEfNNJPNNNfNNSPNNcvNNiPNNl/NNvPNN3vNN9PNNA/RNJ/RNRPRNafRNd/RNhvRNmfRNsfRNwPRN4vRN9/RNDPVNGvVNMvVNRfVNcfVNhfVNqfVNwfVN1PVN6PVN+/VNEvZNMPZNdfZNhvZNqfZNt/ZN1PZN9/ZNCvdNHfdNQvdNX/dNePdNlvdNs/dNz/dN9/dNBvhNFfhNKPhNN/hNT/hNZ/hNevhNqPhN0vhN6PhNJPlNSflNXPlNb/lNiflNrPlNu/lN3PlN9PlNA/pNFvpNM/pNRvpNdfpNhvpNl/pNpvpNufpN1/pN+vpNEvtNMvtNR/tNX/tNfvtNivtNn/tNvPtNyvtN+vtlWAIAAABDRV1yhCEAAChLB01FAU2fAk2ZA00DBE1QBE1HBU07B03PB02ZDE3XDU0xD00rEE2VEE3iEE3ZEU3NE01hFE0rGU1pGk3DG029HE0nHU10HU1rHk1fIE3zIE29JU37Jk1VKE1PKU25KU0GKk39Kk3xLE2FLU1PMk2NM03nNE3hNU1LNk2YNk2PN02DOU0XOk3hPk0KQE0lQU1yQU1vQk3ZQk0mQ00iRE0FRk2WRk2YS03BTE3cTU0pTk0mT02QT03dT03ZUE28Uk1NU01PWE14WU2TWk3gWk3dW01HXE2UXE2QXU1zX00EYE0GZU0vZk1KZ02XZ02UaE3+aE1LaU1Hak0qbE27bE29cU3mck0BdE1OdE1LdU21dU0Cdk3+dk3heE1yeU10fk2gf03CgE0PgU0Mgk12gk3Cgk22g02mhU03hk0yi01ejE2AjU3NjU3Kjk00j02Aj010kE1kkk31kk3wl00cmU0+mk2Lmk2Im03ym00+nE0ynU0in02zn02upE3apU38pk1Jp01GqE2wqE38qE3wqU3gq01xrE1ssU2Ysk26s00HtE0EtU1utU26tU2utk2euE0vuU0qvk0iv03UwU1Awk2Jwk0ZxU2Syk2Ky008zk2ozk3xzk2B0U361k3y102k2k0Q201Z203p3U1i401a5E0M5014503B501R6k3K703C8E10803g800p9E259mVYAQAAAE5dcoUhAAAoSwBLE0shSy9LR0tOS1hLcEt+S4hLk0uhS61LxUvZS+NL80v+TQgBTRcBTSEBTTABTT4BTVQBTWQBTXwBTYsBTZwBTa0BTbsBTcwBTdwBTesBTQMCTRYCTSoCTTUCTUUCTUwCTVwCTWcCTXcCTYoCTZgCTa4CTboCTcUCTdMCTd8CTe0CTfsCTQwDTR8DTTcDTUoDTVsDTW4DTX0DTYQDTZIDTagDTbcDTcUDTc8DTdoDTfIDTfwDTRIETSEETTYETUkETV8ETWYETXkETYQETY8ETZ0ETawETb8ETdAETdwETesETf4ETQ8FTSQFTTIFTUAFTVYFTWkFTXoFTYUFTZgFTawFTb8FTcYFTdAFTeEFTegFTfwFTRAGTSMGTS8GTToGTU0GTVcGTW8GTXoGTYgGTZMGTZ0GTa4GTcEGTdEGTd8GTfcGTQEHTQ8HTRYHTSEHTTQHTUUHTVgHTWMHTWoHTX0HTYsHTZoHTaQHTbgHTcgHTdkHTeMHTfQHTf8HTRcITScITTYITUUITVgITWIITXEITYkITZwITacITb8ITcsITd8ITe0ITfsITQIJTRAJTRsJTSYJTS0JTTcJTUIJTVMJTV4JTWwJTXMJTYMJTZYJTa4JTboJTc4JTdkJTeMJTfYJTQkKTRoKTSUKTTMKTToKTUYKTVAKTWEKTXkKTYgKTZIKTaUKTbgKTckKTdwKTeoKTf0KTQcLTRcLTSgLTTcLTUYLTVkLTWwLTXcLTYoLTZoLTasLTboLTcQLTc8LTdoLTeELTfILTfkLTQcMTQ4MTRgMTSsMTTUMTUAMTVgMTWcMTW4MTYYMTZIMTaUMTbMMTcEMTdkMTeAMTeoMTQINTRANTRoNTSUNTTMNTT8NTVcNTWsNTXUNTYUNTZANTZoNTakNTbMNTcINTdANTeYNTfYNTQ4OTR0OTS4OTT8OTU0OTV4OTW4OTX0OTZUOTagOTbwOTccOTdcOTd4OTe4OTfkOTQkPTRwPTSoPTUAPTUwPTVcPTWUPTXEPTX8PTY0PTZ4PTbEPTckPTdwPTe0PTQAQTQ8QTRYQTSQQTToQTUkQTVcQTWEQTWwQTYQQTY4QTaQQTbMQTcgQTdsQTfEQTfgQTQsRTRYRTSERTS8RTT4RTVERTWIRTW4RTX0RTZARTaERTbYRTcQRTdIRTegRTfsRTQwSTRcSTSoSTT4STVESTVgSTWISTXMSTXoSTY4STaISTbUSTcESTcwSTd8STekSTQETTQwTTRoTTSUTTS8TTUATTVMTTWMTTXETTYkTTZMTTaETTagTTbMTTcYTTdcTTeoTTfUTTfwTTQ8UTR0UTSwUTTYUTUoUTVoUTWsUTXUUTYYUTZEUTakUTbkUTcgUTdcUTeoUTfQUTQMVTRsVTS4VTTkVTVEVTV0VTXEVTX8VTY0VTZQVTaIVTa0VTbgVTb8VTckVTdQVTeUVTfAVTf4VTQUWTRUWTSgWTUAWTUwWTWAWTWsWTXUWTYgWTZsWTawWTbcWTcUWTcwWTdgWTeIWTfMWTQsXTRoXTSQXTTcXTUoXTVsXTW4XTXwXTY8XTZkXTakXTboXTckXTdgXTesXTf4XTQkYTRwYTSwYTT0YTUwYTVYYTWEYTWwYTXMYTYQYTYsYTZkYTaAYTaoYTb0YTccYTdIYTeoYTfkYTQAZTRgZTSQZTTcZTUUZTVMZTWsZTXIZTXwZTZQZTaIZTawZTbcZTcUZTdEZTekZTf0ZTQcaTRcaTSIaTSwaTTsaTUUaTVQaTWIaTXgaTYgaTaAaTa8aTcAaTdEaTd8aTfAaTQAbTQ8bTScbTTobTU4bTVkbTWkbTXAbTYAbTYsbTZsbTa4bTbwbTdIbTd4bTekbTfcbTQMcTREcTR8cTTAcTUMcTVscTW4cTX8cTZIcTaEcTagcTbYcTcwcTdscTekcTfMcTf4cTRYdTSAdTTYdTUUdTVodTW0dTYMdTYodTZ0dTagdTbMdTcEdTdAdTeMdTfQdTQAeTQ8eTSIeTTMeTUgeTVYeTWQeTXoeTY0eTZ4eTakeTbweTdAeTeMeTeoeTfQeTQUfTQwfTSAfTTQfTUcfTVMfTV4fTXEfTXsfTZMfTZ4fTawfTbcfTcEfTdIfTeUfTfUfTQMgTRsgTSUgTTMgTTogTUUgTVggTWkgTXwgTYcgTY4gTaEgTa8gTb4gTcggTdwgTewgTf0gTQchTRghTSMhTTshTUshTVohTWkhTXwhTYYhTZUhTa0hTcAhTcshTeMhTe8hTQMiTREiTR8iTSYiTTQiTT8iTUoiTVEiTVsiTWYiTXciTYIiTZAiTZciTaciTboiTdIiTd4iTfIiTf0iTQcjTRojTS0jTT4jTUkjTVcjTV4jTWojTXQjTYUjTZ0jTawjTbYjTckjTdwjTe0jTQAkTQ4kTSEkTSskTTskTUwkTVskTWokTX0kTZAkTZskTa4kTb4kTc8kTd4kTegkTfMkTf4kTQUlTRYlTR0lTSslTTIlTTwlTU8lTVklTWQlTXwlTYslTZIlTaolTbYlTcklTdclTeUlTf0lTQQmTQ4mTSYmTTQmTT4mTUkmTVcmTWMmTXsmTY8mTZkmTakmTbQmTb4mTc0mTdcmTeYmTfQmTQonTRonTTInTUEnTVInTWMnTXEnTYInTZInTaEnTbknTcwnTeAnTesnTfsnTQIoTRIoTR0oTS0oTUAoTU4oTWQoTXAoTXsoTYkoTZUoTaMoTbEoTcIoTdUoTe0oTQApTREpTSQpTTMpTTopTUgpTV4pTW0pTXspTYUpTZApTagpTbIpTcgpTdcpTewpTf8pTRUqTRwqTS8qTToqTUUqTVMqTWIqTXUqTYYqTZIqTaEqTbQqTcUqTdoqTegqTfYqTQwrTR8rTTArTTsrTU4rTWIrTXUrTXwrTYYrTZcrTZ4rTbIrTcYrTdkrTeUrTfArTQMsTQ0sTSUsTTAsTT4sTUksTVMsTWQsTXcsTYcsTZUsTa0sTbcsTcUsTcwsTdcsTeosTfssTQ4tTRktTSAtTTMtTUEtTVAtTVotTW4tTX4tTY8tTZktTaotTbUtTc0tTd0tTewtTfstTQ4uTRguTScuTT8uTVIuTV0uTXUuTYEuTZUuTaMuTbEuTbguTcYuTdEuTdwuTeMuTe0uTfguTQkvTRQvTSIvTSkvTTkvTUwvTWQvTXAvTYQvTY8vTZkvTawvTb8vTdAvTdsvTekvTfAvTfwvTQYwTRcwTS8wTT4wTUgwTVswTW4wTX8wTZIwTaAwTbMwTb0wTc0wTd4wTe0wTfwwTQ8xTSIxTS0xTUAxTVAxTWExTXAxTXoxTYUxTZAxTZcxTagxTa8xTb0xTcQxTc4xTeExTesxTfYxTQ4yTR0yTSQyTTwyTUgyTVsyTWkyTXcyTY8yTZYyTaAyTbgyTcYyTdAyTdsyTekyTfUyTQ0zTSEzTSszTTszTUYzTVAzTV8zTWkzTXgzTYYzTZwzTawzTcQzTdMzTeQzTfUzTQM0TRQ0TSQ0TTM0TUs0TV40TXI0TX00TY00TZQ0TaQ0Ta80Tb80TdI0TeA0TfY0TQI1TQ01TRs1TSc1TTU1TUM1TVQ1TWc1TX81TZI1TaM1TbY1TcU1Tcw1Tdo1TfA1Tf81TQ02TRc2TSI2TTo2TUQ2TVo2TWk2TX42TZE2Tac2Ta42TcE2Tcw2Tdc2TeU2TfQ2TQc3TRg3TSQ3TTM3TUY3TVc3TWw3TXo3TYg3TZ43TbE3TcI3Tc03TeA3TfQ3TQc4TQ44TRg4TSk4TTA4TUQ4TVg4TWs4TXc4TYI4TZU4TZ84Tbc4TcI4TdA4Tds4TeU4TfY4TQk5TRk5TSc5TT85TUk5TVc5TV45TWk5TXw5TY05TaA5Tas5TbI5TcU5TdM5TeI5Tew5TQA6TRA6TSE6TSs6TTw6TUc6TV86TW86TX46TY06TaA6Tao6Tbk6TdE6TeQ6Te86TQc7TRM7TSc7TTU7ZShNQztNSjtNWDtNYztNbjtNdTtNfztNijtNmztNpjtNtDtNuztNyztN3jtN9jtNAjxNFjxNITxNKzxNPjxNUTxNYjxNbTxNezxNgjxNjjxNmDxNqTxNwTxN0DxN2jxN7TxNAD1NET1NJD1NMj1NRT1NTz1NXz1NcD1Nfz1Njj1NoT1NtD1Nvz1N0j1N4j1N8z1NAj5NDD5NFz5NIj5NKT5NOj5NQT5NTz5NVj5NYD5Ncz5NfT5NiD5NoD5Nrz5Ntj5Nzj5N2j5N7T5N+z5NCT9NIT9NKD9NMj9NOT9NRD9NTz9NWj9NaD9NdD9NjD9NoD9Nqj9Nuj9NxT9Nzz9N3j9N6D9N9z9NA0BNGUBNKUBNQUBNUEBNYUBNckBNgEBNkUBNoUBNsEBNyEBN20BN70BNB0FNF0FNHkFNL0FNOkFNSkFNXUFNa0FNgUFNjUFNmEFNpkFNtUFNw0FN0UFN4kFN9UFNDUJNIEJNMUJNREJNU0JNWkJNaEJNfkJNjUJNm0JNpUJNsEJNyEJN0kJN6EJN90JNDENNH0NNNUNNPENNT0NNWkNNaENNdkNNhUNNmENNqUNNt0NNxkNN2UNN6kNN/0NNDURNG0RNMURNRERNVURNYERNc0RNh0RNmkRNoURNq0RNvERNw0RN10RN60RN/kRNCkVNFUVNKEVNMkVNSkVNVUVNY0VNbkVNeEVNiUVNnEVNrEVNukVNwUVNy0VN2UVN4EVN60VN/kVND0ZNH0ZNKkZNMUZNREZNUkZNYUZNa0ZNf0ZNj0ZNoEZNsEZNwUZNzEZN5EZN9EZNA0dNEkdNJUdNNUdNREdNXEdNb0dNekdNkkdNoUdNtUdNyEdN1kdN3UdN60dN9kdNBEhNC0hNFUhNIEhNMUhNPEhNRkhNTUhNXUhNcEhNiEhNlEhNqEhNs0hNvUhN0EhN40hN9EhN/0hNF0lNJ0lNM0lNPUlNUklNYElNb0lNeUlNjElNn0lNsElNw0lN0UlN5ElN7klNAUpNEkpNIUpNMEpNQ0pNVkpNYUpNdEpNhEpNlUpNpEpNrkpNuUpN0UpN2EpN6UpN8EpN/kpND0tNGUtNLUtNO0tNRktNXktNbUtNfktNhUtNkUtNpEtNsktNwEtN2EtN30tN6UtN8EtN+0tNBkxNEUxNH0xNK0xNQ0xNV0xNYUxNcUxNfExNhkxNlUxNn0xNrkxNukxN0ExN4ExN+ExNB01NGE1NKU1NN01NSE1NWE1NZ01Nf01Nkk1Npk1Nvk1Nzk1N1U1N5k1N8U1NAU5NFE5NIk5NOE5NRE5NT05NXU5NbE5Nek5NiE5NmU5NrE5NxE5N105N6E5N+05NCk9NEU9NH09NNU9NRE9NUk9NXE9NZ09Nf09NiU9Nn09Nrk9Nw09N1k9N7E9N809NBlBNEVBNH1BNLVBNPFBNT1BNYFBNblBNfVBNkFBNoVBNtlBNxFBN0lBN6FBN+1BNDFFNF1FNKlFNPlFNUVFNWFFNYlFNc1FNelFNjlFNolFNtVFNwVFNzFFN31FN6VFNAVJNDFJNGlJNJVJNL1JNQFJNU1JNY1JNcVJNeFJNglJNkFJNl1JNolJNtVJNxlJN1lJN4VJN6FJN+1JNCVNNGFNNIlNNNlNNRlNNV1NNZ1NNeFNNg1NNm1NNq1NNulNNyVNN3FNN7FNN+1NNE1RNJlRNMVRNSVRNWFRNbFRNf1RNjVRNlFRNolRNrVRNu1RNwlRNzFRN11RN6FRN81RN/VRNBFVNFFVNJ1VNP1VNS1VNX1VNalVNdFVNh1VNmlVNq1VNtlVNzlVN3lVN6lVN9FVNCVZNF1ZNJlZNMFZNQ1ZNVlZNZ1ZNelZNiFZNm1ZNpVZNuFZNyVZN2FZN51ZN+lZNDVdNGFdNK1dNO1dNTFdNW1dNZVdNcFdNiFdNj1dNoFdNp1dNtVdNxldN0FdN5FdN8ldN/VdNFVhNJFhNNVhNPFhNSFhNW1hNaVhNd1hNj1hNllhNoFhNp1hNslhNvVhNyFhN1lhN4lhN+lhNDllNGFlNKFlNM1lNPVlNTFlNVllNZVlNcVlNh1lNl1lNr1lNvllNz1lN4FlN7llN/1lND1pNHlpNNlpNSVpNXVpNdVpNhVpNjFpNnVpNqFpNuFpNy1pN2VpN71pN+1pNBltNFFtNI1tNMVtNP1tNUFtNY1tNe1tNjltNn1tNsltNwVtNyFtN1ltN7FtN+1tNCVxNE1xNHlxNNlxNQFxNVlxNZVxNelxNjVxNo1xNqlxNvVxNyFxN1lxN5FxN81xNBl1NF11NJV1NNF1NR11NWF1NbV1Ne11NiV1Nn11Nsl1Nw11Nzl1N4V1N9V1NCF5ND15NGV5NKl5NMV5NRV5NWV5NbF5NeF5Ng15Nll5NoF5NuF5Nw15N0V5N3F5N5l5N915NCl9NGl9NKF9NL19NOV9NR19NTl9NWV9NbF9NfV9NjV9NmF9Nn19Nsl9NwF9Nz19N2V9N7V9N/V9NDmBNHmBNL2BNOmBNUmBNYmBNcWBNgGBNk2BNo2BNsmBNymBN3WBN6GBNAGFND2FNI2FNNmFNRGFNS2FNWWFNZGFNcmFNeWFNg2FNjmFNn2FNqmFNtGFNu2FNy2FN3mFN9mFNAmJNFmJNIWJNK2JNPmJNUWJNYmJNbWJNhWJNlWJNoWJNq2JNwGJNzmJN3WJN52JN+mJNDWNNHmNNMWNNP2NNUmNNXGNNb2NNgGNNj2NNnmNNsWNNxGNNz2NN4mNN8mNNA2RNEmRNHGRNJ2RNP2RNRmRNV2RNXmRNbGRNfWRNh2RNm2RNqWRNtGRNzGRN22RN7GRN82RN/2RNEmVNIGVNLmVNRmVNTWVNV2VNXmVNaWVNdGVNf2VNjWVNmWVNsWVNxWVNz2VN32VN6mVN9GVNA2ZNDWZNHGZNKGZNPmZNTmZNZmZNdWZNhmZNl2ZNpWZNtmZNxmZN1WZN7WZNAGdNFGdNLGdNPGdNQ2dNVGdNX2dNb2dNgmdNkGdNpmdNsmdNvWdNy2dN2mdN6GdN9mdNB2hNGmhNMmhNRWhNVmhNaWhNeGhNf2hNjWhNo2hNsmhNwGhNymhN1WhN7WhN92hNDWlNHGlNMWlNRGlNWmlNYWlNdGlNf2lNjWlNm2lNqmlNvWlNzmlN3GlN62lN/mlND2pNJGpNMmpNQGpNVmpNaWpNempNhWpNmGpNrGpNv2pNxmpN0GpN4WpN6GpN/GpNEGtNI2tNL2tNOmtNTWtNV2tNb2tNemtNiGtNk2tNnWtNrmtNwWtN0WtN32tN5mtN8GtN/mtNBWxNEGxNI2xNNGxNRGxNT2xNVmxNaWxNd2xNhmxNkGxNpGxNtGxNxWxN1WxN5mxN8WxNCW1NGW1NKG1NN21NSm1NWm1NaW1NgW1NlG1Nn21Nt21Nxm1N2m1N7W1N+21NAm5NEG5NG25NKW5NMG5NOm5NRW5NVm5NYW5Na25Ncm5Ngm5NlW5NrW5NuW5NzW5N2G5N4m5N9W5NCG9NGW9NJG9NPG9NTG9NWG9NYm9Nd29NhW9NlG9Nnm9NsW9NxG9N1W9N6G9N9m9NCXBNE3BNJnBNN3BNRnBNVXBNaHBNe3BNhnBNmXBNqXBNunBNyXBN03BN3nBN9nBN/XBNDnFNFXFNI3FNNHFNPnFNUnFNYHFNa3FNg3FNknFNo3FNqnFNtnFNyXFN13FN5XFN/XFNBHJNDnJNFXJNIHJNK3JNNnJNRHJNUHJNaHJNfHJNhnJNlnJNoXJNq3JNunJNxHJN03JN33JN9XJNBXNNHXNNLHNNPXNNTnNNXHNNbXNNfXNNjHNNpHNNt3NNy3NN43NN83NN+nNNC3RNFnRNJnRNOXRNR3RNXXRNaXRNdHRNgnRNkXRNn3RNrXRNvnRN0XRN6XRN/HRNDXVNIHVNL3VNNnVNRHVNWnVNaXVNd3VNgXVNjHVNpHVNrnVNxHVN03VN6HVN+3VNEXZNGHZNK3ZNNnZNRHZNUnZNYXZNdHZNhXZNk3ZNonZNtXZlKE3Gdk3bdk3pdk33dk0Nd00gd00xd008d01Pd01jd012d019d02Hd02Yd02fd02zd03Hd03ad03md03xd00EeE0OeE0meE0xeE0/eE1KeE1UeE1leE14eE2IeE2WeE2deE2neE21eE28eE3HeE3aeE3reE37eE0GeU0NeU0geU0ueU09eU1HeU1beU1reU18eU2MeU2deU2oeU3AeU3QeU3feU3ueU0Bek0Rek0gek04ek1Lek1Wek1uek19ek2Rek2kek2yek25ek3Hek3Sek3gek3nek3xek38ek0Ne00Ye00ie00pe005e01Me01ke01we02Ee02Pe02Ze02se02/e03Qe03be03ze00DfE0PfE0ZfE0ufE08fE1LfE1VfE1ofE17fE2MfE2ffE2tfE3AfE3KfE3dfE3ufE39fE0MfU0ffU0yfU09fU1QfU1gfU1xfU2AfU2KfU2VfU2tfU20fU3FfU3MfU3afU3rfU31fU0Jfk0Xfk0ifk06fk1Jfk1afk1hfk1tfk2Afk2Ofk2cfk20fk27fk3Ffk3Mfk3Xfk3lfk3wfk3+fk0Kf00if002f01Af01Qf01bf01lf010f01+f02Nf02Zf02vf02/f03Xf03mf033f00IgE0ZgE0ugE0+gE1NgE1lgE14gE2MgE2kgE20gE27gE3MgE3XgE3ngE36gE0IgU0egU0qgU01gU1DgU1SgU1ggU1ugU1/gU2SgU2qgU29gU3OgU3hgU3wgU33gU0Fgk0bgk0qgk04gk1Cgk1Ngk1lgk1vgk2Fgk2Ugk2ogk27gk3Rgk3Ygk3rgk32gk0Bg00Pg00eg00xg01Cg01Og01dg01tg01+g02Tg02hg02vg03Fg03Yg03pg030g00HhE0bhE0uhE01hE0/hE1QhE1XhE1rhE1/hE2ShE2ehE2phE28hE3MhE3khE3vhE39hE0LhU0VhU0mhU05hU1JhU1XhU1ehU1shU16hU2BhU2MhU2fhU2whU3AhU3LhU3ShU3lhU3zhU0Chk0Mhk0ghk0whk1Bhk1Lhk1chk1nhk1/hk2Phk2ehk2thk3Ahk3Qhk3fhk33hk0Kh00Vh00th005h01Nh01lh01zh016h02Sh02ch02qh02xh027h03Gh03Xh03eh03oh03vh03/h00SiE0qiE02iE1KiE1ViE1fiE1yiE2FiE2WiE2kiE2viE22iE3CiE3MiE3diE31iE0EiU0OiU0hiU00iU1FiU1YiU1miU10iU1+iU2OiU2fiU2uiU29iU3QiU3jiU3uiU0Bik0Rik0pik04ik1Cik1Nik1lik1sik19ik2Eik2Sik2jik2tik27ik3Jik3cik30ik0Ai00Yi00fi00ri00+i01Mi01ai01yi015i02Di02Ki02Vi02ji02ui028i03Ii03gi030i03+i00OjE0ZjE0jjE0yjE08jE1LjE1XjE1tjE19jE2VjE2kjE21jE3GjE3XjE3sjE38jE0LjU0jjU02jU1KjU1ijU1yjU15jU2KjU2VjU2ljU24jU3GjU3cjU3ojU3zjU0Bjk0Qjk0ejk0sjk09jk1Qjk1ojk17jk2Mjk2fjk2ujk21jk3Djk3Zjk3ojk32jk0Aj00Lj00jj00tj01Dj01Sj01mj015j02Pj02Wj02pj020j02/j03Nj03cj03vj00AkE0MkE0bkE0rkE08kE1RkE1fkE1tkE2DkE2WkE2nkE2ykE3FkE3ZkE3skE3zkE39kE0OkU0VkU0pkU09kU1QkU1ckU1nkU16kU2KkU2ikU2tkU27kU3JkU3TkU3kkU33kU0Hkk0Vkk0ckk0qkk04kk0/kk1Kkk1dkk1ukk1+kk2Jkk2Qkk2jkk2xkk3Akk3Kkk3ekk3ukk3/kk0Jk00ak00lk009k01Nk01ck01rk01+k02Ok02dk021k03Ik03Tk03rk033k00LlE0jlE0xlE04lE1QlE1alE1olE1vlE15lE2ElE2VlE2clE2mlE2tlE29lE3QlE3olE30lE0IlU0TlU0dlU0wlU1DlU1UlU1ilU1tlU10lU2AlU2KlU2blU2zlU3ClU3MlU3flU3ylU0Dlk0Wlk0klk0ylk08lk1Mlk1dlk1slk17lk2Olk2hlk2slk2/lk3Plk3nlk32lk0Al00Ll00jl00ql007l01Cl01Ql01hl01rl015l02Hl02al02yl02+l03Wl03dl03pl038l00KmE0YmE0wmE03mE1BmE1ImE1TmE1hmE1smE16mE2GmE2emE2ymE28mE3MmE3XmE3hmE3wmE36mE0JmU0VmU0rmU07mU1TmU1imU1zmU2EmU2VmU2qmU26mU3JmU3hmU30mU0Imk0gmk0wmk03mk1Imk1Tmk1jmk12mk2Emk2amk2mmk2xmk2/mk3Omk3cmk3qmk37mk0Om00mm005m01Km01dm01sm01zm02Bm02Xm02mm020m02+m03Jm03hm03rm00BnE0QnE0knE03nE1NnE1UnE1nnE1ynE19nE2LnE2anE2tnE2+nE3KnE3ZnE3pnE36nE0PnU0dnU0rnU1BnU1UnU1lnU1wnU2DnU2XnU2qnU2xnU27nU3MnU3TnU3nnU37nU0Onk0ank0lnk04nk1Ink1gnk1rnk15nk2Hnk2Rnk2ink21nk3Fnk3Tnk3ank3onk32nk39nk0In00bn00sn008n01Hn01On01hn01vn01+n02In02cn02sn029n03Hn03Yn03jn037n00LoE0aoE0poE08oE1MoE1boE1zoE2GoE2RoE2poE21oE3JoE3hoE3voE32oE0OoU0YoU0moU0toU03oU1CoU1ToU1aoU1koU1roU17oU2OoU2moU2yoU3GoU3RoU3boU3uoU0Bok0Sok0gok0rok0yok0+ok1Iok1Zok1xok2Aok2Kok2dok2wok3Bok3Uok3iok3wok36ok0Ko00bo00qo005o01Mo01fo01qo019o02No02lo020o02+o03Jo03ho03oo035o00ApE0OpE0fpE0ppE03pE1FpE1YpE1wpE18pE2UpE2bpE2npE26pE3IpE3WpE3upE31pE3/pE0GpU0RpU0fpU0qpU04pU1EpU1cpU1wpU16pU2KpU2VpU2fpU2upU24pU3HpU3TpU3ppU35pU0Rpk0gpk0xpk1Cpk1Tpk1opk14pk2Hpk2fpk2ypk3Gpk3epk3upk31pk0Gp00Rp00hp000p01Cp01Yp01kp01vp019p02Mp02ap02op025p03Mp03kp033p00IqE0bqE0qqE0xqE0/qE1VqE1kqE1yqE18qE2HqE2fqE2pqE2/qE3OqE3iqE31qE0LqU0SqU0lqU0wqU07qU1JqU1YqU1rqU18qU2IqU2XqU2nqU24qU3NqU3bqU3pqU3/qU0Sqk0jqk0uqk1Bqk1Vqk1oqk1vqk15qk2Kqk2Rqk2lqk25qk3Mqk3Yqk3jqk32qk0Gq00eq00pq003q01Fq01Pq01gq01zq02Dq02Rq02Yq02mq020q027q03Gq03Zq03qq036q00FrE0MrE0frE0trE08rE1GrE1arE1qrE17rE2FrE2WrE2hrE25rE3JrE3YrE3nrE36rE0KrU0ZrU0xrU1ErU1PrU1nrU1zrU2HrU2frU2trU20rU3MrU3WrU3krU3rrU31rU0Ark0Rrk0Yrk0irk0prk05rk1Mrk1krk1wrk2Erk2Prk2Zrk2srk2/rk3Qrk3erk3prk3wrk38rk0Gr00Xr00vr00+r01Ir01br01ur01/r02Sr02gr02ur024r03Ir03Zr03or033r00KsE0dsE0osE07sE1LsE1jsE1ysE18sE2HsE2fsE2msE23sE2+sE3MsE3dsE3nsE31sE0DsU0WsU0usU06sU1SsU1ZsU1lsU14sU2GsU2UsU2ssU2zsU29sU3EsU3PsU3dsU3osU32sU0Csk0ask0usk04sk1Isk1TsmUoTV2yTWyyTXayTYWyTZGyTaeyTbeyTc+yTd6yTe+yTQCzTRGzTSazTTazTUWzTV2zTXCzTYSzTZyzTayzTbOzTcSzTc+zTd+zTfKzTQC0TRa0TSK0TS20TTu0TUq0TVi0TWa0TXe0TYq0TaK0TbW0Tca0Tdm0Tei0Te+0Tf20TRO1TSK1TTC1TTq1TUW1TV21TWe1TX21TYy1TaC1TbO1Tcm1TdC1TeO1Te61Tfm1TQe2TRa2TSm2TTq2TUa2TVW2TWW2TXa2TYu2TZm2Tae2Tb22TdC2TeG2Tey2Tf+2TRO3TSa3TS23TTe3TUi3TU+3TWO3TXe3TYq3TZa3TaG3TbS3TcS3Tdy3Tee3TfW3TQO4TQ24TR64TTG4TUG4TU+4TVa4TWS4TXK4TXm4TYS4TZe4Tai4Tbi4TcO4Tcq4Td24Teu4Tfq4TQS5TRi5TSi5TTm5TUO5TVS5TV+5TXe5TYe5TZa5TaW5Tbi5Tci5Tde5Te+5TQK6TQ26TSW6TTG6TUW6TV26TWu6TXK6TYq6TZS6TaK6Tam6TbO6Tb66Tc+6Tda6TeC6Tee6Tfe6TQq7TSK7TS67TUK7TU27TVe7TWq7TX27TY67TZy7Tae7Ta67Tbq7TcS7TdW7Te27Tfy7TQa8TRm8TSy8TT28TVC8TV68TWy8TXa8TYa8TZe8Taa8TbW8Tci8Tdu8Tea8Tfm8TQm9TSG9TTC9TTq9TUW9TV29TWS9TXW9TXy9TYq9TZu9TaW9TbO9TcG9TdS9Tey9Tfi9TRC+TRe+TSO+TTa+TUW+TU++TVm+TWC+TWe+TXK+TYC+TY6+TZW+TZy+Taq+Tba+Tca+Tdq+TeS+TfS+TQK/TQy/TRu/TSy/TTu/TUq/TVW/TWi/TYC/TY+/TaC/TbG/Tcm/Tde/Tee/Tfa/TQ7ATSHATTXATU3ATV3ATW7ATYHATYzATZ/ATbLATb7ATcjATdbATefATfXATQ3BTRjBTTDBTUHBTVTBTWzBTX/BTZDBTaPBTbvBTcLBTc3BTePBTfLBTQDCTRDCTRfCTS/CTTnCTU/CTV7CTXLCTYLCTZjCTZ/CTbLCTb3CTcTCTdLCTeHCTfTCTQzDTRvDTSrDTT3DTVLDTWfDTXXDTYPDTY3DTaDDTbHDTbzDTczDTeDDTfPDTfrDTQTETRXETRzETS/ETUPETVbETWLETW3ETYDETYvETaPETa3ETbvETcbETdDETeHETfTETQTFTRLFTSjFTS/FTT3FTUTFTVLFTWXFTXjFTYvFTZbFTZ3FTbDFTbrFTcnFTdPFTefFTfHFTQTGTQ7GTR/GTSrGTULGTVLGTWHGTXDGTYPGTZLGTarGTcLGTdXGTeTGTevGTfLGTfnGTQPHTRbHTSbHTS3HTTnHTUPHTVTHTWTHTW7HTXXHTX/HTZPHTZrHTaTHTbfHTcrHTdnHTeTHTfnHTQDITQfITRbITSfITTfITU/ITV7ITXHITYTITY7ITaHITa/ITbbITcDITdDITeHITfLITQHJTRTJTSfJTTLJTUXJTVXJTW3JTXzJTYbJTY3JTZvJTaLJTbrJTdLJTdnJTeXJTfrJTQ3KTRfKTSXKTTPKTTrKTUTKTU7KTVXKTW3KTXjKTX/KTYvKTZ7KTa3KTbfKTcHKTcjKTc/KTdrKTejKTfbKTf3KTQTLTRLLTR7LTS7LTULLTUzLTVzLTWrLTXTLTYPLTZTLTaPLTbLLTb3LTdDLTejLTffLTQjMTRnMTTHMTT/MTU/MTV7MTXbMTYnMTZ3MTbXMTcXMTdbMTenMTfTMTQfNTRrNTSbNTTDNTT7NTU/NTV3NTXXNTYDNTZjNTanNTbzNTdTNTefNTfjNTQvOTSPOTSrOTTXOTUvOTVrOTWjOTXjOTX/OTZfOTaHOTbfOTcbOTdrOTerOTQDPTQfPTRrPTSXPTSzPTTrPTUnPTVzPTXTPTYPPTZLPTaXPTbrPTc/PTd3PTevPTfXPTQjQTRnQTSTQTTTQTUjQTVvQTWLQTWzQTX3QTYTQTZfQTavQTb7QTcrQTdXQTejQTfPQTQvRTRXRTSPRTS7RTTjRTUnRTVzRTWzRTXrRTZDRTZfRTaXRTazRTbrRTc3RTeDRTfPRTf7RTQXSTRjSTSLSTTHSTTvSTU/STVnSTWzSTXbSTYfSTZLSTarSTbrSTcnSTdjSTevSTfrSTRLTTSrTTT3TTUzTTVPTTVrTTWHTTWvTTX7TTY7TTZXTTaHTTavTTbzTTczTTdbTTd3TTefTTfvTTQLUTQzUTR/UTTLUTUHUTUzUTWHUTWjUTW/UTX7UTY/UTZ/UTbfUTcbUTdnUTezUTfbUTQnVTRfVTR7VTSjVTTjVTUnVTVrVTWnVTXzVTY/VTZrVTa3VTb3VTdXVTeTVTe7VTfXVTQPWTQrWTSLWTTrWTUHWTU3WTWLWTXXWTX/WTY3WTZvWTaLWTazWTbbWTb3WTdXWTeDWTefWTfPWTQbXTRXXTR/XTSnXTTDXTTfXTULXTVDXTV7XTWXXTWzXTXrXTYbXTZbXTarXTbTXTcTXTdLXTdzXTevXTfzXTQvYTRrYTSXYTTjYTVDYTV/YTXDYTYHYTZnYTafYTbfYTcbYTd7YTfHYTQXZTR3ZTS3ZTT7ZTVHZTVzZTW/ZTYLZTY7ZTZjZTabZTbfZTcXZTd3ZTejZTQDaTRHaTSTaTTzaTU/aTWDaTXPaTYvaTZLaTZ3aTbPaTcLaTdDaTeDaTefaTf/aTQnbTR/bTS7bTULbTVLbTWjbTW/bTYLbTY3bTZTbTaLbTbHbTcTbTdzbTevbTfrbTQ3cTSLcTTfcTUXcTVPcTV3cTXDcTYHcTYzcTZzcTbDcTcPcTcrcTdTcTeXcTezcTf/cTRPdTSbdTTLdTT3dTVDdTVvdTXPdTX3dTYvdTZbdTaDdTbHdTcTdTdTdTeLdTfjdTf/dTQ3eTRTeTSLeTTXeTUjeTVveTWbeTW3eTYDeTYreTZneTaPeTbfeTcHeTdTeTd7eTe/eTfreTRLfTSLfTTHfTUDfTVPfTWLfTXrfTZLfTaXfTbTfTbvfTcLfTcnfTdPfTebfTfbfTf3fTQngTRPgTSTgTTTgTT7gTUXgTU/gTWPgTWrgTXTgTYfgTZrgTangTbTgTcngTdDgTdfgTebgTffgTQfhTR/hTS7hTUHhTVThTV7hTXHhTX/hTYbhTZDhTaDhTbHhTcLhTdHhTeThTffhTQLiTRXiTSXiTT3iTUziTVbiTV3iTWviTXLiTYriTaLiTaniTbXiTcriTd3iTefiTfXiTQPjTQrjTRTjTR7jTSXjTT3jTUjjTU/jTVvjTW7jTX3jTYfjTZHjTZjjTZ/jTarjTbjjTcbjTc3jTdTjTeLjTe7jTf7jTRLkTRzkTSzkTTrkTUTkTVPkTWTkTXPkTYLkTY3kTaDkTbjkTcfkTdjkTenkTQHlTQ/lTR/lTS7lTUblTVnlTW3lTYXlTZXlTablTbnlTcTlTdflTerlTfblTQDmTQ7mTR/mTS3mTUXmTVDmTWjmTXnmTYzmTaTmTbfmTcjmTdvmTfPmTfrmTQXnTRvnTSrnTTjnTUjnTU/nTWfnTXHnTYfnTZbnTarnTbrnTdDnTdfnTernTfXnTfznTQroTRnoTSzoTUToTVPoTWLoTXXoTYroTZ/oTa3oTbvoTcXoTdjoTenoTfToTQTpTRjpTSvpTTLpTTzpTU3pTVTpTWfpTXvpTY7pTZrpTaXpTbjpTcPpTdvpTeXpTfPpTf7pTQjqTRnqTSzqTTzqTUrqTWDqTWfqTXXqTXzqTYrqTZ3qTbDqTcPqTc7qTdXqTejqTfLqTQHrTQvrTR/rTSnrTTzrTUbrTVfrTWLrTXrrTYrrTZnrTajrTbvrTcrrTeLrTfrrTQ3sTRzsTSPsTSrsTTHsTTvsTU7sTV7sTWXsTXHsTXvsTYzsTZzsTabsTa3sTbfsTcvsTdLsTdzsTe/sTQLtTRHtTRztTTHtTTjtTT/tZShNTu1NX+1Nb+1Nh+1Nlu1Nqe1NvO1Nxu1N2e1N5+1N7u1N+O1NCO5NGe5NKu5NOe5NTO5NX+5Nau5Nfe5Nje5Npe5NtO5Nvu5Nxe5N0+5N2u5N8u5NCu9NEe9NHe9NMu9NRe9NT+9NXe9Na+9Ncu9NfO9Nhu9Nje9Npe9NsO9Nt+9Nw+9N1u9N5e9N7+9N+e9NAPBNB/BNEvBNIPBNLvBNNfBNPPBNSvBNVvBNZvBNevBNhPBNlPBNovBNrPBNu/BNzPBN2/BN6vBN9fBNCPFNIPFNL/FNQPFNUfFNafFNd/FNh/FNlvFNrvFNwfFN1fFN7fFN/fFNDvJNIfJNLPJNP/JNUvJNXvJNaPJNdvJNh/JNlfJNrfJNuPJN0PJN4fJN9PJNDPNNH/NNMPNNQ/NNW/NNYvNNbfNNg/NNkvNNoPNNsPNNt/NNz/NN2fNN7/NN/vNNEvRNIvRNOPRNP/RNUvRNXfRNZPRNcvRNgfRNlPRNrPRNu/RNyvRN3fRN8vRNB/VNFfVNI/VNLfVNQPVNUfVNXPVNbPVNgPVNk/VNmvVNpPVNtfVNvPVNz/VN4/VN9vVNAvZNDfZNIPZNK/ZNQ/ZNTfZNW/ZNZvZNcPZNgfZNlPZNpPZNsvZNyPZNz/ZN3fZN5PZN8vZNBfdNGPdNK/dNNvdNPfdNUPdNWvdNafdNc/dNh/dNkfdNpPdNrvdNv/dNyvdN4vdN8vdNAfhNEPhNI/hNMvhNSvhNYvhNdfhNhPhNi/hNkvhNmfhNo/hNtvhNxvhNzfhN2fhN4/hN9PhNBPlNDvlNFflNH/lNM/lNOvlNRPlNV/lNavlNeflNhPlNmflNoPlNp/lNtvlNx/lN1/lN7/lN/vlNEfpNJPpNLvpNQfpNT/pNVvpNYPpNcPpNgfpNkvpNofpNtPpNx/pN0vpN5fpN9fpNDftNHPtNJvtNLftNO/tNQvtNWvtNcvtNeftNhftNmvtNrftNt/tNxftN0/tN2vtN5PtN7vtN9ftNDfxNGPxNH/xlWAIAAABDWl1yhiEAAChLYEu1S89NbAFN8wFNIAJN4gNNKwRNGQVNogVN8gVNBgZN5wZNrgdNBwhNeQhN1QhNnglNxAlNaQpNdgxN8gxNRw1NYQ1N/g1NhQ5Nsg5NdBBNvRBNqxFNNBJNhBJNmBJNeRNNQBRNmRRNCxVNZxVNMBZNVhZN+xZNCBlNhBlN2RlN8xlNkBpNFxtNRBtNBh1NTx1NPR5Nxh5NFh9NKh9NCyBN0iBNKyFNnSFN+SFNwiJN6CJNjSNNmiVNFiZNayZNhSZNIidNqSdN1idNmClN4SlNzypNWCtNqCtNvCtNnSxNZC1NvS1NLy5Niy5NVC9Nei9NHzBNLDJNqDJN/TJNFzNNtDNNOzRNaDRNKjZNczZNYTdN6jdNOjhNTjhNLzlN9jlNTzpNwTpNHTtN5jtNDDxNsTxNvj5NfD9Nlj9NMUBNuEBN5UBN90BNuEJNAUNN9ENNfURNzURN4URNdUZN1EZNTEdNq0dNeEhNnkhNB0lNR0lNwUpNI0tNM0xNTUxN6ExNb01NnE1Nrk1Nb09NuE9Nq1BNNFFNhFFNmFFNLFNNi1NNA1RNYlRNL1VNVVVNvlVN/lVNeFdN2ldN6lhNBFlNn1lNJlpNU1pNZVpNJlxNb1xNYl1N611NO15NT15N419NQmBNumBNGWFN5mFNDGJNdWJNtWJNL2RNkWRNoWVNu2VNVmZN3WZNCmdNHGdN3WhNJmlNGWpNompN8mpNBmtNmmxN+WxNcW1N0G1NnW5Nw25NLG9NbG9N5nBNSHFNWHJNcnJNDXNNlHNNwXNN03NNlHVN3XVN0HZNWXdNqXdNvXdNUXlNsHlNKHpNh3pNVHtNentN43tNI3xNnX1N/31NEn9NLH9Nx39NI4BNVYBNgoBNlIBNVYJNnoJNiINNEYRNYYRNdYRNFoZNb4ZN54ZNQ4dNVYdNgodNGohNQIhN5YhNGYpNVYpNCItN0ItN6otNhYxN4YxNE41NQI1NUo1NE49NXI9NRpBNz5BNH5FNM5FN1JJNLZNNpZNNAZRNE5RNQJRN2JRN/pRNo5VN15ZNE5dNxpdNjphNqJhNQ5lNn5lN0ZlN/plNEJpN0ZtNGpxNBJ1NjZ1N3Z1N8Z1Nkp9N659NY6BNv6BN0aBN/qBNlqFNvKFNYaJNlaNN0aNNhKRNTKVNZqVNAaZNXaZNj6ZNvKZNzqZNj6hN2KhNwqlNS6pNm6pNr6pNUKxNqaxNIa1Nfa1Nj61NvK1NVK5Neq5NH69NU7BNj7BNQrFNCrJNJLJNv7JNG7NNTbNNerNNjLNNTbVNlrVNgLZNCbdNWbdNbbdNDrlNZ7lN37lNO7pNTbpNerpNErtNOLtN3btNEb1NTb1NAL5N0L5NcL9Nub9N/r9NK8BNPcBN/cBNIMFNq8FNH8JNaMJNR8NNXMNN1sNNOcRN3cVNMsZNmsZNssZNicdN7sdNP8hNXclNqslNwslN78lNOMtN2MtNIcxNZsxNk8xNpcxNZc1NiM1NE85Nh85N0M5Nr89NxM9NPtBNodBNRdJNmtJNAtNNGtNN8dNNVtRNp9RNxdVNEtZNKtZNV9ZNoNdNQNhNidhNzthN+9hNDdlNzdlN8NlNe9pN79pNONtNF9xNLNxNptxNCd1Nrd5NAt9Nat9Ngt9NWeBNvuBND+FNLeJNeuJNkuJNv+JNCORNqORN8eRNNuVNY+VNdeVNNeZNWOZN4+ZNV+dNoOdNf+hNlOhNDulNcelNFetNautN0utN6utNwexNJu1Nd+1Nle5N4u5N+u5NJ+9NcPBNEPFNWfFNnvFNy/FN3fFNnfJNwPJNS/NNv/NNCPRN5/RN/PRNdvVN2fVNffdN0vdNOvhNUvhNKflNjvlN3/lN/fpNSvtNYvtNj/tlWAMAAABDRzFdcochAAAoS+hNWQFN0QFNCAJNOgJNUQJNbAJNEQNN8ARNigVNxgZNSgdNvQdNHAhNeAlNDAtNjwtNeg1N6w1NYw5Nmg5NzA5N4w5N/g5Now9NghFNHBJNWBNN3BNNTxRNrhRNChZNnhdNIRhNDBpNfRpN9RpNLBtNXhtNdRtNkBtNNRxNFB5Nrh5N6h9NbiBN4SBNQCFNnCJNMCRNsyRNniZNDydNhydNvidN8CdNByhNIihNxyhNpipNQCtNfCxNAC1Ncy1N0i1NLi9NwjBNRTFNMDNNoTNNGTRNUDRNgjRNmTRNtDRNWTVNODdN0jdNDjlNkjlNBTpNZDpNwDtNVD1N1z1Nrz9NHkBNlkBNzUBNDEFNP0FN50FNy0NNZURNoUVNFEZNhEZNpUZN6UZNKkdNUkhNHElN80lNeUpNZkxN1UxNTU1NhE1Nw01N9k1Nnk5NglBNHFFNWFJNy1JNO1NNXFNNoFNN4VNNCVVN01VNqlZNMFdNHVlNjFlNBFpNO1pNelpNrVpNVVtNOV1N011ND19Ngl9N8l9NE2BNV2BNmGBNwGFNimJNYWNN52NN1GVNQ2ZNu2ZN8mZNMWdNZGdNDGhN8GlNimpNxmtNOWxNqWxNymxNDm1NT21Nd25NQW9NGHBNnnBNi3JN+nJNcnNNqXNN6HNNG3RNw3RNp3ZNQXdNfXhN8HhNYHlNgXlNxXlNBnpNLntN+HtNz3xNVX1NRX9NtH9NM4BNaoBNqYBN3IBNhIFNYoNN+YNNwYRNPoVNtYVNJYZNhIZNxYZN9IdNg4lNBopNA4xNcoxN8YxNKI1NZ41Nmo1NQo5NIJBNt5BNf5FN/JFNc5JN45JNQpNNg5NNspRNQZZNxJZNwZhNMJlNr5lN5plNJZpNWJpNAJtN3pxNdZ1NPZ5Nup5NMZ9NoZ9NAKBNQaBNcKFN/6JNgqNNf6VN7qVNbaZNpKZN46ZNFqdNvqdNnKlNM6pN+6pNeKtN76tNX6xNvqxN/6xNLq5Nva9NQLBNPbJNrLJNK7NNYrNNobNN1LNNfLRNWrZN8bZNubdNNrhNrbhNHblNfLlNvblN7LpNe7xN/rxNu75N6b5N3L9NE8BNUsBNkcBNRsFNBcJNd8JNL8NNwcNN+cRNR8ZNG8dNWcdNLMhNxchNSslNI8tNUctNRMxNe8xNusxN+cxNrs1Nbc5N385Nl89NKdBNYdFNr9JNg9NNwdNNlNRNLdVNstVNi9dNuddNrNhN49hNItlNYdlNFtpN1dpNR9tN/9tNkdxNyd1NF99N699NKeBN/OBNleFNGuJN8+NNIeRNFOVNS+VNiuVNyeVNfuZNPedNr+dNZ+hN+ehNMepNf+tNU+xNkexNZO1N/e1Ngu5NW/BNifBNfPFNs/FN8vFNMfJN5vJNpfNNF/RNz/RNYfVNmfZN5/dNu/hN+fhNzPlNZfpN6vplWAMAAABDRzJdcoghAAAoSydL6U1aAU3SAU0JAk07Ak1SAk1tAk0SA03xBE2LBU2ABk3HBk1LB02DB02+B00dCE3lCE1kCU15CU0NC02QC025DE17DU3sDU1kDk2bDk3NDk3kDk3/Dk2kD02DEU0dEk0SE01ZE03dE00VFE1QFE2vFE13FU32FU0LFk2fF00iGE1LGU0NGk1+Gk32Gk0tG01fG012G02RG002HE0VHk2vHk2kH03rH01vIE2nIE3iIE1BIU0JIk2IIk2dIk0xJE20JE3dJU2fJk0QJ02IJ02/J03xJ00IKE0jKE3IKE2nKk1BK002LE19LE0BLU05LU10LU3TLU2bLk0aL00vL03DME1GMU1vMk0xM02iM00aNE1RNE2DNE2aNE21NE1aNU05N03TN03IOE0POU2TOU3LOU0GOk1lOk0tO02sO03BO01VPU3YPU0BP02wP00fQE2XQE3OQE0NQU1AQU3oQU3MQ01mRE1bRU2iRU0VRk1KRk2FRk2mRk3qRk0rR01TSE0dSU1YSU30SU16Sk24S01nTE3WTE1OTU2FTU3ETU33TU2fTk2DUE0dUU0SUk1ZUk3MUk0BU008U01dU02hU03iU00KVU3UVU0PVk2rVk0xV01vWE0eWU2NWU0FWk08Wk17Wk2uWk1WW006XU3UXU3JXk0QX02DX024X03zX00UYE1YYE2ZYE3BYU2LYk3GYk1iY03oY00mZU3VZU1EZk28Zk3zZk0yZ01lZ00NaE3xaU2Lak2Aa03Ha006bE1vbE2qbE3LbE0PbU1QbU14bk1Cb019b00ZcE2fcE3dcU2Mck37ck1zc02qc03pc00cdE3EdE2odk1Cd003eE1+eE3xeE0meU1heU2CeU3GeU0Hek0ve035e000fE3QfE1WfU2Ufk1Gf021f000gE1rgE2qgE3dgE2FgU1jg036g03ChE31hE0DhU0/hU22hU3rhU0mhk2Fhk3Ghk31h02EiU0Hik1Si00EjE1zjE3yjE0pjU1ojU2bjU1Djk0hkE24kE2AkU2zkU3BkU39kU10kk2pkk3kkk1Dk02Ek02zlE1Clk3Flk0QmE3CmE0xmU2wmU3nmU0mmk1Zmk0Bm03fnE12nU0+nk1xnk1/nk27nk0yn01nn02in00BoE1CoE1xoU0Ao02Do03OpE2ApU3vpU1upk2lpk3kpk0Xp02/p02dqU00qk38qk0vq009q015q03wq00lrE1grE2/rE0ArU0vrk2+r01BsE2MsU0+sk2tsk0ss01js02is03Vs019tE1btk3ytk26t03tt037t003uE2uuE3juE0euU19uU2+uU3tuk18vE3/vE28vk3qvk3dv00UwE1TwE2SwE1HwU0Gwk14wk0ww03Cw02zxE36xE1KxU1Ixk0cx01ax00tyE3GyE1LyU0ky01Sy01FzE18zE27zE36zE2vzU1uzk3gzk2Yz00q0E0b0U1i0U2y0U2w0k2E003C002V1E0u1U2z1U2M1026102t2E3k2E0j2U1i2U0X2k3W2k1I200A3E2S3E2D3U3K3U0a3k0Y303s300q4E394E2W4U0b4k30400i5E0V5U1M5U2L5U3K5U1/5k0+502w501o6E366E3r6U0y6k2C6k2A601U7E2S7E1l7U3+7U2D7k1c8E2K8E198U208U3z8U0y8k3n8k2m800Y9E3Q9E1i9U1T9k2a9k3q9k3o9028+E36+E3N+U1m+k3r+mVYAgAAAFNHXXKJIQAAKE2/Ak1+BE1/BU00Bk1YCU1RD00QEU0REk3GEk3qFU3jG02iHU2jHk1YH018Ik11KE00Kk01K03qK00OL00HNU3GNk3HN018OE2gO02SQU1UQ01aRE0PRU02SE1JTk0LUE0RUU3GUU3tVE0AW03CXE3IXU19Xk2kYU23Z015aU1/ak00a01bbk1udE0wdk02d03rd00Se00vgU3wgk3ug02jhE2piE3tjU2uj02skE1hkU1nlU2rmk1snE1qnU0fnk0lok1pp00qqU0oqk3dqk3jrk0ntE3otU3mtk2bt02hu023wk22w01nxE2FxE2QxU0fz00e0E3P0E3t0E340U2H202G3E033U1V3U1g3k3v503u6E2f6U296U3I6k1X9E1W9U0H9k0l9k0w92VYBAAAADFISDJdcoohAAAoS25Lw016AU0BAk3wA031Bk0VCE2HCE2sCU13Ck2EDE0ADU1VDU0MDk2TDk2CEE2HE02nFE0ZFU0+Fk0JF00WGU2SGU3nGU2eGk0lG00UHU0ZIE05IU2rIU3QIk2bI02oJU0kJk15Jk0wJ023J02mKU2rLE3LLU09Lk1iL00tME06Mk22Mk0LM03CM01JNE04Nk09OU1dOk3POk30O02/PE3MPk2KP00/QE3GQE0FQU3GQk3iRk1aR02GSE0VSU3PSk1BTE32TE19TU28TU19T02ZU00RVE09VU3MVU2GV034WE2tWU00Wk1zWk00XE1QYE3IYE30YU2DYk09ZE2vZU1kZk3rZk0qZ03raE0HbU1/bU2rbk06b030cE1mck0bc02ic03hc02idU2+eU02ek1ie03xe02rfU0gf03Vf01jgE2igE1jgk19hk31hk1jh02Qh00oiE3ziE0nik1jik0Wi03ei02TjE0hjU1gjU0hj007k02zk00hlE1OlE3mlE2xlU3llk0hl03Ul02cmE1RmU3fmU0emk3fm035n01xoE3foE0MoU2koU1vok2jo03fo02SpE1apU0Ppk2dpk3cpk2dqE23rE0vrU2drU3KrU1irk0tr01hsE2dsE1QsU0Ysk3Nsk1bs02as01btU11uU3tuU1buk2Iuk0gu03ru00fvU1bvU0Ovk1+v03Hv00MwE1LwE0LwU0uwU25wU0twk1Axk2oxk3Axk1NyE1ryU24yU3QyU3my00vzE10zE2zzE1zzU2WzU0hzk2Vzk2o0k0Q000o00211E3T1U0g1k041k1O2E2X2E3c2E0b2U3b2U3+2U2J2k392k0Q3014302Q300d4U074k2I4k2g4k225E3/5E1E5U2D5U1D5k1m5k3x5k1l5014603g6034602F7U2j7k3w7k0I700e8U1n8U2s8U3r8U2r8k3O8k1Z803N803g901I+E1g+E3t+U0L+01Y+01w+2VYBAAAADFISDFdcoshAAAoS2xLwU14AU3/AU3uA03zBk0TCE2FCE2qCU11Ck2CDE3+DE1TDU0KDk2RDk2AEE2FE02lFE0XFU08Fk0HF00UGU2QGU3lGU2cGk0jG00SHU0XIE03IU2pIU3OIk2ZI02mJU0iJk13Jk0uJ021J02kKU2pLE3JLU07Lk1gL00rME04Mk20Mk0JM03AM01HNE02Nk07OU1bOk3NOk3yO029PE3KPk2IP009QE3EQE0DQU3EQk3gRk1YR02ESE0TSU3NSk0/TE30TE17TU26TU17T02XU00PVE07VU3KVU2EV032WE2rWU0yWk1xWk0yXE1OYE3GYE3yYU2BYk07ZE2tZU1iZk3pZk0oZ03paE0FbU19bU2pbk04b03ycE1kck0Zc02gc03fc02gdU28eU00ek1ge03ve02pfU0ef03Tf01hgE2ggE1hgk17hk3zhk1hh02Oh00miE3xiE0lik1hik0Ui03ci02RjE0fjU1ejU0fj005k02xk00flE1MlE3klE2vlU3jlk0fl03Sl02amE1PmU3dmU0cmk3dm033n01voE3doE0KoU2ioU1tok2ho03do02QpE1YpU0Npk2bpk3apk2bqE21rE0trU2brU3IrU1grk0rr01fsE2bsE1OsU0Wsk3Lsk1Zs02Ys01ZtU1zuU3ruU1Zuk2Guk0eu03pu00dvU1ZvU0Mvk18v03Fv00KwE1JwE0JwU0swU23wU0rwk0+xk2mxk2+xk1LyE1pyU22yU3OyU3ky00tzE1yzE2xzE1xzU2UzU0fzk2Tzk2m0k0O000m002z1E3R1U0e1k021k1M2E2V2E3a2E0Z2U3Z2U382U2H2k372k0O3012302O300b4U054k2G4k2e4k205E395E1C5U2B5U1B5k1k5k3v5k1j5012603e6032602D7U2h7k3u7k0G700c8U1l8U2q8U3p8U2p8k3M8k1X803L803e901G+E1e+E3r+U0J+01W+01u+2VYAwAAAE5FMV1yjCEAAChLN00nA01fBk2vCE1IDE3JDE25D03xEk1BFU3aGE1bGU1LHE2DH03TIU1sJU3tJU3dKE0VLE1lLk3+MU1/Mk1vNU2nOE33Ok2QPk0RP039QU06RU2CR01OS03IS020Tk3xUU05VE0FWE1/WE1rW02oXk3wYE28ZE02ZU0iaE1fa02nbU1zcU3tcU3ZdE0WeE1eek0qfk2kfk2agU3UhE0dh03kik1ii01Yjk2SkU3bk02il00gmE0Wm01Qnk2ZoE1gpE3epE3Up00Oq01XrU0esU2csU2StE3Mt00Vuk3cvU1cwU38wk2TxE1dyk3EzU1kz0370E3F1k0s2k3M201j3U0t402U5k006E3L6U2V70388k2c9E0z9k39+2VYAwAAAEhIMl1yjSEAAChLRk02A01uBk2+CE1XDE3YDE3ID00AE01QFU3pGE1qGU1aHE2SH03iIU17JU38JU3sKE0kLE10Lk0NMk2OMk1+NU22OE0GO02fPk0gP00MQk1JRU2RR01dS03XS03DTk0AUk1IVE0UWE2OWE16W023Xk3/YE3LZE1FZU0xaE1ua022bU2CcU38cU3odE0leE1tek05fk2zfk2pgU3jhE0sh03zik1xi01njk2hkU3qk02xl00vmE0lm01fnk2ooE1vpE3tpE3jp00dq01mrU0tsU2rsU2htE3bt00kuk3rvU1rwU0Lw02ixE1syk3TzU1zz00K0U3U1k072k3b201y3U08402j5k1D6E3a6U2k700L802r9E1C9k0M/GVYAwAAAE9HMV1yjiEAAChLJk1/Bk2CB03kCE1jCU24DE0RE00UFE12FU31FU1KGU2jH02mIE0IIk2HIk3cJU01LE04LU2aLk0ZL01uMk3HOE3KOU0sO02rO00AP01aRU1JRk1XSU23S00RUk0AU00OVk1uWE3IXk23X03FYk0lZU1/a01ubE18b03ccU02eE0leU0zfE2Tfk30hE0ChU3qhU1Ri02ykU3AkU2okk0PmE1wnk1+nk1mn03NpE0uq008q00krE2LsU3st036t03iuE2yxE1JxU0a0U2x0U2C3U0Z3k3q6U2B6k1S9k3p9mVYAwAAADNIWl1yjyEAAChNUwFNrQJNpwNNEQRNXgRNVQVN5Q1NPw9NORBNoxBN8BBN5xFNdxpN0RtNyxxNNR1Ngh1NeR5NCSdNYyhNXSlNxylNFCpNCytNmzNN9TRN7zVNWTZNpjZNnTdNGEBNgEFNfUJN50JNNENNMERNz0xNN05NNE9Nnk9N609N51BNhllN7lpN61tNVVxNolxNnl1NPWZNpWdNomhNDGlNWWlNVWpN9HJNXHRNWXVNw3VNEHZNDHdNrn9NHYFNGoJNhIJN0IJNxINNbIxN241N2I5NQo9Njo9NgpBNKplNmZpNlptNAJxNTJxNQJ1N6KVNV6dNVKhNvqhNCqlN/qlNprJNFbRNErVNfLVNyLVNvLZN4sFNTsJNl8JNJ8VNSs5Nts5N/85Nj9FNstpNHttNZ9tN991NGudNhudNz+dNX+pNgvNN7vNNN/RNx/ZlWAMAAABIRzFdcpAhAAAoSytNhAZNhwdN6QhNaAlNvQxNFhNNGRRNexVN+hVNTxlNqB9NqyBNDSJNjCJN4SVNOixNPS1Nny5NHi9NczJNzDhNzzlNMTtNsDtNBT9NX0VNTkZNXElNvEtNFlJNBVNNE1ZNc1hNzV5NvF9NymJNKmVNhGtNc2xNgW9N4XFNO3hNKnlNOHxNmH5N+YRNB4VN74VNVotNt5FNxZFNrZJNFJhNdZ5Ng55Na59N0qRNM6tNQatNKaxNkLFN8bdN/7dN57hNt8RNTsVNH9FNttFNh91NHt5N7+lNhupNV/ZN7vZlWAMAAAAzSEJdcpEhAAAoS1dLh0viTQcBTSABTc4DTfsDTc8FTVYGTZwGTQAHTaMHTeIHTWEITTYJTeIJTU8KTZEKTQYLTcMLTRcMTTQMTekMTRkNTXQNTZkNTbINTWAQTY0QTWESTegSTS4TTZITTTUUTXQUTfMUTcgVTXQWTeEWTSMXTZgXTVUYTakYTcYYTXsZTasZTQYaTSsaTUQaTfIcTR8dTfMeTXofTcAfTSQgTccgTQYhTYUhTVoiTQYjTXMjTbUjTSokTeckTTslTVglTQ0mTT0mTZgmTb0mTdYmTYQpTbEpTYUrTQwsTVIsTbYsTVktTZgtTRcuTewuTZgvTQUwTUcwTbwwTXkxTc0xTeoxTZ8yTc8yTSozTU8zTWgzTRY2TUM2TRc4TZ44TeQ4TUg5Tes5TSo6Tak6TX47TSo8TZc8Tdk8TU49TQs+TV8+TXw+TTE/Tak/Tc4/Tec/TaRCTdFCTapETTFFTXdFTcpFTWpGTRRITUVITbxITTxJTXhJTe1JTa1KTRhLTehLTWBMTYVMTZ5MTVtPTYhPTWFRTehRTS5STYFSTSFTTctUTfxUTXNVTfNVTS9WTaRWTWRXTc9XTZ9YTRdZTTxZTVVZTRJcTT9cTRheTZ9eTeVeTThfTdhfTYJhTbNhTSpiTapiTeZiTVtjTRtkTYZkTVZlTc5lTfNlTQxmTcloTfZoTc9qTVZrTZxrTe9rTY9sTTluTWpuTeFuTWFvTZ1vTRJwTdJwTT1xTQ1yTYVyTapyTcNyTYB1Ta11TYZ3TQ14TVN4TaZ4TUZ5TfB6TSF7TZh7TRh8TVR8Tcl8TYl9TfR9TcR+TT9/TWR/TX1/TUGCTW6CTT6ETRSFTQuGTUqGTZuHTbqHTeeHTV6ITcuITQ2JTX2JTUGKTayKTYKLTf2LTSKMTTuMTf+OTSyPTfyQTdKRTcmSTQiTTVmUTXiUTaWUTRyVTYmVTcuVTTuWTf+WTWqXTUCYTbuYTeCYTfmYTb2bTeqbTbqdTZCeTYefTcafTRehTTahTWOhTdqhTUeiTYmiTfmiTb2jTSikTf6kTXmlTZ6lTbelTXuoTaioTXiqTU6rTUWsTYSsTdWtTfStTSGuTZiuTQWvTUevTbevTXuwTeawTbyxTTeyTVyyTXWyTTm1TWa1TTa3TQy4TQO5TUK5TZO6TbK6Td+6TVa7TcO7TQW8TXW8TTm9TaS9TU6+TVi+TeO+TQu/TcfATTjCTYzDTQPETazETc/ETbnFTdLFTfDFTQ3GTQLHTULHTW3HTX7HTaPHTY3ITb/ITYXJTRbKTUPKTU3KTbbKTcDKTUvLTXPLTS/NTaDOTfTPTWvQTRTRTTfRTSHSTTrSTVjSTXXSTWrTTarTTdXTTebTTQvUTfXUTSfVTe3VTX7WTavWTbXWTR7XTSjXTbPXTdvXTZfZTQjbTVzcTdPcTXzdTZ/dTYneTaLeTcDeTd3eTdLfTRLgTT3gTU7gTXPgTV3hTY/hTVXiTebiTRPjTR3jTYbjTZDjTRvkTUPkTf/lTXDnTcToTTvpTeTpTQfqTfHqTQrrTSjrTUXrTTrsTXrsTaXsTbbsTdvsTcXtTfftTb3uTU7vTXvvTYXvTe7vTfjvTYPwTavwTWfyTdjzTSz1TaP1TUz2TW/2TVn3TXL3TZD3Ta33TaL4TeL4TQ35TR75TUP5TS36TV/6TSX7Tbb7TeP7Te37ZVgDAAAAM0hFXXKSIQAAKEsSTUQHTdgHTaQMTdYTTWoUTTYZTWggTfwgTcglTfosTY4tTVoyTYw5TSA6Tew+TS5BTQ5GTZ9GTaNLTeVNTcVSTVZTTVpYTZxaTXxfTQ1gTRFlTVNnTTNsTcRsTchxTQp0Tep4TXt5TX9+TcuATa+FTUCGTT2LTYmNTW2STf6STfuXTUeaTSufTbyfTbmkTQWnTemrTXqsTXexTcOzTae4TTi5TTW+TSu/TZ3KTZPLTQXXTfvXTW3jTWPkTdXvTcvwZVgCAAAAQ0JdcpMhAAAoSwRLF0slSzNLUktcS3RLgkuMS5dLpUuxS8lL3UvnS/dNAgFNDAFNGwFNJQFNNAFNQgFNWAFNaAFNgAFNjwFNoAFNsQFNvwFN0AFN4AFN7wFNBwJNGgJNLgJNOQJNUAJNYAJNawJNewJNjgJNnAJNsgJNvgJNyQJN1wJN4wJN8QJN/wJNEANNIwNNOwNNTgNNXwNNcgNNiANNlgNNrANNuwNNyQNN0wNN3gNN9gNNAARNFgRNJQRNOgRNTQRNagRNfQRNiARNkwRNoQRNsARNwwRN1ARN4ARN7wRNAgVNEwVNKAVNNgVNRAVNWgVNbQVNfgVNiQVNnAVNsAVNygVN1AVN7AVNAAZNFAZNJwZNMwZNPgZNUQZNWwZNcwZNfgZNjAZNlwZNoQZNsgZNxQZN1QZN4wZN+wZNBQdNGgdNJQdNOAdNSQdNXAdNbgdNgQdNjwdNngdNqAdNvAdNzAdN3QdN5wdN+AdNAwhNGwhNKwhNOghNSQhNXAhNZghNdQhNjQhNoAhNqwhNwwhNzwhN4whN8QhNBglNFAlNHwlNMQlNOwlNRglNVwlNYglNdwlNhwlNmglNsglNvglN0glN3QlN5wlN+glNDQpNHgpNKQpNPgpNSgpNVApNZQpNfQpNjApNlgpNqQpNvApNzQpN4ApN7gpNAQtNCwtNGwtNLAtNOwtNSgtNXQtNcAtNewtNjgtNngtNrwtNvgtNyAtN0wtN5QtN/QtNEgxNHAxNLwxNOQxNRAxNXAxNcgxNiwxNlgxNqQxNtwxNxQxN5AxN7gxNBg1NFA1NHg1NKQ1NNw1NQw1NWw1Nbw1NeQ1NiQ1NlA1Nng1NrQ1Ntw1Nxg1N1A1N6g1N+g1NEg5NIQ5NMg5NQw5NUQ5NYg5Ncg5NgQ5NmQ5NrA5NwA5Nyw5N4g5N8g5N/Q5NDQ9NIA9NLg9NRA9NUA9NWw9NaQ9NdQ9Ngw9NkQ9Nog9NtQ9NzQ9N4A9N8Q9NBBBNGhBNKBBNPhBNTRBNWxBNZRBNcBBNiBBNkhBNqBBNtxBNzBBN3xBN/BBNDxFNGhFNJRFNMxFNQhFNVRFNZhFNchFNgRFNlBFNpRFNuhFNyBFN1hFN7BFN/xFNEBJNGxJNLhJNQhJNXBJNZhJNfhJNkhJNphJNuRJNxRJN0BJN4xJN7RJNBRNNEBNNHhNNKRNNMxNNRBNNVxNNZxNNdRNNjRNNlxNNrBNNtxNNyhNN2xNN7hNNABRNExRNIRRNMBRNOhRNThRNXhRNbxRNeRRNihRNlRRNrRRNvRRNzBRN2xRN7hRN+BRNBxVNHxVNMhVNPRVNVRVNYRVNdRVNgxVNmBVNphVNsRVNwxVNzRVN2BVN6RVN9BVNCRZNGRZNLBZNRBZNUBZNZBZNbxZNeRZNjBZNnxZNsBZNuxZN0BZN3BZN5hZN9xZNDxdNHhdNKBdNOxdNThdNXxdNchdNgBdNkxdNnRdNrRdNvhdNzRdN3BdN7xdNAhhNDRhNIBhNMBhNQRhNUBhNWhhNZRhNdxhNjxhNpBhNrhhNwRhNyxhN1hhN7hhNBBlNHRlNKBlNOxlNSRlNVxlNdhlNgBlNmBlNphlNsBlNuxlNyRlN1RlN7RlNARpNCxpNGxpNJhpNMBpNPxpNSRpNWBpNZhpNfBpNjBpNpBpNsxpNxBpN1RpN4xpN9BpNBBtNExtNKxtNPhtNUhtNXRtNdBtNhBtNjxtNnxtNshtNwBtN1htN4htN7RtN+xtNBxxNFRxNIxxNNBxNRxxNXxxNchxNgxxNlhxNrBxNuhxN0BxN3xxN7RxN9xxNAh1NGh1NJB1NOh1NSR1NXh1NcR1Njh1NoR1NrB1Ntx1NxR1N1B1N5x1N+B1NBB5NEx5NJh5NNx5NTB5NWh5NaB5Nfh5NkR5Noh5NrR5NwB5N1B5N7h5N+B5NEB9NJB9NOB9NSx9NVx9NYh9NdR9Nfx9Nlx9Noh9NsB9Nux9NxR9N1h9N6R9N+R9NByBNHyBNKSBNPiBNSSBNXCBNbSBNgCBNkiBNpSBNsyBNwiBNzCBN4CBN8CBNASFNCyFNHCFNJyFNPyFNTyFNXiFNbSFNgCFNiiFNmSFNsSFNxCFNzyFN5yFN8yFNByJNFSJNKiJNOCJNQyJNVSJNXyJNaiJNeyJNhiJNmyJNqyJNviJN1iJN4iJN9iJNASNNCyNNHiNNMSNNQiNNTSNNYiNNbiNNeCNNiSNNoSNNsCNNuiNNzSNN4CNN8SNNBCRNEiRNJSRNLyRNPyRNUCRNXyRNbiRNgSRNlCRNnyRNsiRNwiRN0yRN4iRN7CRN9yRNCSVNISVNNiVNQCVNUyVNXSVNaCVNgCVNliVNryVNuiVNzSVN2yVN6SVNCCZNEiZNKiZNOCZNQiZNTSZNWyZNZyZNfyZNkyZNnSZNrSZNuCZNwiZN0SZN2yZN6iZN+CZNDidNHidNNidNRSdNVidNZydNdSdNhidNlidNpSdNvSdN0CdN5CdN7ydNBihNFihNIShNMShNRChNUihNaChNdChNfyhNjShNmShNpyhNtShNxihN2ShN8ShNBClNFSlNKClNPilNTClNYilNcSlNfylNiSlNlClNrClNtilNzClN2ylN8ClNAypNICpNMypNPipNSSpNVypNZipNeSpNiipNlipNpSpNuCpNySpN3ipN7CpN+ipNECtNIytNNCtNPytNUitNZitNgCtNiitNoitNtitNyitN3StN6StN9CtNByxNESxNKSxNNCxNQixNTSxNVyxNaCxNeyxNiyxNmSxNsSxNuyxN0CxN2yxN7ixN/yxNEi1NJC1NNy1NRS1NVC1NXi1Nci1Ngi1Nky1NnS1Nri1NuS1N0S1N4S1N8C1N/y1NEi5NHC5NKy5NQy5NVi5NYS5NeS5NhS5NmS5Npy5NvC5Nyi5N1S5N5y5N8S5N/C5NDS9NGC9NLS9NPS9NUC9NaC9NdC9NiC9Nky9NnS9NsC9Nwy9N1C9N3y9N9C9NADBNCjBNGzBNMzBNQjBNTDBNXzBNcjBNgzBNljBNpDBNtzBNwTBN0TBN4jBN8TBNADFNEzFNJjFNMTFNRDFNVDFNZTFNdDFNfjFNiTFNmzFNszFNyDFN0jFN5TFN7zFN+jFNEjJNKDJNQTJNTDJNXzJNbTJNezJNmjJNpDJNvDJNyjJN1DJN3zJN7TJN+TJNETNNJTNNLzNNPzNNSjNNVDNNYzNNbTNNfDNNijNNoDNNsDNNyDNN1zNN6DNN+TNNBzRNGDRNKDRNNzRNTzRNYjRNdjRNgTRNmDRNqDRNszRNwzRN1jRN5DRN+jRNBjVNETVNHzVNKzVNOTVNRzVNWDVNazVNgzVNljVNpzVNujVN0DVN3jVN9DVNAzZNETZNGzZNJjZNPjZNSDZNXjZNbTZNgjZNlTZNsjZNxTZN0DZN2zZN6TZN+DZNCzdNHDdNKDdNNzdNSjdNWzdNcDdNfjdNjDdNojdNtTdNxjdN0TdN5DdN+DdNEjhNHDhNNDhNSDhNXDhNbzhNezhNhjhNmThNozhNuzhNxjhN1DhN3zhN6ThN+jhNDTlNHTlNKzlNQzlNTTlNYjlNbTlNgDlNkTlNpDlNtjlNyTlN1zlN5jlN8DlNBDpNFDpNJTpNLzpNQDpNSzpNYzpNczpNgjpNkTpNpDpNrjpNvTpN1TpN6DpN8zpNCztNFztNKztNOTtNTjtNXDtNZztNeTtNgztNjjtNnztNqjtNvztNzztN4jtN+jtNBjxNGjxNJTxNLzxNQjxNVTxNZjxNcTxNhjxNkjxNnDxNrTxNxTxN1DxN3jxN8TxNBD1NFT1NKD1NNj1NST1NUz1NYz1NdD1Ngz1Nkj1NpT1NuD1Nwz1N1j1N5j1N9z1NBj5NED5NGz5NLT5NRT5NWj5NZD5Ndz5NgT5NjD5NpD5Nuj5N0z5N3j5N8T5N/z5NDT9NLD9NPT9NSD9NUz9NXj9NbD9NeD9NkD9NpD9Nrj9Nvj9lKE3JP03TP03iP03sP037P00HQE0dQE0tQE1FQE1UQE1lQE12QE2EQE2VQE2lQE20QE3MQE3fQE3zQE0LQU0iQU0zQU0+QU1OQU1hQU1vQU2FQU2RQU2cQU2qQU25QU3HQU3VQU3mQU35QU0RQk0kQk01Qk1IQk1eQk1sQk2CQk2RQk2fQk2pQk20Qk3MQk3WQk3sQk37Qk0QQ00jQ01AQ01TQ01eQ01sQ016Q02JQ02cQ02tQ027Q03KQ03dQ03uQ00DRE0RRE0fRE01RE1IRE1ZRE1kRE13RE2LRE2lRE2vRE3HRE3bRE3vRE0CRU0ORU0ZRU0sRU02RU1ORU1ZRU1nRU1yRU18RU2NRU2gRU2wRU3FRU3PRU3kRU3vRU0CRk0TRk0jRk01Rk1IRk1WRk1lRk1vRk2DRk2TRk2kRk20Rk3FRk3QRk3oRk34Rk0HR00WR00pR005R01IR01gR01zR01+R02WR02lR025R03MR03hR03vR036R00PSE0ZSE0kSE01SE1ASE1RSE1hSE10SE2MSE2YSE2sSE23SE3BSE3USE3nSE34SE0DSU0bSU0rSU03SU1BSU1WSU1kSU1zSU19SU2QSU2jSU20SU3HSU3VSU3oSU3ySU0FSk0WSk0lSk00Sk1HSk1aSk1lSk14Sk2ISk2ZSk2oSk2ySk29Sk3cSk30Sk0CS00TS00dS00xS00/S01KS01iS01xS02KS02VS02oS022S03ES03jS030S03/S00KTE0VTE0jTE0vTE1HTE1bTE1lTE11TE2ATE2KTE2ZTE2jTE2yTE2+TE3UTE3kTE38TE0LTU0cTU0tTU07TU1MTU1cTU1rTU2DTU2WTU2qTU3CTU3ZTU3qTU31TU0FTk0YTk0mTk08Tk1ITk1TTk1hTk1wTk1+Tk2MTk2dTk2wTk3ITk3bTk3sTk3/Tk0VT00jT005T01IT01WT01gT01rT02DT02NT02jT02yT03HT03aT033T00KUE0VUE0jUE0xUE1AUE1TUE1kUE1yUE2BUE2UUE2lUE26UE3IUE3WUE3sUE3/UE0QUU0bUU0uUU1CUU1cUU1mUU1+UU2SUU2mUU25UU3FUU3QUU3jUU3tUU0FUk0QUk0eUk0pUk0zUk1EUk1XUk1nUk18Uk2GUk2bUk2mUk25Uk3KUk3aUk3sUk3/Uk0NU00cU00mU006U01KU01bU01rU018U02HU02fU02vU02+U03NU03gU03wU03/U00XVE0qVE01VE1NVE1cVE1wVE2DVE2YVE2mVE2xVE3GVE3QVE3bVE3sVE33VE0IVU0YVU0rVU1DVU1PVU1jVU1uVU14VU2LVU2eVU2vVU26VU3SVU3iVU3uVU34VU0NVk0bVk0qVk00Vk1HVk1aVk1rVk1+Vk2MVk2fVk2pVk28Vk3NVk3cVk3rVk3+Vk0RV00cV00vV00/V01QV01fV01pV010V02TV02rV025V03KV03UV03oV032V00BWE0ZWE0oWE1BWE1MWE1fWE1tWE17WE2aWE2rWE22WE3BWE3MWE3aWE3mWE3+WE0SWU0cWU0sWU03WU1BWU1QWU1aWU1pWU11WU2LWU2bWU2zWU3CWU3TWU3kWU3yWU0DWk0TWk0iWk06Wk1NWk1hWk15Wk2QWk2hWk2sWk28Wk3PWk3dWk3zWk3/Wk0KW00YW00nW001W01DW01UW01nW01/W02SW02jW022W03MW03aW03wW03/W00NXE0XXE0iXE06XE1EXE1aXE1pXE1+XE2RXE2uXE3BXE3MXE3aXE3oXE33XE0KXU0bXU0pXU04XU1LXU1cXU1xXU1/XU2NXU2jXU22XU3HXU3SXU3lXU35XU0TXk0dXk01Xk1JXk1dXk1wXk18Xk2HXk2aXk2kXk28Xk3HXk3VXk3gXk3qXk37Xk0OX00eX00zX009X01SX01dX01wX02BX02RX02jX022X03EX03TX03dX03xX00BYE0SYE0iYE0zYE0+YE1WYE1mYE11YE2EYE2XYE2nYE22YE3OYE3hYE3sYE0EYU0TYU0nYU06YU1PYU1dYU1oYU19YU2HYU2SYU2jYU2uYU2/YU3PYU3iYU36YU0GYk0aYk0lYk0vYk1CYk1VYk1mYk1xYk2JYk2ZYk2lYk2vYk3EYk3SYk3hYk3rYk3+Yk0RY00iY001Y01DY01WY01gY01zY02EY02TY02iY021Y03IY03TY03mY032Y00HZE0WZE0gZE0rZE1KZE1iZE1wZE2BZE2LZE2fZE2tZE24ZE3QZE3fZE34ZE0DZU0WZU0kZU0yZU1RZU1iZU1tZU14ZU2DZU2RZU2dZU21ZU3JZU3TZU3jZU3uZU34ZU0HZk0RZk0gZk0sZk1CZk1SZk1qZk15Zk2KZk2bZk2pZk26Zk3KZk3ZZk3xZk0EZ00YZ00wZ01HZ01YZ01jZ01zZ02GZ02UZ02qZ022Z03BZ03PZ03eZ03sZ036Z00LaE0eaE02aE1JaE1aaE1taE2DaE2RaE2naE22aE3EaE3OaE3ZaE3xaE37aE0RaU0gaU01aU1IaU1laU14aU2DaU2RaU2faU2uaU3BaU3SaU3gaU3vaU0Cak0Tak0oak02ak1Eak1aak1tak1+ak2Jak2cak2wak3Kak3Uak3sak0Aa00Ua00na00za00+a01Ra01ba01za01+a02Ma02Xa02ha02ya03Fa03Va03qa030a00JbE0UbE0nbE04bE1IbE1abE1tbE17bE2KbE2UbE2obE24bE3JbE3ZbE3qbE31bE0NbU0dbU0sbU07bU1ObU1ebU1tbU2FbU2YbU2jbU27bU3KbU3ebU3xbU0Gbk0Ubk0fbk00bk0+bk1Jbk1abk1lbk12bk2Gbk2Zbk2xbk29bk3Rbk3cbk3mbk35bk0Mb00db00ob01Ab01Qb01cb01mb017b02Jb02Yb02ib021b03Ib03Zb03sb036b00NcE0XcE0qcE07cE1KcE1ZcE1scE1/cE2KcE2dcE2tcE2+cE3NcE3XcE3icE0BcU0ZcU0ncU04cU1CcU1WcU1kcU1vcU2HcU2WcU2vcU26cU3NcU3bcU3pcU0Ick0Zck0kck0vck06ck1Ick1Uck1sck2Ack2Kck2ack2lck2vck2+ck3Ick3Xck3jck35ck0Jc00hc00wc01Bc01Sc01gc01xc02Bc02Qc02oc027c03Pc03nc03+c00PdE0adE0qdE09dE1LdE1hdE1tdE14dE2GdE2VdE2jdE2xdE3CdE3VdE3tdE0AdU0RdU0kdU06dU1IdU1edU1tdU17dU2FdU2QdU2odU2ydU3IdU3XdU3sdU3/dU0cdk0vdk06dk1Idk1Wdk1ldk14dk2Jdk2Xdk2mdk25dk3Kdk3fdk3tdk37dk0Rd00kd001d01Ad01Td01nd02Bd02Ld02jd023d03Ld03ed03qd031d00IeE0SeE0qeE01eE1DeE1OeE1YeE1peE18eE2MeE2heE2reE3AeE3LeE3eeE3veE3/eE0ReU0keU0yeU1BeU1LeU1feU1veU2AeU2QeU2heU2seU3EeU3UeU3jeU3yeU0Fek0Vek0kek08ek1Pek1aek1yek2Bek2Vek2oek29ek3Lek3Wek3rek31ek0Ae00Re00ce00te009e01Qe01oe010e02Ie02Te02de02we03De03Ue03fe033e00HfE0TfE0dfE0yfE1AfE1PfE1ZfE1sfE1/fE2QfE2jfE2xfE3EfE3OfE3hfE3yfE0BfU0QfU0jfU02fU1BfU1UfU1kfU11fU2EfU2OfU2ZfU24fU3QfU3efU3vfU35fU0Nfk0bfk0mfk0+fk1Nfk1mfk1xfk2Efk2Sfk2gfk2/fk3Qfk3bfk3pfk30fk0Cf00Of00mf006f01Ef01Uf01ff01pf014f02Cf02Rf02df02zf03Df03bf03qf037f00MgE0dgE0ygE1CgGUoTVGATWmATXyATZCATaiATb+ATdCATduATeuATf6ATQyBTSKBTS6BTTmBTUeBTVaBTWSBTXKBTYOBTZaBTa6BTcGBTdKBTeWBTfuBTQmCTR+CTS6CTTyCTUaCTVGCTWmCTXOCTYmCTZiCTayCTb+CTdyCTe+CTfqCTQWDTRODTSKDTTWDTUaDTVKDTWGDTXGDTYKDTZeDTaWDTbODTcmDTdyDTe2DTfiDTQuETR+ETTmETUOETVuETW+ETYOETZaETaKETa2ETcCETdCETeiETfOETQGFTQ+FTRmFTSqFTT2FTU2FTWKFTXCFTYWFTZCFTaOFTbSFTcSFTdaFTemFTfeFTQaGTRCGTSSGTTSGTUWGTU+GTWCGTWuGTYOGTZOGTaKGTbGGTcSGTdSGTeOGTfuGTQ6HTRmHTTGHTT2HTVGHTWmHTX6HTZaHTaCHTbWHTb+HTcqHTeKHTfOHTQOITRaITS6ITTqITU6ITVmITWOITXaITYmITZqITaiITbqITcaITdCITeGITfmITQiJTRKJTSWJTTiJTUmJTVyJTWqJTXiJTYKJTZKJTaOJTbKJTcGJTdSJTeeJTfKJTQWKTRWKTS2KTTyKTUaKTVGKTXCKTYiKTZaKTaeKTbGKTb+KTc2KTeCKTfiKTQSLTSSLTS+LTUKLTVCLTV6LTX2LTY6LTZmLTaeLTbKLTcCLTcyLTeSLTfiLTQKMTRKMTR2MTSeMTTaMTUCMTU+MTVuMTXGMTYGMTZmMTaiMTbmMTcqMTduMTfCMTQCNTQ+NTSeNTTqNTU6NTWaNTX2NTY6NTZmNTamNTbyNTcqNTeCNTeyNTfeNTQWOTRSOTSKOTTCOTUGOTVSOTWyOTX+OTZCOTaOOTbmOTceOTd2OTeyOTfqOTQSPTQ+PTSePTTGPTUePTVaPTWqPTX2PTZqPTa2PTbiPTcOPTdGPTeCPTfOPTQSQTRCQTR+QTS+QTUCQTVWQTWOQTXGQTYeQTZqQTauQTbaQTcmQTd2QTfeQTQGRTRmRTS2RTUGRTVSRTWCRTWuRTX6RTY6RTaaRTbGRTb+RTc2RTdeRTeiRTfuRTQuSTSCSTS6STUOSTU6STWGSTXKSTYKSTZSSTaeSTbWSTcSSTc6STeKSTfKSTQOTTQ2TTR6TTSmTTUGTTVGTTWCTTW+TTYKTTZKTTaGTTbmTTcyTTdeTTe+TTfuTTQ+UTSeUTTyUTVSUTV6UTXOUTX2UTYiUTaCUTbGUTcGUTdSUTeyUTfiUTQyVTReVTSGVTTSVTUeVTViVTWaVTXiVTYSVTY6VTZ+VTbeVTcaVTdCVTeOVTfaVTQeWTRqWTSiWTTaWTUCWTVCWTWGWTXCWTX+WTZKWTaWWTbCWTcOWTdOWTeuWTfqWTQSXTQ+XTS6XTUaXTVSXTWWXTW+XTX2XTYuXTZ6XTbaXTcKXTeKXTe2XTQCYTQ6YTRyYTTuYTUyYTVeYTWWYTXCYTX6YTYqYTaKYTbaYTcCYTdCYTduYTeWYTfSYTf6YTQ2ZTRmZTS+ZTT+ZTVeZTWaZTXeZTYiZTZmZTa6ZTb6ZTc2ZTeWZTfiZTQyaTSSaTTuaTUyaTVeaTWeaTXqaTYiaTZ6aTaqaTbWaTcOaTdKaTeCaTe6aTf+aTRKbTSqbTT2bTU6bTWGbTXebTYWbTZubTaqbTbibTcKbTc2bTeWbTe+bTQWcTRScTSicTTucTVicTWucTXacTYGcTY+cTZ6cTbGcTcKcTc6cTd2cTe2cTf6cTROdTSGdTS+dTUWdTVidTWmdTXSdTYedTZudTbWdTb+dTdedTeudTf+dTRKeTR6eTSmeTTyeTUyeTWSeTW+eTX2eTYueTZWeTaaeTbmeTcmeTd6eTeyeTQGfTQyfTR+fTTCfTUCfTVKfTWWfTXOfTYKfTYyfTaCfTbCfTcGfTcufTdyfTeefTf+fTQ+gTR6gTS2gTUCgTVCgTV+gTXegTYqgTZWgTa2gTbmgTc2gTeWgTfqgTRKhTRyhTTGhTTuhTUahTV6hTW+hTX+hTZKhTaqhTbahTcqhTdWhTd+hTfKhTQWiTRaiTSSiTTaiTUKiTUyiTV2iTXWiTYSiTY6iTaGiTbSiTcWiTdiiTeaiTfSiTf6iTQ6jTR+jTS6jTT2jTVCjTWOjTW6jTYGjTZGjTamjTbijTcKjTc2jTeyjTQSkTRKkTSOkTS2kTTukTUmkTVykTXSkTYCkTaCkTaukTb6kTcykTdqkTfmkTQqlTRWlTSOlTS6lTTylTUilTWClTXSlTX6lTY6lTZmlTaOlTbKlTbylTculTdelTe2lTf2lTRWmTSSmTTWmTUamTVemTWymTXymTYumTaOmTbamTcqmTeKmTfmmTQqnTRWnTSWnTTinTUanTVynTWinTXOnTYGnTZCnTZ6nTaynTb2nTdCnTeinTfunTQyoTR+oTTWoTUOoTVmoTWioTXaoTYCoTYuoTaOoTa2oTcOoTdKoTeaoTfmoTRapTSmpTTSpTT+pTU2pTVypTW+pTYCpTYypTZupTaupTbypTdGpTd+pTe2pTQOqTRaqTSeqTTKqTUWqTVmqTXOqTX2qTZWqTamqTb2qTdCqTdyqTeeqTfqqTQqrTSKrTS2rTTurTUmrTVOrTWSrTXerTYerTZyrTaqrTb+rTcqrTd2rTe6rTf6rTRCsTSOsTTGsTUCsTUqsTV6sTW6sTX+sTYmsTZqsTaWsTb2sTc2sTdysTeusTf6sTQ6tTR2tTTWtTUitTVOtTWutTXetTYutTaOtTbitTdCtTdqtTe+tTfmtTQSuTRyuTS2uTT2uTVCuTWiuTXSuTYiuTZOuTZ2uTbCuTcOuTdSuTeKuTfSuTQCvTQqvTRuvTTOvTUKvTUyvTV+vTXKvTYOvTZavTaSvTbKvTbyvTcyvTd2vTeyvTfuvTQ6wTSGwTSywTT+wTU+wTWewTXawTYCwTYuwTaqwTcKwTdCwTeGwTeuwTfmwTQexTRqxTTKxTT6xTV6xTWmxTXyxTYqxTZixTbexTcixTdOxTeGxTeyxTfqxTQayTR6yTTKyTTyyTUyyTVeyTWGyTXCyTXqyTYmyTZWyTauyTbuyTdOyTeKyTfOyTQSzTRWzTSqzTTqzTUmzTWGzTXSzTYizTaCzTbezTcizTdOzTeOzTfazTQS0TRq0TSa0TTG0TT+0TU60TVy0TWq0TXu0TY60Taa0Tbm0Tcq0Td20TfO0TQG1TRe1TSa1TTS1TT61TUm1TWG1TWu1TYG1TZC1TaS1Tbe1TdS1Tee1TfK1Tf21TQu2TRq2TS22TT62TUq2TVm2TWm2TXq2TY+2TZ22Tau2TcG2TdS2TeW2TfC2TQO3TRe3TTG3TTu3TVO3TWe3TXu3TY63TZq3TaW3Tbi3Tci3TeC3Teu3Tfm3TQe4TRG4TSK4TTW4TUW4TVq4TWi4TX24TYi4TZu4Tay4Tby4Tc64TeG4Te+4Tf64TQi5TRy5TSy5TT25TUe5TVi5TWO5TXu5TYu5TZq5Tam5Tby5Tcy5Tdu5TfO5TQa6TRG6TSm6TTW6TUm6TWG6TXa6TY66TZi6Ta26Tbe6TcK6Tdq6Teu6Tfu6TQ67TSa7TTK7TUa7TVG7TVu7TW67TYG7TZK7TaC7TbK7Tb67Tci7Tdm7TfG7TQC8TQq8TR28TTC8TUG8TVS8TWK8TXC8TXq8TYq8TZu8Taq8Tbm8Tcy8Td+8Teq8Tf28TQ29TSW9TTS9TT69TUm9TWi9TYC9TY69TZ+9Tam9Tbe9TcW9Tdi9TfC9Tfy9TRy+TSe+TTq+TUm+TVO+TWu+TXa+TYS+TaC+Ta6+Tbq+Tcq+Td6+Tei+Tfi+TQa/TRC/TR+/TTC/TT+/TU6/TVm/TWy/TYS/TZO/TaS/TbW/Tc2/Tdu/Teu/Tfq/TRLATSXATTnATVHATWHATXLATYXATZDATaPATbbATcLATczATdrATevATfnATRHBTRzBTTTBTUXBTVjBTXDBTYPBTZTBTafBTcbBZShN0cFN58FN9sFNBMJNG8JNM8JNPcJNU8JNYsJNdsJNhsJNo8JNtsJNyMJN1sJN5cJN+MJNEMNNH8NNLsNNQcNNVsNNa8NNecNNh8NNkcNNpMNNtcNNwMNN0MNN5MNN/sNNCMRNIMRNM8RNR8RNWsRNZsRNccRNhMRNj8RNp8RNscRNv8RNysRN1MRN5cRN+MRNCMVNFsVNM8VNSMVNVsVNacVNfMVNj8VNocVNtMVNvsVNzcVN18VN68VN9cVNCMZNEsZNI8ZNLsZNRsZNVsZNZcZNdMZNh8ZNlsZNrsZNxsZN2cZN/cZNB8dNGsdNMcdNPcdNR8dNWMdNaMdNecdNg8dNnsdNqMdNu8dNzsdN3cdN6MdNC8hNGshNK8hNO8hNU8hNYshNdchNiMhNkshNpchNushNxMhN1MhN5chN9shNBclNGMlNK8lNNslNSclNWclNcclNgMlNkclNpslNvslN3clN6clN/slNEcpNG8pNKcpNPspNSMpNWcpNccpNhMpNj8pNospNscpNu8pN08pN3spN7MpNCMtNFstNIstNMstNRstNUMtNYMtNbstNeMtNh8tNmMtNp8tNtstNwctN1MtN7MtN+8tNDMxNHcxNNcxNQ8xNU8xNYsxNesxNjcxNocxNucxNycxN2sxN7cxN+MxNC81NHs1NKs1NNM1NQs1NU81NYc1Nec1NhM1NnM1Nrc1NwM1N2M1N681N/M1ND85NLs5NOc5NT85NXs5NbM5Ng85Nm85Npc5Nu85Nys5N3s5N7s5NC89NHs9NMM9NPs9NTc9NYM9NeM9Nh89Nls9Nqc9Nvs9N089N4c9N789N+c9NDNBNHdBNKNBNONBNTNBNZtBNcNBNiNBNm9BNr9BNwtBNztBN2dBN7NBN99BND9FNGdFNJ9FNMtFNPNFNTdFNYNFNcNFNftFNm9FNsNFNvtFN0dFN5NFN99FNCdJNHNJNJtJNNdJNP9JNU9JNXdJNcNJNetJNi9JNltJNrtJNvtJNzdJN3NJN79JN/tJNFtNNLtNNQdNNZdNNb9NNgtNNmdNNpdNNr9NNwNNN0NNN4dNN69NNBtRNENRNI9RNNtRNRdRNUNRNc9RNgtRNk9RNo9RNu9RNytRN3dRN8NRN+tRNDdVNItVNLNVNPNVNTdVNXtVNbdVNgNVNk9VNntVNsdVNwdVN2dVN6NVN+dVNDtZNJtZNRdZNUdZNZtZNedZNg9ZNkdZNptZNsNZNwdZN2dZN7NZN99ZNCtdNGddNI9dNO9dNRtdNVNdNcNdNftdNitdNmtdNrtdNuNdNyNdN1tdN4NdN79dNANhND9hNHthNKdhNPNhNVNhNY9hNdNhNhdhNndhNq9hNu9hNythN4thN9dhNCdlNIdlNMdlNQtlNVdlNYNlNc9lNhtlNktlNnNlNqtlNu9lNydlN4dlN7NlNBNpNFdpNKNpNQNpNU9pNZNpNd9pNltpNodpNt9pNxtpN1NpN69pNA9tNDdtNI9tNMttNRttNVttNc9tNhttNmNtNpttNtdtNyNtN4NtN79tN/ttNEdxNJtxNO9xNSdxNV9xNYdxNdNxNhdxNkNxNoNxNtNxNztxN2NxN8NxNA91NF91NKt1NNt1NQd1NVN1NX91Nd91Ngd1Nj91Nmt1NpN1Ntd1NyN1N2N1N5t1NA95NGN5NJt5NOd5NTN5NX95Ncd5NhN5Njt5Nnd5Np95Nu95Nxd5N2N5N4t5N895N/t5NFt9NJt9NNd9NRN9NV99NZt9Nft9Nlt9Nqd9Nzd9N199N6t9NAeBNDeBNF+BNKOBNOOBNSeBNU+BNbuBNeOBNi+BNnuBNreBNuOBN2+BN6uBN++BNC+FNI+FNMuFNReFNWOFNYuFNdeFNiuFNlOFNpOFNteFNxuFN1eFN6OFN++FNBuJNGeJNKeJNQeJNUOJNYeJNduJNjuJNreJNueJNzuJN4eJN6+JN+eJNDuNNGONNKeNNQeNNVONNX+NNcuNNgeNNi+NNo+NNruNNvONN2ONN5uNN8uNNAuRNFuRNIORNMORNPuRNSORNV+RNaORNd+RNhuRNkeRNpORNvORNy+RN3ORN7eRNBeVNE+VNI+VNMuVNSuVNXeVNceVNieVNmeVNquVNveVNyOVN2+VN7uVN+uVNBOZNEuZNI+ZNMeZNSeZNVOZNbOZNfeZNkOZNqOZNu+ZNzOZN3+ZN/uZNCedNH+dNLudNPOdNU+dNa+dNdedNi+dNmudNrudNvudN2+dN7udNAOhNDuhNHehNMOhNSOhNV+hNZuhNeehNjuhNo+hNsehNv+hNyehN3OhN7ehN+OhNCOlNHOlNNulNQOlNWOlNa+lNf+lNkulNnulNqelNvOlNx+lN3+lN6elN9+lNAupNDOpNHepNMOpNQOpNTupNa+pNgOpNjupNoepNtOpNx+pN2epN7OpN9upNBetND+tNI+tNLetNQOtNSutNW+tNZutNfutNjutNnetNrOtNv+tNzutN5utN/utNEexNNexNP+xNUuxNaexNdexNf+xNkOxNoOxNsexNu+xN1uxN4OxN8+xNBu1NFe1NIO1NQ+1NUu1NY+1Nc+1Ni+1Nmu1Nre1NwO1Nyu1N3e1N8u1N/O1NDO5NHe5NLu5NPe5NUO5NY+5Nbu5Nge5Nke5Nqe5NuO5Nye5N3u5N9u5NFe9NIe9NNu9NSe9NU+9NYe9Ndu9NgO9Nke9Nqe9NvO9Nx+9N2u9N6e9N8+9NC/BNFvBNJPBNQPBNTvBNWvBNavBNfvBNiPBNmPBNpvBNsPBNv/BN0PBN3/BN7vBN+fBNDPFNJPFNM/FNRPFNVfFNbfFNe/FNi/FNmvFNsvFNxfFN2fFN8fFNAfJNEvJNJfJNMPJNQ/JNVvJNYvJNbPJNevJNi/JNmfJNsfJNvPJN1PJN5fJN+PJNEPNNI/NNNPNNR/NNZvNNcfNNh/NNlvNNpPNNu/NN0/NN3fNN8/NNAvRNFvRNJvRNQ/RNVvRNaPRNdvRNhfRNmPRNsPRNv/RNzvRN4fRN9vRNC/VNGfVNJ/VNMfVNRPVNVfVNYPVNcPVNhPVNnvVNqPVNwPVN0/VN5/VN+vVNBvZNEfZNJPZNL/ZNR/ZNUfZNX/ZNavZNdPZNhfZNmPZNqPZNtvZN0/ZN6PZN9vZNCfdNHPdNL/dNQfdNVPdNXvdNbfdNd/dNi/dNlfdNqPdNsvdNw/dNzvdN5vdN9vdNBfhNFPhNJ/hNNvhNTvhNZvhNefhNnfhNp/hNuvhN0fhN3fhN5/hN+PhNCPlNGflNI/lNPvlNSPlNW/lNbvlNfflNiPlNq/lNuvlNy/lN2/lN8/lNAvpNFfpNKPpNMvpNRfpNWvpNZPpNdPpNhfpNlvpNpfpNuPpNy/pN1vpN6fpN+fpNEftNIPtNMftNRvtNXvtNfftNiftNnvtNsftNu/tNyftN3vtN6PtN+ftNEfxNJPxlWAIAAABDQV1ylCEAAChLAUsUSyJLMEtIS09LWUtxS39LiUuUS6JLrkvGS9pL5Ev0S/9NCQFNGAFNIgFNMQFNPwFNVQFNZQFNfQFNjAFNnQFNrgFNvAFNzQFN3QFN7AFNBAJNFwJNKwJNNgJNRgJNTQJNXQJNaAJNeAJNiwJNmQJNrwJNuwJNxgJN1AJN4AJN7gJN/AJNDQNNIANNOANNSwNNXANNbwNNfgNNhQNNkwNNqQNNuANNxgNN0ANN2wNN8wNN/QNNEwRNIgRNNwRNSgRNYARNZwRNegRNhQRNkARNngRNrQRNwARN0QRN3QRN7ARN/wRNEAVNJQVNMwVNQQVNVwVNagVNewVNhgVNmQVNrQVNwAVNxwVN0QVN4gVN6QVN/QVNEQZNJAZNMAZNOwZNTgZNWAZNcAZNewZNiQZNlAZNngZNrwZNwgZN0gZN4AZN+AZNAgdNEAdNFwdNIgdNNQdNRgdNWQdNZAdNawdNfgdNjAdNmwdNpQdNuQdNyQdN2gdN5AdN9QdNAAhNGAhNKAhNNwhNRghNWQhNYwhNcghNighNnQhNqAhNwAhNzAhN4AhN7ghN/AhNAwlNEQlNHAlNJwlNLglNOAlNQwlNVAlNXwlNbQlNdAlNhAlNlwlNrwlNuwlNzwlN2glN5AlN9wlNCgpNGwpNJgpNNApNOwpNRwpNUQpNYgpNegpNiQpNkwpNpgpNuQpNygpN3QpN6wpN/gpNCAtNGAtNKQtNOAtNRwtNWgtNbQtNeAtNiwtNmwtNrAtNuwtNxQtN0AtN2wtN4gtN8wtN+gtNCAxNDwxNGQxNLAxNNgxNQQxNWQxNaAxNbwxNhwxNkwxNpgxNtAxNwgxN2gxN4QxN6wxNAw1NEQ1NGw1NJg1NNA1NQA1NWA1NbA1Ndg1Nhg1NkQ1Nmw1Nqg1NtA1Nww1N0Q1N5w1N9w1NDw5NHg5NLw5NQA5NTg5NXw5Nbw5Nfg5Nlg5NqQ5NvQ5NyA5N2A5N3w5N7w5N+g5NCg9NHQ9NKw9NQQ9NTQ9NWA9NZg9Ncg9NgA9Njg9Nnw9Nsg9Nyg9N3Q9N7g9NARBNEBBNFxBNJRBNOxBNShBNWBBNYhBNbRBNhRBNjxBNpRBNtBBNyRBN3BBN8hBN+RBNDBFNFxFNIhFNMBFNPxFNUhFNYxFNbxFNfhFNkRFNohFNtxFNxRFN0xFN6RFN/BFNDRJNGBJNKxJNPxJNUhJNWRJNYxJNdBJNexJNjxJNoxJNthJNwhJNzRJN4BJN6hJNAhNNDRNNGxNNJhNNMBNNQRNNVBNNZBNNchNNihNNlBNNohNNqRNNtBNNxxNN2BNN6xNN9hNN/RNNEBRNHhRNLRRNNxRNSxRNWxRNbBRNdhRNhxRNkhRNqhRNuhRNyRRN2BRN6xRN9RRNBBVNHBVNLxVNOhVNUhVNXhVNchVNgBVNjhVNlRVNoxVNrhVNuRVNwBVNyhVN1RVN5hVN8RVN/xVNBhZNFhZNKRZNQRZNTRZNYRZNbBZNdhZNiRZNnBZNrRZNuBZNxhZNzRZN2RZN4xZN9BZNDBdNGxdNJRdNOBdNSxdNXBdNbxdNfRdNkBdNmhdNqhdNuxdNyhdN2RdN7BdN/xdNChhNHRhNLRhNPhhNTRhNVxhNYhhNbRhNdBhNhRhNjBhNmhhNoRhNqxhNvhhNyBhN0xhN6xhN+hhNARlNGRlNJRlNOBlNRhlNVBlNbBlNcxlNfRlNlRlNoxlNrRlNuBlNxhlN0hlN6hlN/hlNCBpNGBpNIxpNLRpNPBpNRhpNVRpNYxpNeRpNiRpNoRpNsBpNwRpN0hpN4BpN8RpNARtNEBtNKBtNOxtNTxtNWhtNahtNcRtNgRtNjBtNnBtNrxtNvRtN0xtN3xtN6htN+BtNBBxNEhxNIBxNMRxNRBxNXBxNbxxNgBxNkxxNohxNqRxNtxxNzRxN3BxN6hxN9BxN/xxNFx1NIR1NNx1NRh1NWx1Nbh1NhB1Nix1Nnh1NqR1NtB1Nwh1N0R1N5B1N9R1NAR5NEB5NIx5NNB5NSR5NVx5NZR5Nex5Njh5Nnx5Nqh5NvR5N0R5N5B5N6x5N9R5NBh9NDR9NIR9NNR9NSB9NVB9NXx9Nch9NfB9NlB9Nnx9NrR9NuB9Nwh9N0x9N5h9N9h9NBCBNHCBNJiBNNCBNOyBNRiBNWSBNaiBNfSBNiCBNjyBNoiBNsCBNvyBNySBN3SBN7SBN/iBNCCFNGSFNJCFNPCFNTCFNWyFNaiFNfSFNhyFNliFNriFNwSFNzCFN5CFN8CFNBCJNEiJNICJNJyJNNSJNQCJNSyJNUiJNXCJNZyJNeCJNgyJNkSJNmCJNqCJNuyJN0yJN3yJN8yJN/iJNCCNNGyNNLiNNPyNNSiNNWCNNXyNNayNNdSNNhiNNniNNrSNNtyNNyiNN3SNN7iNNASRNDyRNIiRNLCRNPCRNTSRNXCRNayRNfiRNkSRNnCRNryRNvyRN0CRN3yRN6SRN9CRN/yRNBiVNFyVNHiVNLCVNMyVNPSVNUCVNWiVNZSVNfSVNjCVNkyVNqyVNtyVNyiVN2CVN5iVN/iVNBSZNDyZNJyZNNSZNPyZNSiZNWCZNZCZNfCZNkCZNmiZNqiZNtSZNvyZNziZN2CZN5yZN9SZNCydNGydNMydNQidNUydNZCdNcidNgydNkydNoidNuidNzSdN4SdN7CdN/CdNAyhNEyhNHihNLihNQShNTyhNZShNcShNfChNiihNlihNpChNsihNwyhN1ihN7ihNASlNEilNJSlNNClNOylNSSlNXylNbilNfClNhilNkSlNqSlNsylNySlN2ClN7SlNACpNFipNHSpNMCpNOypNRipNVCpNYypNdipNhypNkypNoipNtSpNxipN2ypN6SpN9ypNDStNICtNMStNPCtNTytNYytNditNfStNhytNmCtNnytNsytNxytN2itN5itN8StNBCxNDixNJixNMSxNPyxNSixNVCxNZSxNeCxNiCxNlixNrixNuCxNxixNzSxN2CxN6yxN/CxNDy1NGi1NIS1NNC1NQi1NUS1NWy1Nby1Nfy1NkC1Nmi1Nqy1Nti1Nzi1N3i1N7S1N/C1NDy5NGS5NKC5NQC5NUy5NXi5Ndi5Ngi5Nli5NpC5Nsi5NuS5Nxy5N0i5N3S5N5C5N7i5N+S5NCi9NFS9NIy9NKi9NOi9NTS9NZS9NcS9NhS9NkC9Nmi9NrS9NwC9N0S9N3C9N6i9N8S9N/S9NBzBNGDBNMDBNPzBNSTBNXDBNbzBNgDBNkzBNoTBNtDBNvjBNzjBN3zBN7jBN/TBNEDFNIzFNLjFNQTFNUTFNYjFNcTFNezFNhjFNkTFNmDFNqTFNsDFNvjFNxTFNzzFN4jFN7DFN9zFNDzJNHjJNJTJNPTJNSTJNXDJNajJNeDJNkDJNlzJNoTJNuTJNxzJN0TJN3DJN6jJN9jJNDjNNIjNNLDNNPDNNRzNNUTNNYDNNajNNeTNNhzNNnTNNrTNNxTNN1DNN5TNN9jNNBDRNFTRNJTRNNDRNTDRNXzRNczRNfjRNjjRNlTRNpTRNsDRNwDRN0zRN4TRN9zRNAzVNDjVNHDVNKDVNNjVNRDVNVTVNaDVNgDVNkzVNpDVNtzVNxjVNzTVN2zVN8TVNADZNDjZNGDZNIzZNOzZNRTZNWzZNajZNfzZNkjZNqDZNrzZNwjZNzTZN2DZN5jZN9TZNCDdNGTdNJTdNNDdNRzdNWDdNbTdNezdNiTdNnzdNsjdNwzdNzjdN4TdN9TdNCDhNDzhNGThNKjhNMThNRThNWThNbDhNeDhNgzhNljhNoDhNuDhNwzhN0ThN3DhN5jhN9zhNCjlNGjlNKDlNQDlNSjlNWDlNXzlNajlNfTlNjjlNoTlNrDlNszlNxjlN1DlN4zlN7TlNATpNETpNIjpNLDpNPTpNSDpNYDpNcDpNfzpNjjpNoTpNqzpNujpN0jpN5TpN8DpNCDtNFDtNKDtNNjtlKE1EO01LO01ZO01kO01vO012O02AO02LO02cO02nO021O028O03MO03fO033O00DPE0XPE0iPE0sPE0/PE1SPE1jPE1uPE18PE2DPE2PPE2ZPE2qPE3CPE3RPE3bPE3uPE0BPU0SPU0lPU0zPU1GPU1QPU1gPU1xPU2APU2PPU2iPU21PU3APU3TPU3jPU30PU0DPk0NPk0YPk0jPk0qPk07Pk1CPk1QPk1XPk1hPk10Pk1+Pk2JPk2hPk2wPk23Pk3PPk3bPk3uPk38Pk0KP00iP00pP00zP006P01FP01QP01bP01pP011P02NP02hP02rP027P03GP03QP03fP03pP034P00EQE0aQE0qQE1CQE1RQE1iQE1zQE2BQE2SQE2iQE2xQE3JQE3cQE3wQE0IQU0YQU0fQU0wQU07QU1LQU1eQU1sQU2CQU2OQU2ZQU2nQU22QU3EQU3SQU3jQU32QU0OQk0hQk0yQk1FQk1UQk1bQk1pQk1/Qk2OQk2cQk2mQk2xQk3JQk3TQk3pQk34Qk0NQ00gQ002Q009Q01QQ01bQ01pQ013Q02GQ02ZQ02qQ024Q03HQ03aQ03rQ00ARE0ORE0cRE0yRE1FRE1WRE1hRE10RE2IRE2bRE2iRE2sRE29RE3ERE3YRE3sRE3/RE0LRU0WRU0pRU0zRU1LRU1WRU1kRU1vRU15RU2KRU2dRU2tRU27RU3CRU3MRU3aRU3hRU3sRU3/RU0QRk0gRk0rRk0yRk1FRk1TRk1iRk1sRk2ARk2QRk2hRk2xRk3CRk3NRk3lRk31Rk0ER00TR00mR002R01FR01dR01wR017R02TR02iR022R03JR03XR03eR03sR033R00FSE0MSE0WSE0hSE0ySE09SE1HSE1OSE1eSE1xSE2JSE2VSE2pSE20SE2+SE3RSE3kSE31SE0ASU0YSU0oSU00SU0+SU1TSU1hSU1wSU16SU2NSU2gSU2xSU3ESU3SSU3lSU3vSU0CSk0TSk0iSk0xSk1ESk1XSk1iSk11Sk2FSk2WSk2lSk2vSk26Sk3SSk3ZSk3qSk3xSk3/Sk0QS00aS00uS008S01HS01fS01uS01/S02GS02SS02lS02zS03BS03ZS03gS03qS03xS038S00HTE0STE0gTE0sTE1ETE1YTE1iTE1yTE19TE2HTE2WTE2gTE2vTE27TE3RTE3hTE35TE0ITU0ZTU0qTU04TU1JTU1ZTU1oTU2ATU2TTU2nTU2/TU3PTU3WTU3nTU3yTU0CTk0VTk0jTk05Tk1FTk1QTk1eTk1tTk17Tk2JTk2aTk2tTk3FTk3YTk3pTk38Tk0LT00ST00gT002T01FT01TT01dT01oT02AT02KT02gT02vT03ET03XT03tT030T00HUE0SUE0gUE0uUE09UE1QUE1hUE1vUE1+UE2RUE2iUE23UE3FUE3TUE3pUE38UE0NUU0YUU0rUU0/UU1SUU1ZUU1jUU10UU17UU2PUU2jUU22UU3CUU3NUU3gUU3qUU0CUk0NUk0bUk0mUk0wUk1BUk1UUk1kUk1yUk15Uk2DUk2RUk2YUk2jUk22Uk3HUk3XUk3iUk3pUk38Uk0KU00ZU00jU003U01HU01YU01oU015U02EU02cU02sU027U03KU03dU03tU038U00UVE0nVE0yVE1KVE1ZVE1tVE2AVE2OVE2VVE2jVE2uVE28VE3DVE3NVE3YVE3pVE30VE3+VE0FVU0VVU0oVU1AVU1MVU1gVU1rVU11VU2IVU2bVU2sVU23VU3PVU3fVU3rVU31VU0KVk0YVk0nVk0xVk1EVk1XVk1oVk17Vk2JVk2cVk2mVk25Vk3KVk3ZVk3oVk37Vk0OV00ZV00sV008V01NV01cV01mV01xV02JV02QV02hV02oV022V03HV03RV03lV03zV03+V00WWE0lWE02WE09WE1JWE1cWE1qWE14WE2QWE2XWE2hWE2oWE2zWE2+WE3JWE3XWE3jWE37WE0PWU0ZWU0pWU00WU0+WU1NWU1XWU1mWU1yWU2IWU2YWU2wWU2/WU3QWU3hWU3vWU0AWk0QWk0fWk03Wk1KWk1eWk12Wk2GWk2NWk2eWk2pWk25Wk3MWk3aWk3wWk38Wk0HW00VW00kW00yW01AW01RW01kW018W02PW02gW02zW03CW03JW03XW03tW038W00KXE0UXE0fXE03XE1BXE1XXE1mXE17XE2OXE2kXE2rXE2+XE3JXE3XXE3lXE30XE0HXU0YXU0mXU01XU1IXU1ZXU1uXU18XU2KXU2gXU2zXU3EXU3PXU3iXU32XU0JXk0QXk0aXk0rXk0yXk1GXk1aXk1tXk15Xk2EXk2XXk2hXk25Xk3EXk3SXk3dXk3nXk34Xk0LX00bX00pX00wX006X01IX01PX01aX01tX01+X02OX02ZX02gX02zX03BX03QX03aX03uX03+X00PYE0fYE0wYE07YE1TYE1jYE1yYE2BYE2UYE2kYE2zYE3LYE3eYE3pYE0BYU0QYU0kYU03YU1FYU1MYU1aYU1lYU1zYU16YU2EYU2PYU2gYU2rYU21YU28YU3MYU3fYU33YU0DYk0XYk0iYk0sYk0/Yk1SYk1jYk1uYk2GYk2WYk2iYk2sYk3BYk3PYk3eYk3oYk37Yk0OY00fY00yY01AY01TY01dY01wY02BY02QY02fY02yY03FY03QY03jY03zY00EZE0TZE0dZE0oZE1AZE1HZE1YZE1fZE1tZE1+ZE2IZE2cZE2qZE21ZE3NZE3cZE3tZE30ZE0AZU0TZU0hZU0vZU1HZU1OZU1YZU1fZU1qZU11ZU2AZU2OZU2aZU2yZU3GZU3QZU3gZU3rZU31ZU0EZk0OZk0dZk0pZk0/Zk1PZk1nZk12Zk2HZk2YZk2mZk23Zk3HZk3WZk3uZk0BZ00VZ00tZ009Z01EZ01VZ01gZ01wZ02DZ02RZ02nZ02zZ02+Z03MZ03bZ03pZ033Z00IaE0baE0zaE1GaE1XaE1qaE15aE2AaE2OaE2kaE2zaE3BaE3LaE3Wa
[truncated: 8,198,754 more chars]
