# Supplementary material for: Mammalian ZAP and KHNYN can independently restrict CpG-enriched avian viruses
Source: bioRxiv. 2025 Sep 10:2024.12.23.629495. Originally published 2024 Dec 23. Preprint. [Version 2] doi: 10.1101/2024.12.23.629495 (PMC11703154; doi:10.1101/2024.12.23.629495)
Supplement: Supplement 6 [file media-6.zip]

Archive with 2 entries (2 files):
- S2 File - RNA-seq Code.txt
- __MACOSX/._S2 File - RNA-seq Code.txt
