# Supplementary material for: Mammalian ZAP and KHNYN can independently restrict CpG-enriched avian viruses
Source: bioRxiv. 2025 Sep 10:2024.12.23.629495. Originally published 2024 Dec 23. Preprint. [Version 2] doi: 10.1101/2024.12.23.629495 (PMC11703154; doi:10.1101/2024.12.23.629495)
Supplement: Supplement 8 [file media-8.zip]

Archive with 4 entries (4 files):
- FigS5C_PhyML_circular.pdf
- __MACOSX/._FigS5C_PhyML_circular.pdf
- FigS5C_alignment_CDS.aln
- __MACOSX/._FigS5C_alignment_CDS.aln
