# Supplementary material for: Mammalian ZAP and KHNYN can independently restrict CpG-enriched avian viruses
Source: bioRxiv. 2025 Sep 10:2024.12.23.629495. Originally published 2024 Dec 23. Preprint. [Version 2] doi: 10.1101/2024.12.23.629495 (PMC11703154; doi:10.1101/2024.12.23.629495)
Supplement: Supplement 8 [file media-8.zip › FigS5C_alignment_CDS.aln]

CLUSTAL W (1.7) multiple sequence alignment


ENSTTRP00000011929      ------------------------------------------------------------
ENSMLUP00000016132      ------------------------------------------------------------
ENSPPYP00000006489      ------------------------------------------------------------
ENSLAFP00000021476      ------------------------------------------------------------
ENSPVAP00000006648      ------------------------------------------------------------
ENSDNOP00000032834      ---ATGTCCGGTCAAAGCCACCGCCCTCATTCACCAGGACCTGGGGAAGCA---------
ENSMPUP00000005569      ------------------------------------------------------------
ENSCSAP00000011924      ------------------------------------------------------------
ENSOGAP00000022344      ------------------------------------------------------------
ENSOPRP00000015287      ------------------------------------------------------------
ENSETEP00000005758      ------------------------------------------------------------
ENSEEUP00000000489      ------------------------------------------------------------
ENSSARP00000006209      ------------------------------------------------------------
ENSCHOP00000004760      ------------------------------------------------------------
ENSMEUP00000001507      ------------------------------------------------------------
ENSMOCP00000000834      ------------------------------------------------------------
ENSSTOP00000021978      ------------------------------------------------------------
ENSRNOP00000027802      ------------------------------------------------------------
ENSCPOP00000019036      ------------------------------------------------------------
ENSHGLP00000002289      ------------------------------------------------------------
ENSCLAP00000021225      ------------------------------------------------------------
ENSCGRP00001018689      ------------------------------------------------------------
ENSCATP00000011274      ------------------------------------------------------------
ENSMNEP00000044888      ------------------------------------------------------------
ENSNLEP00000018831      ------------------------------------------------------------
MGP_CAROLIEiJ_P0036913  ------------------------------------------------------------
MGP_SPRETEiJ_P0038635   ------------------------------------------------------------
ENSCHIP00000014992      ------------------------------------------------------------
MGP_PahariEiJ_P0085023  ------------------------------------------------------------
ENSPTIP00000020763      ------------------------------------------------------------
ENSEASP00005017726      ------------------------------------------------------------
ENSVVUP00000041037      ------------------------------------------------------------
ENSPCIP00000013130      ------------------------------------------------------------
ENSNVIP00000001392      ------------------------------------------------------------
ENSMSIP00000037379      ------------------------------------------------------------
ENSBMUP00000010368      ------------------------------------------------------------
ENSBTAP00000014108      ------------------------------------------------------------
ENSPEMP00000011678      ------------------------------------------------------------
ENSBIXP00005026340      ------------------------------------------------------------
ENSSBOP00000040341      ---ATGTGCGTAGAA------CGCGCGAGGACCCCGAGGGCCGGGAGACAGACG------
ENSPCOP00000006401      ------------------------------------------------------------
ENSNGAP00000010465      ------------------------------------------------------------
ENSJJAP00000013725      ------------------------------------------------------------
ENSANAP00000011507      ------------------------------------------------------------
ENSPSMP00000021094      ------------------------------------------------------------
ENSPANP00000017720      ------------------------------------------------------------
ENSMMMP00000013013      ------------------------------------------------------------
ENSGGOP00000015792      ------------------------------------------------------------
ENSPTRP00000010562      ------------------------------------------------------------
ENSMICP00000012995      ------------------------------------------------------------
ENSBBBP00000025732      ------------------------------------------------------------
ENSBBBP00000013435      ------------------------------------------------------------
ENSRBIP00000006627      ------------------------------------------------------------
ENSRROP00000039313      ------------------------------------------------------------
ENSUAMP00000008261      ------------------------------------------------------------
ENSMAUP00000002330      ------------------------------------------------------------
ENSUMAP00000031852      ------------------------------------------------------------
ENSPPRP00000011958      ------------------------------------------------------------
ENSPPAP00000022781      ------------------------------------------------------------
ENSODEP00000002127      ------------------------------------------------------------
ENSDORP00000027283      ------------------------------------------------------------
ENSMLEP00000019821      ------------------------------------------------------------
ENSTSYP00000032018      ------------------------------------------------------------
ENSCAFP00020031141      ------------------------------------------------------------
ENSMMNP00015002561      ------------------------------------------------------------
ENSBMSP00010016968      ------------------------------------------------------------
ENSPSNP00000019529      ------------------------------------------------------------
ENSOARP00020008153      ------------------------------------------------------------
ENSSVLP00005006300      ------------------------------------------------------------
ENSECAP00000038340      ------------------------------------------------------------
ENSMMSP00000008195      ------------------------------------------------------------
ENSRFEP00010001157      ------------------------------------------------------------
ENSBGRP00000032838      ------------------------------------------------------------
ENSOCUP00000001851      ------------------------------------------------------------
ENSSSCP00000047280      ------------------------------------------------------------
ENSVURP00010029939      ------------------------------------------------------------
ENSCDRP00005009993      ------------------------------------------------------------
ENSMODP00000058067      ------------------------------------------------------------
ENSPLOP00000027709      ------------------------------------------------------------
ENSMMUP00000067882      ------------------------------------------------------------
ENSCAFP00000018293      ------------------------------------------------------------
ENSCWAP00000022430      ------------------------------------------------------------
ENSPCTP00005008098      ------------------------------------------------------------
ENSCJAP00000011757      ------------------------------------------------------------
ENSLLTP00000014917      ------------------------------------------------------------
ENSDLEP00000024955      ------------------------------------------------------------
ENSDLEP00000024987      ------------------------------------------------------------
ENSSHAP00000023163      ------------------------------------------------------------
ENSMFAP00000008586      ------------------------------------------------------------
ENSFCAP00000025891      ------------------------------------------------------------
ENSAMEP00000016804      ------------------------------------------------------------
ENSP00000450799         ------------------------------------------------------------
ENSMUSP00000022831      ------------------------------------------------------------
ENSLOCP00000011371      ------------------------------------------------------------
ENSMLUP00000010277      ------------------------------------------------------------
ENSLACP00000007183      ------------------------------------------------------------
ENSTNIP00000006282      ------------------------------------------------------------
ENSPPYP00000006487      ------------------------------------------------------------
ENSPFOP00000003280      ------------------------------------------------------------
ENSLAFP00000012216      ------------------------------------------------------------
ENSGACP00000024945      ------------------------------------------------------------
ENSDNOP00000033702      ------------------------------------------------------------
ENSMPUP00000005611      ------------------------------------------------------------
ENSCSAP00000011933      ------------------------------------------------------------
ENSOGAP00000022494      ------------------------------------------------------------
ENSPSIP00000012530      ------------------------------------------------------------
ENSMEUP00000001489      ------------------------------------------------------------
ENSMOCP00000008475      ------------------------------------------------------------
ENSSTOP00000021655      ------------------------------------------------------------
ENSRNOP00000066468      ------------------------------------------------------------
ENSCPOP00000012988      ------------------------------------------------------------
ENSHGLP00000002869      ------------------------------------------------------------
ENSCLAP00000013904      ------------------------------------------------------------
ENSCGRP00001006297      ------------------------------------------------------------
ENSCATP00000021978      ------------------------------------------------------------
ENSMNEP00000017870      ------------------------------------------------------------
ENSNLEP00000018817      ------------------------------------------------------------
MGP_CAROLIEiJ_P0036910  ------------------------------------------------------------
MGP_SPRETEiJ_P0038632   ------------------------------------------------------------
ENSCHIP00000017275      ------------------------------------------------------------
MGP_PahariEiJ_P0085020  ------------------------------------------------------------
ENSDARP00000122973      ------------------------------------------------------------
ENSPTIP00000018778      ------------------------------------------------------------
ENSACIP00000011861      ------------------------------------------------------------
ENSACLP00000034181      ------------------------------------------------------------
ENSSPAP00000014804      ------------------------------------------------------------
ENSFHEP00000018525      ------------------------------------------------------------
ENSCVAP00000013285      ------------------------------------------------------------
ENSOMEP00000033597      ------------------------------------------------------------
ENSORLP00000011381      ------------------------------------------------------------
ENSAOCP00000009461      ------------------------------------------------------------
ENSOMEP00000034206      ------------------------------------------------------------
ENSMZEP00005028398      ------------------------------------------------------------
ENSAPEP00000023391      ------------------------------------------------------------
ENSXMAP00000035479      ------------------------------------------------------------
ENSPNYP00000028287      ------------------------------------------------------------
ENSNBRP00000031866      ------------------------------------------------------------
ENSEASP00005017713      ------------------------------------------------------------
ENSSPUP00000011308      ------------------------------------------------------------
ENSVVUP00000041034      ------------------------------------------------------------
ENSCABP00000023272      ------------------------------------------------------------
ENSPCIP00000013140      ------------------------------------------------------------
ENSNSUP00000009333      ------------------------------------------------------------
ENSNVIP00000001269      ------------------------------------------------------------
ENSMSIP00000037376      ------------------------------------------------------------
ENSBMUP00000010416      ------------------------------------------------------------
ENSSMRP00000007931      ------------------------------------------------------------
ENSBTAP00000009407      ------------------------------------------------------------
ENSPEMP00000034594      ------------------------------------------------------------
ENSEEEP00000014682      ------------------------------------------------------------
ENSBIXP00005044769      ------------------------------------------------------------
ENSSBOP00000013785      ------------------------------------------------------------
ENSPLAP00000028943      ------------------------------------------------------------
ENSHCOP00000028348      ------------------------------------------------------------
ENSPCOP00000030057      ------------------------------------------------------------
ENSPNAP00000023960      ------------------------------------------------------------
ENSNGAP00000011921      ------------------------------------------------------------
ENSJJAP00000021933      ------------------------------------------------------------
ENSLBEP00000029540      ------------------------------------------------------------
ENSPREP00000013929      ------------------------------------------------------------
ENSAMXP00000022457      ------------------------------------------------------------
ENSANAP00000038501      ------------------------------------------------------------
ENSPSMP00000021160      ------------------------------------------------------------
ENSSLDP00000010923      ------------------------------------------------------------
ENSHBUP00000020399      ------------------------------------------------------------
ENSPANP00000017718      ------------------------------------------------------------
ENSMMMP00000013162      ------------------------------------------------------------
ENSCPBP00000036825      ------------------------------------------------------------
ENSGGOP00000038057      ------------------------------------------------------------
ENSPTRP00000071415      ------------------------------------------------------------
ENSPKIP00000031357      ------------------------------------------------------------
ENSSDUP00000019599      ------------------------------------------------------------
ENSMICP00000036009      ------------------------------------------------------------
ENSBBBP00000013467      ------------------------------------------------------------
ENSRBIP00000012564      ------------------------------------------------------------
ENSRROP00000028051      ------------------------------------------------------------
ENSIPUP00000014794      ------------------------------------------------------------
ENSUAMP00000008275      ------------------------------------------------------------
ENSMAUP00000006494      ------------------------------------------------------------
ENSUMAP00000031845      ------------------------------------------------------------
ENSHHUP00000046661      ------------------------------------------------------------
ENSCSEP00000027776      ------------------------------------------------------------
ENSHHUP00000042580      ------------------------------------------------------------
ENSPPRP00000010968      ------------------------------------------------------------
ENSUPAP00010011247      ------------------------------------------------------------
ENSPPAP00000011017      ------------------------------------------------------------
ENSODEP00000002035      ------------------------------------------------------------
ENSKMAP00000005342      ------------------------------------------------------------
ENSAPOP00000031281      ------------------------------------------------------------
ENSLCAP00010009751      ------------------------------------------------------------
ENSMLEP00000039092      ------------------------------------------------------------
ENSTSYP00000029035      ------------------------------------------------------------
ENSCAFP00020031153      ------------------------------------------------------------
ENSSGRP00000059564      ------------------------------------------------------------
ENSSGRP00000029961      ------------------------------------------------------------
ENSCLMP00005039954      ------------------------------------------------------------
ENSSLUP00000021504      ------------------------------------------------------------
ENSCHYP00000009563      ------------------------------------------------------------
ENSNFUP00015011974      ------------------------------------------------------------
ENSBMSP00010016927      ------------------------------------------------------------
ENSLLEP00000007251      ------------------------------------------------------------
ENSMMNP00015021864      ------------------------------------------------------------
ENSPSNP00000019208      ------------------------------------------------------------
ENSNNAP00000014852      ------------------------------------------------------------
ENSOKIP00005009642      ------------------------------------------------------------
ENSSVLP00005006405      ------------------------------------------------------------
ENSOKIP00005019570      ------------------------------------------------------------
ENSECAP00000014165      ------------------------------------------------------------
ENSXETP00000036875      ------------------------------------------------------------
ENSMMSP00000008294      ------------------------------------------------------------
ENSECRP00000005796      ------------------------------------------------------------
ENSRFEP00010001039      ------------------------------------------------------------
ENSTRUP00000016444      ------------------------------------------------------------
ENSTMTP00000028971      ------------------------------------------------------------
ENSSAUP00010030338      ------------------------------------------------------------
ENSBGRP00000032633      ------------------------------------------------------------
ENSOCUP00000013029      ------------------------------------------------------------
ENSPTXP00000020694      ------------------------------------------------------------
ENSSSAP00000093033      ------------------------------------------------------------
ENSSSCP00000063120      ------------------------------------------------------------
ENSVURP00010029931      ------------------------------------------------------------
ENSLCRP00005021406      ------------------------------------------------------------
ENSCGOP00000036338      ------------------------------------------------------------
ENSCDRP00005009877      ------------------------------------------------------------
ENSMODP00000003608      ------------------------------------------------------------
ENSDCDP00000023277      ------------------------------------------------------------
ENSSTUP00000006317      ------------------------------------------------------------
ENSSTUP00000015939      ------------------------------------------------------------
ENSPLOP00000027484      ------------------------------------------------------------
ENSMMUP00000012439      ------------------------------------------------------------
ENSCCRP00000070241      ------------------------------------------------------------
ENSCCRP00000043614      ------------------------------------------------------------
ENSSSAP00000057390      ------------------------------------------------------------
ENSCAFP00000018255      ------------------------------------------------------------
ENSOSIP00000035756      ------------------------------------------------------------
ENSOANP00000039643      ------------------------------------------------------------
ENSSFOP00015035113      ------------------------------------------------------------
ENSSFOP00015035120      ------------------------------------------------------------
ENSBSLP00000002734      ------------------------------------------------------------
ENSCWAP00000022278      ------------------------------------------------------------
ENSPCTP00005007948      ------------------------------------------------------------
ENSONIP00000037449      ------------------------------------------------------------
ENSCJAP00000011803      ------------------------------------------------------------
ENSCHAP00000024043      ------------------------------------------------------------
ENSPMRP00000020108      ------------------------------------------------------------
ENSLLTP00000019909      ------------------------------------------------------------
ENSDLEP00000025027      ------------------------------------------------------------
ENSDLAP00005000859      ------------------------------------------------------------
ENSOJAP00000038775      ------------------------------------------------------------
ENSCARP00000059074      ------------------------------------------------------------
ENSGEVP00005016429      ------------------------------------------------------------
ENSOTSP00005021487      ------------------------------------------------------------
ENSOMYP00000013908      ------------------------------------------------------------
ENSSHAP00000008470      ------------------------------------------------------------
ENSSHAP00000028237      ------------------------------------------------------------
ENSOTSP00005094651      ------------------------------------------------------------
ENSELUP00000008322      ------------------------------------------------------------
ENSOMYP00000036732      ------------------------------------------------------------
ENSCARP00000105334      ------------------------------------------------------------
ENSCARP00000078597      ------------------------------------------------------------
ENSMFAP00000029840      ------------------------------------------------------------
ENSMAMP00000016571      ------------------------------------------------------------
ENSGMOP00000067271      ------------------------------------------------------------
ENSATEP00000018293      ------------------------------------------------------------
ENSFCAP00000024050      ------------------------------------------------------------
ENSAMEP00000016818      ------------------------------------------------------------
ENSP00000371994         ------------------------------------------------------------
ENSMUSP00000129557      ------------------------------------------------------------
ENSACAP00000008923      ------------------------------------------------------------
ENSTNIP00000004863      ------------------------------------------------------------
ENSPVAP00000003632      ------------------------------------------------------------
ENSPPYP00000008279      ------------------------------------------------------------
ENSLOCP00000009128      ---------------------------------------------------------ATG
ENSPMAP00000001795      ------------------------------------------------------------
ENSMLUP00000009458      ------------------------------------------------------------
ENSTTRP00000015271      ------------------------------------------------------------
ENSPFOP00000002965      ---------------------------------------------------------ATG
ENSLAFP00000014834      ------------------------------------------------------------
ENSLACP00000016971      ------------------------------------------------------------
ENSGACP00000003450      ------------------------------------------------------------
ENSDNOP00000033904      ------------------------------------------------------------
ENSCSAP00000001728      ------------------------------------------------------------
ENSOGAP00000011043      ------------------------------------------------------------
ENSTBEP00000003221      ------------------------------------------------------------
ENSMPUP00000003004      ------------------------------------------------------------
ENSPSIP00000012580      ------------------------------------------------------------
ENSETEP00000011233      ------------------------------------------------------------
ENSSARP00000008910      ------------------------------------------------------------
ENSVPAP00000000553      ------------------------------------------------------------
ENSEEUP00000007379      ------------------------------------------------------------
ENSCHOP00000008954      ------------------------------------------------------------
ENSPCAP00000003583      ------------------------------------------------------------
ENSMEUP00000005984      ------------------------------------GGTCGCGGGGCCCGGAGCGGCCGG
ENSCPOP00000017679      ------------------------------------------------------------
ENSCLAP00000009508      ------------------------------------------------------------
ENSMOCP00000018326      ------------------------------------------------------------
ENSSTOP00000005547      ------------------------------------------------------------
ENSRNOP00000042818      ------------------------------------------------------------
ENSHGLP00000027532      ------------------------------------------------------------
ENSCGRP00001012777      ------------------------------------------------------------
ENSMNEP00000023833      ------------------------------------------------------------
ENSCATP00000025972      ------------------------------------------------------------
ENSNLEP00000027219      ------------------------------------------------------------
MGP_CAROLIEiJ_P0085441  ------------------------------------------------------------
MGP_PahariEiJ_P0053700  ------------------------------------------------------------
MGP_SPRETEiJ_P0088941   ------------------------------------------------------------
ENSCHIP00000021259      ------------------------------------------------------------
ENSEBUP00000000611      ------------------------------------------------------------
ENSPTIP00000013297      ------------------------------------------------------------
ENSDARP00000074624      ---------------------------------------------------------ATG
ENSAOCP00000027255      ---------------------------------------------------------ATG
ENSAPEP00000031911      ---------------------------------------------------------ATG
ENSORLP00000039635      ---------------------------------------------------------ATG
ENSFHEP00000009077      ------------------------------------------------------------
ENSSPAP00000012148      ---------------------------------------------------------ATG
ENSMZEP00005021463      ---------------------------------------------------------ATG
ENSOMEP00000013210      ---------------------------------------------------------ATG
ENSCVAP00000011612      ---------------------------------------------------------ATG
ENSACLP00000021878      ---------------------------------------------------------ATG
ENSACIP00000021116      ---------------------------------------------------------ATG
ENSXMAP00000006160      ---------------------------------------------------------ATG
ENSNBRP00000025621      ---------------------------------------------------------ATG
ENSPNYP00000030916      ------------------------------------------------------------
ENSEASP00005021216      ------------------------------------------------------------
ENSSPUP00000003901      ------------------------------------------------------------
ENSVVUP00000024628      ATGGCCACTGCGCGTGACGTCGAGTTCCGTCGCCCCCGCCCTCCGCCTTTCCCTGGG---
ENSGALP00000006197      ------------------------------------------------------------
ENSNVIP00000023936      ------------------------------------------------------------
ENSNSUP00000014409      ------------------------------------------------------------
ENSCABP00000020691      ------------------------------------------------------------
ENSPCIP00000028247      ---ATGACCGCTGCGCACGCGCGGTGGCGCCGCCCCGGCCGGTGGCAGCGGCGGCGAAGG
ENSBMUP00000021701      ------------------------------------------------------------
ENSABRP00000002194      ------------------------------------------------------------
ENSMSIP00000017114      ------------------------------------------------------------
ENSSMRP00000006321      ------------------------------------------------------------
ENSPMJP00000003093      ------------------------------------------------------------
ENSCJPP00005017629      ------------------------------------------------------------
ENSPEMP00000017546      ------------------------------------------------------------
ENSCPRP00005005396      ------------------------------------------------------------
ENSBTAP00000072422      ------------------------------------------------------------
ENSCMIP00000040533      ------------------------------------------------------------
ENSEEEP00000030568      ---------------------------------------------------------ATG
ENSBIXP00005008580      ------------------------------------------------------------
ENSACCP00020003702      ------------------------------------------------------------
ENSSHBP00005001799      ------------------------------------------------------------
ENSTGUP00000028512      ------------------------------------------------------------
ENSSHBP00005023516      ------------------------------------------------------------
ENSPNAP00000029467      ---------------------------------------------------------ATG
ENSPREP00000028032      ---------------------------------------------------------ATG
ENSJJAP00000015060      ------------------------------------------------------------
ENSCPBP00000022397      ------------------------------------------------------------
ENSHCOP00000023363      ---------------------------------------------------------ATG
ENSSCAP00000005569      ------------------------------------------------------------
ENSPANP00000012655      ------------------------------------------------------------
ENSLBEP00000023538      ---------------------------------------------------------ATG
ENSANAP00000010435      ------------------------------------------------------------
ENSPCOP00000027347      ------------------------------------------------------------
ENSAMXP00000053009      ---------------------------------------------------------ATG
ENSSLDP00000006302      ---------------------------------------------------------ATG
ENSPLAP00000019506      ---------------------------------------------------------ATG
ENSSBOP00000005970      ------------------------------------------------------------
ENSPSMP00000030259      ------------------------------------------------------------
ENSHBUP00000023781      ---------------------------------------------------------ATG
ENSNGAP00000010888      ------------------------------------------------------------
ENSRBIP00000022104      ------------------------------------------------------------
ENSAPLP00000032000      ------------------------------------------------------------
ENSSDUP00000029651      ---------------------------------------------------------ATG
ENSBBBP00000009320      ------------------------------------------------------------
ENSIPUP00000030121      ---------------------------------------------------------ATG
ENSPTRP00000013822      ------------------------------------------------------------
ENSPKIP00000016689      ---------------------------------------------------------ATG
ENSGGOP00000015183      ------------------------------------------------------------
ENSMMMP00000016246      ------------------------------------------------------------
ENSUMAP00000008795      ------------------------------------------------------------
ENSMAUP00000021288      ------------------------------------------------------------
ENSUAMP00000036235      ------------------------------------------------------------
ENSPPRP00000024475      ------------------------------------------------------------
ENSMICP00000035153      ------------------------------------------------------------
ENSGFOP00000022366      ------------------------------------------------------------
ENSHHUP00000062226      ------------------------------------------------ATGAACAGAATG
ENSCSEP00000033594      ---------------------------------------------------------ATG
ENSUPAP00010006505      ------------------------------------------------------------
ENSRROP00000027192      ------------------------------------------------------------
ENSHHUP00000034688      ---------------------------------------------------------ATG
ENSDORP00000002018      ------------------------------------------------------------
ENSPPAP00000023348      ------------------------------------------------------------
ENSMLEP00000013658      ------------------------------------------------------------
ENSAPOP00000031834      ---------------------------------------------------------ATG
ENSKMAP00000026389      ------------------------------------------------------------
ENSODEP00000013018      ------------------------------------------------------------
ENSSGRP00000059251      ---------------------------------------------------------ATG
ENSLCAP00010023876      ---------------------------------------------------------ATG
ENSSGRP00000052774      ---------------------------------------------------------ATG
ENSTSYP00000021558      ------------------------------------------------------------
ENSCAFP00020000427      ------------------------------------------------------------
ENSCLMP00005018133      ---------------------------------------------------------ATG
ENSCHYP00000007358      ------------------------------------------------ATGCGCGGC---
ENSSLUP00000017405      ---------------------------------------------------------ATG
ENSMMNP00015013349      ------------------------------------------------------------
ENSNFUP00015047235      ---------------------------------------------------------ATG
ENSBMSP00010026935      ------------------------------------------------------------
ENSLLEP00000046418      ------------------------------------------------------------
ENSNNAP00000019043      ------------------------------------------------------------
ENSOKIP00005001288      ---------------------------------------------------------ATG
ENSPSNP00000018499      ------------------------------------------------------------
ENSOKIP00005047979      ------------------------------------------------ATGAACAGAATG
ENSSVLP00005021429      ------------------------------------------------------------
ENSECAP00000021723      ------------------------------------------------------------
ENSCWAP00000003391      ------------------------------------------------------------
ENSOCUP00000010959      ------------------------------------------------------------
ENSCGOP00000023388      ---------------------------------------------------------ATG
ENSTMTP00000031414      ------------------------------------------------------------
ENSVURP00010017957      ------------------------------------------------------------
ENSPTXP00000012939      ------------------------------------------------------------
ENSRFEP00010023477      ------------------------------------------------------------
ENSSAUP00010024338      ---------------------------------------------------------ATG
ENSXETP00000016323      ------------------------------------------------------------
ENSSSCP00000003061      ------------------------------------------------------------
ENSECRP00000019556      ------------------------------------------------------------
ENSBGRP00000020462      ------------------------------------------------------------
ENSSSAP00000052682      ------------------------------------------------ATGAACAGAATG
ENSLCRP00005062457      ---------------------------------------------------------ATG
ENSCDRP00005000641      ------------------------------------------------------------
ENSSCUP00000015941      ------------------------------------------------------------
ENSMODP00000016222      ------------------------------------------------------------
ENSSTUP00000036112      ---------------------------------------------------------ATG
ENSOSIP00000036921      ---------------------------------------------------------ATG
ENSCAFP00000014731      ------------------------------------------------------------
ENSSSAP00000086213      ---------------------------------------------------------ATG
ENSONIP00000009294      ---------------------------------------------------------ATG
ENSSFOP00015019799      ---------------------------------------------------------ATG
ENSOANP00000034649      ------------------------------------------------------------
ENSPLOP00000020024      ------------------------------------------------------------
ENSSTUP00000056270      ---------------------------------------------------------ATG
ENSDCDP00000018433      ---------------------------------------------------------ATG
ENSCHAP00000024268      ---------------------------------------------------------ATG
ENSCCRP00000005188      ------------------------------------------------------------
ENSCCRP00000005167      ---------------------------------------------------------ATG
ENSMMUP00000024966      ------------------------------------------------------------
ENSBSLP00000002229      ---------------------------------------------------------ATG
ENSCJAP00000023174      ------------------------------------------------------------
ENSMODP00000050297      ------------------------------------------------------------
ENSLLTP00000023520      ------------------------------------------------------------
ENSMMSP00000010882      ------------------------------------------------------------
ENSMMDP00005018466      ------------------------------------------------------------
ENSOJAP00000027616      ---------------------------------------------------------ATG
ENSDLEP00000005800      ------------------------------------------------------------
ENSPCTP00005013956      ------------------------------------------------------------
ENSPMRP00000029797      ------------------------------------------------------------
ENSOMYP00000026451      ---------------------------------------------------------ATG
ENSOMYP00000037239      ------------------------------------------------ATGAACAGAATG
ENSGEVP00005021468      ------------------------------------------------------------
ENSOTSP00005090600      ---------------------------------------------------------ATG
ENSCCRP00000054593      ---------------------------------------------------------ATG
ENSCARP00000024771      ---------------------------------------------------------ATG
ENSSHAP00000019377      ---ATGACCGCTGCGCACGCGCGGTGGCGCCGCCCCGGCCGGCGGCAGCGGCGGCGAAGG
ENSDLAP00005018987      ---------------------------------------------------------ATG
ENSELUP00000036050      ---------------------------------------------------------ATG
ENSOTSP00005013169      ---------------------------------------------------------ATG
ENSCARP00000125288      ---------------------------------------------------------ATG
ENSMAMP00000024915      ---------------------------------------------------------ATG
ENSATEP00000019450      ---------------------------------------------------------ATG
ENSGMOP00000013892      ---------------------------------------------------------ATG
ENSAMEP00000010807      ------------------------------------------------------------
ENSFCAP00000024094      ------------------------------------------------------------
ENSMFAP00000012735      ------------------------------------------------------------
ENSSMAP00000023377      ------------------------------------------------------------
ENSMGAP00000026848      ------------------------------------------------------------
ENSFALP00000000106      ------------------------ATGGCCCGGCTCGGGCCGGCTCGGCTGACCCGC---
ENSMUSP00000034074      ------------------------------------------------------------
ENSACAP00000005936      ------------------------------------------------------------
ENSP00000262384         ------------------------------------------------------------


ENSTTRP00000011929      ------------------------------------------------------------
ENSMLUP00000016132      ------------------------------------------------------------
ENSPPYP00000006489      ------------------------------------------------------------
ENSLAFP00000021476      ------------------------------------------------------------
ENSPVAP00000006648      ------------------------------------------------------------
ENSDNOP00000032834      ---------GACCCTGCTGAGTGGGCCTTAAGGGGGTGCCGGTGGCTC---AGCGCAGGG
ENSMPUP00000005569      ------------------------------------------------------------
ENSCSAP00000011924      ------------------------------------------------------------
ENSOGAP00000022344      ------------------------------------------------------------
ENSOPRP00000015287      ------------------------------------------------------------
ENSETEP00000005758      ------------------------------------------------------------
ENSEEUP00000000489      ------------------------------------------------------------
ENSSARP00000006209      ------------------------------------------------------------
ENSCHOP00000004760      ------------------------------------------------------------
ENSMEUP00000001507      ------------------------------------------------------------
ENSMOCP00000000834      ------------------------------------------------------------
ENSSTOP00000021978      ------------------------------------------------------------
ENSRNOP00000027802      ------------------------------------------------------------
ENSCPOP00000019036      ------------------------------------------------------------
ENSHGLP00000002289      ------------------------------------------------------------
ENSCLAP00000021225      ------------------------------------------------------------
ENSCGRP00001018689      ------------------------------------------------------------
ENSCATP00000011274      ------------------------------------------------------------
ENSMNEP00000044888      ------------------------------------------------------------
ENSNLEP00000018831      ------------------------------------------------------------
MGP_CAROLIEiJ_P0036913  ------------------------------------------------------------
MGP_SPRETEiJ_P0038635   ------------------------------------------------------------
ENSCHIP00000014992      ------------------------------------------------------------
MGP_PahariEiJ_P0085023  ------------------------------------------------------------
ENSPTIP00000020763      ------------------------------------------------------------
ENSEASP00005017726      ------------------------------------------------------------
ENSVVUP00000041037      ------------------------------------------------------------
ENSPCIP00000013130      ------------------------------------------------------------
ENSNVIP00000001392      ------------------------------------------------------------
ENSMSIP00000037379      ------------------------------------------------------------
ENSBMUP00000010368      ------------------------------------------------------------
ENSBTAP00000014108      ------------------------------------------------------------
ENSPEMP00000011678      ------------------------------------------------------------
ENSBIXP00005026340      ------------------------------------------------------------
ENSSBOP00000040341      ---------CGAGGGCTGGCGAGAAGCGCGAGAAGCGCGCCCTGGAGC---CGCCGAGGG
ENSPCOP00000006401      ------------------------------------------------------------
ENSNGAP00000010465      ------------------------------------------------------------
ENSJJAP00000013725      ------------------------------------------------------------
ENSANAP00000011507      ------------------------------------------------------------
ENSPSMP00000021094      ------------------------------------------------------------
ENSPANP00000017720      ------------------------------------------------------------
ENSMMMP00000013013      ------------------------------------------------------------
ENSGGOP00000015792      ------------------------------------------------------------
ENSPTRP00000010562      ------------------------------------------------------------
ENSMICP00000012995      ------------------------------------------------------------
ENSBBBP00000025732      ------------------------------------------------------------
ENSBBBP00000013435      ------------------------------------------------------------
ENSRBIP00000006627      ------------------------------------------------------------
ENSRROP00000039313      ------------------------------------------------------------
ENSUAMP00000008261      ------------------------------------------------------------
ENSMAUP00000002330      ------------------------------------------------------------
ENSUMAP00000031852      ------------------------------------------------------------
ENSPPRP00000011958      ------------------------------------------------------------
ENSPPAP00000022781      ------------------------------------------------------------
ENSODEP00000002127      ------------------------------------------------------------
ENSDORP00000027283      ------------------------------------------------------------
ENSMLEP00000019821      ------------------------------------------------------------
ENSTSYP00000032018      ------------------------------------------------------------
ENSCAFP00020031141      ------------------------------------------------------------
ENSMMNP00015002561      ------------------------------------------------------------
ENSBMSP00010016968      ------------------------------------------------------------
ENSPSNP00000019529      ------------------------------------------------------------
ENSOARP00020008153      ------------------------------------------------------------
ENSSVLP00005006300      ------------------------------------------------------------
ENSECAP00000038340      ------------------------------------------------------------
ENSMMSP00000008195      ------------------------------------------------------------
ENSRFEP00010001157      ------------------------------------------------------------
ENSBGRP00000032838      ------------------------------------------------------------
ENSOCUP00000001851      ------------------------------------------------------------
ENSSSCP00000047280      ------------------------------------------------------------
ENSVURP00010029939      ------------------------------------------------------------
ENSCDRP00005009993      ------------------------------------------------------------
ENSMODP00000058067      ------------------------------------------------------------
ENSPLOP00000027709      ------------------------------------------------------------
ENSMMUP00000067882      ------------------------------------------------------------
ENSCAFP00000018293      ------------------------------------------------------------
ENSCWAP00000022430      ------------------------------------------------------------
ENSPCTP00005008098      ------------------------------------------------------------
ENSCJAP00000011757      ------------------------------------------------------------
ENSLLTP00000014917      ------------------------------------------------------------
ENSDLEP00000024955      ------------------------------------------------------------
ENSDLEP00000024987      ------------------------------------------------------------
ENSSHAP00000023163      ------------------------------------------------------------
ENSMFAP00000008586      ------------------------------------------------------------
ENSFCAP00000025891      ------------------------------------------------------------
ENSAMEP00000016804      ------------------------------------------------------------
ENSP00000450799         ------------------------------------------------------------
ENSMUSP00000022831      ------------------------------------------------------------
ENSLOCP00000011371      ------------------------------------------------------------
ENSMLUP00000010277      ------------------------------------------------------------
ENSLACP00000007183      ------------------------------------------------------------
ENSTNIP00000006282      ------------------------------------------------------------
ENSPPYP00000006487      ------------------------------------------------------------
ENSPFOP00000003280      ------------------------------------------------------------
ENSLAFP00000012216      ------------------------------------------------------------
ENSGACP00000024945      ------------------------------------------------------------
ENSDNOP00000033702      ------------------------------------------------------------
ENSMPUP00000005611      ------------------------------------------------------------
ENSCSAP00000011933      ------------------------------------------------------------
ENSOGAP00000022494      ------------------------------------------------------------
ENSPSIP00000012530      ------------------------------------------------------------
ENSMEUP00000001489      ------------------------------------------------------------
ENSMOCP00000008475      ------------------------------------------------------------
ENSSTOP00000021655      ------------------------------------------------------------
ENSRNOP00000066468      ------------------------------------------------------------
ENSCPOP00000012988      ------------------------------------------------------------
ENSHGLP00000002869      ------------------------------------------------------------
ENSCLAP00000013904      ------------------------------------------------------------
ENSCGRP00001006297      ------------------------------------------------------------
ENSCATP00000021978      ------------------------------------------------------------
ENSMNEP00000017870      ------------------------------------------------------------
ENSNLEP00000018817      ------------------------------------------------------------
MGP_CAROLIEiJ_P0036910  ------------------------------------------------------------
MGP_SPRETEiJ_P0038632   ------------------------------------------------------------
ENSCHIP00000017275      ------------------------------------------------------------
MGP_PahariEiJ_P0085020  ------------------------------------------------------------
ENSDARP00000122973      ------------------------------------------------------------
ENSPTIP00000018778      ------------------------------------------------------------
ENSACIP00000011861      ------------------------------------------------------------
ENSACLP00000034181      ------------------------------------------------------------
ENSSPAP00000014804      ------------------------------------------------------------
ENSFHEP00000018525      ------------------------------------------------------------
ENSCVAP00000013285      ------------------------------------------------------------
ENSOMEP00000033597      ------------------------------------------------------------
ENSORLP00000011381      ------------------------------------------------------------
ENSAOCP00000009461      ------------------------------------------------------------
ENSOMEP00000034206      ------------------------------------------------------------
ENSMZEP00005028398      ------------------------------------------------------------
ENSAPEP00000023391      ------------------------------------------------------------
ENSXMAP00000035479      ------------------------------------------------------------
ENSPNYP00000028287      ------------------------------------------------------------
ENSNBRP00000031866      ------------------------------------------------------------
ENSEASP00005017713      ------------------------------------------------------------
ENSSPUP00000011308      ------------------------------------------------------------
ENSVVUP00000041034      ------------------------------------------------------------
ENSCABP00000023272      ------------------------------------------------------------
ENSPCIP00000013140      ------------------------------------------------------------
ENSNSUP00000009333      ------------------------------------------------------------
ENSNVIP00000001269      ------------------------------------------------------------
ENSMSIP00000037376      ------------------------------------------------------------
ENSBMUP00000010416      ------------------------------------------------------------
ENSSMRP00000007931      ------------------------------------------------------------
ENSBTAP00000009407      ------------------------------------------------------------
ENSPEMP00000034594      ------------------------------------------------------------
ENSEEEP00000014682      ------------------------------------------------------------
ENSBIXP00005044769      ------------------------------------------------------------
ENSSBOP00000013785      ------------------------------------------------------------
ENSPLAP00000028943      ------------------------------------------------------------
ENSHCOP00000028348      ------------------------------------------------------------
ENSPCOP00000030057      ------------------------------------------------------------
ENSPNAP00000023960      ------------------------------------------------------------
ENSNGAP00000011921      ------------------------------------------------------------
ENSJJAP00000021933      ------------------------------------------------------------
ENSLBEP00000029540      ------------------------------------------------------------
ENSPREP00000013929      ------------------------------------------------------------
ENSAMXP00000022457      ------------------------------------------------------------
ENSANAP00000038501      ------------------------------------------------------------
ENSPSMP00000021160      ------------------------------------------------------------
ENSSLDP00000010923      ------------------------------------------------------------
ENSHBUP00000020399      ------------------------------------------------------------
ENSPANP00000017718      ------------------------------------------------------------
ENSMMMP00000013162      ------------------------------------------------------------
ENSCPBP00000036825      ------------------------------------------------------------
ENSGGOP00000038057      ------------------------------------------------------------
ENSPTRP00000071415      ------------------------------------------------------------
ENSPKIP00000031357      ------------------------------------------------------------
ENSSDUP00000019599      ------------------------------------------------------------
ENSMICP00000036009      ------------------------------------------------------------
ENSBBBP00000013467      ------------------------------------------------------------
ENSRBIP00000012564      ------------------------------------------------------------
ENSRROP00000028051      ------------------------------------------------------------
ENSIPUP00000014794      ------------------------------------------------------------
ENSUAMP00000008275      ------------------------------------------------------------
ENSMAUP00000006494      ------------------------------------------------------------
ENSUMAP00000031845      ------------------------------------------------------------
ENSHHUP00000046661      ------------------------------------------------------------
ENSCSEP00000027776      ------------------------------------------------------------
ENSHHUP00000042580      ------------------------------------------------------------
ENSPPRP00000010968      ------------------------------------------------------------
ENSUPAP00010011247      ------------------------------------------------------------
ENSPPAP00000011017      ------------------------------------------------------------
ENSODEP00000002035      ------------------------------------------------------------
ENSKMAP00000005342      ------------------------------------------------------------
ENSAPOP00000031281      ------------------------------------------------------------
ENSLCAP00010009751      ------------------------------------------------------------
ENSMLEP00000039092      ------------------------------------------------------------
ENSTSYP00000029035      ------------------------------------------------------------
ENSCAFP00020031153      ------------------------------------------------------------
ENSSGRP00000059564      ------------------------------------------------------------
ENSSGRP00000029961      ------------------------------------------------------------
ENSCLMP00005039954      ------------------------------------------------------------
ENSSLUP00000021504      ------------------------------------------------------------
ENSCHYP00000009563      ------------------------------------------------------------
ENSNFUP00015011974      ------------------------------------------------------------
ENSBMSP00010016927      ------------------------------------------------------------
ENSLLEP00000007251      ------------------------------------------------------------
ENSMMNP00015021864      ------------------------------------------------------------
ENSPSNP00000019208      ------------------------------------------------------------
ENSNNAP00000014852      ------------------------------------------------------------
ENSOKIP00005009642      ------------------------------------------------------------
ENSSVLP00005006405      ------------------------------------------------------------
ENSOKIP00005019570      ------------------------------------------------------------
ENSECAP00000014165      ------------------------------------------------------------
ENSXETP00000036875      ------------------------------------------------------------
ENSMMSP00000008294      ------------------------------------------------------------
ENSECRP00000005796      ------------------------------------------------------------
ENSRFEP00010001039      ------------------------------------------------------------
ENSTRUP00000016444      ------------------------------------------------------------
ENSTMTP00000028971      ------------------------------------------------------------
ENSSAUP00010030338      ------------------------------------------------------------
ENSBGRP00000032633      ------------------------------------------------------------
ENSOCUP00000013029      ------------------------------------------------------------
ENSPTXP00000020694      ------------------------------------------------------------
ENSSSAP00000093033      ------------------------------------------------------------
ENSSSCP00000063120      ------------------------------------------------------------
ENSVURP00010029931      ------------------------------------------------------------
ENSLCRP00005021406      ------------------------------------------------------------
ENSCGOP00000036338      ------------------------------------------------------------
ENSCDRP00005009877      ------------------------------------------------------------
ENSMODP00000003608      ------------------------------------------------------------
ENSDCDP00000023277      ------------------------------------------------------------
ENSSTUP00000006317      ------------------------------------------------------------
ENSSTUP00000015939      ------------------------------------------------------------
ENSPLOP00000027484      ------------------------------------------------------------
ENSMMUP00000012439      ------------------------------------------------------------
ENSCCRP00000070241      ------------------------------------------------------------
ENSCCRP00000043614      ------------------------------------------------------------
ENSSSAP00000057390      ------------------------------------------------------------
ENSCAFP00000018255      ------------------------------------------------------------
ENSOSIP00000035756      ------------------------------------------------------------
ENSOANP00000039643      ------------------------------------------------------------
ENSSFOP00015035113      ------------------------------------------------------------
ENSSFOP00015035120      ------------------------------------------------------------
ENSBSLP00000002734      ------------------------------------------------------------
ENSCWAP00000022278      ------------------------------------------------------------
ENSPCTP00005007948      ------------------------------------------------------------
ENSONIP00000037449      ------------------------------------------------------------
ENSCJAP00000011803      ------------------------------------------------------------
ENSCHAP00000024043      ------------------------------------------------------------
ENSPMRP00000020108      ------------------------------------------------------------
ENSLLTP00000019909      ------------------------------------------------------------
ENSDLEP00000025027      ------------------------------------------------------------
ENSDLAP00005000859      ------------------------------------------------------------
ENSOJAP00000038775      ------------------------------------------------------------
ENSCARP00000059074      ------------------------------------------------------------
ENSGEVP00005016429      ------------------------------------------------------------
ENSOTSP00005021487      ------------------------------------------------------------
ENSOMYP00000013908      ------------------------------------------------------------
ENSSHAP00000008470      ------------------------------------------------------------
ENSSHAP00000028237      ------------------------------------------------------------
ENSOTSP00005094651      ------------------------------------------------------------
ENSELUP00000008322      ------------------------------------------------------------
ENSOMYP00000036732      ------------------------------------------------------------
ENSCARP00000105334      ------------------------------------------------------------
ENSCARP00000078597      ------------------------------------------------------------
ENSMFAP00000029840      ------------------------------------------------------------
ENSMAMP00000016571      ------------------------------------------------------------
ENSGMOP00000067271      ------------------------------------------------------------
ENSATEP00000018293      ------------------------------------------------------------
ENSFCAP00000024050      ------------------------------------------------------------
ENSAMEP00000016818      ------------------------------------------------------------
ENSP00000371994         ------------------------------------------------------------
ENSMUSP00000129557      ------------------------------------------------------------
ENSACAP00000008923      ------------------------------------------------------------
ENSTNIP00000004863      ------------------------------------------------------------
ENSPVAP00000003632      ------------------------------------------------------------
ENSPPYP00000008279      ------------------------------------------------------------
ENSLOCP00000009128      TCCGCCGCACGGCCCCCGCTCGGGAAGAGGCCG---------GCCGGC------------
ENSPMAP00000001795      ------------------------------------------------------------
ENSMLUP00000009458      ------------------------------------------------------------
ENSTTRP00000015271      ------------------------------------------------------------
ENSPFOP00000002965      TCAACAACTCGGCCTCTGCTCGGAATGAGACGA---------ATCACC------------
ENSLAFP00000014834      ------------------------------------------------------------
ENSLACP00000016971      ------------------------------------------------------------
ENSGACP00000003450      ------------------------ATGAGGCGA---------GTCGCC------------
ENSDNOP00000033904      ------------------------------------------------------------
ENSCSAP00000001728      ------------------------------------------------------------
ENSOGAP00000011043      ------------------------------------------------------------
ENSTBEP00000003221      ------------------------------------------------------------
ENSMPUP00000003004      ------------------------------------------------------------
ENSPSIP00000012580      ------------------------------------------------------------
ENSETEP00000011233      ------------------------------------------------------------
ENSSARP00000008910      ------------------------------------------------------------
ENSVPAP00000000553      ------------------------------------------------------------
ENSEEUP00000007379      ------------------------------------------------------------
ENSCHOP00000008954      ------------------------------------------------------------
ENSPCAP00000003583      ------------------------------------------------------------
ENSMEUP00000005984      GAAGGGCTCCGGGGGCCGCTACCG------------------------------------
ENSCPOP00000017679      ------------------------------------------------------------
ENSCLAP00000009508      ------------------------------------------------------------
ENSMOCP00000018326      ------------------------------------------------------------
ENSSTOP00000005547      ------------------------------------------------------------
ENSRNOP00000042818      ------------------------------------------------------------
ENSHGLP00000027532      ------------------------------------------------------------
ENSCGRP00001012777      ------------------------------------------------------------
ENSMNEP00000023833      ------------------------------------------------------------
ENSCATP00000025972      ------------------------------------------------------------
ENSNLEP00000027219      ------------------------------------------------------------
MGP_CAROLIEiJ_P0085441  ------------------------------------------------------------
MGP_PahariEiJ_P0053700  ------------------------------------------------------------
MGP_SPRETEiJ_P0088941   ------------------------------------------------------------
ENSCHIP00000021259      ------------------------------------------------------------
ENSEBUP00000000611      ------------------------------------------------------------
ENSPTIP00000013297      ------------------------------------------------------------
ENSDARP00000074624      TCAACAACGCGGCCCCTCCTCGGGATGAAGCGA---------ATCACC------------
ENSAOCP00000027255      TCAACAACGCGGCCCCTCCTCGGAATGAGACGA---------GTCACC------------
ENSAPEP00000031911      TCAACAACGCGGCCCCTCCTCGGAATGAGACGA---------GTCACC------------
ENSORLP00000039635      TCAACAACGCGGCCCCTCCTTGGGATGCGACGA---------GTCACC------------
ENSFHEP00000009077      ------------------------------------------------------------
ENSSPAP00000012148      TCAACAACGCGGCCCCTCCTCGGAATGAGACGA---------GTCACC------------
ENSMZEP00005021463      TCAACAACGCGGCCCCTCCTCGGAATGAGACGA---------GTCACC------------
ENSOMEP00000013210      TCAACAACGCGGCCCCTCCTCGGGATGCGACGA---------GTCACC------------
ENSCVAP00000011612      TCAACAACTCGGCCTCTGCTCGGAATGAGACGA---------GTCACC------------
ENSACLP00000021878      TCAACAACGCGGCCCCTCCTCGGAATGAGACGA---------GTCACC------------
ENSACIP00000021116      TCAACAACGCGGCCCCTCCTCGGAATGAGACGA---------GTCACC------------
ENSXMAP00000006160      TCAACAACTCGGCCTCTGCTCGGAATGAGACGA---------ATCACC------------
ENSNBRP00000025621      TCAACAACGCGGCCCCTCCTCGGAATGAGACGA---------GTCACC------------
ENSPNYP00000030916      ------------------------------------------------------------
ENSEASP00005021216      ------------------------------------------------------------
ENSSPUP00000003901      ------------------------------------------------------------
ENSVVUP00000024628      GGGCGG---------------------CGAGCA---------------------------
ENSGALP00000006197      ------------------------------------------------------------
ENSNVIP00000023936      ------------------------------------------------------------
ENSNSUP00000014409      ------------------------------------------------------------
ENSCABP00000020691      ------------------------------------------------------------
ENSPCIP00000028247      GGGGGGGCGCGGCCCTGCCTTCCCACAGTTGCCGTCCTGCGGCCCACAGAGCGGGATGGT
ENSBMUP00000021701      ------------------------------------------------------------
ENSABRP00000002194      ------------------------------------------------------------
ENSMSIP00000017114      ------------------------------------------------------------
ENSSMRP00000006321      ------------------------------------------------------------
ENSPMJP00000003093      ------------------------------------------------------------
ENSCJPP00005017629      ------------------------------------------------------------
ENSPEMP00000017546      ------------------------------------------------------------
ENSCPRP00005005396      ------------------------------------------------------------
ENSBTAP00000072422      ------------------------------------------------------------
ENSCMIP00000040533      ------------------------------------------------------------
ENSEEEP00000030568      TCAACAACGCGGCCCCCCCAAGGCATGAGGCGC---------ATCACC------------
ENSBIXP00005008580      ------------------------------------------------------------
ENSACCP00020003702      ------------------------------------------------------------
ENSSHBP00005001799      ------------------------------------------------------------
ENSTGUP00000028512      ------------------------------------------------------------
ENSSHBP00005023516      ------------------------------------------------------------
ENSPNAP00000029467      TCAACAGCGCGGCCCCTCCCAGGCCCGAAGCGA---------ATCACC------------
ENSPREP00000028032      TCAACAACTCGGCCTCTGCTCGGAATGAGACGA---------ATCACC------------
ENSJJAP00000015060      ------------------------------------------------------------
ENSCPBP00000022397      ------------------------------------------------------------
ENSHCOP00000023363      TCAACAACGCGGCCCCTTCTCGGTATGAAGCGA---------GTCACC------------
ENSSCAP00000005569      ------------------------------------------------------------
ENSPANP00000012655      ------------------------------------------------------------
ENSLBEP00000023538      TCAACAACGCGGCCCCTCCTCGGAATGAGACGA---------GTCACC------------
ENSANAP00000010435      ------------------------------------------------------------
ENSPCOP00000027347      ------------------------------------------------------------
ENSAMXP00000053009      TCAACAACGCGGCCCCTCCCAGGCATGAAGCGA---------AACACC------------
ENSSLDP00000006302      TCAACAACGCGGCCCCTCCTCGGAATGAGACGA---------GTCACC------------
ENSPLAP00000019506      TCAACAACTCGGCCTCTGCTCGGAATGAGACGA---------ATCACC------------
ENSSBOP00000005970      ------------------------------------------------------------
ENSPSMP00000030259      ------------------------------------------------------------
ENSHBUP00000023781      TCAACAACGCGGCCCCTCCTCGGAATGAGACGA---------GTCACC------------
ENSNGAP00000010888      ------------------------------------------------------------
ENSRBIP00000022104      ------------------------------------------------------------
ENSAPLP00000032000      ------------------------------------------------------------
ENSSDUP00000029651      TCAACAACGCGGCCCCTCCTCGGAATGAGACGA---------GTCACC------------
ENSBBBP00000009320      ------------------------------------------------------------
ENSIPUP00000030121      TCAACAACGCGGCCCCTCCCAGGCATGAAGCGA---------ATCACC------------
ENSPTRP00000013822      ------------------------------------------------------------
ENSPKIP00000016689      TCAACAACACGGCCCCTTCTTGGTATGATT---------------ACC------------
ENSGGOP00000015183      ------------------------------------------------------------
ENSMMMP00000016246      ------------------------------------------------------------
ENSUMAP00000008795      ------------------------------------------------------------
ENSMAUP00000021288      ------------------------------------------------------------
ENSUAMP00000036235      ------------------------------------------------------------
ENSPPRP00000024475      ------------------------------------------------------------
ENSMICP00000035153      ------------------------------------------------------------
ENSGFOP00000022366      ------------------------------------------------------------
ENSHHUP00000062226      TCAACAACGCGGCCCCTCCTTGGTATGAAGCCA---------GTCACC------------
ENSCSEP00000033594      TCAACAACGCGGCCCCTGCTCGGGATGAGGCGA---------GTCACC------------
ENSUPAP00010006505      ------------------------------------------------------------
ENSRROP00000027192      ------------------------------------------------------------
ENSHHUP00000034688      TCAACAACGCGGCCCCTTCTCGGTATGAAGCGA---------GTCACC------------
ENSDORP00000002018      ------------------------------------------------------------
ENSPPAP00000023348      ------------------------------------------------------------
ENSMLEP00000013658      ------------------------------------------------------------
ENSAPOP00000031834      TCAACAACGCGGCCCCTCCTCGGAATGAGACGA---------GTCACC------------
ENSKMAP00000026389      ------------------------------------------------------------
ENSODEP00000013018      ------------------------------------------------------------
ENSSGRP00000059251      TCAACAACGCGGCCCCTCCTCGGGATGAAGCGA---------ATCACC------------
ENSLCAP00010023876      TCAACAACGCGGCCCCTCCTCGGGATGAGACGA---------GTCACC------------
ENSSGRP00000052774      TCAACAACGCGGCCCCTCCTCGGGATGAAGCGA---------ATCACC------------
ENSTSYP00000021558      ------------------------------------------------------------
ENSCAFP00020000427      ------------------------------------------------------------
ENSCLMP00005018133      TCAACAACGCGGCCCCTCCTCGGAATGAGACGA---------GTCACC------------
ENSCHYP00000007358      GGCGGGGCC------------------CGGCCCGCGGCTGCGGCGGCGGCGGCGAAGGGG
ENSSLUP00000017405      TCAACAACGCGGCCCCTCCTCGGAATGAGACGA---------GTCACC------------
ENSMMNP00015013349      ------------------------------------------------------------
ENSNFUP00015047235      TCAACAACGCGGCCCCTCCTTGGTATGCGACGA---------GTCACC------------
ENSBMSP00010026935      ------------------------------------------------------------
ENSLLEP00000046418      ------------------------------------------------------------
ENSNNAP00000019043      ------------------------------------------------------------
ENSOKIP00005001288      TCAACAACGCGGCCCCTTCTCGGTATGAAGCGA---------GTCACC------------
ENSPSNP00000018499      ------------------------------------------------------------
ENSOKIP00005047979      TCAACAACGCGGCCCCTCCTTGATATGAAGCGA---------GTCACC------------
ENSSVLP00005021429      ------------------------------------------------------------
ENSECAP00000021723      ------------------------------------------------------------
ENSCWAP00000003391      ------------------------------------------------------------
ENSOCUP00000010959      ------------------------------------------------------------
ENSCGOP00000023388      TCAACAACGCGGCCCCTCCTCGGGATGAGACGA---------GCCACG------------
ENSTMTP00000031414      ------------------------------------------------------------
ENSVURP00010017957      ------------------------------------------------------------
ENSPTXP00000012939      ------------------------------------------------------------
ENSRFEP00010023477      ------------------------------------------------------------
ENSSAUP00010024338      TCAACAACGCGGCCCCTCCTCGGGATGAGACGA---------GTCACC------------
ENSXETP00000016323      ------------------------------------------------------------
ENSSSCP00000003061      ------------------------------------------------------------
ENSECRP00000019556      ------------------------------------------------------------
ENSBGRP00000020462      ------------------------------------------------------------
ENSSSAP00000052682      TCAACAACGCGGCCCCTCCTTGGTATGAAGCGA---------GTCACC------------
ENSLCRP00005062457      TCAACAACGCGGCCCCTCCTCGGGATGAGGCGA---------GTCACC------------
ENSCDRP00005000641      ------------------------------------------------------------
ENSSCUP00000015941      ------------------------------------------------------------
ENSMODP00000016222      ------------------------------------------------------------
ENSSTUP00000036112      TCAACAACGCGGCCCCTCCTTGGTATGAAGCGA---------GTCACC------------
ENSOSIP00000036921      TCAACAACGCGGCCCCTCCTTGGGATGCGACGA---------GTCACC------------
ENSCAFP00000014731      ------------------------------------------------------------
ENSSSAP00000086213      TCAACAACGCGGCCCCTTCTCGGTATGAAGCGA---------GTCACC------------
ENSONIP00000009294      TCAACAACGCGGCCCCTCCTCGGAATGAGACGA---------GTCACC------------
ENSSFOP00015019799      TCAACAACGCGGCCCCTTCTCGGGATGAAGCCG---------AGCGCC------------
ENSOANP00000034649      ------------------------------------------------------------
ENSPLOP00000020024      ------------------------------------------------------------
ENSSTUP00000056270      TCAACAACGCGGCCCCTTCTCGGTATGAAGCGA---------GTCACC------------
ENSDCDP00000018433      TCAACAACGCGGCCCCTCCTCGCAGCGAAGCGG---------ACGGAC------------
ENSCHAP00000024268      TCAACAACGCGGCCCCTCAACGGCATGAAGCGA---------ATCACC------------
ENSCCRP00000005188      ------------------------------------------------------------
ENSCCRP00000005167      TCAACAACGCGGCCCCTCCTCGGGATGAAGCGA---------ATCACC------------
ENSMMUP00000024966      ------------------------------------------------------------
ENSBSLP00000002229      TCAACAACGCGGCCCCTCCTCGGAATGAGGCGA---------GTCACC------------
ENSCJAP00000023174      ------------------------------------------------------------
ENSMODP00000050297      ------------------------------------------------------------
ENSLLTP00000023520      ------------------------------------------------------------
ENSMMSP00000010882      ------------------------------------------------------------
ENSMMDP00005018466      ------------------------------------------------------------
ENSOJAP00000027616      TCAACAACGCGGCCCCTCCTCGGGATGCGACGA---------GTCACC------------
ENSDLEP00000005800      ------------------------------------------------------------
ENSPCTP00005013956      ------------------------------------------------------------
ENSPMRP00000029797      ------------------------------------------------------------
ENSOMYP00000026451      TCAACAACGCGGCCCCTTCTCGGTATGAAGCGA---------GTCACC------------
ENSOMYP00000037239      TCAACAACGCGGCCCCTCCTTGGTATGAAGCGA---------GTCACC------------
ENSGEVP00005021468      ------------------------------------------------------------
ENSOTSP00005090600      TCAACAACGCGGCCCCTTCTCGGTATGAAGCGA---------GTCACC------------
ENSCCRP00000054593      TCAACAACGCGGCCCCTCCTCGAGATGAAGCGA---------ATCACC------------
ENSCARP00000024771      TCAACAACGCGGCCCCTCCTCGGGATGAAGCGA---------ATCACC------------
ENSSHAP00000019377      GGGGGGGCGCGGCCCTGCCTTCGCACAGTTGCCGTCCCGCGGCCCACGGAGCGGGATGGT
ENSDLAP00005018987      TCAACAACGCGGCCCCTCCTCGGAATGAGGCGA---------GTCACC------------
ENSELUP00000036050      TCAACAATGAGGCCCCTCCTCGGCATGAAGAGA---------GTAACG------------
ENSOTSP00005013169      TCAACAACGCGGCCCCTCCTTGATATGAAGCGA---------GTCACC------------
ENSCARP00000125288      TCAACAACGCGGCCCCTCCTCGGGATGAAGCGA---------ATCACC------------
ENSMAMP00000024915      TCAACAACGCGGCCCCTCCTCGGGATGAGACGA---------GGCCCC------------
ENSATEP00000019450      TCAACAACGCGGCCCCTGCTCGGAATGAGACGA---------GTCACC------------
ENSGMOP00000013892      TCAACAACGCGGCCCCTCCTCGGTATGAAACGA---------GTCACC------------
ENSAMEP00000010807      ------------------------------------------------------------
ENSFCAP00000024094      ------------------------------------------------------------
ENSMFAP00000012735      ------------------------------------------------------------
ENSSMAP00000023377      ------------------------------------------------------------
ENSMGAP00000026848      ------------------------------------------------------------
ENSFALP00000000106      ------------------------CGCGGCCCCGCCCTGCGCCCTCAGGAGGCGAGGGGG
ENSMUSP00000034074      ------------------------------------------------------------
ENSACAP00000005936      ------------------------------------------------------------
ENSP00000262384         ------------------------------------------------------------


ENSTTRP00000011929      ------------------------------------------------------------
ENSMLUP00000016132      ------------------------------------------------------------
ENSPPYP00000006489      ------------------------------------------------------------
ENSLAFP00000021476      ------------------------------------------------------------
ENSPVAP00000006648      ------------------------------------------------------------
ENSDNOP00000032834      GGTGCC------TCTCCCAGG------GCTGCTCCCCCAGGTCCCCCTGCAGCAGCTCGG
ENSMPUP00000005569      ------------------------------------------------------------
ENSCSAP00000011924      ------------------------------------------------------------
ENSOGAP00000022344      ------------------------------------------------------------
ENSOPRP00000015287      ------------------------------------------------------------
ENSETEP00000005758      ------------------------------------------------------------
ENSEEUP00000000489      ------------------------------------------------------------
ENSSARP00000006209      ------------------------------------------------------------
ENSCHOP00000004760      ------------------------------------------------------------
ENSMEUP00000001507      ------------------------------------------------------------
ENSMOCP00000000834      ------------------------------------------------------------
ENSSTOP00000021978      ------------------------------------------------------------
ENSRNOP00000027802      ------------------------------------------------------------
ENSCPOP00000019036      ------------------------------------------------------------
ENSHGLP00000002289      ------------------------------------------------------------
ENSCLAP00000021225      ------------------------------------------------------------
ENSCGRP00001018689      ------------------------------------------------------------
ENSCATP00000011274      ------------------------------------------------------------
ENSMNEP00000044888      ------------------------------------------------------------
ENSNLEP00000018831      ------------------------------------------------------------
MGP_CAROLIEiJ_P0036913  ------------------------------------------------------------
MGP_SPRETEiJ_P0038635   ------------------------------------------------------------
ENSCHIP00000014992      ------------------------------------------------------------
MGP_PahariEiJ_P0085023  ------------------------------------------------------------
ENSPTIP00000020763      ------------------------------------------------------------
ENSEASP00005017726      ------------------------------------------------------------
ENSVVUP00000041037      ------------------------------------------------------------
ENSPCIP00000013130      ------------------------------------------------------------
ENSNVIP00000001392      ------------------------------------------------------------
ENSMSIP00000037379      ------------------------------------------------------------
ENSBMUP00000010368      ------------------------------------------------------------
ENSBTAP00000014108      ------------------------------------------------------------
ENSPEMP00000011678      ------------------------------------------------------------
ENSBIXP00005026340      ------------------------------------------------------------
ENSSBOP00000040341      GGCGGGGCC---CAGCCGCCC------GTCGGGGCCTCGGGGCGCGGCGACGGG------
ENSPCOP00000006401      ------------------------------------------------------------
ENSNGAP00000010465      ------------------------------------------------------------
ENSJJAP00000013725      ------------------------------------------------------------
ENSANAP00000011507      ------------------------------------------------------------
ENSPSMP00000021094      ------------------------------------------------------------
ENSPANP00000017720      ------------------------------------------------------------
ENSMMMP00000013013      ------------------------------------------------------------
ENSGGOP00000015792      ------------------------------------------------------------
ENSPTRP00000010562      ------------------------------------------------------------
ENSMICP00000012995      ------------------------------------------------------------
ENSBBBP00000025732      ------------------------------------------------------------
ENSBBBP00000013435      ------------------------------------------------------------
ENSRBIP00000006627      ------------------------------------------------------------
ENSRROP00000039313      ------------------------------------------------------------
ENSUAMP00000008261      ------------------------------------------------------------
ENSMAUP00000002330      ------------------------------------------------------------
ENSUMAP00000031852      ------------------------------------------------------------
ENSPPRP00000011958      ------------------------------------------------------------
ENSPPAP00000022781      ------------------------------------------------------------
ENSODEP00000002127      ------------------------------------------------------------
ENSDORP00000027283      ------------------------------------------------------------
ENSMLEP00000019821      ------------------------------------------------------------
ENSTSYP00000032018      ------------------------------------------------------------
ENSCAFP00020031141      ------------------------------------------------------------
ENSMMNP00015002561      ------------------------------------------------------------
ENSBMSP00010016968      ------------------------------------------------------------
ENSPSNP00000019529      ------------------------------------------------------------
ENSOARP00020008153      ------------------------------------------------------------
ENSSVLP00005006300      ------------------------------------------------------------
ENSECAP00000038340      ------------------------------------------------------------
ENSMMSP00000008195      ------------------------------------------------------------
ENSRFEP00010001157      ------------------------------------------------------------
ENSBGRP00000032838      ------------------------------------------------------------
ENSOCUP00000001851      ------------------------------------------------------------
ENSSSCP00000047280      ------------------------------------------------------------
ENSVURP00010029939      ------------------------------------------------------------
ENSCDRP00005009993      ------------------------------------------------------------
ENSMODP00000058067      ------------------------------------------------------------
ENSPLOP00000027709      ------------------------------------------------------------
ENSMMUP00000067882      ------------------------------------------------------------
ENSCAFP00000018293      ------------------------------------------------------------
ENSCWAP00000022430      ------------------------------------------------------------
ENSPCTP00005008098      ------------------------------------------------------------
ENSCJAP00000011757      ------------------------------------------------------------
ENSLLTP00000014917      ------------------------------------------------------------
ENSDLEP00000024955      ------------------------------------------------------------
ENSDLEP00000024987      ------------------------------------------------------------
ENSSHAP00000023163      ------------------------------------------------------------
ENSMFAP00000008586      ------------------------------------------------------------
ENSFCAP00000025891      ------------------------------------------------------------
ENSAMEP00000016804      ------------------------------------------------------------
ENSP00000450799         ------------------------------------------------------------
ENSMUSP00000022831      ------------------------------------------------------------
ENSLOCP00000011371      ------------------------------------------------------------
ENSMLUP00000010277      ------------------------------------------------------------
ENSLACP00000007183      ------------------------------------------------------------
ENSTNIP00000006282      ------------------------------------------------------------
ENSPPYP00000006487      ------------------------------------------------------------
ENSPFOP00000003280      ------------------------------------------------------------
ENSLAFP00000012216      ------------------------------------------------------------
ENSGACP00000024945      ------------------------------------------------------------
ENSDNOP00000033702      ------------------------------------------------------------
ENSMPUP00000005611      ------------------------------------------------------------
ENSCSAP00000011933      ------------------------------------------------------------
ENSOGAP00000022494      ------------------------------------------------------------
ENSPSIP00000012530      ------------------------------------------------------------
ENSMEUP00000001489      ------------------------------------------------------------
ENSMOCP00000008475      ------------------------------------------------------------
ENSSTOP00000021655      ------------------------------------------------------------
ENSRNOP00000066468      ------------------------------------------------------------
ENSCPOP00000012988      ------------------------------------------------------------
ENSHGLP00000002869      ------------------------------------------------------------
ENSCLAP00000013904      ------------------------------------------------------------
ENSCGRP00001006297      ------------------------------------------------------------
ENSCATP00000021978      ------------------------------------------------------------
ENSMNEP00000017870      ------------------------------------------------------------
ENSNLEP00000018817      ------------------------------------------------------------
MGP_CAROLIEiJ_P0036910  ------------------------------------------------------------
MGP_SPRETEiJ_P0038632   ------------------------------------------------------------
ENSCHIP00000017275      ------------------------------------------------------------
MGP_PahariEiJ_P0085020  ------------------------------------------------------------
ENSDARP00000122973      ------------------------------------------------------------
ENSPTIP00000018778      ------------------------------------------------------------
ENSACIP00000011861      ------------------------------------------------------------
ENSACLP00000034181      ------------------------------------------------------------
ENSSPAP00000014804      ------------------------------------------------------------
ENSFHEP00000018525      ------------------------------------------------------------
ENSCVAP00000013285      ------------------------------------------------------------
ENSOMEP00000033597      ------------------------------------------------------------
ENSORLP00000011381      ------------------------------------------------------------
ENSAOCP00000009461      ------------------------------------------------------------
ENSOMEP00000034206      ------------------------------------------------------------
ENSMZEP00005028398      ------------------------------------------------------------
ENSAPEP00000023391      ------------------------------------------------------------
ENSXMAP00000035479      ------------------------------------------------------------
ENSPNYP00000028287      ------------------------------------------------------------
ENSNBRP00000031866      ------------------------------------------------------------
ENSEASP00005017713      ------------------------------------------------------------
ENSSPUP00000011308      ------------------------------------------------------------
ENSVVUP00000041034      ------------------------------------------------------------
ENSCABP00000023272      ------------------------------------------------------------
ENSPCIP00000013140      ------------------------------------------------------------
ENSNSUP00000009333      ------------------------------------------------------------
ENSNVIP00000001269      ------------------------------------------------------------
ENSMSIP00000037376      ------------------------------------------------------------
ENSBMUP00000010416      ------------------------------------------------------------
ENSSMRP00000007931      ------------------------------------------------------------
ENSBTAP00000009407      ------------------------------------------------------------
ENSPEMP00000034594      ------------------------------------------------------------
ENSEEEP00000014682      ------------------------------------------------------------
ENSBIXP00005044769      ------------------------------------------------------------
ENSSBOP00000013785      ------------------------------------------------------------
ENSPLAP00000028943      ------------------------------------------------------------
ENSHCOP00000028348      ------------------------------------------------------------
ENSPCOP00000030057      ------------------------------------------------------------
ENSPNAP00000023960      ------------------------------------------------------------
ENSNGAP00000011921      ------------------------------------------------------------
ENSJJAP00000021933      ------------------------------------------------------------
ENSLBEP00000029540      ------------------------------------------------------------
ENSPREP00000013929      ------------------------------------------------------------
ENSAMXP00000022457      ------------------------------------------------------------
ENSANAP00000038501      ------------------------------------------------------------
ENSPSMP00000021160      ------------------------------------------------------------
ENSSLDP00000010923      ------------------------------------------------------------
ENSHBUP00000020399      ------------------------------------------------------------
ENSPANP00000017718      ------------------------------------------------------------
ENSMMMP00000013162      ------------------------------------------------------------
ENSCPBP00000036825      ------------------------------------------------------------
ENSGGOP00000038057      ------------------------------------------------------------
ENSPTRP00000071415      ------------------------------------------------------------
ENSPKIP00000031357      ------------------------------------------------------------
ENSSDUP00000019599      ------------------------------------------------------------
ENSMICP00000036009      ------------------------------------------------------------
ENSBBBP00000013467      ------------------------------------------------------------
ENSRBIP00000012564      ------------------------------------------------------------
ENSRROP00000028051      ------------------------------------------------------------
ENSIPUP00000014794      ------------------------------------------------------------
ENSUAMP00000008275      ------------------------------------------------------------
ENSMAUP00000006494      ------------------------------------------------------------
ENSUMAP00000031845      ------------------------------------------------------------
ENSHHUP00000046661      ------------------------------------------------------------
ENSCSEP00000027776      ------------------------------------------------------------
ENSHHUP00000042580      ------------------------------------------------------------
ENSPPRP00000010968      ------------------------------------------------------------
ENSUPAP00010011247      ------------------------------------------------------------
ENSPPAP00000011017      ------------------------------------------------------------
ENSODEP00000002035      ------------------------------------------------------------
ENSKMAP00000005342      ------------------------------------------------------------
ENSAPOP00000031281      ------------------------------------------------------------
ENSLCAP00010009751      ------------------------------------------------------------
ENSMLEP00000039092      ------------------------------------------------------------
ENSTSYP00000029035      ------------------------------------------------------------
ENSCAFP00020031153      ------------------------------------------------------------
ENSSGRP00000059564      ------------------------------------------------------------
ENSSGRP00000029961      ------------------------------------------------------------
ENSCLMP00005039954      ------------------------------------------------------------
ENSSLUP00000021504      ------------------------------------------------------------
ENSCHYP00000009563      ------------------------------------------------------------
ENSNFUP00015011974      ------------------------------------------------------------
ENSBMSP00010016927      ------------------------------------------------------------
ENSLLEP00000007251      ------------------------------------------------------------
ENSMMNP00015021864      ------------------------------------------------------------
ENSPSNP00000019208      ------------------------------------------------------------
ENSNNAP00000014852      ------------------------------------------------------------
ENSOKIP00005009642      ------------------------------------------------------------
ENSSVLP00005006405      ------------------------------------------------------------
ENSOKIP00005019570      ------------------------------------------------------------
ENSECAP00000014165      ------------------------------------------------------------
ENSXETP00000036875      ------------------------------------------------------------
ENSMMSP00000008294      ------------------------------------------------------------
ENSECRP00000005796      ------------------------------------------------------------
ENSRFEP00010001039      ------------------------------------------------------------
ENSTRUP00000016444      ------------------------------------------------------------
ENSTMTP00000028971      ------------------------------------------------------------
ENSSAUP00010030338      ------------------------------------------------------------
ENSBGRP00000032633      ------------------------------------------------------------
ENSOCUP00000013029      ------------------------------------------------------------
ENSPTXP00000020694      ------------------------------------------------------------
ENSSSAP00000093033      ------------------------------------------------------------
ENSSSCP00000063120      ------------------------------------------------------------
ENSVURP00010029931      ------------------------------------------------------------
ENSLCRP00005021406      ------------------------------------------------------------
ENSCGOP00000036338      ------------------------------------------------------------
ENSCDRP00005009877      ------------------------------------------------------------
ENSMODP00000003608      ------------------------------------------------------------
ENSDCDP00000023277      ------------------------------------------------------------
ENSSTUP00000006317      ------------------------------------------------------------
ENSSTUP00000015939      ------------------------------------------------------------
ENSPLOP00000027484      ------------------------------------------------------------
ENSMMUP00000012439      ------------------------------------------------------------
ENSCCRP00000070241      ------------------------------------------------------------
ENSCCRP00000043614      ------------------------------------------------------------
ENSSSAP00000057390      ------------------------------------------------------------
ENSCAFP00000018255      ------------------------------------------------------------
ENSOSIP00000035756      ------------------------------------------------------------
ENSOANP00000039643      ------------------------------------------------------------
ENSSFOP00015035113      ------------------------------------------------------------
ENSSFOP00015035120      ------------------------------------------------------------
ENSBSLP00000002734      ------------------------------------------------------------
ENSCWAP00000022278      ------------------------------------------------------------
ENSPCTP00005007948      ------------------------------------------------------------
ENSONIP00000037449      ------------------------------------------------------------
ENSCJAP00000011803      ------------------------------------------------------------
ENSCHAP00000024043      ------------------------------------------------------------
ENSPMRP00000020108      ------------------------------------------------------------
ENSLLTP00000019909      ------------------------------------------------------------
ENSDLEP00000025027      ------------------------------------------------------------
ENSDLAP00005000859      ------------------------------------------------------------
ENSOJAP00000038775      ------------------------------------------------------------
ENSCARP00000059074      ------------------------------------------------------------
ENSGEVP00005016429      ------------------------------------------------------------
ENSOTSP00005021487      ------------------------------------------------------------
ENSOMYP00000013908      ------------------------------------------------------------
ENSSHAP00000008470      ------------------------------------------------------------
ENSSHAP00000028237      ------------------------------------------------------------
ENSOTSP00005094651      ------------------------------------------------------------
ENSELUP00000008322      ------------------------------------------------------------
ENSOMYP00000036732      ------------------------------------------------------------
ENSCARP00000105334      ------------------------------------------------------------
ENSCARP00000078597      ------------------------------------------------------------
ENSMFAP00000029840      ------------------------------------------------------------
ENSMAMP00000016571      ------------------------------------------------------------
ENSGMOP00000067271      ------------------------------------------------------------
ENSATEP00000018293      ------------------------------------------------------------
ENSFCAP00000024050      ------------------------------------------------------------
ENSAMEP00000016818      ------------------------------------------------------------
ENSP00000371994         ------------------------------------------------------------
ENSMUSP00000129557      ------------------------------------------------------------
ENSACAP00000008923      ------------------------------------------------------------
ENSTNIP00000004863      ------------------------------------------------------------
ENSPVAP00000003632      ---------------------------------------------------TGGCGGCCG
ENSPPYP00000008279      ------------------------------------------------------------
ENSLOCP00000009128      ------GAGGCGTCCTGCCGCGGC---------GCCCCGTCC------------------
ENSPMAP00000001795      ------------------------------------------------------------
ENSMLUP00000009458      ------------------------------------------------------------
ENSTTRP00000015271      ------------------------------------------------------------
ENSPFOP00000002965      ------GAGCTCGCGTGCCCGGAG---------CAGCCGGGC------------------
ENSLAFP00000014834      ------------------------------------------------------------
ENSLACP00000016971      ------------------------------------------------------------
ENSGACP00000003450      ------GAGCTAACGTGCGCCGAG---------CAGCCGGCC------------------
ENSDNOP00000033904      ------------------------------------------------------------
ENSCSAP00000001728      ------------------------------------------------------------
ENSOGAP00000011043      ------------------------------------------------------------
ENSTBEP00000003221      ------------------------------------------------------------
ENSMPUP00000003004      ------------------------------------------------------------
ENSPSIP00000012580      ------------------------------------------------------------
ENSETEP00000011233      ------------------------------------------------------------
ENSSARP00000008910      ------------------------------------------------------------
ENSVPAP00000000553      ------------------------------------------------------------
ENSEEUP00000007379      ---GAGCCGGCGGCGGGGCGCGGGCGGGGCCGAGAGGCCGGGCCGACGCCGCCC------
ENSCHOP00000008954      ------------------------------------------------------------
ENSPCAP00000003583      ------------------------CGGCCGGCGACGCTCGGCCGGAGAGGTGGC------
ENSMEUP00000005984      ------CCGGTCGGATCTTGGATCGGGCCCCGGAGGCCGGGCCGGCGGCCC---------
ENSCPOP00000017679      ------------------------------------------------------------
ENSCLAP00000009508      ------------------------------------------------------------
ENSMOCP00000018326      ------------------------------------------------------------
ENSSTOP00000005547      ------------------------------------------------------------
ENSRNOP00000042818      ------------------------------------------------------------
ENSHGLP00000027532      ------------------------------------------------------------
ENSCGRP00001012777      ------------------------------------------------------------
ENSMNEP00000023833      ------------------------------------------------------------
ENSCATP00000025972      ------------------------------------------------------------
ENSNLEP00000027219      ------------------------------------------------------------
MGP_CAROLIEiJ_P0085441  ------------------------------------------------------------
MGP_PahariEiJ_P0053700  ------------------------------------------------------------
MGP_SPRETEiJ_P0088941   ------------------------------------------------------------
ENSCHIP00000021259      ------------------------------------------------------------
ENSEBUP00000000611      ------------------------------------------------------------
ENSPTIP00000013297      ------------------------------------------------------------
ENSDARP00000074624      ------GAGGTAACCTGCACGGAG---------CCGCCGGGA------------------
ENSAOCP00000027255      ------GAGCTAACGTGCCCGGAG---------CAGCCGACT------------------
ENSAPEP00000031911      ------GAGCTAACGTGCCCGGAG---------CAGCCGACT------------------
ENSORLP00000039635      ------GAGCTAACGTACCCCGAG---------CAGCCGAGC------------------
ENSFHEP00000009077      ------------------------------------------------------------
ENSSPAP00000012148      ------GAGCTAACGTGCCCGGAG---------CAGCCGACC------------------
ENSMZEP00005021463      ------GAGCTAACGTGCCCGGAG---------CAGCCAGGC------------------
ENSOMEP00000013210      ------GAGCTAACGTACCCCGAG---------CAGCCGAGC------------------
ENSCVAP00000011612      ------GAGCTAGCGTACCCTGAG---------CAGCCGGGC------------------
ENSACLP00000021878      ------GAGCTAACGTGCCCGGAG---------CAGCCTGGC------------------
ENSACIP00000021116      ------GAGCTAACGTGCCCGGAG---------CAGCCGAGC------------------
ENSXMAP00000006160      ------GAGCTAGCGTGCCCGGAG---------CAGCCGGGA------------------
ENSNBRP00000025621      ------GAGCTAACGTGCCCGGAG---------CAGCCAGGC------------------
ENSPNYP00000030916      ------------------------------------------------------------
ENSEASP00005021216      ------------------------------------------------------------
ENSSPUP00000003901      ------------------------------------------------------------
ENSVVUP00000024628      ------------------------TCAATGACGGCGGCGGGCTGGGCGCATGCG------
ENSGALP00000006197      ------------------------------------------------------------
ENSNVIP00000023936      ------------------------------------------------------------
ENSNSUP00000014409      ------------------------------------------------------------
ENSCABP00000020691      ------------------------------------------------------------
ENSPCIP00000028247      TTAGCGGAGCTTGCGGTCCGCGGGGGCCCGGAGCGGCCGGGGAGGGCTCCGGGG------
ENSBMUP00000021701      ------------------------------------------------------------
ENSABRP00000002194      ------------------------------------------------------------
ENSMSIP00000017114      ------------------------------------------------------------
ENSSMRP00000006321      ------------------------------------------------------------
ENSPMJP00000003093      ------------------------------------------------------------
ENSCJPP00005017629      ------------------------------------------------------------
ENSPEMP00000017546      ------------------------------------------------------------
ENSCPRP00005005396      ------------------------------------------------------------
ENSBTAP00000072422      ------------------------------------------------------------
ENSCMIP00000040533      ------------------------------------------------------------
ENSEEEP00000030568      ------GAAGTCGCCTGCGCGGTG---------CCGCCGGGG------------------
ENSBIXP00005008580      ------------------------------------------------------------
ENSACCP00020003702      ------------------------------------------------------------
ENSSHBP00005001799      ------------------------------------------------------------
ENSTGUP00000028512      ------------------------------------------------------------
ENSSHBP00005023516      ------------------------------------------------------------
ENSPNAP00000029467      ------GAGGTAGCCTGCGCGGCG---------CCGCCGGGG------------------
ENSPREP00000028032      ------GAGCTCGCGTGCCCGGAA---------CAGCCGGGC------------------
ENSJJAP00000015060      ------------------------------------------------------------
ENSCPBP00000022397      ------------------------------------------------------------
ENSHCOP00000023363      ------GAGCTCGCGTGCGTCGAG---------CAGCCGACC------------------
ENSSCAP00000005569      ------------------------------------------------------------
ENSPANP00000012655      ------------------------------------------------------------
ENSLBEP00000023538      ------GAGCTAACGTGCCCGGAG---------CAGCCGACC------------------
ENSANAP00000010435      ------------------------------------------------------------
ENSPCOP00000027347      ------------------------------------------------------------
ENSAMXP00000053009      ------GAGGTAAACTACTCCGTG---------CCGCCGGGG------------------
ENSSLDP00000006302      ------GAGCTAACGTGCCCGGAA---------CAGCCGAGC------------------
ENSPLAP00000019506      ------GAGCTCGCGTGCCCGGAG---------CAGCCGGGC------------------
ENSSBOP00000005970      ------------------------------------------------------------
ENSPSMP00000030259      ------------------------------------------------------------
ENSHBUP00000023781      ------GAGCTAACGTGCCCGGAG---------CAGCCAGGC------------------
ENSNGAP00000010888      ------------------------------------------------------------
ENSRBIP00000022104      ------------------------------------------------------------
ENSAPLP00000032000      ------------------------------------------------------------
ENSSDUP00000029651      ------GAGCTAACGTGCCCGGAA---------CAGCCGAGC------------------
ENSBBBP00000009320      ------------------------------------------------------------
ENSIPUP00000030121      ------GAGCTAACCTACGCAGTG---------CTGCCGGGG------------------
ENSPTRP00000013822      ------------------------------------------------------------
ENSPKIP00000016689      ------GAAGTAACCTGCTCCGAA---------TCTCCCGGA------------------
ENSGGOP00000015183      ------------------------------------------------------------
ENSMMMP00000016246      ------------------------------------------------------------
ENSUMAP00000008795      ------------------------------------------------------------
ENSMAUP00000021288      ------------------------------------------------------------
ENSUAMP00000036235      ------------------------------------------------------------
ENSPPRP00000024475      ------------------------------------------------------------
ENSMICP00000035153      ------------------------------------------------------------
ENSGFOP00000022366      ------------------------------------------------------------
ENSHHUP00000062226      ------GAGGTAACCTGTTCGGAA---------CCGCCCGAA------------------
ENSCSEP00000033594      ------GAGCTAACGTTGTCCGAG---------CAGCCCGGC------------------
ENSUPAP00010006505      ------------------------------------------------------------
ENSRROP00000027192      ------------------------------------------------------------
ENSHHUP00000034688      ------GAGGTAACCTGTAAGGAA---------CCCCTGGGA------------------
ENSDORP00000002018      ------------------------------------------------------------
ENSPPAP00000023348      ------------------------------------------------------------
ENSMLEP00000013658      ------------------------------------------------------------
ENSAPOP00000031834      ------GAGCTAACGTGCCCGGAG---------CAACCGACC------------------
ENSKMAP00000026389      ---------------------GAA---------TCAGGAGGG------------------
ENSODEP00000013018      ------------------------------------------------------------
ENSSGRP00000059251      ------GAGGTAACCTGCACAGAG---------CCGCCGGGA------------------
ENSLCAP00010023876      ------GAGCTAACGTGCCCGGAA---------CAGCCGAGC------------------
ENSSGRP00000052774      ------GAGGTAACCTGCACAGAG---------CCGCCGGGA------------------
ENSTSYP00000021558      ------------------------------------------------------------
ENSCAFP00020000427      ------------------------------------------------------------
ENSCLMP00005018133      ------GAGCTAACGTGCGCCGAG---------CAGCCGGCC------------------
ENSCHYP00000007358      CTATCTGCCCTCAGTTGCCCAGTTGCGGCGGCCGCGGCGGGATGGTGTAGCTGGCCTTTC
ENSSLUP00000017405      ------GAGCTAGCGTGCCCGGAG---------CAGCCGACC------------------
ENSMMNP00015013349      ------------------------------------------------------------
ENSNFUP00015047235      ------GAGCTAGCGTGCCCGGAG---------CAGCCCACC------------------
ENSBMSP00010026935      ------------------------------------------------------------
ENSLLEP00000046418      ------------------------------------------------------------
ENSNNAP00000019043      ------------------------------------------------------------
ENSOKIP00005001288      ------GAGGTAACCTGTAAGGAA---------CCCCTGGGA------------------
ENSPSNP00000018499      ------------------------------------------------------------
ENSOKIP00005047979      ------GAGGTAACCTGTTCGGAA---------CCACCTGAA------------------
ENSSVLP00005021429      ------------------------------------------------------------
ENSECAP00000021723      ------------------------------------------------------------
ENSCWAP00000003391      ------------------------------------------------------------
ENSOCUP00000010959      ------------------------------------------------------------
ENSCGOP00000023388      ------GAGCTAACGTGCCAGGAG---------CAGCCGACC------------------
ENSTMTP00000031414      ------------------------------------------------------------
ENSVURP00010017957      ------------------------------------------------------------
ENSPTXP00000012939      ------------------------------------------------------------
ENSRFEP00010023477      ------------------------------------------------------------
ENSSAUP00010024338      ------GAGCTAGCGTGCCCGGAG---------CAGCCGACC------------------
ENSXETP00000016323      ------------------------------------------------------------
ENSSSCP00000003061      ------------------------------------------------------------
ENSECRP00000019556      ------------------------------------------------------------
ENSBGRP00000020462      ------------------------------------------------------------
ENSSSAP00000052682      ------GAGGTAACCTGTTCGGAA---------CCGCCCGGA------------------
ENSLCRP00005062457      ------GAGCTAACGTGCGCGGAG---------CAGCCGGCC------------------
ENSCDRP00005000641      ------------------------------------------------------------
ENSSCUP00000015941      ------------------------------------------------------------
ENSMODP00000016222      ------------------------------------------------------------
ENSSTUP00000036112      ------GAGGTAACCTGTTCGGAA---------CCGCCCGGA------------------
ENSOSIP00000036921      ------GAGCTAACGTACCCCGAG---------CAGCCGAGC------------------
ENSCAFP00000014731      ------------------------------------------------------------
ENSSSAP00000086213      ------GAGGTAACCTGTAAGGAA---------CCCCTGGGA------------------
ENSONIP00000009294      ------GAGCTAACGTGCCCGGAG---------CAGCCGGGC------------------
ENSSFOP00015019799      ------GAGGTGACCTGTTCGGAG---------CCGCCGGGG------------------
ENSOANP00000034649      ------------------------------------------------------------
ENSPLOP00000020024      ------------------------------------------------------------
ENSSTUP00000056270      ------GAGGTAACCTGTAAGGAA---------CCCCTGGGA------------------
ENSDCDP00000018433      ------CCTGCGGCC---------------------------------------------
ENSCHAP00000024268      ------GAGCTAACCTGTACAGAG---------CCTCCGGGA------------------
ENSCCRP00000005188      ------------------------------------------------------------
ENSCCRP00000005167      ------GAGGTAACCTGCACAGAG---------CCGCCGGGA------------------
ENSMMUP00000024966      ------------------------------------------------------------
ENSBSLP00000002229      ------GAGCTAACGTGCTCGGAG---------CAGCCGAGC------------------
ENSCJAP00000023174      ------------------------------------------------------------
ENSMODP00000050297      ------------------------------------------------------------
ENSLLTP00000023520      ------------------------------------------------------------
ENSMMSP00000010882      ------------------------------------------------------------
ENSMMDP00005018466      ------------------------------------------------------------
ENSOJAP00000027616      ------GAGCTAACGTACCCTGAG---------CAGCCGAGC------------------
ENSDLEP00000005800      ------------------------------------------------------------
ENSPCTP00005013956      ------------------------------------------------------------
ENSPMRP00000029797      ------------------------------------------------------------
ENSOMYP00000026451      ------GAGGTAACCTGTAAGGAA---------CCCCTGGGA------------------
ENSOMYP00000037239      ------GAGGTAACCTGTTCGGAA---------CCGCCCGAA------------------
ENSGEVP00005021468      ------------------------------------------------------------
ENSOTSP00005090600      ------GAGGTAACCTGTAAGGAA---------CCCCTGGGA------------------
ENSCCRP00000054593      ------GAGGCAACCTGCACAGAG---------CCGCCGGGA------------------
ENSCARP00000024771      ------GAGGCAACCTGCACAGAG---------CCGCCGGGA------------------
ENSSHAP00000019377      GTAGCGGAGCTTGCGGTCCGCGGGGGCCCGGAGCGGCCGGGGAGGGCTCCGGGG------
ENSDLAP00005018987      ------GAGCTAACGTACCCGGAG---------CAGCCGAGC------------------
ENSELUP00000036050      ---GAGGACGTAACCTGTTCGGAA---------CCCCCTGGA------------------
ENSOTSP00005013169      ------GAGGTAACCTGTTCGGAA---------CCGCCCGAA------------------
ENSCARP00000125288      ------GAGGTAACCTGCACAGAG---------CCGCCGGGA------------------
ENSMAMP00000024915      ------GAGCTCACGTCGCCGGAG---------CAGCCGGGC------------------
ENSATEP00000019450      ------GAGCTAACGTGCCCGGAG---------CAGCCGACC------------------
ENSGMOP00000013892      ------GAGCTAAACTGTTCCGAT---------CAGCCGACG------------------
ENSAMEP00000010807      ------------------------------------------------------------
ENSFCAP00000024094      ------------------------------------------------------------
ENSMFAP00000012735      ------------------------------------------------------------
ENSSMAP00000023377      ------------------------------------------------------------
ENSMGAP00000026848      ------------------------------------------------------------
ENSFALP00000000106      GGGGGGGGGGGGGGGGGGGGGGGGGGGGGGGGGGGGGGGGGGGGGGGGGGGGGG------
ENSMUSP00000034074      ------------------------------------------------------------
ENSACAP00000005936      ------------------------------------------------------------
ENSP00000262384         ------------------------------------------------------------


ENSTTRP00000011929      ------------------------------------------------------------
ENSMLUP00000016132      ------------------------------------------------------------
ENSPPYP00000006489      ------------------------------------------------------------
ENSLAFP00000021476      ------------------------------------------------------------
ENSPVAP00000006648      ------------------------------------------------------------
ENSDNOP00000032834      CCAGGCTCACAGACCACCAGGCACTCGCCTTCTAGCAGGATGGGCTCTGCCGCCTCCTGG
ENSMPUP00000005569      ------------------------------------------------------------
ENSCSAP00000011924      ------------------------------------------------------------
ENSOGAP00000022344      ------------------------------------------------------------
ENSOPRP00000015287      ------------------------------------------------------------
ENSETEP00000005758      ------------------------------------------------------------
ENSEEUP00000000489      ------------------------------------------------------------
ENSSARP00000006209      ------------------------------------------------------------
ENSCHOP00000004760      ------------------------------------------------------------
ENSMEUP00000001507      ------------------------------------------------------------
ENSMOCP00000000834      ------------------------------------------------------------
ENSSTOP00000021978      ------------------------------------------------------------
ENSRNOP00000027802      ------------------------------------------------------------
ENSCPOP00000019036      ------------------------------------------------------------
ENSHGLP00000002289      ------------------------------------------------------------
ENSCLAP00000021225      ------------------------------------------------------------
ENSCGRP00001018689      ------------------------------------------------------------
ENSCATP00000011274      ------------------------------------------------------------
ENSMNEP00000044888      ------------------------------------------------------------
ENSNLEP00000018831      ------------------------------------------------------------
MGP_CAROLIEiJ_P0036913  ------------------------------------------------------------
MGP_SPRETEiJ_P0038635   ------------------------------------------------------------
ENSCHIP00000014992      ------------------------------------------------------------
MGP_PahariEiJ_P0085023  ------------------------------------------------------------
ENSPTIP00000020763      ------------------------------------------------------------
ENSEASP00005017726      ------------------------------------------------------------
ENSVVUP00000041037      ------------------------------------------------------------
ENSPCIP00000013130      ------------------------------------------------------------
ENSNVIP00000001392      ------------------------------------------------------------
ENSMSIP00000037379      ------------------------------------------------------------
ENSBMUP00000010368      ------------------------------------------------------------
ENSBTAP00000014108      ------------------------------------------------------------
ENSPEMP00000011678      ------------------------------------------------------------
ENSBIXP00005026340      ------------------------------------------------------------
ENSSBOP00000040341      GCTGGGAGGAGGGCGCGCAGCCGGGCCCCG------------------------------
ENSPCOP00000006401      ------------------------------------------------------------
ENSNGAP00000010465      ------------------------------------------------------------
ENSJJAP00000013725      ------------------------------------------------------------
ENSANAP00000011507      ------------------------------------------------------------
ENSPSMP00000021094      ------------------------------------------------------------
ENSPANP00000017720      ------------------------------------------------------------
ENSMMMP00000013013      ------------------------------------------------------------
ENSGGOP00000015792      ------------------------------------------------------------
ENSPTRP00000010562      ------------------------------------------------------------
ENSMICP00000012995      ------------------------------------------------------------
ENSBBBP00000025732      ------------------------------------------------------------
ENSBBBP00000013435      ------------------------------------------------------------
ENSRBIP00000006627      ------------------------------------------------------------
ENSRROP00000039313      ------------------------------------------------------------
ENSUAMP00000008261      ------------------------------------------------------------
ENSMAUP00000002330      ------------------------------------------------------------
ENSUMAP00000031852      ------------------------------------------------------------
ENSPPRP00000011958      ------------------------------------------------------------
ENSPPAP00000022781      ------------------------------------------------------------
ENSODEP00000002127      ------------------------------------------------------------
ENSDORP00000027283      ------------------------------------------------------------
ENSMLEP00000019821      ------------------------------------------------------------
ENSTSYP00000032018      ------------------------------------------------------------
ENSCAFP00020031141      ------------------------------------------------------------
ENSMMNP00015002561      ------------------------------------------------------------
ENSBMSP00010016968      ------------------------------------------------------------
ENSPSNP00000019529      ------------------------------------------------------------
ENSOARP00020008153      ------------------------------------------------------------
ENSSVLP00005006300      ------------------------------------------------------------
ENSECAP00000038340      ------------------------------------------------------------
ENSMMSP00000008195      ------------------------------------------------------------
ENSRFEP00010001157      ------------------------------------------------------------
ENSBGRP00000032838      ------------------------------------------------------------
ENSOCUP00000001851      ------------------------------------------------------------
ENSSSCP00000047280      ------------------------------------------------------------
ENSVURP00010029939      ------------------------------------------------------------
ENSCDRP00005009993      ------------------------------------------------------------
ENSMODP00000058067      ------------------------------------------------------------
ENSPLOP00000027709      ------------------------------------------------------------
ENSMMUP00000067882      ------------------------------------------------------------
ENSCAFP00000018293      ------------------------------------------------------------
ENSCWAP00000022430      ------------------------------------------------------------
ENSPCTP00005008098      ------------------------------------------------------------
ENSCJAP00000011757      ------------------------------------------------------------
ENSLLTP00000014917      ------------------------------------------------------------
ENSDLEP00000024955      ------------------------------------------------------------
ENSDLEP00000024987      ------------------------------------------------------------
ENSSHAP00000023163      ------------------------------------------------------------
ENSMFAP00000008586      ------------------------------------------------------------
ENSFCAP00000025891      ------------------------------------------------------------
ENSAMEP00000016804      ------------------------------------------------------------
ENSP00000450799         ------------------------------------------------------------
ENSMUSP00000022831      ------------------------------------------------------------
ENSLOCP00000011371      ------------------------------------------------------------
ENSMLUP00000010277      ------------------------------------------------------------
ENSLACP00000007183      ------------------------------------------------------------
ENSTNIP00000006282      ------------------------------------------------------------
ENSPPYP00000006487      ------------------------------------------------------------
ENSPFOP00000003280      ------------------------------------------------------------
ENSLAFP00000012216      ------------------------------------------------------------
ENSGACP00000024945      ------------------------------------------------------------
ENSDNOP00000033702      ------------------------------------------------------------
ENSMPUP00000005611      ------------------------------------------------------------
ENSCSAP00000011933      ------------------------------------------------------------
ENSOGAP00000022494      ------------------------------------------------------------
ENSPSIP00000012530      ------------------------------------------------------------
ENSMEUP00000001489      ------------------------------------------------------------
ENSMOCP00000008475      ------------------------------------------------------------
ENSSTOP00000021655      ------------------------------------------------------------
ENSRNOP00000066468      ------------------------------------------------------------
ENSCPOP00000012988      ------------------------------------------------------------
ENSHGLP00000002869      ------------------------------------------------------------
ENSCLAP00000013904      ------------------------------------------------------------
ENSCGRP00001006297      ------------------------------------------------------------
ENSCATP00000021978      ------------------------------------------------------------
ENSMNEP00000017870      ------------------------------------------------------------
ENSNLEP00000018817      ------------------------------------------------------------
MGP_CAROLIEiJ_P0036910  ------------------------------------------------------------
MGP_SPRETEiJ_P0038632   ------------------------------------------------------------
ENSCHIP00000017275      ------------------------------------------------------------
MGP_PahariEiJ_P0085020  ------------------------------------------------------------
ENSDARP00000122973      ------------------------------------------------------------
ENSPTIP00000018778      ------------------------------------------------------------
ENSACIP00000011861      ------------------------------------------------------------
ENSACLP00000034181      ------------------------------------------------------------
ENSSPAP00000014804      ------------------------------------------------------------
ENSFHEP00000018525      ------------------------------------------------------------
ENSCVAP00000013285      ------------------------------------------------------------
ENSOMEP00000033597      ------------------------------------------------------------
ENSORLP00000011381      ------------------------------------------------------------
ENSAOCP00000009461      ------------------------------------------------------------
ENSOMEP00000034206      ------------------------------------------------------------
ENSMZEP00005028398      ------------------------------------------------------------
ENSAPEP00000023391      ------------------------------------------------------------
ENSXMAP00000035479      ------------------------------------------------------------
ENSPNYP00000028287      ------------------------------------------------------------
ENSNBRP00000031866      ------------------------------------------------------------
ENSEASP00005017713      ------------------------------------------------------------
ENSSPUP00000011308      ------------------------------------------------------------
ENSVVUP00000041034      ------------------------------------------------------------
ENSCABP00000023272      ------------------------------------------------------------
ENSPCIP00000013140      ------------------------------------------------------------
ENSNSUP00000009333      ------------------------------------------------------------
ENSNVIP00000001269      ------------------------------------------------------------
ENSMSIP00000037376      ------------------------------------------------------------
ENSBMUP00000010416      ------------------------------------------------------------
ENSSMRP00000007931      ------------------------------------------------------------
ENSBTAP00000009407      ------------------------------------------------------------
ENSPEMP00000034594      ------------------------------------------------------------
ENSEEEP00000014682      ------------------------------------------------------------
ENSBIXP00005044769      ------------------------------------------------------------
ENSSBOP00000013785      ------------------------------------------------------------
ENSPLAP00000028943      ------------------------------------------------------------
ENSHCOP00000028348      ------------------------------------------------------------
ENSPCOP00000030057      ------------------------------------------------------------
ENSPNAP00000023960      ------------------------------------------------------------
ENSNGAP00000011921      ------------------------------------------------------------
ENSJJAP00000021933      ------------------------------------------------------------
ENSLBEP00000029540      ------------------------------------------------------------
ENSPREP00000013929      ------------------------------------------------------------
ENSAMXP00000022457      ------------------------------------------------------------
ENSANAP00000038501      ------------------------------------------------------------
ENSPSMP00000021160      ------------------------------------------------------------
ENSSLDP00000010923      ------------------------------------------------------------
ENSHBUP00000020399      ------------------------------------------------------------
ENSPANP00000017718      ------------------------------------------------------------
ENSMMMP00000013162      ------------------------------------------------------------
ENSCPBP00000036825      ------------------------------------------------------------
ENSGGOP00000038057      ------------------------------------------------------------
ENSPTRP00000071415      ------------------------------------------------------------
ENSPKIP00000031357      ------------------------------------------------------------
ENSSDUP00000019599      ------------------------------------------------------------
ENSMICP00000036009      ------------------------------------------------------------
ENSBBBP00000013467      ------------------------------------------------------------
ENSRBIP00000012564      ------------------------------------------------------------
ENSRROP00000028051      ------------------------------------------------------------
ENSIPUP00000014794      ------------------------------------------------------------
ENSUAMP00000008275      ------------------------------------------------------------
ENSMAUP00000006494      ------------------------------------------------------------
ENSUMAP00000031845      ------------------------------------------------------------
ENSHHUP00000046661      ------------------------------------------------------------
ENSCSEP00000027776      ------------------------------------------------------------
ENSHHUP00000042580      ------------------------------------------------------------
ENSPPRP00000010968      ------------------------------------------------------------
ENSUPAP00010011247      ------------------------------------------------------------
ENSPPAP00000011017      ------------------------------------------------------------
ENSODEP00000002035      ------------------------------------------------------------
ENSKMAP00000005342      ------------------------------------------------------------
ENSAPOP00000031281      ------------------------------------------------------------
ENSLCAP00010009751      ------------------------------------------------------------
ENSMLEP00000039092      ------------------------------------------------------------
ENSTSYP00000029035      ------------------------------------------------------------
ENSCAFP00020031153      ------------------------------------------------------------
ENSSGRP00000059564      ------------------------------------------------------------
ENSSGRP00000029961      ------------------------------------------------------------
ENSCLMP00005039954      ------------------------------------------------------------
ENSSLUP00000021504      ------------------------------------------------------------
ENSCHYP00000009563      ------------------------------------------------------------
ENSNFUP00015011974      ------------------------------------------------------------
ENSBMSP00010016927      ------------------------------------------------------------
ENSLLEP00000007251      ------------------------------------------------------------
ENSMMNP00015021864      ------------------------------------------------------------
ENSPSNP00000019208      ------------------------------------------------------------
ENSNNAP00000014852      ------------------------------------------------------------
ENSOKIP00005009642      ------------------------------------------------------------
ENSSVLP00005006405      ------------------------------------------------------------
ENSOKIP00005019570      ------------------------------------------------------------
ENSECAP00000014165      ------------------------------------------------------------
ENSXETP00000036875      ------------------------------------------------------------
ENSMMSP00000008294      ------------------------------------------------------------
ENSECRP00000005796      ------------------------------------------------------------
ENSRFEP00010001039      ------------------------------------------------------------
ENSTRUP00000016444      ------------------------------------------------------------
ENSTMTP00000028971      ------------------------------------------------------------
ENSSAUP00010030338      ------------------------------------------------------------
ENSBGRP00000032633      ------------------------------------------------------------
ENSOCUP00000013029      ------------------------------------------------------------
ENSPTXP00000020694      ------------------------------------------------------------
ENSSSAP00000093033      ------------------------------------------------------------
ENSSSCP00000063120      ------------------------------------------------------------
ENSVURP00010029931      ------------------------------------------------------------
ENSLCRP00005021406      ------------------------------------------------------------
ENSCGOP00000036338      ------------------------------------------------------------
ENSCDRP00005009877      ------------------------------------------------------------
ENSMODP00000003608      ------------------------------------------------------------
ENSDCDP00000023277      ------------------------------------------------------------
ENSSTUP00000006317      ------------------------------------------------------------
ENSSTUP00000015939      ------------------------------------------------------------
ENSPLOP00000027484      ------------------------------------------------------------
ENSMMUP00000012439      ------------------------------------------------------------
ENSCCRP00000070241      ------------------------------------------------------------
ENSCCRP00000043614      ------------------------------------------------------------
ENSSSAP00000057390      ------------------------------------------------------------
ENSCAFP00000018255      ------------------------------------------------------------
ENSOSIP00000035756      ------------------------------------------------------------
ENSOANP00000039643      ------------------------------------------------------------
ENSSFOP00015035113      ------------------------------------------------------------
ENSSFOP00015035120      ------------------------------------------------------------
ENSBSLP00000002734      ------------------------------------------------------------
ENSCWAP00000022278      ------------------------------------------------------------
ENSPCTP00005007948      ------------------------------------------------------------
ENSONIP00000037449      ------------------------------------------------------------
ENSCJAP00000011803      ------------------------------------------------------------
ENSCHAP00000024043      ------------------------------------------------------------
ENSPMRP00000020108      ------------------------------------------------------------
ENSLLTP00000019909      ------------------------------------------------------------
ENSDLEP00000025027      ------------------------------------------------------------
ENSDLAP00005000859      ------------------------------------------------------------
ENSOJAP00000038775      ------------------------------------------------------------
ENSCARP00000059074      ------------------------------------------------------------
ENSGEVP00005016429      ------------------------------------------------------------
ENSOTSP00005021487      ------------------------------------------------------------
ENSOMYP00000013908      ------------------------------------------------------------
ENSSHAP00000008470      ------------------------------------------------------------
ENSSHAP00000028237      ------------------------------------------------------------
ENSOTSP00005094651      ------------------------------------------------------------
ENSELUP00000008322      ------------------------------------------------------------
ENSOMYP00000036732      ------------------------------------------------------------
ENSCARP00000105334      ------------------------------------------------------------
ENSCARP00000078597      ------------------------------------------------------------
ENSMFAP00000029840      ------------------------------------------------------------
ENSMAMP00000016571      ------------------------------------------------------------
ENSGMOP00000067271      ------------------------------------------------------------
ENSATEP00000018293      ------------------------------------------------------------
ENSFCAP00000024050      ------------------------------------------------------------
ENSAMEP00000016818      ------------------------------------------------------------
ENSP00000371994         ------------------------------------------------------------
ENSMUSP00000129557      ------------------------------------------------------------
ENSACAP00000008923      ------------------------------------------------------------
ENSTNIP00000004863      ------------------------------------------------------------
ENSPVAP00000003632      ------------------GGGCGCGGGCGGGGGCTA------GGCGGC---------CCG
ENSPPYP00000008279      ------------------------------------------------------------
ENSLOCP00000009128      ------------------GCA---------------------------------------
ENSPMAP00000001795      ------------------------------------------------------------
ENSMLUP00000009458      ------------------------------------------------------------
ENSTTRP00000015271      ------------------------------------------------------------
ENSPFOP00000002965      ------------------AACAGGCTCCCTGCGTCG------GCCGGG---------AGG
ENSLAFP00000014834      ------------------------------------------------------------
ENSLACP00000016971      ------------------------------------------------------------
ENSGACP00000003450      ------------------GGCGGGCTCCCGGCC---------------------------
ENSDNOP00000033904      ------------------------------------------------------------
ENSCSAP00000001728      ------------------------------------------------------------
ENSOGAP00000011043      ------------------------------------------------------------
ENSTBEP00000003221      ------------------------------------------------------------
ENSMPUP00000003004      ------------------------------------------------------------
ENSPSIP00000012580      ------------------------------------------------------------
ENSETEP00000011233      ------GGGCCAGCCGCGGGGCGCGGGCGCGGGGCA------GGCGGC---------CGG
ENSSARP00000008910      ------------------------------------------------------------
ENSVPAP00000000553      ------------------------------------------------------------
ENSEEUP00000007379      ------GAC------GGATTCGAGTGCGGCAGCACG------CTGAGG---GGGCGGCGC
ENSCHOP00000008954      ------------------------------------------------------------
ENSPCAP00000003583      ------CGGCAG------GCGCGCTCGTCATCGACT------GCGGGC---GGAGGCCGC
ENSMEUP00000005984      ------------------------------------------------------------
ENSCPOP00000017679      ------------------------------------------------------------
ENSCLAP00000009508      ------------------------------------------------------------
ENSMOCP00000018326      ------------------------------------------------------------
ENSSTOP00000005547      ------------------------------------------------------------
ENSRNOP00000042818      ------------------------------------------------------------
ENSHGLP00000027532      ------------------------------------------------------------
ENSCGRP00001012777      ------------------------------------------------------------
ENSMNEP00000023833      ------------------------------------------------------------
ENSCATP00000025972      ------------------------------------------------------------
ENSNLEP00000027219      ------------------------------------------------------------
MGP_CAROLIEiJ_P0085441  ------------------------------------------------------------
MGP_PahariEiJ_P0053700  ------------------------------------------------------------
MGP_SPRETEiJ_P0088941   ------------------------------------------------------------
ENSCHIP00000021259      ------------------------------------------------------------
ENSEBUP00000000611      ------------------------------------------------------------
ENSPTIP00000013297      ------------------------------------------------------------
ENSDARP00000074624      ------------------GGCAGACAGTCACCGACC------GCCAGC---------AGA
ENSAOCP00000027255      ------------------AGCAGGCTCCCTGCGTCA------GCCGGC---------AGG
ENSAPEP00000031911      ------------------AGCAGGCTCCCTGCGTCA------GCCGGC---------AGG
ENSORLP00000039635      ------------------AGCAGGCTCCCCGCGGCC------GCCGGA---------AGG
ENSFHEP00000009077      ---------------------------AGTTTAAGT------GGATCC---------ATC
ENSSPAP00000012148      ------------------AGCAGGCTCCCTGCGTCA------GCCGGC---------AGG
ENSMZEP00005021463      ------------------AGCAGGCTGCCTGCGTCC------GCCGGC---------AAG
ENSOMEP00000013210      ------------------AGCAGGCTCCCCGCGGCC------GCCGCT---------AGG
ENSCVAP00000011612      ------------------ACCAGGCTCTCCGCTTCG------GCCGGC---------AGG
ENSACLP00000021878      ------------------AGCAGGCTGCCTGCGTCC------GCCGGC---------AAG
ENSACIP00000021116      ------------------AGCAGGCTGCCTGCGCCC------GCCAGC---------AGG
ENSXMAP00000006160      ------------------AACAGACTCCCTGCGTCG------GCCGGG---------AGG
ENSNBRP00000025621      ------------------AGCAGGCTGCCTGCGTCC------GCCGGC---------AGG
ENSPNYP00000030916      ------------------------------------------------------------
ENSEASP00005021216      ------------------------------------------------------------
ENSSPUP00000003901      ------------------------------------------------------------
ENSVVUP00000024628      ---------------CGGCGGCGGGGCCCGNNNNNN------NNNNNN---------NNN
ENSGALP00000006197      ------------------------------------------------------------
ENSNVIP00000023936      ------------------------------------------------------------
ENSNSUP00000014409      ------------------------------------------------------------
ENSCABP00000020691      ------------------------------------------------------------
ENSPCIP00000028247      ------GCCGCTACCGCCGGTCGGATCTCTGGATCG------GGCCGC---GGAGGCCGG
ENSBMUP00000021701      ------------------------------------------------------------
ENSABRP00000002194      ------------------------------------------------------------
ENSMSIP00000017114      ------------------------------------------------------------
ENSSMRP00000006321      ------------------------------------------------------------
ENSPMJP00000003093      ------------------------------------------------------------
ENSCJPP00005017629      ---------------------------------ATG------GCGCCC---GGGTTGTGG
ENSPEMP00000017546      ------------------------------------------------------------
ENSCPRP00005005396      ------------------------------------------------------------
ENSBTAP00000072422      ------------------------------------------------------------
ENSCMIP00000040533      ------------------------------------------------------------
ENSEEEP00000030568      ------------------AACAGCCACTCGCCTGCC------GCCACC---------AAG
ENSBIXP00005008580      ------------------------------------------------------------
ENSACCP00020003702      ------------------------------------------------------------
ENSSHBP00005001799      ------------------------------------------------------------
ENSTGUP00000028512      ------------------------------------------------------------
ENSSHBP00005023516      ------------------------------------------------------------
ENSPNAP00000029467      ------------------AACAGCCACCCTCCCGCC------GCCTGC---------AGA
ENSPREP00000028032      ------------------AACAGGCTCCCTGCGTCG------GCTGGG---------AGG
ENSJJAP00000015060      ------------------------------------------------------------
ENSCPBP00000022397      ------------------------------------------------------------
ENSHCOP00000023363      ------------------AGCAGGCTCTGCGCTTCG------GCCGCG---------AGG
ENSSCAP00000005569      ------------------------------------------------------------
ENSPANP00000012655      ------------------------------------------------------------
ENSLBEP00000023538      ------------------AGCAGGCTCCCTGCGTCA------GCCGTG---------AGG
ENSANAP00000010435      ------------------------------------------------------------
ENSPCOP00000027347      ------------------------------------------------------------
ENSAMXP00000053009      ------------------AGCAGCCACTCTCCGACC------CCCAGC---------AGA
ENSSLDP00000006302      ------------------AGCAGGCTCCCTGCGTCA------GCCGGC---------AGG
ENSPLAP00000019506      ------------------AACAGGCTCCCTGCGTCG------GCCGGG---------AGG
ENSSBOP00000005970      ------------------------------------------------------------
ENSPSMP00000030259      ------------------------------------------------------------
ENSHBUP00000023781      ------------------AGCAGGCTGCCTGCGTCC------GCCGGC---------AAG
ENSNGAP00000010888      ------------------------------------------------------------
ENSRBIP00000022104      ------------------------------------------------------------
ENSAPLP00000032000      ------------------------------------------------------------
ENSSDUP00000029651      ------------------AGCAGGCTCCCTGCGTCA------GCCGGC---------AGG
ENSBBBP00000009320      ------------------------------------------------------------
ENSIPUP00000030121      ------------------AATAGCCGCGCTCCTGCC------GCTAGT---------AAA
ENSPTRP00000013822      ------------------------------------------------------------
ENSPKIP00000016689      ------------------GGCAGGCTGTCCTCCGCC------GGC------------CAC
ENSGGOP00000015183      ------------------------------------------------------------
ENSMMMP00000016246      ------------------------------------------------------------
ENSUMAP00000008795      ------------------------------------------------------------
ENSMAUP00000021288      ------------------------------------------------------------
ENSUAMP00000036235      ------------------------------------------------------------
ENSPPRP00000024475      ------------------------------------------------------------
ENSMICP00000035153      ------------------------------------------------------------
ENSGFOP00000022366      ------------------------------------------------------------
ENSHHUP00000062226      ------------------AACAGGCTGTCACCAGTG------GCGAGC---------AAA
ENSCSEP00000033594      ------------------GCCAGGCTCCCTGCGTCA------GCAGGC---------AGG
ENSUPAP00010006505      ------------------------------------------------------------
ENSRROP00000027192      ------------------------------------------------------------
ENSHHUP00000034688      ------------------AACAGGCTGTCGCCAACA------GCGAGC---------AAA
ENSDORP00000002018      ------------------------------------------------------------
ENSPPAP00000023348      ------------------------------------------------------------
ENSMLEP00000013658      ------------------------------------------------------------
ENSAPOP00000031834      ------------------AGCAGGCTCCCTGCGTCA------GCCGGC---------AGG
ENSKMAP00000026389      ------------------TTGGAGCAGAGAAACAAG------GAAAAC---------ATG
ENSODEP00000013018      ------------------------------------------------------------
ENSSGRP00000059251      ------------------GGCAGGCAGTCCCCGACC------GCCAGC---------AGA
ENSLCAP00010023876      ------------------AACAGGCTCCCTGCGTCA------GCCGGC---------AGG
ENSSGRP00000052774      ------------------GGCAGGCAGTCCCCGACC------GCCAGC---------AGA
ENSTSYP00000021558      ------------------------------------------------------------
ENSCAFP00020000427      ------------------------------------------------------------
ENSCLMP00005018133      ------------------AGCAGGCTCCCTGCTACC------GACGGG---------AGG
ENSCHYP00000007358      ------GGCCAGGCGGCGGGGCGCGGGCCGGGGCGA------GGAGGC---------CGA
ENSSLUP00000017405      ------------------AATAGGCTCCCTGCGTCA------GCCGGG---------AAG
ENSMMNP00015013349      ------------------------------------------------------------
ENSNFUP00015047235      ------------------AGCAGGCTCCATTCGTCG------GCCGGA---------AGA
ENSBMSP00010026935      ------------------------------------------------------------
ENSLLEP00000046418      ------------------------------------------------------------
ENSNNAP00000019043      ------------------------------------------------------------
ENSOKIP00005001288      ------------------AACAGGCTGTCGCCAACA------GGGAGC---------AAA
ENSPSNP00000018499      ------------------------------------------------------------
ENSOKIP00005047979      ------------------AACAGGCTATCACCAGTA------GCGAGC---------AAA
ENSSVLP00005021429      ------------------------------------------------------------
ENSECAP00000021723      ------------------------------------------------------------
ENSCWAP00000003391      ------------------------------------------------------------
ENSOCUP00000010959      ------------------------------------------------------------
ENSCGOP00000023388      ------------------AGCAGGCTCCCTGCGTCA------GCCGAG---------AGG
ENSTMTP00000031414      ------------------------------------------------------------
ENSVURP00010017957      ------------------------------------------------------------
ENSPTXP00000012939      ------------------------------------------------------------
ENSRFEP00010023477      ------------------------------------------------------------
ENSSAUP00010024338      ------------------AGCAGGCTCCTTGCGTCA------GGCGGC---------AGA
ENSXETP00000016323      ------------------------------------------------------------
ENSSSCP00000003061      ------------------------------------------------------------
ENSECRP00000019556      ------------------------------------------------------------
ENSBGRP00000020462      ------------------------------------------------------------
ENSSSAP00000052682      ------------------AACCAACAGCAAGAG------------------------GTC
ENSLCRP00005062457      ------------------AGCAGGCTCCCTGCGCCG------GCCGCC---------AGG
ENSCDRP00005000641      ------------------------------------------------------------
ENSSCUP00000015941      ------------------------------------------------------------
ENSMODP00000016222      ------------------------------------------------------------
ENSSTUP00000036112      ------------------AACCAACAGCAAGAG------------------------GTC
ENSOSIP00000036921      ------------------AGCAGGCTCCCCGCGGCC------GCCGGA---------AGG
ENSCAFP00000014731      ------------------------------------------------------------
ENSSSAP00000086213      ------------------AACAGGCTGTCGCCAACA------GCGAGC---------AAA
ENSONIP00000009294      ------------------AGCAGGCTGCCTGCGTCC------GCCGGC---------AGG
ENSSFOP00015019799      ------------------AGGAGGCCCGCCGCATCT------GGATCTGCCGGTGCCCAG
ENSOANP00000034649      ------------------------------------------------------------
ENSPLOP00000020024      ------------------------------------------------------------
ENSSTUP00000056270      ------------------AACAGGCTGTCGCCAACA------GCGAGC---------AAA
ENSDCDP00000018433      ------------------------------------------AGCACC---------CGC
ENSCHAP00000024268      ------------------AACAGAGTGTCTCCTCCC------GCTAAC---------AGT
ENSCCRP00000005188      ------------------------------------------------------------
ENSCCRP00000005167      ------------------GGCAGGCAGTCCCCGTCC------GCCAGC---------AGA
ENSMMUP00000024966      ------------------------------------------------------------
ENSBSLP00000002229      ------------------AGCAGGCTCCCTGCGCCC------GCCGGC---------AGA
ENSCJAP00000023174      ------------------------------------------------------------
ENSMODP00000050297      ------------------------------------------------------------
ENSLLTP00000023520      ------------------------------------------------------------
ENSMMSP00000010882      ------------------------------------------------------------
ENSMMDP00005018466      ------------------------------------------------------------
ENSOJAP00000027616      ------------------AGCAGGCTCCCCGCGGCC------GTCGCA---------AGG
ENSDLEP00000005800      ------------------------------------------------------------
ENSPCTP00005013956      ------------------------------------------------------------
ENSPMRP00000029797      ------------------------------------------------------------
ENSOMYP00000026451      ------------------AACAGGCTGTCGCCAACA------GGGAGC---------AAA
ENSOMYP00000037239      ------------------AACAGGCTATCGCCAGTA------GCGAGC---------AAA
ENSGEVP00005021468      ------------------------------------------------------------
ENSOTSP00005090600      ------------------AACAGGCTGTCGCCAACA------GGGAGC---------AGA
ENSCCRP00000054593      ------------------GGCAGGCAGTCCCCGACC------GCCAGC---------AGA
ENSCARP00000024771      ------------------GGCAGGCAGTCCCCGACA------GCCAGC---------AGA
ENSSHAP00000019377      ------GCCGCTACCGCCGGTCGGATCTCTGGGTCG------GGCCCC---GGAGGCCGG
ENSDLAP00005018987      ------------------AGCAGGCTCCCCGCGTCG------GCCGCC---------AGG
ENSELUP00000036050      ------------------AACAGGCTGTCACCAGCA------GCAAGC---------AAG
ENSOTSP00005013169      ------------------AACAGGCTATCACCAGTA------GCGAGC---------AAA
ENSCARP00000125288      ------------------GGCAGGCAGTCCCCGTCC------GCCAGC---------AGA
ENSMAMP00000024915      ------------------GGCAGGCTCCCTGCGTCA------GCCGGC---------AGA
ENSATEP00000019450      ------------------AGCAGGCTCCCTGCGTCG------GCCGGC---------AGA
ENSGMOP00000013892      ------------------AGCAGGCTCTCTGCAGCG------GGCAGC---------CAC
ENSAMEP00000010807      ------------------------------------------------------------
ENSFCAP00000024094      ------------------------------------------------------------
ENSMFAP00000012735      ------------------------------------------------------------
ENSSMAP00000023377      ------------------------------------------------------------
ENSMGAP00000026848      ------------------------------------------------------------
ENSFALP00000000106      ------GGGGGGGGGGGGGGGGGGGGGGGGGGGGGG------GGGGGG---GGGGGGGGG
ENSMUSP00000034074      ------------------------------------------------------------
ENSACAP00000005936      ------------------------------------------------------------
ENSP00000262384         ------------------------------------------------------------


ENSTTRP00000011929      ------------------------------------------------------------
ENSMLUP00000016132      ------------------------------------------------------------
ENSPPYP00000006489      ------------------------------------------------------------
ENSLAFP00000021476      ------------------------------------------------------------
ENSPVAP00000006648      ------------------------------------------------------------
ENSDNOP00000032834      GCCCACCCGGCCCCCAGGAAC---------------------------------------
ENSMPUP00000005569      ------------------------------------------------------------
ENSCSAP00000011924      ------------------------------------------------------------
ENSOGAP00000022344      ------------------------------------------------------------
ENSOPRP00000015287      ------------------------------------------------------------
ENSETEP00000005758      ------------------------------------------------------------
ENSEEUP00000000489      ------------------------------------------------------------
ENSSARP00000006209      ------------------------------------------------------------
ENSCHOP00000004760      ------------------------------------------------------------
ENSMEUP00000001507      ------------------------------------------------------------
ENSMOCP00000000834      ------------------------------------------------------------
ENSSTOP00000021978      ------------------------------------------------------------
ENSRNOP00000027802      ------------------------------------------------------------
ENSCPOP00000019036      ------------------------------------------------------------
ENSHGLP00000002289      ------------------------------------------------------------
ENSCLAP00000021225      ------------------------------------------------------------
ENSCGRP00001018689      ------------------------------------------------------------
ENSCATP00000011274      ------------------------------------------------------------
ENSMNEP00000044888      ------------------------------------------------------------
ENSNLEP00000018831      ------------------------------------------------------------
MGP_CAROLIEiJ_P0036913  ------------------------------------------------------------
MGP_SPRETEiJ_P0038635   ------------------------------------------------------------
ENSCHIP00000014992      ------------------------------------------------------------
MGP_PahariEiJ_P0085023  ------------------------------------------------------------
ENSPTIP00000020763      ------------------------------------------------------------
ENSEASP00005017726      ------------------------------------------------------------
ENSVVUP00000041037      ------------------------------------------------------------
ENSPCIP00000013130      ------------------------------------------------------------
ENSNVIP00000001392      ------------------------------------------------------------
ENSMSIP00000037379      ------------------------------------------------------------
ENSBMUP00000010368      ------------------------------------------------------------
ENSBTAP00000014108      ------------------------------------------------------------
ENSPEMP00000011678      ------------------------------------------------------------
ENSBIXP00005026340      ------------------------------------------------------------
ENSSBOP00000040341      AGCAGGCCCAGCCCC---------------------------------------------
ENSPCOP00000006401      ------------------------------------------------------------
ENSNGAP00000010465      ------------------------------------------------------------
ENSJJAP00000013725      ------------------------------------------------------------
ENSANAP00000011507      ------------------------------------------------------------
ENSPSMP00000021094      ------------------------------------------------------------
ENSPANP00000017720      ------------------------------------------------------------
ENSMMMP00000013013      ------------------------------------------------------------
ENSGGOP00000015792      ------------------------------------------------------------
ENSPTRP00000010562      ------------------------------------------------------------
ENSMICP00000012995      ------------------------------------------------------------
ENSBBBP00000025732      ------------------------------------------------------------
ENSBBBP00000013435      ------------------------------------------------------------
ENSRBIP00000006627      ------------------------------------------------------------
ENSRROP00000039313      ------------------------------------------------------------
ENSUAMP00000008261      ------------------------------------------------------------
ENSMAUP00000002330      ------------------------------------------------------------
ENSUMAP00000031852      ------------------------------------------------------------
ENSPPRP00000011958      ------------------------------------------------------------
ENSPPAP00000022781      ------------------------------------------------------------
ENSODEP00000002127      ------------------------------------------------------------
ENSDORP00000027283      ------------------------------------------------------------
ENSMLEP00000019821      ------------------------------------------------------------
ENSTSYP00000032018      ------------------------------------------------------------
ENSCAFP00020031141      ------------------------------------------------------------
ENSMMNP00015002561      ------------------------------------------------------------
ENSBMSP00010016968      ------------------------------------------------------------
ENSPSNP00000019529      ------------------------------------------------------------
ENSOARP00020008153      ------------------------------------------------------------
ENSSVLP00005006300      ------------------------------------------------------------
ENSECAP00000038340      ------------------------------------------------------------
ENSMMSP00000008195      ------------------------------------------------------------
ENSRFEP00010001157      ------------------------------------------------------------
ENSBGRP00000032838      ------------------------------------------------------------
ENSOCUP00000001851      ------------------------------------------------------------
ENSSSCP00000047280      ------------------------------------------------------------
ENSVURP00010029939      ------------------------------------------------------------
ENSCDRP00005009993      ------------------------------------------------------------
ENSMODP00000058067      ------------------------------------------------------------
ENSPLOP00000027709      ------------------------------------------------------------
ENSMMUP00000067882      ------------------------------------------------------------
ENSCAFP00000018293      ------------------------------------------------------------
ENSCWAP00000022430      ------------------------------------------------------------
ENSPCTP00005008098      ------------------------------------------------------------
ENSCJAP00000011757      ------------------------------------------------------------
ENSLLTP00000014917      ------------------------------------------------------------
ENSDLEP00000024955      ------------------------------------------------------------
ENSDLEP00000024987      ------------------------------------------------------------
ENSSHAP00000023163      ------------------------------------------------------------
ENSMFAP00000008586      ------------------------------------------------------------
ENSFCAP00000025891      ------------------------------------------------------------
ENSAMEP00000016804      ------------------------------------------------------------
ENSP00000450799         ------------------------------------------------------------
ENSMUSP00000022831      ------------------------------------------------------------
ENSLOCP00000011371      ------------------------------------------------------------
ENSMLUP00000010277      ------------------------------------------------------------
ENSLACP00000007183      ------------------------------------------------------------
ENSTNIP00000006282      ------------------------------------------------------------
ENSPPYP00000006487      ------------------------------------------------------------
ENSPFOP00000003280      ------------------------------------------------------------
ENSLAFP00000012216      ------------------------------------------------------------
ENSGACP00000024945      ------------------------------------------------------------
ENSDNOP00000033702      ------------------------------------------------------------
ENSMPUP00000005611      ------------------------------------------------------------
ENSCSAP00000011933      ------------------------------------------------------------
ENSOGAP00000022494      ------------------------------------------------------------
ENSPSIP00000012530      ------------------------------------------------------------
ENSMEUP00000001489      ------------------------------------------------------------
ENSMOCP00000008475      ------------------------------------------------------------
ENSSTOP00000021655      ------------------------------------------------------------
ENSRNOP00000066468      ------------------------------------------------------------
ENSCPOP00000012988      ------------------------------------------------------------
ENSHGLP00000002869      ------------------------------------------------------------
ENSCLAP00000013904      ------------------------------------------------------------
ENSCGRP00001006297      ------------------------------------------------------------
ENSCATP00000021978      ------------------------------------------------------------
ENSMNEP00000017870      ------------------------------------------------------------
ENSNLEP00000018817      ------------------------------------------------------------
MGP_CAROLIEiJ_P0036910  ------------------------------------------------------------
MGP_SPRETEiJ_P0038632   ------------------------------------------------------------
ENSCHIP00000017275      ------------------------------------------------------------
MGP_PahariEiJ_P0085020  ------------------------------------------------------------
ENSDARP00000122973      ------------------------------------------------------------
ENSPTIP00000018778      ------------------------------------------------------------
ENSACIP00000011861      ------------------------------------------------------------
ENSACLP00000034181      ------------------------------------------------------------
ENSSPAP00000014804      ------------------------------------------------------------
ENSFHEP00000018525      ------------------------------------------------------------
ENSCVAP00000013285      ------------------------------------------------------------
ENSOMEP00000033597      ------------------------------------------------------------
ENSORLP00000011381      ------------------------------------------------------------
ENSAOCP00000009461      ------------------------------------------------------------
ENSOMEP00000034206      ------------------------------------------------------------
ENSMZEP00005028398      ------------------------------------------------------------
ENSAPEP00000023391      ------------------------------------------------------------
ENSXMAP00000035479      ------------------------------------------------------------
ENSPNYP00000028287      ------------------------------------------------------------
ENSNBRP00000031866      ------------------------------------------------------------
ENSEASP00005017713      ------------------------------------------------------------
ENSSPUP00000011308      ------------------------------------------------------------
ENSVVUP00000041034      ------------------------------------------------------------
ENSCABP00000023272      ------------------------------------------------------------
ENSPCIP00000013140      ------------------------------------------------------------
ENSNSUP00000009333      ------------------------------------------------------------
ENSNVIP00000001269      ------------------------------------------------------------
ENSMSIP00000037376      ------------------------------------------------------------
ENSBMUP00000010416      ------------------------------------------------------------
ENSSMRP00000007931      ------------------------------------------------------------
ENSBTAP00000009407      ------------------------------------------------------------
ENSPEMP00000034594      ------------------------------------------------------------
ENSEEEP00000014682      ------------------------------------------------------------
ENSBIXP00005044769      ------------------------------------------------------------
ENSSBOP00000013785      ------------------------------------------------------------
ENSPLAP00000028943      ------------------------------------------------------------
ENSHCOP00000028348      ------------------------------------------------------------
ENSPCOP00000030057      ------------------------------------------------------------
ENSPNAP00000023960      ------------------------------------------------------------
ENSNGAP00000011921      ------------------------------------------------------------
ENSJJAP00000021933      ------------------------------------------------------------
ENSLBEP00000029540      ------------------------------------------------------------
ENSPREP00000013929      ------------------------------------------------------------
ENSAMXP00000022457      ------------------------------------------------------------
ENSANAP00000038501      ------------------------------------------------------------
ENSPSMP00000021160      ------------------------------------------------------------
ENSSLDP00000010923      ------------------------------------------------------------
ENSHBUP00000020399      ------------------------------------------------------------
ENSPANP00000017718      ------------------------------------------------------------
ENSMMMP00000013162      ------------------------------------------------------------
ENSCPBP00000036825      ------------------------------------------------------------
ENSGGOP00000038057      ------------------------------------------------------------
ENSPTRP00000071415      ------------------------------------------------------------
ENSPKIP00000031357      ------------------------------------------------------------
ENSSDUP00000019599      ------------------------------------------------------------
ENSMICP00000036009      ------------------------------------------------------------
ENSBBBP00000013467      ------------------------------------------------------------
ENSRBIP00000012564      ------------------------------------------------------------
ENSRROP00000028051      ------------------------------------------------------------
ENSIPUP00000014794      ------------------------------------------------------------
ENSUAMP00000008275      ------------------------------------------------------------
ENSMAUP00000006494      ------------------------------------------------------------
ENSUMAP00000031845      ------------------------------------------------------------
ENSHHUP00000046661      ------------------------------------------------------------
ENSCSEP00000027776      ------------------------------------------------------------
ENSHHUP00000042580      ------------------------------------------------------------
ENSPPRP00000010968      ------------------------------------------------------------
ENSUPAP00010011247      ------------------------------------------------------------
ENSPPAP00000011017      ------------------------------------------------------------
ENSODEP00000002035      ------------------------------------------------------------
ENSKMAP00000005342      ------------------------------------------------------------
ENSAPOP00000031281      ------------------------------------------------------------
ENSLCAP00010009751      ------------------------------------------------------------
ENSMLEP00000039092      ------------------------------------------------------------
ENSTSYP00000029035      ------------------------------------------------------------
ENSCAFP00020031153      ------------------------------------------------------------
ENSSGRP00000059564      ------------------------------------------------------------
ENSSGRP00000029961      ------------------------------------------------------------
ENSCLMP00005039954      ------------------------------------------------------------
ENSSLUP00000021504      ------------------------------------------------------------
ENSCHYP00000009563      ------------------------------------------------------------
ENSNFUP00015011974      ------------------------------------------------------------
ENSBMSP00010016927      ------------------------------------------------------------
ENSLLEP00000007251      ------------------------------------------------------------
ENSMMNP00015021864      ------------------------------------------------------------
ENSPSNP00000019208      ------------------------------------------------------------
ENSNNAP00000014852      ------------------------------------------------------------
ENSOKIP00005009642      ------------------------------------------------------------
ENSSVLP00005006405      ------------------------------------------------------------
ENSOKIP00005019570      ------------------------------------------------------------
ENSECAP00000014165      ------------------------------------------------------------
ENSXETP00000036875      ------------------------------------------------------------
ENSMMSP00000008294      ------------------------------------------------------------
ENSECRP00000005796      ------------------------------------------------------------
ENSRFEP00010001039      ------------------------------------------------------------
ENSTRUP00000016444      ------------------------------------------------------------
ENSTMTP00000028971      ------------------------------------------------------------
ENSSAUP00010030338      ------------------------------------------------------------
ENSBGRP00000032633      ------------------------------------------------------------
ENSOCUP00000013029      ------------------------------------------------------------
ENSPTXP00000020694      ------------------------------------------------------------
ENSSSAP00000093033      ------------------------------------------------------------
ENSSSCP00000063120      ------------------------------------------------------------
ENSVURP00010029931      ------------------------------------------------------------
ENSLCRP00005021406      ------------------------------------------------------------
ENSCGOP00000036338      ------------------------------------------------------------
ENSCDRP00005009877      ------------------------------------------------------------
ENSMODP00000003608      ------------------------------------------------------------
ENSDCDP00000023277      ------------------------------------------------------------
ENSSTUP00000006317      ------------------------------------------------------------
ENSSTUP00000015939      ------------------------------------------------------------
ENSPLOP00000027484      ------------------------------------------------------------
ENSMMUP00000012439      ------------------------------------------------------------
ENSCCRP00000070241      ------------------------------------------------------------
ENSCCRP00000043614      ------------------------------------------------------------
ENSSSAP00000057390      ------------------------------------------------------------
ENSCAFP00000018255      ------------------------------------------------------------
ENSOSIP00000035756      ------------------------------------------------------------
ENSOANP00000039643      ------------------------------------------------------------
ENSSFOP00015035113      ------------------------------------------------------------
ENSSFOP00015035120      ------------------------------------------------------------
ENSBSLP00000002734      ------------------------------------------------------------
ENSCWAP00000022278      ------------------------------------------------------------
ENSPCTP00005007948      ------------------------------------------------------------
ENSONIP00000037449      ------------------------------------------------------------
ENSCJAP00000011803      ------------------------------------------------------------
ENSCHAP00000024043      ------------------------------------------------------------
ENSPMRP00000020108      ------------------------------------------------------------
ENSLLTP00000019909      ------------------------------------------------------------
ENSDLEP00000025027      ------------------------------------------------------------
ENSDLAP00005000859      ------------------------------------------------------------
ENSOJAP00000038775      ------------------------------------------------------------
ENSCARP00000059074      ------------------------------------------------------------
ENSGEVP00005016429      ------------------------------------------------------------
ENSOTSP00005021487      ------------------------------------------------------------
ENSOMYP00000013908      ------------------------------------------------------------
ENSSHAP00000008470      ------------------------------------------------------------
ENSSHAP00000028237      ------------------------------------------------------------
ENSOTSP00005094651      ------------------------------------------------------------
ENSELUP00000008322      ------------------------------------------------------------
ENSOMYP00000036732      ------------------------------------------------------------
ENSCARP00000105334      ------------------------------------------------------------
ENSCARP00000078597      ------------------------------------------------------------
ENSMFAP00000029840      ------------------------------------------------------------
ENSMAMP00000016571      ------------------------------------------------------------
ENSGMOP00000067271      ------------------------------------------------------------
ENSATEP00000018293      ------------------------------------------------------------
ENSFCAP00000024050      ------------------------------------------------------------
ENSAMEP00000016818      ------------------------------------------------------------
ENSP00000371994         ------------------------------------------------------------
ENSMUSP00000129557      ------------------------------------------------------------
ENSACAP00000008923      ------------------------------------------------------------
ENSTNIP00000004863      ------------------------------------------------------------
ENSPVAP00000003632      ------------------------------------------------------------
ENSPPYP00000008279      ------------------------------------------------------------
ENSLOCP00000009128      ------------------------------------------------------------
ENSPMAP00000001795      ------------------------------------------------------------
ENSMLUP00000009458      ------------------------------------------------------------
ENSTTRP00000015271      ------------------------------------------------------------
ENSPFOP00000002965      CAGCAAGCG---------------------------------------------------
ENSLAFP00000014834      ------------------------------------------------------------
ENSLACP00000016971      ------------------------------------------------------------
ENSGACP00000003450      ------------------------------------------------------------
ENSDNOP00000033904      ------------------------------------------------------------
ENSCSAP00000001728      ------------------------------------------------------------
ENSOGAP00000011043      ------------------------------------------------------------
ENSTBEP00000003221      ------------------------------------------------------------
ENSMPUP00000003004      ------------------------------------------------------------
ENSPSIP00000012580      ------------------------------------------------------------
ENSETEP00000011233      CGAAGG------------------------------------------------------
ENSSARP00000008910      ------------------------------------------------------------
ENSVPAP00000000553      ------------------------------------------------------------
ENSEEUP00000007379      TGCCTCCAGCCCCCG---------------------------------------------
ENSCHOP00000008954      ------------------------------------------------------------
ENSPCAP00000003583      GCGCCGAGGGGGCGT---------------------------------------------
ENSMEUP00000005984      ------------GCC---------------------------------------------
ENSCPOP00000017679      ------------------------------------------------------------
ENSCLAP00000009508      ------------------------------------------------------------
ENSMOCP00000018326      ------------------------------------------------------------
ENSSTOP00000005547      ------------------------------------------------------------
ENSRNOP00000042818      ------------------------------------------------------------
ENSHGLP00000027532      ------------------------------------------------------------
ENSCGRP00001012777      ------------------------------------------------------------
ENSMNEP00000023833      ------------------------------------------------------------
ENSCATP00000025972      ------------------------------------------------------------
ENSNLEP00000027219      ------------------------------------------------------------
MGP_CAROLIEiJ_P0085441  ------------------------------------------------------------
MGP_PahariEiJ_P0053700  ------------------------------------------------------------
MGP_SPRETEiJ_P0088941   ------------------------------------------------------------
ENSCHIP00000021259      ------------------------------------------------------------
ENSEBUP00000000611      ------------------------------------------------------------
ENSPTIP00000013297      ------------------------------------------------------------
ENSDARP00000074624      GCACAACCC---------------------------------------------------
ENSAOCP00000027255      CAGCAGCAA---------------------------------------------------
ENSAPEP00000031911      CAG---------------------------------------------------------
ENSORLP00000039635      CAGCAGACGGAG------------------------------------------------
ENSFHEP00000009077      TGGCAAGCA---------------------------------------------------
ENSSPAP00000012148      CAG---------------------------------------------------------
ENSMZEP00005021463      CAGCAGCAA---------------------------------------------------
ENSOMEP00000013210      CAGCAGACGGAG------------------------------------------------
ENSCVAP00000011612      CAGCAGACA---------------------------------------------------
ENSACLP00000021878      CAGCAGCAA---------------------------------------------------
ENSACIP00000021116      CAGCAGCAA---------------------------------------------------
ENSXMAP00000006160      CAGCAAGCG---------------------------------------------------
ENSNBRP00000025621      CAGCAGCAA---------------------------------------------------
ENSPNYP00000030916      ------------------------------------------------------------
ENSEASP00005021216      ------------------------------------------------------------
ENSSPUP00000003901      ------------------------------------------------------------
ENSVVUP00000024628      NNNNNNNNNNNNNNNNNNNNNNNNNNNNNNNNNNNNNNNNNNNNNNNNNNNNNNNNNNNN
ENSGALP00000006197      ------------------------------------------------------------
ENSNVIP00000023936      ------------------------------------------------------------
ENSNSUP00000014409      ------------------------------------------------------------
ENSCABP00000020691      ------------------------------------------------------------
ENSPCIP00000028247      GCCGGCCCGGGCCCT---------------------------------------------
ENSBMUP00000021701      ------------------------------------------------------------
ENSABRP00000002194      ------------------------------------------------------------
ENSMSIP00000017114      ------------------------------------------------------------
ENSSMRP00000006321      ------------------------------------------------------------
ENSPMJP00000003093      ------------------------------------------------------------
ENSCJPP00005017629      AGGGGACACGGCCCAGTTCCGGGTGAGGCGGTGCCGCCGTCG------------------
ENSPEMP00000017546      ------------------------------------------------------------
ENSCPRP00005005396      ------------------------------------------------------------
ENSBTAP00000072422      ------------------------------------------------------------
ENSCMIP00000040533      ------------------------------------------------------------
ENSEEEP00000030568      CTGCCGCCG---------------------------------------------------
ENSBIXP00005008580      ------------------------------------------------------------
ENSACCP00020003702      ------------------------------------------------------------
ENSSHBP00005001799      ------------------------------------------------------------
ENSTGUP00000028512      ------------------------------------------------------------
ENSSHBP00005023516      ------------------------------------------------------------
ENSPNAP00000029467      CAACCGGCA---------------------------------------------------
ENSPREP00000028032      CAGCAAGCG---------------------------------------------------
ENSJJAP00000015060      ------------------------------------------------------------
ENSCPBP00000022397      ------------------------------------------------------------
ENSHCOP00000023363      CAGCAGCAA---------------------------------------------------
ENSSCAP00000005569      ------------------------------------------------------------
ENSPANP00000012655      ------------------------------------------------------------
ENSLBEP00000023538      CAGCAGCCA---------------------------------------------------
ENSANAP00000010435      ------------------------------------------------------------
ENSPCOP00000027347      ------------------------------------------------------------
ENSAMXP00000053009      CACCCAGCG---------------------------------------------------
ENSSLDP00000006302      CAGCAGCAA---------------------------------------------------
ENSPLAP00000019506      CAGCAAGCG---------------------------------------------------
ENSSBOP00000005970      ------------------------------------------------------------
ENSPSMP00000030259      ------------------------------------------------------------
ENSHBUP00000023781      CAGCAGCAA---------------------------------------------------
ENSNGAP00000010888      ------------------------------------------------------------
ENSRBIP00000022104      ------------------------------------------------------------
ENSAPLP00000032000      ------------------------------------------------------------
ENSSDUP00000029651      CAG---------------------------------------------------------
ENSBBBP00000009320      ------------------------------------------------------------
ENSIPUP00000030121      CTCTTGCCA---------------------------------------------------
ENSPTRP00000013822      ------------------------------------------------------------
ENSPKIP00000016689      CAACCGCGG---------------------------------------------------
ENSGGOP00000015183      ------------------------------------------------------------
ENSMMMP00000016246      ------------------------------------------------------------
ENSUMAP00000008795      ------------------------------------------------------------
ENSMAUP00000021288      ------------------------------------------------------------
ENSUAMP00000036235      ------------------------------------------------------------
ENSPPRP00000024475      ------------------------------------------------------------
ENSMICP00000035153      ------------------------------------------------------------
ENSGFOP00000022366      ------------------------------------------------------------
ENSHHUP00000062226      CAACAGCAA---------------------------------------------------
ENSCSEP00000033594      CAGCCACCGGAGGCCGCCACT---------ACCAACACCACT------------------
ENSUPAP00010006505      ------------------------------------------------------------
ENSRROP00000027192      ------------------------------------------------------------
ENSHHUP00000034688      CAACAGCAA---------------------------------------------------
ENSDORP00000002018      ------------------------------------------------------------
ENSPPAP00000023348      ------------------------------------------------------------
ENSMLEP00000013658      ------------------------------------------------------------
ENSAPOP00000031834      CAG---------------------------------------------------------
ENSKMAP00000026389      CAGCAGCCG---------------------------------------------------
ENSODEP00000013018      ------------------------------------------------------------
ENSSGRP00000059251      AAGCAGTCC---------------------------------------------------
ENSLCAP00010023876      CAG---------------------------------------------------------
ENSSGRP00000052774      ACGCAGTCC---------------------------------------------------
ENSTSYP00000021558      ------------------------------------------------------------
ENSCAFP00020000427      ------------------------------------------------------------
ENSCLMP00005018133      CAGCAGCTG---------------------------------------------------
ENSCHYP00000007358      AACGGCCGA---------------------------------------------------
ENSSLUP00000017405      CAG---------------------------------------------------------
ENSMMNP00015013349      ------------------------------------------------------------
ENSNFUP00015047235      CAGCCGACA---------------------------------------------------
ENSBMSP00010026935      ------------------------------------------------------------
ENSLLEP00000046418      ------------------------------------------------------------
ENSNNAP00000019043      ------------------------------------------------------------
ENSOKIP00005001288      CAACAGCAA---------------------------------------------------
ENSPSNP00000018499      ------------------------------------------------------------
ENSOKIP00005047979      CAACAGCAA---------------------------------------------------
ENSSVLP00005021429      ------------------------------------------------------------
ENSECAP00000021723      ------------------------------------------------------------
ENSCWAP00000003391      ------------------------------------------------------------
ENSOCUP00000010959      ------------------------------------------------------------
ENSCGOP00000023388      CAGCAGCTA---------------------------------------------------
ENSTMTP00000031414      ------------------------------------------------------------
ENSVURP00010017957      ------------------------------------------------------------
ENSPTXP00000012939      ------------------------------------------------------------
ENSRFEP00010023477      ------------------------------------------------------------
ENSSAUP00010024338      CAG---------------------------------------------------------
ENSXETP00000016323      ------------------------------------------------------------
ENSSSCP00000003061      ------------------------------------------------------------
ENSECRP00000019556      ------------------------------------------------------------
ENSBGRP00000020462      ------------------------------------------------------------
ENSSSAP00000052682      CAACAGCAA---------------------------------------------------
ENSLCRP00005062457      CAGCAGCAGCAGCCTCCGCCT---------CCTCCTCCTCCT------------------
ENSCDRP00005000641      ------------------------------------------------------------
ENSSCUP00000015941      ------------------------------------------------------------
ENSMODP00000016222      ------------------------------------------------------------
ENSSTUP00000036112      CTACAGCAA---------------------------------------------------
ENSOSIP00000036921      CAGCCGACGGAG------------------------------------------------
ENSCAFP00000014731      ------------------------------------------------------------
ENSSSAP00000086213      CAACAGCAA---------------------------------------------------
ENSONIP00000009294      CAGCAGCAA---------------------------------------------------
ENSSFOP00015019799      CAGCACTAT---------------------------------------------------
ENSOANP00000034649      ------------------------------------------------------------
ENSPLOP00000020024      ------------------------------------------------------------
ENSSTUP00000056270      CAG---CAA---------------------------------------------------
ENSDCDP00000018433      GCAGAGGCG---------------------------------------------------
ENSCHAP00000024268      CAACAACAA---------------------------------------------------
ENSCCRP00000005188      ------------------------------------------------------------
ENSCCRP00000005167      ACGCAGTGC---------------------------------------------------
ENSMMUP00000024966      ------------------------------------------------------------
ENSBSLP00000002229      CAGCAACAC---------------------------------------------------
ENSCJAP00000023174      ------------------------------------------------------------
ENSMODP00000050297      ------------------------------------------------------------
ENSLLTP00000023520      ------------------------------------------------------------
ENSMMSP00000010882      ------------------------------------------------------------
ENSMMDP00005018466      ------------------------------------------------------------
ENSOJAP00000027616      CAGCAGACTGAG------------------------------------------------
ENSDLEP00000005800      ------------------------------------------------------------
ENSPCTP00005013956      ------------------------------------------------------------
ENSPMRP00000029797      ------------------------------------------------------------
ENSOMYP00000026451      CAACAGCAA---------------------------------------------------
ENSOMYP00000037239      CAACAGCAA---------------------------------------------------
ENSGEVP00005021468      ------------------------------------------------------------
ENSOTSP00005090600      CAACAGCAA---------------------------------------------------
ENSCCRP00000054593      ACGCAGTCC---------------------------------------------------
ENSCARP00000024771      ACGCAGTCC---------------------------------------------------
ENSSHAP00000019377      GCCGGCCCCGGCCCT---------------------------------------------
ENSDLAP00005018987      CAGCAGCAGCCGCCGCCGCCG---------CCGCCGCCG---------------------
ENSELUP00000036050      CAACAACAA---------------------------------------------------
ENSOTSP00005013169      CAACAGCAA---------------------------------------------------
ENSCARP00000125288      ACGCAGTCC---------------------------------------------------
ENSMAMP00000024915      CAGCGCCAG---------------------------------------------------
ENSATEP00000019450      CAG---------------------------------------------------------
ENSGMOP00000013892      CGAAAACAG---------------------------------------------------
ENSAMEP00000010807      ------------------------------------------------------------
ENSFCAP00000024094      ------------------------------------------------------------
ENSMFAP00000012735      ------------------------------------------------------------
ENSSMAP00000023377      ------------------------------------------------------------
ENSMGAP00000026848      ------------------------------------------------------------
ENSFALP00000000106      GGGGGGGGGGGGGGGGGGGGGGGGGGGGGGGCGGCGCCGTCG------------------
ENSMUSP00000034074      ------------------------------------------------------------
ENSACAP00000005936      ------------------------------------------------------------
ENSP00000262384         ------------------------------------------------------------


ENSTTRP00000011929      ------------------------------------------------------------
ENSMLUP00000016132      ------------------------------------------------------------
ENSPPYP00000006489      ------------------------------------------------------------
ENSLAFP00000021476      ------------------------------------------------------------
ENSPVAP00000006648      ------------------------------------------------------------
ENSDNOP00000032834      ---------------------------------AAAAGCATCAGGGCCAAAGGCAGCATG
ENSMPUP00000005569      ------------------------------------------------------------
ENSCSAP00000011924      ------------------------------------------------------------
ENSOGAP00000022344      ------------------------------------------------------------
ENSOPRP00000015287      ------------------------------------------------------------
ENSETEP00000005758      ------------------------------------------------------------
ENSEEUP00000000489      ------------------------------------------------------------
ENSSARP00000006209      ------------------------------------------------------------
ENSCHOP00000004760      ------------------------------------------------------------
ENSMEUP00000001507      ------------------------------------------------------------
ENSMOCP00000000834      ------------------------------------------------------------
ENSSTOP00000021978      ------------------------------------------------------------
ENSRNOP00000027802      ------------------------------------------------------------
ENSCPOP00000019036      ------------------------------------------------------------
ENSHGLP00000002289      ------------------------------------------------------------
ENSCLAP00000021225      ------------------------------------------------------------
ENSCGRP00001018689      ------------------------------------------------------------
ENSCATP00000011274      ------------------------------------------------------------
ENSMNEP00000044888      ------------------------------------------------------------
ENSNLEP00000018831      ------------------------------------------------------------
MGP_CAROLIEiJ_P0036913  ------------------------------------------------------------
MGP_SPRETEiJ_P0038635   ------------------------------------------------------------
ENSCHIP00000014992      ------------------------------------------------------------
MGP_PahariEiJ_P0085023  ------------------------------------------------------------
ENSPTIP00000020763      ------------------------------------------------------------
ENSEASP00005017726      ------------------------------------------------------------
ENSVVUP00000041037      ------------------------------------------------------------
ENSPCIP00000013130      ------------------------------------------------------------
ENSNVIP00000001392      ------------------------------------------------------------
ENSMSIP00000037379      ---------------------------------------------------------ATG
ENSBMUP00000010368      ------------------------------------------------------------
ENSBTAP00000014108      ------------------------------------------------------------
ENSPEMP00000011678      ------------------------------------------------------------
ENSBIXP00005026340      ------------------------------------------------------------
ENSSBOP00000040341      ---------------------------------GGGAGGAGCCGGGCTGACTCCGCCCTA
ENSPCOP00000006401      ------------------------------------------------------------
ENSNGAP00000010465      ------------------------------------------------------------
ENSJJAP00000013725      ------------------------------------------------------------
ENSANAP00000011507      ------------------------------------------------------------
ENSPSMP00000021094      ------------------------------------------------------------
ENSPANP00000017720      ------------------------------------------------------------
ENSMMMP00000013013      ------------------------------------------------------------
ENSGGOP00000015792      ------------------------------------------------------------
ENSPTRP00000010562      ------------------------------------------------------------
ENSMICP00000012995      ------------------------------------------------------------
ENSBBBP00000025732      ------------------------------------------------------------
ENSBBBP00000013435      ------------------------------------------------------------
ENSRBIP00000006627      ------------------------------------------------------------
ENSRROP00000039313      ------------------------------------------------------------
ENSUAMP00000008261      ------------------------------------------------------------
ENSMAUP00000002330      ------------------------------------------------------------
ENSUMAP00000031852      ------------------------------------------------------------
ENSPPRP00000011958      ------------------------------------------------------------
ENSPPAP00000022781      ------------------------------------------------------------
ENSODEP00000002127      ------------------------------------------------------------
ENSDORP00000027283      ------------------------------------------------------------
ENSMLEP00000019821      ------------------------------------------------------------
ENSTSYP00000032018      ------------------------------------------------------------
ENSCAFP00020031141      ------------------------------------------------------------
ENSMMNP00015002561      ------------------------------------------------------------
ENSBMSP00010016968      ------------------------------------------------------------
ENSPSNP00000019529      ------------------------------------------------------------
ENSOARP00020008153      ------------------------------------------------------------
ENSSVLP00005006300      ------------------------------------------------------------
ENSECAP00000038340      ------------------------------------------------------------
ENSMMSP00000008195      ------------------------------------------------------------
ENSRFEP00010001157      ------------------------------------------------------------
ENSBGRP00000032838      ------------------------------------------------------------
ENSOCUP00000001851      ------------------------------------------------------------
ENSSSCP00000047280      ------------------------------------------------------------
ENSVURP00010029939      ------------------------------------------------------------
ENSCDRP00005009993      ------------------------------------------------------------
ENSMODP00000058067      ---------------------------------------------------------ATG
ENSPLOP00000027709      ------------------------------------------------------------
ENSMMUP00000067882      ------------------------------------------------------------
ENSCAFP00000018293      ------------------------------------------------------------
ENSCWAP00000022430      ------------------------------------------------------------
ENSPCTP00005008098      ------------------------------------------------------------
ENSCJAP00000011757      ------------------------------------------------------------
ENSLLTP00000014917      ------------------------------------------------------------
ENSDLEP00000024955      ------------------------------------------------------------
ENSDLEP00000024987      ------------------------------------------------------------
ENSSHAP00000023163      ------------------------------------------------------------
ENSMFAP00000008586      ------------------------------------------------------------
ENSFCAP00000025891      ------------------------------------------------------------
ENSAMEP00000016804      ------------------------------------------------------------
ENSP00000450799         ------------------------------------------------------------
ENSMUSP00000022831      ------------------------------------------------------------
ENSLOCP00000011371      ------------------------------------------------------------
ENSMLUP00000010277      ------------------------------------------------------------
ENSLACP00000007183      ------------------------------------------------------------
ENSTNIP00000006282      ------------------------------------------------------------
ENSPPYP00000006487      ------------------------------------------------------------
ENSPFOP00000003280      ------------------------------------------------------------
ENSLAFP00000012216      ------------------------------------------------------------
ENSGACP00000024945      ------------------------------------------------------------
ENSDNOP00000033702      ------------------------------------------------------------
ENSMPUP00000005611      ------------------------------------------------------------
ENSCSAP00000011933      ------------------------------------------------------------
ENSOGAP00000022494      ------------------------------------------------------------
ENSPSIP00000012530      ------------------------------------------------------------
ENSMEUP00000001489      ------------------------------------------------------------
ENSMOCP00000008475      ------------------------------------------------------------
ENSSTOP00000021655      ------------------------------------------------------------
ENSRNOP00000066468      ------------------------------------------------------------
ENSCPOP00000012988      ------------------------------------------------------------
ENSHGLP00000002869      ------------------------------------------------------------
ENSCLAP00000013904      ------------------------------------------------------------
ENSCGRP00001006297      ------------------------------------------------------------
ENSCATP00000021978      ------------------------------------------------------------
ENSMNEP00000017870      ------------------------------------------------------------
ENSNLEP00000018817      ------------------------------------------------------------
MGP_CAROLIEiJ_P0036910  ------------------------------------------------------------
MGP_SPRETEiJ_P0038632   ------------------------------------------------------------
ENSCHIP00000017275      ------------------------------------------------------------
MGP_PahariEiJ_P0085020  ------------------------------------------------------------
ENSDARP00000122973      ------------------------------------------------------------
ENSPTIP00000018778      ------------------------------------------------------------
ENSACIP00000011861      ------------------------------------------------------------
ENSACLP00000034181      ------------------------------------------------------------
ENSSPAP00000014804      ------------------------------------------------------------
ENSFHEP00000018525      ------------------------------------------------------------
ENSCVAP00000013285      ------------------------------------------------------------
ENSOMEP00000033597      ------------------------------------------------------------
ENSORLP00000011381      ---------------------------------------------------------ATG
ENSAOCP00000009461      ------------------------------------------------------------
ENSOMEP00000034206      ------------------------------------------------------------
ENSMZEP00005028398      ------------------------------------------------------------
ENSAPEP00000023391      ------------------------------------------------------------
ENSXMAP00000035479      ------------------------------------------------------------
ENSPNYP00000028287      ------------------------------------------------------------
ENSNBRP00000031866      ------------------------------------------------------------
ENSEASP00005017713      ------------------------------------------------------------
ENSSPUP00000011308      ------------------------------------------------------------
ENSVVUP00000041034      ------------------------------------------------------------
ENSCABP00000023272      ------------------------------------------------------------
ENSPCIP00000013140      ------------------------------------------------------------
ENSNSUP00000009333      ------------------------------------------------------------
ENSNVIP00000001269      ------------------------------------------------------------
ENSMSIP00000037376      ------------------------------------------------------------
ENSBMUP00000010416      ------------------------------------------------------------
ENSSMRP00000007931      ------------------------------------------------------------
ENSBTAP00000009407      ------------------------------------------------------------
ENSPEMP00000034594      ------------------------------------------------------------
ENSEEEP00000014682      ------------------------------------------------------------
ENSBIXP00005044769      ------------------------------------------------------------
ENSSBOP00000013785      ------------------------------------------------------------
ENSPLAP00000028943      ------------------------------------------------------------
ENSHCOP00000028348      ------------------------------------------------------------
ENSPCOP00000030057      ------------------------------------------------------------
ENSPNAP00000023960      ---------------------------------------------------------ATG
ENSNGAP00000011921      ------------------------------------------------------------
ENSJJAP00000021933      ------------------------------------------------------------
ENSLBEP00000029540      ------------------------------------------------------------
ENSPREP00000013929      ------------------------------------------------------------
ENSAMXP00000022457      ---------------------------------------------------------ATG
ENSANAP00000038501      ------------------------------------------------------------
ENSPSMP00000021160      ------------------------------------------------------------
ENSSLDP00000010923      ------------------------------------------------------------
ENSHBUP00000020399      ------------------------------------------------------------
ENSPANP00000017718      ------------------------------------------------------------
ENSMMMP00000013162      ------------------------------------------------------------
ENSCPBP00000036825      ------------------------------------------------------------
ENSGGOP00000038057      ------------------------------------------------------------
ENSPTRP00000071415      ------------------------------------------------------------
ENSPKIP00000031357      ---------------------------------------------------------ATG
ENSSDUP00000019599      ------------------------------------------------------------
ENSMICP00000036009      ------------------------------------------------------------
ENSBBBP00000013467      ------------------------------------------------------------
ENSRBIP00000012564      ------------------------------------------------------------
ENSRROP00000028051      ------------------------------------------------------------
ENSIPUP00000014794      ---------------------------------------------------------ATG
ENSUAMP00000008275      ------------------------------------------------------------
ENSMAUP00000006494      ------------------------------------------------------------
ENSUMAP00000031845      ------------------------------------------------------------
ENSHHUP00000046661      ------------------------------------------------------------
ENSCSEP00000027776      ------------------------------------------------------------
ENSHHUP00000042580      ---------------------------------------------------------ATG
ENSPPRP00000010968      ------------------------------------------------------------
ENSUPAP00010011247      ------------------------------------------------------------
ENSPPAP00000011017      ------------------------------------------------------------
ENSODEP00000002035      ------------------------------------------------------------
ENSKMAP00000005342      ------------------------------------------------------------
ENSAPOP00000031281      ------------------------------------------------------------
ENSLCAP00010009751      ------------------------------------------------------------
ENSMLEP00000039092      ------------------------------------------------------------
ENSTSYP00000029035      ------------------------------------------------------------
ENSCAFP00020031153      ------------------------------------------------------------
ENSSGRP00000059564      ---------------------------------------------------------ATG
ENSSGRP00000029961      ---------------------------------------------------------ATG
ENSCLMP00005039954      ------------------------------------------------------------
ENSSLUP00000021504      ------------------------------------------------------------
ENSCHYP00000009563      ------------------------------------------------------------
ENSNFUP00015011974      ------------------------------------------------------------
ENSBMSP00010016927      ------------------------------------------------------------
ENSLLEP00000007251      ------------------------------------------------------------
ENSMMNP00015021864      ------------------------------------------------------------
ENSPSNP00000019208      ------------------------------------------------------------
ENSNNAP00000014852      ------------------------------------------------------------
ENSOKIP00005009642      ------------------------------------------------------------
ENSSVLP00005006405      ------------------------------------------------------------
ENSOKIP00005019570      ---------------------------------------------------------ATG
ENSECAP00000014165      ------------------------------------------------------------
ENSXETP00000036875      ------------------------------------------------------------
ENSMMSP00000008294      ------------------------------------------------------------
ENSECRP00000005796      ------------------------------------------------------------
ENSRFEP00010001039      ---------------------------------------------------------ATG
ENSTRUP00000016444      ------------------------------------------------------------
ENSTMTP00000028971      ------------------------------------------------------------
ENSSAUP00010030338      ------------------------------------------------------------
ENSBGRP00000032633      ------------------------------------------------------------
ENSOCUP00000013029      ------------------------------------------------------------
ENSPTXP00000020694      ------------------------------------------------------------
ENSSSAP00000093033      ---------------------------------------------------------ATG
ENSSSCP00000063120      ------------------------------------------------------------
ENSVURP00010029931      ------------------------------------------------------------
ENSLCRP00005021406      ------------------------------------------------------------
ENSCGOP00000036338      ------------------------------------------------------------
ENSCDRP00005009877      ------------------------------------------------------------
ENSMODP00000003608      ------------------------------------------------------------
ENSDCDP00000023277      ------------------------------------------------------------
ENSSTUP00000006317      ---------------------------------------------------------ATG
ENSSTUP00000015939      ---------------------------------------------------------ATG
ENSPLOP00000027484      ------------------------------------------------------------
ENSMMUP00000012439      ------------------------------------------------------------
ENSCCRP00000070241      ---------------------------------------------------------ATG
ENSCCRP00000043614      ---------------------------------------------------------ATG
ENSSSAP00000057390      ---------------------------------------------------------ATG
ENSCAFP00000018255      ------------------------------------------------------------
ENSOSIP00000035756      ------------------------------------------------------------
ENSOANP00000039643      ------------------------------------------------------------
ENSSFOP00015035113      ------------------------------------------------------------
ENSSFOP00015035120      ------------------------------------------------------------
ENSBSLP00000002734      ------------------------------------------------------------
ENSCWAP00000022278      ------------------------------------------------------------
ENSPCTP00005007948      ------------------------------------------------------------
ENSONIP00000037449      ------------------------------------------------------------
ENSCJAP00000011803      ------------------------------------------------------------
ENSCHAP00000024043      ---------------------------------------------------------ATG
ENSPMRP00000020108      ------------------------------------------------------------
ENSLLTP00000019909      ------------------------------------------------------------
ENSDLEP00000025027      ------------------------------------------------------------
ENSDLAP00005000859      ------------------------------------------------------------
ENSOJAP00000038775      ------------------------------------------------------------
ENSCARP00000059074      ---------------------------------------------------------ATG
ENSGEVP00005016429      ------------------------------------------------------------
ENSOTSP00005021487      ---------------------------------------------------------ATG
ENSOMYP00000013908      ---------------------------------------------------------ATG
ENSSHAP00000008470      ------------------------------------------------------------
ENSSHAP00000028237      ------------------------------------------------------------
ENSOTSP00005094651      ---------------------------------------------------------ATG
ENSELUP00000008322      ---------------------------------------------------------ATG
ENSOMYP00000036732      ---------------------------------------------------------ATG
ENSCARP00000105334      ---------------------------------------------------------ATG
ENSCARP00000078597      ---------------------------------------------------------ATG
ENSMFAP00000029840      ------------------------------------------------------------
ENSMAMP00000016571      ------------------------------------------------------------
ENSGMOP00000067271      ------------------------------------------------------------
ENSATEP00000018293      ------------------------------------------------------------
ENSFCAP00000024050      ------------------------------------------------------------
ENSAMEP00000016818      ------------------------------------------------------------
ENSP00000371994         ------------------------------------------------------------
ENSMUSP00000129557      ------------------------------------------------------------
ENSACAP00000008923      ------------------------------------------------------------
ENSTNIP00000004863      ------------------------------------------------------------
ENSPVAP00000003632      ---------------------------------------------------GGGTCGATG
ENSPPYP00000008279      ------------------------------------------------------------
ENSLOCP00000009128      ------------------------------------------------------------
ENSPMAP00000001795      ------------------------------------------------------------
ENSMLUP00000009458      ------------------------------------------------------------
ENSTTRP00000015271      ------------------------------------------------------------
ENSPFOP00000002965      ------------------------------------------------------------
ENSLAFP00000014834      ------------------------------------------------------------
ENSLACP00000016971      ------------------------------------------------------------
ENSGACP00000003450      ------------------------------------------------------------
ENSDNOP00000033904      ------------------------------------------------------------
ENSCSAP00000001728      ------------------------------------------------------------
ENSOGAP00000011043      ------------------------------------------------------------
ENSTBEP00000003221      ---------GATCGGGAAGCCGGGTTCCGGCGGGGGCAAAGTAGCCAGAGAGGGCCGAGG
ENSMPUP00000003004      ------------------------------------------------------------
ENSPSIP00000012580      ------------------------------------------------------------
ENSETEP00000011233      ------------------------------------------------------CTGACG
ENSSARP00000008910      ------------------------------------------------------------
ENSVPAP00000000553      ------------------------------------------------------------
ENSEEUP00000007379      ------------------------------------------------------------
ENSCHOP00000008954      ------------------------------------------------------------
ENSPCAP00000003583      ------------------------------------------------------------
ENSMEUP00000005984      ------------------------------------------------------------
ENSCPOP00000017679      ------------------------------------------------------------
ENSCLAP00000009508      ------------------------------------------------------------
ENSMOCP00000018326      ------------------------------------------------------------
ENSSTOP00000005547      ------------------------------------------------------------
ENSRNOP00000042818      ------------------------------------------------------------
ENSHGLP00000027532      ------------------------------------------------------------
ENSCGRP00001012777      ------------------------------------------------------------
ENSMNEP00000023833      ------------------------------------------------------------
ENSCATP00000025972      ------------------------------------------------------------
ENSNLEP00000027219      ------------------------------------------------------------
MGP_CAROLIEiJ_P0085441  ------------------------------------------------------------
MGP_PahariEiJ_P0053700  ------------------------------------------------------------
MGP_SPRETEiJ_P0088941   ------------------------------------------------------------
ENSCHIP00000021259      ------------------------------------------------------------
ENSEBUP00000000611      ------------------------------------------------------------
ENSPTIP00000013297      ------------------------------------------------------------
ENSDARP00000074624      ------------------------------------------------------------
ENSAOCP00000027255      ------------------------------------------------------------
ENSAPEP00000031911      ------------------------------------------------------------
ENSORLP00000039635      ------------------------------------------------------------
ENSFHEP00000009077      ------------------------------------------------------------
ENSSPAP00000012148      ------------------------------------------------------------
ENSMZEP00005021463      ------------------------------------------------------------
ENSOMEP00000013210      ------------------------------------------------------------
ENSCVAP00000011612      ------------------------------------------------------------
ENSACLP00000021878      ------------------------------------------------------------
ENSACIP00000021116      ------------------------------------------------------------
ENSXMAP00000006160      ------------------------------------------------------------
ENSNBRP00000025621      ------------------------------------------------------------
ENSPNYP00000030916      ------------------------------------------------------------
ENSEASP00005021216      ------------------------------------------------------------
ENSSPUP00000003901      ------------------------------------------------------------
ENSVVUP00000024628      NNNNNNNNNNNNNNNNNNNNNNNNNNNNNNNNNNNNNNNNNNNNNNNNNNNNNNNNNNNN
ENSGALP00000006197      ------------------------------------------------------------
ENSNVIP00000023936      ------------------------------------------------------------
ENSNSUP00000014409      ------------------------------------------------------------
ENSCABP00000020691      ------------------------------------------------------------
ENSPCIP00000028247      ------------------------------------------------------------
ENSBMUP00000021701      ------------------------------------------------------------
ENSABRP00000002194      ---------------------------------------------------------ATG
ENSMSIP00000017114      ------------------------------------------------------------
ENSSMRP00000006321      ---------------------------------------------------------ATG
ENSPMJP00000003093      ------------------------------------------------------------
ENSCJPP00005017629      ---------------------------------------------CGGGCTGATGACGCA
ENSPEMP00000017546      ------------------------------------------------------------
ENSCPRP00005005396      ------------------------------------------------------------
ENSBTAP00000072422      ------------------------------------------------------------
ENSCMIP00000040533      ------------------------------------------------------------
ENSEEEP00000030568      ------------------------------------------------------------
ENSBIXP00005008580      ------------------------------------------------------------
ENSACCP00020003702      ---------------------------------------------------------ATG
ENSSHBP00005001799      ---------------------------------------------------------ATG
ENSTGUP00000028512      ------------------------------------------------------------
ENSSHBP00005023516      ---------------------------------------------------------ATG
ENSPNAP00000029467      ------------------------------------------------------------
ENSPREP00000028032      ------------------------------------------------------------
ENSJJAP00000015060      ------------------------------------------------------------
ENSCPBP00000022397      ------------------------------------------------------------
ENSHCOP00000023363      ------------------------------------------------------------
ENSSCAP00000005569      ------------------------------------------------------------
ENSPANP00000012655      ------------------------------------------------------------
ENSLBEP00000023538      ------------------------------------------------------------
ENSANAP00000010435      ------------------------------------------------------------
ENSPCOP00000027347      ------------------------------------------------------------
ENSAMXP00000053009      ------------------------------------------------------------
ENSSLDP00000006302      ------------------------------------------------------------
ENSPLAP00000019506      ------------------------------------------------------------
ENSSBOP00000005970      ------------------------------------------------------------
ENSPSMP00000030259      ------------------------------------------------------------
ENSHBUP00000023781      ------------------------------------------------------------
ENSNGAP00000010888      ------------------------------------------------------------
ENSRBIP00000022104      ------------------------------------------------------------
ENSAPLP00000032000      ---------------------------------------------------------ATG
ENSSDUP00000029651      ------------------------------------------------------------
ENSBBBP00000009320      ------------------------------------------------------------
ENSIPUP00000030121      ------------------------------------------------------------
ENSPTRP00000013822      ------------------------------------------------------------
ENSPKIP00000016689      ------------------------------------------------------------
ENSGGOP00000015183      ------------------------------------------------------------
ENSMMMP00000016246      ------------------------------------------------------------
ENSUMAP00000008795      ------------------------------------------------------------
ENSMAUP00000021288      ------------------------------------------------------------
ENSUAMP00000036235      ------------------------------------------------------------
ENSPPRP00000024475      ------------------------------------------------------------
ENSMICP00000035153      ------------------------------------------------------------
ENSGFOP00000022366      ------------------------------------------------------------
ENSHHUP00000062226      ------------------------------------------------------------
ENSCSEP00000033594      ---------------------------------------------AACACAACCTCCATC
ENSUPAP00010006505      ------------------------------------------------------------
ENSRROP00000027192      ------------------------------------------------------------
ENSHHUP00000034688      ------------------------------------------------------------
ENSDORP00000002018      ------------------------------------------------------------
ENSPPAP00000023348      ------------------------------------------------------------
ENSMLEP00000013658      ------------------------------------------------------------
ENSAPOP00000031834      ------------------------------------------------------------
ENSKMAP00000026389      ------------------------------------------------------------
ENSODEP00000013018      ------------------------------------------------------------
ENSSGRP00000059251      ------------------------------------------------------------
ENSLCAP00010023876      ------------------------------------------------------------
ENSSGRP00000052774      ------------------------------------------------------------
ENSTSYP00000021558      ------------------------------------------------------------
ENSCAFP00020000427      ------------------------------------------------------------
ENSCLMP00005018133      ------------------------------------------------------------
ENSCHYP00000007358      ---------------------------------------------------------CGC
ENSSLUP00000017405      ------------------------------------------------------------
ENSMMNP00015013349      ------------------------------------------------------------
ENSNFUP00015047235      ------------------------------------------------------------
ENSBMSP00010026935      ------------------------------------------------------------
ENSLLEP00000046418      ------------------------------------------------------------
ENSNNAP00000019043      ------------------------------------------------------------
ENSOKIP00005001288      ------------------------------------------------------------
ENSPSNP00000018499      ------------------------------------------------------------
ENSOKIP00005047979      ------------------------------------------------------------
ENSSVLP00005021429      ------------------------------------------------------------
ENSECAP00000021723      ------------------------------------------------------------
ENSCWAP00000003391      ------------------------------------------------------------
ENSOCUP00000010959      ------------------------------------------------------------
ENSCGOP00000023388      ------------------------------------------------------------
ENSTMTP00000031414      ------------------------------------------------------------
ENSVURP00010017957      ------------------------------------------------------------
ENSPTXP00000012939      ---------------------------------------------------------ATG
ENSRFEP00010023477      ------------------------------------------------------------
ENSSAUP00010024338      ------------------------------------------------------------
ENSXETP00000016323      ------------------------------------------------------------
ENSSSCP00000003061      ------------------------------------------------------------
ENSECRP00000019556      ------------------------------------------------------------
ENSBGRP00000020462      ------------------------------------------------------------
ENSSSAP00000052682      ------------------------------------------------------------
ENSLCRP00005062457      ---------------------------------------------GCT------------
ENSCDRP00005000641      ------------------------------------------------------------
ENSSCUP00000015941      ------------------------------------------------------------
ENSMODP00000016222      ------------------------------------------------------------
ENSSTUP00000036112      ------------------------------------------------------------
ENSOSIP00000036921      ------------------------------------------------------------
ENSCAFP00000014731      ------------------------------------------------------------
ENSSSAP00000086213      ------------------------------------------------------------
ENSONIP00000009294      ------------------------------------------------------------
ENSSFOP00015019799      ------------------------------------------------------------
ENSOANP00000034649      ------------------------------------------------------------
ENSPLOP00000020024      ------------------------------------------------------------
ENSSTUP00000056270      ------------------------------------------------------------
ENSDCDP00000018433      ------------------------------------------------------------
ENSCHAP00000024268      ------------------------------------------------------------
ENSCCRP00000005188      ------------------------------------------------------------
ENSCCRP00000005167      ------------------------------------------------------------
ENSMMUP00000024966      ------------------------------------------------------------
ENSBSLP00000002229      ------------------------------------------------------------
ENSCJAP00000023174      ------------------------------------------------------------
ENSMODP00000050297      ------------------------------------------------------------
ENSLLTP00000023520      ------------------------------------------------------------
ENSMMSP00000010882      ------------------------------------------------------------
ENSMMDP00005018466      ------------------------------------------------------------
ENSOJAP00000027616      ------------------------------------------------------------
ENSDLEP00000005800      ------------------------------------------------------------
ENSPCTP00005013956      ------------------------------------------------------------
ENSPMRP00000029797      ---------------------------------------------------------ATG
ENSOMYP00000026451      ------------------------------------------------------------
ENSOMYP00000037239      ------------------------------------------------------------
ENSGEVP00005021468      ------------------------------------------------------------
ENSOTSP00005090600      ------------------------------------------------------------
ENSCCRP00000054593      ------------------------------------------------------------
ENSCARP00000024771      ------------------------------------------------------------
ENSSHAP00000019377      ------------------------------------------------------------
ENSDLAP00005018987      ------------------------------------------------------------
ENSELUP00000036050      ------------------------------------------------------------
ENSOTSP00005013169      ------------------------------------------------------------
ENSCARP00000125288      ------------------------------------------------------------
ENSMAMP00000024915      ------------------------------------------------------------
ENSATEP00000019450      ------------------------------------------------------------
ENSGMOP00000013892      ------------------------------------------------------------
ENSAMEP00000010807      ------------------------------------------------------------
ENSFCAP00000024094      ------------------------------------------------------------
ENSMFAP00000012735      ------------------------------------------------------------
ENSSMAP00000023377      ------------------------------------------------------------
ENSMGAP00000026848      ------------------------------------------------------------
ENSFALP00000000106      ---------------------------------------------CGGGCCGATGACGCG
ENSMUSP00000034074      ------------------------------------------------------------
ENSACAP00000005936      ------------------------------------------------------------
ENSP00000262384         ------------------------------------------------------------


ENSTTRP00000011929      ------------------------------------------------------------
ENSMLUP00000016132      ------------------------------------------------------------
ENSPPYP00000006489      ------------------------------------------------------------
ENSLAFP00000021476      ------------------------------------------------------------
ENSPVAP00000006648      ------------------------------------------------------------
ENSDNOP00000032834      GGACTGGCCAGAGGA---------------------------------------CCTGCT
ENSMPUP00000005569      ------------------------------------------------------------
ENSCSAP00000011924      ------------------------------------------------------------
ENSOGAP00000022344      ------------------------------------------------------------
ENSOPRP00000015287      ------------------------------------------------------------
ENSETEP00000005758      ------------------------------------------------------------
ENSEEUP00000000489      ------------------------------------------------------------
ENSSARP00000006209      ------------------------------------------------------------
ENSCHOP00000004760      ------------------------------------------------------------
ENSMEUP00000001507      ------------------------------------------------------------
ENSMOCP00000000834      ------------------------------------------------------------
ENSSTOP00000021978      ------------------------------------------------------------
ENSRNOP00000027802      ------------------------------------------------------------
ENSCPOP00000019036      ------------------------------------------------------------
ENSHGLP00000002289      ------------------------------------------------------------
ENSCLAP00000021225      ------------------------------------------------------------
ENSCGRP00001018689      ------------------------------------------------------------
ENSCATP00000011274      ------------------------------------------------------------
ENSMNEP00000044888      ------------------------------------------------------------
ENSNLEP00000018831      ------------------------------------------------------------
MGP_CAROLIEiJ_P0036913  ------------------------------------------------------------
MGP_SPRETEiJ_P0038635   ------------------------------------------------------------
ENSCHIP00000014992      ------------------------------------------------------------
MGP_PahariEiJ_P0085023  ------------------------------------------------------------
ENSPTIP00000020763      ------------------------------------------------------------
ENSEASP00005017726      ------------------------------------------------------------
ENSVVUP00000041037      ------------------------------------------------------------
ENSPCIP00000013130      ------------------------------------------------------------
ENSNVIP00000001392      ------------------------------------------------------------
ENSMSIP00000037379      GGA---------------------------------------------------------
ENSBMUP00000010368      ------------------------------------------------------------
ENSBTAP00000014108      ------------------------------------------------------------
ENSPEMP00000011678      ------------------------------------------------------------
ENSBIXP00005026340      ------------------------------------------------------------
ENSSBOP00000040341      GGCCAGGAAGTG------------------------------------------ACTCAA
ENSPCOP00000006401      ------------------------------------------------------------
ENSNGAP00000010465      ------------------------------------------------------------
ENSJJAP00000013725      ------------------------------------------------------------
ENSANAP00000011507      ------------------------------------------------------------
ENSPSMP00000021094      ------------------------------------------------------------
ENSPANP00000017720      ------------------------------------------------------------
ENSMMMP00000013013      ------------------------------------------------------------
ENSGGOP00000015792      ------------------------------------------------------------
ENSPTRP00000010562      ------------------------------------------------------------
ENSMICP00000012995      ------------------------------------------------------------
ENSBBBP00000025732      ------------------------------------------------------------
ENSBBBP00000013435      ------------------------------------------------------------
ENSRBIP00000006627      ------------------------------------------------------------
ENSRROP00000039313      ------------------------------------------------------------
ENSUAMP00000008261      ------------------------------------------------------------
ENSMAUP00000002330      ------------------------------------------------------------
ENSUMAP00000031852      ------------------------------------------------------------
ENSPPRP00000011958      ------------------------------------------------------------
ENSPPAP00000022781      ------------------------------------------------------------
ENSODEP00000002127      ------------------------------------------------------------
ENSDORP00000027283      ------------------------------------------------------------
ENSMLEP00000019821      ------------------------------------------------------------
ENSTSYP00000032018      ------------------------------------------------------------
ENSCAFP00020031141      ------------------------------------------------------------
ENSMMNP00015002561      ------------------------------------------------------------
ENSBMSP00010016968      ------------------------------------------------------------
ENSPSNP00000019529      ------------------------------------------------------------
ENSOARP00020008153      ------------------------------------------------------------
ENSSVLP00005006300      ------------------------------------------------------------
ENSECAP00000038340      ------------------------------------------------------------
ENSMMSP00000008195      ------------------------------------------------------------
ENSRFEP00010001157      ------------------------------------------------------------
ENSBGRP00000032838      ------------------------------------------------------------
ENSOCUP00000001851      ------------------------------------------------------------
ENSSSCP00000047280      ------------------------------------------------------------
ENSVURP00010029939      ------------------------------------------------------------
ENSCDRP00005009993      ------------------------------------------------------------
ENSMODP00000058067      CCAGCGGCG---------------GGAGCATCGGGTTCACGAACTGTAGGGTTCCCAGAT
ENSPLOP00000027709      ------------------------------------------------------------
ENSMMUP00000067882      ------------------------------------------------------------
ENSCAFP00000018293      ------------------------------------------------------------
ENSCWAP00000022430      ------------------------------------------------------------
ENSPCTP00005008098      ------------------------------------------------------------
ENSCJAP00000011757      ------------------------------------------------------------
ENSLLTP00000014917      ------------------------------------------------------------
ENSDLEP00000024955      ------------------------------------------------------------
ENSDLEP00000024987      ------------------------------------------------------------
ENSSHAP00000023163      ------------------------------------------------------------
ENSMFAP00000008586      ------------------------------------------------------------
ENSFCAP00000025891      ------------------------------------------------------------
ENSAMEP00000016804      ------------------------------------------------------------
ENSP00000450799         ------------------------------------------------------------
ENSMUSP00000022831      ------------------------------------------------------------
ENSLOCP00000011371      ------------------------------------------------------------
ENSMLUP00000010277      ------------------------------------------------------------
ENSLACP00000007183      ---------------------------------------------------GAAGGGGAG
ENSTNIP00000006282      ------------------------------------------------------------
ENSPPYP00000006487      ------------------------------------------------------------
ENSPFOP00000003280      ---------------------------------------ATGGACGGTAAAAGGAGCAGT
ENSLAFP00000012216      ------------------------------------------------------------
ENSGACP00000024945      ---------------------------------------ATGGAGGGCGAG---------
ENSDNOP00000033702      ------------------------------------------------------------
ENSMPUP00000005611      ------------------------------------------------------------
ENSCSAP00000011933      ------------------------------------------------------------
ENSOGAP00000022494      ------------------------------------------------------------
ENSPSIP00000012530      ------------------------------------------------------------
ENSMEUP00000001489      ------------------------------------------------------------
ENSMOCP00000008475      ------------------------------------------------------------
ENSSTOP00000021655      ------------------------------------------------------------
ENSRNOP00000066468      ------------------------------------------------------------
ENSCPOP00000012988      ------------------------------------------------------------
ENSHGLP00000002869      ------------------------------------------------------------
ENSCLAP00000013904      ------------------------------------------------------------
ENSCGRP00001006297      ------------------------------------------------------------
ENSCATP00000021978      ------------------------------------------------------------
ENSMNEP00000017870      ------------------------------------------------------------
ENSNLEP00000018817      ------------------------------------------------------------
MGP_CAROLIEiJ_P0036910  ------------------------------------------------------------
MGP_SPRETEiJ_P0038632   ------------------------------------------------------------
ENSCHIP00000017275      ------------------------------------------------------------
MGP_PahariEiJ_P0085020  ------------------------------------------------------------
ENSDARP00000122973      ------ATG------TCT---------------CTCTCAGTGGATGAATGT---------
ENSPTIP00000018778      ------------------------------------------------------------
ENSACIP00000011861      ------------------------------------------TTGGTA---------CTC
ENSACLP00000034181      ---------------------------------------ATGGATGAC---------GAG
ENSSPAP00000014804      ---------------------------------------ATGGACGGCGAGAGAAGTGAC
ENSFHEP00000018525      ---------------------------------------ATGGACGGTCGAAGGAGCAGG
ENSCVAP00000013285      ---------------------------------------ATGGACGCGAAAAGGAGCAGA
ENSOMEP00000033597      ------------------------------------------------ATGAACAGTGAA
ENSORLP00000011381      TTGAAGGCC---------------TCTGCGCCAGTCAGATCAGTCGGGATGTTCAGTGAA
ENSAOCP00000009461      ---------------------------------------ATGGACACAGACAGGAGTGAA
ENSOMEP00000034206      ------------------------------------------------------------
ENSMZEP00005028398      ---------------------------------------ATGGATGAC---------GAG
ENSAPEP00000023391      ---------------------------------------ATGGACACAGACAGGAGTGAA
ENSXMAP00000035479      ---------------------------------------ATGGACGGCAAAAGGAGCAGT
ENSPNYP00000028287      ---------------------------------------ATGGATGAC---------GAG
ENSNBRP00000031866      ---------------------------------------ATGGATGAC---------GAG
ENSEASP00005017713      ------------------------------------------------------------
ENSSPUP00000011308      ------------------------------------------------------------
ENSVVUP00000041034      ------------------------------------------------------------
ENSCABP00000023272      ------------------------------------------------------------
ENSPCIP00000013140      ------------------------------------------------------------
ENSNSUP00000009333      ------------------------------------------------------------
ENSNVIP00000001269      ------------------------------------------------------------
ENSMSIP00000037376      ------------------------------------------------------------
ENSBMUP00000010416      ------------------------------------------------------------
ENSSMRP00000007931      ------------------------------------------------------------
ENSBTAP00000009407      ------------------------------------------------------------
ENSPEMP00000034594      ------------------------------------------------------------
ENSEEEP00000014682      ------------------------------------------------------------
ENSBIXP00005044769      ------------------------------------------------------------
ENSSBOP00000013785      ------------------------------------------------------------
ENSPLAP00000028943      ---------------------------------------ATGGATGGTAAAAGGAGCAGT
ENSHCOP00000028348      ------------------------------------------------------------
ENSPCOP00000030057      ------------------------------------------------------------
ENSPNAP00000023960      GCCCTGTCA---------------GCT------------------------GTCCCAGGA
ENSNGAP00000011921      ------------------------------------------------------------
ENSJJAP00000021933      ------------------------------------------------------------
ENSLBEP00000029540      ---------------------------------------ATGGACGGT------------
ENSPREP00000013929      ---------------------------------------ATGGACGGTAAAAGGAGCAGT
ENSAMXP00000022457      GCTCTGTCT---------------GCTGTCTCTGGAAGG---------------------
ENSANAP00000038501      ------------------------------------------------------------
ENSPSMP00000021160      ------------------------------------------------------------
ENSSLDP00000010923      ---------------------------------------ATGGACGGTGAGAGA------
ENSHBUP00000020399      ---------------------------------------ATGGATGAC---------GAG
ENSPANP00000017718      ------------------------------------------------------------
ENSMMMP00000013162      ------------------------------------------------------------
ENSCPBP00000036825      ------------------------------------------------------------
ENSGGOP00000038057      ------------------------------------------------------------
ENSPTRP00000071415      ------------------------------------------------------------
ENSPKIP00000031357      GCTTCAGCG------------------GAGTTCTACATAATGTCAGGGGGACAG------
ENSSDUP00000019599      ---------------------------------------ATGGACGGTGAGACA------
ENSMICP00000036009      ------------------------------------------------------------
ENSBBBP00000013467      ------------------------------------------------------------
ENSRBIP00000012564      ------------------------------------------------------------
ENSRROP00000028051      ------------------------------------------------------------
ENSIPUP00000014794      GCTGTCTCA---------------GCCATC------------------------CCAGAA
ENSUAMP00000008275      ------------------------------------------------------------
ENSMAUP00000006494      ------------------------------------------------------------
ENSUMAP00000031845      ------------------------------------------------------------
ENSHHUP00000046661      ---------------------------ATGTCTGGAAGAGAGAGAGAAGGA---------
ENSCSEP00000027776      ---------------------------------------ATGGACAAT------------
ENSHHUP00000042580      GCTTCTGTCGTAAGCCATCTCTCTCCAATGTCTGTAAGAGTGAGAGAAAGA---------
ENSPPRP00000010968      ------------------------------------------------------------
ENSUPAP00010011247      ------------------------------------------------------------
ENSPPAP00000011017      ------------------------------------------------------------
ENSODEP00000002035      ------------------------------------------------------------
ENSKMAP00000005342      ---------------------------------------ATGGACGGTGAAAGAAGCAAT
ENSAPOP00000031281      ---------------------------------------ATGGACGCAGACCGGACTGAA
ENSLCAP00010009751      ---------------------------------------ATGGATGACGAGAGAAGCGAT
ENSMLEP00000039092      ------------------------------------------------------------
ENSTSYP00000029035      ------------------------------------------------------------
ENSCAFP00020031153      ------------------------------------------------------------
ENSSGRP00000059564      GCTCTCTCA------GGT---------------CTCACACTGGATGGCTGT---------
ENSSGRP00000029961      GCTCTCTCA------GGT---------------CTCACTATGGACGGCTGT---------
ENSCLMP00005039954      ---------------------------------------ATGGACGGA------------
ENSSLUP00000021504      ------------------------------------------------------------
ENSCHYP00000009563      ------------------------------------------------------------
ENSNFUP00015011974      ------------------------------------------------------------
ENSBMSP00010016927      ------------------------------------------------------------
ENSLLEP00000007251      ------------------------------------------------------------
ENSMMNP00015021864      ------------------------------------------------------------
ENSPSNP00000019208      ------------------------------------------------------------
ENSNNAP00000014852      ------------------------------------------------------------
ENSOKIP00005009642      ------------------------------------------------------------
ENSSVLP00005006405      ------------------------------------------------------------
ENSOKIP00005019570      GCGTCTGCCCTAAGCCATCTCTCTCCAATGTCTGTAAGAGTGAGAGAAGGA---------
ENSECAP00000014165      ------------------------------------------------------------
ENSXETP00000036875      ------------------------------------------------------------
ENSMMSP00000008294      ------------------------------------------------------------
ENSECRP00000005796      ---------------------------------------ATGAACGAATATTTTAACCAG
ENSRFEP00010001039      CCACTG------------------------------TGCTTGAGGTCC------ACAGTC
ENSTRUP00000016444      ---------------------------------------ATGGAGGCTGAAAGGCGAAGC
ENSTMTP00000028971      ------------------------------------------------------------
ENSSAUP00010030338      ---------------------------------------ATGGACGGCGAG---------
ENSBGRP00000032633      ------------------------------------------------------------
ENSOCUP00000013029      ------------------------------------------------------------
ENSPTXP00000020694      ---------------------------------------ATGGAGTGGTGGTTCTCAGCG
ENSSSAP00000093033      GCCTCTGCCCTGAGCCATCTCTCTCCAGTGTCTGGAAGAGAGAGAGAAGGA---------
ENSSSCP00000063120      ------------------------------------------------------------
ENSVURP00010029931      ------------------------------------------------------------
ENSLCRP00005021406      ---------------------------------------ATGGAC---------------
ENSCGOP00000036338      ---------------------------------------ATGGACGTTGAGAGAAGGGAT
ENSCDRP00005009877      ------------------------------------------------------------
ENSMODP00000003608      ------------------------------------------------------------
ENSDCDP00000023277      ---------------------------------------------------ATGAAGCTC
ENSSTUP00000006317      GCCTCTGCCCTAAGCCATCTCTCTCCAATGTCTGTAAGAATGAGAGAAGGA---------
ENSSTUP00000015939      GCCTCTGCCCTGAGCCATCTCTCTCCAGTGTCTGGAAGAGAGAGAGAAGGA---------
ENSPLOP00000027484      ------------------------------------------------------------
ENSMMUP00000012439      ------------------------------------------------------------
ENSCCRP00000070241      GCTCTCTCA------GGT---------------CTCACTCTGGACGGCTGT---------
ENSCCRP00000043614      GCTCTCTCA------GGC---------------CTCACATCCCAGCAG------------
ENSSSAP00000057390      GCCTCTGCCCTAAGCCATCTCTCTCCAATGTCTGTAAGAATGAGAGAAGGA---------
ENSCAFP00000018255      ------------------------------------------------------------
ENSOSIP00000035756      ------------------------------------------------------------
ENSOANP00000039643      ------------------------------------------------------------
ENSSFOP00015035113      ---------------------------------------ATGGCATCGGCGCAGTACTTT
ENSSFOP00015035120      ---------------------------------------ATGGCATCGGCGCAGTACTTT
ENSBSLP00000002734      ---------------------------------------ATGGACGGCGGGAGAAGCGAT
ENSCWAP00000022278      ------------------------------------------------------------
ENSPCTP00005007948      ------------------------------------------------------------
ENSONIP00000037449      ---------------------------------------ATGGATGAC---------GAG
ENSCJAP00000011803      ------------------------------------------------------------
ENSCHAP00000024043      GCTTTC---------------------------------GCCTCTGAGGAGAGCAGCGGA
ENSPMRP00000020108      ------------------------------------------------------------
ENSLLTP00000019909      ---------------------------------------ATGGAGTGGTGGTTCTCGGCG
ENSDLEP00000025027      ------------------------------------------------------------
ENSDLAP00005000859      ---------------------------------------ATGGACGGTGAGAGAAGCGAT
ENSOJAP00000038775      ------------------------------------------------ATGTACAGTGAA
ENSCARP00000059074      GCTCTCTCA------GGT---------------CTCACACTGGCCGGCTGT---------
ENSGEVP00005016429      ------------------------------------------------------------
ENSOTSP00005021487      GCGTCTGCCCTAAGCCATCTCTCTCCAATGTCTGTAAGAGTGAGAGAAGGA---------
ENSOMYP00000013908      GCGTCTGCCCTAAGCCATCTCTCTCCAATGTCTGTAAGAGTGAGAGAAGGA---------
ENSSHAP00000008470      ------------------------------------------------------------
ENSSHAP00000028237      ------------------------------------------------------------
ENSOTSP00005094651      GCCTCTGCCCTGAGCCATCTCTCTCCAATGTCTGGAAGAGAGAGAGAAGGA---------
ENSELUP00000008322      GCCTCTGCCCTAAGCCATCTCTCTCAAATG------------ACTGAAAGC---------
ENSOMYP00000036732      GCCTCTGCCCTGAGCCATCTCTCTCCAATGTCTGGAATAGAGAGAGAAGGA---------
ENSCARP00000105334      GCTCTCTCA---------------------------------------------------
ENSCARP00000078597      GCTCTCTCA---------------------------------------------------
ENSMFAP00000029840      ------------------------------------------------------------
ENSMAMP00000016571      ---------------------------------------ATGGATGGT------------
ENSGMOP00000067271      ---------------------------------------ATGGACCCG------TCGCAC
ENSATEP00000018293      ---------------------------------------------------ATGGACGAC
ENSFCAP00000024050      ------------------------------------------------------------
ENSAMEP00000016818      ------------------------------------------------------------
ENSP00000371994         ------------------------------------------------------------
ENSMUSP00000129557      ------------------------------------------------------------
ENSACAP00000008923      ------------------------------------------------------------
ENSTNIP00000004863      ------------------------------------------------------------
ENSPVAP00000003632      CCGCCTGACGGACTCGGGCGCCGTGGCAGC------ACGCTGAGGGGGCGTCTCCGC---
ENSPPYP00000008279      ------------------------------------------------------------
ENSLOCP00000009128      ------------------------------------------------------------
ENSPMAP00000001795      ------------------------------------------------------------
ENSMLUP00000009458      ------------------------------------------------------------
ENSTTRP00000015271      ------------------------------------------------------------
ENSPFOP00000002965      ------------------------------------------------------------
ENSLAFP00000014834      ------------------------------------------------------------
ENSLACP00000016971      ------------------------------------------------------------
ENSGACP00000003450      ------------------------------------------------------------
ENSDNOP00000033904      ------------------------------------------------------------
ENSCSAP00000001728      ------------------------------------------------------------
ENSOGAP00000011043      ------------------------------------------------------------
ENSTBEP00000003221      CCCCCCGAGGGGCTTTGGTGCAGCGGCAGG------ACGCTGAGTGTTCGTCTCCCC---
ENSMPUP00000003004      ------------------------------------------------------------
ENSPSIP00000012580      ------------------------------------------------------------
ENSETEP00000011233      GCACCTGACGGGCTCGGGTGCACCGGCACC------ACACTGAAGGGGCGTCGCCGT---
ENSSARP00000008910      ------------------------------------------------------------
ENSVPAP00000000553      ------------------------------------------------------------
ENSEEUP00000007379      ------------------------------------------------------------
ENSCHOP00000008954      ------------------------------------------------------------
ENSPCAP00000003583      ------------------------------------------------------------
ENSMEUP00000005984      ------------------------------------------------------------
ENSCPOP00000017679      ------------------------------------------------------------
ENSCLAP00000009508      ------------------------------------------------------------
ENSMOCP00000018326      ------------------------------------------------------------
ENSSTOP00000005547      ------------------------------------------------------------
ENSRNOP00000042818      ------------------------------------------------------------
ENSHGLP00000027532      ------------------------------------------------------------
ENSCGRP00001012777      ------------------------------------------------------------
ENSMNEP00000023833      ------------------------------------------------------------
ENSCATP00000025972      ------------------------------------------------------------
ENSNLEP00000027219      ------------------------------------------------------------
MGP_CAROLIEiJ_P0085441  ------------------------------------------------------------
MGP_PahariEiJ_P0053700  ------------------------------------------------------------
MGP_SPRETEiJ_P0088941   ------------------------------------------------------------
ENSCHIP00000021259      ------------------------------------------------------------
ENSEBUP00000000611      ------------------------------------------------------------
ENSPTIP00000013297      ------------------------------------------------------------
ENSDARP00000074624      ------------------------------------------------------------
ENSAOCP00000027255      ------------------------------------------------------------
ENSAPEP00000031911      ------------------------------------------------------------
ENSORLP00000039635      ------------------------------------------------------------
ENSFHEP00000009077      ------------------------------------------------------------
ENSSPAP00000012148      ------------------------------------------------------------
ENSMZEP00005021463      ------------------------------------------------------------
ENSOMEP00000013210      ------------------------------------------------------------
ENSCVAP00000011612      ------------------------------------------------------------
ENSACLP00000021878      ------------------------------------------------------------
ENSACIP00000021116      ------------------------------------------------------------
ENSXMAP00000006160      ------------------------------------------------------------
ENSNBRP00000025621      ------------------------------------------------------------
ENSPNYP00000030916      ------------------------------------------------------------
ENSEASP00005021216      ------------------------------------------------------------
ENSSPUP00000003901      ------------------------------------------------------------
ENSVVUP00000024628      NNNNNNNNNNNNNNNNNNNNNNNNNNNNNN------NNNNNNNNNNNNNNNNNNNNN---
ENSGALP00000006197      ------------------------------------------------------------
ENSNVIP00000023936      ------------------------------------------------------------
ENSNSUP00000014409      ------------------------------------------------------------
ENSCABP00000020691      ------------------------------------------------------------
ENSPCIP00000028247      ------------------------------------------------------------
ENSBMUP00000021701      ------------------------------------------------------------
ENSABRP00000002194      GCGACT---------CGCTGCGGGGCGGGC------------------TGC---------
ENSMSIP00000017114      ------------------------------------------------------------
ENSSMRP00000006321      GCGGCCTTCACCGCTGCC------------------------------------------
ENSPMJP00000003093      ------------------------------------------------------------
ENSCJPP00005017629      CGTACCGAGCGAAGGGAGCCCGGGGATTCCCCGTGTTGTTGTCCTGCGGCCCGCCGGGAT
ENSPEMP00000017546      ------------------------------------------------------------
ENSCPRP00005005396      ------------------------------------------------------------
ENSBTAP00000072422      ------------------------------------------------------------
ENSCMIP00000040533      ---------------------------------------ATGTGCACCCGCCTC------
ENSEEEP00000030568      ------------------------------------------------------------
ENSBIXP00005008580      ------------------------------------------------------------
ENSACCP00020003702      GCGGCT---------CGC------------------------------------------
ENSSHBP00005001799      GCAGCT---------CGG------------------------------------------
ENSTGUP00000028512      ------------------------------------------------------------
ENSSHBP00005023516      GCGGTT---------CGG------------------------------------------
ENSPNAP00000029467      ------------------------------------------------------------
ENSPREP00000028032      ------------------------------------------------------------
ENSJJAP00000015060      ------------------------------------------------------------
ENSCPBP00000022397      ------------------------------------------------------------
ENSHCOP00000023363      ------------------------------------------------------------
ENSSCAP00000005569      ------------------------------------------------------------
ENSPANP00000012655      ------------------------------------------------------------
ENSLBEP00000023538      ------------------------------------------------------------
ENSANAP00000010435      ------------------------------------------------------------
ENSPCOP00000027347      ------------------------------------------------------------
ENSAMXP00000053009      ------------------------------------------------------------
ENSSLDP00000006302      ------------------------------------------------------------
ENSPLAP00000019506      ------------------------------------------------------------
ENSSBOP00000005970      ------------------------------------------------------------
ENSPSMP00000030259      ------------------------------------------------------------
ENSHBUP00000023781      ------------------------------------------------------------
ENSNGAP00000010888      ------------------------------------------------------------
ENSRBIP00000022104      ------------------------------------------------------------
ENSAPLP00000032000      GCGACT---------CGCTGCGGGGCGGCC------------------CGC---------
ENSSDUP00000029651      ------------------------------------------------------------
ENSBBBP00000009320      ------------------------------------------------------------
ENSIPUP00000030121      ------------------------------------------------------------
ENSPTRP00000013822      ------------------------------------------------------------
ENSPKIP00000016689      ------------------------------------------------------------
ENSGGOP00000015183      ------------------------------------------------------------
ENSMMMP00000016246      ------------------------------------------------------------
ENSUMAP00000008795      ------------------------------------------------------------
ENSMAUP00000021288      ------------------------------------------------------------
ENSUAMP00000036235      ------------------------------------------------------------
ENSPPRP00000024475      ------------------------------------------------------------
ENSMICP00000035153      ------------------------------------------------------------
ENSGFOP00000022366      ------------------------------------------------------------
ENSHHUP00000062226      ------------------------------------------------------------
ENSCSEP00000033594      ACCACCACCACAGCCGCC------GCCGCC------------------------------
ENSUPAP00010006505      ------------------------------------------------------------
ENSRROP00000027192      ------------------------------------------------------------
ENSHHUP00000034688      ------------------------------------------------------------
ENSDORP00000002018      ------------------------------------------------------------
ENSPPAP00000023348      ------------------------------------------------------------
ENSMLEP00000013658      ------------------------------------------------------------
ENSAPOP00000031834      ------------------------------------------------------------
ENSKMAP00000026389      ------------------------------------------------------------
ENSODEP00000013018      ------------------------------------------------------------
ENSSGRP00000059251      ------------------------------------------------------------
ENSLCAP00010023876      ------------------------------------------------------------
ENSSGRP00000052774      ------------------------------------------------------------
ENSTSYP00000021558      ------------------------------------------------------------
ENSCAFP00020000427      ------------------------------------------------------------
ENSCLMP00005018133      ------------------------------------------------------------
ENSCHYP00000007358      CACCTGACGGGGCTCGGGTGCAGCGGCAGC------ACGCTGAGGGGGCGTCGCCGC---
ENSSLUP00000017405      ------------------------------------------------------------
ENSMMNP00015013349      ------------------------------------------------------------
ENSNFUP00015047235      ------------------------------------------------------------
ENSBMSP00010026935      ------------------------------------------------------------
ENSLLEP00000046418      ---------------------------------------ATGTATGAGCGAACCCAGACT
ENSNNAP00000019043      ------------------------------------------ATGGCCGCCTTCCGCCCC
ENSOKIP00005001288      ------------------------------------------------------------
ENSPSNP00000018499      ------------------------------------------------------------
ENSOKIP00005047979      ------------------------------------------------------------
ENSSVLP00005021429      ------------------------------------------------------------
ENSECAP00000021723      ------------------------------------------------------------
ENSCWAP00000003391      ------------------------------------------------------------
ENSOCUP00000010959      ------------------------------------------------------------
ENSCGOP00000023388      ------------------------------------------------------------
ENSTMTP00000031414      ------------------------------------------------------------
ENSVURP00010017957      ------------------------------------------------------------
ENSPTXP00000012939      GCCGCCTTCCGCCCCTCC------------------------------------------
ENSRFEP00010023477      ------------------------------------------------------------
ENSSAUP00010024338      ------------------------------------------------------------
ENSXETP00000016323      ------------------------------------------------------ATGGCT
ENSSSCP00000003061      ------------------------------------------------------------
ENSECRP00000019556      ------------------------------------------------------------
ENSBGRP00000020462      ------------------------------------------------------------
ENSSSAP00000052682      ------------------------------------------------------------
ENSLCRP00005062457      ------------------------------------------------------------
ENSCDRP00005000641      ------------------------------------------------------------
ENSSCUP00000015941      ------------------------------------------------------------
ENSMODP00000016222      ------------------------------------------------------------
ENSSTUP00000036112      ------------------------------------------------------------
ENSOSIP00000036921      ------------------------------------------------------------
ENSCAFP00000014731      ------------------------------------------------------------
ENSSSAP00000086213      ------------------------------------------------------------
ENSONIP00000009294      ------------------------------------------------------------
ENSSFOP00015019799      ------------------------------------------------------------
ENSOANP00000034649      ------------------------------------------------------------
ENSPLOP00000020024      ------------------------------------------------------------
ENSSTUP00000056270      ------------------------------------------------------------
ENSDCDP00000018433      ------------------------------------------------------------
ENSCHAP00000024268      ------------------------------------------------------------
ENSCCRP00000005188      ------------------------------------------------------------
ENSCCRP00000005167      ------------------------------------------------------------
ENSMMUP00000024966      ------------------------------------------------------------
ENSBSLP00000002229      ------------------------------------------------------------
ENSCJAP00000023174      ------------------------------------------------------------
ENSMODP00000050297      ------------------------------------------------------------
ENSLLTP00000023520      ------------------------------------------------------------
ENSMMSP00000010882      ------------------------------------------------------------
ENSMMDP00005018466      ------------------------------------------------------------
ENSOJAP00000027616      ------------------------------------------------------------
ENSDLEP00000005800      ------------------------------------------------------------
ENSPCTP00005013956      ------------------------------------------------------------
ENSPMRP00000029797      GCGGCCTTCACTACGACC------------------------------------------
ENSOMYP00000026451      ------------------------------------------------------------
ENSOMYP00000037239      ------------------------------------------------------------
ENSGEVP00005021468      ------------------------------------------------------------
ENSOTSP00005090600      ------------------------------------------------------------
ENSCCRP00000054593      ------------------------------------------------------------
ENSCARP00000024771      ------------------------------------------------------------
ENSSHAP00000019377      ------------------------------------------------------------
ENSDLAP00005018987      ------------------------------------------------------------
ENSELUP00000036050      ------------------------------------------------------------
ENSOTSP00005013169      ------------------------------------------------------------
ENSCARP00000125288      ------------------------------------------------------------
ENSMAMP00000024915      ------------------------------------------------------------
ENSATEP00000019450      ------------------------------------------------------------
ENSGMOP00000013892      ------------------------------------------------------------
ENSAMEP00000010807      ------------------------------------------------------------
ENSFCAP00000024094      ------------------------------------------------------------
ENSMFAP00000012735      ------------------------------------------------------------
ENSSMAP00000023377      ------------------------------------------------------------
ENSMGAP00000026848      ------------------------------------------------------------
ENSFALP00000000106      GGCGGT---------CGGTGCGGCGTTTCCCGGTGTCGCTGTTCCCGGTGCGATGAG---
ENSMUSP00000034074      ------------------------------------------------------------
ENSACAP00000005936      ------------------------------------------------------------
ENSP00000262384         ------------------------------------------------------------


ENSTTRP00000011929      ------------------------------------------------------------
ENSMLUP00000016132      ------------------------------------------------------------
ENSPPYP00000006489      ------------------------------------------------------------
ENSLAFP00000021476      ------------------------------------------------------------
ENSPVAP00000006648      ------------------------------------------------------------
ENSDNOP00000032834      GGCTGGCCTTGCTTTGCT---CCCAGCATG---TCTGAGTGGCCGGGAGACCCACCAGGG
ENSMPUP00000005569      ------------------------------------------------------------
ENSCSAP00000011924      ------------------------------------------------------------
ENSOGAP00000022344      ------------------------------------------------------------
ENSOPRP00000015287      ------------------------------------------------------------
ENSETEP00000005758      ------------------------------------------------------------
ENSEEUP00000000489      ------------------------------------------------------------
ENSSARP00000006209      ------------------------------------------------------------
ENSCHOP00000004760      ------------------------------------------------------------
ENSMEUP00000001507      ------------------------------------------------------------
ENSMOCP00000000834      ------------------------------------------------------------
ENSSTOP00000021978      ------------------------------------------------------------
ENSRNOP00000027802      ------------------------------------------------------------
ENSCPOP00000019036      ------------------------------------------------------------
ENSHGLP00000002289      ------------------------------------------------------------
ENSCLAP00000021225      ------------------------------------------------------------
ENSCGRP00001018689      ------------------------------------------------------------
ENSCATP00000011274      ------------------------------------------------------------
ENSMNEP00000044888      ------------------------------------------------------------
ENSNLEP00000018831      ------------------------------------------------------------
MGP_CAROLIEiJ_P0036913  ------------------------------------------------------------
MGP_SPRETEiJ_P0038635   ------------------------------------------------------------
ENSCHIP00000014992      ------------------------------------------------------------
MGP_PahariEiJ_P0085023  ------------------------------------------------------------
ENSPTIP00000020763      ------------------------------------------------------------
ENSEASP00005017726      ------------------------------------------------------------
ENSVVUP00000041037      ------------------------------------------------------------
ENSPCIP00000013130      ------------------------------------------------------------
ENSNVIP00000001392      ------------------------------------------------------------
ENSMSIP00000037379      ---------GACAGAGAC---------------TTTGAGATTGCCTCTGCCCTTCCAGGA
ENSBMUP00000010368      ------------------------------------------------------------
ENSBTAP00000014108      ------------------------------------------------------------
ENSPEMP00000011678      ------------------------------------------------------------
ENSBIXP00005026340      ------------------------------------------------------------
ENSSBOP00000040341      GAAATTGTTTGCGTGCGA---------------AGTGGACTAGAGAGGTCCCCGTTGGGG
ENSPCOP00000006401      ------------------------------------------------------------
ENSNGAP00000010465      ------------------------------------------------------------
ENSJJAP00000013725      ------------------------------------------------------------
ENSANAP00000011507      ------------------------------------------------------------
ENSPSMP00000021094      ------------------------------------------------------------
ENSPANP00000017720      ------------------------------------------------------------
ENSMMMP00000013013      ------------------------------------------------------------
ENSGGOP00000015792      ------------------------------------------------------------
ENSPTRP00000010562      ------------------------------------------------------------
ENSMICP00000012995      ------------------------------------------------------------
ENSBBBP00000025732      ------------------------------------------------------------
ENSBBBP00000013435      ------------------------------------------------------------
ENSRBIP00000006627      ------------------------------------------------------------
ENSRROP00000039313      ------------------------------------------------------------
ENSUAMP00000008261      ------------------------------------------------------------
ENSMAUP00000002330      ------------------------------------------------------------
ENSUMAP00000031852      ------------------------------------------------------------
ENSPPRP00000011958      ------------------------------------------------------------
ENSPPAP00000022781      ------------------------------------------------------------
ENSODEP00000002127      ------------------------------------------------------------
ENSDORP00000027283      ------------------------------------------------------------
ENSMLEP00000019821      ------------------------------------------------------------
ENSTSYP00000032018      ------------------------------------------------------------
ENSCAFP00020031141      ------------------------------------------------------------
ENSMMNP00015002561      ------------------------------------------------------------
ENSBMSP00010016968      ------------------------------------------------------------
ENSPSNP00000019529      ------------------------------------------------------------
ENSOARP00020008153      ------------------------------------------------------------
ENSSVLP00005006300      ------------------------------------------------------------
ENSECAP00000038340      ------------------------------------------------------------
ENSMMSP00000008195      ------------------------------------------------------------
ENSRFEP00010001157      ------------ATGGCC---CCAAATCTCCTGGGGTGTTTACCAGATCGGCAACTAGGG
ENSBGRP00000032838      ------------------------------------------------------------
ENSOCUP00000001851      ------------------------------------------------------------
ENSSSCP00000047280      ------------------------------------------------------------
ENSVURP00010029939      ------------------------------------------------------------
ENSCDRP00005009993      ------------------------------------------------------------
ENSMODP00000058067      CGCTGGGAAGATCTAGGCATTCCAGGAGCCCAC------------------------AGC
ENSPLOP00000027709      ------------------------------------------------ATGGACCCAGGG
ENSMMUP00000067882      ------------------------------------------------------------
ENSCAFP00000018293      ------------------------------------------------------------
ENSCWAP00000022430      ------------------------------------------------------------
ENSPCTP00005008098      ------------------------------------------------------------
ENSCJAP00000011757      ------------------------------------------------------------
ENSLLTP00000014917      ------------------------------------------------------------
ENSDLEP00000024955      ------------------------------------------------------------
ENSDLEP00000024987      ------------------------------------------------------------
ENSSHAP00000023163      ------------------------------------------------------------
ENSMFAP00000008586      ------------------------------------------------------------
ENSFCAP00000025891      ------------------------------------------------ATGGACCCAGGG
ENSAMEP00000016804      ------------------------------------------------------------
ENSP00000450799         ------------------------------------------------------------
ENSMUSP00000022831      ------------------------------------------------------------
ENSLOCP00000011371      ------------------------------------------------------------
ENSMLUP00000010277      ------------------------------------------------------------
ENSLACP00000007183      GTCTGG---------AGGTCCCCT------------------------------------
ENSTNIP00000006282      ------------------------------------------------------------
ENSPPYP00000006487      ------------------------------------------------------------
ENSPFOP00000003280      GGA---------------------------------------------------------
ENSLAFP00000012216      ------------------------------------------------------------
ENSGACP00000024945      CGA---------------------------------------------------------
ENSDNOP00000033702      ------------------------------------------------------------
ENSMPUP00000005611      ------------------------------------------------------------
ENSCSAP00000011933      ------------------------------------------------------------
ENSOGAP00000022494      ------------------------------------------------------------
ENSPSIP00000012530      ------------------------------------------------------------
ENSMEUP00000001489      ------------------------------------------------------------
ENSMOCP00000008475      ------------------------------------------------------------
ENSSTOP00000021655      ------------------------------------------------------------
ENSRNOP00000066468      ------------------------------------------------------------
ENSCPOP00000012988      ------------------------------------------------------------
ENSHGLP00000002869      ------------------------------------------------------------
ENSCLAP00000013904      ------------------------------------------------------------
ENSCGRP00001006297      ------------------------------------------------------------
ENSCATP00000021978      ------------------------------------------------------------
ENSMNEP00000017870      ------------------------------------------------------------
ENSNLEP00000018817      ------------------------------------------------------------
MGP_CAROLIEiJ_P0036910  ------------------------------------------------------------
MGP_SPRETEiJ_P0038632   ------------------------------------------------------------
ENSCHIP00000017275      ------------------------------------------------------------
MGP_PahariEiJ_P0085020  ------------------------------------------------------------
ENSDARP00000122973      ------------------------------------------------------------
ENSPTIP00000018778      ------------------------------------------------------------
ENSACIP00000011861      AGC---------------------------------------------------------
ENSACLP00000034181      AGA---------------------------------------------------------
ENSSPAP00000014804      GTC---------------------------------------------------GGTGGA
ENSFHEP00000018525      GGA---------------------------------------------------------
ENSCVAP00000013285      GGG---------------------------------------------------------
ENSOMEP00000033597      GGA---------------------------------------------------------
ENSORLP00000011381      GGA---------------------------------------------------------
ENSAOCP00000009461      ------------------------------------------------------------
ENSOMEP00000034206      ------------------------------------------------------------
ENSMZEP00005028398      AGA---------------------------------------------------------
ENSAPEP00000023391      ------------------------------------------------------------
ENSXMAP00000035479      GAA---------------------------------------------------------
ENSPNYP00000028287      AGA---------------------------------------------------------
ENSNBRP00000031866      AGA---------------------------------------------------------
ENSEASP00005017713      ------------------------------------------------------------
ENSSPUP00000011308      ------------------------------------------------------------
ENSVVUP00000041034      ------------------------------------------------------------
ENSCABP00000023272      ------------------------------------------------------------
ENSPCIP00000013140      ------------------------------------------------------------
ENSNSUP00000009333      ------------------------------------------------------------
ENSNVIP00000001269      ------------------------------------------------------------
ENSMSIP00000037376      ------------------------------------------------------------
ENSBMUP00000010416      ------------------------------------------------------------
ENSSMRP00000007931      ------------------------------------------------------------
ENSBTAP00000009407      ------------------------------------------------------------
ENSPEMP00000034594      ------------------------------------------------------------
ENSEEEP00000014682      ------------------------------------------------------------
ENSBIXP00005044769      ------------------------------------------------------------
ENSSBOP00000013785      ------------------------------------------------------------
ENSPLAP00000028943      GGA---------------------------------------------------------
ENSHCOP00000028348      ------------------------------------------------------------
ENSPCOP00000030057      ------------------------------------------------------------
ENSPNAP00000023960      TTG---------------------------------------------------------
ENSNGAP00000011921      ------------------------------------------------------------
ENSJJAP00000021933      ------------------------------------------------------------
ENSLBEP00000029540      GAG---------------------------------------------------------
ENSPREP00000013929      GGA---------------------------------------------------------
ENSAMXP00000022457      CTG---------------------------------------------------------
ENSANAP00000038501      ------------------------------------------------------------
ENSPSMP00000021160      ------------------------------------------------------------
ENSSLDP00000010923      ------------------------------------------------------------
ENSHBUP00000020399      AGA---------------------------------------------------------
ENSPANP00000017718      ------------------------------------------------------------
ENSMMMP00000013162      ------------------------------------------------------------
ENSCPBP00000036825      ------------------------------------------------------------
ENSGGOP00000038057      ------------------------------------------------------------
ENSPTRP00000071415      ------------------------------------------------------------
ENSPKIP00000031357      AAG---------------------------------------------------------
ENSSDUP00000019599      ------------------------------------------------------------
ENSMICP00000036009      ------------------------------------------------------------
ENSBBBP00000013467      ------------------------------------------------------------
ENSRBIP00000012564      ------------------------------------------------------------
ENSRROP00000028051      ------------------------------------------------------------
ENSIPUP00000014794      TGG---------------------------------------------------------
ENSUAMP00000008275      ------------------------------------------------------------
ENSMAUP00000006494      ------------------------------------------------------------
ENSUMAP00000031845      ------------------------------------------------------------
ENSHHUP00000046661      ------------------------------------------------------------
ENSCSEP00000027776      ------------------------------------------------------------
ENSHHUP00000042580      ------------------------------------------------------------
ENSPPRP00000010968      ------------------------------------------------------------
ENSUPAP00010011247      ------------------------------------------------------------
ENSPPAP00000011017      ------------------------------------------------------------
ENSODEP00000002035      ------------------------------------------------------------
ENSKMAP00000005342      GAA---------------------------------------------------------
ENSAPOP00000031281      ------------------------------------------------------------
ENSLCAP00010009751      GGA---------------------------------------------------GTAGGA
ENSMLEP00000039092      ------------------------------------------------------------
ENSTSYP00000029035      ------------------------------------------------------------
ENSCAFP00020031153      ------------------------------------------------------------
ENSSGRP00000059564      ------------------------------------------------------------
ENSSGRP00000029961      ------------------------------------------------------------
ENSCLMP00005039954      ------------------------------------------------------------
ENSSLUP00000021504      ------------------------------------------------------------
ENSCHYP00000009563      ------------------------------------------------------------
ENSNFUP00015011974      ------------------------------------------------------------
ENSBMSP00010016927      ------------------------------------------------------------
ENSLLEP00000007251      ------------------------------------------------------------
ENSMMNP00015021864      ------------------------------------------------------------
ENSPSNP00000019208      ------------------------------------------------------------
ENSNNAP00000014852      ------------------------------------------------------------
ENSOKIP00005009642      ------------------------------------------------------------
ENSSVLP00005006405      ------------------------------------------------------------
ENSOKIP00005019570      ------------------------------------------------------------
ENSECAP00000014165      ------------------------------------------------------------
ENSXETP00000036875      ------------------------------------------------------------
ENSMMSP00000008294      ------------------------------------------------------------
ENSECRP00000005796      ---------------------GATGGC------------------------------AAG
ENSRFEP00010001039      AGCTGG---------------------------------------------AAGAGGGCA
ENSTRUP00000016444      GAT---------------------------------------------------------
ENSTMTP00000028971      ------------------------------------------------------------
ENSSAUP00010030338      ------------------------------------------------------------
ENSBGRP00000032633      ------------------------------------------------------------
ENSOCUP00000013029      ------------------------------------------------------------
ENSPTXP00000020694      GTGTGG---------GGGCTCCCTGGGAGACTCCAGCAGCTTATTAGCTATGTAGCATCT
ENSSSAP00000093033      ------------------------------------------------------------
ENSSSCP00000063120      ------------------------------------------------------------
ENSVURP00010029931      ------------------------------------------------------------
ENSLCRP00005021406      ------------------------------------------------------------
ENSCGOP00000036338      GGA---------------------------------------------------GGTGGA
ENSCDRP00005009877      ------------------------------------------------------------
ENSMODP00000003608      ------------------------------------------------------------
ENSDCDP00000023277      CGC---------------------------------------------------------
ENSSTUP00000006317      ------------------------------------------------------------
ENSSTUP00000015939      ------------------------------------------------------------
ENSPLOP00000027484      ------------------------------------------------------------
ENSMMUP00000012439      ------------------------------------------------------------
ENSCCRP00000070241      ------------------------------------------------------------
ENSCCRP00000043614      ------------------------------------------------------------
ENSSSAP00000057390      ------------------------------------------------------------
ENSCAFP00000018255      ------------------------------------------------------------
ENSOSIP00000035756      ------------------------------------------------------------
ENSOANP00000039643      ------------------------------------------------------------
ENSSFOP00015035113      CCT---------------------------------------------------------
ENSSFOP00015035120      CCT---------------------------------------------------------
ENSBSLP00000002734      ------------------------------------------------------------
ENSCWAP00000022278      ------------------------------------------------------------
ENSPCTP00005007948      ------------------------------------------------------------
ENSONIP00000037449      AGA---------------------------------------------------------
ENSCJAP00000011803      ------------------------------------------------------------
ENSCHAP00000024043      GAC---------------------------------------------------------
ENSPMRP00000020108      ------------------------------------------------------------
ENSLLTP00000019909      GTGTCG---------GGGCTCCCTGGGCGACTCCAGCAGCTTATTAGCTACGTAGCATCT
ENSDLEP00000025027      ------------------------------------------------------------
ENSDLAP00005000859      GGA---------------------------------------------------GGAGGA
ENSOJAP00000038775      GGA---------------------------------------------------------
ENSCARP00000059074      ------------------------------------------------------------
ENSGEVP00005016429      ------------------------------------------------------------
ENSOTSP00005021487      ------------------------------------------------------------
ENSOMYP00000013908      ------------------------------------------------------------
ENSSHAP00000008470      ------------------------------------------------------------
ENSSHAP00000028237      ------------------------------------------------------------
ENSOTSP00005094651      ------------------------------------------------------------
ENSELUP00000008322      ------------------------------------------------------------
ENSOMYP00000036732      ------------------------------------------------------------
ENSCARP00000105334      ------------------------------------------------------------
ENSCARP00000078597      ------------------------------------------------------------
ENSMFAP00000029840      ------------------------------------------------------------
ENSMAMP00000016571      GAG---------------------------------------------------------
ENSGMOP00000067271      AGC---------------------------------------------------------
ENSATEP00000018293      GAG---------------------------------------------------------
ENSFCAP00000024050      ------------------------------------------------------------
ENSAMEP00000016818      ------------------------------------------------------------
ENSP00000371994         ------------------------------------------------------------
ENSMUSP00000129557      ------------------------------------------------------------
ENSACAP00000008923      ------------------------------------------------------------
ENSTNIP00000004863      ------------------------------------------------------------
ENSPVAP00000003632      ---------------------------------------------------------CTT
ENSPPYP00000008279      ------------------------------------------------------------
ENSLOCP00000009128      ------------------------------------------------------------
ENSPMAP00000001795      ------------------------------------------------------ATGCGA
ENSMLUP00000009458      ------------------------------------------------------------
ENSTTRP00000015271      ------------------------------------------------------------
ENSPFOP00000002965      ------------------------------------------------------------
ENSLAFP00000014834      ------------------------------------------------------------
ENSLACP00000016971      ------------------------------------------------------------
ENSGACP00000003450      ------------------------------------------------------------
ENSDNOP00000033904      ------------------------------------------------------------
ENSCSAP00000001728      ------------------------------------------------------------
ENSOGAP00000011043      ------------------------------------------------------------
ENSTBEP00000003221      ---------------------------------------------------------CGA
ENSMPUP00000003004      ------------------------------------------------------------
ENSPSIP00000012580      ------------------------------------------------------------
ENSETEP00000011233      ---------------------------------------------------------CGC
ENSSARP00000008910      ------------------------------------------------------------
ENSVPAP00000000553      ------------------------------------------------------------
ENSEEUP00000007379      ------------------------------------------------------------
ENSCHOP00000008954      ------------------------------------------------------------
ENSPCAP00000003583      ------------------------------------------------------------
ENSMEUP00000005984      ------------------------------------------------------------
ENSCPOP00000017679      ------------------------------------------------------------
ENSCLAP00000009508      ------------------------------------------------------------
ENSMOCP00000018326      ------------------------------------------------------------
ENSSTOP00000005547      ------------------------------------------------------------
ENSRNOP00000042818      ------------------------------------------------------------
ENSHGLP00000027532      ------------------------------------------------------------
ENSCGRP00001012777      ------------------------------------------------------------
ENSMNEP00000023833      ------------------------------------------------------------
ENSCATP00000025972      ------------------------------------------------------------
ENSNLEP00000027219      ------------------------------------------------------------
MGP_CAROLIEiJ_P0085441  ------------------------------------------------------------
MGP_PahariEiJ_P0053700  ------------------------------------------------------------
MGP_SPRETEiJ_P0088941   ------------------------------------------------------------
ENSCHIP00000021259      ------------------------------------------------------------
ENSEBUP00000000611      ------------------------------------------------------------
ENSPTIP00000013297      ------------------------------------------------------------
ENSDARP00000074624      ------------------------------------------------------------
ENSAOCP00000027255      ------------------------------------------------------------
ENSAPEP00000031911      ------------------------------------------------------------
ENSORLP00000039635      ------------------------------------------------------------
ENSFHEP00000009077      ------------------------------------------------------------
ENSSPAP00000012148      ------------------------------------------------------------
ENSMZEP00005021463      ------------------------------------------------------------
ENSOMEP00000013210      ------------------------------------------------------------
ENSCVAP00000011612      ------------------------------------------------------------
ENSACLP00000021878      ------------------------------------------------------------
ENSACIP00000021116      ------------------------------------------------------------
ENSXMAP00000006160      ------------------------------------------------------------
ENSNBRP00000025621      ------------------------------------------------------------
ENSPNYP00000030916      ------------------------------------------------------------
ENSEASP00005021216      ------------------------------------------------------------
ENSSPUP00000003901      ------------------------------------------------------------
ENSVVUP00000024628      ---------------------------------------------------------NNN
ENSGALP00000006197      ------------------------------------------------------------
ENSNVIP00000023936      ------------------------------------------------------------
ENSNSUP00000014409      ------------------------------------------------------------
ENSCABP00000020691      ------------------------------------------------------------
ENSPCIP00000028247      ------------------------------------------------------------
ENSBMUP00000021701      ------------------------------------------------------------
ENSABRP00000002194      ------------------------------------------------------------
ENSMSIP00000017114      ------------------------------------------------------------
ENSSMRP00000006321      ------------------------------------------------GGA---------
ENSPMJP00000003093      ------------------------------------------------------------
ENSCJPP00005017629      GAG---------------AGGCCGGAG------------------CGCGGCCCAGAGCGG
ENSPEMP00000017546      ------------------------------------------------------------
ENSCPRP00005005396      ------------------------------------------------------------
ENSBTAP00000072422      ------------------------------------------------------------
ENSCMIP00000040533      ------------------------------------------------------------
ENSEEEP00000030568      ------------------------------------------------------------
ENSBIXP00005008580      ------------------------------------------------------------
ENSACCP00020003702      ------------------------------------------------------------
ENSSHBP00005001799      ------------------------------------------------------------
ENSTGUP00000028512      ------------------------------------------------------------
ENSSHBP00005023516      ------------------------------------------------------------
ENSPNAP00000029467      ------------------------------------------------------------
ENSPREP00000028032      ------------------------------------------------------------
ENSJJAP00000015060      ------------------------------------------------------------
ENSCPBP00000022397      ------------------------------------------------------------
ENSHCOP00000023363      ------------------------------------------------------------
ENSSCAP00000005569      ------------------------------------------------------------
ENSPANP00000012655      ------------------------------------------------------------
ENSLBEP00000023538      ------------------------------------------------------------
ENSANAP00000010435      ------------------------------------------------------------
ENSPCOP00000027347      ------------------------------------------------------------
ENSAMXP00000053009      ------------------------------------------------------------
ENSSLDP00000006302      ------------------------------------------------------------
ENSPLAP00000019506      ------------------------------------------------------------
ENSSBOP00000005970      ------------------------------------------------------------
ENSPSMP00000030259      ------------------------------------------------------------
ENSHBUP00000023781      ------------------------------------------------------------
ENSNGAP00000010888      ------------------------------------------------------------
ENSRBIP00000022104      ------------------------------------------------------------
ENSAPLP00000032000      ------------------------------------------------------------
ENSSDUP00000029651      ------------------------------------------------------------
ENSBBBP00000009320      ------------------------------------------------------------
ENSIPUP00000030121      ------------------------------------------------------------
ENSPTRP00000013822      ------------------------------------------------------------
ENSPKIP00000016689      ------------------------------------------------------------
ENSGGOP00000015183      ------------------------------------------------------------
ENSMMMP00000016246      ------------------------------------------------------------
ENSUMAP00000008795      ------------------------------------------------------------
ENSMAUP00000021288      ------------------------------------------------------------
ENSUAMP00000036235      ------------------------------------------------------------
ENSPPRP00000024475      ------------------------------------------------------------
ENSMICP00000035153      ------------------------------------------------------------
ENSGFOP00000022366      ------------------------------------------------------------
ENSHHUP00000062226      ------------------------------------------------------------
ENSCSEP00000033594      ------------------------------------------------------GCTGCT
ENSUPAP00010006505      ------------------------------------------------------------
ENSRROP00000027192      ------------------------------------------------------------
ENSHHUP00000034688      ------------------------------------------------------------
ENSDORP00000002018      ------------------------------------------------------------
ENSPPAP00000023348      ------------------------------------------------------------
ENSMLEP00000013658      ------------------------------------------------------------
ENSAPOP00000031834      ------------------------------------------------------------
ENSKMAP00000026389      ------------------------------------------------------------
ENSODEP00000013018      ------------------------------------------------------------
ENSSGRP00000059251      ------------------------------------------------------------
ENSLCAP00010023876      ------------------------------------------------------------
ENSSGRP00000052774      ------------------------------------------------------------
ENSTSYP00000021558      ------------------------------------------------------------
ENSCAFP00020000427      ------------------------------------------------------------
ENSCLMP00005018133      ------------------------------------------------------------
ENSCHYP00000007358      ---------------------------------------------------------CGC
ENSSLUP00000017405      ------------------------------------------------------------
ENSMMNP00015013349      ------------------------------------------------------------
ENSNFUP00015047235      ------------------------------------------------------------
ENSBMSP00010026935      ------------------------------------------------------------
ENSLLEP00000046418      ---------------------------------------------------------GAG
ENSNNAP00000019043      ---------------------------------------------------------TCC
ENSOKIP00005001288      ------------------------------------------------------------
ENSPSNP00000018499      ------------------------------------------------------------
ENSOKIP00005047979      ------------------------------------------------------------
ENSSVLP00005021429      ------------------------------------------------------------
ENSECAP00000021723      ------------------------------------------------------------
ENSCWAP00000003391      ------------------------------------------------------------
ENSOCUP00000010959      ------------------------------------------------------------
ENSCGOP00000023388      ------------------------------------------------------------
ENSTMTP00000031414      ------------------------------------------------------------
ENSVURP00010017957      ------------------------------------------------------------
ENSPTXP00000012939      ------------------------------------------------TCA---------
ENSRFEP00010023477      ------------------------------------------------------------
ENSSAUP00010024338      ------------------------------------------------------------
ENSXETP00000016323      ---------------------------------------------------------TCG
ENSSSCP00000003061      ------------------------------------------------------------
ENSECRP00000019556      ------------------------------------------------------------
ENSBGRP00000020462      ------------------------------------------------------------
ENSSSAP00000052682      ------------------------------------------------------------
ENSLCRP00005062457      ------------------------------------------------------------
ENSCDRP00005000641      ------------------------------------------------------------
ENSSCUP00000015941      ------------------------------------------------------------
ENSMODP00000016222      ------------------------------------------------------------
ENSSTUP00000036112      ------------------------------------------------------------
ENSOSIP00000036921      ------------------------------------------------------------
ENSCAFP00000014731      ------------------------------------------------------------
ENSSSAP00000086213      ------------------------------------------------------------
ENSONIP00000009294      ------------------------------------------------------------
ENSSFOP00015019799      ------------------------------------------------------------
ENSOANP00000034649      ------------------------------------------------------------
ENSPLOP00000020024      ------------------------------------------------------------
ENSSTUP00000056270      ------------------------------------------------------------
ENSDCDP00000018433      ------------------------------------------------------------
ENSCHAP00000024268      ------------------------------------------------------------
ENSCCRP00000005188      ------------------------------------------------------------
ENSCCRP00000005167      ------------------------------------------------------------
ENSMMUP00000024966      ------------------------------------------------------------
ENSBSLP00000002229      ------------------------------------------------------------
ENSCJAP00000023174      ------------------------------------------------------------
ENSMODP00000050297      ------------------------------------------------------------
ENSLLTP00000023520      ------------------------------------------------------------
ENSMMSP00000010882      ------------------------------------------------------------
ENSMMDP00005018466      ------------------------------------------------------------
ENSOJAP00000027616      ------------------------------------------------------------
ENSDLEP00000005800      ------------------------------------------------------------
ENSPCTP00005013956      ------------------------------------------------------------
ENSPMRP00000029797      ------------------------------------------------AGC---AACGAA
ENSOMYP00000026451      ------------------------------------------------------------
ENSOMYP00000037239      ------------------------------------------------------------
ENSGEVP00005021468      ------------------------------------------------------------
ENSOTSP00005090600      ------------------------------------------------------------
ENSCCRP00000054593      ------------------------------------------------------------
ENSCARP00000024771      ------------------------------------------------------------
ENSSHAP00000019377      ------------------------------------------------------------
ENSDLAP00005018987      ------------------------------------------------------------
ENSELUP00000036050      ------------------------------------------------------------
ENSOTSP00005013169      ------------------------------------------------------------
ENSCARP00000125288      ------------------------------------------------------------
ENSMAMP00000024915      ------------------------------------------------------------
ENSATEP00000019450      ------------------------------------------------------------
ENSGMOP00000013892      ------------------------------------------------------------
ENSAMEP00000010807      ------------------------------------------------------------
ENSFCAP00000024094      ------------------------------------------------------------
ENSMFAP00000012735      ------------------------------------------------------------
ENSSMAP00000023377      ------------------------------------------------------------
ENSMGAP00000026848      ------------------------------------------------------------
ENSFALP00000000106      ---------------------------------------------------ATTGTGCGC
ENSMUSP00000034074      ------------------------------------------------------------
ENSACAP00000005936      ------------------------------------------------------------
ENSP00000262384         ------------------------------------------------------------


ENSTTRP00000011929      ------------------ATGCCTACCTGGGGGGCTGGCTCC------CCGTCCCCTGAC
ENSMLUP00000016132      ------------------ATGCCGACCTGGGGGGCCGGCTCC------CCGTCCCCGGAC
ENSPPYP00000006489      ------------------------------------------------------------
ENSLAFP00000021476      ------------------ATGCCTACTTGGGGGACCGGCTGC------CTGTCACCTGAC
ENSPVAP00000006648      ------------------ATGCCTACCTGGGGGACTAGCTCC------TCGTCCCCTGAC
ENSDNOP00000032834      CTG---GGCAAAGCAGCCATGCCTACCTGGGGGGCTGGCTCC------CCATCTCCCGAC
ENSMPUP00000005569      ------------------ATGCCTACCTGGGGGGCTGGATCT------CCGTCCCCTGAC
ENSCSAP00000011924      ------------------ATGCCTACCTGGGAGGCCCGCCCC------GCGTCCCCAGAC
ENSOGAP00000022344      ------------------ATGCCTAGCTGGGAGGCTGGCTGC------CTGTCCCCAGAC
ENSOPRP00000015287      ------------------ATGCCTACTTGCGGGACGGCCCCC------GAGCCCCCTGAC
ENSETEP00000005758      ------------------ATGCCGACTTGGGGGGCTGCCTCC------TCGTCCCCGGAC
ENSEEUP00000000489      ------------------ATGCCGACGTGTAGGAGCTGTTTC------CCGGCCCCCGAC
ENSSARP00000006209      ------------------------------------------------------------
ENSCHOP00000004760      ------------------------------------------------------------
ENSMEUP00000001507      ------------------------ATGCTCCCGTCGGGGGCCGCTCCTGGGACCACGGAC
ENSMOCP00000000834      ------------------ATGTCTACTTGGGGGTTGGCTTCC------CCGACTCCTGAC
ENSSTOP00000021978      ------------------ATGCCTACTTTGGGGGCTGGTTCC------TCAACCCCTGAC
ENSRNOP00000027802      ------------------ATGTCTATTTGGGGGTTTGCCTCC------CCGACTCCCGAC
ENSCPOP00000019036      ------------------ATGCCTACTTGGGGGGCTGGCTCC------CCGCCTCCCGAC
ENSHGLP00000002289      ------------------ATGCCTACTTGGGGGGCTGGCTCC------CCGACTCCTGAC
ENSCLAP00000021225      ------------------ATGCCTACTTTCGGGACTGGCCCC------CCGATCCCCGAC
ENSCGRP00001018689      ------------------ATGTCTACTTGGGGGCTTGCTTCC------TCCACTCCTGAC
ENSCATP00000011274      ------------------ATGCCTACCTGGGAGGCCCGCCCC------GCGTCCCCAGAC
ENSMNEP00000044888      ------------------ATGCCTACCTGGGAGGCCCGCCCC------GCGTCCCCAGAC
ENSNLEP00000018831      ------------------ATGCCTACCTGGGGGGCCCGCCCT------GCGTCCCCAGAC
MGP_CAROLIEiJ_P0036913  ------------------ATGTCTACTTGGGGGTTTGCCTCC------CCGACTCCCGAC
MGP_SPRETEiJ_P0038635   ------------------ATGTCTACTTGGGGGTTTGCCTCC------CCGACTCCCGAC
ENSCHIP00000014992      ------------------ATGCCTACCTGGGGGGCCGGCTCC------CTGTCCCCTGAC
MGP_PahariEiJ_P0085023  ------------------ATGTCTACTTGGGGGCTTGCCTCC------CCGACTCCCGAC
ENSPTIP00000020763      ------------------ATGCCCACCTGGGGGGCTGGCTCC------CCGTCCCCTGAC
ENSEASP00005017726      ------------------ATGCCTACCTGGGGGGCTGGCTCG------CCGTCCCCTGAC
ENSVVUP00000041037      ------------------ATGCCTACCTGGGGGGCCGGCTCC------CCGTCCCCTGAT
ENSPCIP00000013130      ------------------------ATGCTCCCCTCGGGGACCACTCCTGGGACCACGGAC
ENSNVIP00000001392      ------------------ATGCCTACCTGGGGGGCTGGATCC------CCGTCCCCTGAC
ENSMSIP00000037379      CTC---CAGGTAGAAGCCATGTCTACTTGGGGGTTTGCCTCC------CCGACTCCCGAC
ENSBMUP00000010368      ------------------ATGCCTACCTGGGGGGCCGGCTCC------CCGTCCCCTGAC
ENSBTAP00000014108      ------------------ATGCCTACCTGGGGGGCCGGCTCC------CCGTCCCCTGAC
ENSPEMP00000011678      ------------------ATGTCTACTTGGGGGTTTGCTTCC------CCGACCCCTGAC
ENSBIXP00005026340      ------------------ATGCCTACCTGGGGGGCCGGCTCC------CCGTCCCCTGAC
ENSSBOP00000040341      CTG---GGGGCAGCAGCCATGCCTACCTGGGAGGCCCGCCCC------GCGTCTCCAGAC
ENSPCOP00000006401      ------------------ATGCCTACCTGGGAGGCTGGCTGC------GCGTCCCCCGAC
ENSNGAP00000010465      ------------------ATGTCTGGTTGGCAGTCTGCCTTC------CCAATTCCCGAC
ENSJJAP00000013725      ------------------ATGCCTACTTGGGGGGCTGCCTCCCCGATCCCGATCCCTGAC
ENSANAP00000011507      ------------------ATGCCTACCTGGGAGGCCCGCCCC------GCGTCCCCAGAC
ENSPSMP00000021094      ------------------ATGCCTACCTGGGAGGCCTACCTG------GCACCCCCTGAC
ENSPANP00000017720      ------------------ATGCCTACCTGGGAGGCCCGCCCC------GCGTCCCCAGAC
ENSMMMP00000013013      ------------------ATGCCTACTTTGGGGGCTGGTTCT------TCAACCCCTGAC
ENSGGOP00000015792      ------------------ATGCCTACCTGGGGGGCCCGCCCC------GCGTCCCCAGAC
ENSPTRP00000010562      ------------------ATGCCTACCTGGGGGGCCCGCCCC------GCGTCCCCAGAT
ENSMICP00000012995      ------------------ATGCCTACCTGGGAGGCTGGCTGC------CCATCCCCCGAC
ENSBBBP00000025732      ------------------ATGCCTACCTGGGGGGCCGGCTCC------CCGTCCCCTGAC
ENSBBBP00000013435      ------------------------------------------------------------
ENSRBIP00000006627      ------------------ATGCCTACCTGGGAGGCCCGCCCC------GCGTCCCCAGAC
ENSRROP00000039313      ------------------ATGCCTACCTGGGAGGCCCGCCCC------GCGTCCCCAGAC
ENSUAMP00000008261      ------------------ATGCCTACCTGGGGGGCCGGCTCC------CCGTCCCCTGAC
ENSMAUP00000002330      ------------------ATGTGTACTCGGGGGTTCGCTTCC------CCCACTCCTGAC
ENSUMAP00000031852      ------------------ATGCCTACCTGGGGGGCCGGCTCC------CCGTCCCCTGAC
ENSPPRP00000011958      ------------------ATGCCCACCTGGGGGGCTGGCTCC------CCGTCCCCTGAC
ENSPPAP00000022781      ------------------ATGCCTACCTGGGGGGCCCGCCCC------GCATCCCCAGAT
ENSODEP00000002127      ------------------ATGCCTACTTGGGGGGCTGGCTCC------CTGACCCCCGAC
ENSDORP00000027283      ------------------------------------------------------------
ENSMLEP00000019821      ------------------ATGCCTACCTGGGAGGCCCGCCCC------GCGTCCCCAGAC
ENSTSYP00000032018      ------------------ATGCCTACCTGGGAGTCTGGCTCT------CCGTCCCCAGAC
ENSCAFP00020031141      ------------------ATGCCTACCTGGGGGGCCGGCTCC------CCGTCCCCTGAT
ENSMMNP00015002561      ------------------------------------------------------------
ENSBMSP00010016968      ------------------ATGCCTACTTGGGGGGCTGGCTCC------CCGTCCCCTGAC
ENSPSNP00000019529      ------------------ATGCCTACCTGGGGGGCTGGCTCC------CTGTCCCCTGAC
ENSOARP00020008153      ------------------ATGCCTACCTGGGGGGCCGGCTCC------CCGTCCCCTGAC
ENSSVLP00005006300      ------------------ATGCCTACTTGGGGGGCTGGTTTC------CCAACCCCTGAC
ENSECAP00000038340      ------------------ATGCCTACCTGGGGGGCTGGCTCG------CCGTCCCCTGAC
ENSMMSP00000008195      ------------------ATGCCTACCTGGGGGGCCGGCTCC------CCGTCCCCTGAC
ENSRFEP00010001157      CTGGGTGGCCAAGCAGCCATGCCTACCTGGGGGGCTGGCTCC------GCGTCCCCTGAC
ENSBGRP00000032838      ------------------------------------------------------------
ENSOCUP00000001851      ------------------ATGCCCACCTGGGGGGCTGGTGCC------CAGTCCCCTGAC
ENSSSCP00000047280      ------------------ATGCCTACCTGGGGGGCTGGCTCC------TCGTCCCCTGAC
ENSVURP00010029939      ------------------------ATGCTCCCCTCGGGGACCACTCCTGGGACCACGGAC
ENSCDRP00005009993      ------------------ATGCCTACCTGGGGGGCTGGCTCC------CCGTCCCCTGAC
ENSMODP00000058067      CAAGACGGAGTTGGCTTCGCAGCCATGCTCCCCTCGGGGGCCAGCCCTGGAACCCCGGAC
ENSPLOP00000027709      CTGGGTGGCCAAGCAGCCATGCCCACCTGGGGGCCTGGCTCC------CCGTCCCCTGAC
ENSMMUP00000067882      ------------------ATGCCTACCTGGGAGGCCCGCCCC------GCGTCCCCAGAC
ENSCAFP00000018293      ------------------ATGCCTACCTGGGGGGCCGGCTCC------CCGTCCCCTGAT
ENSCWAP00000022430      ------------------ATGCCTACCTGGGGGGCTGGCTCC------TCGTCCCCCGAC
ENSPCTP00005008098      ------------------ATGCCTACCTGGGGGGCTGGCTCC------CCGTCCCCTGAC
ENSCJAP00000011757      ------------------ATGCCTACCTGGGAGGCCCTCCCA------GTGTCCCCAGAC
ENSLLTP00000014917      ------------------------------------------------------------
ENSDLEP00000024955      ------------------------------------------------------------
ENSDLEP00000024987      ------------------ATGCCTACCTGGGGGGCTGGCTCC------CCGTCCCCTGAC
ENSSHAP00000023163      ------------------------------------------------------------
ENSMFAP00000008586      ------------------ATGCCTACCTGGGAGGCCCGCCCC------GCGTCCCCAGAC
ENSFCAP00000025891      CTGGGTGGCCAAGCAGCCATGCCCACCTGGGGGGCTGGCTCC------CCGTCTCCTGAC
ENSAMEP00000016804      ------------------ATGCCTACCGGGGGGGCTGGCTCC------CCGTCCCCTGAC
ENSP00000450799         ------------------ATGCCTACCTGGGGGGCCCGCCCC------GCGTCCCCAGAT
ENSMUSP00000022831      ------------------ATGTCTACTTGGGGGTTTGCCTCC------CCGACTCCCGAC
ENSLOCP00000011371      ------------------------------------------------------------
ENSMLUP00000010277      ------------------------ATGCTCCTGGTCGGGGGCGAACCTCCGGCGCAGGAA
ENSLACP00000007183      ------------------------------GGCAGAGGAGGGGACCCTGGGGTGCTGGAT
ENSTNIP00000006282      ------------------------GAGCGCAGCGATGGCGGCGAAGCAGAGGTGGTGGAT
ENSPPYP00000006487      ------------------------ATGCTCCTGTCTGGGGGCGATCCTCCGGCGCAGGAA
ENSPFOP00000003280      ------------------------GGTGAAGGAGGGAGCGGAGATCCAGAGGTCGAGGAT
ENSLAFP00000012216      ------------------------ATGCTCCTGTCCCGGGGCGACCCTCCGGCGCAGGAA
ENSGACP00000024945      ------------------------AGCGGCGCGGGCGGAGGGGAGCCGCCGGTGGAGGAC
ENSDNOP00000033702      ------------------------ATGCTCCTGGCCGGGGGCGACCCTCTGGCGCAGGAA
ENSMPUP00000005611      ------------------------ATGCTCCTGTCCGGGGGCGACCCTCCGGCGCAGGAA
ENSCSAP00000011933      ------------------------ATGCTCCTGTCTGGGGGCGATCCTCCGGCGCAGGAA
ENSOGAP00000022494      ------------------------ATGCTCCTCTCTGGAGGCGACCCCCCGGCGCAGGAA
ENSPSIP00000012530      ------------------------------------------------------------
ENSMEUP00000001489      ------------------------------------ATGAGGGGCCGGGAGCCCCCGGGA
ENSMOCP00000008475      ------------------------ATGCTCTTGTCTGGGGGTAGGCCCCCCGCGCAGGAA
ENSSTOP00000021655      ------------------------ATGCTCTTGTCTGGGGGTGACCCCCCGACTCAGGAA
ENSRNOP00000066468      ------------------------ATGCTCTTGTCGGGGGGTAAACCCCCAGCGCAGGAA
ENSCPOP00000012988      ------------------------ATGCTCCTGGCTGGGGGTGAACCCCCGGCGCTGGAA
ENSHGLP00000002869      ------------------------------------------------------------
ENSCLAP00000013904      ------------------------ATGCTCCTGTCGCGGGGTGAACCCCCGGCGCTGGAA
ENSCGRP00001006297      ------------------------ATGCTCTTATCTGGGGGTAGACCCCCAGCGCAGGAA
ENSCATP00000021978      ------------------------ATGCTCCTGTCGGGGGGCGATCCTCCGGCGCAGGAA
ENSMNEP00000017870      ------------------------ATGCTCCTGTCGGGGGGCGATCCTCCGGCGCAGGAA
ENSNLEP00000018817      ------------------------ATGCTCCTGTCTGGGGGCGATCCTCCGGCGCAGGAA
MGP_CAROLIEiJ_P0036910  ------------------------ATGCTTTTGTCGGGGGGTAAACCCCCAGCGCAGGAA
MGP_SPRETEiJ_P0038632   ------------------------ATGCTTTTGTCGGGGGGTAAACCCCCAGCGCAGGAA
ENSCHIP00000017275      ------------------------ATGCTCCTGTCCGGGGGCGACCCTCCGGCGCAGGAA
MGP_PahariEiJ_P0085020  ------------------------ATGCTTTTGTCGGGGGGTAAACCCCCAGCGCAGGAA
ENSDARP00000122973      ------------------------GGACCTCAG------------GAGCAGGTGGAGGAT
ENSPTIP00000018778      ------------------------------------------------------------
ENSACIP00000011861      ------------------------GGCCTGAATGACGGAGGCGAGCCGGAGGTGGAGGAT
ENSACLP00000034181      ------------------------AGCGACGCAGGCGGAGGAGAGGCGGAGTTGGAGGAT
ENSSPAP00000014804      GGA---------------------------GGAGGCGGCGGAGACCCGGAGGTGGAGGAT
ENSFHEP00000018525      ------------------------GGCGAAGGAGGGAGCGGAGATCCGGAGGTAGAGGAC
ENSCVAP00000013285      ------------------------GCTGAAGGAGGGAGCGGAGAGCAAGAAGTCGAGGAT
ENSOMEP00000033597      ------------------------CACAGAGGTGGAGGGAGCGGCGCCGACGTGGAGGAT
ENSORLP00000011381      ------------------------CACAGAGCTGGAGGGAGCGGTGCAGATGTGGAGGAT
ENSAOCP00000009461      ------------------------------GCTGGAGGAGGAAACCCGGAGGTGGAGGAT
ENSOMEP00000034206      ------------------------------------------------------------
ENSMZEP00005028398      ------------------------AGCGACGCAGGCGGAGGAGAGGCGGAGTTGGAGGAT
ENSAPEP00000023391      ------------------------------GCTGGAGGAGGAAACCCGGAGGTGGAGGAT
ENSXMAP00000035479      ------------------------GGTGAAGGAGGGAGCGGAGATCCAGAGGTCGAGGAT
ENSPNYP00000028287      ------------------------AGCGACGCAGGCGGAGGAGAGGCGGAGTTGGAGGAT
ENSNBRP00000031866      ------------------------AGCGACGGAGGCGGAGGAGAGGCGGAGTTGGAGGAT
ENSEASP00005017713      ------------------------ATGCTCCTGTCCGGGGGCGACCCTCCGGCGCAGGAA
ENSSPUP00000011308      ---------------------------------ATGAACCGCGGCGCGGGAACCCTGGAT
ENSVVUP00000041034      ------------------------ATGCTCCTGTCCCGGGGCGAGCCCCCGGCGCAGGAA
ENSCABP00000023272      ---------------------------------------ATGGAGACGGGGGCGCTGGAT
ENSPCIP00000013140      ------------------------------------ATGCGGGGCCGGGAGCCCCCGGGA
ENSNSUP00000009333      ------------------------------------ATGCCGAACAACAGGATCCTGGAC
ENSNVIP00000001269      ------------------------ATGCTCCTGTCCGGGGGCGACCCTCCGGCGCAGGAA
ENSMSIP00000037376      ------------------------ATGCTTTTGTCGGGGGGTAAACCCCCAGCGCAGGAA
ENSBMUP00000010416      ------------------------------------------------------------
ENSSMRP00000007931      ---------------------------------ATGCTNAGCGCTGACAGGACCTTGGAT
ENSBTAP00000009407      ------------------------ATGCTCCTGTCCGGGGGCGACCCTCCGGCGCAGGAA
ENSPEMP00000034594      ------------------------ATGCTCTTGTCTGGGGGTAGACCCCCGGCGCAGGAA
ENSEEEP00000014682      ---------------------------------ATGAGAGCGGAGCAGCATGTGGAGGAT
ENSBIXP00005044769      ------------------------ATGCTCCTGTCCGGGGGCGACCCTCCGGCGCAGGAA
ENSSBOP00000013785      ------------------------ATGCTCCTGTCCGGGGGCGATCCCCCGGCGCAGGAA
ENSPLAP00000028943      ------------------------GGTGAAGGAGGGAGCGGAGATCCAGAGGTCGAGGAT
ENSHCOP00000028348      ------------------------AAACGAGGGATGGACGTACAAGACAAGGTGGGGGAT
ENSPCOP00000030057      ------------------------ATGCTCCTCTCTGGGGGCGACCCCCCGGCGCAGGAA
ENSPNAP00000023960      ------------------------GGGGTAAAGATAGAAGGAGAGCAGCAGATGGAGGAC
ENSNGAP00000011921      ------------------------ATGCTCTTGTCGGGGGGTAGACCCCCGGCGCAGGAA
ENSJJAP00000021933      ------------------------ATGCTCTGGTCCGGGGGTGAGCTGCCGGCGCAGGAA
ENSLBEP00000029540      ------------------------AGGAGCGATGGGGGAGGGGAAGCGGAGGTGGAGGAT
ENSPREP00000013929      ------------------------GGTGAAGGAGGGAGCGAAGATCCAGAGGTCGAGGAT
ENSAMXP00000022457      ------------------------GATAGGATGGAAGGAGAGCAGCAGCACGTGGAGGAT
ENSANAP00000038501      ------------------------ATGCTCCTGTCCGGGGCGATCCCCGGCGCAGGAATG
ENSPSMP00000021160      ------------------------ATGCTCCTCTCTGGCGGCGACCCCCCGGCTCAGGAA
ENSSLDP00000010923      ---------------AGCGATGGAGGAGGAGGAGTTGGTGGAGATCCTGAGGTGGAGGAT
ENSHBUP00000020399      ------------------------AGCGACGCAGGCGGAGGAGAGGCGGAGTTGGAGGAT
ENSPANP00000017718      ------------------------ATGCTCCTGTCGGGGGGCGATCCTCCGGCGCAGGAA
ENSMMMP00000013162      ------------------------ATGCTCTTGTCTGGGGGTGACCCCCCGACTCAGGAA
ENSCPBP00000036825      ------------------------ATGGAGACGGGTGCCGTGGCGACGGGGGCGCTGGAC
ENSGGOP00000038057      ------------------------ATGCTCCTGTCTGGGGGCGATCCTCCGGCGCAGGAA
ENSPTRP00000071415      ------------------------ATGCTCCTGTCTGGGGGCGATCCTCCGGCGCAGGAA
ENSPKIP00000031357      ------------------------GAAGAAGGGGAAAAGGCAGAGGACCAGCTTGAAGAT
ENSSDUP00000019599      ---------------AGCGATGGAGGAGGAGGTGTTGGTGGAGAACCTGAGGTGGAGGAT
ENSMICP00000036009      ------------------------ATGCTCCTCTCTGGCGGCGACCCCCCGGCGCAGGAA
ENSBBBP00000013467      ------------------------ATGCTCCTGTCCGGGGGCGACCCTCCGGCGCAGGAA
ENSRBIP00000012564      ------------------------ATGCTCCTGTCTGGGGGCGATCCTCCGGCGCAGGAA
ENSRROP00000028051      ------------------------ATGCTCCTGTCTGGGGGCGATCCTCCGGCGCAGGAA
ENSIPUP00000014794      ------------------------AGGGATAAGATGGCAGGAGAGCAGCAAGTGGAGGAC
ENSUAMP00000008275      ------------------------ATGCTCCTGTCCGGGGGCGACCCTCCGGCGCAGGAA
ENSMAUP00000006494      ------------------------ATGCTCTTGTCTGGGGGTAGACCCCCAGCGCAGGAA
ENSUMAP00000031845      ------------------------------------------------------------
ENSHHUP00000046661      ------------------TGGAGTGATGGAGGAGGAGGAGGAGAGGACCAGGTGGAGGAT
ENSCSEP00000027776      ---------------------------CAGAGACGTAATGGGGAAGCTGAGGTGGAGGAT
ENSHHUP00000042580      ------------------TGGAGTGATGATGGA---AGAGGAGGGGAGCAGGTGGAGGAT
ENSPPRP00000010968      ------------------------ATGCTCCTGTCCGGGGGCGACCCTCCGGCGCAGGAA
ENSUPAP00010011247      ------------------------ATGCTCTTGTCTGGGGGTGACCCCCCGACTCAGGAA
ENSPPAP00000011017      ------------------------ATGCTCCTGTCTGGGGGCGATCCTCCGGCGCAGGAA
ENSODEP00000002035      ------------------------ATGCTCTTGTCTGGGGGTGAACCCCCAGCGCTGGAA
ENSKMAP00000005342      ------------------------GGTGATGGGTTTGGTGGAGATTCAGAGGTTGAGGAT
ENSAPOP00000031281      ------------------------------GCTGGAGGAGGAAACCCAGAGGTGGAGGAT
ENSLCAP00010009751      GGAGGAGGAGGA---GGAGGAGGTGGAGGAGGCGGCAGTGGAGACGCAGAGGTGGAGGAT
ENSMLEP00000039092      ------------------------ATGCTCCTGTCGGGGGGCGATCCTCCGGCGCAGGAA
ENSTSYP00000029035      ------------------------ATGCTCCTGTCCGGGGGCGACCCCCCGGCGCAGGAA
ENSCAFP00020031153      ------------------------ATGCTCCTGTCCGGGGGCGACCCTCCGGCGCAGGAA
ENSSGRP00000059564      ------------------------GGATCCCAGCGGATGGAGCAGCAGGAGGTTGAGGAC
ENSSGRP00000029961      ------------------------GGATCCCAG------------CAGGAGGTTGAGGAT
ENSCLMP00005039954      ---------------------------GGCCGAGGAGAGGCGGAGGACGAGGAGGAGGAC
ENSSLUP00000021504      ------ATGGACGGTGAGAGAAGTGATGGAGGTGGAGAAGGAGAACCGGAGGTGGATGAT
ENSCHYP00000009563      ------------------------ATGCTCCTGTCCGGGGGCGACCCTCCGGGGCAGGAG
ENSNFUP00015011974      ------------------------------------------------------------
ENSBMSP00010016927      ------------------------ATGCTCCTGTCCGGGGGCGACCCTCCGGCGCAGGAA
ENSLLEP00000007251      ------------ATGCCCGTGGCGTCGGGGGAGCTCGCAGGAGGCGGGAACGCGACGGAC
ENSMMNP00015021864      ------------------------ATGCTCCTGTCCGGGGGCGACCCTCCGGCGCAGGAA
ENSPSNP00000019208      ------------------------ATGCTCCTGTCCGGGGGCGACCCTCCGGCGCAGGAA
ENSNNAP00000014852      ------------------------------------ATGCCGAAAAACAGGATCCTGGAT
ENSOKIP00005009642      ------------------------------------------------------------
ENSSVLP00005006405      ------------------------ATGCTCTTGTCTGGGGGTGACCCCCCGACTCAGGAA
ENSOKIP00005019570      ------------------TGGAGTGATAATGGA---AGAGGAGAGGAGCAGGTGGAGGAT
ENSECAP00000014165      ------------------------ATGCTCCTGTCCGGGGGCGACCCTCCGGCGCAGGAA
ENSXETP00000036875      ------ATGTTCATGGAAGGGGGAGAACATGAAGCAGCACAGGATGACTTCAGCGTGGAT
ENSMMSP00000008294      ------------------------ATGCTTCTGTCCGGGGGCGACCCTCCGGCGCAGGAA
ENSECRP00000005796      ATCTTTTTACAAAACCCGGATCGATTTACACCTGATCCGAGGCTGCAATGCATCACTGAT
ENSRFEP00010001039      ACAAGAGGGGCGGGCGGGGCAGCCATGCTCCTGTCCGGGGGCGACCCTCCAGCGCAGGAG
ENSTRUP00000016444      ------------------------GGAGGGGGAGGAGGACGGGAAGTGGAGGTGATGGAC
ENSTMTP00000028971      ------------------------------------------------------------
ENSSAUP00010030338      ---------------------------AGAAGTGATGGCGAGCTGGAGGTGGTGGTGGAC
ENSBGRP00000032633      ------------------------ATGCTCCTGTCCGGGGGCGACCCTCCGGCGCAGGAA
ENSOCUP00000013029      ------------------------ATGCTCTTGTCTGGGGGCGACCCCCCGGCGCAGGAA
ENSPTXP00000020694      TGGGCCCTCAACATCTGGCAGACACAAGCTTCCATCATGCCGAACAACAGGATCCTGGAC
ENSSSAP00000093033      ------------------TGGAGTGATGGAGGA---GGAGGAGAGGACCAGGTGGAGGAT
ENSSSCP00000063120      ------------------------ATGCTCCTGTCCGGGGGCGACCCTCCGGCGCAGGAA
ENSVURP00010029931      ------------------------------------------------------------
ENSLCRP00005021406      ---------------------GGTGAGAGAAGCGATGGGGAG---CCGGAGGTGGTGGAC
ENSCGOP00000036338      GGAGGAGGAGGAGGAGGAGGAGGAGGAGGAGGAGGAGGAGGAGAGCCAAAGGTGGAGGAT
ENSCDRP00005009877      ------------------------ATGCTCCTGTCCGGGGGCGACCCTCCGGCGCAGGAA
ENSMODP00000003608      ------------------------------------------------------------
ENSDCDP00000023277      ------------------------GGTTCCGGCGCCTCGGCTCTTCTCATGGCGGAGAAC
ENSSTUP00000006317      ------------------TGGAGTGATGATGGA---AGAAGAGAGGAGCAGGTGGAGGAT
ENSSTUP00000015939      ------------------TGGATTGATGGAGGAGGAGGAGGAGAGGACCAGGTGGAGGAT
ENSPLOP00000027484      ------------------------ATGCTCCTGTCCGGGGGCGACCCTCCGGCGCAGGAA
ENSMMUP00000012439      ------------------------ATGCTCCTGTCGGGGGGCGATCCTCCGGCGCAGGAA
ENSCCRP00000070241      ------------------------GGATCCCAGCGGATGGAGCAGCAGGAGGTCGAGGAC
ENSCCRP00000043614      ------------------------ATGGAGCAG------------CAGGAGGTTGAGGAT
ENSSSAP00000057390      ------------------TGGAGTGATGATGGA---AGAAGAGAGGAGCAGGTGGAGGAT
ENSCAFP00000018255      ------------------------ATGCTCCTGTCCGGGGGCGACCCTCCGGCGCAGGAA
ENSOSIP00000035756      ------------------------------------------------------------
ENSOANP00000039643      ---------------------GGGGAGACGTGGGAGGGGGCCGGGTCCGAAGGCCCGGAC
ENSSFOP00015035113      ------------------------CTGACGCTAGGCGGCGACAGAGAGCTGGTGGTGGAT
ENSSFOP00015035120      ------------------------CTGACGCTAGGCGGCGACAGAGAGCTGGTGGTGGAT
ENSBSLP00000002734      ---------------------------GGCGGCGGCGACGCGGAGCTGGAGCTGGAGGAC
ENSCWAP00000022278      ------------------------ATGTTCCTGTCCGGGGGCGACCCTCCGGCGCAGGAA
ENSPCTP00005007948      ------------------------ATGCTCCTGTCCGGGGGCGACCCTCCGGCGCAGGAA
ENSONIP00000037449      ------------------------AGCGACGGAGGCGGAGGAGAGGCGGAGTTGGAGGAT
ENSCJAP00000011803      ------------------------ATGCTCCTGTCCGGGGGCGATCCCCCGGCGCAGGAA
ENSCHAP00000024043      ------------------------AGACAGTGGAGTGAGAGCAAGCCACAGGTCGAGGAT
ENSPMRP00000020108      ---------------------------------ATGACAAGCAGTGGCAGGACCCTGGAC
ENSLLTP00000019909      TGGGTCCTCAACATCTGGCAGACACAAGATTCCATCATGCCGAACAACAGGATCCTGGAC
ENSDLEP00000025027      ------------------------ATGCTCCTGTCCGGGGGCGACCCTCCGGCGCAGGAA
ENSDLAP00005000859      GGTGGAGGAGGT---GGA---GGGGGAGGAGGAGGAGGAGAA---CCGGAGGTGGTGGAT
ENSOJAP00000038775      ------------------------CGCAGAGGTGGAGGGAGCGGCGCAGACGTGGAGGAT
ENSCARP00000059074      ------------------------GGATCTCAGCGGATGGAGCAG---GAGGTGGAGGAC
ENSGEVP00005016429      ---------------------------------------ATGGAGACGGGGGCGCTGGAT
ENSOTSP00005021487      ------------------TGGAGTGATAATGGA---AGAGCAGAGGAGCAGGTGGAGGAT
ENSOMYP00000013908      ------------------TGGAGTGATAATGGA---AGAGGAGAGGAGCAGGTGGAGGAT
ENSSHAP00000008470      ------------------------------------ATGCGGGGCCGGGAGCCCCCAGGA
ENSSHAP00000028237      ------------------------ATGCTCCCCTCGGGGGTTAATCCTGAGACCACTGAC
ENSOTSP00005094651      ------------------TGGAGTGATGGAGGA------GGAGAGGACCGGGTGGAGGAT
ENSELUP00000008322      ------------------TGGATTGATAGAGGAGTAGAAGGAGAGGAGCAGGTAGAGGAT
ENSOMYP00000036732      ------------------TGGAGTGATGGAGGA------GGAGAGGACCTGGTGGAGGAT
ENSCARP00000105334      ---------------------------------------------GGTCTGATGGAGGAC
ENSCARP00000078597      ---------------------------------------------GGTCTGATGGAGGAC
ENSMFAP00000029840      ------------------------ATGCTCCTGTCGGGGGGCGATCCTCCGGCGCAGGAA
ENSMAMP00000016571      ------------------------AGAAGCGGTGAAGGTGGAGAGGTGGAGGTGGAGGAT
ENSGMOP00000067271      ------------------------GGTTCCGTGAGGGAGGGTGAGCTAATGGTGAAGGAT
ENSATEP00000018293      ------------------------AGAAGTGATGGAGGTGGAGAAGCAGAGGTGGAGGAT
ENSFCAP00000024050      ------------------------ATGCTCCTGTCCGGGGGCGACCCTCCGGCGCAGGAA
ENSAMEP00000016818      ------------------------ATGCTCCTGTCCGGGGGCGACCCTCCGGCGCAGGAA
ENSP00000371994         ------------------------ATGCTCCTGTCTGGGGGCGATCCTCCGGCGCAGGAA
ENSMUSP00000129557      ------------------------ATGCTTTTGTCGGGGGGTAAACCCCCAGCGCAGGAA
ENSACAP00000008923      ---------------------------------ATGCCGACCAGCGGGAGGACCTTGGAT
ENSTNIP00000004863      ------------------------------------------------------------
ENSPVAP00000003632      CGGCCCCCGGTGCCGCCGCGGGAGGCCGCGCCCGCCATGGCNNNNNNNNNNNNNNNNNNN
ENSPPYP00000008279      ------------------------------------------TCTCGAGCGGTACTGGAC
ENSLOCP00000009128      ---------------------------GAGAGGCAGCTGCCGGAGGCGCTCACCCTGGAC
ENSPMAP00000001795      ACCGCGGTGCAGCATGGCGGTGGTGGCAGCAACAGAGGCAGCGATGGCGACTACGTGGAG
ENSMLUP00000009458      ------------------------------------------------------------
ENSTTRP00000015271      ------------------------------------------------------------
ENSPFOP00000002965      ------------------------------------------GAGGCCCCCACAGTGGAC
ENSLAFP00000014834      ------------------------------------------------------------
ENSLACP00000016971      ------------------------------------------------------------
ENSGACP00000003450      ------------------------------------------------CTCACCGTGGAC
ENSDNOP00000033904      ------------------------------------ATGGCGGCCCGGGCAGTGCTGGAT
ENSCSAP00000001728      ------------------------------------------------------------
ENSOGAP00000011043      ------------------------------------ATGTCGGCCCGGGCGGTGCTGGAC
ENSTBEP00000003221      GGCCCCCGGGCGCCGCCGCGGGAGGCCGCGCCCGCCATGGCGGCCCGGGCGGTGCTGGAC
ENSMPUP00000003004      ------------------------------------------------------------
ENSPSIP00000012580      ------------------------------------------------------------
ENSETEP00000011233      CGGCCCCCGGCGCCGCCGCGGGAGGCCGCGCCCGCCATGGCGGCCCAGGCGGTGCTGGAC
ENSSARP00000008910      ------------------------------------------------------------
ENSVPAP00000000553      ------------------------------------------------------------
ENSEEUP00000007379      ---------GCCCCGCGGCGGGAGGCCGCGCCCGCCATGGCGGCACGGGCGGTGCTGGAC
ENSCHOP00000008954      ------------------------------------------------------------
ENSPCAP00000003583      ---------CTCCTGCCC---TTGGCCGCGGGCGCCATTGCGGCCCGGGCGCTGCTGGAC
ENSMEUP00000005984      ---------CTGGAAGGAGCAGCGGCCATGGCGGGGCGCTCGGGCCAGGCCGTGCTGGAC
ENSCPOP00000017679      ------------------------------------ATGGAGGCCCGCGGGGTGCTGGAC
ENSCLAP00000009508      ------------------------------------------------------------
ENSMOCP00000018326      ------------------------------------ATGGCTGCCCGGGTGGTGCTGGAC
ENSSTOP00000005547      ------------------------------------------------------------
ENSRNOP00000042818      ------------------------------------------------------------
ENSHGLP00000027532      ------------------------------------ATGGCGTCTCGCGGGGTGCTGGAC
ENSCGRP00001012777      ------------------------------------ATGGCGGCCCGGGTGGTGCTGGAC
ENSMNEP00000023833      ------------------------------------ATGGCGGCCCGGGCGGTACTGGAC
ENSCATP00000025972      ------------------------------------ATGGCGGCCCGGGCGGTACTGGAC
ENSNLEP00000027219      ------------------------------------TGGAGTTTTAGGAGACCAATAAAC
MGP_CAROLIEiJ_P0085441  ------------------------------------ATGGCGGCCCGGGTGGTGCTGGAT
MGP_PahariEiJ_P0053700  ------------------------------------ATGGCGGCCCGGGTGGTGCTGGAT
MGP_SPRETEiJ_P0088941   ------------------------------------ATGGCGGCCCGGGTGGTGCTGGAT
ENSCHIP00000021259      ------------------------------------ATGGCGGCCCGGGCCGTGCTGGAC
ENSEBUP00000000611      ------------------------------------------------------------
ENSPTIP00000013297      ------------------------------------------------------------
ENSDARP00000074624      ------------------------------------------GATTCGCTCACCGTAGAC
ENSAOCP00000027255      ------------------------------------------GAGGCCGCCACCGTGGAC
ENSAPEP00000031911      ------------------------------------CAGCAAGAGGCCGCCACCGTGGAC
ENSORLP00000039635      ------------------------------------------GCCGCCACCACCGTGGAC
ENSFHEP00000009077      ------------------------------------------GAGGCCCCCACCGTGGAC
ENSSPAP00000012148      ------------------------------------CAGCAAGAGGCCCCCACCGTGGAC
ENSMZEP00005021463      ------------------------------------------GAGAGCCCCACCGTGGAC
ENSOMEP00000013210      ------------------------------------------GCC---GCCACAGTGGAC
ENSCVAP00000011612      ------------------------------------------GAGGCCCTCACAGTGGAC
ENSACLP00000021878      ------------------------------------------GAGAGCCCCACCGTGGAC
ENSACIP00000021116      ------------------------------------------GAAGCCCCCACAGTGGAC
ENSXMAP00000006160      ------------------------------------------GAGGCCCCCACAGTGGAC
ENSNBRP00000025621      ------------------------------------------GAGAGCCCGACAGTGGAC
ENSPNYP00000030916      ------------------------------------------------------------
ENSEASP00005021216      ------------------------------------------------------------
ENSSPUP00000003901      ---------ATGGCGACGGTGGGTCTCGAGCCGAAAGGCGGCCTTGGGCCAGTCCTGGAC
ENSVVUP00000024628      NNNNNNNNNNNNNNNNNNNNNNNGGCCGCGCCCGCCATGGCGGCCCGGGCGGTGCTGGAC
ENSGALP00000006197      ---------ATGGCGGCTCGCTGGGCGGCCCACGGCCCC------GGGCCGGGCCTGGAC
ENSNVIP00000023936      ------------------------------------------------------------
ENSNSUP00000014409      ------------------------------------------------------------
ENSCABP00000020691      ------------------------------------------------------------
ENSPCIP00000028247      ---------GGAGGAGGAGCAGCGGCCATGGCGGGGCGCTCGGGCCAGGCCGTGCTGGAC
ENSBMUP00000021701      ------------------------------------------------------------
ENSABRP00000002194      ---------GGCTCCCGGCCAGGGCTGGGGCCGGGGCCGGGGCCGGGGCCGGGGCCGGAC
ENSMSIP00000017114      ------------------------------------ATGGCGGCCCGGGTGGTGCTGGAT
ENSSMRP00000006321      GGGTCGCAGCAGCCGCCGTCGCTGCCGGAGAGGGGCCGCGGCGGGCAGCCCGTGGTGGAC
ENSPMJP00000003093      ---------ATGGCGGCCTGCCGGACACAGCACGGCTCCGCGCCGGAGCCCACGGTGGAT
ENSCJPP00005017629      CTGGCGTTGATGGCGGCTCGTGGGGCGGCCCGCGGCTCC------GGGCCGGGCCTGGAC
ENSPEMP00000017546      ---------------------ATGCACAATGATTACAGGTCGGAAAGGAGAGTCCACCAG
ENSCPRP00005005396      ATGGCGACTCCCGGGGCAGGCGGC------GGCAGCGGCGGCTCCGGGCCGGTGCTGGAC
ENSBTAP00000072422      ------------------------------------ATGGCGGCCCGGGCCGTGCTGGAC
ENSCMIP00000040533      ------------------------ACGCCTGTACCTCTC---GCCGAGGAGATCAACGAC
ENSEEEP00000030568      ------------------------------------------GCCGCTCTCACCACCGAC
ENSBIXP00005008580      ------------------------------------ATGGCGGCCCGGGCCGTGCTGGAC
ENSACCP00020003702      ---------------------TGGGCAGCCCGCGGCTCCGAGCCGGGGCCGGGGGTGGAC
ENSSHBP00005001799      ---------------------TGGGCAGCCCGCGGCTCCGAG------CCGGGGCTGGAC
ENSTGUP00000028512      ---------ATGGCGGCCCGCCGCACACCGCACGGCCCCGCGCCGGGGCCCGGGCTGGAC
ENSSHBP00005023516      ---------------------CGGGCAGCCTGCGGCTAC------GAGCTGGGGCTGGAT
ENSPNAP00000029467      ------------------------------------------GAG---CTGACCGTGGAC
ENSPREP00000028032      ------------------------------------------GAGGCCCCCACAGTGGAC
ENSJJAP00000015060      ------------------------------------ATGGCGGCCCGGGCTGTGCTCGAC
ENSCPBP00000022397      ---------ATGGCGGCGGCCGGA------GCGGCCGACGGCCCCGTGCCGGTGCTGGAC
ENSHCOP00000023363      ------------------------------------------GACACCCCGACGGTGGAT
ENSSCAP00000005569      ---------ATGGCTGCCCGCCGGACACCGCACGGCTCCGAGCCGGAGCCCAGGGTGGAT
ENSPANP00000012655      ------------------------------------ATGGCGGCCCGGGCGGTACTGGAC
ENSLBEP00000023538      ------------------------------------------GAGACCCCCACAGTGGAC
ENSANAP00000010435      ------------------------------------------------------------
ENSPCOP00000027347      ------------------------------------ATGGCGGCCCGGGCGGTGCTGGAC
ENSAMXP00000053009      ------------------------------------------GAGCCCCTGACCGTGGAC
ENSSLDP00000006302      ------------------------------------------GAGGCCCCCACCGTGGAC
ENSPLAP00000019506      ------------------------------------------GAGGCCCCCACAGTGGAC
ENSSBOP00000005970      ------------------------------------------------------------
ENSPSMP00000030259      ------------------------------------ATGGCGGCCCGGGCGGTCCTGGAT
ENSHBUP00000023781      ------------------------------------------GAGAGCCCCACCGTGGAC
ENSNGAP00000010888      ------------------------------------ATGGCGGCTCGGGCGGTGCTGGAC
ENSRBIP00000022104      ------------------------------------ATGGCGGCCCGGGCGGTACTGGAC
ENSAPLP00000032000      ---------GGCTCC------------------------CGGCCGGGGCCGGGGCCGGAC
ENSSDUP00000029651      ------------------------------------CAGCAAGAGGCCCCCACCGTGGAC
ENSBBBP00000009320      ------------------------------------NNNNNNNNNNNNNNNNNNNNNNNN
ENSIPUP00000030121      ------------------------------------------GAGGCATGGACCGTCGAT
ENSPTRP00000013822      ------------------------------------ATGGCGGCCCGGGCGGTGCTGGAC
ENSPKIP00000016689      ------------------------------------------GACCCACTGACGGAGGAC
ENSGGOP00000015183      ------------------------------------ATGGCGGCCCGGGCGGTGCTGGAC
ENSMMMP00000016246      ------------------------------------------------------------
ENSUMAP00000008795      ------------------------------------------------------------
ENSMAUP00000021288      ------------------------------------GTGAATTTTAAGCTCAAGCTGGAC
ENSUAMP00000036235      ------------------------------------------------------------
ENSPPRP00000024475      ------------------------------------ATGGCGGCCCGGGCGGTGCTGGAC
ENSMICP00000035153      ------------------------------------ATGGCGGCCCGGGCGGTGCTGGAC
ENSGFOP00000022366      ------------------------------------------------------------
ENSHHUP00000062226      ------------------------------------------GAGGTCCTGACAGTGGAC
ENSCSEP00000033594      GCTGCTACTACTACTGCTTTAGCTTCAGGTTCAGTGTCTGCCTCTGCCGCTACCGTGGAC
ENSUPAP00010006505      ------------------------------------ATGGCGGCCCGGGCGGTGCTGGAC
ENSRROP00000027192      ---------------------------------ATGTCAGCCAGGGGTACTCTGCTGGAC
ENSHHUP00000034688      ------------------------------------------GAAGCCCTGACAGTGGAC
ENSDORP00000002018      ------------------------------------------------------------
ENSPPAP00000023348      ------------------------------------ATGGCGGCCCGGGCGGTGCTGGAC
ENSMLEP00000013658      ------------------------------------------------------------
ENSAPOP00000031834      ------------------------------------CAGCAAGAGGCCGCCACCGTAGAC
ENSKMAP00000026389      ------------------------------------------GAGGCCCCCACCGTGGAC
ENSODEP00000013018      ------------------------------------ATGGAGGTCCGTGGGGTGCTGGAC
ENSSGRP00000059251      ------------------------------------------GAGCCGCTCACCGTAGAC
ENSLCAP00010023876      ------------------------------------CAGCAAGAGGCCCCCACCGTGGAC
ENSSGRP00000052774      ------------------------------------------GAGCCGCTCACCGTAGAC
ENSTSYP00000021558      ------------------------------------NNNNNNNNNNNNNNNNNNNNNNNN
ENSCAFP00020000427      ------------------------------------------------------------
ENSCLMP00005018133      ------------------------------------------GACGACCCCACCGTGGAC
ENSCHYP00000007358      CGGCCCCCGGCGCCGCCGCGGGAGGCCGCGCCCGCCATGGCGGCCCGGGCCGTGCTGGAC
ENSSLUP00000017405      ------------------------------------CAGCCAGAGACCCCTACCGTGGAC
ENSMMNP00015013349      ------------------------------------ATGGCGGCCCGGGCCGTACTGGAC
ENSNFUP00015047235      ------------------------------------------GAGGCCCTCCCTGTGGAC
ENSBMSP00010026935      ------------------------------------ATGGCGGCCCGGGCGGTACTGGAC
ENSLLEP00000046418      ------GGCCGGGGCAGGATGGAGGAAACACCTGGACCAAGCACATCAAGGCAGCTGGAT
ENSNNAP00000019043      ------TCAGCCGCGCCGTCGGAGCAGCAGAGTCTCCTCGAGAACTGCACGGTGCTGGAT
ENSOKIP00005001288      ------------------------------------------GAGTCCCTGACAGTGGAC
ENSPSNP00000018499      ------------------------------------ATGGCGGCCCGGGCGGTACTGGAC
ENSOKIP00005047979      ------------------------------------------GAGGTCCTGACAGTGGAC
ENSSVLP00005021429      ------------------------------------ATGGCGGCCCGGGCGGTGCTGGAC
ENSECAP00000021723      ------------------------------------ATGGCGGCGCGGGCGGTGCTGGAC
ENSCWAP00000003391      ------------------------------------ATGGCGGCCCGGGCGGTGCTGGAC
ENSOCUP00000010959      ------------------------------------------------------------
ENSCGOP00000023388      ------------------------------------------GAGGCCCCCACCGTGGAC
ENSTMTP00000031414      ---------ATGGCGGCTGCCGGA------GCGGCCGACGGCCCCGTGCCGGTGCTGGAC
ENSVURP00010017957      ---------------------------ATGGCGGGGCGCTCGGGCCAGGCCGTGCTGGAC
ENSPTXP00000012939      ---------GCCGCGCCGTCGGACGAGCAGAGTCGCCTCAAGAACTGGACGGTGCTGGAT
ENSRFEP00010023477      ------------------------------------ATGGCGGCCCGGGCGGTGCTGGAC
ENSSAUP00010024338      ------------------------------------CAGCTGGAGGCCCCTACTGTGGAC
ENSXETP00000016323      ------GGTTCCGTCCAGAGTTCGTCAGGCAATGGCAGAAGACAAGCGGCAGTGGTGGAT
ENSSSCP00000003061      ------------------------------------ATGGCGGCCCGGGCGGTGCTGGAC
ENSECRP00000019556      ---------------------------ATGGTTACCATAGGACAGGAGCTGCTGACCGAT
ENSBGRP00000020462      ------------------------------------ATGGCGGCCCGGGCCGTGCTGGAC
ENSSSAP00000052682      ------------------------------------------GAGGTCCTGACAGTGGAC
ENSLCRP00005062457      ------------------CCTCCTGCTCCGCAGCAGCAGCTAGAGGCCCCCACTGTGGAC
ENSCDRP00005000641      ------------------------------------ATGGCGGCCCGGGCGGTGCTGGAC
ENSSCUP00000015941      ------------------------------------------------------------
ENSMODP00000016222      ------------------------------------------------------------
ENSSTUP00000036112      ------------------------------------------GAGGTCCTGACAGTGGAC
ENSOSIP00000036921      ------------------------------------------GCCGCCACCACTGTGGAC
ENSCAFP00000014731      ------------------------------------------------------------
ENSSSAP00000086213      ------------------------------------------GAGGCCCTGACAGTGGAC
ENSONIP00000009294      ------------------------------------------GAGAGCCCCACAGTGGAC
ENSSFOP00015019799      ------------------------------------------GAGCCGCTCATGGAGGAC
ENSOANP00000034649      ---------ATGGCGGGGAGGCCCGACGGGCCCGGCCGTGCGGGCAGGACCGTCCTGGAC
ENSPLOP00000020024      ------------------------------------ATGGCGGCCCGGGCGGTGCTGGAC
ENSSTUP00000056270      ------------------------------------------GAGGCCCTGGCAGTGGAC
ENSDCDP00000018433      ------------------------------------------GCGGCCCCCGCGGTGGAT
ENSCHAP00000024268      ------------------------------------------GAGGCGTTGACAGTAGAC
ENSCCRP00000005188      ------------------------------------------------------------
ENSCCRP00000005167      ------------------------------------------GAGCCGCTCACCGTAGAC
ENSMMUP00000024966      ------------------------------------ATGGCGGCCCGGGCGGTACTGGAC
ENSBSLP00000002229      ------------------------------------------GAGCCCCCCACCGTGGAC
ENSCJAP00000023174      ------------------------------------ATGGCGGCCCGGGCGGTGCTGGAT
ENSMODP00000050297      ------------------------------------------------------------
ENSLLTP00000023520      ------------------------------------------------------------
ENSMMSP00000010882      ------------------------------------ATGGCGGCCCGGGCCGTGCTGGAC
ENSMMDP00005018466      ------------------------------------GTATCGGCTAGATTCACGAAGCGG
ENSOJAP00000027616      ------------------------------------------GCC---GCCACTGTGGAC
ENSDLEP00000005800      ------------------------------------ATGGCGGCCCGGGCGGTACTGGAC
ENSPCTP00005013956      ------------------------------------ATGGCGGCCCGGGCGGTACTGGAC
ENSPMRP00000029797      GCCGCTGCTGCCGCAGGCGCGCTGCCGCCGGAAGGTCTCGGAGCCGAGCCGGTGCTGGAC
ENSOMYP00000026451      ------------------------------------------GAGTCCCTGACAGTGGAC
ENSOMYP00000037239      ------------------------------------------GAGGTCCTGACAGTGGAC
ENSGEVP00005021468      ---------ATGGCGGCGCCCGGA------GCGGTCAGCGGCCCCGTGCCGGTGCTGGAC
ENSOTSP00005090600      ------------------------------------------GAGTCCCTGACAGTGGAC
ENSCCRP00000054593      ------------------------------------------GAGCCGCTCACCGTAGAC
ENSCARP00000024771      ------------------------------------------GAGCCGCTCACCGTAGAC
ENSSHAP00000019377      ---------GGAGGAGAA---GCAGCCATGGCGGGGCGCTCGGGCCAGGCCGTGCTGGAC
ENSDLAP00005018987      ------------------------------------------GACCCCCCCACCGTGGAC
ENSELUP00000036050      ------------------------------------------GAGAACCTGACCGTGGAC
ENSOTSP00005013169      ------------------------------------------GAGGTCCTGACAGTGGAC
ENSCARP00000125288      ------------------------------------------GAGCCGCTCACCGTAGAC
ENSMAMP00000024915      ------------------------------------------GAGCCCCCCACCGTGGAC
ENSATEP00000019450      ------------------------------------CAGCAAGAGCCCCCCACCGTGGAC
ENSGMOP00000013892      ------------------------------------------GAACCCCCCACTGTCGAC
ENSAMEP00000010807      ------------------------------------ATGGCGGCCCGGGCGGTGCTGGAC
ENSFCAP00000024094      ------------------------------------ATGGCGGCCCGGGCGGTGCTGGAC
ENSMFAP00000012735      ------------------------------------ATGGCGGCCCGGGCGGTACTGGAC
ENSSMAP00000023377      ------------------------------------------------------------
ENSMGAP00000026848      ------------------------------------------------------------
ENSFALP00000000106      CCCGCGCTGATGGCGACCCACCGGACACCGCACGGCTCCGCGCCGGGGCCCAGGGTGGAT
ENSMUSP00000034074      ------------------------------------ATGGCGGCCCGGGTGGTGCTGGAT
ENSACAP00000005936      ------------------------------------ATGCCGCCGGGGCCTGTGATGGAC
ENSP00000262384         ------------------------------------ATGGCGGCCCGGGCGGTGCTGGAC


ENSTTRP00000011929      CGTTTTGCGGTGTCTGCGGAGGCT---GAGGACAAGGTGCGG---GAACAGCAACCCTAT
ENSMLUP00000016132      CGCTTTGCCGTGTCTGCGGAGGCG---GAGGACAAAGTGTGG---GAGCAGCAACCCCAC
ENSPPYP00000006489      ------------------------------------------------------------
ENSLAFP00000021476      CGCTTTGCGGTGTGTGCTGAGGCG---GAGGACAAGGTGCGG---GAGCAGCAGCCCAAC
ENSPVAP00000006648      CGCTTTGCCGTGTCTGCGGAGGCC---GAGGACAAGGTGCGG---GAGCAGCAGCCCCAT
ENSDNOP00000032834      CGCTTTGCAGTGTCTGCAGGGGCC---GAGGTCAAGGTGAGG---GAGCAGCAGCCCCAC
ENSMPUP00000005569      CGCTTTGCCGTGTCTGCGGAGGCC---GAGGACAAGGTGCGG---GAGCAGCAACCCTAC
ENSCSAP00000011924      CGCTTTGCGGTGTCTGCGGAGGCT---GAGAACAAGGTTCGG---GAACAGCAGCCTCAT
ENSOGAP00000022344      CGCTTTGCGGTGTCCGCTGAGGCT---GAGCAGAAGGTGCAG---CAGCATCAACTGCAT
ENSOPRP00000015287      CGCTTTGCGGTGTTTGCGGAAGCC---GAGGACCGAGTGCGG---CAGCAGCAGCTCTGC
ENSETEP00000005758      CGCTTTGCGGTGTCTGCAGATGCG---GAGGCTAAGGTGCGT---GAGCAGCAGCCGCAC
ENSEEUP00000000489      CGCTTTGCGGTGTCTGCGGGGACC---GAGGCCAAGGTGCGG---GACCAGCAGTCTCAC
ENSSARP00000006209      ------------------------------------------------------------
ENSCHOP00000004760      ------------------------------------------------------------
ENSMEUP00000001507      CGCTTCACGGTGCTGGCCGATGCG---GAGGACGTAGTGCTG---AAACAGCGGCCTCAG
ENSMOCP00000000834      CGCTTTGCGGTGTCTGCGGTGGCA---GAGGACAAGGTTCGG---GAGCAGCAGGCTCGC
ENSSTOP00000021978      CGCTTTGCGGTGTCTGCGGAGGCA---GAAGACAAAGTTCGG---GAGCAGCAGGCCCGT
ENSRNOP00000027802      CGCTTTGCGGTGTCTGCGGAGGCC---GAGGACAAGGTTCGG---GAACAGCAGGCTCGC
ENSCPOP00000019036      CGCTTTACGGTGTCTGCAGAGGCA---GAGGCCAAGGTCCGG---GCCGAGCAGGCCCAT
ENSHGLP00000002289      CGCTTTACGGTGTCTGCGGAAGCA---GAGGAGAAGGTCCGG---GCACAGCAGAGCCGA
ENSCLAP00000021225      CGCTTTACGGTGTCTGCGGAAGCA---GAGGACAAGGTCCGG---GCGGAGCAGGCCCGT
ENSCGRP00001018689      CGCTTTGCGGTGTCTGCGGTCGCC---GAGAACAAGGTTCGG---GAGCAACAGGCTCGC
ENSCATP00000011274      CGCTTTGCGGTGTCTGCGGAGGCT---GAGAACAAGGTTCGG---GAACAGCAGCCTCAT
ENSMNEP00000044888      CGCTTTGCGGTGTCTGCGGAGGCT---GAGAACAAGGTTCGG---GAACAGCAGCCTCAT
ENSNLEP00000018831      CGCTTTGCGGTGTCTGCGGAGGCT---GAGAACAAGGTTCGG---GAACAGCAGCCCCAT
MGP_CAROLIEiJ_P0036913  CGCTTTGCGGTGTCTGCGGAGGCC---GAGGCCAAGGTTCGG---GAGCAGCAGGCTTGC
MGP_SPRETEiJ_P0038635   CGCTTTGCGGTGTCTGCGGAGGCT---GAGGACAAGGTTCGG---GAGCAGCAGACTCGC
ENSCHIP00000014992      CGCTTTGCGGTGTCTGCGGAGGCC---GAGGACAAGGTGCGG---GAGCAGCTGCCCCGC
MGP_PahariEiJ_P0085023  CGCTTTGCGGTGTCTGCGGAGGCC---GAGGACAAGGTTCGG---GAGCAGCAGGCTCGC
ENSPTIP00000020763      CGCTTTGCCGTGTCTGCGGAGGCT---GAGGACAAGGTGCGG---GAGCAGCAACCCTAC
ENSEASP00005017726      CGCTTTGCGGTGTGTGCGGAGGCC---GAGGCCAAGGTGCGG---GAGCGGCAACCCCAC
ENSVVUP00000041037      CGCTTTGCCGTGTCTGCGGAGGCT---GAGGACAAGGTGCGG---GAGCAGCAACACTAC
ENSPCIP00000013130      CGTTTCACGGTGTTGGCGGATGCG---GAGGACGTGGTGCTT---AAACAGCGGCCTCAA
ENSNVIP00000001392      CGCTTTGCCGTGTCTGCGGAGGCC---GAGGACAAGGTGCGG---GAGCAGCAACCCTAC
ENSMSIP00000037379      CGCTTTGCGGTGTCTGCGGAGGCT---GAGGACAAGGTTCGG---GAGCAGCAGACTCGC
ENSBMUP00000010368      CGCTTTGCGGTGTCTGCGGAGGCC---GAGGACAAGGTGCGG---AAGCAGCTGCCCCGC
ENSBTAP00000014108      CGCTTTGCGGTGTCTGCGGAGGCC---GAGGACAAGGTGCGG---GAGCAGCTGCCCCGC
ENSPEMP00000011678      CGCTTTGCGGTGTCTGCGGTCGCA---GAGGACAAGGTTCGG---GAGCAGCAGGCTCGC
ENSBIXP00005026340      CGCTTTGCGGTGTCTGCGGAGGCC---GAGGACAAGGTGCGG---GAGCAGCTGCCCCGC
ENSSBOP00000040341      CGCTTTGCGGTGTCCGCGGAGGCT---GAGACCAAGGTTCGG---GAACAGCAGCCCCAT
ENSPCOP00000006401      CGCTTTGCGGTGTGTGCCGAGGCT---GAGGACAAGGTGCGG---CAGCAGCAGCTGCAT
ENSNGAP00000010465      CGCTTTGCGGTGTCTGCAGAGGCA---GAGAGCAAGGTTCGT---GAGCAGCAGGCTCGC
ENSJJAP00000013725      CGCTTTGCGGTGTCTGCGGAGGCA---GAAGACAAGGTTCGG---GAGCAGCAGGCCCGC
ENSANAP00000011507      CGCTTTGCGGTGTCCGCGGAGGCT---GAGACCAAGGTTCGG---GAACAGCAGCCCCAT
ENSPSMP00000021094      CGCTTTGCGGTGTCTGCGGAGGCT---GAGGACAAGGTGCGG---CAGCAGCAGCTGCAT
ENSPANP00000017720      CGCTTTGCGGTGTCTGCGGACGCT---GAGAACAAGGTTCGG---GAACAGCAGCCTCAT
ENSMMMP00000013013      CGCTTTGCGGTGTCTGCGGAGGCA---GAAGACAAGGTTCGG---GAGCAGCAGGCCGGT
ENSGGOP00000015792      CGCTTTGCGGTGTCTGCGGAGGCT---GAGAACAAGGTTCGG---GAACAGCAGCCCCAT
ENSPTRP00000010562      CGCTTTGCGGTGACTGCGGAGGCT---GAGAACAAGGTTCGG---GAACAGCAGCCCCAT
ENSMICP00000012995      CGCTTTGCGGTGTCCGCGGAGGCT---GAGGACAAGGTGCGT---CAACAGCAGCTGCAT
ENSBBBP00000025732      CGCTTTGCGGTGTCTGCGGAGGCC---GAGGACAAGGTGCGG---AAGCAGCTGCCCCGC
ENSBBBP00000013435      ------------------------------------------------------------
ENSRBIP00000006627      CGCTTTGCAGTGTCTGCGGAGGCT---GAGAACAAGGTTCGG---GAACAGCAGCCTCAT
ENSRROP00000039313      CGCTTTGCAGTGTCTGCGGAGGCT---GAGAACAAGGTTCGG---GAACAGCAGCCTCAT
ENSUAMP00000008261      CGCTTTGCCGTGTCTGCCGAGGCT---GAGGACAAGGTGCGG---GAGCAGCAACCCTAC
ENSMAUP00000002330      CGCTTTGCGGTGTCTGCAGTCGCA---GAGGACAAGGTTCGG---GAGCAACAGGCTCGC
ENSUMAP00000031852      CGCTTTGCCGTGTCTGCCGAGGCT---GAGGACAAGGTGCGG---GAGCAGCAACCCTAC
ENSPPRP00000011958      CGCTTTGCCGTGTCTGCGGAGGCT---GAGGACAAGGTGCGG---GAGCAGCAACCCTAC
ENSPPAP00000022781      CGCTTTGCGGTGACTGCGGAGGCT---GAGAACAAGGTTCGG---GAACAGCAGCCCCAT
ENSODEP00000002127      CGCTTTACGGTGTCTGCGGAGGCA---GAGGACAAGGTACGG---GCGGAGCAGGCCCGT
ENSDORP00000027283      ------------------------------------------------------------
ENSMLEP00000019821      CGCTTTGCGGTGTCTGCGGAGGCT---GAGAACAAGGTTCGG---GAACAGCAGCCTCAT
ENSTSYP00000032018      CGCTTTGCGGTGTCTGCGGAGGCA---GAGGGCAAGGTGCGG---GAACTGCAGCCCCAT
ENSCAFP00020031141      CGCTTTGCCGTGTCTGCGGAGGCT---GAGGACAAGGTGCGG---GAGCAGCAACACTAC
ENSMMNP00015002561      ------------------------------------------------------------
ENSBMSP00010016968      CGTTTTGCGGTGTCTGCGGAGGCC---GAGGACAAGGTGCGG---GAACAGCAACCCCAC
ENSPSNP00000019529      CGTTTTGCGGTGACTGCGGAGGCC---GAGGACAAGGTGCGG---GAACAGCAACCCCAT
ENSOARP00020008153      CGCTTTGCGGTGTCTGCGGAGGCC---GAGGACAAGGTGCGG---GAGCAGCTGCCCCGC
ENSSVLP00005006300      CGCTTTGCGGTGTCTGCGGAGGCA---GAAGATAAGGTTCGG---GAACAGCAGGCCCGT
ENSECAP00000038340      CGCTTTGCGGTGTGTGCGGAGGCC---GAGGCCAAGGTGCGG---GAGCGGCAACCCCAC
ENSMMSP00000008195      CGCTTTGCGGTGTCTGCGGAGGCC---GAGGACAAGGTGCGG---GAGCAGCTGCCCCAC
ENSRFEP00010001157      CGTTTTGCCGTGTCTGCGGAGGCC---GAGGACAAGGTGCAG---CGGCAGCAACCCCAC
ENSBGRP00000032838      ------------------------------------------------------------
ENSOCUP00000001851      CGCTTTGCGGTGTCTGCGGCGGCA---GAGGACCGGGTGCGG---GAGCAGCAGCTCTGC
ENSSSCP00000047280      CGCTTTGCCGTGTCTGCGGAGGCC---GAGGACAAGGTGCGG---GAGCAACAGCCCCAT
ENSVURP00010029939      CGTTTCACAGTGTTGGCGGATGCA---GAGGACGTGGTGCTT---AAACAGCGGCCTCAA
ENSCDRP00005009993      CGCTTTGCCGTGTCTGCGGAGGCC---GAGGACAAGGTGCGG---GAGCAGCAACCCCAT
ENSMODP00000058067      CGTTTCACGGTGTTGGCTGATGCG---GAGGACGTGGTGCTT---AAACAGCGGCCCCAA
ENSPLOP00000027709      CGCTTTGCCGTGTCTGCGGAGGCT---GAGGACAAGGTGCGG---GAGCAGCAACCCTAC
ENSMMUP00000067882      CGCTTTGCGGTGTCTGCGGAGGCT---GAGAACAAGGTTCGG---GAACAGCAGCCTCAT
ENSCAFP00000018293      CGCTTTGCCGTGTCTGCGGAGGCT---GAGGACAAGGTGCGG---GAGCAGCAACACTAC
ENSCWAP00000022430      CGCTTTGCCGTGTCTGCCAAGGCC---GAGGACAAGGTGCGG---GAGCAACAGCCCCAT
ENSPCTP00005008098      CGTTTTGCGGTGTCTGCGGAGGCC---GAGGACAAGGTGCGG---GAACAGCAACCCCAC
ENSCJAP00000011757      CGCTTTGCGGTGTCTGCGGAGGCT---GAGACCAAGGTTCGG---GAACAGCAGCCCCAT
ENSLLTP00000014917      ------------------------------------------------------------
ENSDLEP00000024955      ------------------------------------------------------------
ENSDLEP00000024987      CGTTTTGCGGTGACTGCGGAGGCC---GAGGACAAGGTGCGG---GAACAGCAACCCCAT
ENSSHAP00000023163      ------------------------------------------------------------
ENSMFAP00000008586      CGCTTTGCGGTGTCTGCGGAGGCT---GAGAACAAGGTTCGG---GAACAGCAGCCTCAT
ENSFCAP00000025891      CGCTTTGCCGTGTCTGCGGAGGCT---GAGGACAAGGTGCGG---GAGCAGCAACCCTAC
ENSAMEP00000016804      CGCTTTGCCGTGTCTGCCGAGGCT---GAGGACAAGGTGCGG---GAGCAGCAACCCTAC
ENSP00000450799         CGCTTTGCGGTGTCTGCGGAGGCT---GAGAACAAGGTTCGG---GAACAGCAGCCCCAT
ENSMUSP00000022831      CGCTTTGCGGTGTCTGCGGAGGCC---GAGGACAAGGTTCGG---GAGCAGCAGACTCGC
ENSLOCP00000011371      ------------------------------------------------------------
ENSMLUP00000010277      TGGGTCATGGTGCAAACCAAATCC---AAGCCCCGCGTGCAG---CGC---CGCCTGCAA
ENSLACP00000007183      GAGTTTGCGGTATCTGAGGAGCAC---CAGGGGAGCCTGATG---GAGCTGAGACGCCGG
ENSTNIP00000006282      GAGTTTGCCTGCGCCGGGATGCTC---CGCGGCTCGCTCACC---TCGCTGCACGGCGCC
ENSPPYP00000006487      TGGTTCATGGTGCAGACAAAATCG---AAGCCTCGGGTGCAG---CGGCAGCGGCTGCAA
ENSPFOP00000003280      GAGTTTGCTTGCGCCGGGATGCTG---CGGGGATCTCTGACT---TCCCTGCACAGCACC
ENSLAFP00000012216      TGGTTCATGGTGCAGACCAAATCG---AAGCCTCGGGTGCAG---CGACAACGGCTGCAA
ENSGACP00000024945      GAGTTTGCGTGCGCCGACGTGCTG---CGGGGGCCCCTGGCC---TCCCTCCACGGCACC
ENSDNOP00000033702      TGGTTCATGGTGCAGACCAAATCC---AAGCCCCGGGTGCAG---CGGCAGCGGCCGCAA
ENSMPUP00000005611      TGGTTCATGGTGCAGACCAAATCA---AAGCCCCGGGTGCAG---CGGCAGCGGCTGCAA
ENSCSAP00000011933      TGGTTCATGGTGCAGACAAAATCG---AAGCCTCGGGTGCAG---CGGCAGCGGCTGCAA
ENSOGAP00000022494      TGGTTCATGGTGCAGACAAAATCG---AAGCCTCGGGTGCAG---CGGCAGCGGCTCCAA
ENSPSIP00000012530      ---------ATGCCTGCCCCGTGC---CCGCGTTCTTCACCA---ACCCAGCACCCCAGT
ENSMEUP00000001489      CGTTTGACTGTGCCGGCGGAGCCG---AGG---ACTCGGCTG---GAGCTCCGGCCCCAT
ENSMOCP00000008475      TGGTTCATGGTGCAGTCGAAATCG---AAGCCTCGGGTGCAC---CGACAGCGGCTGCAA
ENSSTOP00000021655      TGGTTCATGGTGCAGGCAAAATCG---AAGCCTCGGGTCCAG---AGGCAGCGGCTGCAA
ENSRNOP00000066468      TGGTTCATGGTGCAGACAAAATCG---AAGCCCCGGGTACAC---CGGCAGCGGCTGCAA
ENSCPOP00000012988      TGGTTCATGGTGCAGACAAAATCG---AAGCCTCGGGTGCAG---CGGCAGCGGCTCCAA
ENSHGLP00000002869      ------------------------------------------------------ATGCCA
ENSCLAP00000013904      TGGTTCATGGTGCAGACGAAATCG---AAGCCTCGGGTGCAG---CGGCAGCGCCTACAA
ENSCGRP00001006297      TGGTTCATGGTGCAGTCAAAATCG---AAGCCTCGGGTGCAC---CGACAGCGGTTGCAA
ENSCATP00000021978      TGGTTCATGGTGCAGACAAAATCG---AAGCCTCGGGTGCAG---CGGCAGCGGCTGCAA
ENSMNEP00000017870      TGGTTCATGGTGCAGACAAAATCG---AAGCCTCGGGTGCAG---CGGCAGCGGCTGCAA
ENSNLEP00000018817      TGGTTCATGGTGCAGACAAAATCG---AAGCCTCGGGTGCAG---CGGCAGCGGCTGCAA
MGP_CAROLIEiJ_P0036910  TGGTTCATGGTGCAGACAAAATCG---AAGCCCCGGGTACAC---CGGCAGCGGCTGCAA
MGP_SPRETEiJ_P0038632   TGGTTCATGGTGCAGACAAAATCG---AAGCCCCGGGTACAC---CGGCAGCGGCTGCAA
ENSCHIP00000017275      TGGTTCATGGTGCAGACCAAGTCG---AAGCCCCGAGTGCAG---CGGCAGCGGCAGCAA
MGP_PahariEiJ_P0085020  TGGTTCATGGTGCAGACAAAATCG---AAGCCCCGGGTACAC---CGGCAGCGGCTGCAG
ENSDARP00000122973      GAGTTCACCTGCGCAGGTGTGTTG---CGGGAGGCCATTCGG---GCGCTTCAGCCCACC
ENSPTIP00000018778      ------------NNNNNNNNNNNN---NNNNNNNNNNNNNNN---GGGCAGCGGCTGCAA
ENSACIP00000011861      GAGTTTGCGTGCGCCGGGATGCTG---CGGGGATCTCTGACG---TCCCTGCACAGCACG
ENSACLP00000034181      GAGTTTGCGTGCGCCGGGATGCTG---CGGGGGTCTCTGACC---TCCCTGCACAGCACG
ENSSPAP00000014804      GAGTTTGCGTGTGCCGGGATGCTG---CGAGGATATCTGACC---TCCCTGCACGGCTCC
ENSFHEP00000018525      GAGTTTGCCTGTGCCGGGATGCTG---CGGGGATCTCTGACT---TCCCTACACGGCACC
ENSCVAP00000013285      GAGTTCGCTTGCGCTGGGATGCTC---CGAGGATCTCTGACT---TCCATGCACGCCACA
ENSOMEP00000033597      GAGTTTGCTTGTGCCGGGATGCTG---CGCGGGTCCCTGACC---TCGCTGCACGGGACC
ENSORLP00000011381      GAGTTTGCGTGTGCCGGGATGCTG---CGCGGGTCCCTGACC---TCGCTGCACGGGACC
ENSAOCP00000009461      GAGTTTGCGTGTGCCGGGATGCTA---CGAGGATCTCTGACC---TCCATCCACGGCTCC
ENSOMEP00000034206      ------------------------------------------------------------
ENSMZEP00005028398      GAGTTTGCGTGCGCCGGGATGCTG---CGGGGGTCTCTGACC---TCCCTGCACAGCACG
ENSAPEP00000023391      GAGTTTGCGTGTGCCGGGATGCTA---CGAGGATCTCTGACC---TCCATCCACGGCTCC
ENSXMAP00000035479      GAGTTTGCTTGCGCCGGGATGCTG---CGGGGATCTCTGACT---TCCCTGCACAGCACC
ENSPNYP00000028287      GAGTTTGCGTGCGCCGGGATGCTG---CGGGGGTCTCTGACC---TCCCTGCACAGCACG
ENSNBRP00000031866      GAGTTTGCGTGCGCCGGGATGCTG---CGGGGGTCTCTGACC---TCTCTGCACAGCACG
ENSEASP00005017713      TGGTTCATGGTGCAGACCAAATCG---AAGCCCCGAGTGCAG---CGGCAGCGGCTGCAA
ENSSPUP00000011308      GAGTTTGCTGTCCCTGAGGAGGTG---CAGGAGACGGTCACG---CAGCACCGGCCGTGC
ENSVVUP00000041034      TGGTTCATGGTGCAGACCAAGTCC---AAGCCCCGGGTGCAG---CGGCAGCGGCTGCAA
ENSCABP00000023272      GAGTTTGCAGTCCCCGAGGAGGCC---CGGGCAGCCGTCATG---GAGCAGCGGCCCCGC
ENSPCIP00000013140      CGCTTCACTGTGCCGGCGGAGGCG---GAGGACTCGGTGCTG---GAGCTTCGGCCCCAT
ENSNSUP00000009333      GAATTTGCGGTGGCCGAGGAGGCC---CAGGAGATGTTGATG---CAGCACCGTCCTCAG
ENSNVIP00000001269      TGGTTCATGGTGCAGACCAAATCA---AAGCCCCGGGTGCAG---CGGCAGCGGCTGCAA
ENSMSIP00000037376      TGGTTCATGGTGCAGACAAAATCG---AAGCCCCGGGTACAC---CGGCAGCGGCTGCAA
ENSBMUP00000010416      ------------------------------------------------------------
ENSSMRP00000007931      GAATTCGCTGTGCCCGAAGAGGCG---CAGGAGAAGATAANG---CAGCATCGCCCCCAG
ENSBTAP00000009407      TGGTTCATGGTGCAGACCAAGTCG---AAGCCCCGGGTGCAG---CGGCAGCGGCAGCAA
ENSPEMP00000034594      TGGTTCATGGTGCAGTCAGAATCA---AAATCTCGGGTGCAG---CGGCAGCGGCTCCAG
ENSEEEP00000014682      GAGTTCACTTGTCCCGTTGTGCTG---CGGGGCTCTCTGCTA---GCCCAGCAGTCTGTG
ENSBIXP00005044769      TGGTTCATGGTGCAGACCAAGTCG---AAGCCCCGGGTGCAG---CGGCAGCGGCAGCAA
ENSSBOP00000013785      TGGTTCATGGTGCAGACAAAATCG---AAGCCTCGGGTGCAG---CGGCAGCGGCTGCAA
ENSPLAP00000028943      GAGTTTGCTTGCGCCGGGATGCTG---CGGGGATCTCTGACT---TCCCTGCACAGCACC
ENSHCOP00000028348      GAGTTTGTGTGCCCCGAGGCACTG---CGGGGTTCTCTGAAC---TCCCAGCAGGAAACC
ENSPCOP00000030057      TGGTTCATGGTGCAGACAAAATCG---AAGCCTCGGGTGCAG---CGGCAGCGGCTGCAA
ENSPNAP00000023960      GAATTCACCTGTCCTGGTGTGCTG---CGAGGTTGTCTGCTG---GACCTGAAAAATACA
ENSNGAP00000011921      TGGTTCATGGTGCAGACAAAATCG---AAGCCCCGGGTGCAC---CGGCAGCGGCTGCAA
ENSJJAP00000021933      TGGTTCATGGTGCAAACCAAATCG---AAACCCCGAGTGCAT---CGGCAGCGGCTGCAA
ENSLBEP00000029540      GAGTTTGCGTGTGCTGGGGTTCTC---CGAGGATCTCTGGCG---TCCCTTCACGGCACC
ENSPREP00000013929      GAGTTTGCTTGCGCCGGGATGCTG---CGGGGATCGCTGACT---TCCCTGCACAGCACC
ENSAMXP00000022457      GAGTTCACCTGCCCTGGGGTGTTA---CGGGGAGCTCTGCAG---GACCTGAAACCCACA
ENSANAP00000038501      GGCTTCATGGTGACAGACAAAATCGAAGCCTCGGGTTGCATG---CGGCAGCGGCTGCAA
ENSPSMP00000021160      TGGTTCATGGTGCAGACGAAATCG---AAGCCTCGGGTGCAG---CGGCAGCGGCTGCAA
ENSSLDP00000010923      GAGTTCACGTGTGCTGGGATGCTG---CGGGGATCTCTGGCC---ACCCTGCACGGCACC
ENSHBUP00000020399      GAGTTTGCGTGCGCCGGGATGCTG---CGGGGGTCTCTGACC---TCCCTGCACAGCACG
ENSPANP00000017718      TGGTTCATGGTGCAGACAAAATCG---AAGCCTCGGGTGCAG---CGGCAGCGGCTGCAA
ENSMMMP00000013162      TGGTTCATGGTGCAGACAAAATCG---AAGCCTCGGGTGCAG---AGGCAGCGGCTGCAA
ENSCPBP00000036825      GAGTTTGCAGTCCCCGAGGAGGCC---CAGGCAGCCATCATC---GAACAGCGGCCCCGC
ENSGGOP00000038057      TGGTTCATGGTGCAGACAAAATCG---AAGCCTCGGGTGCAG---CGGCAGCGGCTGCAA
ENSPTRP00000071415      TGGTTCATGGTGCAGACAAAATCG---AAGCCTCGGGTGCAG---CGGCAGCGTCTGCAA
ENSPKIP00000031357      GAATTTGCTTGTCCAAGAGCAGCG---AGAGGATTACTGCAG---TCCGTGCAGCCCATG
ENSSDUP00000019599      GAGTTCACGTGTGCTGGGATGCTG---CGGGGATCTCTGGCC---ACCCTGCACGGCACC
ENSMICP00000036009      TGGTTCATGGTGCAGACAAAATCG---AAGGCTCGGGTGCAG---CGGCAGCGGCTGCAA
ENSBBBP00000013467      TGGTTCATGGTGCAGACCAAGTCG---AAGCCCCGGGTGCAG---CGGCAGCGGCAGCAA
ENSRBIP00000012564      TGGTTCATGGTGCAGACAAAATCG---AAGTCTCGGGTGCAG---CGGCAGCGGCTGCAA
ENSRROP00000028051      TGGTTCATGGTGCAGACAAAATCG---AAGTCTCGGGTGCAG---CGGCAGCGGCTGCAA
ENSIPUP00000014794      GAGTTTACCTGCCCAGGTGTGTTG---CAGGGCTCTCTGCTA---TCCCTGAAACCTACA
ENSUAMP00000008275      TGGTTCATGGTGCAGACCAAGTCC---AAGCCCCGGGTGCAG---CGGCAGCGGCTGCAA
ENSMAUP00000006494      TGGTTCATGGTGCAGTCAAAATCG---AAGCCTCGGGTGCAC---CGACAGCGGTTGCAA
ENSUMAP00000031845      ---------------------------------------------------ATGCAGGGC
ENSHHUP00000046661      GAGTTTGCGTGTTCCGGAGCGCTA---CGCGGAGCCCTACTA---TCCTTCCACCCCTCC
ENSCSEP00000027776      GAGTTTGCCTGTGCCGGGATGCTA---CGAGGGTCTTTGACC---TCCCTGCACGATGCC
ENSHHUP00000042580      GAGTTTGCGTGTTCCGGGGCGCTA---CGCGGTGCCCTGCAG---TCCTTCCATCCATCA
ENSPPRP00000010968      TGGTTCATGGTGCAGACCAAATCG---AAGCCCCGGGTGCAG---CGGCAGCGGCTGCAA
ENSUPAP00010011247      TGGTTCATGGTGCAGACAAAATCG---AAGCCTCGGGTGCAG---AGGCAGCGGCTGCAA
ENSPPAP00000011017      TGGTTCATGGTGCAGACAAAATCG---AAGCCTCGGGTGCAG---CGGCAGCGTCTGCAA
ENSODEP00000002035      TGGTTCATGGTACAGACAAAATCG---AAGCCTCGGGTGCAG---CGGCAGCGGCTACAA
ENSKMAP00000005342      GAGTTTGCATGTGCTGGGATGCTG---CGGGGATCTCTGACT---TCTCTGCACAGTACC
ENSAPOP00000031281      GAGTTTGCTTGTGCCGGGATGCTG---CGAGGATCTCTGACC---TCCATCCACGGCTCC
ENSLCAP00010009751      GAGTTCGCGTGTGCCGGGATGCTG---CGGGGATCCCTGACC---TCCCTGCACGCCACC
ENSMLEP00000039092      TGGTTCATGGTGCAGACAAAATCG---AAGCCTCGGGTGCAG---CGGCAGCGGCTGCAA
ENSTSYP00000029035      TGGTTCATGGTGCAGACAAAATCG---AAGCCTCGGGTGCAG---CGGCAGCGTCTGCAA
ENSCAFP00020031153      TGGTTCATGGTGCAGACCAAGTCC---AAGCCCCGGGTGCAG---CGGCAGCGGCTGCAA
ENSSGRP00000059564      GAGTTCACCTGTGCAGGTGTGTTG---AGGGGGGCGTTGCTG---GTGCTGCAGCCCACC
ENSSGRP00000029961      GAGTTCACCTGTGCAGGTGTGTTG---AGGGGGGCGCTGGTG---ACACTGCAGCCCACT
ENSCLMP00005039954      GAGTTCGCCTGTTCCGGGATGCTG---CGTGGATCCCTGAGC---TCCGTGCACGCCACC
ENSSLUP00000021504      GAGTTTGCGTGTGCTGGGATGCTG---CGGGGATCTCTGACC---TCTCTGCACGCCACT
ENSCHYP00000009563      TGGTTCATGGTGCAGACCAAGTCG---AAGCCCCGGGTGCAG---CGGCAGCGGCTGCAA
ENSNFUP00015011974      ------------------------------------------------------------
ENSBMSP00010016927      TGGTTCATGGTGCAGACCAAGTCG---AAGCCCCGGGTGCAG---CGGCAGCGGCTGCAA
ENSLLEP00000007251      GACTTTGCCGTGCCGCAGGGCTGC---GAGAAGGAGCTGCGC---GAACACCGCCCCCGG
ENSMMNP00015021864      TGGTTCATGGTGCAGACCAAGTCG---AAGCCCCGGGTGCAG---CGGCAGCGGCTGCAA
ENSPSNP00000019208      TGGTTCATGGTGCAGACCAAGTCG---AAGCCCCGGGTGCAG---CGGCAGCGGCTGCAA
ENSNNAP00000014852      GAATTTGCGGTGGCCGAGGAGGCC---CAGAGGATGTTGATG---CAGCACCGTCCTCAG
ENSOKIP00005009642      ------------------------------------------------------------
ENSSVLP00005006405      TGGTTCATGGTGCAGACAAAATCG---AAGCCTCGGGTGCAG---AGGCAGCGGCTGCAA
ENSOKIP00005019570      GAATTTGCGTGTTCCGGAGTGCTA---CGCGGTGCCCTGTGG---TCCTTCCATCCCTCA
ENSECAP00000014165      TGGTTCATGGTGCAGACCAAATCG---AAGCCCCGAGTGCAG---CGGCAGCGGCTGCAA
ENSXETP00000036875      GAGTTTACTGTGCCTCAGGAGTCT---GAAAAAGAAATACAA---GATCAACAGCCTCAT
ENSMMSP00000008294      TGGTTCATGGTGCAGACCAAGTCG---AAGCCCCGGGTGCAG---CGGCAGCGGCAGCAA
ENSECRP00000005796      GATTTTACAGCTCCCGCTGCATCC---CAGCAGACCATCTTC---ACTTACAAGCCTCAG
ENSRFEP00010001039      TGGGTCATGGTGCAGACCAAATCG---AAGCCCCGGGTGCAG---CGGCAGCGGCTGCAA
ENSTRUP00000016444      GAGTTCGCTTGTGCCGGGATGCTT---AGCGGGTCGCTGACC---TCGCTGCACGACGGC
ENSTMTP00000028971      ------------------------------------------------------------
ENSSAUP00010030338      GAGTTTGCGTGCGCCGGGATGCTG---CGCGGATCTCTGACC---TCGCTGCACGGCACC
ENSBGRP00000032633      TGGTTCATGGTGCAGACCAAGTCG---AAGCCCCGGGTGCAG---CGGCAGCGGCAGCAA
ENSOCUP00000013029      TGGTTCATGGTGCAGACAAAATCC---AAGCCTCGGGTGCAG---CGGCAGCGCCTGCAA
ENSPTXP00000020694      GAATTTGCGGTGGCCGAGGAGGCC---CAGGAGATGTTGATG---CAGCACCGTCCTCAG
ENSSSAP00000093033      GAGTTTGCGTGTTCTGGAGCGCTA---CGCGGAGCCCTACTG---TCCTTCCACCCCTCC
ENSSSCP00000063120      TGGTTCATGGTGCAGACCAAGTCG---AAGCCCCGGGTGCAG---CGGCAGAGGCTGCAA
ENSVURP00010029931      ------------------------------------------------------------
ENSLCRP00005021406      GAGTTTGCGTGTGCTGGGATGCTG---CGAGGATCTCTGACC---TCGCTGCACGGCACC
ENSCGOP00000036338      GAGTTTGCGTGTTCCGGGATGCTG---CGGGGGTCTCTGTCC---TTCCTGCACGGCACC
ENSCDRP00005009877      TGGTTCATGGTGCAGACCAAGTCG---AAGCCCCGGGTGCAG---CGGCAGCGGCTGCAA
ENSMODP00000003608      ------------------------------------------------------------
ENSDCDP00000023277      GAGTTCGCCTGCGCCGCCGCGCTG---CGCGACTCCGCGCTG---TCGCTGCAGCCCACG
ENSSTUP00000006317      GAGTTTGCGTGTTCCGGAGCGCTC---CGCGGTGCCCTGCGG---TCCTTCCATCCCTCA
ENSSTUP00000015939      GAGTTTGCGTGTTCCGGAGCGCTA---CGCGGAGCCCTACTG---TCCTTCCACCCCTCC
ENSPLOP00000027484      TGGTTCATGGTGCAGACCAAATCG---AAGCCCCGGGTGCAG---CGGCAGCGGCTGCAA
ENSMMUP00000012439      TGGTTCATGGTGCAGACAAAATCG---AAGCCTCGGGTGCAG---CGGCAGCGGCTGCAA
ENSCCRP00000070241      GAGTTCACCTGTGCAGGTGTGTTG---AGGGGGGCGTTGCTG---GCGCTGCAGCCCGCC
ENSCCRP00000043614      GAGTTCACCTGTGCAGGTGTGTTG---AGGGGGGCGCTGGTG---GCTCTGCAGCCCAGC
ENSSSAP00000057390      GAGTTTGCGTGTTCCGGAGCGCTC---CGTGGTGCCCTGCGG---TCCTTCCATCCCTCA
ENSCAFP00000018255      TGGTTCATGGTGCAGACCAAGTCC---AAGCCCCGGGTGCAG---CGGCAGCGGCTGCAA
ENSOSIP00000035756      ------------------------------------------------------------
ENSOANP00000039643      GTCTTTGCGGTCCCCGCCGAGATG---GAGGAGTCGCTGCGG---GAGCAGCAGCGCAAC
ENSSFOP00015035113      GAGTTCGCGTGCCCTACGGGGGTG---CAGAGGCTGGTGCAG---TCCCTCCAGCCCATG
ENSSFOP00015035120      GAGTTCGCGTGCCCTACGGGGGTG---CAGAGGCTGGTGCAG---TCCCTCCAGCCCATG
ENSBSLP00000002734      GAGTTCGCGTGCGCCGGGACGCTC---CGGGGCTCGCTGACG---TCCCTGCACGGCGCC
ENSCWAP00000022278      TGGTTCATGGTGCAGACCAAGTCG---AAGGCCCGGGTGCAG---CGGCAGAGGCTGCAA
ENSPCTP00005007948      TGGTTCATGGTGCAGACCAAATCG---AAGCCCCGGGTGCAG---CGGCAGCGGCTGCAA
ENSONIP00000037449      GAGTTCGCGTGCGCCGGGATGCTG---CGGGGGTCTCTGACC---TCCCTGCACAGCACG
ENSCJAP00000011803      TGGTTCATGGTGCAGACAAAATCG---AAGCCTCGGGTGCAG---CGGCAGCGGCTGCAA
ENSCHAP00000024043      GAGTTCACGTGTTCCGCAGCGCTG---CGGGAAGCCGTACTG---GCTCTCCAGCCCACG
ENSPMRP00000020108      GAATTTGCCGTCTCCGAGGAGGTG---CGGGAGTTGGTGACC---CAGCAGCGCCCCAGG
ENSLLTP00000019909      GAATTTGCGGTGGCCGAGGAGGCC---CAGGAGATGTTGATG---CAGCACCGTCCTCAG
ENSDLEP00000025027      TGGTTCATGGTGCAGACCAAGTCG---AAGCCCCGGGTGCAG---CGGCAGCGGCTGCAA
ENSDLAP00005000859      GAGTTTGCGTGTGCTGGGATGCTG---CGGGGATCTCTGACC---TCCCTGCACAACACC
ENSOJAP00000038775      GAGTTTGCGTGTGCCGGGATGCTG---CGCGGGTCCCTGACC---TCGCTGCACGGGACC
ENSCARP00000059074      GAGTTCACCTGTGCAGGTGTGTTG---AGGGGGGTGTTGCTG---GCGCTGCAGCCCTCC
ENSGEVP00005016429      GAGTTTGCAGTCCCCGAGGAGGCC---CAGGCAGCCGTCATG---GAGCAGCGGCCCCGC
ENSOTSP00005021487      GAATTTGCGTGTTCCGGAGTGCTA---CGCGGTGCCCTGTGG---TCCTTCCATCCCTCA
ENSOMYP00000013908      GAATTTGCGTGTTCCGGAGTGCTA---CGCGGTGCCCTGTGG---TCCTTCCATCCCTCA
ENSSHAP00000008470      CGCTTCACTGTACCGGCGGAGGCG---GAGGACTCGGTGCTG---GAGCTTCGGCCCCAT
ENSSHAP00000028237      CGCTTCACGGTGGGGGCGGATGCG---GAGGACATGGTACTT---AAACAGCGACCTCAG
ENSOTSP00005094651      GAGTTTGCGTGTTCCGGCGCGCTA---CGCAGAGCCCTACTG---TCCTTCCACCCCTCC
ENSELUP00000008322      GAGTTTGCCTGTTCTGGGGCGCTA---CGCGGAGCCCTTCAG---TCCTTCCAACCTTTG
ENSOMYP00000036732      GAGTTTGCGTGTTCCGGCGCGCTA---CGCGGAGCCCTACTG---TCCTTCCACCCCTCC
ENSCARP00000105334      GAGTTCACCTGTGCAGGTGTGTTG---AGGGGGGCGCTGCTG---GCACTGCAGCCCACC
ENSCARP00000078597      GAGTTCACCTGTGCAGGTGTGTTG---AGGGGGGCGCTGCTG---GCACTGCAGCCCACC
ENSMFAP00000029840      TGGTTCATGGTGCAGACAAAATCG---AAGCCTCGGGTGCAG---CGGCAGCGGCTGCAA
ENSMAMP00000016571      GAGTTTGCGTGTGCTGGAATGCTT---CGGGGGTCTCTGACC---TCCCTGCACGGCACT
ENSGMOP00000067271      GAGTTCGCCTGCGCCGGTACGTTG---CGGGATTCTCTAACG---TCCCAGCGACATTCA
ENSATEP00000018293      GAGTTTGCGTGTGCTGGAATGCTT---CGCGGATCTCTGACC---TCCTTGCACAGCACT
ENSFCAP00000024050      TGGTTCATGGTGCAGACCAAATCG---AAGCCCCGGGTGCAG---CGGCAGCGGCTGCAA
ENSAMEP00000016818      TGGTTCATGGTGCAGACCAAGTCA---AAGCCCCGGGTGCAG---CGGCAGCGGCTGCAA
ENSP00000371994         TGGTTCATGGTGCAGACAAAATCG---AAGCCTCGGGTGCAG---CGGCAGCGGCTGCAA
ENSMUSP00000129557      TGGTTCATGGTGCAGACAAAATCG---AAGCCCCGGGTACAC---CGGCAGCGGCTGCAA
ENSACAP00000008923      GAATTTGCTGTGTCTGAGGAGGCA---CAAGAGGTGGTGACG---CAGCATCGGCCCCGC
ENSTNIP00000004863      ------------------------------------------------------------
ENSPVAP00000003632      NNNNNNNNNNNNNNNNNNNNNNNN---NNNNNNNNNNNNNNN---NNNNNNNNNNNNNNN
ENSPPYP00000008279      GAGTTCACGGCGCCAGCCGAGAAG---GCGGAGCTGCTGGAG---CAGAGCCGCGGCCGT
ENSLOCP00000009128      GAGTTCACGGCGCCCGAAGACAGG---CAGGAGGAGCTGAGG---TGCGTCAGGCCGAGG
ENSPMAP00000001795      GAGTTCACGGTGCCTGCCAGTAGG---GAGGCCCTGGTTAAC---AACGCAGAGCAGAAT
ENSMLUP00000009458      ------------------------------------------------------------
ENSTTRP00000015271      ------------------------------------------------------------
ENSPFOP00000002965      GAGTTTACGGTCCTGGAGGACAAA---GAAGAGGAGCTGAAG---TGTGCCAGGCCCCGA
ENSLAFP00000014834      ------------------------------------------------------------
ENSLACP00000016971      ------------------------------------------------------------
ENSGACP00000003450      GAGTTCACGGTGCCGGAGGCGAAG---CAAGACGAGCTGACG---TGCGCCACGGCTCGA
ENSDNOP00000033904      GAGTTTACGGCGCCGGCCGAGAAG---GCGGCGCTGCTGGAG---CTGAGCCGCGGCCGC
ENSCSAP00000001728      ------------------------------------------------------------
ENSOGAP00000011043      GAGTTCACGGCGCCCGCCGAGAAG---GCGGCGCTGCTGGAG---CGGAGCCGCGGCCGC
ENSTBEP00000003221      GAGTTCACGGCGCCCGCCGAGAAG---GCGGCGTTGCTAGAG---CGGAGCCGCGGCCGC
ENSMPUP00000003004      ------------------------------------------------------------
ENSPSIP00000012580      ------------------------------------------------------------
ENSETEP00000011233      GAGTTCACCGCGCCCGCCGAGAAA---GTGGCGCTGCTGGAG---CGGAGCCGCGGTCGC
ENSSARP00000008910      ------------------------------------------------------------
ENSVPAP00000000553      ------------------------------------------------------------
ENSEEUP00000007379      GAATTCACGGCACCCGCCGAGAAG---GCGGCGCTGCTGGAG---CGGAGCCGCGGCCGC
ENSCHOP00000008954      ------------------------------------------------------------
ENSPCAP00000003583      GAGTTCACTGCGGCCGCGGAGAAG---GGGGCGCTGCTGGAG---CGGAGCCGTGGCCGC
ENSMEUP00000005984      GAGTTCACGGCCCCCGGGGAGAAG---ACGGCGCTGCTGCAG---GAGAGCCGGGGCCGC
ENSCPOP00000017679      GAGTTCACGGCGCCCGCCGCGAAG---GCGGCGCTGCTAGAG---CGGAGCCGCAGTCGC
ENSCLAP00000009508      ------------------------------------------------------------
ENSMOCP00000018326      GAGTTCACGGCGCCCGCCGAGAAG---GCGGCGCTGCTGGAG---CGGAGCCGCGGCCGC
ENSSTOP00000005547      ------------------------------------------------------------
ENSRNOP00000042818      ------------------------------------------------------------
ENSHGLP00000027532      GAGTTCACCGCTCCGGCTGCGAAG---GCAGCGCTGCTGGAG---CGGAGCCGCGGCCGG
ENSCGRP00001012777      GAGTTCACGGCGCCCGCCGAGAAG---GCGGCGCTGCTGGAG---CGGAGCCGCGGCCGC
ENSMNEP00000023833      GAGTTCACGGCGCCAGCCGAGAAG---GCGGAGCTGCTGGAG---CAGAGCCGCGGCCGT
ENSCATP00000025972      GAGTTCACGGCGCCAGCCGAGAAG---GCGGAGCTGCTGGAG---CAGAGCCGCGGCCGT
ENSNLEP00000027219      ACTCTTTCTGCCCCT------------TCCGAAGGGGCGGAG---CAGAACAGCAGCCCA
MGP_CAROLIEiJ_P0085441  GAGTTCACGGCGCCCGCGGAGAAG---GCGGCGCTGCTGGAG---CGGAGCCGCGGGCGC
MGP_PahariEiJ_P0053700  GAGTTCACGGCGCCCGCGGAGAAG---GCGGCGCTGCTGGAG---CGGAGCCGCGGGCGC
MGP_SPRETEiJ_P0088941   GAGTTCACGGCGCCCGCGGAGAAG---GCGGCGCTGCTGGAG---CGGAGCCGCGGGCGC
ENSCHIP00000021259      GAGTTCACGGCGCCGGCCGAGAAG---GCGGCGCTGCTGGAG---AGGAGCCGCGGCCGC
ENSEBUP00000000611      ------------------------------------------------------------
ENSPTIP00000013297      ---NNNNNNNNNNNN------------NNNNNNNNNNNNNNN---NNNNNNNNNNNNNNN
ENSDARP00000074624      GAGTTTACAGTGCACGAAGACAAG---CAGACCGAGCTCAAA---TGCAGCAAACCGAAG
ENSAOCP00000027255      GAGTTCACGGTTCTGGAGGATAAA---GAAGAGGAGCTGAAA---TGTGCCAAGCCTCGA
ENSAPEP00000031911      GAGTTCACGGTTCTGGAGGATAAA---GAAGAGGAGCTGAAA---TGTGCCAAGCCTCGA
ENSORLP00000039635      GAGTTCACCGTCCTGGAGGATAAA---GAAGAGGAGCTGAAA---TGCGCCAAGCCGCGC
ENSFHEP00000009077      GAGTTCACGGTCCTGGAGGACAAA---GAAGAAGAGCTGAAC---TGTGCCCGGCCCCGC
ENSSPAP00000012148      GAGTTCACGGTGCTGGAGGATAAA---GAAGAGGAGCTGAAA---TGCGCCAAGCCTCGG
ENSMZEP00005021463      GAGTTTACGGTGCTGGAGGATAAA---GAAGATGAGCTTAAA---TGCGCCAAACCGAGA
ENSOMEP00000013210      GAGTTCACTGTCCTGGAGGATAAA---GAAGAGGAGCTGAAA---TGCGCCAAGCCGCGC
ENSCVAP00000011612      GAGTTTACGGTCCTTGAGGACAAA---GAAGACGAGTTGAAG---AGCGCCAGGCCCCGA
ENSACLP00000021878      GAGTTTACGGTGCTGGAGGATAAA---GAAGATGAGCTTAAA---TGCGCCAAACCGAGA
ENSACIP00000021116      GAGTTTACAGTCCTGGAAGATAAA---GAAGATGAGCTGAAA---TGCGCCAAGCATAGA
ENSXMAP00000006160      GAGTTTACGGTCCTGGAGGACAAA---GAAGAGGAGCTGAAA---TGTGCCAGGCCCCGA
ENSNBRP00000025621      GAGTTTACGGTGCTGGAGGATAAA---GAAGATGAGCTTAAA---TGCGCCAAACCGAGA
ENSPNYP00000030916      ------------AAACACAAAAAA---ATGCGAAACACTATC---TGTAAGAAA------
ENSEASP00005021216      ------------------------------------------------------------
ENSSPUP00000003901      GAGTTCACGGCACCAGCACAGAAA---AGCGGCTTGCTGGAG---CGTAGCCGGAGTCGC
ENSVVUP00000024628      GAGTTCACCGCGCCCGCGGAGAAG---GCGGCGCTGCTGGAG---CGGAGCCGCGGCCGC
ENSGALP00000006197      GAATTCACCGTCCCGGCCGAGAAA---CGCCGCTTCCTGGAG---GGCAGCCGGGGCCGC
ENSNVIP00000023936      ------------------------------------------------------------
ENSNSUP00000014409      ------------------------------------------------------------
ENSCABP00000020691      ------------------------------------------------------------
ENSPCIP00000028247      GAGTTCACGGCCCCCGGGGAAAAG---ACGGCGCTGCTGCAG---GAGAGCCGGGGCCGC
ENSBMUP00000021701      ------------------------------------------------------------
ENSABRP00000002194      GAGTTCACCGTCCCGGCGGAGAAA---AGCCGTTTGCTGGAG---GGGAGCCGGGGCCGA
ENSMSIP00000017114      GAGTTCACGGCGCCCGCGGAGAAG---GCGGCGCTGCTGGAG---CGGAGCCGCGGGCGC
ENSSMRP00000006321      GAGTTCACGGCGCCGGCGGAGAAG---AGCGGCTTCTTGGAG---CGGAGCCGCGCCTCC
ENSPMJP00000003093      GAGTTCACCGTCCCCGCCGAGAAG---AGCCGCCTCCTGGAG---CGCAGCCGGGGCCGC
ENSCJPP00005017629      GAATTCACCGTCCCGGCCGAGAAA---CGCCGCTTCCTGGAG---GGCAGCCGGGGCCGC
ENSPEMP00000017546      AGTAACAGCTGTCCTGCTGTT---------------------------CCCTCTGGGGGC
ENSCPRP00005005396      GAGTTTACGGCGCCGGCGGAGAAG---AGCGGCTTCCTGGAT---AGGAGCCGGGGCCGC
ENSBTAP00000072422      GAGTTCACGGCGCCGGCCGAGAAG---GCGGCGCTGCTGGAG---AGGAGCCGGGGCCGC
ENSCMIP00000040533      GAGTTCACGGCGCCCAAAGCGAAG---CAGCTTCACCTGGAG---CGCAACAAGGCGGCC
ENSEEEP00000030568      GAGTTTGCGGTCCACGAAGAGAAA---GAGACAGAGCTGAAA---TGCACGAAGCCCAGA
ENSBIXP00005008580      GAGTTCACGGCGCCGGCCGAGAAG---GCGGCGCTGCTGGAG---AGGAGCCGGGGCCGC
ENSACCP00020003702      GAGTTCACCGTCCCTGCGGAGAAG---AGCCGCCTCCTGGAG---GGGAGCCGGGACCGC
ENSSHBP00005001799      GAGTTCACTGTCCCTGCGGAAAAG---AGCTGTCTCCTAGAG---AGCAGCCGGGGCCGC
ENSTGUP00000028512      GAGTTCACCGTCCCCGCCGAGAAG---AGCAGCCTGCTGGAG---CGCAGCCGGGGCCGC
ENSSHBP00005023516      GAGTTCACTGTCCCTGCAGAGAAG---AGCTGCTTCCTGGAG---GGGAGCCGGGGCCGT
ENSPNAP00000029467      GAGTTCGCGGTGCACGAAGACAAG---GAGACCGAGTTAAAA---TGCACGAAGCTTCGA
ENSPREP00000028032      GAGTTTACGGTCTTGGAGGACAAA---GAAGAGGAGCTAAAG---TGTGCCAGGCCCCGA
ENSJJAP00000015060      GAGTTCACGGCGCCCGCCGAGAAG---GCGGTGCTGCTGGAG---CGGAGCCGCGGCCGC
ENSCPBP00000022397      GAGTTCACGGCTCCGGCGGAGAAG---AGCCGCTTCCTGGAG---AAGAGTCGAGGCCGC
ENSHCOP00000023363      GAGTTTACTGTCCCGGAGAATAAG---CAAGACGAGCTGAAA---TGTGCCCAGGCTCGC
ENSSCAP00000005569      GAGTTCACCGTCCCCGCCGAGAAG---AGCCGCCTCCTGGAG---CGCAGCCGGGACCGC
ENSPANP00000012655      GAGTTCACGGCGCCAGCCGAGAAG---GCGGAGCTGCTGGAG---CAGAGCCGCGGCCGT
ENSLBEP00000023538      GAGTTTACCGTGCTAGAGGATAAG---GAAGAGGAGCTGAAA---TGCGCCAAACCTCGA
ENSANAP00000010435      ------------------------------------------------------------
ENSPCOP00000027347      GAGTTCACGGCGCCGGCCGAGAAA---GCGGCGCTGCTGGAG---CGGAGCCGCGGCCGC
ENSAMXP00000053009      GAGTTCACAGTGCACGAGGACAGA---GAGACTGAGTTAAAG---TGCACGAAGCCTCGA
ENSSLDP00000006302      GAGTTTACAGTCCTAGAGGATAAA---GAAGAAGAGCTGAAA---TGTGCCAAGCCTCGA
ENSPLAP00000019506      GAGTTTACGGTCCTGGAGGACAAA---GAAGAGGAGTTGAAG---TGTGCCAGGCCCCGA
ENSSBOP00000005970      ------------------------------------------------------------
ENSPSMP00000030259      GAGTTCACGGCGCCGTCCGAGAAA---GCGGCGCTGCTGGAG---CGGAGCCGCGGCCGC
ENSHBUP00000023781      GAGTTTACGGTGCTGGAGGATAAA---GAAGATGAGCTTAAA---TGCGCCAAACCGAGA
ENSNGAP00000010888      GAGTTCACGGCGCCCGCCAAGAAG---GCGGCGCTGCTGGAG---CGGAGCCGCGGCCGC
ENSRBIP00000022104      GAGTTCACGGCGCCAGCCGAGAAG---GCGGAGCTGCTGGAG---CAGAGCCGCAGCCGT
ENSAPLP00000032000      GAGTTCACCGTCCCGGCGGAGAAA---AGCCGCCTGCTGGAG---GGGAGCCGGGGCCGC
ENSSDUP00000029651      GAGTTTACAGTCCTAGAGGATAAA---GAAGAAGAGCTGAAA---TGTGCCAAGCCTCGA
ENSBBBP00000009320      NNNNNNNNNNNNNNNNNNNNNNNN---NNNNNNNNNNNNNNN---NNNNNNNNNNNNNNN
ENSIPUP00000030121      GAATTTACAGTGCACGAAGGCAAA---GAACCTGAGTTAAAA---TGCGCAAAGTCTCGA
ENSPTRP00000013822      GAGTTCACTGCGCCAGCTGAGAAG---GCGGAGCTGCTGGAG---CAGAGCCGCGGCCGT
ENSPKIP00000016689      GAGTTTGCGGTTCCCGAAGACAAG---CAGGAAGAGTTGAAA---TGTGTCAGGTCTAGG
ENSGGOP00000015183      GAGTTCACTGCGCCAGCTGAGAAG---GCGGAGCTGCTGGAG---CAGAGCCGCGGCCGT
ENSMMMP00000016246      ------------------------------------------------------------
ENSUMAP00000008795      ------------------------------------------------------------
ENSMAUP00000021288      AAACTCACTAGTTCTGCACAGGCC---GAGCTTCTGAAT---------------------
ENSUAMP00000036235      ------------------------------------------------------------
ENSPPRP00000024475      GAATTCACGGCGCCCGCGGAGAAG---GCGGCGCTGCTGGAG---CGGAGCCGCGGCCGC
ENSMICP00000035153      GAGTTCACCGCGCCGGCCGAGAAG---GCGGCGCTGCTGGAG---CGGAGCCGCGGCCGC
ENSGFOP00000022366      ------------------------------------------------------------
ENSHHUP00000062226      GAATTTGCGGTCCTTGAAAATAAG---CAAGAAGAACTGAAT---TGCGCTAAACGCAAA
ENSCSEP00000033594      GAGTTCACAGTCCCGGAGGTGAAG---GAAGAGGAGCTGAAA---TGTGCCAAACCCCGA
ENSUPAP00010006505      GAGTTCACGGCGCCCGCCGAGAAG---GCGGCGCTGCTGGAG---CGGAGTCGCGGCCGA
ENSRROP00000027192      GAGTTCACGGCGCCAGCCGAGAAG---GCGGAGCTGCTGGAG---CAGAGCCGCAGCCGT
ENSHHUP00000034688      GAATTTGCTGTCTTTGAAAACAAG---CAAGAAGAACTGAAA---TGCGCTAAGCCCAGA
ENSDORP00000002018      ------------------------------------------------------------
ENSPPAP00000023348      GAGTTCACTGCGCCAGCTGAGAAG---GCGGAGCTGCTGGAG---CAGAGCCGCGGCCGT
ENSMLEP00000013658      ---ACGGCAGCCTCAGTCTCCTGG---ACTGAACTGGAACTA---CAGGCACACACCAAC
ENSAPOP00000031834      GAGTTCACGGTGCTGGAGGATAAA---GAAGAGGAGCTAAAA---TGTGCCAAGCCTCGA
ENSKMAP00000026389      GAGTTTACGGTCCTGGAGGACAAA---GAAGAGGAGCTGAAA---TGTGCCAAGGCTCGA
ENSODEP00000013018      GAGTTCACGGCGCCCGCCGAGAAG---GCGGAGCTGCTGGAG---CGGAGCCGCGGCCGC
ENSSGRP00000059251      GAGTTCACGGTACATGAGGACAAG---CAGACAGAGCTCAGA---TGCAGCAAACCGAAA
ENSLCAP00010023876      GAGTTTACAGTCTTAGAGGATAAA---GAGGAAGAGCTAAAA---TGTGCCAAGCCTCGA
ENSSGRP00000052774      GAGTTCACGGTACACGAGGACAAG---CAAGCAGAGCTCAGA---TGCAGCAAACCGAAG
ENSTSYP00000021558      NNNNNNNNNNNNNNNNNNNNNNNN---NNNNNNNNNNNNNNN---NNNNNNNNNNNNNNN
ENSCAFP00020000427      ------------------------------------------------------------
ENSCLMP00005018133      GAGTTTACGGTGCTGGAGGAGAAA---GAAAACGAGCTGAAA---TGCGCAAGGCCGCGA
ENSCHYP00000007358      GAGTTCACGGCGCCGGCCGAGAAG---GCGGCGCTGCTGGAG---AGGAGCCGCGGCCGC
ENSSLUP00000017405      GAGTTTACAGTGCTAGAGGATAAA---GAAGATGAGCTGAAA---TGTGCCAAGCCTCGA
ENSMMNP00015013349      GAGTTCACGGCGCCCGCCGAGAAG---GCGGCGCTGCTGGAA---CGGAGCCGCGGCCGC
ENSNFUP00015047235      GAGTTTACGGTCCCGGAGGACAAA---GAAGAGGAGATGAGA---TGTGCCAAGCCTCGA
ENSBMSP00010026935      GAGTTCACGGCGCCCGCCGAGAAG---GCGGCGCTGCTGGAA---CGGAGCCGCGGCCGC
ENSLLEP00000046418      GAATTCACTGCTCCAGGAGACATG---AAGCAACTCCTGGAG---AGAAGCCGAGCGCGT
ENSNNAP00000019043      GAGTTCACGGCGCCGGCGGAGAAG---AGCGGCTTTCTGGAG---CGGAGCCGCGGCGGC
ENSOKIP00005001288      GAATTTGCTGTCTTTGAAAACAAG---CAAGAAGAACTGAAA---TGCGCCAAGCCCAGA
ENSPSNP00000018499      GAGTTCACGGCGCCCGCCGAGAAG---GCGGCGCTGCTGGAA---CGGAGCCGCGGCCGC
ENSOKIP00005047979      GAATTTGCGGTCCTTGAAAACAAG---CAAGAAGAACTGAAT---TGCGCTAAACGCAAA
ENSSVLP00005021429      GAGTTCACGGCGCCAGCCGAGAAG---GCGGCGCTGCTGGAG---CGGAGTCGCGGCCGA
ENSECAP00000021723      GAATTCACGGCGCCCGCCGCGAAG---GCGGCGCTGCTGGAG---CGGGGCCGTGGCCGC
ENSCWAP00000003391      GAGTTTACGGCGCCAGCCGAGAAG---GCGGCGCTGCTGGAG---CGGAGCCGCGGCCGC
ENSOCUP00000010959      ---------------------------------------------------------CGC
ENSCGOP00000023388      GAGTTTACAGTGCTAGAGGATAAA---GAAGAAGAGCTGAAA---TGTGCCAAGCCTCGA
ENSTMTP00000031414      GAGTTCACGGCTCCGGCGGAGAAG---AGCCGCTTCCTGGAG---AAGAGTCGAGGCCGC
ENSVURP00010017957      GAGTTCACGGCCCCCGGGGAAAAG---ACGACACTGCTGCAG---GAGAGCCGGGGCCGC
ENSPTXP00000012939      GAGTTCACGGCGCCGGCGGAGAAG---AGCGGCTTCCTGGAG---CGGAGCCGCGGCGGC
ENSRFEP00010023477      GAGTTCACGGCGCCCGCCGAGAAG---GCGGCGCTGCTGGAG---CGGAGCCGCGGCCGC
ENSSAUP00010024338      GAGTTTACAGTGCTGGAGGATAAA---GAAGAGGAGCTGAAA---TGTGCCAAGCCTCGA
ENSXETP00000016323      GAGTTTACAGTTCCGGGAGATAAG---AGGAGCCTTTTGGAA---AAGAGCCGCCCTAGG
ENSSSCP00000003061      GAATTTACGGCGCCAGCCGAGAAG---GCGGCGCTGCTGGAG---CGGAGCCGCGGCCGC
ENSECRP00000019556      GAATTCGCTGTGCCAGAAACCCAG---CAGACGCTCCTTAGAGAAACAGTGACGTCTCGC
ENSBGRP00000020462      GAGTTCACGGCGCCGGCCGAGAAG---GCGGCGCTGCTGGAG---AGGAGCCGGGGCCGC
ENSSSAP00000052682      GAATTTGCGGTCCTTGAAAACAAG---CAAGAAGAACTGAAT---TGCGCTAAACGCAAA
ENSLCRP00005062457      GAGTTCACGGTGCTGGAGGAGAAA---CAGGAGGAGCTGAAG---TGCGCCAAGCCTCGA
ENSCDRP00005000641      GAGTTCACGGCGCCCGCCGAGAAG---GCGGCGCTGCTGGAG---CGGAGCCGCAGCCGC
ENSSCUP00000015941      ------------------------------------------------------------
ENSMODP00000016222      ------------------------------------------------------------
ENSSTUP00000036112      GAATTTGCGGTCCTTGAAAACAAG---CAAGAAGAACTGAAT---TGCGCTAAACGCAAA
ENSOSIP00000036921      GAGTTCACCGTCCTGGAGGATAAA---GAAGAGGAGCTGAAA---TGCGCCAAGCCGCGC
ENSCAFP00000014731      ------------------------------------------------------------
ENSSSAP00000086213      GAATTTGCTGTCTTCGAAAACAAG---CAAGAAGAACTGAAA---TGCGCTAAGCCCAGA
ENSONIP00000009294      GAGTTTACGGTGCTGGAGGATAAA---GAAGATGAGCTTAAA---TGCGCCAAACCGAGG
ENSSFOP00015019799      GAGTTCGCGGTTCCCGAGGACAAA---CAGGAGGAGCTGAAA---TGCGTCAAAAGCCGG
ENSOANP00000034649      GAGTTCACCGCCCCCGCCGAGAAG---ACGGCGCTGCTGGAG---CGGAGCTCGGGCCGC
ENSPLOP00000020024      GAATTCACGGCGCCCGCGGAGAAG---GCGGCGCTGCTGGAG---CGGAGCCGCGGCCGC
ENSSTUP00000056270      GAATTTGCTGTCTTCGAAAACAAG---CAAGAAGAGCTGAAA---TGCGCTAAGCCCAGA
ENSDCDP00000018433      GAGTTCACGGTGCCCGAGGACAAG---CAGGCCGAGCTGAAA---TGCGCCAGGGCGCGG
ENSCHAP00000024268      GAGTTCACCGTACCCGAAGACAAG---CAAGCTGAGCTAAAG---TGCGCAAAGCCCAGA
ENSCCRP00000005188      ------------------------------------------------------------
ENSCCRP00000005167      GAGTTCACAGTACATGAGGACAAG---CAGACAGAGCTCAGA---TGCAGCAAACCGAAG
ENSMMUP00000024966      GAGTTCACGGCGCCAGCCGAGAAG---GCGGAGCTGCTGGAG---CAGAGCCGCGGCCGT
ENSBSLP00000002229      GAGTTCACGGTCCTGGAGGACAAA---GAAGACGAGCTGAAA---TGCGCTAAACCTCGA
ENSCJAP00000023174      GAGTTCACGGCGCCAGCCGAGAAG---GCGGAGCTGCTGGAG---CAGAGCCGCGGCCGC
ENSMODP00000050297      ------------------------------------------------------------
ENSLLTP00000023520      ------------------------------------------------------------
ENSMMSP00000010882      GAGTTCACGGCTCCGGCCGAAAAG---GCGGCGCTGCTGGAG---AGGAGCCGCGGCCGC
ENSMMDP00005018466      AATTTCACGGTGCTGGAGGACAAA---CAGGAGGAGCTGAAA---TGCGCCAAGCCCCGC
ENSOJAP00000027616      GAGTTCACCGTTCTGGAGGATAAA---GAAGATGAACTGAAA---TGCGCCAAGCCGCGC
ENSDLEP00000005800      GAGTTCACGGCGCCCGCCGAGAAG---GCGGCGCTGCTGGAA---CGGAGCCGCGGCCGC
ENSPCTP00005013956      GAGTTCACGGCGCCCGCCGAGAAG---GCGGCGCTGCTGGAA---CGGAGCCGCGGCCGC
ENSPMRP00000029797      GAGTTCACGGCGCCGGCGGAGAAG---AGCGGCTCCCTGGAG---CGGAGCCGCGCCAGC
ENSOMYP00000026451      GAATTTGCTGTCTTTGAAAACAAG---CAAGAAGAACTGAAA---TGCGCCAAGCCTAGA
ENSOMYP00000037239      GAATTTGCGGTCCTTGAAAACAAG---CAAGAAGAACTGAAT---TGCGCTAAACGCAAA
ENSGEVP00005021468      GAGTTCACGGCTCCGGCGGAGAAG---AGCCGCTTCCTGGAG---AAGAGTCGAGGCCGC
ENSOTSP00005090600      GAATTTGCTGTCTTTGAAAACAAG---CAAGAAGAACTGAAA---TGCGCCAAGCCCAGA
ENSCCRP00000054593      GAGTTCACGGTACACGAGGACAAG---CAGACAGAGCTCAGA---TGCAGCAAACCGAAG
ENSCARP00000024771      GAGTTCACGGTACACGAGGACAAG---CAGGCAGAGCTCAGA---TGCAGCAAACCGAAG
ENSSHAP00000019377      GAGTTCACGGCCCCCGGGGAGAAG---ACGGCGTTGCTGCAG---GAGAGCCGGGGCCGC
ENSDLAP00005018987      GAGTTCACCGTGCTGGAGGATAAA---GAAGAGGAGCTGAAG---TGCGCCAAGCCTCGA
[truncated: 5,842,098 more chars]
