# Supplementary material for: Mammalian ZAP and KHNYN can independently restrict CpG-enriched avian viruses
Source: bioRxiv. 2025 Sep 10:2024.12.23.629495. Originally published 2024 Dec 23. Preprint. [Version 2] doi: 10.1101/2024.12.23.629495 (PMC11703154; doi:10.1101/2024.12.23.629495)
Supplement: Supplement 9 [file media-9.zip › Combined_ZC3HAV1_orthologues.fst]

>ENSPPYP00000020246_Pabe/1-3066
------------------------------------------------------------
------------------------------------------------------------
------------------------------------------------------------
------------------------------------------------------------
------------------------------------------------------------
------------------------------------------------------------
------------------------------------------------------------
ATGGCGGACCCGGAGGTGTGCTGCTTCATCACCAAAATCCTGTGCGCCCACGGGGGCCGC
ATGGCCCTGGACGCGCTGCTCCAGGAGATCGTGCTGCCTGAGCCG---CAGCTCTGTGAG
GTGCTGCAGGTGGCCGGGCCCGACCGCTTTGTGGTGTTGGAGACTGGC------------
---GGCGAGGCCGGGATCACCCGATCGGTGGTGGCCACCACTCGA---GCCCGGGTCTGC
CGT---------CGCAAGTACTGC---------------CAGAGA---CCCTGCGATAAC
---CTGCAT---CTCTGCAAGCTCAAC------TTGCTG---GGCCGGTGCAACTATTCG
CAGTCGGAG---CGGAATTTATGCAAA---TATTCTCATGAGGTTCTC---TCAGAAGAG
AACTTCAGAGTCCTGAAAAAT---------------------------------------
---------------------------------------CACGAACTCTCTGGACTGAAC
AAAGAGGAATTAGCAGTGCTC------------CTCCTCCAAAGTGATCCTTTT------
TTTATGCCCGAGATA------TGCAAAAGTTATAAGGGAGAG---GGTCGGCAGCAGATT
TGTAACCAGCAGCCACCGTGTTCAAGACTCCACATCTGTGACCACTTCACCCGAGGG---
AACTGTCGTTTTCCC---AACTGCCTCCGATCCCATAACCTGATGGACAGAAAGGTGCTG
GCCATCATGAGGGAG---CACGGGCTGAACCCCGACGTGGTCCAGAACATCCAGGACATC
---TGCAACAGCAAGCAC------ATGCAGAAGAATCCCCCGGGGCCCAGA---------
GCTCCTTCTTCACATCGT---------------AGAAACATGGCATATAGGGCTAGAAGC
AAGAGTAGAGATCGGTTCTTTCAGGGCAGCCAAGAATTTCTTGCG---TCTGCTTCAGCG
TCT---GCTGAGAGGTCCTGCACACCTAGTCCAGATCAGATCGGC---CAC---------
------AGGGCTTCCCTGGAGGACGCGCCTGTG---------GACGATCTCACCCACAAG
TTCACGCATCTGGGGAGT------CAGGAT---CGTGCTCGGCCTCCCTCAGGCTCGTCC
AAGCCT---ACTGATCTTGGAGGAACAAGTCAGGCCGGGGCAAGCCGGAGGTTTTTA---
GAGAACGGCAGTCAAGAGGACCTCTTGCATGGAAATCCAGGCAGCACTTACCTTGCTTCC
AATTCAACACCAGCCCCCAACTGGAAGAGCCTCACATCCTGGACGAATGACCAAGGCGCC
AGGAGAAAGACTGTGTTTTCTCCCACGCTACCTGCC---GCCTGCTCTTCTCTTGGCTCT
CTGCAAACACCTGAAGCTGTGACCACCAGAAAGAGCACAGGCTTGCTTTCCTCAGACTAC
AGG---AACATCGATGGCAAAAGTGGAACTCAGGACATCCAG---CCTGGCCCTCTTTTT
AATAATAATGCTGATGGAGTGGCCACAGAT---ATAACTTCTACCAGATCCTTA------
---AATTACAGAAGCACTAGC---AGCAGTCAGAGAGAAATATCATCACCTAGGACT---
CAGGATGCTGGACCTGCT---TCCCGAGATATCCAGGCCACTGGCAGA------------
ATCGCAGATGATGCT---GACCCAAGAGTAGCACTT---GTTAATGGTAAATACAAAGGG
AAGACACTTTGGGCTAGTACATTTGTTCACGATATACCAAATGGCTCTAGTCAAGTGGCA
GATAAAACTACTGATGTA------GAAAAAACTGGTGCC------ACTGGTTTTGCCTTA
ACAATGGCAGTCAAGGCA------GAAAAAGATATGTTACATACTGGAAGTCAGAGTCTG
AGGAACCTGGTCCCCACCTCACCTGGGGAATCCACTGCCCCTGCA---CAAGTCAGCACT
CTGCCTCAG---TCACCTGCTGCCCTTTCCTCAAGCAACACAGCTGCGGTCTGGGGGGCC
CAAGGGCAG---------------------------------------------------
---------------------------AACTGCACCCAAGTTCCTGTTTCCTCTGCCAGC
GAGCTC---ACAAGG------------AAGACAACAGGCTCTGCTCAG---TGTAAGTCA
CTGAAGGACAAAGGGGCCTCTGTCAGAGTGGCTATGGCTGGTGGTTTTTCCTTGGATGTT
CCCCAGTTCTTAAAG---GGTAGAGAGTTAGAG---------------------------
---GGTAGCTGCAGCAAAGTCCACTTCCAT---CCTTACCGGTGGCAGATGTTGGTT---
AAAACCTGGATGGACTTTGAGCACATGGAGATGATCGAGGAAAACTACTGTAACCCCGGA
---------ATC---TACCTCTGTTCT------------------------GTAGGAAAT
TATACA---ATCAATTTTCGGGTAATGAGT---TGTGATTCCTTTCCCATCCGACGCCTC
TCCACTCCTTCTTCTGTC------ACCAAGCCAGCCAATTCTGTCTTCACCACCAAATGG
ATTTGGTATTGGAAGAATGAATCTGGCACATGGATTCAGTATGGAGAAGAG---------
------------------------------------AAAGACAAA---------CAGAAA
AGTTCAAACATCGACTCTTCATACCTGGAGTCTCTCTAT---CAATCCTGTCGGAGGGGA
---GTTGTGCCATTTCAGGCAGGCTCACGGAACTATGAGCTGAGTTTCCAAGGGATG---
---------------ATTCAGACAAACATAGTTTCCAAAACTCAAAAGGATGTCATCAGA
AGACCAACATTTGTGCCT------------CAGTGGTATGTGCAGCAGATG---AAGAGA
GGGCCAGACCAT------------------------------CAGCCAGCAAAGACC---
TCATCAGTGTCTTTAACT------GCGACCTTTCGTCCTCAGGAG---GACCTTTGCTTG
------CTATCCTCAAAGAAA---TATAAGTTGTCAGAGATCCATCACCTACATCCAGAA
TATGTCAGAGTAAGTGAGCATTTTAAAGCTTCCATGAAAAATTTCAAGATTGAAAAGATA
AAGAGGATCGAGAACTCAGAGCTCCTGGATAAATTTACACGGAAGAAATCGCAGATG---
AAGGAA------------------GAAGGAAAACTCCTATTTTATGCGACAAGCCGTGCC
TGGGTGGAATCTATCTGTGTGAATAATTTTGAC---AGTTTCCTACATGAAACT---CAT
GAAAACAAATATGGAAAAGGAATTTACTTTGCAAAAGATGCCATCTATTCCCACAAA---
---------------AATTGCCCGTAT------GATGCAAAAAACGTC---GTTATGTTT
ATAGCCCAAGTTCTGGTTGGA---AAGTTTATTGAAGGAAGTATGACATACACGAGCCCC
CCTCCACAG---------------------TTCGATAGCTGTGTGGATACCAGGTTGAAT
CCCTCCGTTTTTGTCATCTTTCAGAAAGATCAGATT---TACCCACAATATGTGATTGAA
TATACT------------------------------------------------------
------------------------------------------------------------
------------------------------------------------------------
------------------------------------------------------------
------------------------------------------------------------
------------------------------------------GAA---------------
---------GCAGACAAA---GCCTGCGTGATTAGT------------------------
---
>ENSMLUP00000010983_Mluc/1-3000
------------------------------------------------------------
------------------------------------------------------------
------------------------------------------------------------
------------------------------------------------------------
------------------------------------------------------------
------------------------------------------------------------
------------------------------------------------------------
ATGGCGGACCCGGAGGTGTGCAGCTTCATCACAAAA---CTGTGCGCCCATGGGGGCCGC
ATGGCCCTGGACGCGCTGCTCGACGAGATCGCGCTCTCCGAAGCG---CAGCTCCTCGAG
GTGCTGGAGGCGGCGGGGCCCAGCCGCTTCGTGGTGCTGGAGACCGGC------------
---GGCAGGGCCGGGGTCACCCGGTTCGTGGTGGCCACCACCGCA---GCTCGGGTCTGC
CGT---------CGCAAGTTCTGC---------------CCGACG---GACTGCGGAAAC
---CTGCAC---CTCTGCAAGCTCAAC------CTGCTG---GGCCGCTGCCACTATACG
CACTCGGAT---CGACATTTGTGCAAA---TATTCTCACGATGTTCTC---TCAGAAGCG
AACTTTATAGTCCTGAAACGT---------------------------------------
---------------------------------------CATCAGATCTCTGGACTGAAC
AAAGAAGAATTAGCAGTGCTT------------CTCGTCCAAAGTGACCCTTTT------
TTTATGCCTGAGATA------TGCAAAAGCTATAAGGGAGAA---GGTCGAAAGCAGATT
TGTGGCCATCAGCCCATGTGCGAAAGACTCCACATCTGTGAACACTTCACCCGAGGG---
AACTGTGGTTTTACC---AACTGCCTCCGGTCTCATAACCTAATGGACAGGAAGGTACTG
GAGATGATGAGGGAG---CATGGACTGAGCCGGGAAGTGGTGCAGAACATCCAGGACATC
---TGCAACAACAAGCAC---------AACCGGAGAAGGCCCGGGTTGAGA---------
GGTCCTTCACGTAACCGG------------------GACCCAGCAGCTAGAGGAAGAAGC
AAGAGTAGAGATAGGTTCTTTCAGGCCAGTCAGGAGTTCCTTCCA---TCTGCCCCAGCT
TCA---ACTGAGACACCCAGCACACCCAGTGCAGATCAGATCGGC---CGC---------
------AGGTCTCCCCGGGATGATGTGCCTGTA---------GAGGATCTCACCTGCAAG
TTCAAGCATTTGGGAAGT------CAAGAT---GGCCCTCAGCCTTCCTCAGCCTCACCC
AAGGCC---GCCAATCTGGGAGGAAGCAGGCCAGTGGGAGGAACCCAGAGGTTTTCA---
GAGAATGGCAGTCTAGAGGACCTCTTCTATGACAGTACCGCCAGCAGTCACCTCACTTCT
GATTTGACACCCACTTTCAACCAGAAGGTGCCCCCATCCTGGCCGAATGACCAAGGCACC
AGTAGAGAGAATTTGTTTTCTCCGAGTCAGGCTGCC---TCATATTCTCCTCTTGGTTCT
CTGCAAACACCTGACACCGTGACCACCAGAAAAGGTGTGGGCATGCTGTCCCCGGGCCAC
ATG---AATATTGAGGGCAGAAGTGGGAATCCAGAAGTCCAG---CATTTCCCACTTTCA
AATAATAATTTGGATGGGATGGCCACAGAT---ACCATGTCCACGAGATCTTTA------
---AATTACAAAACCGCAACC---AGTAGGCAGAGAGAAAATTCATTACCTAGGAAT---
CAGGAAATCAGAACCACT---CACCCTACTCTTGACCCCATC------------------
ATTGTAGATGATGGTAAACACAGAGAGCAGGTATTT------------------------
------------------------TTCCACAACACAACAAATGGCTCGACTAAAGTTATA
TATGAATCTACTGATGCC---------------------------ACTGATTTTGACTTA
ACATCGGCAGTCAGAGCCAGAGTCGATAAAGATGTGTTAGGCTCTGCAAGTCCGTATCTG
AGACCCCAGATCCTGCGCATGCTGGGGGAGACCACTGCCCACACA---GTAGTGAGCACT
GTGCCCAAAGGACCACCTTTGACACCTTCCTCAAACAATAGAGCTACAGCCGCTGCGGCC
CATGATCGG---------------------------------------------------
---------------------------AACTCTGCTCAAATGCCTGTCACCTCTGCCAGC
GAGCTTGCCAGGAGG---------------ACACCCGGCTGTGCGTTGAATTCTGTATCT
GACGTCACAAATACC------------ATGGATGATCCTGGTTCAAAGGAAATTTGTCTT
GACCATCTGAATAAG---AGTTGTCAATCTATT---------------------------
---AAAGGCTGCAGCAAGGTTCACTTCCACCTGCCCTACCGGTGGCAGGTGATGAATGCA
AACACCTGGGTGGACCTCCAGCCCATGGAGAGTATTGAGAAGGCCTATTGTGACCCCCAA
---------ATC---TGCATCATTCCT------------------------TTCGGAAAT
TTAAAA---ATCAATTTCCAGAAAATGACT---TGTGGTTCTGATCCCATCCGACGTCTC
TCCACACCTTCGTCCGTC------ACACGGCCGGATAATTCTGTCTTCACCACAAAATGG
ATTTGGTATTGGAAGAGTGGAAGTCACAGATGGATTCCGTATGGGGAGAAG---------
------------------------------------GGCGACAGT---------CGGCAA
ATTTCGAGCGTCGATTCCTCATACCTGGAGTCTGTCTTC---CTCTGCACTCCGAGGGGC
---ATTGTGCCGTTTCAGGCGGGTTCTGAGGACTTCGAGTTGAGTTTCCAAGGGATG---
---------------ATGCAGACAAACATCGTTTCCAAGACCCAAAAGGATGTCGCCAGA
AGACCAACATTTGTGTCT------------GCCCGGGATGTGGCGCAGATG---AAAAGT
GGGCCAGACCAT------------------------------CAGCCGGCACAGACC---
CTGCCAGAGCCTGGTATC------TTGGTATTTCTTCCTGAGCAG---AAGCTTCCCTCC
------CCGCCATTGAATGGA---TATGAGTTGTCAGAGATCAATAGCTATGGCTCGGAA
TATGCCAAAGTAACTGCGTATTTTAGAGTGACGATGAGACACGTCAAGATTGAGAAGATC
AAGAAGCTCAAGAACCCACAGCTCTTGGATACTTTTCAAAGGAGAAAAATGGAGATGAAG
GTC---------------------ACCGAAAAATACCTATTTTGTGCCACACACCGCGCT
CACGTAGATTCTATCTGTGCGAATAATTTCGAC---TGGACCTTGCATGGGACT---TCT
GAAGGCACCTATGGAAAAGGAAATTACTTTACAAAAGATGCCATTATTGCCCATAAA---
---------------AACTTCCAGTCT------GATCCCAAAAACATC---GTTATGTTT
TTTGCCCGAGTCCTGGTCGGA---GATGTTATCGAAGGAAAGAGGAGTTACGAAAGCCCT
CCTCCACCA---------------------TATGACAGCTGTGTGGATTCAAGGTTGAAT
CCTTCCATTTTTGTTATCTTTCAGAAAAATCAGATT---TACCCAGAATATGTGATTGAA
TATACC------------------------------------------------------
------------------------------------------------------------
------------------------------------------------------------
------------------------------------------------------------
------------------------------------------------------------
------------------------------------------GAA---------------
---------GCAGATAAA---GCCTGCGTGGTTAGT------------------------
---
>ENSAMEP00000018942_Amel/1-2730
------------------------------------------------------------
------------------------------------------------------------
------------------------------------------------------------
------------------------------------------------------------
------------------------------------------------------------
------------------------------------------------------------
------------------------------------------------------------
ATGGCGGACCCGGAGGTGTGCTGCTTCATCACCAAAATCCTGTGCGCCCACGGGGGCCGC
ATGGCCCTGGACGCGCTGCTCAAAGAGATCGCGCTCTCCGAGGGG---CAGCTCCGCGAG
GTGCTGGAGGCGGCTGGGCCCGACCGCTTCGTGCTGTTGGAGACCGGA------------
---GACAGGGAAGGAGTCACCAGGTCCGTGGTGGCCACCACCCGC---GCCCGGGTCTGC
CGT---------CGCAAGTTCTGC---------------CAGAGA---CCCTGCGAAGAC
---CTGCAC---CTCTGCAAGCTCAAC------CTGCTG---GGTCGGTGCAACTATTCG
CAGTCGGAG---CGGAATTTGTGCAAA---TATTCTCACAACGTTCTT---TCAGAAGAG
AACTTAAAGGTCTTGAAAAAT---------------------------------------
---------------------------------------CATGAGCTGTCTGGACTGAAC
AAAGAGGAATTAGCCGTGCTC------------CTCCTCCAAAGTGACCCTTTT------
TTCATGCCTGAGATA------TGCAAAAATTACAAGGGAGAG---GGTCGAAGAGTGACT
TGTGACAAATATCCACAGTGTGAAAGGCTCCACATCTGTGAGCACTTTACCCGAGGG---
AACTGTGGTTTTACC---AACTGCCTCCGGTCCCATAACCTGATGGACAGAAGGGTGCTG
GCCATCATGAGGGAG---CATGGGCTGAGCTCCAGCGTGGTTCAAAACATCCAGGACATC
---TGCAATAGCAAGCAT------AGCCCGCAGAAACATGCCGGGCACAGA---------
GCTCCTCCCGCCTATCGT---------------AGAGATCCGGCCTACAGAGGTAGAAGC
AAGAGCAGAGACCGATCATTTCAGGGCAGTACAGAATTTCTTCCA---TCGGCTTCGGGT
CCT---ACTCAAAGGCCCTGCACACCTGGTCCAGATCAGATTGGC---CAC---------
------AGGCCTCCCCTGGACGACGTGCCTGTA---------GAGGACCTGGCCCACAAG
TTCGTGCGTTTGGGAAGT------CAGGAT---GGCCCCCAGCCTTCCCCCGTCCCGCCT
AAGGCG---GATAATCTCAGAGGAAGAGGTCAAGTGGGAGGAAGCCAGCGGTTTTCA---
GAGAATGGCGGTCCAGACGATCTCTTTTATGGGAATCAAAGTCAAGCCACC---------
------------------------------------------------------------
---------------------------------------CCTGGCTCTCCTATAGAT---
---CAAACACCCGACACCATAACCACCAGAAAGAGCATGGGCGTGCTTTTCTCAGACGGC
ATG---AACGCCGAGGACAGAAGTGGGAAGCAAAATGTCCAG---TATGTCCCACTTTTT
AATAATAACGTTGATGGAACGGCCGCAGAT---ACAGCTTCCACAAGATCTTTC------
---AATTACAAAACCACAACC---AGTAGACAGAGGGAAAAATCGTTACCTAGGAAT---
CGGGACACCGGAGCCACT---CACAGTAATCTCCAGACCACTGGCAAG------------
ATTACAGATGGTGAT---GTTCCAACAGTGGGGTCT---GTCAACGGTCAATATAGAGAG
AAGACGGTTTGGGCTAATAAATCTGTCCACGGCACACCAAATGGCGCTAGTCACGTTGCG
AATGAAACCACCGAAGTC------AGTACAGTTGGTGCC------ACTGGGTTTGACTTC
ACTTTGACGTGTAGAGGG------GATAAAAATGCGCTGTGCTTTGGAAGTCAGAGTCTG
GAACCCCAGGTCCTGCCCACACCTCGGGAGACCGCTGTCCCCACGCCGCAAGTCCGTACT
CGGTCCAGGATGGCACCGTGTACATCCTCCTCGAGCAGCAGAGCTGCAGCCTATGCAAGC
CGTGGTCAG---------------------------------------------------
---------------------------AACTCCGCCCAAGTCCCGGTTAGCCCTGCCGCT
GAGCTT------------------GCAAGGACCCCAAGATGTGCTCTGTATTCTGCGTCG
GACGTTGAGAGTACCAGCTCTTCCAGGATGGATGACTGTGGCTCAGAGGAGATTTGTCTT
GACCATCTGTGTAGG---GGTTGTCAAGTT------------------------------
---GAAAGTTGCAACAAAGTTCACTTCCACCTGCCCTACCGGTGGCAGATGTGGCTTACA
AACACCTGGATGGACCTCCAGCCCATGGAGAATATTGAGAAGGCCTATTGTGACCCCCAA
---------ATC---CACATCTTTTCT------------------------ATCGGAAAT
GAAGAC---ATCGATTTCCAGAAGATGACT---TGTAATTTTAATCCTATCCGACGCCTC
TCCACGCCCTCGTCTGTC------ACAGCACTGACCAATTTTGTCTTTGCCACGAAATGG
ATTTGGTACTGGAAGAATGAATCGGACAAATGGGTTGAATATGGAGAGGAG---------
------------------------------------GCTGACCGT---------CAGCAA
GTTTCAAGCGTCGACTCCTCCTACCTGGAGTCCTTCTTC---CTGTGCCATCCAAGGGGG
---ATTGTGCCGTTTCAGGCGGGTTCGCGGAACTACGAGCTGAGTTTTGTGGGCATG---
---------------ATTCAAACAAACCTAGCTTCCAGGACCCAAAAAGATGTTGTCAGA
AGGCCAGCATTTATGTCT------------TACAAGGATGTGCAGCAGATT---AAAAGT
GGGTTCAACTGT------------------------------CAGCCGGCACAGACC---
CCGTCAGAGCCTTTAACT------TCGACATTGCATTCTCAGTGG---GACTTTGGTTTG
------AGTGGATATAAGATT---TTTCAGTTGTTAGAGATCGATAATCGCTGTCCGGAA
TATTCCATGATAAGTGAGTATTTCAAAGCTTCCATGAAAAATTTCAAGATTGAGAAGATA
AAGAAGATCAAGAATACAAAGCTCTTGGATACTTTTGAAAGGAAAAAAATGAAGATGAAC
AACAGA------------------ACGGAGAAAATCCTATTTTATGCAACAAGCCGCATG
CACTTGGAGTCTATCTGTGAGAATAATTTTGAC---TGGATCTTACATGGAACTGGTGGT
GAAACCAAATATGGAAAAGGTTTGTGCTGGACTAGGGAA---------------------
------------------------------------------------------------
------------------------------------------------------------
------------------------------------------------------------
------------------------------------------------------------
------------------------------------------------------------
------------------------------------------------------------
------------------------------------------------------------
------------------------------------------------------------
------------------------------------------------------------
------------------------------------------------------------
------------------------------------------------------------
---
>ENSLAFP00000011689_Lafr/1-2631
------------------------------------------------------------
------------------------------------------------------------
------------------------------------------------------------
------------------------------------------------------------
------------------------------------------------------------
------------------------------------------------------------
------------------------------------------------------------
------------------------------------------------------------
------------------------AAGATCGCGCTATCTGAGGAG---CAGCTCTGCGAG
GTGCTGGAAGCGGCCGGGCCCGACCGCTTCGTGGTCCAGGAGACCGAG------------
---GGT---------------CGGTGGGTGGTGGCCACCACTCGA---GCCCGGGTCTGC
CGT---------CGCAAGTTCTGC---------------CAGAGA---CCCTGCGAAAAC
---CTGCAC---CTCTGCAAGCTCAAC------CTGCTG---GGCCGGTGCAACTATTCG
CAGTCGCAG---CGAAATTTATGTAAA---TATTCTCACGAGGTCCTC---TCAGAAGAC
AACTTCAGAGTCCTGAAGAAC---------------------------------------
---------------------------------------CACGAGCTTTCTGGACTTAAC
CAAGAGGAATTAGCTGTGCTC------------CTCGTCCAAAGTGACCCGTTT------
TTTATGCCTGAGATA------TGCAAGAGCTATAAGGGCGAG---GGCCGGCAGCAGATC
TGCAGCCAGCAGCCGCCCTGTGACAGACTCCACATCTGCGAGCACTTCACCCGCGGG---
AACTGCAGTTACTCC---AACTGCCTGCGCTCCCACAACCTGCTGGACCGGAAGGTGCTG
GCCGCCATGTGGGAG---CACGGGCTCAGTGTCGACGTGGTGCGCAACATCCAGGACATT
---CTCAACAGCAAGCACGCCCGGGGCCGGAAGCACCCGCCGGCCAGGAGA---------
GCCCCTCCCTCAAATCGT---------------CGAGATGTGGGATACAGAGACAGAAGC
AAAAGTCGAGACAGATTTTTTCAGGGCCATCAGGAATTTTTTCCA---CCTGCTGATGCC
TCT---TGCCAAAGGTCCTGCACGTCCAGTCCTGATATAACCAGC---AGC---------
------AGGCCCCCCCCGGACGACGTGGTTGTG---------GAGGATCTCGCCCACGAA
TTCACGCATCTTGGGAGT------CAGGAT---AGCTCTCCGCCTTCCCCAGTCTCACCC
AAGACC---ACCAGTTTTGCAGGAACCGGTCAAATGGAAGCAAACCACAGGTTTTCA---
GAGAACAGCAGTCGAGAGGGTCTCTTTTATGGGAATCTAGGCAACACTCGTCCTGTTTCT
GATTCAATGCCAACCTCCAACCAGAAGGAGCCCACGTCCTGGGTGAACGGCCAAGGCCCC
GGGAGAGAGAATTGCGTG------------------------------------------
------------------------------------------------------------
------GACATCAAGGGTGAAAGTGGAAACCACGAAGTCCCA---CATTTTTCTTTTTTT
AACAAGACAGTTGATGGAACGGCCACAGAT---CCATCTTCCACAAGATCTTCA------
---AGTTACAAGACCACAGCC---AGTAGACAGAGAGAAGAATCGTTACACACGACC---
CAGGACAATGGAACCTCT---CGTGGGAATCAACAAGCCACTGGCAAA------------
ATTGCAGAA---GAT---GATCCAGACATGGTATTT---GTGAGTGGTCATACTTATCCG
AACACGTATTGGTCTACCAAGTATGTCCCCAACATGCTGAATGACTCTGTGAAAGCGACA
GATAAGACTACAGATGGA------GCTAAAACTGGTGCC------ATTAGTTCCAGCTTA
AGAGTGGCAGCCAAAGAT------GATAAAGATGTGTTTGCCTCTGAAAGTCAGAGTCAG
AGAACCCAGGGCTTTCTCAAGCCTGGGGAGGCCACGGCCCCTGCA---CAAGTCAGCAGT
CCGCCAACAGTATCACCT---------TCCTCAAGCGACAGAGCTACAGCCTGTGGGATT
GGTGGTCAC---------------------------------------------------
---------------------------AGCTCTGCCCACATCTCTGTGACCCCTGCCGCT
GGATTTACAACAAGG------------AGGACCCAAGACTCAGCTCTGTATTCCTCATCC
AATGTTACCAGTATCACATCTTCCAAGATAGATGAT---GGCTCAGAAGAAATCTGTCTT
GACTATCTGTATAAG---GGCTGTCAGCCTAAT---------------------------
---AAAAAGTGCAGCAAAGTTCATTTCCACCTGCCCTACCGGTGGCAGATTCTGCTTTCA
AACACCTGGATTGACCTTCAGCCCATGGAGAAAATCGAGAAGGCCTACTGTGACCCAAAT
---------AAC---TCCATCTTTTCT------------------------GTAGGGAGT
CATAAC---ATCAGTTTCCAGGAAATGAGC---TGCGAGTTCCATCCCATCCGACGTCTC
TCCACCCCCTCATCTTGC------ACGAAGTCGGTCACGTCTGTCTTCGCCACAAAATGG
ATTTGGTATTGGAAAGACAAGTCTGGTGATTGGATTCAATATGGGGAAAAG---------
------------------------------------AAAGATAAT---------CAGCAG
ATTTCAAACATCACCTCTTCCTACGTGGAGTCCCTGTTT---CTCTCCTACCCACGGGGA
---ATCGTGCAGTTTAAGGCGGGCTCAGAGGAGTACGAACTGAGTTTCCCAGGGATG---
---------------ATTCAGACAAACACGGCTTCCAAGACTCAAAAGGATGTTGCCAGA
AGGCCACAATTTGTGTCT------------TCCCGGGATGTGGAGGAGCTT---CTGAAA
GGGCCAGGGGTT------------------------------TCTTCAGTCTCTGTG---
AGACTGGTAAGTCTGGTT------CTTTTTTTCAGTTCTCCAAATAATAGACTGGCCTAC
------AAAACAAACGACAAGAACCATGAGTTGTCAATAATCAGTGAGCGACTTCCAGAG
TATACCATGATAAGTGAGAGTTTTAAAGCCTCCATGAAAAATTTCAGGATTGAAAAGATA
AGGAAGATCCATAACCCAGAGCTGTTGGATGCTTTTCAAAGGAAAAAAGCGAAGATGAAG
AATGCC------------------AATGAAAAAATCCTCTTTTATGCAACAAACCGCAGC
CACATGGATTCTATCTGTGCGAATAACTTTGAC---TGGACCTTACATGGAACT---CAT
GACACCAAATATGGAAAAGGTTTGTGCTGG------------------------------
------------------------------------------------------------
------------------------------------------------------------
------------------------------------------------------------
------------------------------------------------------------
------------------------------------------------------------
------------------------------------------------------------
------------------------------------------------------------
------------------------------------------------------------
------------------------------------------------------------
------------------------------------------------------------
------------------------------------------------------------
---
>ENSCSAP00000004772_Csab/1-3081
------------------------------------------------------------
------------------------------------------------------------
------------------------------------------------------------
------------------------------------------------------------
------------------------------------------------------------
------------------------------------------------------------
------------------------------------------------------------
ATGGCGGACCCCGAGGTGTGCTGCTTCATCACCAAAATCCTGTGCGCCCACGGGGGCCGA
ATGGCCCTGGACGCTTTGCTCGAGGAGATCGCGCTGTCTGAGCCG---CAGCTCCGTGAG
GTGCTGCAGGTAGCCGGGCCCGACCGCTTTGTGGTGTTGGAAACCAGC------------
---GGCGAGGCCGGGATCACCCGATCGGTGGTGGCCACCACTCGA---GCCCGGGTCTGC
CGT---------CGCAAGTACTGC---------------CAGAGA---CCCTGCGATAAC
---CTGCAT---CTCTGCAAGCTCAAC------TTGCTG---GGCCGGTGCAACTATTCT
CAGTCGGAG---CGGAATTTATGCAAA---TATTCTCATGAGGTTCTC---TCGGAAGAG
AACTTCAGAGTCCTGAAAAAT---------------------------------------
---------------------------------------CACGAACTCTCTGGACTTAAC
AAAGAGGAATTAGCAGTGCTC------------CTCCTCCAAAGTGATCCTTTT------
TTTATGCCTGAGGTT---TTAAAAGAATCCTGCAAGGGTGAGGCTGGTCTTGAACTCCTG
AGCTCAAGCGATCCTCCTGCCTCAGCCTCTCAAAGCATGAGCCACTGCACCCAGAGACTA
AATTTTCGATTTCCAAACAGTTGCAGAAAATTT------ATTATTGATGCAAAAGTAATA
GCCATCCTAAGGAGTATGAAGGGACTTTCACCCCAAATA------AATATTTCATCATTG
TTCCTCACAGTGAAACCA------CAAAGAAAGGCAGCTTTTTCTCCCCTA---------
GCTCCTTCTTCACATCGT---------------AGAAACATGGCCTATAGGGCTAGAAGC
AAAAGCAGAGATCGGTTCTTTCAGGGCAGCCAAGAATTTCTTGCG---TCTGCTTCAGCG
TCT---GCTGAGAGGTCCTGCACGCCTAGTCCAGATCCGAGCAGC---CAC---------
------AGGGCTTCCCTGGAGGACACGCCTGTG---------GATGATCTCACCCACAAG
TTCACGTATCTGGGGAGT------CAGGAT---CGCGCTCGGCCTCCCTCAGGCTCGTCC
AAGGCT---ACCGATCTCGGAGGAACAAGTCAGGCCGGAGCAAGCCGGAGGTTTTTA---
GAGAATGGCAGTCAAGAGGACCTCTTGCATGGAAATCCAGGCAACACTTACCTTGCTTCC
AATTCAACACCAGCCCCCAAGTGGAAGAGCCCCACATCCTGGACGAATGACCAAGGTGCC
AGGAGAAAGACTGGGCTTCCTCCCACGCTACCTGCC---GCCCTCTCTTCTCTTGGCTCT
CTGCAAACACCTGAAGCTGTGACCACCAGAAAGGGCGCAGGCTTGCTTTCCTCAGACTAC
AGG---AACATCAATGGCAAAAGTGGAACTCAGGACGTCCAG---CCTGGCCCTCTTTTT
AATAATAATGCTGATGGAGTGGCCACAGAT---GTAACTTCTACCAGATCCTTA------
---AATTACAAAAGCACAAGC---AGCAGTCAGAGAGAAATATCAACACCTAGGACT---
CAGGATGCTGGACCTCCT---TCCCGAGATGTTCAGGTCACTGGCAGA------------
ATCACAGATGATGCT---GGCCCAAGAGTGGCACTT---GTTAATGGTAAATACAAAGGG
AAGAAACTTGGGGCTAGTGCATTTGTTCACGATACACCAAATGGCTCTAGTCAAGTGGCA
GATAAAACTACTGATGTA------GAAAAAACTGGTGCC------ACTGGTTTTGGCTTC
ACAATGACAGTCATGGTG------GAGAAAGATAAGTTACGTTCTGGAAGTCAGAGTCTG
AGGAGCCTGGTCCCCACCACACCTGGGGAATCCACTGCCCCTGCA---CAAGTCAGCACT
CTGCCTCAG---TCACCTGCTGCCCTTTCCTCAAGCAACAGAGCTGCAGTATGGAGGGCC
CAGGGGCAG---------------------------------------------------
---------------------------AACTGCACGCAGCTTCCTGTTTCCCCTGCCAGT
GAGCTCACAAGGAAG---------------ACAACAGGCTCTGCTCAGTATTCTTTATCT
GATGTCACAAGTACCACATCTTCTAGGGTGGATGATCATGGCTCAAAGGAAATTTGTCTT
GACCATCTGTATAAG---GGTTGTCCGTTTAAT---------------------------
---GGTAGCTGCAGCAAAGTCCACTTCCATCTGCCTTACCGGTGGCAGATGTTTACGGGT
AAAACCTGGACGGACTTCAAGCCCATGGAGATGATCGAGGAAGCCTACTCTGACCCCAGA
---------ATC---CACGTCTGTTCT------------------------GTAGGAAGT
TATACA---ATCAATTTTCGGGAAATGAGT---TGTGATTTCATTCCTATCCGACGCCTC
TCCACTCCTTCTTCTGTC------ACCATGCCAGCCAATTCTGTCTTCACCACCAAATGG
ATTTGGTATTGGAAGAATGAATCTGGCACATGGATTCAGTATGGAGAAGAG---------
------------------------------------AAAGACAAT---------CAGAAA
AGTTCAAACGTCGACTCTTTATACCTGGAGTCTCTCTAT---CAATCCTATCCGAGGGGA
---GTTGTGCAATTTCAGGCGGGCTCACGGAACTATGAGCTGAGTTTCCAAGGGATG---
---------------ATTCAGACAAACAAAGCTTCCAAAACTCAAAAGGATGTCATCAGA
AGACCAAAATTTGTGTCT------------CAGTGGGATGTGCAGCAGATG---CAGAGA
GGGCCAGACCGT------------------------------CAGCCAGCACAGACC---
TCGTCAGTGTCTTTAACT------GCGAACTTTCTTCCTCAGGAG---GACCTTTGCTTC
------CTATCCTCAAATAAA---TATAAGTTATCAGAGATCCATCATCTACATCCGGAA
TATGTCAAAGTAAATGAGCATTTTAAAGCTTCCATGAAGAATTTCAAGATTGAAAAGATA
AAGAAGATCGAGAACCTAGAGCTCCTGGATAAATTTACACGGAAGAAATCACAGATGAAG
GAA---------------------GAAGGAAGCCTCCTATTTTATGCGACAAGTCGTGCC
AATGTGGACTCTATCTGTGCGAATAATTTTGAC---TGGGCCCTGCATGAAACT---CAT
GAAACCAAATATGGAAAAGGAAGTTACTTTGCAAAAGATGCCATCTATTCCCACAAA---
---------------AATTGCCCATAT------GATGCCAAAAACATC---GTTATGTTT
GTAGCCCGAGTTCTGGTTGGA---AATTTTATTGAAGGAAATGTGTCATACATGAGCCCT
CCTCAGCGG---------------------TACGACAGCTGTGTGGATACCAGCTTGAAT
CCCTCCGTTTTTGTCATCTTTGAGAAAGATCAGATT---TACCCACAATATGTGATTGAA
TATACT------------------------------------------------------
------------------------------------------------------------
------------------------------------------------------------
------------------------------------------------------------
------------------------------------------------------------
------------------------------------------GAT---------------
---------GCAGACAAA---CCCTGCGTGATTAGT------------------------
---
>ENSPVAP00000016385_Pvam/1-2694
------------------------------------------------------------
------------------------------------------------------------
------------------------------------------------------------
------------------------------------------------------------
------------------------------------------------------------
------------------------------------------------------------
------------------------------------------------------------
ATGGCGGACCCGGAGGTGTGCTGCTTCATCACCAAGATCCTGTGCGCGCACGGGGGCCGC
ATGGCCCTGGACGCGCTGCTCCAGGAGATCGCGCTGTCCAAGGCG---CAGCTCTGCGAG
GTGCTGAAGGCGGCCGGGCCCAACCGCTTCGCGGTGTTGGAGACCCGC------------
---GACGGGGCCGGGGTCACCCGGTCCGTGGTGGCCACTACCGGA---GCCCGGATCTGC
CGT---------CGTAAGTTCTGC---------------AAAAAA---GGCTGCGGAAAC
---CTGCAC---CTCTGCAAGCTCAAC------CTGCTG---GGCCGCTGCCACTATTCG
CAGTCGGAT---CGGAATTTATGCAAA---TATTCTCACGATGTTCTC---TCGGAAGAG
AATTTCAAAATCCTGAAACAG---------------------------------------
---------------------------------------CATGAGCTCTCTGGACTGAAT
AAAGAAGAATTAACAGTGCTT------------CTTGTCCAGAGTGACCCTTTT------
TTTCTGCCTGAGATA------TGCAAAAATTATAAGGGAGAA---GGTCGAAGGCAGATT
TGTAACCAGCAGTCACCGTGTGAAAGGCTTCACATCTGTGAGCACTTCACCCAAGGG---
AACTGCGGTTACGCC---AACTGCATCCGGTCCCATAACCTGATGGACAGAAAGGTACTG
GCAATCATGAGGGAA---TACGGACTGAGCCCAGAAGTGGTCCAGAACATTCAGGACATC
---TGCAACAACAAGCAC------AACCTCAGGAAACCCTACGGGTTGAGA---------
GCTCCTCCCTCACAGCGC---------------CGAGACAGGGCGCATGGAGGTCGAAGC
AAGAGTAAAGATCGATTCTACCGGGGTAGTTTAGAGTTTCTTCCA---TCCGCCTCAAGC
TCT---GCGGACAGGTCCGGCACGTCCAGTCCAGATCAAAGCGGC---------------
------CGCTCGCCCCTGGACGCTGTG------------------GACCTCACCCACAAG
TTCCTGCGTCTGGNNNNN------NNNNNN---NNNNNNNNNNNNNNNNNNNNNNNNNNN
NNNNNN---NNNNNNNNNNNNNNNNNNNNNNNNNNNNNNNNNNNNNNNNNNNNNNNN---
NNNNNNNNNNNNNNNNNNNNNNNNNNNNNNNNNNNNNNNNNNNNNNNNNNNNNNNNNNNN
NNNNNNNNNNNNNNNNNNNNNNNNNNNNNNNNNNNNNNNNNNNNNNNNNNNNNNNNNNNN
NNNNNNNNNNNNNNNNNNNNNNNNNNNNNNNNNNNN---NNNNNNNNNNNNNNNNNNNNN
NNNNNNNNNNNNNNNNNNNNNNNNNNNNNNNNNNNNNNNNNNNNNNNNNNNNNNNNNNNN
NNN---NNNNNNNNNNNNNNNNNNNNNNNNNNNNNNNNNNNN---NNNNNNNNNNNNNNN
NNNNNNNNNNNNNNNNNNNNNNNNNNNNNN---NNNNNNNNNNNNNNNNNNNNN------
---NNNNNNNNNNNNNNNNNN---NNNNNNNNNNNNNNNNNNNNNNNNNNNNNNNNNNNN
NNNNNNNNNNNNNNNNNN---NNNNNNNNNNNNNNNNNNNNNNNNNNN------------
NNNNNNNNNNNNNNNNNNNNNNNNNNNNNNNNNNNN------------------------
------------------------------------------------------------
------------------------------------------------------------
------------------------------------------------------------
------------------------------------------------------------
------------------------------------------------------------
------------------------------------------------------------
------------------------------------------------------------
------------------------------------------------NATTCCGTATCT
GATGCTGCGAGTACCGCATCTTCCGGAATGGATGATCATGACTCAAAGGAAATTTGTCTT
GACCATCTGAATAAG---GGGTGTCTACTT------------------------------
---AACGACTGCAACAAAGTCCACTTCGTCCTGCCATACCGGTGGCAGATGTTAAATGCC
AGCACCTGGGTGGACCTCCAGCCCATGGAGAATATTGAGAAGGCCTACTGTGACCCCAAA
---------AAC---AGCGTCATTTCT------------------------TTGGGAAAT
TATAGA---ATCGATTTCAAGAAAATGACT---TGTAACTTTAATCCCATCCGACGTCTC
TCCACGCCTTCATCTGTC------CAGATTCCGAACGGTCTCACCTTCGCCACGAAATGG
ATTTGGTATTGGAAGAGTGAATCTGACACATGGGTCCAATATGGGAAGGAG---------
------------------------------------GTAGGCAAT---------CAGCAA
ATTTCAAATATCGACTCTTCATACCTGGAGTCTTTCTTC---CTGTTATATCCAAGGGGG
---ATTGTGCCATTTCAGGCGGGTTCACGGAACTACGAGCTGAGTTTCCAAGGGATG---
---------------ATTCAGACAAACGTAGCTTCCAAGACCCAAAAGGATGTCATCCGA
AGGCCAGAATTTGTGTCT------------GCCCAGGATGTGGCACGGATG---AAAAGT
GGGCCAGACAGT------------------------------CAGCCGGCGCAGACC---
CAGCTGGAGACTTTGACC------TCAGCATTCCTTCCTCAGGTG---GACTTTTCCTTC
------CCGTCCTCGAACAGA---TATCAGTTGTTAGAGCTCAATAACCAGCATCCGGAA
TATGTCAGAATAAGCGAATATTTTAAAGTAAGCATGAAAAATGTCAAGATTGAAAAGATA
AAGAAGATCAAGAACACACAGCTCTGGGATGCTTTCGAAAGGAAAAAAATGAAGATG---
AAGGAA------------------GAACGAAAAATGCTATTTTATGCAACATGCCGTGCC
AATGTGGATTTTATCTGTGCGAATAATTTTGAC---TGGGCCTCACATGGAACT---GTT
GAAACCAAATACGGAAAAGGAAATTACTTCTCAAAAGATGCCATCTACTTTCACAAA---
---------------AATTGCCAGTAT------GATCCCAAAAACATC---GTTATGTTC
GTAGCCCGAGTCCTGGTTGGA---GATTTTATTGAAGGGAAAATGAGTTACACGAGCCCT
CCTCCATTG---------------------TATGACAGCTGCGTGGATACAAGGTTTAAT
CCCTCGGTTTTTGTCATCTTTCAGAAAGATCAGATT---TACCCAGAATACGTGATTGAA
TATACC------------------------------------------------------
------------------------------------------------------------
------------------------------------------------------------
------------------------------------------------------------
------------------------------------------------------------
------------------------------------------GAA---------------
---------GCAGACAAA---GCCTGCGTGATCAGT------------------------
---
>ENSDNOP00000022542_Dnov/1-2694
------------------------------------------------------------
------------------------------------------------------------
------------------------------------------------------------
------------------------------------------------------------
------------------------------------------------------------
------------------------------------------------------------
------------------------------------------------------------
ATGACGGACCCAGAGGTGTGCTGTTTCATCACCAAAATCCTGTGCGCCCATGGGGGCCGC
ATGGCCCTGGACAAGCTGCTCGAGGAAATCGCACTCTCCGAGGCG---CAGCTCTGCGAG
GTGCTGGAGAAGGCTGGGCCCGACCGCTTCGTGGTGTTGGAGACTGGC------------
---GGCAGGGCCGGGGTCAGCCGGTCGGTGGTGGCCAACACTCGA---GCCCGAGTCTGC
CGT---------CGCAAGTTCTGC---------------GACAGG---CCCTGCGAAAAC
---TTGCAC---CTCTGCAAGCTCAAC------CTGCTG---GGCCGGTGCGGTTATTCT
CACTCAGAT---CGGAATTTATGCAAA---TATTCTCATGATATTCTC---TCAGAAAAG
AACTTCAGAGTCTTGAAAAAT---------------------------------------
---------------------------------------CATGAGCTCTCTGGACTTAAC
CAAGAGGAATTAGCAGTGCTC------------CTCATTCAAAGTGACCCTTTT------
TTTATGCCTGAGATA------TGCAAAAGTTATAAAGGAGCC---GGTCGAGGACAGATT
TGTAACCAGCAGCCATCCTGTGAAAGGCTCCACATCTGTGAACACTTCACCCGGGGG---
GCTTGCAGGTACTCC---AATTGTCTCAGGTCCCATAACCTGATGGACAGAAATGTGCTG
ACAATCATGAGGAGA---CATGGGCTGAGCCTGGAAGTCATTCATAACATCCAGGATATC
---TGCAATAGCAAGCATGCCCCGGGGAGAAAGAACCCTTCTGTCTGGAGA---------
GCTGTTTCCCCTAATCAT---------------AGAGGTATGGCATATAGAAGCAGAAGC
AAAAGTAGAGACAGATTATCTCAGGACAATCAAGAATTTCTTCCA---TCTGCTTCAGCT
TCT---ACTCAGAGGTCCTACACACCCAGTCCAGACGACAATGGT---GGC---------
------ATGTCTCCCCTGGATGAT------ATA---------AAGGACCTCACCGACAAA
TTCATGAATTTTGGGAGT------CAGGAT---AGCTCTCAGCCTTCCTCAGTCTCATCT
AAGGCT---CCCAGTCTTGGAGGTACA---------------AGCCACAAGGTTTCA---
GTGAATGACGGTGTAGAGGGTCTGTTGTTTGGGAACCCT---------TATTCTGCTTCT
GATTCAACATCAGCCTCCAGCTGGAAGGGCTCCACCTCCTGGTTGAACCACCAAGGTACC
GAAAGAGAGACTTTGTTTTCTAAGAATCAAGCTGCC---TCCTTCACAGATTTTGTTTCT
GTACAAACG---------------------AAGAGCACAGGCAGGCCTTCATTGGACTTA
TCTCCCAACATTGAGGGCAAAAGTGGTAATAAAGATGCCCAA---CATTTCCCTCTTAAT
GATGATATTGTTGATGGAACAGCCACAGGT---ACAACTTCCATAAGATCTTTA------
---AATTATAAC------------AGTAGACAGAGAGAAAAATCACTATCGAGGAAT---
CAGGGCACCAGAACCACT---GATGGGAATCTCCAAATCACTGGCAAA------------
ACTGCAGAA---GAT---GATCCAGGACTGGCATTT---TTTAATCATAAATCTGTTGGG
AAGACATACTGGGCT---------------------------------------------
------------------------------------------------------------
------------------------------------------------------------
------------------------------------------------------------
------------------------------------------------------------
------------------------------------------------------------
------------------------------------------------------------
------------------------------------------------AATTCTATATCT
GACATCGTCGATACCACATCTCCCAGGACAGATGATTGTGGCTCAGAAGAAATTTGTCTT
GACTGTCTGTATAAG---GGTTGTGGACTT------------------------------
---AGCAACTGCAGCAAAGTTCATTTCCATCTGCCCTATCGGTGGCAGATGTTAACTACA
AATACCTGGATGGACCTCAGACTCATGGAGATGATTGAGGAGGCCTACTGTGACCCAAAG
---------AAC---TGGCTCATTTCT------------------------ATAAGAAAT
CTTAAC---ATCGATTTCCGGAAAATGACT---TGTAATGCTAATCCCATGCGACGTATC
TCCACCCCCTCATCTATG------GCAAAGCCAGTCGATTCCATCTTTTCCACAAAATGG
ATTTGGTATTGGAAGGATAAATCTAACAATTGGTTACAATATGGAAAAGAC---------
---------------------------------------------------------CAA
ACTTCAAACATCAGCTCTTCATACCTGGAATCTTTGTTT---CTATCCTGTCCAAGGGGA
---ATTGTACCATTTAAGGAGGGTTCACAGAACTACGAACTGAGTTTCCAAGGGATG---
---------------ATTCAGACCAACGTAGTTTCCAAGACTCAAAGCGATGTCGTCAGA
AGGCCAAAATTTGTGTCT------------TCCGAGGATGTGGAACACATT---AAAAAA
AGGCTAGACAGT------------------------------AAGCCAGCGCAGACC---
CAGCGAAAGTCTTTAACC------TCGACATTTCCTCCTCAGTGG---GACTTTGACCGC
------CCGTCCATAAGTGGA---TATGAGTTGTTAGAAATCAATGACCGAACGACAGAA
TATGCTAAAATAAGTGCACATTTTAAAGCTTCCATGAAAAACTTTAAGATTGAAAAGATA
AAGAAAATCCAGAATCCAGAGCTCTTGCGTACTTTTGAGAGGAAAAAATCGAAGATGAAG
ACGAGC------------------AATGAAAAAATCTTATTTTATGCAACAGACCGTGCC
CACCTGGAGTATATCTGTGCAAATAATTTTGAC---TGGACATATCATGGACCT---TGT
GAAACCAAATATGGAAAAGGAAATTACTTCAGAACAGATGCCCTCTGTTCCCACAAA---
---------------AGTTGTGAGCAT------GAAGCCAAAAACACA---GCTATGTTT
GTAGCCCAAGTCCTGGTTGGA---GATTTTACTGAAGGAAATATGATGTACATAAGACCT
CCTCTCAAAGCTGATGACCAGGGAACACTATATGACAGCTGTGTGGATGAAATGGCAAAT
CCTTCCGTTTTTGTTATCTTTCAGAAAGATCAGATT---TACCCAGCATATGTGATTGAA
TATACT------------------------------------------------------
------------------------------------------------------------
------------------------------------------------------------
------------------------------------------------------------
------------------------------------------------------------
------------------------------------------GAA---------------
---------ATAGGCAAA---ACCTGCTTGATTAGT------------------------
---
>ENSTTRP00000005729_Ttru/1-2385
------------------------------------------------------------
------------------------------------------------------------
------------------------------------------------------------
------------------------------------------------------------
------------------------------------------------------------
------------------------------------------------------------
------------------------------------------------------------
------------------------------------------------------------
------------------------------------------------------------
------------------------------------------------------------
------------------------------------------------------------
------------------------------------------------------------
------------------------------------------------------------
---------------AATTTATGCAAA---TATTCTCACGAGATTCTC---TCAGAAGAT
AACTTCAAGGTCCTGAAAAAT---------------------------------------
---------------------------------------CATGCACTCTCTGGACTGAAC
AAAGAGGAATTAGCCGTGCTC------------CTTCTCCAAAATGACCCTTTT------
---ATGCCAGAGATA------TGCAAAAATTATAAGGGAGAG---GGTGGAAGACAGATT
TGTAACCAGCAGCCACCGTGTGAAAGGCTCCACGTTTGTGAACACTTTACCCGAGGG---
AACTGTGGTTATGCC---AACTGCTTCCGGTCCCATAACCTGATGGACAGAAAGGTGCTG
GCCATCATGAGGGAG---CACGGGCTGAGCTCACGTGTGGTCCAGAACATCCAGGACATC
---TGCAACAGCAGGCAC------CGCCAGAAGAAACCCTCTGGGCGGAGA---------
GCTCCTCCTTCACATCGC---------------AGAGACGCGGCACACAGAGGCAGAAGC
AAGAGCAGAGACCGG---------GGCAGCGGGGACTCTTTTCCA---TCTGCTGCAGCT
TCT---GCCCAGAGGTCCTGCCCCCCCAGTCCAGATCCCACCGGC---CGC---------
------GGGTCTCCCCCGGACGATGGGCCTGTC---------AAGGATCTTGCCCACAAG
TTCACGCACTTGGGAAGT------CAGGAG---TGCCCTCCGCCTTCCTCAGGCTCGTCT
GCGGCG---TCCAATCTTGGAGGAACCGGTCAAAGGGGAGCAAGCCAGAGGTTTGCA---
GAGAATGGCAGTCCAGAGGATCTTTTCTATGGGAATCACAGCAATACTTACGTCACTTTT
GATTCGACATCATCTCCCAAGTGGAAGGGCCCTGCATCCTGGCAGAATGACCAAGACACT
GGTAGAGAGAGTTTGTTTTCTTCCAGTCAGGCTGTC---TCCTTCTCGCCTCTTGGTTCT
CCACAGATACCTGAAACCGTCACCACCAGAAAGAGCACGGCCATCCTTTCCTCGGACTGC
GTG---AACACGGAGGGCAGACGTGGGAATCAAGACAGCCAG---CATTTCCCGCTTTTT
AATAATAACGTCGATGATATGGCTACAGAT---GCCACTTCCATGAGATTGTTA------
---AATCATAAAACCACAGCC---AGTAGGCAGAGAGAAAAATCTTTACCTAGGGGT---
CAGGACACCGGAGTGACT---CGCAGCCATCTGCAGCCCGCTGGCCAA------------
ATGACAGCTGCCAAC---GATGGGGCCACGGCCTTT------------------------
------------------------------------------------------------
------------------------------------------------------------
------------------------------------------------------------
------------------------------------------------------------
------------------------------------------------------------
------------------------------------------------------------
------------------------------------------------------------
------------------------------------------GTTAATGATTCCGTATCT
GACGTTGCGAGTACCGAATGTTCTACGAGGGATGAACATGGCTCAAACGAAATTTGTCTT
GACCATCTGTATAAG---GGTTGTCAACTTAGT---------------------------
---GAGAGGTGCAACAAAGTTCACTTCCACCTGCCCTACCGGTGGCAGATG---ACTGGA
AAAATCTGGATGGACCTCCCGTTCATGGAGGATGTTGAGAAGGCCTTCTGTGACCCCCAA
---------GTC---TGCAACATTTCT------------------------ATTGGAAAT
TATAAA---ATCAGTTTCCAGAAGATGACT---TGTGATTATAAACCCATCCGACGTCTC
TCCACGCCTTCCTCTGTC------ACAATGCCGGCCGGTTCTCTCTTCACCACAAAATGG
ATTTGGTACTGGAGAAATGGATATGACAAATGGGTTCAATATGGAGAGAAG---------
------------------------------------AAAGACAAT---------GAGCAC
ATTTCAAACATCGACTCTTCATACCTGGAGTCTCTGTTT---CTATCCTGTCGCAGGGGA
---ATTGTGCCATTTCAGGCGGGTTCACAAAACTACGAGCTGAGTTTCCAAGGGATG---
---------------ATTCAGACAAACATAGCTTCCAAGACCCAAAAGGATATCGTCAGA
AGGCCGACGTTTGTGTCT------------TACTGGGATGTGGAGCAGGTG---AAACAT
GGACAAGTCCAT------------------------------CAGCAGGTGAGGACC---
CAACCAGAGCCTTTCACC------TCGGTATTTAGTCCTCAACGG---GGCACGTGCACC
------TCATCCTCAACTGGC---TATGAGTTGTTTGAGATCAATAATGACTCTCTGGAA
TATGCCAAAGTGAGTGAGCATTTCAAAGCTTCCATGAAAAATTTCAAGATTGAAAAGATA
AAGAAGATCCGGAACGCAAAGCTCTTGAAGGCTTTTGAGAGGAAGAAAAAGGAGATGAAG
AGA---------------------GACGAGCGAATCCTATTTTGTGCAGTGAGACGCACC
CATGTAGAGTCTGTCTGTGCGAATAATTTTGAC---TGGGTCATACATGGAATT---TGT
GACACCAAATATGGAAAAGGAAATTACTTCACAAAAGATGCCATTAATTCCCATAAA---
---------------AATTGCCTGTGT------GATCCCAAAAACATC---GTTATGTTT
GTAGCCCGAGTCCTGGTTGGA---GATTTTATTGAAGGACATAAGGCTTACATGAGCCCT
CCTCTGCGG---------------------TATGACAGCTGTGTGGATACAAGGTTGAAT
CCCTCTGTTTTTGTCATCCCTCAGAAAGATCAGATT---TACCCAGAATATGTGATTGAA
TATACG------------------------------------------------------
------------------------------------------------------------
------------------------------------------------------------
------------------------------------------------------------
------------------------------------------------------------
------------------------------------------GAA---------------
---------ACTGACAAA---GCCTGCGTGATTAGT------------------------
---
>ENSOGAP00000009380_Ogar/1-2700
------------------------------------------------------------
------------------------------------------------------------
------------------------------------------------------------
------------------------------------------------------------
------------------------------------------------------------
------------------------------------------------------------
------------------------------------------------------------
ATGGCGGACCCAGATGTGTGCTGTTTCATCACCAAAATCCTGTGCGCCCATGGGGGCCGC
ATGTCCCTGGACGAGCTGCTCAGAGAGATCGCGCTCCCTGAGGCG---CAGCTCTTGGAG
TTACTGGAGCAGGCCGGCCCCGATCGCTTCGTGGTGTTGGAGACAGGC------------
---AGCAGGGCCGGAGTCACCCGGTCGGTGGTGGCCACCACTCGA---GCCCGGGTCTGC
CGT---------CGCAAGTACTGC---------------CAGAGA---CCTTGCGACAAC
---CTGCAT---CTCTGCAAGCTCAAC------CTTCTG---GGCCGGTGCAACTATTCG
CAGTCAGAA---CGGAATTTATGCAAA---TATTCTCATGAGGTTCTC---TCTGAAGAG
AACCGCAACATCCTGAAGTTG---------------------------------------
---------------------------------------CATGAGCTCTCTGGCCTTAAC
CAAGAGGAATTAGCAGTGCTC------------CTCCTCCAAAGTGATCCTTTC------
TTTATGCCTGAGATA------TGCAAAAGTTACAAGGGAGAG---GGTCGGAAACAGATT
TGCAGTCAGCAGCCGCAGTGTGACAGACTCCACATCTGTGACCACTTCACCCGAGGG---
AATTGTAGTTACCCC---AACTGTCTCAGGTCCCATAACCTGATGGACAGAAAGGTGCTG
GCCACCATGAGGGAG---CATGGGCTGAGTCCGGACGTGGTCCAGAACATCCAGGACATC
---TGCAACAGCAAGCAC------GCCCGGAGGAACCACCCTGGGGCGAGA---------
GCTCCTGGCGCACATCGT---------------AGAGGCGGGGCATACAGAAGCAGAAGC
AAAAGTAGAGAGCGATTCTTTCAGGAAAGCCAGGAATTTCTTTCA---TCTGCTTCAGCA
TCC---GCTCAAAGGTCCTCCACGCCCAGTCCCGATCAGATCGGC---TGC---------
------AGGGCTCCTGAGGATGATCTGTCTGTA---------GATGATCTCACCCAGGAG
TTCACCTACCTGGGGGCT------CAGGAT---CGCACTCAGCCTTCCTTGGCCTCGGCT
AAGGCT---ACCAGTCTTGGAGGAACAGGTCAG---------------AAGTTTCCA---
GAGAATGTCAATCCAGAAGGCTTCTTTCACGGGAATCACAGCAACACTTACTTTCTTTCG
GATTCAACACCAGCCTCCAACCAAAAGGACCCCACATCCTGGCTGAGTGACCAAGGCACC
AGGAAAGAGAGCATGTTTTCTCCACTTCTGACCGGC---CCCCACTCTCCTCTTGGTTCT
GCACCAACACCCGCAGCTGTGACCACCAGAGAGAGCACAAGCTTACTTTACTCTGACCTC
AGC---GACCTCAACAGCACAAGTAGAATTCAAGACATCCAG---CATACTCTTTTTAAT
AATAATAATGCTGATGGAGAAGCTATTGGT---TTAATTCCCCCAAGATCTTTC------
---AATTACAAAGGCACAATC---AGCGGTCAGAGAGAAACATCATTACCTAGGAAT---
CAGGATGCTGGACCCACT---CCCCAAGATCTCCAAACCACTGACAAA------------
ATTACGGAGAGTGAC---TATGCAGGAGTGGCATTT------------------------
------------------------------------------------------------
------------------------------------------------------------
------------------------------------------------------------
------------------------------------------------------------
------------------------------------------------------------
------------------------------------------------------------
------------------------------------------------------------
------------------------------------------GTTAACAGGTCTGGGGCT
GATGTTGTATGTACCACATTTTCTAGGATGGAGGATCCTGACTCAAAGGAAATTTGTCTT
GACCATCTGTATAAG---GGGTGTCAACTCAAG---------------------------
---AGTAACTGCAACAAAGACCACTTCCACCTGCCCTACCGGTGGCAGATGCTGTACGAA
GGGCTCTGGAGAGACCTCTCCACCATGGAGGAGATTGAGGAGGCCTACTGTAACCCCCAA
---------AAAATATATTTTGTGACA------------------------ATAGGAGAT
TACACA---ATCAATTTTCAGAAAATGACT---TGCGGTTCCAATCTTGTCCGGCGCATC
TCCACTCCTTCATCCACC------ACGAACTCGGCCAACTCTTTCTTCACCACCCGATGG
ATTTGGTATTGGAAGAGTGAATCTGGCAGGTGGATTCAATACGGGAAGGAT---------
------------------------------------CAGAACAAC---------CAGGAA
TGTTCAACCATTGACTCTTCATACCTGGAGACTATCTAT---CAATCTTGTCCCCAAGGA
---ATTATCACGTTTCAAGTGGGATCTCAGAAGTATGAGCTGAGTTTCCAAGGGATG---
---------------ATTCAGACAAACATAGAATCCAAGACGCAAAAGGATGTCATCCGA
AGGCCAACATTTGTGTCT------------CTGTGGGATATGGAACGGATA---AGAAGG
GGGCCCGACTAT------------------------------CAACCGGTTCAAGCC---
TCGTCAGCATCTGTAACC------GAGAACTTTCTTCCTCTGCAG---GACCTTTCTGCC
------TTCCCCTCAAGGGGG---TATAAGTTGTTAGAGGTCAATAACCAATATCTGGAA
AATGCCAGAGTAAGTGAGCGTTTTAAAGCTTCCATGAAAAATTTCAAGATTGAGAAGATA
AAGATAATCCAGAACTTAGAGCTCTTGAATAATTTCAAAAGGAAGAAAATGCAGATGACC
AACAAA------------------ACCGAAAAACTCCTGTTTTATGCAACGAGGCGCGCC
TATGTGGAGTCTATCTGTGCGAATAATTTCAAC---TTGATCTTGCATGAAACT---CAT
GAAAGCAAATATGGAAAAGGATACTACTTCGCAGAAGATGCCATCTATTCACACAAA---
---------------AATTGCCCGTAT------GATGCTAAAAACATC---ATTATGTTT
ATAGCTCGGGTCCTGGTGGGA---AGTTTTATTGAAGGACATATGACATACACCAGCCCT
CCTCCGGGC---------------------TACGACAGCTGTGTGGACACCAGAGGGAGT
CCCTCCGTTTTTGTCATATTTGATAAAGATCAGATT---TACCCAGAATATGTGATAGAG
TATACT------------------------------------------------------
------------------------------------------------------------
------------------------------------------------------------
------------------------------------------------------------
------------------------------------------------------------
------------------------------------------GAA---------------
---------GTAGACAAA---GCCTGTGTGATTAGT------------------------
---
>ENSMPUP00000003774_Mpfu/1-3072
------------------------------------------------------------
------------------------------------------------------------
------------------------------------------------------------
------------------------------------------------------------
------------------------------------------------------------
------------------------------------------------------------
------------------------------------------------------------
ATGGCGGACCCGGAGGTGTGCTGCTTCATCACCAAAGTCCTGTGCGCCCACGGGGGCCGC
ATGGCCCTGGACGCGCTGCTCGAAGAGATAAGGCTCCCGGAGGGG---CAGCTCCTCGAG
GTGCTGGAGGAGGCTGGGCCCGACCGCTTCGTGCTGTTGGAGACGGGC------------
---GGCAGGGAAGGGATCACCCGGTCCGTGGTGGCCACCACGGGA---GCCCGGGTCTGC
CGT---------CGCAAGTTCTGC---------------CAGAGA---CCCTGCGAAGAC
---CTGCAC---CTCTGCAAGCTCAAC------CTGCTG---GGTCGGTGCAACTATACG
CAGACGGAT---CGGAATTTGTGCAAA---TATTCTCACAATGTTCTC---TCAGAAGAG
AACTTCAAGGTCTTGAAAAAC---------------------------------------
---------------------------------------CATGAGCTCTCTGGACTGAAC
CAAAAGGAATTAGCTGTGCTC------------CTCCTCCAAAGTGACCCATTT------
TTTATGCCTGAGATA------TGCAAAAATTACAAGGGAGAG---GGTCGAAAAGTGACT
TGCAACAAATATCCACAGTGTGAAAGGCTCCACATCTGCGAGCACTTCACCCGAGGG---
AACTGCGGCTACCCC---AACTGCCTCAGGTCCCATAACCTGATGGACAGAAGGGTGCTG
GCCATCATGAGGGAG---CACGGGCTCAGCTCCAGCGTGGTCCAGAACATCCAGGACATC
---TGCAACAGCAAACAC------AGCCCAAAGAAACACTCCGGGCACAGA---------
GGTCCTCCGGCCTACCGC---------------AGAGACCCGGCCTACCGAGGAAGAAGC
AAGAGCAGAGACCGATCCTTTCACGGCAGCATGGAATTTCTTCCG---TCGGCTTCAGCC
TCT---ACTCAGAAGTCCTGCGCGGCCGCTGCAGATCAGATTGGC---CAC---------
------AGGCTTCCCCAGGAGGACGTGCCTGTA---------GAGGACCTGGCCCACAAG
TTCGTGCATCTGGGAAGT------CAGGAT---GGCCCTCAGCCTTCCCCTGTCCCGCCT
CAGATG---GATCATGTCAGAGGAAGAAGTCAAGTGGGAAGAAGCCAGCGGTTTTCC---
GAGAATGGAAGCCCAAAGGATCTGTTTTATGGGAATCAAGGTAGTGTTTACCTCCCTTCC
GATTCAAAGCCTGCTTCCAGCCAGAAGGGCCCTGCATCGTCGTTGAATGGCAAAGGCACC
GGGAGAGAGAGTTTGTTTTCCCAGAGTCAGGCTGCC---TCTGGCTCTCCTCCAGGTTCT
CCACAGACACCTGATGCCATGACGGCCTGGAAGAACACGGGCCTGCTGTCCTCTGACGGT
GTG---AACGCCGGGGGCAGAAGCGGGAAGCAGAATGTCCAG---TATGGCCCACTTTTT
AATAATAATGTTGATGGAACGGCCGCAGAT---ACAACTTCCACAAGATCTTTC------
---AGTTACAAAACTGCAACC---AGTGGACAGAGGGAAAAATCGCTACCTAGGAGT---
CAGGACGCCAGAACCACT---CACGGTAATGTCCAGACCACTGGCAAA------------
GTTGCAGGTGGCGAC---GACCCTGCCGTGGCATCT---GTGAATGGTCCATGCAGAGAG
AAGACAGTGTGGGCTAATCACTCTGTCCACGGCACACCAGATAGCTCCAGTCAGGTTGCG
GATGAAACCTTCAGAGTC------AGTAAAACCGGGGCC------GCTGGTTTTGACTTC
ACATTGCCATCCAGAGGG------GATAAAAATGCGTCGTGCTTTGGAAGTCAGAATCTG
GAAGGCGAGGTCGTGCCGACACCTTGGGAGACCACTGTCCCCACACCACAAGTCCGTACT
CCGTCCAAGGTGCCATCCTCTACATCCTCCTCAAGTGACAAAAGCGCAGTTTATGCAAGT
CATGGTCAG---------------------------------------------------
---------------------------AACTCTGCCCCTGTCTTGGTTAGCCCCGCCAGT
GAGCTT---GCGAGG---------------ACCCCAAGATATCCTCCATATTTTGCGTCG
GACGTTGAGAGCACCAGCTCTTCCAGGATGGCTGATTGTGGCTCAAAGGAAATTTGTCTT
GACCATCTGTGTAGG---GGCTGTCAAGTT------------------------------
---GAAAGCTGCAACAAAGTTCACTTCCACCTGCCCTACCGGTGGCAGATGTGGCTTGGA
AACACCTGGATGGACTTCCAGCCCATGGAGACTATCGAGAAGGCCTATTGTGACCCCCAA
---------ATC---CACACCTTTTCT------------------------ATTGGAGAT
AAAGAC---ATCGATTTCCAGAAAATGACT---TGTAATTTTAATCCTATCCGACGCATA
TCCACGCCTTCGTCTGTC------ATAGTGCTGACCAATTTTGTCTTTGCCACGAGATGG
ATTTGGTACTGGAAGAGTCAGTCAGACAAATGGGTTGAATATGGAGAAGAG---------
------------------------------------GCTGACAGT---------CACCAA
GCTTCTAGCATCGACTCTTCCTACCTGGAGTCCTTCTTC---CTGGGCCATCCTAGGGGT
---GTTGTGGCATTCCACGTGGGCTCCCAGAACTACGAGCTGAGTTTCGCGGGCATG---
---------------ATTCAGACAAACGTAGCTTCCAGGACCCAAAAACGTGTGGTCAGA
AGGCCAAAATTTATGTCG------------TACAAGGATGTGGAGCAGATT---AAAAGT
GGGTTCAGCTAT------------------------------CAGCTGGCACCGCCC---
CGGTCAGACCCTTTATCC------CCCGCACTGCTTCCTCAGTGG---GACTTTGGATCT
---------------GATGGC---TATGAGCTGTCAGATATCCCTTGTCGGGTTCTGGAA
TATATCAAGATAGATACCTATTTTAAAGCTTCCATGAAAAATTTCAAGGTCGAAAGGATA
AGGAAGATCAAGAACACAAAGCTCTTGAGTGCTTTTGAAAGGAAAAAAATGAAGATGAAC
AACAGA------------------AAGGAAGAAATCCTGTTTTATGCAACAGACCACGTC
CATCTGGATTCTATCTGCAGGGATAATTTTGAC---TGGCTCTTACATGGAGCT---GGT
AAACCCAAATATGGAAAAGGCATTTACTTCACAAAAGATGCCATCCATGCCCATAAA---
---------------AATTGCCAGTGT------GATACCAAAAACATC---GTTATGTTC
GTAGCTCGAGTCCTGGTTGGA---GATTTTACTCAAGGAGAGATGGGAAGCATTAGCCCT
CCCCCACCGCCG------------------TATAACAGCTATGTGGATATAAGGTCGAAT
CCCTCCGTTTTTGTTATCTTCGATAAGGATCAGATT---TACCCAGAATATGTGATTGAA
TATACT------------------------------------------------------
------------------------------------------------------------
------------------------------------------------------------
------------------------------------------------------------
------------------------------------------------------------
------------------------------------------GAA---------------
---------CTAGACAAA---GGCTGCGTGATTAGT------------------------
---
>ENSTBEP00000001704_Tbel/1-2445
------------------------------------------------------------
------------------------------------------------------------
------------------------------------------------------------
------------------------------------------------------------
------------------------------------------------------------
------------------------------------------------------------
------------------------------------------------------------
---ATGGCGCCGGAGTTGTGCAGCTTCATCACCAAAATCCTGTGCGCCCACAAG---CGC
ATGACCCTAGAGGCGCTGCTCGGCGAGATAGTGCTCTCGGAGGCG---CAGCTCTGCGAG
GTGCTGGAGGTGGCCGGGCCCGACCGCTTCGTGCTGTTGGAGGAGGGC------------
---AGGACGACCGGCGTCACCCGGTCGGTGGTGGCCGCCACTCGA---GCCCGCGTCTGC
CGT---------CGCAAGTACTGC---------------CACGGA---CCCTGCGAAAAC
---CTGCAC---CTCTGCAAGCTCAAC---------CTG---GGCCGGTGCCACTACTCG
CATTCGGAG---CGGAATACATGCAAA---TACGCTCATGAT---CTC---TCAGAACAC
AACTTCAGAATCCTGAAAAAT---------------------------------------
---------------------------------------CATGAGCTGTCTGGACTCAAC
CAGGAAGAGTTAGCAGTGCTG------------CTTGTCCAAAGTGACCCTTTT------
TTCCTGCCTGAGATA------TGCAAAACTTACAAGGGAGAA---GGTCGGAAGCAGATC
TGTAACCAGCCGCCACCATGCGAAAGGCTGCACATCTGTGAACACTTCACCCGAGGG---
AATTGTGGTTACCCC---AACTGCCTCCGGTCCCATAACCTGATGGACAGGAAGGTGCTG
GCCATCATGAGGGAA---CACGGACTGAGCCCGGACGTCGTCCAGAACATCCAGGACATC
---TGCAACAGCAAGCAC------TCCCGGAGGAACCCCCCCGGGTTCAGA---------
GCTCCCCCGCCACATCAC---------------AGAGCCATGCCATATAGAGGGAGAAGT
AAGAGCAGAGACCGATTCTTTCAGGACAGCCGAGAATTTTTTGCA---ACTGGGTTCGTT
CAT---GCTGAGAGGACCTGCACACGCAGTCCAGACCCAGTGGGC---CAC---------
------AGGGCTTCCCTGGATAACGGGTCCGTG---------GATGACCTCACCCACAAG
TTCACCCGTCTAGGGAGC------CAGGAG---AGCTCTCAGCCTTCT---GCCTCGGCC
AAGGCG---ACGATTCCTGGAGGAACAGGGGAGGTGGGAGCGAGCCAGAAGCTCCTG---
AAGAACGACAGCACAGAGGGCTCCTTCTGCGGGAAGCAGGGCAAGGATCTCCTTGCTTCT
GACCCACCGCAAGTCTCCACCTGGAAGGGGCCCACGTCCTGGCCACGTGAGCCAGACACC
AGGAGAGATAGGGAGTTTTCTCTGGATGAAGCTGCC---GCCCGCTTCCCTCCTGGCTCT
GTACAGACACCTGAAGCC---------AGAAAGAGCACGGGCACGTTTTCA---GACCGC
GCA---AATACTGGGGGCAAAAGTGGGTCTGAAGATACCCAG---CCTGTCCCTCTTTCC
AGTAAGAATGCCATTGCAGTGACCACAGAT---AGAACTGCCCCAAGATCTTCC------
---GAATACCAGGCCACAACT---GGCACTGGGAGAGAAATTCCATCCTCGAGGAGA---
CAGGATGCTGGAAAGACTGTTCCCCAGGATCTGCAGAGCCCTGACAAG------------
ATGACCGACGACAGT---CGCCCGGGAGGAGCCTGC---GTTAAT---------------
------------------------------------------------------------
------------------------------------------------------------
------------------------------------------------------------
------------------------------------------------------------
------------------------------------------------------------
------------------------------------------------------------
------------------------------------------------------------
------------------------------------------------GATTCCGTATCT
GATGTCACAAGATCCACGCCTTCTAGGAGGGGTGAGGACGACTCCAAGGAAATTTGTCTC
GACTATCTGCAGAAG---GGTTGTGAGCCTAGC---------------------------
---GGTGATTGCAGCAAAATCCACTTCCACTTGCCCTACCGGTGGCAGATACTAATTGCA
AACACCTGGACGGACATCCCGTCCATGGAGAACATTGAGAGAGCCTACTGTGACCCCAAC
---------ACC---CATGANNNNNNN------------------------NNNNNNNNN
NNNNNN---NNNNNNNNNNNNNNNNNNNNN---NNNNNNNNNNNNNNNNNNNNNNNNNNN
NNNNNNNNNNNNNNNNNN------NNNNNNNNNNNNNNNNNNNNNNNNNNNNNNNNNNNN
NNNNNNNNNNNNNNNNNNNNNNNNNNNNNNNNNNNNNNNNNNNNNNNNNNN---------
------------------------------------NNNNNNNNN---------NNNNNN
NNNNNNNNNNNNNNNNNNNNNNNNNNNNNNNNNNNNNNN---NNNNNNNNNNNNNNNNNN
---NNNNNNNNNNNNNNNNNNNNNNNNNNNNNNNNNNNNNNNNNNNNNNNNNGGATG---
---------------ATTCAGACAAACACAGCTTCCAAGACTCAGAAGGATGTTATCAGA
AGACCACGGTTTGTGTCC------------CCACAGGATGTGGCGCGGATG---AAGGGA
GGGCCAGACCAG------------------------------CAGCCAGCCCAGACC---
CAGTCAGACTCTTTGATC------CCAAAACTTCTTTCCCAGTGG---------------
------GCCCTTTCGAGTGGA---TATAAGNNNNNNNNNNNNNNNNNNNNNNNNNNNNNN
NNNNNNNNNNNNNNNNNNNNNNNNNNNNNNNNNNNNNNNNNNNNNNNNNNNNNNNNNNNN
NNNNNNNNNNNNNNNNNNNNNNNNNNNNNNNNNNNNNNNNNNNNNAAATCGAAAATGAAG
AAGAAA------------------GATGAAAAACTTCTGTTTCATGCAGCGGGCCGCCGC
CAGGTGGAGTCTATCTGTGTGAATAATTTCGAC---TGGGTCTTACATGAATGT---CAC
GAAACCAAATATGGAAAAGGAGAGATTTTTGCTATAGGGTGCATGTAC------------
------------------------------------------------------------
------------------------------------------------------------
------------------------------------------------------------
------------------------------------------------------------
------------------------------------------------------------
------------------------------------------------------------
------------------------------------------------------------
------------------------------------------------------------
------------------------------------------------------------
------------------------------------------------------------
------------------------------------------------------------
---
>ENSOPRP00000008090_Opri/1-2706
------------------------------------------------------------
------------------------------------------------------------
------------------------------------------------------------
------------------------------------------------------------
------------------------------------------------------------
------------------------------------------------------------
------------------------------------------------------------
ATGGCGGATCCCGGGGTGTGCTGCTACATCACCAAAATCCTGTGCGCTCACGGAGGCCGT
CTGGCCCTGGAGAAGCTGCTGGAAGAGTCAGGACTCCCCGAGGCG---CAGCTCGGCCAG
GAGCTGGAGGCCGCCGGCCCCGACCGCTTCGTGATCCTGGAGACGGGC------------
---AGCAAGGACGGGGTCTCGCGGTCGGTGGTGGCCACCACAAAA---GTCCGAGTCTGC
CGG---------CGCAGGTTTTGC---------------CAGAGG---CCCTGCAACAAC
---CTGCAC---CTCTGCAAGCTCAAC------CTGCTG---GGTCGGTGCAACTATGCG
CAGTCGGAA---CGNNNNNNNNNNNNN---NNNNNNNNNNNNNNNNNN---NNNNNNNNN
NNNNNNNNNNNNNNNNNNNNN---------------------------------------
---------------------------------------NNNNNNNNNNNNNNNNNNNNN
NNNNNNNNNNNNNNNNNNNNN------------NNNNNNNNNNNNNNNNNNNNN------
NNNNNNNNNNNNATC------TGCAAAACTTACAAGGGAGAG---GGTCAGAAGCAGGTT
TGTAACCAGAACATGGGGTGTGAACGACTCCACATCTGTGAATACTTCACCCGTGGG---
GAATGTTCTTACCTC---AACTGCCTGAGGTCCCATAACCTGATGGACAGAAAGGTGCTG
GCTGTCATGAAGACA---CATGGGCTGAGTCCAGAGACGGTTCTTAACATCCAAGACATC
---TGCAACAGCCAGCAT---------CCGGAGAACGCCTCTGGCCCCAGA---------
GCTCCTCCCTCGCATCGN---------------NNNNNNNNNNNNNNNNNNNNNNNNNNN
NNNNNNNNNNNNNNNNNNNNNNNNNNNNNNNNNNNNNNNNNNNNN---NNNNNNNNNNNN
NNNNNNNNNNNNNNNNNNNNNNNNNNNNNNNNNNNNNNNNNNNNN---------------
------NNNNNNNNNNNNNNNNNNNNNNNNNNN---------NNNNNNNNNNNNNNNNNN
NNNNNNNNNNNNNNNNNN------NNNNNN---NNNNNNNNNNNNNNNNNNNNNNNNNNN
NNNNNN---NNNNNNNNNNNNNNNNNNNNNNNNNNNNNNNNNNNNNNNNNNNNNNNN---
NNNNNNNNNNNNNNNNNNNNNNNNNNNNNNNNNNNNNNNNNNNNNNNNNNNNNNNNNNNN
NNNNNNNNNNNNNNNNNNNNNNNNNNNNNNNNNNNNNNNNNNNNNNNNNNNNNNNNNNNN
NNNNNNNNNNNNNNNNNNNNNNNNNNNNNNNNNNNN---NNNNNNNNNNNNNNNNNNNNN
NNNNNNNNNNNNNNNNNNNNNNNNNNNNNNNNNNNNNNNNGCATGTTTTTGCCTGATCTC
GAG---AACACCAATGGCAAAAGTGGAATGGCAGACAGCTCC---CATGTCCGTCTT---
GGTAATGATGCTAATGCAGGGGCCCCAGAA---ACAGCTTCCTCAAGATCTGCA------
---AATTGCAAAACAGTTAAG---GATGCTGAAAGAGAAATGCTATCATGTAGGATTCAA
AAGGCCCCAGGAACTAGC---CCCTGGGATTCCCCGAGCACTGGGAAA------------
GTGAGACATGCCGGG---GACCCAGGCATGGGATTT------CTGTAT------------
------------------------------------------------------------
------------------------------------------------------------
------------------------------------------------------------
------------------------------------------------------------
------------------------------------------------------------
------------------------------------------------------------
------------------------------------------------------------
------------------------------------------------GCTTCCGAATCT
GATGTCCCGAGTCCTGCATCTTCCAATATGAATGATCACGGCTCAAAGCAGATTTGTCTT
AAGTATTTGTATAAT---GGTTGTCGGCAAAAT---------------------------
---AGCAGCTGCAATCAAATCCACTTCAACTTGCCTTACCGGTGGCAGTTGTTCATTGCA
AACAACTGGGTGGACTTCAAGGACATGGAAAGGATTGAGGAGGCTTATTGTGATCCCAAA
---------GTT---CAGATCATTTCT------------------------TTAGGAAAT
CATACC---ATCAATTTCCAGGAGATGACC---TGTGATCGTACACTCATGCGCCGTATC
AGCACTCCTTCAACCATA------ACAGATTCCTTTTTTTCCATCTTTGCCACGAAATGG
ATTTGGTATTGGAGAAGTGAATCTAGCAAATGGACTCCATATGGAGAACAG---------
------------------------------------CACAACAAC---------CAGCCC
GCTTCAAGTGTCGACTCTTTGTACCTGGAGTCTGTGTTT---CAGTCCTGCCCCAGGGGA
---GTTGTGCCATTTCAGGCGGGTGTCCGAAGCTATGAGCTCAGTTTCCAAGGAATG---
---------------ATTCAGACCAACATTGTTTCCAAGACCCAAAGGGAGGTGGTGAGA
CGGCCGACCTTCGTGTCT------------GTGTGGGAGGTGGAGCAGATG---AGGAGG
ATCCCAGGCTAT------------------------------CAGCCCAGGTCGACC---
CAGGCAGAGCCTTTGCTC------ACAGCAGCTGTTCTTCAGCCA---AACCTTGACTTA
------CTGCCCCCAGATGGA---TACAAGTTGATGGAGCTCAGGCCCTCTTGCCCAGAA
TATTTAGGGATAAGTGGGCATTTTAAAGTTTCTATGAAAAATTTCACCATTGAAAAGATA
CAGAAGATCGAGTCA---GAGCTCTTGCAAGCCTTCGAAAGGAAGAAGTCGAGAATGACG
AATGAC------------------GACGAAAAACTCTTATTTTATGCAACAAGCCGTGTC
TACATGGAGTCTATCTGTAGGAATAATTTTGAC---TGGACCCTGCATGGACCC---CAT
GAAACTAAATACGGAAGAGGAGGTTACTTTGCGAAAGATGCCATGTATTCTCACAAA---
---------------AATTGCCTAGTT------GATACCAGAAACACC---GTTATGTTT
GTAGCTCGAGTCCTCCCTGGC---TTATTCATCGAAGGAAACAGGATGTCCACGAGCCCT
CCGCCGCAG---------------------TATGACAGCTGTGTGGATACGACCTTGAAC
CCTTCTGTGTTTGTCATCTTTCAGAAGGATCAGGTT---CTCCCAGCATATGTGATTGAG
TACAGT------------------------------------------------------
------------------------------------------------------------
------------------------------------------------------------
------------------------------------------------------------
------------------------------------------------------------
------------------------------------------GAA---------------
---------ACAGACAAA---GCCTGTGTGATCAGT------------------------
---
>ENSOARP00000011847_Oari/1-2703
------------------------------------------------------------
------------------------------------------------------------
------------------------------------------------------------
------------------------------------------------------------
------------------------------------------------------------
------------------------------------------------------------
------------------------------------------------------------
ATGGCGGACCCCGGGGTGTGCAGCTTCATCACCAAGATCCTGTGCGCCCACGGGGGGCGC
ATGGCCCTGGAAGCTCTGCTCCGCGAGATGCAGCTCTCCGAGGCG---CAGCTCTGCGAG
GTGCTGGAGGAGGCCGGGCCCGACCGCTTCGTGGTGTTGCCCGGCTCC------------
---GGGAGAGAAGGACTAACTGGCAATCGAATCTCAAACATCAGAGATGTTAATATTTGC
TTG---------ATGAAGTATAGA---------------CATAGC---CTTTATGGATCT
GGAGTGTAC---GTATATAAGTTAAGA------AGTTTA---AATCTCTGCCATGCAGTA
CAAAAAGAATACATGAATTTATGCAAA---TATTCTCACGAGGTTCTC---TCAGAAGAT
AACTTCAGGGTCCTGACAAAC---------------------------------------
---------------------------------------CATGGGCTCTCTGGACTGAAC
CAAGAGGAATTGGCGGTGCTC------------CTCCTCCAAAGTGACCCTTTT------
TTTATGCCCGAGATA------TGCAAGAATTATAAGGGTGAG---GGTGGAAGACAGATT
TGTAACCAGCAGCCCCCGTGTGAAAGACTCCACGTCTGTGAACATTTTACCCGAGGG---
AACTGTGGTTATGCC---AACTGCTTCCGGTCCCATAACCTGATGGACAGAAGGGTGCTG
GCCGTCATGAGGGAG---CACGGGCTGAGCTCAAGCGTGGTCCAGAACATCCAGGACATC
---TGCAATAGCAGGCAC------CGCCGGAAGAAGCCCTCAGCGTGGAAA---------
GCTCCTCCTCCCCATCGT---------------AGAGACCCAGCATACAGAGGGAGGAGT
AGGAGCAGAGACCGG---------GGCGGCGAGGAATTTCTTCCA---GCAGCTTCAACT
CCT---GCCCAGAGGTCCTGCTCAGCAAGCCCAGAGCCTGCCGGCCACCAC---------
------GGCTCTGTCCCGAGTGATGGGCCTGTC---------GAGGATCTTGCCCACAAA
CTCTCGCATCTTGGAAGT------CAGGAA---TGTCCCCCGCCTGCCTCCGTCCCGTCT
GCAGCT---GTTGTTCTCGGAGGAACCCATCAAGGGGGAGGAAGCCAGAAGCTTGCA---
GAGAACGGCAGCGCAAAGGATCTTTTCTATGGGAATCAT------------------AGT
GATTTGACACCAGCCTTCAACTGGAAGGGCCCTGCGTCCTGGCAGAATGACCAGGACACC
GGTAAAAAGAGTTGGCTTTCCTCCAGTCCAGCCTTC---TCCTTCTCTCCTCCCGGTTCT
CCGCAAACACCTGAAACCATCACCACCAGAAACAGCACCGCTGTCCTTTCCTCGGACCAC
GTG---AACGCGGAGTGCAGGAGTGGGAATCAAGACAGCCAG---CATTTCCCGCTTTTT
GATAATAAGGCTGATGGCATGGCCGTAGAT---ACCACCTCCACGAGACTGGCA------
---AATTACCAAACCCCAAGC---AGTAGTCAGAGAGAAAAATCGTTACCTAGGAAT---
CCAGACACCGGAACACCT---CGGAGTCATCTGCCCACCGCTGGCAAG------------
ATGACTGGG---------GATGGAGCCTCGGCCTTT------------------------
------------------------------------------------------------
------------------------------------------------------------
------------------------------------------------------------
------------------------------------------------------------
------------------------------------------------------------
------------------------------------------------------------
------------------------------------------------------------
------------------------------------------GTTAACGATTCTGTACCT
GAGGCTGCCAGTACCACATCGTCCAGGATGAAAGAACACAGCTCAAACGAAATTTGTCTT
GACCATCTGTATAAG---AGTTGTCAGCTT------------------------------
---AAGAGCTGCAACAAAGTTCATTTTCACCTGCCCTACCGGTGGCAGATGTTACTTGGA
AACAGCTGGGTGGACCTTCCGTTCATGGAGGATATTGAGAAGGCCTTTTGTGACCCCAAA
---------AAC---TGCAGCGTTTCT------------------------GTTGGCAAT
TATAAC---ATCAGTTTCCAGAAGATGATT---TGTGATTTTAATCCCGTCCGACGTATC
TCCACACCTTCATCCGTC------ACAAAGCCAGCCAGTTCTCTGTTTACCACAAAATGG
ATTTGGTACTGGAGGAATGAAACTGATGAATGGGTTCCATATGGAGAGAAG---------
------------------------------------AAAGACAAT---------GAGCAC
ATTTCGAGCATTGACTCTTCATACCTGGAGTCTCTTTTT---CTATCCTGTCGGAGGGGA
---GTTGTGCCGTTTCAGGCGGGTTCACGCAACTACGAGCTGAGTTTTCAAGGGATG---
---------------ATTCAGACAAATATAGCTTCCAAGACCCAAAAGGATGTCATTAGA
AGGCCAACGTTTGTGTCT------------TACTGGGATGTGGAGCGGGTG---AAACGC
AGACAAGACCCT------------------------------CAGCAGGGGCAGACC---
TCCTCAGAACCTTTCGTC------ACTATATATCTTCCCCAACCG---GACGCGAGCGTC
------TCAGTCTCGAATAGC---TTTGAGTTGCTTGAAATCCCTAACAATACTCCAGAA
TATGCTAAAGTAAGTGATCATTTTAAAGCTTCCATGAGAAATTTCAAGATTGAAAAGATA
AAGAAGGTCCAGAACTCACAGCTCTTGAAGGCTTTTAAAAGCAAGAAAATGGAGATGAAG
AGA---------------------GAAGAGCAAATCCTATTTTGTGCAGCAAGACGCAGC
AACGTGGCATCTATCTGTGAGAATAATTTTGAC---TGGTTCTTACATGGAAGT---CCT
GACACCAAATATGGGAAAGGAAACTACTTCACAAGAGATGCCATTAGTTCCCATAAA---
---------------TATTACCCGTTT------GATTCCAAAAACATC---GTTATGTTT
GTAGCCCGAGTCCTGGTTGGA---AATTTCATTGAAGGCCATATGGGTTACCAGAGTCCC
CCTCCGCGG---------------------TATGACAGCTGTGTGGATACAAGATTGAAT
CCCTCTGTTTTTGTCATCTTTCAGAAAGATCAGATT---TACCCAGAATATGTGATTGAA
TATACC------------------------------------------------------
------------------------------------------------------------
------------------------------------------------------------
------------------------------------------------------------
------------------------------------------------------------
------------------------------------------GAA------CTAGAGAAA
TCAGAGAAAACAGAGAAA---CCCTGCGTGATTAGT------------------------
---
>ENSSHAP00000007752_Shar/1-2775
------------------------------------------------------------
------------------------------------------------------------
------------------------------------------------------------
------------------------------------------------------------
------------------------------------------------------------
------------------------------------------------------------
------------------------------------------------------------
AGA---------------------------------------------------------
------------------------------------------------------------
------------------------------------------------------------
------------------------------------------------------------
------------TTAAATTATTGC------------TACATTAGA---------------
------------------------------------------------------------
------------ACCAATTATTGCAAA---TATTCCCATGACATTCAT---TCAGAAAAG
AACATCAAAATCCTGAAAAAG---------------------------------------
---------------------------------------CATGATATTTCTGTACTTTCC
AAAAATGAGTTGGCTGTTCTC------------CTCCTCCAGAGTGACCCCTTT------
TTCCTTCCAGATATA------TGCAAATACTACAAGGGAGAA---AACAAGAAAGACTCT
TGCACTAAC---ACAGAATGCATGAAACTGCACATCTGTGAGCACTTCGTTGAAGGG---
AAATGCGGCTTTGTG---AACTGCATTCGGTCCCATGACTTGATGGGTACAAAGGTCTTG
GAACTCCTCAAAGAA---GAAGGGCTGACCATCCCAGTAATTAGGAATATCCAGGACATC
---TGTGATCAGAAGCATATCAGGAGTAAAAAGCGTATTTCCAGGAGAAGA---------
GATAAGTCAACCCAAAGA------------------AATGTAGGATAT------AGAAGC
CAAAGCAGAAATCGTTATTTTTTTGGGACACAAGAATTGCCAACA---TCTCCTTCTGCC
TCT---GTTGAAACTGCCCACATTCCAGAACCAGATAAAACGGGCTCAGCA---------
------CCATTGCCATCCTCTGAAGGCAAAGTG---AATGAGAAGGGAGTGCCTGAGAAT
AACAGTTCTTTGAGG---------CAAGAT---AGTGTCCAGTCAGTATCAGCATCAACT
AAGACT---GTCAGCATCCAACAAGCGAGTCAACTTGGAACA------------------
AACTTGAGCCGCCGAGAAGGCCAGTATGGTACCCAGGATGGTACCCAGCATGCTGTCTCC
ATCTCTGCACCTGCTCCGGCT------------------------------GCACCTGCA
GGGGATAGCCAGCTTTTCAGAAGAGTAAAGGTGTTA---TTTGGGAACGATGATGACTCC
TGCTCTGATCCAGCTCCCCAGACCACTAGCAAAAGTGAATCCATGTCCTCTTCTAACGCT
ACA---AGTGCAGGAAATGACTGCGAAGGTCAGAAGGCCCAT---CCTTCACTCGCTCCC
AATAAAATTGTTGATACGTGGGACAAAAAT------------------------------
---GACAGAGAAGAGACCCTTTGTATGCCTCAGAAGGACCAAGCCTCTCCCAGGGACAAA
GCAGCAGCAGCCTATGTACAACCAAAAACGCCATCTGCAAGTGATGTCCCCCAGAGTGGT
ATTAAGAAGGAT------GGTTTAGCCCAGTCTTCTTTACCAACAGGTAAGCATAAATTT
ACAAATGTATTTATATACAGACATATTAATAATGTATTTTATGGTTCTAAATTGTTGCCT
AGA------------------------------------------CAGAGCTATTGTGTA
GCAAAAGAGGGCATTACACAATTAGATTTATGTATGTATTTATATGCTTTGAAAAATCTG
GACTCGATTGGTAGCCCAAAGGGCTCTGTTTCTGCCTCTCCTAGCCAGACTCTGGCCACC
TTGGGCATCAATAAAAGCAGAGCTGTATCTCCTTCCAAAAGTACAAATGCAGAGGGTAAG
AAACTTTCAACTGCTGAA------------------------------------------
---------------------------ATAGCCTCTCAATGTGAATCAGTACCCTCCTCT
ACACTTGATAGTTTCATCTCACAGACACACAGTAATCAGGATGTTCCAGTCAGTCAAGCC
AGAATTCTTAATACAATACCTTCAGGAATGGAGAATAATAACTCCAATAAGATTTGTCTT
GACTACCTTAATGGA---GATTGTAAACTGAAG---------------------------
---GAGTGCTGCAAAGATATCCATTTTTACCTACCCTACCGATGGCAGGTGTGCATTTCC
AATGTCTGGGAAGATTTAAAAGACATGGAGGAGATTGAGAAAGCTTATTGTGATCCAACT
---------ATC---TACAAATGTCCT------------------------CTAAGAAGT
CACAGT---ATTGATTTTCAGGAAATGCTATTATTTGGTTTTTATCCTGTCCGACGCCTT
TCTACTCCATCAACTATC---------CAAAATAGCACTTGTGCACTGAGCACTAAGTGG
CACTGGTATTGGAAGAATGAATTGGACCAGTGGATTGAATATGGAAAAGAG---------
------------------------------------AAGAAAGGTTATTTCAAACAGGAG
GATTCAGAATTCACTTCTGAAGATCTGGAGTTGTTCTTT---CTAGTCAGTCCAGAGACA
------------GTTTCATTAAGTCATCATAAATATAAACTGAATTTTAACGATATG---
---------------ACCCAGACAAACATAGTCTCTGGTATTACAAGGGAAGTTCGAAGG
CGGCCTCAATTTGTGTCCTCTGTGACTGTATACTGGAATCAGAAACGG------AAAAAA
TTGAAGGATGAA------------------------------CAAAAGGAAAAACCC---
CAATCTGTGTACTTGTGC------CAGTCTTATTACAGAAAACAG---GATATTTCATTT
------ATATCACAATCAAAA---TATAAATTATTCGAAATTAAAAGACCGTCCTTTGAA
TATAGTGAAATCGAATACTCCTTTAAAAGTACTATGAAAAATTTTGAAATTCAAAAGATA
ATGAGGATTCAGAACCCATCGCTCTGGAACAATTTTCAGAGGAAGCAAAAGAAAATGCTG
AATGGAGGA---------------AATAAAAAGCTATTATTTCATGCAGCAGACCCAAAC
AGCATTGATTCAATTTGCAGTAACAATTTTTCAATTTGGAGCCCTCAGTCATTT---CAA
CAAACTATATATGGGACAGGTATATACTTTACAAAAGATGCCATCTCTTCTCACTAC---
---------------AAAATTAAGAAC------AATCACAAAATCAAG---ATTATGTTT
ATTGCCCAAGTGTTGGTTGGA---ATGTCTGTTCAAGGAAAAGTGGGATACACTTCTCAA
AATCTCCCCATA------------------TATGACAGCTACGTGGACAATATGACCAAT
CCTTCCATTTTTGTCATCAATGATAAGGAAAATATT---TACCCTCATTATATCATCGAA
TATACA------------------------------------------------------
------------------------------------------------------------
------------------------------------------------------------
------------------------------------------------------------
------------------------------------------------------------
------------------------------------------GAT---------------
---------ATTGATAAA---AGCTGTAATATTAGT------------------------
---
>ENSETEP00000000949_Etel/1-2610
------------------------------------------------------------
------------------------------------------------------------
------------------------------------------------------------
------------------------------------------------------------
------------------------------------------------------------
------------------------------------------------------------
------------------------------------------------------------
ATGGCGGACCCCAGCGTGTGCTGCTACCTCACCAAGCTGCTGTGCGCCCAAGGGGGCCGC
ATGGCGCTGGACGCCCTGCTGGGCGAGATCGCGCTGTCAGAGGAG---CAGCTCTGCGAG
GTGCTGAAGGCCGCCGGGCCCGACCGCTTCGTGCTGCTGGACACTGGC------------
---GCC------------GTCCGCGCCGTCGTGGCCACCACGCGG---GCGCGGGTCTGC
CGT---------CGCAAGTTCTGC---------------CAGAGA---CCCTGCGAGAAC
---CTGCAC---CTCTGCAAGCTCAAC------CTGCTG---GGCCGCTGCAACTATTCG
CACGCGGAT---CGNNNNNNNNNNNNN---NNNNNNNNNNNNNNNNNN---NNNNNNNNN
NNNNNNNNNNNNNNNNNNNNN---------------------------------------
---------------------------------------NNNNNNNNNNNNNNNNNNNNN
NNNNNNNNNNNNNNNNNNNNN------------NNNNNNNNNNNNNNNNNNNNN------
NNNNNNNNNNNNATT------TGCAAGAGCTACAAGGGCGAG---GGCCGGCGGCAGATA
TGCAGCCAGCAGCCTCCCTGCACCGCCCTGCACATCTGCGAGCACTTCACCCGGGGC---
AACTGCAGCTACACC---AACTGCTTGCGCTCCCATAACCTGCTGGACCAGAAGGTGCTG
GCCATCATGGAGGAG---CACGGGCTCCACCAGGACGTTGTGCAGAACATCCAGGACATC
---TGCAACAGCAAGCAC------ACGCAGAAGAACCCGCCGGGCAGGAGA---------
GCTCCTCCGCCGCATCGG---------------CGAGACGTGCCATACAGAGGTCGAAGC
AAGAGTCGAGACAGAACCTTGAAAGATAGTCAGGAATTTCTCCCA---CCTGCTCGAGAC
TCT---TCCCTGAATTCCTGCGCAGCCGATCACGAGAAAGTCAGC---CGC---------
------AGGTCCTCCCTGGACGACGAGGCGATG---------GAGGCTCTCACCCACAAA
CTCTTGCATCTTGGCAGC------CGGCAT---AGCTCTCCGCCTCCCCTGGTCTCAACC
AAGGCC---------ACCGGTCCTGCAAGCCAGAAGGGAGCAAACTTCACGCTTTCC---
GAGAACGACAGTAGAGAGGGTCTCTTTTATGGGCGTTCAGGCAGCACTCATCTTGTGCCG
GGTTCAACGCCAGCTTCCATCTGGAAGGAGTGCACGTCTGGGGTGGACAGCCTGGGCATC
TGGGGAGGGGGAGCGTTTCCTCCGAATCCACCTGTC------------------------
------------------------CCCACCAGAAGCTTGAGCATGCTCTCCTCA------
------GACATCAAGGCTGGGAATGGA------------------CCAGGTCCCCTT---
TCTAACAGAGTGGACAGAGTGACCACAGAT---CTCTCTCCCACAGGACCCCCA------
---AGTTACAAGGCCACTGCC---AGCAGAGAACAAGAAGAATCGCTGTCTAAGGAC---
CAGGACCCTAGACCCATT---CCCAGGGCTCCGCTTGGCACTGGCAAG------------
ATTCCTGAGGAC------GGGGCGGCCGTGGTGTCT------------------------
------------------------------------------------------------
------------------------------------------------------------
------------------------------------------------------------
------------------------------------------------------------
------------------------------------------------------------
------------------------------------------------------------
------------------------------------------------------------
---------------------------------------------AAGAATCCCAACTCC
AGCGTGACCAGTATCTCATCTTCCAAGAGGGATGGC---GGCTCAAAAGAAATTTGTCTT
GACTACCTGCAGGAA---TGTTGTCAAGAG------------------------------
---GGTGANNNNNNNNNNNNNNNNNNNNNNNNNNNNNNNNNNNNNNNNNNNNNNNNNNNN
NNNNNNNNNNNNNNNNNNNNNNNNNNNNNNNNNNNNNNNNNNNNNNNNNNNNNNNNNNNN
---------NNN---NNNNNCTTTTCT------------------------GTTATGGAT
TATCAC---ATCGATTTCCAGACGATGACG---TGTAATTCCAAACTCCTTCGACGCCTC
TCCACCCCATCGTCCGGC------ACCAAGTTGACCTCGCTGGTCTTTGCCACCCAGTGG
GTTTGGTACTGGAGAAGCAGATCTGACATTTGGGTTAAATATGGAGAAAAG---------
------------------------------------TCGAGTAAC---------CAGGGA
ATTTCGAACATCAGCTCTTCGTACATCGAGGACATGTTT---CTTGCGTACCCAAAGGGA
---ATTGTGCCCTTTAAGGCGGGCTTTGAGGCATATGAACTGAGTTTCCAAGCGATG---
---------------ATTCAGACAAACGTACTTTCCAGGACTCAGAAGCATGTCCTGCGA
AGGCCCAAATTTCTATCT------------TCCTCTGACCTGGAGTTGCTC---AAAATA
AGACGAAANNNN------------------------------NNNNNNNNNNNNNNN---
NNNNNNNNNNNNNNNNNN------NNNNNNNNNNNNNNNNNNNNN---NNNNNNNNNNNN
------NNNNNNNNNNNNNNN---NNNNNNTTGTCGCCTATCAGCGACCAACATCCGGAA
TATATTGTGATAAGTGCGAGTTTCAAAGCTTCCATGAAGAACTTCAAGATTGAGAAGATT
CAGAGGATTCATAACCCAGCGCTCCTGACTGCCTTCCAGAGGTTGAAAGTCTTTATGAGG
AACGCC------------------AATGAAAAAACCCTGTTTCATGCGACGGACCGCCGC
TATGTGGAGTCTATTTGCCAGCACAATTTTGAC---TGGTCCTTGCATGGAACA---TGT
GAAGCAAAATATGGAAAAGGAAATTACTTCACCAAAGAAGCCATCTCCTCCCACAAG---
---------------AACTGCCTTGTG------GACAACCAGAATAGA---GTGATGCTT
GTGTCCCAGGTCCTAGTTGGC---GACTACACGGAAGGAAAAGTAGTATACACGAGACCG
CCTCCAAAG---------------------TACGACAGCTGTGTGGACACAAGGTTGAAT
CCCTCCATTTTCGTCATCTTTCAGAAAGATCAGATC---TACCCACAGTATGTGATTGAT
TATTCC------------------------------------------------------
------------------------------------------------------------
------------------------------------------------------------
------------------------------------------------------------
------------------------------------------------------------
------------------------------------------GAG---------------
---------ACAGACAAA---GTCTGTGTGATCAGT------------------------
---
>ENSVPAP00000006943_Vpac/1-2490
------------------------------------------------------------
------------------------------------------------------------
------------------------------------------------------------
------------------------------------------------------------
------------------------------------------------------------
------------------------------------------------------------
------------------------------------------------------------
GCC---------------------------------------------------------
------------------------------------------------------------
------------------------------------------------------------
------------------------------------ACCACTCGA---GCCCGGGTCTGC
CGT---------CGCAAGTACTGC---------------GACAGA---CCGTGCGAAAAC
---CTGCAC---CTCTGCAAGCTCAAC------CTGCTG---GGCCGCTGCCACTACTCG
CAGTCGGAG---CGGAATTTATGCAAA---TACTCTCACGACGTTCTC---TCAGAGGAG
AACTTCAAGGTCCTGAAAAAT---------------------------------------
---------------------------------------CATGAACTCTCTGGACTGAAC
AAAGAGGAATTAAGAGTGCTC------------CTCGTTCAAAATGACCCTTTC------
TTTTTGCCCGAGATA------TGCAAACATTATAAGGGCGAG---GGTGGAAGACAGATT
TGTAAGCAGCAGCCACCATGTGAAAGGCTCCACGTCTGCGAACACTTTACCCGAGGG---
GATTGTGGTTACGCC---AACTGCTTCAGGTCCCACAACCTGATGGACAGAAAGGTGCTG
GTGATCATGAAGGAA---CACGGCCTGAGCTCAAGCGTGGTCCAGAACATCCAGGACATC
---TGCAACAGCAGGCAC------AGCCGAAAGAAGTCCTCTGGCTGGAAA---------
GCTCCTTCCTCACATCGC---------------AGAGATGTGCCATATACAGGCAGAAGC
AAGAGCAGAAACCGATTACTCCAGGGCACTCTTGAATTTCTTCCG---TCAGCCTCAGCT
TCT---GCTCAGAGGTCCTGCACACCCAGTCCGGAGCCGGTCGGC---CGG---------
------AAGCCCAGCCTGGACGATGTGCTGATG---------GAGGCTGTCACCCACAAG
TTCGTGCATTTGGGAAGT------CAGGAT---TGCTCTCAGCCTGCCCCAGTCTCCTCT
ATGGCT---GTCAGTTTTGGAGGAACAGGTCAGGTGGGGGGAAGCCAGAGGTTTTCA---
GAGAACGGAGGCCCAGAGAGTCTCTTTCATGGGAATCATGACAGAAAGGGCATCACTTTG
GATTCAGCACCAGCTTCCAAATGGAAAGGCCCCACATCCTGGCAGAAGGACCAAGACACC
AGCAGAGAGAGCTTGTTTCCTCTGCGTCAAGCTGTC------TCCACCTCTGCTGGTTCT
CCGCAAACACCCGAAACCTTAACCACCAGGAAGAGCCCGGCCGTCCTTTCCTTGGACTGC
GGG---AACACGGAGAACAAAAGTGAAATTCCAGCTGTCCTG---------CCTTGCCGA
TTTAACAATGTTGATGGGATGGCCCCAGAT---GGGACTTCCGCGAAACCTTCA------
---AATTACAAAACCACAACC---AGTAGACAGCGAGAAAAATCGTTACCTAGGAAT---
CAGGACACCGGAACTACT---CACCATAATGTCCAGACCCCTGGCAAA------------
ATTACAGCTGAC------GATGTAGGAGCCGCCTTT------------------------
------------------------------------------------------------
------------------------------------------------------------
------------------------------------------------------------
------------------------------------------------------------
------------------------------------------------------------
------------------------------------------------------------
------------------------------------------------------------
------------------------------------------GTTAACGATTCCGTATCT
GACGTTGCGAGTACCGCATCTTCCAGGATGGATGAACGTGGTTCAAATGAAATTTGTCTC
TATCATCTATACAAG---GGTTGTCAACTT------------------------------
---AACGGCTGCCACAAAGTTCACTTCCACCTGCCCTACCGGTGGCAGATGTTCATTGGA
AACACCTGGATGGACCTCTTGCTCATGGAGAATATTGAGAAGGCCTTTTGTGACCCCAAA
---------ATC---TGCGTCATTACT------------------------ATTGGCAAT
TATAAA---ATC---TTCCGGAAAATGANN---NNNNNNNNNNNNNNNNNNNNNNNNNNN
NNNNNNNNNNNNNNNNNN------NNNNNNNNNNNNNNNNNNNNNNNNNNNNNNNNNNNN
NNNNNNNNNNNNNNNNNNNNNNNNNNNNNNNNNNNNNNNNNNNNNNNNNNN---------
------------------------------------NNNNNNNNN---------NNNNNN
NNNNNNNNNNNNNNNNNNNNNNNNNNNNNNNNNNNNNNN---NNNNNNNNNNNNNNNNNN
---NNNNNNNNNNNNNNNNNNNNNNNNNNNNNNNNNNNNNNNNNNNNNNNNNGGATG---
---------------ATTCAGACAAACGTAGCTTCCAAATCCCAAAAGGATGTCGTCAGA
AGGCCGACATTTGTGTCT------------TACTCGGATGTGGAGCAGATT---AAACGT
GGACGAGACCAT------------------------------CAGCAGATGCAGACC---
CAGTCAGAGCCTTTAACC------TCGACATTTGTTCCTCAGCAG---AACAGGAGTTTC
------------TCAAATGAC---TATAAGNNNNNNNNNNNNNNNNNNNNNNNNNNNNNN
NNNNNNNNNNNNNNNNNNNNNNNNNNNNNNNNNNNNNNNNNNNNNNNNNNNNNNNNNNNN
NNNNNNNNNNNNNNNNNNNNNNNNNNNNNNNNNNNNNNNNNGAGGAGGAAGGAGATGCAG
AGA---------------------TATGAAAAGCTCCTGTTTTGTGCAACGGCACAGGCC
CACGTGGAGTCCATCTGTGCAAATAACTTTGAC---TGGACTGTACATGGAGTT---CAC
GACGCCAAATATGGAAAAGGAAATTACTTCACAATGGAGGCCATCAATTCCCATAAA---
---------------AATTGCCCATAT------GGTCTCAAGAACATC---GTTATGTTT
GTAGCCCGAGTCCTGGTTGGA---GAATTTACTGAAGGGCGTATGAGTTACACGAGCCCT
CCTCCGCAC---------------------TATGACAGCTGTGTGGACACAAGGTTGAAC
CCCTCAGTCTTTGTCATCTTTCAGAAAGATCAGATT---TACCCAGCATATGTGATTGAA
TATAGT------------------------------------------------------
------------------------------------------------------------
------------------------------------------------------------
------------------------------------------------------------
------------------------------------------------------------
------------------------------------------GAA---------------
---------ACCGACAAA---CCCTGTGTGATTAGT------------------------
---
>ENSEEUP00000010230_Eeur/1-2169
------------------------------------------------------------
------------------------------------------------------------
------------------------------------------------------------
------------------------------------------------------------
------------------------------------------------------------
------------------------------------------------------------
------------------------------------------------------------
AAA---------------------------------------------------------
------------------------------------------------------------
------------------------------------------------------------
------------------------------------------------------------
------------------------------------------------------------
------------TTGTGCAAA---------------------------------------
------------------------------TATTCTCATGACGTTCTC---TCAGAGCAT
AATTCCAGAATCCTAAAAACT---------------------------------------
---------------------------------------CATGAGCTATCAGGACTAAAC
CAGGAGGAGTTGGCTGTGCTC------------CTCAAGCAAAGTGACCCCTTT------
TTCCTGCCGGAGNNN------NNNNNNNNNNNNNNNNNNNNN---NNNNNNNNNNNNNNN
NNNNNNNNNNNNNNNNNNNNNNNNNNNNNNNNNNNNNNNNNNNNNNNNNNNNNNNNN---
NNNNNNCGGCTTCCC---AACTGCCTGCGCTCACACAATCTCCTGGAGCGCCGCGTGCTG
GCCGTCATGGAGGAG---CACGGGCTGAGCACAGACACGGTGCAGAACATCCAGGACATC
---TGCAACAGCAAGCAC------GCGCCGCAGGCTCCACCAGGGAGA------------
GTTCACTCTTCACACCGC---------------AGAGATCCGTCCAGTAAAGAAAGAAGC
AAGAGTCGAGACCAACTTTCACAGGGCAAACAGGAATTCCTCTCC---ACACTCTTGACT
CCT---CTCGATAGGTCCTGCACACCCAGTCCAGATAAG---------------------
------TGGACCTTCTGGAAGGATGAACCAGTG---------GAGAGGCTCACCCAGAAG
CTGGGGTGCCTGGGTAGT------CAG------GGGTCTCAGCCAGCCTCAGTGCCATCG
AAGACA------------------------------------------------------
------------------------------------------------------------
---------------------CCCGGTGGCCCGGTGACCTGGCTGCAGGACCTAAGCACC
AGAGAGCTCCTTGCCCCTGAGCCGGCCACTCGCAGTCCCCCGGGGTCCCCACTCAGGGAC
TTGTTTGCCAAGGACTTCTTGTCTATC---------------------------------
---------------GGCAGAGCAGGAAAACAGAGTTGGCCC---CTCCCTCCTTTCAGT
AATGATGGTAGGGTGGGGGCCCCTGCAAGCCCCCCAGCTTGCACACCCCTCTTT------
------------------------AGAGCACCTAAGGAGGCTCCCTCACCCCGGAGC---
------CCTGGGTCCCCAGCCCCAGGAAGCTCCCCAGATAACGGCCAG------------
------------------------GGAGTGGCCTTT------------------------
------------------------------------------------------------
------------------------------------------------------------
------------------------------------------------------------
------------------------------------------------------------
------------------------------------------------------------
------------------------------------------------------------
------------------------------------------------------------
------------------------------------------GTGAATGNNNNNNNNNNN
NNNNNNNNNNNNNNNNNNNNNNNNNNNNNNNNNNNNNNNNNNNNNNNNNNNNNNNNNNNN
NNNNNNNNNNNNNNN---NNNNNNNNNNNNNNN---------------------------
---NNNNNCTGCAGTCAAGTTCACTTCCACCTCCCCTACCAGTGGCAGATCTACATAGAC
GGTGCCTGGACGGACCTCCAGCCCATGGAAACTATAGAAAAGGCCTACTGTGACCCCCAA
---------AAT---CGCTTCATTTCA------------------------GTGGGAAAC
CGGATC---ATCAACTTCCAGAAAATGATT---TGCAATTCGCATCGTATCCGACGTCTC
TCCACACCTTCCTCTGTC------ATAACCGGGACCAACTCTGCCTTCACCACCAAGTGG
CTTTGGTATTGGAAGAATGAATCGGACAGATGGGTTGAGTATGGAGAGNNN---------
------------------------------------------------------NNNNNN
NNNNNNNNNNNNNNNNNNNNNNNNNNNNNNNNNNNNNNN---NNNNNNNNNNNNNNNNNN
NNNNNNNNNNNNNNNNNNNNNNNNNNNNNNNNNNNNNNNNNNNNNNNNNNNNNNNNN---
---------------NNNNNNNNNNNNNNNNNNNNNNNNNNNNNNNNNNNNNNNNNNNNN
NNNNNNNNNNNNNNNNNN------------NNNNNNNNNNNNNNNNNNNNNNNNNNNNNN
NNNNNNNNCCAT------------------------------CAGCCCACACAGACA---
AGATCAGAGTCTTTGACC------ACGCCCTGCTCTTCCCCTGAG---AACAATGGCTTC
------CTTCCCTCCACTGGA---TATGAGNNNNNNNNNNNNNNNNNNNNNNNNNNNNNN
NNNNNNNNNNNNNNNNNNNNNNNNNNNNNNNNNNNNNNNNNNNNNNNNNNNNNNNNNNNN
NNNNNNNNNNNNNNNNNNNNNNNNNNNNNNNNNNNNNNNNNNNNNNNNNNNNNNNNNNNN
NNN---------------------NNNNNNNNNNNNNNNNNNNNNNNNNNNNNNNNNNNN
NNNNNNNNNNNNNNNNNNNNNNNNNNNNNNNNN---NNNNNNNNNNNNNNNNNN---NNN
NNNNNNNNNNNNNNNNNNNGAAATTACTTCACGAAAGATGCTATCTCTTCCCAGAAA---
---------------ATCTGCCGGGGT------GACCCCAAAAAT------GTGATGTTT
ATCGCCCGAGTCCTGGTTGGA---AATTGTATTGAAGGGAACAAGTTTTACTCAAGCCCA
CCTCCAATG---------------------TATGACAGTTGTGTGGACACCAGGCTGAAT
CCCTCCATCTTTGTCATCTATGAAAAGGATCAGATC---TACCCAGAATATGTGATTGAA
TACAGT------------------------------------------------------
------------------------------------------------------------
------------------------------------------------------------
------------------------------------------------------------
------------------------------------------------------------
------------------------------------------GAG---------------
---------ATGGACAAG---GCCTGCGTGATCAGT------------------------
---
>ENSPCAP00000012377_Pcap/1-2667
------------------------------------------------------------
------------------------------------------------------------
------------------------------------------------------------
------------------------------------------------------------
------------------------------------------------------------
------------------------------------------------------------
------------------------------------------------------------
ATGGCCGACCCGGAGGTGTGCTGCTTCATCACTAAGATTCTGTGCGCCCACGGGGGCCGT
CTGGCTCTCGACGCGCTGCTGGACAAGATCGCGCTGTCTAAGGCG---CAGCTCTGCGAG
GTGCTGGAGGCGGCCGGGCCCGACCGCTTCGTGGTGCTGGAGACCGAC------------
---GCC------------AGCAAGTGGGTGGTGGCCACCACTCGA---GCCCGGGTCTGC
CGT---------CGCAAGTTCTGC---------------CAGAGA---CCCTGCGACAAC
---CTGCAC---CTCTGCAAGCTCAAC------CTGCTA---GGCCGGTGCTACTATTCG
CAGGCGCAG---CGNNNNNNNNNNNNN---NNNNNNNNNNNNNNNNNN---NNNNNNNNN
NNNNNNNNNNNNNNNNNNNNN---------------------------------------
---------------------------------------NNNNNNNNNNNNNNNNNNNNN
NNNNNNNNNNNNNNNNNNNNN------------NNNNNNNNNNNNNNNNNNNNN------
NNNNNNNNNNNNATA------TGCAAGAGCTACAAGGGCGAG---GGCCGGCAGCAGACC
TGCAACCAGCAGCCGACCTGCGACAAACTCCACATTTGCGAGCACTTCACCCGCGGG---
AACTGCAGTTACTCC---AACTGCCTGCGCTCCCACAACCTGCTGGACCGGAAGGTGCTG
GCCACCATGCGGGAG---CACGGGCTGGACCTGAACGTGGTCCGCAACATCCAGGACATC
---TGCAACAACAAGCACGCTAGGGGCCGGAGGAACCCTCCGGGCAGGCGA---------
GTACCTCCCTGGAATCGG---------------CGAGATGTGGGATATAGAGGCAGAAGC
AAAAGTCGAGACAGAGGTTTTCAGGCCTGTCCGGATTTTTTTCCA---CCCACTAGTGCT
TCATCTCACCAAAGGTCCCGCACATCCAGTCCCAGTATAAGTGGC---AGC---------
------AGGCCCTCCCTTAATGATGTGGTTGTG---------GAAGATCTGACCCATGGA
TTCATGGGTCTTGGGAGT------CGGGAT---AGCTCTCCACCTTCCCCAGGCTCACCC
AAGGCC---ACCAGTTTTGCAGCAAAAGGTCAAATGGGAGCAAACCACAGGTTTTCT---
GAGAACAACAATCAAGAGGGACTCTTGTATAGGAACCCAGGCAACACGCATCCTGTTTCC
GATTCAGTGTCGGCCTCCAACCAGAAGAAGCTCGCATTCTGGGTGAATGGCCAAGGCACC
ACAGGCGAGAGTTTGTTTTCTCATAGTCCACCTGCT---ACCTTCCCCCCA---------
------------------------------AAAAGTGCAAGCATGCTTTCCTTGGATTGC
NNN---NNNNNNNNNNNNNNNNNNNNNNNNNNNNNNNNNNNN---NNNNNNNNNNNNNNN
NNNNNNNNNNNNNNNNNNNNNNNNNNNNNN---NNNNNNNNNNNNNNNNNNNNN------
---NNNNNNNNNNNNNNNNNN---NNNNNNNNNNNNNNNNNNNNNNNNNNNNNNNNNNNN
NNNNNNNNNNNNNNNNNN---NNNNNNNNNNNNNNNNNNNNNNNNNNN------------
NNNNNNNNNNNNNNNNNNNNNNNNNNNNNNNNNNNN------------------------
------------------------------------------------------------
------------------------------------------------------------
------------------------------------------------------------
------------------------------------------------------------
------------------------------------------------------------
------------------------------------------------------------
------------------------------------------------------------
------------------------------------------------NATTCTTTATCT
AATGTCACTAGTACCATATCCTCCAGCATCGATGAT---GGCTCAGAAGAAATTTGTATT
GACTACCTGCATAAG---GCCTGTCAACCTAAT---------------------------
---AAAAAGTGTGGGAAAGTCCATTTCCACCTGCCCTACCGATGGCAGATTCTGCTTGCA
AACACCTGGACGGACCTTCATCCCATGGAGAAGATTGAGGAGGCCTTTTGTGACCCAAAC
---------AAC---AGCATCGTTTCT------------------------CTAGGGAGT
CGTAAT---ATCAGCTTCCGGCAAATGATC---TGTGACTTCAGTCCTGTCCGACGTCTC
TCCACCCCATCGTCTCGC------ATGGAGTCAGTCACATCTGTCTTTGCCACCAAATGG
ATTTGGTATTGGAGAGACAAATCCGGCAGTTGGATTCCGTATGGGGAAAAG---------
------------------------------------NNNNNNNNN---------NNNNNN
NNNNNNNNNNNNNNNNNNNNNNNNNNNNNNNNNNNNNNN---NNNNNNNNNNNNNNNNNN
---NNNNNNNNNNNNNNNNNNNNNNNNNNNNNNNNNNNNNNNNNNNNNNNNNGCATG---
---------------ATTCAGACAAATACGGCTTCCAAGACGCAAAAGGAGGTTGCCAGG
AGGCCGCAGTTTGTATTT------------TACCAGGACATGGAGGAGCTT---CTAAAA
AGGCCAGGNNNN------------------------------NNNNNNNNNNNNNNN---
NNNNNNNNNNNNNNNNNN------NNNNNNNNNNNNNNNNNNNNN---NNNNNNNNNNNN
------NNNNNNNNNNNNNNN---NNNNNNTTATCAATAATCAGTGACCAACTTCCAGAA
TATGCCACCATCAGTGAGCGTTTTAAAGCCTCCATGAAAAATTTCAGGATTGAGAAGATA
AAGAAGATTCACAACCCAGAGCTGCTGAATGCTTTCGAAAGGAAAAAGTTGAAGATGAAG
GATGCC------------------AATGAAAAACTACTGTTTTGTGCAACACACCGCCGC
CACGTGGATTTTATCTGTGCAAATAACTTCGAG---TGGATCTTACATGGGACT---CAC
GAGACCAAATACGGAAAAGGAAATTACTTTGCCAAAGAAGCCATCTATGCCCACAAA---
---------------AATTGCCGCTGT------GATGAGAAAAACATT---GTTATGTTT
GTAGCCCGGGTCCTGGTGGGG---GACTTCACTGAAGGAAACATGTTATACACGCGTCCT
CCTCCCCGA---------------------TATGATAGCTGTGTGGATACGAAGCTGGAT
CCCTCGGTTTTCATCATCTTTGACAGAGATCAGATC---TACCCGAAATACGTGATTGAG
TATAGT------------------------------------------------------
------------------------------------------------------------
------------------------------------------------------------
------------------------------------------------------------
------------------------------------------------------------
------------------------------------------GAA---------------
---------ATAGACAAA---GCCTGTGTGATTAGC------------------------
---
>ENSCHOP00000004059_Chof/1-2691
------------------------------------------------------------
------------------------------------------------------------
------------------------------------------------------------
------------------------------------------------------------
------------------------------------------------------------
------------------------------------------------------------
------------------------------------------------------------
ATGGCGGACCCAGAGGTGTGCTGTTTCATCACCAAAATCCTGTGCGCTCATGGGGGCCGC
ATGGCCCTAGACCAGCTGCTCAAGAAAATCTTACTGTCCGAGACA---CAGCTCTGCGAG
GTGCTGGAGGTGGCCGGGCCCGACCGCTTCGTGATGTTGGAGACTGGC------------
---GGCNNNNNNNNNNNNNNNNNNNNNNNNNNNNNNNNNNNNNNN---NNNNNNNNNNNN
NNN---------NNNNNNNNNNNN---------------NNNNNN---NNNNNNNNNNNN
---NNNNNN---NNNNNNNNNNNNNNN------NNNNNN---NNNNNNNNNNNNNNNNNN
NNNNNNNNN---NNGAATTTATGCAAA---TATTCTCATGACATTCTC---TCAGAAGAA
AACTTCAGAATCCTGAAAAGT---------------------------------------
---------------------------------------CATGAGCTCTCTGGACTTAAC
CAAGAGGAATTAGGTGTGCTC------------CTCATCCAAAGTGACCCTTTT------
TTTATGCCTGAGNNN------NNNNNNNNNNNNNNNNNNNNN---NNNNNNNNNNNNNNN
NNNNNNNNNNNNNNNNNNNNNNNNNNNNNNNNNNNNNNNNNNNNNNNNNNNNNNNNN---
NNNNNNNNNNNNNNN---NNNNNNNNNNNNNNNNNNNNNNNNNNNNNNNNNNNNNNNNNN
NNNNNNNNNNNNNNN---NNNNNNNNNNNNNNNNNNNNNNNNNNNNNNNNNNNNNNNNNN
---NNNNNNNNNNNNNNN------NNNNNNNNNNNNNNNNNNNNNNNNNNN---------
NCTCCTTCCTCAAATCGT---------------AGAGGTGTGGCATATAGAGGCAGAAGC
AAAAGTAGAGACAGATCATTTCTGGACAGTCAAGAATTCCTTCCA---TCTGCTTCAGCT
TCT---ACTCCAAGGTCCTGCACATCCAGTCCAGATAACATTGAC---AGT---------
------GGGTCTCCCCTGGATGAT------GTG---------AAGGATCTCACCCATAAA
TTCATGTATTTGGGGAGT------CAAGAT---AGCTCTCAACCCTCT---GTCTCATCC
AGGCCC---ACCGATCTTGTAGGAACAGGACAGGTGGGAGCAAGCCACAGCTGTTCA---
GAGAATGACAGTCGAGAGGGTCTCTTATTTGGGAACCGT---------TTTTCTGCTTTT
AATTCAACATCAGCCGCCAACCGGAAGGGCCCCACCTCCTGGCTGAATGACCAGAGCACT
GAGAAAGAGAGCTTGTTTTCTGAGAATCAAGCTGCC---TCCTTCTCAGGTCTTATTTCT
GTCCAAACACCCGAAACCGTAACCACCACAAAGAATCCAGGCAGACCTTCCTCGGACTTG
TCTTCCAACATTGAGGGCAGAAGCGGAAATCAAGATGTCCAG---CTTTTCTCTTTTTTA
AATAATATCATTGATGAAATGGCCACAGGT---ACAACTTCCATGAGATCTTTA------
---AATTATAAGACCACAAGC---AATAGACAGAGAGAAAAATCATTATCCAGGAAT---
CAGGACACCGGAACCACT---CACGGGAATCCCCAAATCACTGGCAAA------------
ATTGCAGAA---GGC---GATCAAGGAGTGGCATCT---GTTAAT---------------
------------------------------------------------------------
------------------------------------------------------------
------------------------------------------------------------
------------------------------------------------------------
------------------------------------------------------------
------------------------------------------------------------
------------------------------------------------------------
------------------------------------------------GATTCCCTTTCT
GACATCAACAGTACCGCATTTTCCAAGATAGATGATCATGGCTCAAAT---ATTTGTCTT
GACCATCTGTATAAG---GGCTGCCTACTTACC---------------------------
---AACAGCTGCAGCAAAGTTCATTTCCATCTGCCCTATCGGTGGCAGATGTTAACTGCA
AACACATGGATGGATCTCAAGCTCATGGAGATGATTGAGGAGGCCTACTGTGACCCAAAC
---------AAC---TGCATCATTTCC------------------------ATAAGACAT
CATAAC---ATCAATTTCCAGGAAATGACT---TGTGATGCTAATCCCATGCGCCGTATC
TCCACTCCTTCATCTATG------GCAAAGCTGACCGATTCCGTCTTTACCACGAAATGG
ATATGGTATTGGAAGGATGACTCTAACAATTGGATTCAATATGGGGAAGAT---------
------------------------------------AAAGGTAAT---------CAGAAA
ACTTCGAACATTAACTCTTCATACCTGGAGTCTTGGTTT---CTGTCTTGTCGAAGGGGA
---ATTGTATCATTTCAGGCAGGTTCGCAGACCTACGAACTGAGTTTCCAAGGGATG---
---------------ATTCAGACAAACATAGCTTCCAAGACTCAAAAGGATGTCATCAGA
AGGCCAAAGTTTGTGTCT------------TCCGAAGATGTGGAACAGATT---AAAAAG
GGGGCAGACAGT------------------------------CAGCTGGCGCAGACC---
CCGTCAGATGCGTTAACC------TCGAAATTTCATCCTCAGTGG---GACCATCACTGC
------CTGCCCATAAATGGA---TATGAGTTGTCAGAGATCAATGATCAAACTACAGAA
TATGCTGCCATAAGTGCACGTTTTAAAGCTTCCATGAAAAACTTCAAGATTGAAAAGATA
AAGAAGATCCAGAATCCAGAGCTCTTGCAGACTTTTGAGAAGAAAAAATCGAAGATGAAG
CTGAGC------------------TGTGAAAAACTCCTATTTTTTGCAACATACCGTGCC
CACCTGGAGTATATCTGTGCAAATAATTTTGAC---TGGACATATCATGGACCT---TTT
GAAACCAAATATGGAAAAGGAAATTACTTCACAAAAGATGCCATTTGTTCCCACAAA---
---------------AGTTGTGGGCAT------GAAGCCAAAAACATA---GCTATGTTT
GTAGCCCGAGTCTTGGTTGGA---GATTTTATTGAAGGAAATATGACGTACATAAGACCT
CCTTCACTG---------------------TATGACAGCTGTGTGGATGTCAGGTCGAAT
CCTTCCATTTTTGTTATCTTCCAGAAAGATCAGATT---TACCCAGCATATGTGATTGAA
TATACT------------------------------------------------------
------------------------------------------------------------
------------------------------------------------------------
------------------------------------------------------------
------------------------------------------------------------
------------------------------------------GAA---------------
---------ATAGACAAG---CCCTGTGTGATTAGT------------------------
---
>ENSHGLP00000009343_Hgfe/1-2727
------------------------------------------------------------
------------------------------------------------------------
------------------------------------------------------------
------------------------------------------------------------
------------------------------------------------------------
------------------------------------------------------------
------------------------------------------------------------
ATGGCGGACCCGACGGTCTGCTGCTTCGTCACCAAGATCCTGTGCGCCCACGGCGGCCGC
CTCAGCTTGGACGCGCTGCTCGAAAAGATCGAGCTCTCCGAGGCG---CAGCTCCTGGAA
GTGCTCAAGGAAGCCGGGCCCGACCGCTTCGTGGTGCTCGAGACCGGG------------
---GGGAGGGCCGGCGTCACCCGCTCGGTGGTGGCAACCACTCGA---GCCCGCGTCTGC
CGT---------CGCAAGTTCTGC---------------GAGAGAAGTTCTTGCGACAAT
---CTGCAC---CTCTGCAAGCTCAAC------CTGCTG---GGCCGGTGCCACTATTCG
CAGTCGGAG---CGGAACTTATGCAAA---TATTCTCATGATGTTCTC---TCAGAAAAA
AATTTCCAAGTCCTGAAAAAT---------------------------------------
---------------------------------------CATGAACTCTCTGGACTAAAC
CAAGAGCAACTAGCGGTGCTG------------CTTCTCCAAAGTGACCCATTT------
TTTATGCCCGAGATA------TGCAAAAGTTACAAAGGAGAG---GGTCGAAAACAGATC
TGTAACCAGCAGCCACCATGTGAAAGACTCCACATCTGTGAACACTTCACTCGGGGG---
AACTGTAGTTACCCC---AACTGCCTCAGATCCCACAACCTGATGGACAGAAAGGTGCTG
GCCATCATGAGAGAT---CATGGACTGAGCCCAGCTGTGGTCCAGAACATCCAGGATATC
---TGCAACAATAAGCAT------ATGCGGAGGAACCCTCCTGGGTCCAAA---------
---ACTCCTGTGCACCGT---------------AGAGCTAGGGCAGCTAGAGGGAGAAGC
AAGAGTAGAGACCGAGTCTCTCAGGACATCAAGGAGTTCCTTCCT---TCTGCCTCA---
------GCTCACAAGTCAGGCACTCCCAGTCCGGATGGCACTGAC---AGT---------
------AGGGCCTCCCTGGAGGACGACCCTATG---------GATGACCTCATCCACAAG
TTCGAGTTTCTGGAGACT------CCAGAT---TGCACCCAGCCTTCCTCAGTCTCATCT
AAGGCT---GCTGGTCTTGGAAGACCAGGTCAAGTGGGAACAAGCCAGAGATTCTTA---
GAGAATGGCATTCCAGATGGCCTCTTTCATAGCAATCAA------AGCCATCTTGCCTCT
AATTCAACACCAGCCTCTAACCAGAAGGGCTCCCCATCCTGGCTGAATGCTCAAGGCACT
GGGAAGGAGAGTGAGTTTTTTCCAAGTCAAGCTGTC---CCTAGTTTTCCTCTTGATTCT
ACACAAACACTCAAAGCCTTAAACTCCAGAAAGGTGGTGGGAATGCTTTCATCAGACCAC
ATG---AATGTCAAGGATAAGAGTGGATCTCAAGACATCCAG---CGAATCCCTATTTTC
AGTAGGAATGCTGATGGAGTGGCCATGAAC---------------------ATG------
---AATTTTGGAAAGACAGCC---------CAGAGAGAAATGGCACTATCAAGTTAT---
CAGGACAGCAGAGCCACT---CCCCGGGATCTCCACATTGGCAGCATT------------
GCCAGTGAT---------GATGCTAGAGTGGCATTT------------------------
------------------------------------------------------------
------------------------------------------------------------
------------------------------------------------------------
------------------------------------------------------------
------------------------------------------------------------
------------------------------------------------------------
------------------------------------------------------------
------------------------------------------CTGAATGATTCCATATCT
GATATTACAAATACCACATCT---AGGATGGGTAATCTTGGCCCAGAGGGAATTTGTGTC
GATTATCTGCATAAC---CGTTGTCAGCCTAAC---------------------------
---AGTGACTGCAGCAAAATCCACTTTCCCCTGCCCTACCGGTGGCAGGTGTTGATGTCG
CACACCTGGAAGGACTTGGAGGACATGGAGAAGATTGAGAAGGCCTATTGTAACCCCAGG
---------AGC---CATGTCCTTTCG------------------------ATAGAAAAT
CACATA---CTTGATTTCCAGAAAATGACT---TATGCTCTTAAGCCCATTCGACGCATC
TCCTCCCCTTCATCTGGC------ATGAACCAGGCCAGTACTGTCTTCACCACCAAATGG
ATTTGGTATTGGGAGAATGAATCTGGTGAATGGATCCAGTATGGAAAAGGG---------
------------------------------------AGCAACAAC---------CAGCCA
GGTTCCAACATTGACTCTTCCTACCTGGAGTCTTTCTTT---CAGAAGTGTCCCAGGGGA
---GTTGTGCCATTTCAGGCAGGTACTAGGAACTACGAGCTGAGTTTCCAAGGGATG---
---------------ATTCAGACAAACATAGCTTCCAAGACTCAGAAGAATGTTGTCCGA
AGGCCAGAATTTGTTTCT------------GCGCGGGATGTGGAGCAGATG---AGAAGG
GGGCCAGATCCTCAGCGGGTGCAGTTCTCTGCTTCCAGTCCTCAGCCTGTGCACACC---
CCACCAGAGGCTGTTGGC------TCAACATTTGTTCCTCAGTGG---GATGTCCTCTCT
------CCCACTTCAAGTGGA---TACAAGTTGCTAGATCTCGATAACCAGTCTTTGGAA
TATGCCACCATAAGGGATAATTTCAAAGAGTCCATGAAAAATTTCAAGATCGAAAAGATA
AAGAAGATCCATAATCCAGAGCTCTTGAATTCTTTTGAAAGGAGGCGACTGAACATGACA
GAGAAA------------------AGGGAAAGACTCCTATTTTATGCAACAAGCCGCACC
CACGTGGATTCTATCTGTGCAAATAATTTTATG---TGGAACTTACATGGAACT---CAC
GAAAACAAATATGGAAAAGGAAATCACTTCTCAAAGGATGCCATCTATTCCCACAAA---
---------------AATTGCCTATAT------GATGCCAGAAACATC---GTTATGTTC
GTAGCCCGAGTCTTGGCAGGA---GATTTTATTGAGGGAAATATGACGTTCGTGAGCCCT
CCTCCGCCG---------------------TACAACAGCTGTGTGGATACAATGCTCAAT
CCCTCTGTTTTTGTCATCTTCCGCAATGATCAGGCTGGGTTCTGTCAGAAGCAAACAGTT
TATTTG------------------------------------------------------
------------------------------------------------------------
------------------------------------------------------------
------------------------------------------------------------
------------------------------------------------------------
------------------------------------------------------------
---------GAAGATGAATCCAAAACACTGGTAGGGAACAAGGAGGACAGTCACGGAAAG
GAG
>ENSHGLP00100016262_Hgma/1-2727
------------------------------------------------------------
------------------------------------------------------------
------------------------------------------------------------
------------------------------------------------------------
------------------------------------------------------------
------------------------------------------------------------
------------------------------------------------------------
ATGGCGGACCCGACGGTCTGCTGCTTCGTCACCAAGATCCTGTGCGCCCACGGCGGCCGC
CTCAGCTTGGACGCGCTGCTCGAAAAGATCGAGCTCTCCGAGGCG---CAGCTCCTGGAA
GTGCTCAAGGAAGCCGGGCCCGACCGCTTCGTGGTGCTCGAGACCGGG------------
---GGGAGGGCCGGCGTCACCCGCTCGGTGGTGGCAACCACTCGA---GCCCGCGTCTGC
CGT---------CGCAAGTTCTGC---------------GAGAGAAGTTCTTGCGACAAT
---CTGCAC---CTCTGCAAGCTCAAC------CTGCTG---GGCCGGGGCCACTATTCG
CAGTCGGAG---CGGAACTTATGCAAA---TATTCTCATGATGTTCTC---TCAGAAAAA
AATTTCCAAGTCCTGAAAAAT---------------------------------------
---------------------------------------CATGAACTCTCTGGACTAAAC
CAAGAGCAACTAGCGGTGCTG------------CTTCTCCAAAGTGACCCATTT------
TTTATGCCCGAGATA------TGCAAAAGTTACAAAGGAGAG---GGTCGAAAACAGATC
TGTAACCAGCAGCCACCATGTGAAAGACTCCACATCTGTGAACACTTCACTCGGGGG---
AACTGTAGTTACCCC---AACTGCCTCAGATCCCACAACCTGATGGACAGAAAGGTGCTG
GCCATCATGAGAGAT---CATGGACTGAGCCCAGCTGTGGTCCAGAACATCCAGGATATC
---TGCAACAATAAGCAT------ATGCGGAGGAACCCTCCTGGGTCCAAA---------
---ACTCCTGTGCACCGT---------------AGAGCTAGGGCAGCTAGAGGGAGAAGC
AAGAGTAGAGACCGAGTCTCTCAGGACATCAAGGAGTTCCTTCCT---TCTGCCTCA---
------GCTCACAAGTCAGGCACTCCCAGTCCGGATGGCACTGAC---AGT---------
------AGGGCCTCCCTGGAGGACGACCCTATG---------GATGACCTCATCCACAAG
TTCGAGTTTCTGGAGACT------CCAGAT---TGCACCCAGCCTTCCTCAGTCTCATCT
AAGGCT---GCTGGTCTTGGAAGACCAGGTCAAGTGGGAACAAGCCAGAGATTCTTA---
GAGAATGGCATTCCAGATGGCCTCTTTCATAGCAATCAA------AGCCATCTTGCCTCT
AATTCAACACCAGCCTCTAACCAGAAGGGCTCCCCATCCTGGCTGAATGCTCAAGGCACT
GGGAAGGAGAGTGAGTTTTTTCCAAGTCAAGCTGTC---CCTAGTTTTCCTCTTGATTCT
ACACAAACACTCAAAGCCTTAAACTCCAGAAAGGTGGTGGGAATGCTTTCATCAGACCAC
ATG---AATGTCAAGGATAAGAGTGGATCTCAAGACATCCAG---CGAATCCCTATTTTC
AGTAGGAATGCTGATGGAGTGGCCATGAAC---------------------ATG------
---AATTTTGGAAAGACAGCC---------CAGAGAGAAATGGCACTATCAAGTTAT---
CAGGACAGCAGAGCCACT---CCCCGGGATCTCCACATTGGCAGCATT------------
GCCAGTGAT---------GATGCTAGAGTGGCATTT------------------------
------------------------------------------------------------
------------------------------------------------------------
------------------------------------------------------------
------------------------------------------------------------
------------------------------------------------------------
------------------------------------------------------------
------------------------------------------------------------
------------------------------------------CTGAATGATTCCATATCT
GATATTACAAATACCACATCT---AGGATGGGTAATCTTGGCCCAGAGGGAATTTGTGTC
GATTATCTGCATAAC---CGTTGTCAGCCTAAC---------------------------
---AGTGACTGCAGCAAAATCCACTTTCCCCTGCCCTACCGGTGGCAGGTGTTGATGTCG
CACACCTGGAAGGACTTGGAGGACATGGAGAAGATTGAGAAGGCCTATTGTAACCCCAGG
---------AGC---CATGTCCTTTCG------------------------ATAGAAAAT
CACATA---CTCGATTTCCAGAAAATGACT---TATGCTCTTAAGCCCATTCGACGCATC
TCCTCCCCTTCATCTGGC------ATGAACCAGGCCAGTACTGTCTTCACCACCAAATGG
ATTTGGTATTGGGAGAATGAATCTGGTGAATGGATCCAGTATGGAAAAGGG---------
------------------------------------AGCAACAAC---------CAGCCA
GGTTCCAACATTGACTCTTCCTACCTGGAGTCTTTCTTT---CAGAAGTGTCCCAGGGGA
---GTTGTGCCATTTCAGGCAGGTACTAGGAACTACGAGCTGAGTTTCCAAGGGATG---
---------------ATTCAGACAAACATAGCTTCCAAGACTCAGAAGAATGTTGTCCGA
AGGCCAGAATTTGTTTCT------------GCGCGGGATGTGGAGCAGATG---AGAAGG
GGGCCAGATCCTCAGCGGGTGCAGTTCTCTGCTTCCAGTCCTCAGCCTGTGCACACC---
CCACCAGAGGCTGTTGGC------TCAACATTTGTTCCTCAGTGG---GATGTCCTCTCT
------CCCACTTCAAGTGGA---TACAAGTTGCTAGATCTCGATAACCAGTCTTTGGAA
TATGCCACCATAAGGGATAATTTCAAAGAGTCCATGAAAAATTTCAAGATCGAAAAGATA
AAGAAGATCCATAATCCAGAGCTCTTGAATTCTTTTGAAAGGAGGCGACTGAACATGACA
GAGAAA------------------AGGGAAAGACTCCTATTTTATGCAACAAGCCGCACC
CACGTGGATTCTATCTGTGCAAATAATTTTATG---TGGAACTTACATGGAACT---CAC
GAAAACAAATATGGAAAAGGAAATCACTTCTCAAAGGATGCCATCTATTCCCACAAA---
---------------AATTGCCTATAT------GATGCCAGAAACATC---GTTATGTTC
GTAGCCCGAGTCTTGGCAGGA---GATTTTATTGAGGGAAATATGACGTTCGTGAGCCCT
CCTCCGCCG---------------------TACAACAGCTGTGTGGATACAATGCTCAAT
CCCTCTGTTTTTGTCATCTTCCGCAATGATCAGGCTGGGTTCTGTCAGAAGCAAACAGTT
TATTTG------------------------------------------------------
------------------------------------------------------------
------------------------------------------------------------
------------------------------------------------------------
------------------------------------------------------------
------------------------------------------------------------
---------GAAGATGAATCCAAAACACTGGTAGGGAACAAGGAGGACAGTCACGGAAAG
GAG
>ENSCPOP00000006948_Cpor/1-2697
------------------------------------------------------------
------------------------------------------------------------
------------------------------------------------------------
------------------------------------------------------------
------------------------------------------------------------
------------------------------------------------------------
------------------------------------------------------------
ATGGCGGACCCGACGGTGTGCTGCTTCATCACCAAGATCCTGTGCGCCCACGGCGGCCGC
CTCAGCCTGGACGCGCTGCTTGAAAAGATCCAGCTCTCCGAGGCG---CAGCTCCTGGAG
GTGCTCAAGGAGGCCGGGCCCGACCGCTTCGTGGTGCTGGAGACCGGG------------
---GGCAGGGCCGGCGTCACCCGCTCGGTGGTGGCCACCACTCGA---GCCCGCGTCTGC
CGT---------CGCAAGTTCTGC---------------GACAGA---CCCTGCGAGAAC
---CTGCAC---CTATGCAAGCTCAAC------CTGCTG---GGCCGGTGCCACTATTCG
CAGTCGGAG---CGGAACTTATGCAAA---TATTCTCATGAGGTTCTC---TCAGAACCC
AATTTCCGAGTCCTCAAAAAT---------------------------------------
---------------------------------------CACGAACTCTCTGGACTAAAC
CAAGAGCAACTAGCGGTGCTG------------CTCGTCCAAAGTGACCCATTT------
TTTATGCCTGAGATA------TGCAAAAGTTATAAAGGAGAG---GGTCGAAAACAGATC
TGTAACCAGCAACCGCCCTGTGAAAGACTCCATATTTGTGAACACTTCACGCGGGGG---
AACTGTAGCTACCCC---AACTGCCTCCGATCCCATAACCTGATGGACAGAAAGGTGCTG
GCCATCATGAGGGAT---CATGGGCTGAGCCCAGATGTGGTCCAGAACATTCAAGACATC
---TGCAACAGCAAGCAC------ATGCGGAGGAATCCTTCTGTGCCCAAA---------
---CTTCCTGGA---CGT---------------AGAAATATTCCAGGTAGAGGAAGAAGC
AAGAGTAGAGACCGAGCCTCTCAGGACGTCAAGGAGTTCCTGCCTTCCCCCTCA------
------GCTCACAAGCCAAGTGATCACAATTCTGATGGCACCAGC---AGC---------
------AGAGCTACCCTGGGGGACAGGCTTGCT---------GATGACATCACCCACAAG
TTGACGTTTATAGAGAAT------GAGGAT---CCTGCCCAGCTGTCCTCAGTCTCTTCT
AAGGCT---GCTGATCTTGGAGGACCAGGTCAAGTGGGAGCAAACCAGAGGTTCTCG---
GAGAATGGCCTTCCAGATAGCCTCTTCTATAGCAATCGAAGCAATCCT------ACCTCT
AATTCCACACCAGTCTCTAACCAGAAGGGCTCCCCATCCTGGCTGAACGCTCAAGCAACT
AGGAAGGAAAGTGTGTTCTTTCCAAGTCCAGGTGTC---CCTGCTTCTCTTCCTGATATT
ACACAAACGCCCAAAGCCTTAACCTCCAGGATGCCGATGGGAATGCTTTCATCAGACCAT
GTA---GACATCAAGGCCAAGAGTGGGACTCCAGACACCCAG---CAAGTCCCTCTTTTC
AATAATAATCTT---GGATTGGGCATGAAC---------------------ATG------
---AATTTTGGAACAACATCC---AATGGCCAGAGAGAAACAGCATTACTGAGTTAC---
CAGGACAGCAGAACTACT------CTGGATCACAAGATTGGCAACATT------------
ACCAATGAT---------GACCCTGGAGTAGCATTT------------------------
------------------------------------------------------------
------------------------------------------------------------
------------------------------------------------------------
------------------------------------------------------------
------------------------------------------------------------
------------------------------------------------------------
------------------------------------------------------------
------------------------------------------CTGAATGATTCCGGATCT
GATGTTACAAGTACCACATCT---AGGATGGGCTGTCATGGCGCACAGGACATTTGTATA
GATTATCTGCGGAAC---TGCTGTCAGTTTAAC---------------------------
---AGCAGCTGCAGCAAAATTCACTTCCACCTGCCTTACCAGTGGCAGCTGTTGATGACA
CACACTTGGGTGGACTTCCAGGACATGGAGAAGATCGAGAAGGCCTACTGTGACCCCCGG
---------AAC---GTCATAATTTCG------------------------GTAGGAAAT
CATACA---CTCGATTTCCAGAAAATGACT---TGTGGTCTTAGGCCCATTCGACGCATC
TCTACTCCTTCATCGGGC------CTGAACTTGGCCAATTCTGTCTTCGCCACCAAGTGG
ATTTGGTATTGGAAAAATGAACTCGGCAACTGGATTCAGTATGGGGAAAGG---------
------------------------------------AGTAACAAC---------CAGCCA
GGTTCCGATGTCGACTCTTCATACCTGGAGTCTTTCTTT---CAGAGCTGTCCAAGGGGA
---GTTGTACCATTTCAGGCGGGTGTCCGGAACTACGAGCTGAGTTTCCAAGGGATG---
---------------ATTCAGACAAACATAGTTTCCAAGACTCAGAAGGATGTTGTCCGA
AGGCCAACATTTGTTTCG------------TCGCTGGATGTGGAGCAGATG---AGAAGG
AGGCCAGATCCTCCGAGGGTGCAGTTCTCTGCTTCCAGTCGTCAGCCTGCGCAGACC---
CCGCCAGAGGCTGTCCTC------TCAACCTTTGTTCCTCAAAGG---GATGTCGGCTCT
------CTCCCTTTGAATGGA---TACAAGTTAATAGATCTCAGTAATGATTCTATGGAA
TACACCATGATAAGGGATTGTTTCAAAGAGTCTATGAAAAATTTCAAGATCGAAAAGATA
AAGAAGATCCATAATCCAGAGCTCTTGAATTCTTTTGAAAGAAGGCGACTGCTGATGACA
GAGAAA------------------AAGGAAAGACTCTTGTTTTATGCAACAAGCAGCACT
CATGTGGATTCCATCTGTGCAAATAATTTCGTG---TGGACCTATGATGGAGCT---CAA
ACAAAGAAATATGGACAAGGAAACCACTTCTCAAAGGAAGCCATCTATTCTCACAAA---
---------------AATTGCCTATAC------GATGCCAGAAACATC---GTTATGTTC
GTAGCTCGAGTCCTGGCAGGA---GATTTTATTGAGGGAAACATGATATACAAGAGCCCT
CCGCCACCG---------------------TACAACAGCTGTGTGGATACAATGCTGAAT
CCCTCTGTTTTTGTCATCTTCCAGAAAGATCAGATT---TACCCAGCATACTTGATTGAA
TATACT------------------------------------------------------
------------------------------------------------------------
------------------------------------------------------------
------------------------------------------------------------
------------------------------------------------------------
------------------------------------------GAA---------------
---ACAGACAAAGAGAAA---AGCTGTGTGATTAGC------------------------
---
>ENSMOCP00000005475_Moch/1-2931
------------------------------------------------------------
------------------------------------------------------------
------------------------------------------------------------
------------------------------------------------------------
------------------------------------------------------------
------------------------------------------------------------
------------------------------------------------------------
ATGGCCGACCCCGGGGTGTGCTGTTTCATCACCAAGATCCTGTGCGCCCACGGGGGCCGC
ATGACCCTGGAGGAATTGCTCAATGAGATCGCGCTCCCCGAGGCG---CAGCTCTACGAG
CTGCTGGAGGCGGCGGGGCCGGATCGCTTTGTGCTATTGGAGATCGGA------------
---GGCCAGGCCGGGATCACTCGGTCGGTGGTGGCCACCACCCGA---GCCCGCGTCTGC
CGT---------CGCAAGATCTGC---------------CAGAGA---CCCTGCGACAGC
---CTGCAC---CTCTGCAAGCTCAAC------CTGCTG---GGCCGGTGCCACTATTCA
CACTCTCCG---CGGAACCTTTGCAAA---TACTCTCACGAAGTTCTG---TCGGAACAG
AACTTCCAGGTCCTGAAGAAC---------------------------------------
---------------------------------------CATGAACTTTCTGGGCTTAAC
CAGGAGGAGCTGGCAGTACTC------------CTGGTCCAGAGCGACCCTTTT------
TTCATGCCTGAGATA------TGCAAAAGCTACAAAGGAGAG---GGCCGGAAACAGATC
TGCGGGCAGCCGCAACCGTGTGAGAGACTCCACATCTGCGAGCATTTCACCCGGGGC---
AACTGTGGTTATCTC---AACTGCCTCAGGTCTCACAACCTGATGGACAGGAAGGTGTTG
GCCATCATGAAGGAG---CACGGGCTGAGTTCTGATGTGGTCCAGAACATCCAGGACATC
---TGCAACAACAAGCAC------TCTCGGAGGAACCCCCCTGTCATGAGA---------
GCTCCCCATTCCCAACGC---------------AGACGCGGGGCC---AGAGGCAGAAGC
AAAAGCAGAGACCGGTTCTTTCACAACAGTCTAGAACTTGTCCCA---CCTGTCTCGCCT
CCG---------GAGTCTGGTCCACCTAGCCCAGATGTCAGCAGC---TGT---------
------AAGGACTCCCTGGAGGATGTGTCTGCA------------GATGTCACACAGAAG
TTCAAGTTCCTGGGAACT------CACGAC---TGTGCACAGCTTTCGGCCGCTTCATCC
AAGACG---CCCGGTCTCAGAGGAGCCGGTCAAATGGGAGCAAGCCTGAAGTTTTCA---
GAGAATGGGGACCCGAATGGCTTCTTTTCTAGGAATCATGCAGATTCA------------
------------------------------------------------------------
------------------TCCCCAAGTCAAGCAGCC---GGTGGCTTCCGCCTTGATGTG
ACACAAACACATGAAGCCATGGCCGTGAAA------TCAAGCAAGCCTTCTGGACCCCAC
ATG---GATGTCAAGGGCAAGAGTGAGGCTCAAGACAAACAG---AAGGTCCCTTTCTTG
GGTAGTTATGCTGGCGGAGCGGCTGTGGAA---------------GGAATTCTA------
---GGTGACAGGGGCACAGTC---AATGGTCTGGGAGAAGTAACATTACCTAGCAACCAT
CAGAAGAGTACAGCCAAC---CCTCAGGATCCCCGTACCACTGGCAGA------------
ATCACCAACAGT------GGTCAAGATATGGCATTC---CTGGGTGGCAAATATGGAGGA
AACACACCCTGGCCCATTAAATCGACCCATAATGTACCAAATGGCTCTAGTCAAATTCTG
AATGAAACTCCTAAGAAC------TCTGAAAGCAGCGCC------ATCGGCTTTGGGGTA
AAAGCAGCAGTCACAGGA------AGAAAAGAAGCCATGTGCTCTGGAGTACAGAGTCTG
AGAAACCAGATCCCGGCTATGCCTGAGGAGTTCACTGCCCCTGCACAG---GCCAGCAGG
CTGCCTCTG---TCACCCGCGCTTTCCTCA---AGCCACAGAGTTGAGGTCCCTGGT---
------------------------------------------------------------
------------------------------------AAGAACTCTGTGAGCCCAGTCAGT
GAGCCC---TCAAGG------------ATGACCTCAGAC------GATTATGACCTATCC
TTCATCACAAGTGCTGCATCGCCT---ACTGATGATCGTGGCCCAAAGGAAATCTGTCAG
GACCATCTGTATAAG---GGCTGCCAGCAG------------------------------
---AGCAACTGCAACAAGAGCCACTTCCATCTGCCCTACCGGTGGCAGGTATTTGTAGAT
AATACTTGGATTGACTTCCGGGCCATGGAGGACATCGAGAAGGCCTATTGTGATCCCCAA
---------AAT---GAAGTCATTCTG------------------------ATGGGAACC
CATCGG---ATCAATTTCCAGAAGATGACC---TGTGGTTCCTATCGCATCCGACGCCTC
TCCACTCCTTCGTTTGTG------GCACAGTCGGAGAATTCTGTCTTCAGCACCACGTGG
CTGTGGTACTGGAAGAATGAGCTTAACAGATATGTACAGTATGGGGATGAG---------
------------------------------------AGCCATGGC---------CATCCC
CGCTCCAACATCAGCTCTCCGTACCTCGAATCTTTGTTC---CGGTCCTGTCCCAGGGGA
GTTGTTGTGCCGTTCCAAGCCGGTTCACAAAGCTACGAATTGAGCTTCCAAGGGATG---
---------------ATTCAGACAAACATCTCTTCCAAGACTCAACGGTGTGTCGTCCGA
AGGCCGGTGTTTGTGTCG------------TGGAAGGACGTGGAGCAGAGG---AGAAGA
GGTCCAGACTGG------------------------------CAGCCGGTGATGCCC---
CAGGCAGAGGCTCTGACC------CTGGATGCTCCTCCCCAGAGG---AACATTAGCAAG
------TTTCCTTCCAACAGA---TACGAGTTGTTAGAGCTCAAGAGCTACGAAGGGGAG
TATGTCAAAATAAGTGAACTTTTTAAAGCGTCCATGAAATATCACAGGATTGTAAAGATA
AAGAGGATATGGAATGAACAACTCTTCCAGGCTTTTGAAAGGAAAGCATTACTGATGGGG
AATAAA------------------ACTGAGATGCGCCTGTTTCACGCAACAAGTCGTGTT
CATGTGGATTATATCTGTCAGAATAACTTCGAG---AGGATTCTATATGGAAGT---TTG
GAGAACAGATATGGAAAAGGAAATTACTTTACAAAAGAAGCCATCTCTTCCCACAAA---
---------------AATTGTCCATAC------GATGCCAGAAACAGT---GTTATGTTT
GTGGCCCGAGTCCTGGTTGGA---GATTTCACTGAAGGAAACATGATGTACAATAGCCCT
CCTGCGCAC---------------------TACGACAGCTGTGTGGATAGCAGGTTGAAT
CCCTCCGTCTTTGTCATCTTCCAGAAAGAGCAGATT---TACCCAGAGTATGTGATTGAG
TACTCG------------------------------------------------------
------------------------------------------------------------
------------------------------------------------------------
------------------------------------------------------------
------------------------------------------------------------
------------------------------------------GAG---------------
---CCAGAAAGAGACAAA---ACCTGCATAATTAGT------------------------
---
>ENSCLAP00000001796_Clan/1-2718
------------------------------------------------------------
------------------------------------------------------------
------------------------------------------------------------
------------------------------------------------------------
------------------------------------------------------------
------------------------------------------------------------
------------------------------------------------------------
ATGGCGGACCCGACGGTCTGCTGCTTCATCACCAAGATCCTGTGCGCCCACGGCGGCCGC
CTCAGCCTGGACGAGCTGCTCCGCAAGATCGAGCTCTCCGAGGTG---CAGCTCCTGGAG
GTGCTCAAGGAGGCCGGGCCCGACCGCTTCCTGGTGCTGGAGACCGGG------------
---GACAGGGCCGGCGTCACTCGCTCGGTGGTGGCCACCACTCGA---GCCCGCGTCTGC
CGT---------CGCAAGTTCTGC---------------GACAGA---CCCTGCGACAAC
---CTGCAC---CTCTGCAAGCTCAAC------CTGCTG---GGCCGGTGCCACTATTCG
CAGTCGGAG---CGGAATGTATGCAAG---TATTCTCATGAGGTTCTC---TCAGAAGAC
AATTTCCGGGTCCTCAAAAAT---------------------------------------
---------------------------------------CACGAACTGTCTGGACTAAAC
CAAGAGCAACTAGCAGTGCTC------------CTCGTCCAAAATGACCCATTT------
TTCATGCCCGAGATA------TGCAAAAGTTATAAAGGAGAG---GGTCGAAAACAGATC
TGTAACCAGCAACCGCCATGTGAAAGACTCCACATATGCGAACACTTCACGCAGGGG---
AACTGTAGCTACCCC---AACTGCCTCAGATCTCATAACCTGATGGATAGAAAGGTGCTG
GCCATCATGAGGGAT---CATGGGCTGAGCCCCGACGTGGTCCAGAACATCCAAGACATC
---TGCAACAGCAAGCAC------ATGCGGAAGAACCCTCCTGGGTCCAAA---------
---ACTCCTGCGCACCGT---------------AGAGGTGGGGCAGGGAGAGGAAGGAGC
AAGAGTAGAGACCGAGTCTCTCAGGACAGCAAGGAGTTC---CCTTTCACCTCA------
------GCTCACAAGTTGGGCACTCCCAGTCCGGATGGCACCAGC---AGC---------
------AGAGCTGCCCTGGAGGACAGGGCTATC---------GACGACCTCACCCGAAAG
TTAACGTTTCTGGAGAAT------ACGGCT---CTCGCCCAGCTGTCCTCAGTCTCGTCT
AAGGCT---TCTGGTCTCGGAGGACCGGGTCAAGTGGGAGCGAGTCCGAGGTTCTCA---
GAGAATGGCCTTCCAGAGGACCTCTTTTATAGCAATAAAAGCAATCCT------GCCTCG
AATTCCACCTCGGCCTCTAACAGGAAGAGCTCCCCATCCTGGCTGAATGTTCAGGGCACT
GGGAAGGAGAGTGCACTCTTTCCGAGTCAAGCTGTG---CCTGGTTCGCCTCTTGATTCT
ACACAAACATCCAAAGCCATAAGCTCCAGAATGCCGATGGGAGTGCTTTCATCAGACCAC
GTA---AACATCAAGGGCAAGAGTGGGACTCCAGACACCCGG---CAAGTCCCTCTTTTC
AATAATACTCATGATGGAGTGGCCATGAAC---------------------ATG------
---AATTTTGGAATGATACCC---AATGGCCAGAGAGAAATAGCACTACCAAGTTATCAC
CAGGACAGCAGAGCTACT---CCCCTGGATCACCAGATTGGCAGCATT------------
ATCAGTGAT---------GACCCTGGAGTGGCATTT------------------------
------------------------------------------------------------
------------------------------------------------------------
------------------------------------------------------------
------------------------------------------------------------
------------------------------------------------------------
------------------------------------------------------------
------------------------------------------------------------
------------------------------------------CCGAATGATTCCGTATCT
GATGTTGCAAGTACCACATCT---AAGACGGGTAATCATGGCACAAAGGACATTTGTGTA
GATTATCTGCATAAC---TGTTGTCAACTTAAC---------------------------
---AGCAGCTGCAGCAAAATTCACTTCCACCTACCCTACCAGTGGCAGGTGTTG---ACA
CACACTTGGGTGGACTTACCGAACATGGAGAAGATTGAGAAGGCCTACTGTGACCCCCAG
---------AAC---TTCATGATTTTA------------------------ATAGGAAAT
CATACA---GTTGATTTCCAGAAAATGACT---TACAGTGTTAGGCCCATGCGACGCTTG
TCTACCCCTTCATCTGGC------ACGAACCAGGCCAATTCTGTCTTCACCACCAAGTGG
ATTTGGTATTGGAATAATGAAAGTGGCAAATGGATTCCATATGGGGAAGGG---------
------------------------------------AGCAACAAC---------CAGCCA
GGTTCCGATGTGGACTCTTCCTACCTGGAGTCTTTCTTT---CAGAGCTGTCCTAGGGGA
---GTAGTACCGTTCCAGGCGGGTGTTCAGAACTACGAGCTGAGCTTCCAGGGGATG---
---------------ATTCAGACAAACATAGTTTCCAAGACTCAGAAGATTGTTGTCCGA
AGGCCAACCTTTGTTTCC------------TCGCTGGATGTGGAGCAGATG---AGAAGG
AGGGCAGATCCTCCGCGGGTGCGGTTCTCCGCTTCCAGT---CAGCCTGTGCAGACC---
CCGCCAAAGGCTGCCGCC------TCAACATTTGCTCCTCAGAGG---AATGTCTCCTCT
------CTCCCCGCGAAGGGA---TTCAAGTTGCTAGATCTCAGTCACGAGTCTCTGGAA
TATGCCTCAATAAGGGATTATTTTAAAGAGTCTATGAAAAATTTCAAGATTGAAAAGATA
AAGAAGATCCACAATCCAGAGCTCCTCAATTGTTTTGAAAGGAGGCGACTGATGATGACA
GAGAAA------------------AAGGAAAGACTTCTATTTTATGCAGCAAGCCGCACC
CAAGTGGATTCCATCTGTGCGAATAATTTTGTC---TGGACCTCACATGGAACT---CAC
GAAAACAAATATGGAAAAGGAAATCACTTCTCAAAGGAAGCCATCTATTCCCACAAA---
---------------AATTCCCTCTAC------GATGCCAAAAATATC---GTTATGTTC
GTGGCCCGCGTCTTGGCGGGA---GATTTTATTGAGGGAAACATGATGTACGTGAACCCT
CCTCCGCCG---------------------TACAACAGCTGTGTGGATACAATGCTGAAT
CCCTCAGTTTTTGTCATCTTCCAGAAGGATCAGATT---TACCCAGCATACCTGATTGAA
TATTCT------------------------------------------------------
------------------------------------------------------------
------------------------------------------------------------
------------------------------------------------------------
------------------------------------------------------------
------------------------------------------GAAATAGACAAAGAGAAA
GACAAAGACAAAGAGAAA---GCCTGTGTGATTAGC------------------------
---
>ENSJJAP00000014458_Jjac/1-2811
------------------------------------------------------------
------------------------------------------------------------
------------------------------------------------------------
------------------------------------------------------------
------------------------------------------------------------
------------------------------------------------------------
------------------------------------------------------------
ATGGCGGACCCCGGCGTGTGCTGCTTCATCACCAAGATCCTGTGCGCCCACGGGGGTCGC
ATGACCCTGGACGAGCTGCTGGGCGAGATCGCGCTCCCGGAGCCG---GAGCTCCGCGAC
CTGCTCCTGACGGCCGGGCCCGATCGCTTCGTGCTGGTGGAGAGCGGA------------
---GGCAGGGCCGGCGTCGCCAGCTCCGTGGTGGCCACCACCCGA---GCCCGGGTCTGC
CGT---------CGCAAGTATTGC---------------CAGAGT---CACTGCGAAAAC
---CTGCAC---CTCTGTAAGCTCAAC------CTGCTG---GGCCGCTGCCACTATTCG
CAAGCGGAG---CGGAACTTATGCAAA---TATTCTCATGAAGTTCTT---TCAGAAGAG
AACTTCCAGGTCCTCAAACAC---------------------------------------
---------------------------------------CACCAGCTCTCTGGGCTCAAC
AAAAAGGAGCTGGCAGTGCTC------------CTTGTCCAAAGTGACCCATTT------
TTCATGCCTGAGGTA------AGTGAGGATTCCCCAGGTCAAGCAGGCAGAGGGTGGGTG
GCGGGC------------------------------------------------GGT---
GCTCTGTCGTGGATG------TGCTGGTGTGGGAGCAGCGCCATCTCGCAGTCAACA---
------------------CCAGGGCTCCGCAGCCCAGGAACTCAG---------------
---TGTCAAGAGCCCCAA------TCTTCCCACTTTGGTTTTGTCTTTCCA---------
GGTCCTAGCGCGCATCGT---------------CGAGGCGCAGCC---AGAGGTAGGAGC
AAAAGCAGAGATCGATTCTTTCACGGCAGCCACGAATTTCTTCCA---GCCGCCTCAGCT
TCT---------------CAGAGGTCCAGCCCAGACAGGACCGGA---TGC---------
------GAGGAGCTCCTGGATGACAAGCCCGTA---------GGAGACCTCACCTACAAG
TTCAAGTACCTCGGGAGT------CAAGAC---CACGCTCAGCCGTCCTCAGTCTCATCT
AAGGTG---GCCGGTCTTGGAGGACCTGGCCCAATGGGAGGCAGCCAGAAGTTTTCC---
GAGAATGGGGGTCTGGATGGCCCCTTCTATAGAAATCATTCGGAATCA------------
------------------------------------------------------------
------------------AGCCCAAGTCGAGCTGCC---ACGGCCGCCTCTCTTGATTCT
GTACCGGCACGTGAGGCTGCACCCATCAGAAAA------GGCATGATTTCCACA------
------GACCTCAAGGGCACAAGCGGT---------------------------------
------TTTGCTGACGGGGTTGCTATGGAT---GGGAAATCCACAAGGTCTTCA------
---AATTACAGAGCCACAGTC---AATGGTCAGAGAGAAAGGACAGTACCTAGCAGCTAT
CAGAATAGCTCAGCTTCT---CCCTGGGACCCTCAGACCACTAGCAGA------------
AACACAGATGAT------GACCCCGGGGTGACATTC---CTGAATGGTAAATACCGAGGA
ACCCCAGTCTGGGCTGGTCCATCTGTGCACAGCGTATCGAATGGCTCTAGTCAAATTCTG
GATGAAATTCCCAAAGTT------------GATGCAGCTAGTGCCACTGGCTTTGGCTTA
AAAGCGGCGGTCACCAGG------GGCAAAGAGGCATTGTACTCTGGGGGTCAGAATTTG
AGAGGCCAGGTTCCAGCCTCGCCTACTGCTCCCGCA------------CAGACCAGCGGA
CTGCCGCAGTCACCTCTA------CCTTCCCCGAGCCACAAGGCCGCAGCTCCTGGGACT
CCTGGCCAG---------------------------------------------------
---------------------------AAGTCTGCCCACACCGCTGTGAGCCCTCCAAGT
GGGCTC------------------TCGAGGGGGACTCCAGTCTCTGATCAGAGTAAGTCA
CTTGACAGGGGTTCCTCATCATCTAGGATGGATGATCATGGCTCAAAGGAAATTTGTCCA
GACTATCTGCTTCAG---GGATGTCAACTT------------------------------
---AGGAACTGCAACAAAATCCACTTCCACCTGCCTTACCGGTGGCAGGTGCTGATGTCA
AGCACTTGGACAGACTTCGGGGACATGGAGAAAATCGAGCAGGCCTATTGTGATCCCCAA
---------AAC---CAAAATTTTTTG------------------------ATAGGAAAC
CACCAA---ATCGATTTTCAGAAAATGACT---TGTGGTGTTAACCCTGTTCGACGCATG
TCTACTGCTTCAACTGTC------TCAGAGCAAGCCAACTCTGTCTTTAACACAAAATGG
CTTTGGTATTGGAAGAGCAAATCTGGCAAGTGGATACAGTATGGAGAAGAG---------
---------------------------------------------------------CCC
AGCTCCAACATTGACTCTTCATACTTGGAGTCTTTCTTTCAGCAGTCCCATTCCAAGGGA
---GTTGTGCCGTTTCAGGCAGGTTCACGGAACTATGAGCTGAGTTTCCAAGGAATG---
---------------ATTCAGACAAACATCCTTTCCAAGACTCAAAGGGATGTCATCAGA
AGGCCGTTGTTTATTTCT------------TCGCAAGACGTGCAGCAGATG---AAGAGA
TGGACAGAGTAC------------------------------CAGCCAGTGAACACC---
CAGGCAGAGGCTCTGACC------TCCAGTTTTCTTCCTCAGAGAGATGATAGCTCCTCT
------------TCGAGTGCC---TACAGGTTGCTGGAGCTCAACAGCCAGCACGTGGAA
TACATCAAAATCAGTGAGTGTTTCAAAGCTTCCATGAAAAACTTCAAGATAGAAAAGATA
AAGAGAATCTGGAATCCGAGGCTCTTGGAGGCTTTTCAAAGGAGGAAAGAGAAGATGCAG
AAGAAA------------------GACGAGGTGCTCCTATTTCACGCAGCCAGCCGCGCC
CATGTTTATTCTATTTGTGTGGATAATTTCGAC---TGGACCATCCACGAAAAT---CAT
GAAACCAAATACGGAAAAGGAAATTACTTTGCAAAGGAAGCCTTCTATTCCCACAAA---
---------------AATTGCCCGTAT------GACAGCAGAAACATC---ATTATGTTT
GTAGCCCGAGTCCTGGTTGGA---GATTTCATCGAGGGACATATGCTTTACAGGAGACCG
CCTGTACAG---------------------TATGACAGCTGTGTGGATACAAGGCTTAAT
CCCTCTGTCTTTGTCATCTTCGAGAAAGATCAGATT---TACCCAGAATATTTGATTGAA
TACACC------------------------------------------------------
------------------------------------------------------------
------------------------------------------------------------
------------------------------------------------------------
------------------------------------------------------------
------------------------------------------GAA---------------
---------ATTGATAAG---CCCTGTGTAATTAGT------------------------
---
>ENSDORP00000023423_Dord/1-2883
------------------------------------------------------------
------------------------------------------------------------
------------------------------------------------------------
------------------------------------------------------------
------------------------------------------------------------
------------------------------------------------------------
------------------------------------------------------------
ATGGCGGACCCAGAGGTGTGCAGCTTCATCGTCAAGGTCCTGTGCGCCCACGGGGGCCGC
ATGACTCTGGACGCGCTCCTGGAGGAGATCGCGCTCTCCCAGGGC---CAGCTCCGCCAG
GTGCTGGAGGACGCCGGGCCCGACCGCTTCGTGCTGCTCCAGACCCGC------------
---AGCAGCACCGGCAGCACCTGGTCAGTGGTGGCCAACACTCGA---GCCCGCGTCTGC
CGT---------CGCAAGTACTGC---------------GAGCGA---GGCTGCGACAAC
---CTGCAC---CTCTGCAAGCTCAAC------CTGCTG---GGCCGGTGCCACTACACG
CAGGCGGAT---CGGAAATTATGCAAA---TATTCTCACTATGTTCTC---TCGGAGGAC
AACTTTATAGTCCTGAAAAAG---------------------------------------
---------------------------------------TACGAGCTCTCTGGGCTTAAC
CAAGAGGAACTAGCCGTACTC------------CTGGTCCAGAGTGACCCCTTT------
TTTATACCTGAGATC------TGCAAAGAGTACAAAGGAGAG---GGACGCAAACCGACG
TGCAGCGAGCATGCAGCGTGTGAGAGGCTGCACATCTGTGAGCACTTCACCCGCGGG---
AACTGCAAGTACCTC---AACTGCAACAGGTCCCACAACCTGATGGACAGAAAGGCGCTC
GCCATCATGAGGGAG---CACGGCCTGAGCCCAGAGGTGGTTCAGAACATCCAGGACATC
---TGCAACAACAAGCAC------GCTCGCAGGAACCCGCCCCGCTCCAGA---------
GCTCCCTTGAATCATAGA---------------GCCCCACCGGCATCACGAGGTCGAAGC
AAAAGTAGAGACCGATTTTTTCAGTCCAGCCAAGAATTCATTTCA---ACT---------
------GCTTATAAGCCCTGCACACCCAGCCTGGGTGCCATGGGT---TTT---------
------TCGCCTTCTCTCGAGGATGGT---ATT---------AATAATCTTGAGGAGGAG
TTCAGCTGTCTGGGGCGT------GAGGAT---CTGGCTCAGTCTTCCTCAGCCTCAGCT
AAGGTT---GCCAGTCTAGGAGGAGCACCTCAAGCAGGAGGAAGCCAGAGAGCATCA---
AAGGATAACGGTCCCGACAGCTTCTTTTACAGGAATCATTCCGATTCA------------
------------------------------------------------------------
------------------ACATCCAGCCAGGCTGTT---TCTAGCTCTCTCCTTGGTTTT
ACAAAAACACCTGAAGCCATAACCTCCAACAAGAGCCTGGGGAATGTTTCATCAGATCAT
GTC---------AAAGGCAAGAGTGGAACTCAAGACATCCAG------CAAGTCCTTCTT
AAAAATAAGGCCAACGGAGTGGCTGCAGAT---CTAACTTCTCTAAGATCTGTC------
---AGTTACAGAGCCGCTGCCATCAATGATCAAAGAGAAGTAACCTTGTCTGGGAACCAT
CTGAACAATGGAAGTACT---TTCTGGGATCTCCAGACCACTGGCAAA------------
AAGACTGGTGATGATAATGACCCAGAATTGACATTT---TTGAATGGTAAATATGGAGCT
ACATATAAACACACCGAAGAACCGACTCACTCACATTATGAAGTTACTAATGCAGATCAA
TTTTGTGTC------------------------------------ACAGGTTTGGGCTTA
AAAACAGCAGTCACTGGA------GAAAAAGATGCATTCTATTTGAGAAGTAAGGGTCCA
CGAAGCCAGGTCCCAGCCACCCCTGGGGAAGCCACTGCTTCTGCA---GGAGTCAGCATG
CTGCCCCAATCACCTCCA---------CCTTCCTCTGTCAGAATTGGAGACTATGGGGCC
CAAGGCTCC---------------------------------------------------
---------------------------TCTTTTCCCCAAAGCAGTAAGGGAGCCAGTTAT
TCATTA------------------------------------------TATTCCATGTCT
AGGATCTCAAGTATCACATCTACA---ATGAATAATGCTGGCCCAAAGGAAATTTGTCTA
GACCATCTGTATATG---GGTTGC------------------------------------
------AACTGCAACAAAATACACTTTCACCTGCCCTACCAGTGGCAGATTCTGATTTCC
AACACCTGGAGGGACTTGCCGGCCATGGAGCAGATCGAGGAGGCCTACTGTGACCCTCAG
---------AAG------------------------------------------CACAAC
CGTGAA---ATCGATTTCAAGAAGATGATT---TGTGATTTTCATCCCATCCGACGCCTC
TCCACCCCTTCCGCTGCCGTC---CCAGAGCTGGCCAATGCTGTCTTCACCACCAAATGG
CTTTGGTATTGGAAGCACAAATCTGGTAAATGGATTCAATACGGA---------------
------------------------------------TATGACAAC---------CAACCC
AGTTCAGACATCGACTCTTCCTACCTGGAGTCCTTTTAT---CTGTCCTGTCCCAGAGGA
---GTTGTGCCATTTCAGGAGGGTTCGAGGAACTTCGAGCTGAGTTTCCAAGGGATG---
---------------ATTCAGACAAACATTGCTTCCAAGACGCAGAAGGATGTCATCCGA
AGGCCGGTGTTTGTTTCT------------TCGCGGGATGTGGAGCAGATC---AAAGCA
AGAGCAGTCCAT------------------------------CAGCCTCTGGGGAGC---
AGGTCAGAAGCTTTAACT------TCGGAATTTCATCTTCAGACA---GTGGCTGACTCC
------CTCCCTGCCAGTACC---TATGAGTTGTTGGAGCTGAATAGTTACTGTCAGGAA
TATGCAACAATTAGTGAACAGTTTAAGACTTCTATGAAAAATTTCAAGATTGAAAAGATA
AAGAAGATCAACAATCCAAAACTCTTGGATACTTTTGAAAGTAAGAAATGGACGATGAAT
AAGAGA------------------GACGAGAAACTTCTCTTCTATGCAACAAGCCGTGCC
CATGTAGATTCCATCTGTGCAAATAATTTCGAC---TACGTCTTACATGGAGCT---CAT
GAAACCAAATATGGAAAAGGCAATTACTTTACAAAAGAAGCCATCTATTCCCACAAA---
---------------AGTTACGCATGT------GATACCAAAAATACC---GTCATGTTT
GTAGCCCGAGTCCTGGCTGGA---GAGTTCATCGAAGGAAATATGGCGTACACGAGCCCC
CCTTCCATG---------------------TATGACAGCTGTGTGGATACACGGTTGAAT
CCTTCTGTCTATGTCATCTTCCAGAAAAGTCAGATT---TACCCAGCATACGTGATTGAG
TATGTG------------------------------------------------------
------------------------------------------------------------
------------------------------------------------------------
------------------------------------------------------------
------------------------------------------------------------
------------------------------------------GAA---------------
---------TCAGATAAA---GCCTGTGTGATAAGT------------------------
---
>ENSODEP00000018088_Odeg/1-2787
------------------------------------------------------------
------------------------------------------------------------
------------------------------------------------------------
------------------------------------------------------------
------------------------------------------------------------
------------------------------------------------------------
------------------------------------------------------------
ATGGCGGACCCGACGGTCTGCTGCTTCATCACCAAGATCCTGTGCGCCCACGGCGGCCGC
CTCAGCCTGGAAGCGCTGCTCGGCAAGATCGAGCTCTCCGAGGCG---CAGCTCCTGGAG
GTGCTCAAGGACGCCGGGCCCGACCGCTTCTTGGTGCTGGAGACTGGG------------
---GACAGGGCCGGCGTCACCCGCTCGGTGGTGGCCACCACCCGA---GCCCGCGTCTGC
CGT---------CGCAAGTTCTGC---------------GACAGA---CCCTGCGAAAAC
---CTGCAC---CTCTGCAAGCTCAAC------CTGCTG---GGCCGATGCCACTACTCG
GACTCCGAG---CGGAACCTATGCAAG---TACTCTCATGACGTTCTC---TCAGAAGAC
AATTTCCGGGTCCTCAAACAT---------------------------------------
---------------------------------------CACGAACTCTCTGGTCTAAAC
CAAGAGCAACTAGCTGTACTG------------CTTGTCCAAAGCGACCCCTTC------
TTCCTGCCTGAGATA------TGCAAAAGTTATAAAGGAGAG---GGTCGAAAACAGATC
TGTAGCCAGCAGGTGCCGTGTAACAGACTCCACATCTGCGAACACTTCACGCGGGGG---
AACTGCAGCTACCTC---AACTGCCTCCGATCCCACAACCTGCTGGACAGAAAGGTCCTG
GCTATCATGAGAGAG---CACGGGCTGAGCCAGGAAGTGGTCCAGAACATCCAGGACATC
---TGCAACAGCAAGCAC------ATGCGGAAGAACCCTCCCGGGCCCAAA---------
---AATGCTGGAAACCGT---------------AGAGGTGGAGTAGGCAGAGGGAGAAGC
AAGAGCAGAGACCGGGTCCCTCAGGACACCAAGGAGTTCTTTCCT---------TCCACC
CCC---GCTCACAAGTCGGGCACTTCCAGTCCGGTTGGCACCAGC---AGC---------
------AGGGCTTCCCTGGGGGACAAGGCTGTC---------AACGAACTCACCCAAAAG
TTGGCCTTTCTGGAGAGT------CGGGATCTCCTTGCACAGCCGTCCTCAGTCTCATCT
AAGGCT------------------GCTGGTCAACTAGCAGCGAGCCAGCGGTTCTCA---
GAGAATGGCCTTCCGGATGGCCTCTTTTATAAC---------------------------
------------------------------------------------------------
------AAGAGTGTGTTCTTTCCGAGCCAAGCAGCT------CCTGGTTCTCTTGATTCT
GCACAAACACCCAAAGCCTTAACCTCCAGAAAGCCGACGGGAATGCTTTCATCGGACCAT
GTG---AACATCAGAGGCAAGAGTGGGACCCTAGACACCCAG---CAAGTCCCTCTTTTC
AATAATAATCCTGATGGAGTGGCCGCGAAC---------------------ATG------
---AATTTTGGAATGACACCC---AATGGCCAGAGAGAAATACCACTACCGAGTTATCAG
CAGAACAGCAAAGTTACT------GCCCTGGACCACCAGAGTGGCCGC------------
ATTACTAGTGAG------GACCCTGGAGTGGCATTT---CTGAATGGTAAATACAGAGGG
AAGACCTTTGGGGCTGGTCAGTTTGCCTATAAAGGCACCAAGAGTCATGGG---------
------------------------------------------------------------
------------------------TGGGGTGCTGCATTTTATTCTGGAAGTCAGAGTGCC
AGAGGCCAGGTCCCAGCCACTGCTGGGGAAACCTCTGTCCCTGCA---CAAGTCCACAGG
CTGCCTCAGTCTCCTCGGCCTGCCTCAGGTGCCAGAGCTCACACATGCACCTTC------
------------------------------------------------------------
------------------------------------------------------------
------------------------------------CTTTGTTTTATAGATTGCATATCT
GACGTTGCCAGTACCACGTCT---AGGACAGCTAGCCACGGCCTGGAGAGCATTTGTGTG
GATTATCTGCAAAAC---TGTTGTCAACTTAAC---------------------------
---AGTAGCTGCAGCAAAATTCACTTCCACCTGCCCTACCGGTGGCAGCTGTTG---ACG
CACACTTGGTTGGACCTCTCGGACATGGAGAAGATTGAGAAGGCCTACTGCGACCCCCGG
---------AAC---CACATGATTTCA------------------------GTAGGAAAT
TATACA---ATCGACTTCCAGAAGATGACG---TGTGGCAGTAGGCCCATTCGACGCATC
TCTACCCCTTCGTCTGGT------ACGAATCGGACCGATTCAGCCTTCACCACCAAGTGG
ATTTGGTACTGGCAGAATGAACTTGGCAAATGGGTTCCGTATGGCGAAGGG---------
---------------------------------------------------------CCA
GGATCTGATGTGGACTCTTCCTACCTGGAGTCTTTCTTT---CAGAGCTGTCCTAAGGGA
---GTCATACCATTTCAGGCAGGCATTCGGAACTACGAGCTAAGTTTCCAAGGGATG---
---------------ATTCAGACCAACATCATTTCCAAGACTCAGAAGAATGTTGCCCGA
AGGCCAACATTTGTTTCC------------TCGCTGGATGTGGAACAGATG---AGAAGA
AGGCCAGATCAT------------------------------CAGCCTGCTCAGACC---
CTGCCCAAGGCTGTGGCC------TCAACGTTTGCTCCTCAGAGT---GAGGGTCACTCT
------CTCTCTTCGAATGGA---TACAAGTTGCTGGATCTCAGTAATGAGTCTGTAGAA
TACGTCAACATAAGGGATCGTTTCAAAGAGTCTATGAAAAATTTCAAGATCGAAAAGATA
AAGAAGATCCATAATCTAGAGCTCTTGAATTTGTTTGAAAGGAGGCGACTGATGATGACA
GAGAAA------------------AAGGAAAGACTCCTATTTTATGCAACAAGCTCTGCC
CACGTGGATTCCATCTGTGCGAATAATTTTGTC---TGGACCTCACATGGCACT---CAG
GGCAGCAGATATGGAAGAGGAAATCACTTCTCAAGGGAAGCTATCTATTCCCACAGA---
---------------AATTGCCCGGAT------GATGCCAGAAGCATC---GTTATGTTT
GTGGTCCGAGTCTTGGCGGGA---GATTTTATTGAGGGAAACATGTTGTATGCAAGCCCT
CCTCCACCG---------------------TACAATAGCTGTGTGGATACAATGGTGAAT
CCTTCTGTTTTCGTCATCTTCCAGAAAGATCAGATT---TACCCAGCGTACTTGATTGAA
TATACT------------------------------------------------------
------------------------------------------------------------
------------------------------------------------------------
------------------------------------------------------------
------------------------------------------------------------
------------------------------------------GAA---------------
---AAAGAGAAAGAGAAA---GCCTGTGTGATTAGT------------------------
---
>ENSMAUP00000006416_Maur/1-2820
------------------------------------------------------------
------------------------------------------------------------
------------------------------------------------------------
------------------------------------------------------------
------------------------------------------------------------
------------------------------------------------------------
------------------------------------------------------------
ATGGCCGACCCCGGGGTGTGCTGCTTCATCACCAAGATCCTGTGTGCCCACGGGGGCCGC
ATGACCCTGGAGGGGCTGCTGGCTGAGATCGCGCTCCCCGAGGCG---CAGCTCTGCGAG
CTGCTGGAGGCGGCGGGGCCCGACCGCTTCGTGCTGCTGGAGATCGTA------------
---GGCCAGACCGGGGTCACTCGGTCGGTGGTGGCCACCACCCGA---GCCCGCGTCTGC
CGT---------CGCAAGTACTGC---------------GAGAGA---CCCTGCGACAGC
---CTGCAC---CTCTGCAAGCTCAAC------CTGCTG---GGCCGCTGCCACTATTCA
CACGCTCAG---CGGAACCTTTGCAAA---TATTCCCATGAAGTTCTC---TCGGAACAG
AATTTCCAGGTTTTGAAGAAT---------------------------------------
---------------------------------------CATGAGCTCTCTGGGCTTAAC
CAAGAGGAACTGGCAGTACTC------------CTGGTCCAGAGCGACCCGTTT------
TTCATGCCTGAGGTA------------------------------GGTCCCAATTCCCAG
GCCTGTCAGTTGAGAAGTTGCAACAGA------------GACACAATGGCCAGAGGA---
------------------------------------GACCTGAGCTTGAATTTCTCTTTC
CGGTTTCTCTTTTCA---------------------------------------------
------------------------------------------------------------
GCTCCCCAACCATATCGC---------------AGAGGCAGGGCC---AGAGGCAGAAGC
AAAAGCAGAGACCGGTTCTTTCAGAACAGTCTAGAATTTCTCCCA---ACTGTCTCACCT
GCG---------GAATCTGGTCCACCGAGCCCAGATGCCTCTAGC---TGT---------
------AAGGATCCCCTGGAGGATGTGTTTGCG------------GATGTCACTCAGAAG
TTCAAGTACCTGGGCACT------CAAGAC---TGTGCACAGCTTCCCGCCGCTCCACCT
AAGGCTGCCAGCCAAATGGGAGGAGCCAGCCAAATGGGAGCGGGCCTGAAGTTTTCA---
GAGAATGGGGACCCAGGCGGCCTATTTTCTAGGAGTCCTTCTGATTCATTCTTAAATCAA
GCTGCC------------------------------------------------------
---------------------------------------AGCGGCCTTCATCTCGATGTG
ACACAGACACTTGAAGCCATGGCCACGAAA------ACAAATAAGCCTTCTGGACACCGC
ATA---GATGTCAAGAGCAAGAATGAGGTCCACGACGTCCTG---CAAGCCCCCTTTTTT
GATAGCTATGCTGGTGGAGCGACTATGGAA---GGAACAGCCTCAGGAATTCTA------
---GGTAGCAGGGCCACAGCC---AACGGTCTGGGAGAAATGATATTACCTAGCGGCCAT
CAGAAGAGTGCAGCTAAC---CCTCAGGGTCCCCAGACCACCGGGAGA------------
ATCACCGACAGC------AGCCAAGACGCAGCGTTC---CTGAGTGGTAGATACGGAGGA
AATGCAGTCTGGGCTAGTAAATCTACCCACAGCGAACCAAACGGCTCTAGTCAAGTTATG
AACGGAACTCCTGATGTC------TCTAAAAGTAGTGCC------GCTGGCTTTGGTGTG
AAAGCAGCAGTCGCCGGG------AGAAAAGAAGCTACATGCCCCGGAGGTCAGAGTCTG
AGAGGCCAGGTCCTGGCCGTGCCTGAGGAGATTACTGCCCCTGTA---CAAGCCAGCAGG
CTGCCTCAGTCATCCCCA------ACTTCCTCAAGCCACAGAGTCGCAGCCCCTGGGACC
CTTGACAAG---------------------------------------------------
---------------------------AACTCGGCACGTACCTCTGTGAACCCAGCTCAT
AAGCCC------------------TCAAGGGGGACCTCAGACTCTGAGTATCCCCCGTGC
CCCATCACGAGTTCTGCATCCCTTAAGACGGATGATCATGGGCCAAAGGAGATCTGTCAG
GACTATCTGCATAAG---GGCTGTCTACAG------------------------------
---AGCAACTGCAGCAAGAGCCACTTCCATCTGCCCTACCGGTGGCAAGTGTTCCTAGAC
AATTGTTGGGTTGACTTCCAGGCCATGGAGGACTTCGAGCGGGCCTATTGTGATCCCCAA
---------AAT---GAGGTCATCACG------------------------ATAGGAAAG
CATCAG---ATCAATTTCCAGAAGATGACT---TGTGGCTCTTACCCCATCCGCCGCCTC
TCCACGCCTTCGTTCGAT------GCACAGTCCGTTAATTCCGTCTTCAGCACCAAGTGG
CTCTGGTACTGGAGGAATGAATTTAACAAATACGTACAGTATGGGGATGAG---------
------------------------------------AGAGAAAGC---------CAGTTC
AGTTCCGACATCAGCTCTCCGTACCTGGAGTCTGTCTTC---CAGTCCTGTCCCAGGGGA
---GTTGTGCAGTTTCAGGCCGGCTCACAACACTACGAATTAAGCTTCCAAGGGATG---
---------------ATTCAGACAAACATAGCTTCCAAGACTCAGAGGCATGTAGTCAGA
CGGCCAGTGTTCGTCTCG------------CGGACGGATGTGGAGCACAGG---AGGAGG
GGCGCAGACTGG------------------------------CAGCCAGTGATGCCT---
GTGGTAGAGGCTCTGACC------CTGGATTCTCCTCCCCAGAGG---AATACTAGCACA
------TTTCCTTCTAACAGA---TACGAGTTGGTATCACTCGATAGCCAGGATGTGGAG
TATGTCACAATAAGTGAACTTTTTAAAGCATCCATGAAGTATTTCAAGATTACAACCATA
AAGAGGATATGGAATGAAGACCTCTGGAACACTTTTGAAAGGAAGAAGGTGGCGATGAGG
AACAGC------------------AACGAGATGCTTCTGTTTCACGCAACATGCCGTGCC
CACGTGGATTATATCTGCAGGAGCAATTTCGAC---TGGATCCTAAACGGGAGT---CGG
GAGACCAAATACGGAAAAGGAAATTACTTTGCAAAAGAAGCCATGTATTCCCACAAG---
---------------AATTGTCCATAC------GAGGCCAAAAACATC---GTCATGTTT
GTCGCCCGAGTCTTGCCTGGA---AACTCCATCGAAGGCAATGTGACATACAGCAGGGCG
CCTGCTCTC---------------------TATGACAGCTGTGTGGACAGCAGGTTGAAT
CCCTCCGTCTTTGTCATCTTCAAGAAAGAGCAGATT---TGCCCAGCATATGTGATTGAG
TACACG------------------------------------------------------
------------------------------------------------------------
------------------------------------------------------------
------------------------------------------------------------
------------------------------------------------------------
------------------------------------------GAG---------------
---CTAGAAAAAGAGAAA---CCCTGCACAATTAGT------------------------
---
>ENSSTOP00000005068_Itri/1-2400
------------------------------------------------------------
------------------------------------------------------------
------------------------------------------------------------
------------------------------------------------------------
------------------------------------------------------------
------------------------------------------------------------
---------------------------------------------------ATG------
------------------------------------------------------------
------------------------------------------------------------
------------------------------------------------------------
------------------------------------------------------------
------------------TTTTCT---------------TCTAGG---------------
------------------------------------------------------------
---------------AATTTATGCAAA---TATTCTCATGAGGTTCTC---TCAGAAAAG
AATTTCCAAGTCCTGAAAAAC---------------------------------------
---------------------------------------CACGAGCTCTCTGGACTTAAC
CAAGAGCAATTAGCTGTACTC------------CTCCTCCAAAGCGACCCGTTT------
TTTATGCCTGAGATT------TGCAAAAGTTATAAAGGAGAA---GGTCGAAAGCAGATT
TGTAGCCAGCAGCCACCATGCGAGAGACTCCACATCTGTGAGCACTTCACGCGAGGG---
AACTGTAGTTACCTC---AACTGCCTGAGGTCCCATAACCTGATGGACAGAAAGGTGCTG
GCCATCATGAAGGAG---CACGGGCTGAGCCCAGATGTGGTCCAAAACATCCAGGACATC
---TGCAACAACAAACAT------GCCCGTAGGAACCCTTCTGGGCCGAGA---------
GCTCCTACCCCGCACCGT---------------AGAGCTGGGATGACTAGAGGTAGAAGC
AAGAGTAGGGACAGATTCCTGCCGGAGAGCCAAGAGTTTCCTCCA---TCTGCCTCAGCA
GCT---GCTCAGAATTCCCGCACATCCAGTCCGGATGTGGTCGGC---CAA---------
------AGGCTTTTCCTGAAGGACGTGGGGGTC---------GGTGACCTCACCTACAGG
TTCACATATCTGGGGAGT------CAGGAT---CGCACTCCACCTTCCTCCCTCTTGTCT
AAGGCA---CCTGGTCTTGGTGGACCAGGTCAGGTGGGGTCAAGCCAGAAGTTTTCA---
GAGAATGGAAGTTCAGATCGCCTCTTTTATAGGAATCAT------------------TCA
GATTCAACGCCGTCCTCCAGCCAGAAGGGGTCCCCAACCTGGCAGAACGACCAAGGCCCC
AGGAGAGACAATGTGTTTTTTCCAGGTCAAGCTTCT---GGGGGCTCCCCTCTTGGTTTG
GGGAAAACCCCTGAAACCGTAACCACCAGAAAGAGCACTGCCATCCTCTCCCCAGACCTT
GTG---AATGTCAAGGGCCAGAATGGGACTCAGGACACTCAGCGGCATGTCCCTCTTTTT
AATAATAATTATGATGGAGCGACCATGGAT---ATAACTTCCGCAAGATTTCTA------
---AATCACGGGACCACAACC---GGCAGCCAGAGAGAGATGGCGGTAGCTAGGAATCAA
CAGGGCAATGGAACTGCT---CCCCAAGATGTGCACACCACTGCCCGA------------
ATGAGAAAT---------GACCCAGGAGTGGCATTT---TGTAAT---------------
------------------------------------------------------------
------------------------------------------------------------
------------------------------------------------------------
------------------------------------------------------------
------------------------------------------------------------
------------------------------------------------------------
------------------------------------------------------------
------------------------------------------------GATTCCATATTG
GATGTCGTTAGCACC---TCTTCTAGGATGGATGATCATGGCTCGAAGGAAATTTGTCTA
GATTATCTGCATAAG---AGCTGCCAGCTTAAT---------------------------
---AGCCTCTGTAACAAAATCCACTTCCTCCTGCCCTACCGATGGCAGATATTCAATTCA
GACACTTGGATGGACATTCCGTACATGGAGAAGCTTGAGGAGGCCTATTGTGATCCCAAA
---------ACC---CACATCTTTTTT------------------------GTAGGAAAT
GATAAA---ATCAATTTCGAGAATATGACT---TGTAACTCGAGTCCCATCCAACGCCTC
TCCACTCCTTCGTCTGTC------ACAACTTTGGCCAACTCTGTCTTTGCTACCAAATGG
GTTTGGTATTGGAAGAATGAATCTGACCAATGGATTGAATATGGGGAGGAG---------
------------------------------------AGCAACAAC---------CAGCCC
GGTTCCAACATCGACTCCACATATCTGGAGTCCATGTTC---CAGTCCTACCCCAGAGGA
---GTGGTGCCCTTCCAGGCGGGGTCACGGAACTACGAGCTGAATTTCCAAGGGATG---
---------------ATTCAGACAAACATAATTTCCAAGACTCAAAAGGATGTCGTCAGA
AGGCCGACATTGTTTTCT------------TCCCAGGATACGAAGCAAATG---AGAAGG
GAGCCAGACCAT------------------------------CAGGTGGCACAGACT---
GCAGCAGAGGCTTTGACCATGTCCTCGAAATCGCTTCCTCAGCCG---GACCTTGGCTCC
------CACCCTCCAAGTAAA---TATAAGTTGGAGGAGCTCGATAGCCTAAGCGCAGAA
TATGCCAACATAAGTGACTATTTTAAAGCTTCCATGAAAAATTTCAAGATTGAAAGGATA
AAGAAGATCCATAACCAAGAGCTCGAGAAGAATTTTGAAAGGAAGAAATCGGAGATGCAG
ACA---------------------GAAGAAAAATTGCTGTTTTATGCAACAAGCCGTACC
AATGTGGATTATATTTGTTCTTATAATTTCAAC---TGGTCTGTGCATGGACTT---CAT
GAAATCAAATATGGAAAAGGAAATCACTTTGCAAAAGAAGCCTTCTCTTCCCATAAA---
---------------AATTGCCAGGAT------GATGTTAAAAGCCTG---GTTATGTTT
GTAGCCCGAGTCCTGGTTGGA---AATGTTGCCGAGGGAAGAATGACGTATAGGATGCCT
CCTCCACGC---------------------AGTGACAGCTGTGTGGATAACACTGTGAAT
CCCTCCGTTTTTGTCATCTTTCATAAGGATCAGATG---TACCCAGCATATGTGATTGAA
TACACT------------------------------------------------------
------------------------------------------------------------
------------------------------------------------------------
------------------------------------------------------------
------------------------------------------------------------
------------------------------------------GAG---------------
---------ATGGATAAA---GCCTGCGTGATTTGT------------------------
---
>ENSRNOP00000018782_Rnor/1-2943
------------------------------------------------------------
------------------------------------------------------------
------------------------------------------------------------
------------------------------------------------------------
------------------------------------------------------------
------------------------------------------------------------
------------------------------------------------------------
ATGGCAGATCCCGGGGTATGCTGTTTCATCACCAAGATCCTGTGCGCCCACGGGGGCCGT
ATGACCCTGGAGGAACTGCTGGGTGAGATCAGGCTCCCCGAGGCG---CAGCTCTACGAG
CTGCTGGAGACGGCGGGGCCCGATCGCTTCGTGCTATTGGAGACTGGA------------
---GGCCAGGCCGGGATCACTCGGTCTGTAGTGGCTACTACTCGA---GCCCGCGTCTGC
CGT---------CGGAAGTACTGC---------------CAGAGA---CCCTGCGACAGC
---CTGCAC---CTCTGCAAGCTTAAT------CTGCTC---GGCCGGTGCCACTATGCA
CAGTCTCAG---CGGAACCTCTGCAAA---TATTCTCACGATGTTCTC---TCGGAACAG
AACTTCCAGATCCTGAAGAAT---------------------------------------
---------------------------------------CATGAGCTCTCTGGGCTTAAC
CAAGAGGAGCTAGCTTGCCTC------------CTGGTCCAAAGCGACCCTTTT------
TTCCTGCCCGAGATA------TGCAAGAGTTACAAAGGAGAG---GGCCGAAAACAGACC
TGCGGGCAGCCACAGCCATGCGAGAGACTCCACATCTGTGAGCACTTCACCCGGGGC---
AACTGCAGTTACCTC---AACTGTCTCAGGTCTCACAACCTGATGGACAGAAAGGTGTTG
ACCATCATGAGGGAG---CACGGGCTGAGTCCTGATGTGGTCCAGAACATCCAGGACATC
---TGCAACAACAAACAC------GCCAGGAGGAACCCGCCTGGCACGAGA---------
GCTGCCCATCCACACCGC---------------AGAGGCGGCGCACACAGAGACAGAAGC
AAAAGCAGAGACCGCTTCCTTCACAACAGTCTAGAATTTCTCTCA---CCTGTTGTCTCA
CCT------CTGGGATCTGGTCCGCCTAGCCCAGATGTCACCAGC---TGT---------
------AAAGATTCCCTGGAGGATGTGTCTGTG------------GATGTCACCCAGAAG
TTCAAGTACTTGGGGACG------CACGAC---CGTGCGCAGCTCTCCCCAGTCTCATCT
AAGGCT---GCTGGTGTTCAAGGACCCAGTCAAATGAGAGCAAGCCAGGAGTTTTCA---
GAGGATGGGAATCTAGATGACATATTTTCTAGGAATCGTTCTGATTCATCATCAAGT---
------------------------------------------------------------
---------------------------------------CGAGCCTCCGCTGCCAAGGTG
GCACAAAGAAATGAAGCTGTGGCCATGAAAATGGGCATG---------------------
------GAGGTCAAGGGCAAGAAGGAGGCTCCAGACATCGAT---CGGGTCCCATTTTTA
AATAGTTATATTGATGGGGTGACCATGGAAAAAGCATCGGTCTCAGGAATTCCA------
---GGCAAAAAGTTCACAGCC---AATGATCTGGAAAATTTGCTATTACTTAACGACACT
TGGAAGAATGTGGCTAAG---CCCCAGGATCTGCAGACCACAGGCAGA------------
ATCACTGACAGT------GGCCAAGACAAGGCATTC---CTGCAGAGTAAATATGGAGGA
AACCCAGTGTGGGCAAGTGCATCCACCCATAATGCCCCAAATGGCTCTAGTCAAATTATG
GATGAAACTCCTAATGTCTCTAAAAGTAGTACC------------AGTGGTTTTGCCATA
AAACCAGCAATTGCTGGA------GGAAAAGAAGCAGTCTATTCTGGAGTTCAGAGTCCG
AGAAGCCAGGTCCTAGCTATGCCTGGGGAGACTACTACCCCTGTA---CAGAGCAACAGG
CTGCCTCAGTCGCCTCTG------TCTTCCTCAAGCCACAGAGCTGCAGCCTCTGGGAGC
CCTGGCAAG---------------------------------------------------
---------------------------AACTCCACCCATACCTCTGTGAGCCCAGCCATC
GAGTCTTCAAGGATG---------------ACATCAGACCCCGATGAGTATCTCCTACGC
TACATCCTAAATCCTTTATTT---AGGATGGATAATCATGGCCCGAAGGAAATCTGTCAG
GACCATCTGTACAAG---GGCTGTCAACAG------------------------------
---AGCCACTGCGACAGGAGTCACTTCCATCTGCCCTACCGGTGGCAGATGTTCGTATAT
ACCACTTGGAGGGACTTCCAGGACATGGAGTCTATCGAACAGGCCTATTGTGATCCCCAC
---------GTT---GAACTCATTTTG------------------------ATAGAAAAC
CATCAG---ATCAATTTCCAGAAAATGACC---TGTGACTCCTACCCCATCCGACGCCTC
TCCACTCCCTCATATGAG------GAAAAGCCACTTAGTGCTGTCTTCGCCACCAAGTGG
ATTTGGTATTGGAAGAATGAATTTAATGAATATATCCAGTATGGGAATGAG---------
------------------------------------AGCCCAGGC---------CACACC
AGCTCTGACATCAACTCTGCGTACCTGGAGTCTTTCTTC---CAGTCTTGTCCCAGGGGA
---GTTTTGCCATTCCAGGCTGGTTCACAGAAGTACGAGTTAAGCTTTCAAGGGATG---
---------------ATTCAGACAAATATAGCTTCCAAGACTCAAAGGCATGTTGTCAGA
AGGCCAGTATTTGTTTCT------------TCGAACGATGTGGAGCAGAAG---AGAAGA
GCTCCAGATCAT------------------------------CAGCCAGTGACGCCC---
AAGGCAGATGCTCTGAAT------------TCTATTCCCCAGAAG---AATGCTAGCACT
------GTTTTGCCCAACGAA---TATGAGTTTCTAGAACTCAATGACCAGGATGTGGAG
TATGTCACAGTAAGCGAACAGTTTAAAGCATCCATGAAACCTTTCAAGATTGTGAGAATA
AAGCGGATATGGAACCAAAAACTCTGGGACGCTTTTGAAAGGAAGAAGGAAAAGATGAAA
AATAAA------------------AACGAGATGCTCCTGTTTCACGCCGCATGCCGTGCC
CATGTGGATTATATCTGTAAGAATAATTTCGAG---TGGATCCTACATGGAAGT---CGG
GAGACCAGATATGGAAAAGGAAATTATTTTGCAAAAGAAGCCATCTATTCCCACAAG---
---------------AATTGTTCATAT------GATATCAGAAACATT---GTTATGTTC
GTAGCCCGAGTCCTGGTTGGA---AACGTCATTGAAGGGAATATGACGTTCAGTAGCCCT
CCTGCACTC---------------------TATGACAGCTGCGTGGACACCAGGCTGAAT
CCCTCCGTCTTTGTCATTTTCCGGAAAGAACAGATT---TACCCAGAGTATCTGATTGAG
TATGTG------------------------------------------------------
------------------------------------------------------------
------------------------------------------------------------
------------------------------------------------------------
------------------------------------------------------------
------------------------------------------GAA---------------
---TCAGAGAAAGAGAAA---GGTTGCATAATTAGT------------------------
---
>ENSCGRP00001013881_Cgch/1-2967
------------------------------------------------------------
------------------------------------------------------------
------------------------------------------------------------
------------------------------------------------------------
------------------------------------------------------------
------------------------------------------------------------
------------------------------------------------------------
ATGGCCGACCCCGGGGTGTGCTGTTTCATCACCAAGATCCTGTGCGCCCACGGGGGCCGC
ATGACCCTGGAGGAACTGCTGGCCGAGATCGCGCTCCCCGAGGCG---CAGCTCCGCGAG
CTGCTGGAGGCGGCGGGGCCCGATCGCTTCGTGCAGTTGGAGATCGTA------------
---GGCCAGACCGGGGTCACTCGGTCGGTGGTGGCCACCACCCGA---GCCCGCGTCTGC
CGT---------CGCAAGTACTGC---------------GAGAGA---CCCTGCGACAGC
---CTGCAC---CTCTGCAAGCTCAAC------CTGCTG---GGCCGGTGCCACTACTCA
CACTCCCAG---CGGAACCTTTGCAAA---TATTCTCACGAAGTTCTC---TCGGAACAG
AACTTCCAGGTCTTGAAGAAT---------------------------------------
---------------------------------------CATGAGCTCTCTGGGCTTAAC
CAGGAGGAGCTGGCAGTACTC------------CTGGTCCAGAGCGACCCGTTT------
TTCATGCCTGAGATA------TGCAAAAGTTACAAAGGAGAG---GGCCGCAAACAGATA
TGCGGACAACCACAGCCATGTGAGAGACTCCACATCTGTGAGCACTTCACCCGGGGC---
AACTGCAGTTATCTC---AACTGCCTCAGGTCTCACAACCTGATGGACAGAAAGGTGTTG
GCCATCATGAAGGAA---CACGGGCTGAGTTCTGATGTGGTCCAGAACATCCAGGACATC
---TGCAACAGCAAGCAC------TCTCGGAGGAACCCACCCGCCATGAGA---------
GCTCCCCAACCACATCGC---------------AGAGGCCGGGCC---AGAGGTAGAAGC
AAAAGCAGAGACCGGTTCTTTCAGAACAGTCTAGAATTTCTCCCA---ACTGTCTCCCCT
GCG---------GAATCTGGTCCACCTAGCCCAGATGCCACTAGC---TGT---------
------AAGGGTTCCCTGGAGGATGTATCTGCA------------GATGTCACTCAGAAG
TTCAAGTACCTGGGGACT------CAAGAC---TGTGCACAGCTTTCTTCAGTGTCACCT
AAGGCT---GCCGGTCTCCGAGGAGCAGGC---------------CTGAAGTTTTCA---
GAGAATGGGGACCCAGGTGGCCTATTTTCTAGGAGTTGTTCTGATTCA------------
------------------------------------------------------------
------------------TCCTCAAATCTAGCTGCC---AGCGGCTTTCATCTCGATGTG
ACACAAACACTTGAAGCCATGGCCAAGAAA------ACAGATAAGCTTTCTGGGTACCAC
ATG---GATGTCAAGAACAGAAGTAAGGCCCATGACAAGCAG---CATGTCCCTTTTTTT
GATAGCTGTGCTGGTGGGGCGAAGATGGAA---GGAACAGCCTCAGGAATTCTA------
---GGTAACAGGGCCACAGCC---AACGGTCTGGGAGAAATA---TTACCTAGCAACCAT
CGGAAGAGTGCGGGTAAC---CTTCTGGATCTCCAGATCACCAGCAGAGTCGCCGACAGC
ATCGCCGACAGC------GGCCAAGACATGGCATTC---CTGGGTGGTAAATATGGAGGA
AACACAGTCTGGGCTAGTAAGTCTACCCATAGTGACCCAAATGGCTCCAGTCAAATTATG
AACAAAACTCCTGATGTC------TCTAAAAGTAGTGCC------ACTGGCTTTGGTGTA
AAAGCAGCAGTCACTGGA------AGAAAAGAAGCTATGAGCTTTGGAGGTCAGAGTCTG
AGAAGCCAGGTCCTGGCTATGCCCGAGGAGATCACTGCCGCTGTA---CCAGCCAGCAGG
CTGCCTCAGACACCTCCA------CCTTCCTCAAGCCACAGAGTTGCAGCCTCTGAGATC
CTTGGCAAG---------------------------------------------------
---------------------------AACTCCACACATGCCACTGTGAGCCCAGTTTGT
AAGCCCTCAAGGAGG------------------ACCTCAGACTCTGAGTATCCCCTGTTC
TCCATCGCAAGTTCTACGTCCCCTAGGATGGATGATCATGGACCAAAGGAAATCTGTCAG
GACCACCTGTATAAG---GGTTGTCATCAG------------------------------
---AGCAACTGCAACAAGAGCCACTTCCACCTGCCCTACCGGTGGCAGCTGTTCATAGAT
AATTCTTGGGTTGACTTCCAGGACATGGAGGATATCGAGCGGGCCTATTGTGATCCCCAA
---------ACT---GAAAGCGTTATG------------------------ATAGGAGAG
TATCAG---ATCAATTTCCAGAAAATGACT---TGCGACTATTTCCCCATCCGACGCCTC
TCCACGCCTTCATTTGAC------GCACAGTCAGTTAATTCCGTCTTCAGCACCACGTGG
CTTTGGTACTGGAAGGATGAGTTTAACAAATACGTGCAGTATGGTGATGAG---------
------------------------------------AATAAAAGC---------CATCTC
AGTTCCAACATCAGCTCTTCATACCTGGAGTCCTTCTTC---CAGTCCTGTCCTAGGGGA
---GTTTTGCCGTTTCAGGCCGGTTCACAAAACTACGAATTAAGCTTCCAAGGGATG---
---------------ATTCAGACAAACATAGCTTCCAAGACTCAAAGACGTGTAGTCAGA
CGGCCAGTGTTCGTTGCG------------TGGAAGGATGTGGAGCGGAGG---AGAAGA
GGTGCAGACCGG------------------------------CAGCCAGTGATGCCT---
GCGGTAGAGGCTTTGACC------CTGGATTCTCCTCCCCTGAGG---GACACTGGCACG
TTTCCGTTTCCTTCTAACAGA---TACGAGTTGGTAGAGCTTGATAGCCAGGATGTGGAA
TATGCCACGATAAGTGAACTTTTTAAAGCATCCATGAAATATTTCAAGATTGTATCGATA
AAGAGGATATGGAATCAAGACCTCTGGGAAACTTTTGAAAGGAAGAAGCTGATGATGAAG
AATGAC------------------AATGAGATGCTGCTGTTTCATGCAACATGCCGTGTT
CATGTGGATTATATCTGTAGAAATAATTTCGAC---TGGATCATAAATGATAGT---CGG
GAGACCAAATATGGAAAAGGAAATTACTTTGCAAAAGAAGCCATGTATTCCCACAAG---
---------------AATTGTTCATAT------GAGGCCAAAAACATT---GTTATGCTT
GTCGCCCGAGTCTTGGCTGGA---AATTCCATTGAAGGAAATATGAGATACAGTAGCGCT
CCCGCCCTC---------------------TATGACAGCTGTGTGGATAGCAGGTTGAAT
CCCTCGGTCTTTGTCATCTTCCAGAAAGAGCAGATT---TACCCAGCGTATGTGATTGAG
TACACG------------------------------------------------------
------------------------------------------------------------
------------------------------------------------------------
------------------------------------------------------------
------------------------------------------------------------
------------------------------------------GAG---------------
---CTAGAGAAAGAGAAA---GCCTGCATAATTAGT------------------------
---
>ENSCGRP00000019898_Cgcr/1-2967
------------------------------------------------------------
------------------------------------------------------------
------------------------------------------------------------
------------------------------------------------------------
------------------------------------------------------------
------------------------------------------------------------
------------------------------------------------------------
ATGGCCGACCCCGGGGTGTGCTGTTTCATCACCAAGATCCTGTGCGCCCACGGGGGCCGC
ATGACCCTGGAGGAACTGCTGGCCGAGATCGCGCTCCCCGAGGCG---CAGCTCCGCGAG
CTGCTGGAGGCGGCGGGGCCCGATCGCTTCGTGCAGTTGGAGATCGTA------------
---GGCCAGACCGGGGTCACTCGGTCGGTGGTGGCCACCACCCGA---GCCCGCGTCTGC
CGT---------CGCAAGTACTGC---------------GAGAGA---CCCTGCGACAGC
---CTGCAC---CTCTGCAAGCTCAAC------CTGCTG---GGCCGGTGCCACTACTCA
CACTCCCAG---CGGAACCTTTGCAAA---TATTCTCACGAAGTTCTC---TCGGAACAG
AACTTCCAGGTCTTGAAGAAT---------------------------------------
---------------------------------------CATGAGCTCTCTGGGCTTAAC
CAGGAGGAGCTGGCAGTACTC------------CTGGTCCAGAGCGACCCGTTT------
TTCATGCCTGAGATA------TGCAAAAGTTACAAAGGAGAG---GGCCGCAAACAGATA
TGCGGACAACCACAGCCATGTGAGAGACTCCACATCTGTGAGCACTTCACCCGGGGC---
AACTGCAGTTATCTC---AACTGCCTCAGGTCTCACAACCTGATGGACAGAAAGGTGTTG
GCCATCATGAAGGAA---CACGGGCTGAGTTCTGATGTGGTCCAGAACATCCAGGACATC
---TGCAACAGCAAGCAC------TCTCGGAGGAACCCACCCGCCATGAGA---------
GCTCCCCAACCACATCGC---------------AGAGGCCGGGCC---AGAGGTAGAAGC
AAAAGCAGAGACCGGTTCTTTCAGAACAGTCTAGAATTTCTCCCA---ACTGTCTCCCCT
GCG---------GAATCTGGTCCACCTAGCCCAGATGCCACTAGC---TGT---------
------AAGGGTTCCCTGGAGGATGTATCTGCA------------GATGTCACTCAGAAG
TTCAAGTACCTGGGGACT------CAAGAC---TGTGCACAGCTTTCTTCAGTGTCACCT
AAGGCT---GCCGGTCTCCGAGGAGCAGGC---------------CTGAAGTTTTCA---
GAGAATGGGGACCCAGGTGGCCTATTTTCTAGGAGTTGTTCTGATTCA------------
------------------------------------------------------------
------------------TCCTCAAATCTAGCTGCC---AGCGGCTTTCATCTCGATGTG
ACACAAACACTTGAAGCCATGGCCAAGAAA------ACAGATAAGCTTTCTGGGTACCAC
ATG---GATGTCAAGAACAGAAGTAAGGCCCATGACAAGCAG---CATGTCCCTTTTTTT
GATAGCTGTGCTGGTGGGGCGAAGATGGAA---GGAACAGCCTCAGGAATTCTA------
---GGTAACAGGGCCACAGCC---AACGGTCTGGGAGAAATA---TTACCTAGCAACCAT
CGGAAGAGTGCGGGTAAC---CTTCTGGATCTCCAGATCACCAGCAGAGTCGCCGACAGC
ATCGCCGACAGC------GGCCAAGACATGGCATTC---CTGGGTGGTAAATATGGAGGA
AACACAGTCTGGGCTAGTAAGTCTACCCATAGTGACCCAAATGGCTCCAGTCAAATTATG
AACAAAACTCCTGATGTC------TCTAAAAGTAGTGCC------ACTGGCTTTGGTGTA
AAAGCAGCAGTCACTGGA------AGAAAAGAAGCTATGAGCTTTGGAGGTCAGAGTCTG
AGAAGCCAGGTCCTGGCTATGCCCGAGGAGATCACTGCCGCTGTA---CCAGCCAGCAGG
CTGCCTCAGACACCTCCA------CCTTCCTCAAGCCACAGAGTTGCAGCCTCTGAGATC
CTTGGCAAG---------------------------------------------------
---------------------------AACTCCACACATGCCACTGTGAGCCCAGTTTGT
AAGCCCTCAAGGAGG------------------ACCTCAGACTCTGAGTATCCCCTGTTC
TCCATCGCAAGTTCTACGTCCCCTAGGATGGATGATCATGGACCAAAGGAAATCTGTCAG
GACCACCTGTATAAG---GGTTGTCATCAG------------------------------
---AGCAACTGCAACAAGAGCCACTTCCACCTGCCCTACCGGTGGCAGCTGTTCATAGAT
AATTCTTGGGTTGACTTCCAGGACATGGAGGATATCGAGCGGGCCTATTGTGATCCCCAA
---------ACT---GAAAGCGTTATG------------------------ATAGGAGAG
TATCAG---ATCAATTTCCAGAAAATGACT---TGCGACTATTTCCCCATCCGACGCCTC
TCCACGCCTTCATTTGAC------GCACAGTCAGTTAATTCCGTCTTCAGCACCACGTGG
CTTTGGTACTGGAAGGATGAGTTTAACAAATACGTGCAGTATGGTGATGAG---------
------------------------------------AATAAAAGC---------CATCTC
AGTTCCAACATCAGCTCTTCATACCTGGAGTCCTTCTTC---CAGTCCTGTCCTAGGGGA
---GTTTTGCCGTTTCAGGCCGGTTCACAAAACTACGAATTAAGCTTCCAAGGGATG---
---------------ATTCAGACAAACATAGCTTCCAAGACTCAAAGACGTGTAGTCAGA
CGGCCAGTGTTCGTTGCG------------TGGAAGGATGTGGAGCGGAGG---AGAAGA
GGTGCAGACCGG------------------------------CAGCCAGTGATGCCT---
GCGGTAGAGGCTTTGACC------CTGGATTCTCCTCCCCTGAGG---GACACTGGCACG
TTTCCGTTTCCTTCTAACAGA---TACGAGTTGGTAGAGCTTGATAGCCAGGATGTGGAA
TATGCCACGATAAGTGAACTTTTTAAAGCATCCATGAAATATTTCAAGATTGTATCGATA
AAGAGGATATGGAATCAAGACCTCTGGGAAACTTTTGAAAGGAAGAAGCTGATGATGAAG
AATGAC------------------AATGAGATGCTGCTGTTTCATGCAACATGCCGTGTT
CATGTGGATTATATCTGTAGAAATAATTTCGAC---TGGATCATAAATGATAGT---CGG
GAGACCAAATATGGAAAAGGAAATTACTTTGCAAAAGAAGCCATGTATTCCCACAAG---
---------------AATTGTTCATAT------GAGGCCAAAAACATT---GTTATGCTT
GTCGCCCGAGTCTTGGCTGGA---AATTCCATTGAAGGAAATATGAGATACAGTAGCGCT
CCCGCCCTC---------------------TATGACAGCTGTGTGGATAGCAGGTTGAAT
CCCTCGGTCTTTGTCATCTTCCAGAAAGAGCAGATT---TACCCAGCGTATGTGATTGAG
TACACG------------------------------------------------------
------------------------------------------------------------
------------------------------------------------------------
------------------------------------------------------------
------------------------------------------------------------
------------------------------------------GAG---------------
---CTAGAGAAAGAGAAA---GCCTGCATAATTAGT------------------------
---
>ENSNGAP00000015780_Ngal/1-2934
------------------------------------------------------------
------------------------------------------------------------
------------------------------------------------------------
------------------------------------------------------------
------------------------------------------------------------
------------------------------------------------------------
------------------------------------------------------------
ATGGCAGACCCCGGGGTATGCAGCTTCATCACCAAGATCCTGTGCGCGCACGGGGGCCGC
ATGACCCTGGAGGAGCTGCTGGGAAAGATCGCGCTTCCCGAGGCG---CAGCTCTGGGAG
CTGCTAGAGGCGGCGGGGCCCGACCGCTTCGTGCTACTGGAGCTCGGA------------
---GGCCGGGCCGGGATCACCCGGTCGGTGGTGGCCACCACCCGA---GCCCGCGTCTGC
CGT---------CGCAAGTACTGC---------------CAGAGG---CCCTGCGACAAC
---CTGCAC---CTCTGCAAGCTCAAC------CTGTTG---GGCCGGTGCCACTATTCG
CAAGCGGAC---CGGAACTTATGCAAA---TATTCTCATGAAGTTCTC---TCAGAACAG
AACTTCCAGGTCCTGAAGAAT---------------------------------------
---------------------------------------CATGAGCTCTCTGGGCTTAAC
AAAGAGGAACTGGCAGTGCTC------------CTAGTCCAGAGTGACCCTTTT------
TTCATGCCCGAGATA------TGCAAAAGTTATAAAGGAGAG---GGTCGGAAACAGATC
TGTAGCGAGCCACAGCCCTGTGAGAGACTGCACATCTGTGAACACTTCACCCGAGGG---
AACTGCAGTTACCTC---AACTGCCTCAGGTCCCATAACTTGATGGACAGAAAGGTGCTG
GCCATCATGAAGGAA---CATGGCCTGAGTCCAGATGTGGTCCAGAGCATCCAAGACATC
---TGCAACAGCAAGCAC------ATCCGGAGGAACCCTCCTGGGTCGAGA---------
CCTCCTAATTCCCATCGC---------------AGAGCTGCAGCATCTAGAGGAAGAAGC
AAAAGTCGAGACCGTTTCCTTCAGAGCAGCCTAGAATTTCTCCCC---TCTTCCTCA---
------TCTCAGAGGTCTGGTCCACCCAGCCCAGATGTCGCTAGC---TGC---------
------GAGGCTCCCCTGGAGGATGTGCAGACAGATGACATAAATGACCTCATTAACAAG
ATCAAGTATCTGGGAAGT------CAAGAC---TGTGCTCAGCCTTCCTCCATCTCCTCT
AAGGCT---GCTGGTCTTCGAGTATCCACTCAAATGGGAAAAAGCCAGAAGTTTTCA---
GAGAATGGGGGTCCAGATGGCTTCTCTTATAAGAATCATTCCAATTCATCCCTGAGTCAA
CGTCCC------------------------------------------------------
---------------------------------------ACCAGCTCGTCTCTTGATTCT
GCACATATATCTGAAGCCATAACCATCAGAAAG------GGTGTGCCTTCCTCACAGCAC
ATG---GATGTCAAAGGCAAGAGTGAGAGTCAAAACATCCAG---TATGTCCCTCTTTTT
ACTGGTCATGCTGATGGAGCAACTGTGGCT---GGAACAGCCACAGCAGCTTTA------
---AATTATAGAGCCACAGCC---AATGGTCCAAGAGAAATGGCTTTACCTAGCAACCAT
CAAAGCAGTGCAGCTGTA---CTCTGGGATCTCCAGACCACTGGCAGA------------
ATCACCAACAGT------GACCCAGATCTGACATTT---CTGAATGGTAAATACAAAGAG
AATACACTTCGGGCTGGTAAATGTATCCATAATTCA---AATGGCTCTAGTCAAATTATG
GATAAAACTTCTAAAGGTGCTAAAAGTAATACC------------AGTGGCTTTGGCTTA
AAAGCAGCAGTCACTGGG------GAAAATAATGCATTGTGCTCTGGAGGCCAGAGTCTG
AAAAGTCAGGTCATGACCACAGCTGGGGAGACCACTGCCCTTGTG---CAGGTCAGCAGG
CTGCCTCAGTCACCTCCA------CCTTCCTCAAGCCACAGAGCTGCAGCCTCTGGGACC
CCTGGTAAG---------------------------------------------------
---------------------------AGCTTGGCCCATGCCTCTGTCGGCCCAGCCAGT
GAGCTC------------------------------------------GCAAGGACAACC
CCAGTGTGCATTTCCATACCTACTAGGATGGATGATCATGATTCAAAAGAAATCTGCCCA
GATCATCTGTACAAG---GGTTGTCAACTG------------------------------
---AGCAACTGTAGCAAAATCCACTTTCACCTGCCCTACCGGTGGCAGATGTTCATATCC
---ACCTGGGTGGACTTCCAGGACATGGAGAACATCGAGCAGGCCTATTGTAATCCCCAA
---------ACT---GACACCTTTTTG------------------------ACAGGAATA
TATGAA---ATTAATTTCCAGAAGATGACC---TTTGGCTCTAATCCTGTCCGGCGCCTC
TCTACTCCTTCATCTGTC------ACAAAGCCAGTGAACTCTGTCTTCACCACCAAATGG
CTTTGGTATTGGAAGAATGAATCTAACAAATGGATTCAATATGGGGGTGAG---------
---------------------------------------------------------CCC
AGTTCCGACATTGACTCTTCATACCTGGAGTCTTTCTTC---CAGTCCTGGCCCAGGGGA
---GTTGTGCCATTTCGGGTGGGTTCTCAGGACTATGAGCTAAGTTTCCAAGGGATG---
---------------ATTCAGACAAATGTAACTTCTAAGACTCAAAGGGATGTCATCCGA
AGGCCAGTGTTCATTTCT------------TTGAAGGATATGGAGCAGCTA---AGAAGA
GGTCCAGACTAT------------------------------CAACCAGTTGTGACC---
AATACACAGGCTTTGGCC------TCGAATTCTCTTTCCCAGAGGATTAGTGTCAACTTC
---------CAATCGAATGAA---TATGAGGTATTTGAACTTAATAGCCAGGATGAGGAA
TATATCAGAATAAGTGAGCAATTTAAAACTTCAATGAAGCAGTTCAAGATTGAAAAGATG
AAGAGGATCTGGAATCAAAAGCTCTCGGATGCTTTTCAAAGGAAAAAGCTACGGATGAGG
AATAAA------------------GAGGAGGTGCTCCTATTTCACGCAACACGCCACGCC
TATGTGGATTATATCTGTAAGAATAATTTCGAG---TGTGCCCTACATGAGAGT---CGT
GAAACCAGATATGGAAAAGGAATTTACTTTGCAAAAGAAGCCATCTATTCCCATAAA---
---------------AATTGCCCATAC------GATGCCAGAAACATT---GTTATGTTT
GTAGCCCGAGTCCTGGTTGGA---GATTTCATCGAAGGAAATAAGATGTATACTAGCCTC
CCGTCTCTA---------------------TATGATAGCTGTGTGGACACAAGGTTGAAT
CCCTCGGTCTTTGTCATCTTTGAGAAAGATCAGATT---TACCCCGCATACATGATTGAA
TACTCA------------------------------------------------------
------------------------------------------------------------
------------------------------------------------------------
------------------------------------------------------------
------------------------------------------------------------
------------------------------------------GAT---------------
---------ACAGACAAA---GCCTGTGTAATTAGT------------------------
---
>ENSCANP00000013993_Capa/1-3024
------------------------------------------------------------
------------------------------------------------------------
------------------------------------------------------------
------------------------------------------------------------
------------------------------------------------------------
------------------------------------------------------------
------------------------------------------------------------
ATGGCGGACCCGGAGGTGTGCTGCTTCATCACCAAAATCCTGTGCACCCACGGGGGCCGC
ATGGCCCTGGACGCGCTGCTCCAGGAGATCGCGCTGTCTGAGCCG---CAGCTCTGTGAG
GTGCTGCAGGTAGCCGGGCCCGACCGCTTTGTGGTGTTGGAAACCGGC------------
---GGCGAGGCCGGGATCACCCGATCGGTGGTGGCCACCACTCGA---GCCCGGGTCTGC
CGT---------CGCAAGTACTGC---------------CAGAGA---CCCTGCGATAAC
---CTGCAT---CTCTGCAAGCTCAAC------TTGCTG---GGCCGGTGCAACTATTCT
CAGTCGGAG---AGG---------------------------------------------
------------------------------------------------------------
---------------------------------------------------GGACTAGAG
AAGTCAGGACTGGAGAGACTG------------TCCATAATAACAGAAAGATTA------
TTTTTT------TTT------TGT------TATAAGGGAGAG---GGTCGGCAGCAGATT
TGTAACCAGCAGCCACCGTGTTCAAGACTCCACATCTGTGACCACTTCACCCGAGGC---
AACTGTCGTTTTCCC---AACTGCCTCCGGTCCCATAACCTGATGGACAGAAAGGTGCTG
GCCATCATGAGGGAG---CACGGGCTGAACCCCGACGTGGTGCAGAATATCCAGGACATC
---TGCAACAGCAAGCAT------ATGCAGAAGAATCCCCCGGGGCCCAGA---------
GCTCCTTCCTCACATCGT---------------AGAAACATGGCATATAGGGCTAGAAGC
AAAAGTAGAGATCGGTTCTTTCAGGGCAGCCAAGAATTTCTTGCG---TCTGCTTCAGCG
TCT---GCTGAGAGGTCCTGCACGCCTAGTCCAGATCCGAGCGGC---CAC---------
------AGGGCTTCCCTGGACGACACGCCTGTG---------GATGATCTGACCCACAAG
TTCACGAATCTGGGGAGT------CAGGAT---CGCGCTCGGCCTCCCTTAGGCTCGTCC
AAGGCT---ACCGATCTCGGAGGAACAAGTCAGGCCGGAGCAAGCCGGAGCTTTTTA---
GAGAACGGCAGTCAAGAGGACCCCTTGCATGGAAATCCAGGCAACACTTACCTTGCTTCC
AATTCAACACCAGCCCCCAAGTGGAAGAGCCCCACATCCTGGACGAATGACCAAGGCGCC
AGGAGAAAGACTGTGTTTCCTCCCACGCTACCTGCC---ACCCTCTCTTCTCTTGGCTCT
CTGCAAACACCTGAAGCTGTGACCACCAGAAAGGGCGCAGGCTTGCTTTCCTCAGACTAC
AGG---AACATCAACGGCAAAAGTGGAACTCAGGACGTCCAG---CCTGGCCCTCTTTTT
AATAATAACGCTGATGGAGTGGCCACAGAT---ATAACTTCTACCAGATCCTTA------
---AATTACAAAAGCACAAGC---AGCAGTCAGAGAGAAATATCAACACCTAGGACT---
CAGGATGCTGGACCTGCT---TCCCGAGATGTTCAGGCCACTGGCAGA------------
ATCACAGATGATGCT---GGCCCAAGAGTGGCACTT---GTTAATGGTAAATACAAAGGG
AAGAAACTTGGGGCTAGTACATTTGTTCACGATACACCAAATGGCTCTAGTCAAGTGGCG
GATAAAACTACTGATGTA------GAAAAAACTGGTGCC------ACTGGTTTTGGCTTA
ACAATGGCAGTCACGGGG------GAGAAAGATAAGTTACGTTCTGGAAGTCAGAGTCTG
AGGAGCCTCGTCCCCATCACACCTGGGGAATCCACTGCCCCTGCA---CAAGTCAGCGCT
CTGCCTCAG---TCACCTGCTGCCCTTTCCTCAAGCAACAGAGCTGCAGTATGGAGGGCC
CAGGGGCAG---------------------------------------------------
---------------------------AACTGCACCCAGGTTCCTGTTTCCCCTGCCAGT
GAGCTC---ACAAGG------------AAGACAACAGGCTCTGCTCAGTATTCTTTATCT
GATGTCACAAGGACCACATCTTCTAGGGTGGATGATCATGGCTCAAAGGAAATTTGTCTT
GACCATCTGTATAAG---GAATCCCCGCTCAACAGTCCCTCAGACCCCATCTTTGTCTTT
GTAGGTAGTTGCAGCAAAGTCCACTTCCATCTGCCTTACCGGTGGCAGATGCTTATTGGT
AACACCTGGACGGACTTCAACCCCATGGAGATGATCGAGGAGGCCTACTCTGACCCCAGA
---------ATC---CACGTCTGTTCT------------------------GTAGGACGT
TATACA---ATCAATTTTCGGGAAATGAGTTGTTGTGATTTCATTCCTGTCCGACGCCTC
TCCACTCCTTCTTCTGTC------ACCAACCCAGCCAATTCTGTCTTCACCACCACATGG
ATTTGGTATTGGAAGAATGAATCTGGCACCTGGATTCAATATGGAGAAGAG---------
------------------------------------AAAGACAAT---------CAGAAG
AGTTCAAACATCGACTCTTTATACCTGGAGTCTCTCTAT---CAATCCTGTCCGAGGGGA
---GTTGTGCAATTTCAGGCGGGCTCACAGAACTATGAGCTGAGTTTCCAAGGGATG---
---------------ATTCAGACAAACAAAGTTTCCAAAACTCAAAAGGATGTCATCAGA
AGACCAAAATTTGTGTCT------------CCGTGGGATGTGCAGCAGAGG---AAGAGA
GGGCCAGACCGT------------------------------CAGCCAGCACAGACC---
TCGTCAGTGTCTTTAACT------GCGACCTTTCTTCCTCAGGAG---GACCTTTGCTTC
------CTATCCTCAAAGAAA---TATAAGTTGTCAGAGATCCATCATCTACATCCGGAA
TACGTCAAAGTAAGTGAGCATTTTAAAGCTTCCATGAAGAATTTCAAGATTGAAAAGATA
AAGAAGATCGAGAACCCAGAGCTCCTGGATAAATTTACACGGAAGAAATCACAGATG---
AAGGAA------------------GAAGAAAGCCTCCTATTTTATGCGACAAATCGTGCC
TATGTGGAATCTATCTGTGCGAATAATTTTGAC---TGGGCCCTGCATGAAACT---CAT
GAAGCCAAATATGGAAAAGGTTATTACTTTGCAAAAGATGCCATCTATTCCCACAAA---
---------------AATTGCCCATAT------GATGCCAAAAACATC---GTTATGTTT
GTAGCCCGAGTTCTGGTTGGA---AATTTTATTGAAGGAAATGTGTCGTACACGAGCCCT
CCTCAGCGG---------------------TACAACAGCTGTGTGGATACCAGGTTGAAT
CCCTCCGTTTTTGTCATCTTTCAGAAAGATCAGATT---TACCCACAATATGTGATTGAA
TATACT------------------------------------------------------
------------------------------------------------------------
------------------------------------------------------------
------------------------------------------------------------
------------------------------------------------------------
------------------------------------------GAT---------------
---------GCAGACAAA---GCCTGCGTGATTAGT------------------------
---
>ENSTSYP00000024840_Csyr/1-2238
------------------------------------------------------------
------------------------------------------------------------
------------------------------------------------------------
------------------------------------------------------------
------------------------------------------------------------
------------------------------------------------------------
------------------------------------------------------------
------------------------------------------------------------
------------------------------------------------------------
------------------------------------------------------------
---------------GTCACCCGCTCGGTGGTGGCCACCACTCGG---GCCCGGGTGTGC
CGT---------CGCAAGTACTGC---------------CAGCGA---CCCTGCGACAAC
---CTGCAT---CTCTGCAAGCTCAAC------CTGCTG---GGTCGGTGCAACTACTCG
CAGTCGGAG---CGGAACTTATGCAAA---TATTCTCATGAAGTTCTC---TCAGAAGAG
AACTACAGAGTCCTGAAAATT---------------------------------------
---------------------------------------CACGAGCTCTCTGGACTTAAC
CAAGAGGAACTGGCAGTGCTC------------CTCCTCCAAAGTGACCCTTTT------
TTTATGCCTGAGATA------TGCAAAAGTTACAAGGGAGAG---GGTCGGAAACTGATT
TGCAGCCAGCAGCCACCATGTGAAAGACTCCACATCTGTGAACACTTCACCCGAGGG---
AACTGTAGTTACCCC---AACTGCCTCCGGTCCCACAACCTGATGGACAGGAAGGTGTTG
GCCATCATGAGGGAA---CATGGGCTGAAACCCAATGTGGTCCAGAACATCCAGGACATC
---TGTAACAGCAAGCAT------GCCCGAAGGAACCCCCCTGGGTCCAGA---------
GCTCTGTCCTCACATCGG---------------AGAAACGTGGCATATAGAGCTAGAAGC
AAAAGTAGAGATCGATACTTTCAGGGCAGCCAAGAATTCCTTCTG---TCTGCTTCAGCT
TCT---GCTCAGAGGTCCTGCACATCCAGTCCAGACCTAATTGAC---TGC---------
------AAGGTTTCCCTGGAGGATGAGCCCATA---------GATGATCTTGCACACAAA
TTCACCTATCTAGAGAGT------CAGGAT---CGTGCTCAGCCTTCCTCAGTCTCATCC
AAGGCT---ACCGATTTTGGAGGAATAGGCCAGGCAGGGGTGAGCCGGAGGTTTCCA---
GAGAATGGCGGTCCAGAGAGCATCTTTTTTGGGAATCAAGGCGATACTTACCTTGCTTCT
GATTCAACACCAGCCTCCAACTGGAAGAGCCCCACATCCTGGACGAATGACCAAGGCACC
AGGATGGAGAACGTGTTCTCCCCAGTGCTAACATTG---GCACACTCTCCTCCTCCTGCA
---CAAATACCTGAAGCCATGACCACCAGAAGGAGCACTGATGTGCTTTCATCAGACCGC
AGG---AACATCCAGGGCAATAGTGGAATTCAAGACCTCCAG---CATGGCTCTCTTTTT
AATAATAATGCTGATGGCATGGCCACAGAT---TTCACTTCCCTAAGATCTTTA------
---CGTTACAAAAGCACCACC---AGTGCTCAGGGAGAAATGTCTCTACCTAGGAAT---
CAGGACACTGGAGCTACT---TCCAGAGATTTCCAGACCACTGGCAGA------------
GTTACTGGGGATGAT---GACCCAGGAGTGGCGCTT---GTTAATGGTAAATACAGCGGG
AAGATATTTTGGGCTAGTAAATCTGTCCACAGTGCACCAAAAAGCTCCAGTCAAGTCATA
GATAAAACTACTGATGCA------GAAAAAACTGGTGTC---------------------
------------ACTGGG------GGAAAAGATGTGTTCCATTTGGGAAGCCAGAGTCTG
AGAAGCCAGGTCCCAGCCATACCCAGGGAAACTTCTGCTCCTACA---CATGTCATCACT
CTGCCTCAG---TTACCTTCTCCACTTTGTGCAAGCAACACAGTGGCAGCCTATAGGGCT
TGTGGGCAG---------------------------------------------------
---------------------------AATTCCACCCAAGACCCCGCATCCCATGCCAGT
GAGTTC---ACAAGG------------AGGACCCCAGAT------------TCCTTGTCT
GGTGTTGTGAATACCACATCTACA---GTAGATGACCTTGGCTCAGAGGAAATTTGTCTT
GACCATCTGGATAAG---CATTGCCAATTTAAT---------------------------
---AGCAGTTGCAACAAAGTTCATTTCCACCTGCCCTACCGATGGCAGATACTGCTTGTA
AGGACCTGGATGGACTGCCAGTCCATGGAGAAGATCGAGGAAGCCTATTGTGACCCGCAA
---------ATC---AATGTCTTTTCT------------------------GGAGGAAAT
CATACA---ATCAATTTCCAGAAAATGACT---TGTGATTCCCATCCCATCCGACGTCTC
TCTACTCCTTCATCTGTC------AGGAAGTCTGCCGATTCTGTTTTCACCACCAAGTGG
ATTTGGTATTGGAGGAATGAGTCTGGCAAATGGATTCAATATGGGGAAAAG---------
------------------------------------AAAGACAAT---------CAGAAG
AGTTTAAACATCGACTCTTTCTACCTGGAGTCTTTATAT---CAGTCCTGTCCAAGGGGA
---GTTGTGCCATTTCAGGCGGGTTCACAGAACTATGAGCTGAGTTTCCCAGGGATG---
---------------ATTCAGACAAACATAGTTTCCAAGACTCAAAAGGATGTCATCAGA
AGGCCGACATTTGTGTCT------------CTGCGGGATGTGGAGCAGATG---AGAAGA
GGGCCC------------------------------------------------------
------------------------------------------------------------
------------------------------------------------------------
------------------------------------------------------------
------------------------------------------------------------
------------------------------------------------------------
------------------------------------------------------------
------------------------------------------------------------
------------------------------------------------------------
------------------------------------------------------------
------------------------------------------------------------
------------------------------------------------------------
------------------------------------------------------------
------------------------------------------------------------
------------------------------------------------------------
------------------------------------------------------------
------------------------------------------------------------
------------------------------------------------------------
------------------------------------------------------------
---
>ENSRROP00000037753_Rrox/1-2712
------------------------------------------------------------
------------------------------------------------------------
------------------------------------------------------------
------------------------------------------------------------
------------------------------------------------------------
------------------------------------------------------------
------------------------------------------------------------
ATGGCGGACCCGGAGGTGTGCTGCTTCATCACCAAAATCCTGTGCGCCCACGGGGGCCGC
ATGGCCCTGGACGCGCTGCTCGAGGAGATCGCGCTGTCTGAGCCG---CAGCTCTGTGAG
GTGCTGCAGGTAGCCGGGCCCGACCGCTTTGTGGTGTTGGAAACCGGC------------
---GGCGAGGCCGGGATCACCCGATCGGTGGTGGCCACCACTCGA---GCCCGGGTCTGC
CGT---------CGCAAGTACTGC---------------CAGAGA---CCCTGCGATAAC
---CTGCAT---CTCTGCAAGCTCAAC------TTGCTG---GGCCGGTGCAACTATTCT
CAGTCGGAG---AGGAATTTATGCAAA---TATTCTCATGAGGTTCTC---TCAGAAGAG
AACTTCAGAGTCCTGAAAAAT---------------------------------------
---------------------------------------CATGAACTCTCTGGACTTAAC
AAAGAGGAATTAGCAGTGCTC------------CTCCTCCAAAGTGATCCTTTT------
TTTATGCCTGAGATA------TGCAAAAGTTATAAGGGAGAG---GGTCGGCAGCAGATT
TGTAACCAGCAGCCACCGTGTTCAAGACTCCACATCTGTGACCACTTCACCCGAGGC---
AACTGTCGTTTTCCC---AACTGCCTCCGGTCCCATAACCTGATGGACAGAAAGGTGCTG
GCCATCATGAGGGAG---CACGGGCTGAACCCTGACGTGGTGCAGAATATCCAGGACATC
---TGCAACAGCAAGCAT------ATGCAGAAGAATCCCCCGGGGCCCAGA---------
GCTCCTTCCTCGCATCAT---------------AGAAACATGGCATATAGGGCTAGAAGC
AAAAGTAGAGATCGGTTCTTTCAGGGCAGCCAAGAATTTCTTGCG---TCTGCTTCAGCG
TCT---GCTGAGAGGTCCTGCACGCCTAGTCCAGATCCGAGCGGC---CAC---------
------AGGGCTTCCCTGGAGGACACACCTGTG---------GATGATCTGACCCACAAG
TTCACGAATCTGGGGAGT------CAGGAT---CGCGCTCGGCCTCCCTTAGGCTCGTCC
AAGGCT---ACCGATCTTGGAGGAACAAGTCAGGCCGGAGCAAGCCGGAGGTTTTTA---
GAGAACGGCAGTCAAGAGGACCCCTTGCGTGGAAATCCAGGCAACACTTACCTTGCTTCC
AATTCAACACCAGCCCCCAAGTGGAAGAGCCCCACATCCTGGACAAATGACCAAGGCGCC
AGGAGAAAGACTGTGTTTCCTCCCACGCTACCTGCC---ACCCTCTCTTCTCTTGGCTCT
CTGCAAACACCTGAAGCTGTGACCACCAGAAAGGGTGCAGGCTTGCTTTCCTCAGACTAC
AGG---AACGTCAACGGCAAAAGTGGAACTCAGGACGTCCAG---CCTGGCCCTCTTTTT
AATAATAATGCTGATGGAGTGGTCACAGAT---ATAACTTCTACCAGATCCTTA------
---AATTACAAAAGCACAAGC---AGCAGTCAGAGAGAAATATCAACACCTAGGACT---
CAGGATGCTGGACCTGCT---TCCCGGGATGTTCAGGCCACTGGCAGA------------
ATCACAGATGATGCT---GGCCCAAGAGTGGCACTT------------------------
------------------------------------------------------------
------------------------------------------------------------
------------------------------------------------------------
------------------------------------------------------------
------------------------------------------------------------
------------------------------------------------------------
------------------------------------------------------------
------------------------------------------GTTAATGATTCTTTATCT
GATGTCACAAGGACCACATCTTCTAGGGTGGATGATCATGGCTCAAAGGAAATTTGTCTT
GACCATCTGTATAAG---GGTTGTCCGTTTAAT---------------------------
---GGTAGCTGCAGCAAAGTCCACTTCCATCTGCCTTACCGGTGGCAGATGCTTATTGGT
AAAACCTGGACGGACTTCAACCACATGGAGATGATCGAGGAAGCCTACTCTGACCCCAGA
---------ATC---CACATCTGTTCT------------------------GTAGGAAGT
TATACA---ATCAATTTTCGGGAAATGAGTTGTTGTGATTTCATTCCTGTCCGACGCCTC
TCCACTCCTTCTTCTGTC------ACCAACCCAGCCAATTCTGTCTTCACCACCACATGG
ATTTGGTATTGGAAGAATGAATCTGGCACATGGATTCAGTATGGAGAAGAG---------
------------------------------------AAAGACAAT---------CAGAAA
AGTTCAACCATCGACTCTTTATACCTGGAGTCTCTCTAT---CAATCCTGTCCGAGGGGA
---GTTGTGCAATTTCAGGCGGGCTCACGGAACTATGAGCTGAGTTTCCAAGGGATG---
---------------ATTCAGACAAACAAAGTTTCCAAAACTCAAAAGGATGTCATCAGA
AGACCAAAATTTGTGTCT------------CCGTGGGATGTGCAGCAGATG---AAGAGA
GGGCCAGACCGT------------------------------CAGCCAGCACAGACC---
TCGTCAGTGTCTTTAACT------GCGACCTTTCTTCCTCAGGAG---GACCTTTGCTTC
------CTATCCTCAAAGAAA---TATAAGTTGTCAGAGATCCATCATCTACATCCGGAA
TATGTCAAAGTAAGTGAGCATTTTAAAGCTTCCATGAAGAATTTCAAGATTGAAAAGATA
AAGAAGATCGAGAACCCAGAGCTCCTGGATAAATTTACACGGAAGAAATCACAGATGAAG
GAA---------------------GAAGGAAGCCTCCTATTTTATGCGACAAGTCGTGCC
TATGTGGAATCTATCTGTGCGAATAATTTTGAC---TGGACCCTGCATGAAACT---CAT
GAAACCAAATATGGAAAAGGAAGTTACTTTGCAAAAGATGCCATCTATTCCCACAAA---
---------------AATTGCCCATAT------GATGCCAAAAACATC---GTTATGTTT
GTAGCCCGAGTTCTGGTTGGA---AATTTTATTGAAGGAAATGTGTCGTACACGAGCCCT
CCTCAGCGG---------------------TACAACAGCTGTGTGGATACCGGGTTGAAT
CCCTCCGTTTTTGTCATCTTTCAGAAAGATCAGATT---TACCCACAATATGTGATTGAA
TATACC------------------------------------------------------
------------------------------------------------------------
------------------------------------------------------------
------------------------------------------------------------
------------------------------------------------------------
------------------------------------------GAT---------------
---------GCAGACAAA---GCCTGCGTGATTAGT------------------------
---
>ENSNLEP00000029797_Nleu/1-2973
------------------------------------------------------------
------------------------------------------------------------
------------------------------------------------------------
------------------------------------------------------------
------------------------------------------------------------
------------------------------------------------------------
------------------------------------------------------------
ATGGCGGACCCGGAGGTGTGCTGCTTCATCACCAAAATCCTGTGCGCCCATGGGGGCCGC
ATGGCCCTGGACGCGCTGCTCCAGAAGATCGCGCTGTCTGAGCTG---CAGCTCTGTGAG
GTGCTGCAGGTGGCCGGGCCCGACCGCTTTGTGGTGTTGGAGACCCGC------------
---GGCGAGGCCGGGATCACCCGATCGGTGGTGGCCACCACTCGA---GCCCGGGTCTGC
CGT---------CGCAAGTACTGC---------------CAGAGA---CCCTGCGATAAC
---CTGCAT---CTCTGCAAGCTCAAC------TTGCTG---GGCCGGTGCAACTATTCG
CAGTCGGAG---CGGAATTTATGCAAA---TATTCTCATGAGGTTCTC---TCAGAAGAG
AACTTCAGAGTCCTGAAAAAT---------------------------------------
---------------------------------------CACGAACTCTCTGGACTGAAC
AAAGAGGAATTAGCAGTGCTG------------CTCCTCCAAAGTGATCCTTTT------
TTTATGCCCGAGATA------TGCAAAAGTTATAAGGGAGAG---GGTCGGCAGCAGATT
TGTAACCAGCAGCCACCGTGTTCAAGACTCCACATCTGTGACCACTTCACCCGAGGG---
AACTGTCGTTTTCCC---AACTGCCTCCGGTCCCATAACCTGATGGACAGAAAGGTGCTG
GCCATCATGAGGGAG---CACGGGCTGAGCCCCGATGTGGTCCAGAACATCCAGGACATC
---TGCAACAGCAAGCAC------ATGCAGAAGAACCCCCCGGGGCCCAGA---------
GCTCCTTCTTCACATCGT---------------AGAAACACGGCATATAGGGCTAGAAGC
AAAAGTAGAGATCGGTTCTTTCAGGGCAGCCAAGAATTTCTTGCG---TCTGCTTCAGCG
TCT---GCTGAGAGGTCCTGCACGCCTAGTCCAGATCACATCGGC---CAC---------
------AGGGCTTCCCTGGAGGACGCACCTGTG---------GACGATCTCACCTACAAG
TTCACGTATCTGGAGAGT------CAGGAT---CGCGCTCGGCCTCCCTCAGGCTCGTCC
AAGGCT---ACTGATCTTGGAGCAAAAAGTCAGGCCGGGGCAAGCCAGAGGTTTTTA---
GAGAACGGCAGTCAAGAGGACCTCTTGCATGGAAATCCAGGCAACACTTACCTTGCTTCC
AATTCAACACCAGCCCCCAACTGGAAGAGCCTCACATCCTGGACGAATGACCAAGGCGCC
AGGAGAAAGACTGTGTTTTCTCCCACGCTACCTGCC---GCCCGCTCTTCTCTTGGCTCT
CTGCAAACACCTGAAGCTGTGACCAACAGAAAGGGCACAGGCTTGCTTTCCTCAGACTAC
AGG---AACATCGATGGCAAAAGTGGAACGCAGGACATCCAG---CCTGGCCCTCTTTTT
AATAATAATGCTGATGGAGTGGCCACAGAT---ATAACTTCTACCAGATCCTTA------
---AATTACAAAAGCACTAGC---AGCGGTCAGAGAGAAATATCATCACCTAGGACT---
CAGGATGCTGGAGCTGCT---TCCCGAGATGTCCAGGCCACTGGCAGA------------
ATCGCAGATGATGCT---GACCCAAGAGTAGCACTT---GTTAACGGTAAATACAAAGGG
AAGACACTTTGGGCTGGTACATTTGTTCACGATATACCAAATGGCTCTAGTCAAGTGGCG
GATAAAACTACTGATGTA------GAAAAAACTGGTGCC------ACTGGTTTTGGCTTA
ACAATGGCGGTCAAGGCA------GAAAAAGATGTGTTACGTACTGGAAGTCAGAGTCTG
AGGAACCCGGTCCCCACCACACCTGGGGAATCCACTGCCCCTGCA---CAAGTCAGCACT
CTGCCTCAG---TCACCTGCTGCCCTTTCCTCAAGCAACAGAGCTGAAGTCTGGGGGGCC
CAGTGGTGG---------------------------------------------------
---------------------------AACTGCACCCAGGTTCCTGTTTCCTCTGCCAGC
GAGCTC---ACAAGG------------AAGACAACAGGGTCTGCTCAG------------
------------------------------------------------------------
---------------------TGT------------------------------------
------AGCTGCAGCAAAGTCCACTTCCATCTGCCTTACCGGTGGCAGATGCTTATTGGT
AAAACCTGGACGGACTTCGAGCACATGGAGATGATCGAAAAAGACTACTGTAACCCCGGA
---------ATC---CACCTCTGTTCT------------------------GTAGGAGTT
TATACA---ATCAATTTTCGGGAAATGAGT---AGTGATTTCTTTCCCATCCGACGCCTC
TCTACTCCTTCTTCTGTC------ACCAAGCCAGCCAATTCTGTCTTCACCACCAAATGG
ATTTGGTATTGGAAGAATGAATCTGGCACATGGATTCAGTATGGAGAAGAG---------
------------------------------------AAAGACAAA---------CGGAAA
AGTTCAAACATCGACTCTTCATACCTGGAGTCTCTCTAT---CAATCCTGTCCGAGGGGA
---GTTGTGACATTTCAGGCGGGCTCACGGAACTATGAGCTGAGTTTCCAAGGGATG---
---------------ATTCAGACAAACATAGCTTCCAAAACTCAAAAGGATGTCATCAGA
AGACCAACATTTGTGTCT------------CAGTGGTATGTGCAGCAGATG---AAGAGA
GGGCCAGACCAT------------------------------CAGCCAGCAAAGACC---
TCGTCAGTGTCTTTAACT------GCGACCTTTCGTCCTCAGGAG---GACCTTTGCTTC
------CTATCCTCAAAGAAA---TATAAGTTGTCAGAGATCCATCACCTACATCCAGAA
TATGTCAAAGTAAGTGAGCATTTTAAAGCTTCCATGAAAAATTTCAAGATTGAAAAGATA
AAGAAGATCGAGAACTCAGAGCTCCTGGATAAATTTACATGGAAGAAATCGCAGATG---
AAGGAA------------------GAAGGAAAACTCCTATTTTATGCGACAAGCCGTGCC
TGGGTGGAATCTATCTGTGCGAATAATTTTGAC---TATTTCCTACATGAAACT---CAT
GAAAACAGATATGGAAAAGGAATTTACTTTGCAAAAGATGCCATCTATTCCCACAAA---
---------------AATTGCCCGTAT------GATGCCAAAAACATC---ATTATGTTT
GTAGCCCAAGTTCTGGTTGGA---AAGTTTATTGAAGGAAATATGACGTGCACGAGCCCT
CCTCCACAG---------------------TGCGACAGCTGTGTGGATACCAGGTTGAAT
CCCTCTGTTTTTGTCATCTTTCAGAAAGATCAGATT---TACCCACAATATGTGATTGAA
TATACT------------------------------------------------------
------------------------------------------------------------
------------------------------------------------------------
------------------------------------------------------------
------------------------------------------------------------
------------------------------------------GAA---------------
---------GCAGACAAA---CCCTGCGTGATTAGT------------------------
---
>ENSPANP00000018041_Panu/1-3078
------------------------------------------------------------
------------------------------------------------------------
------------------------------------------------------------
------------------------------------------------------------
------------------------------------------------------------
------------------------------------------------------------
------------------------------------------------------------
ATGGCGGACCCGGAGGTGTGCTGCTTCATCACCAAAATCCTGTGCGCCCACGGGGGCCGC
ATGGCCCTGGACGCTTTGCTCGAGGAGATCGCGCTGTCTGAGCCG---CAGCTCTGTGAG
GTGCTGCAGGTAGCCGGGCCCGACCGCTTTGTGGTGTTGGAAACCAGC------------
---GGCGAGGCCGGGATCACCCGATCGGTGGTGGCCACCACTCGA---GCCCGGGTCTGC
CGT---------CGCAAGTACTGC---------------CAGAGA---CCCTGCGATAAC
---CTGCAT---CTCTGCAAGCTCAAC------TTGCTG---GGCCGGTGCAACTATTCT
CAGTCGGAG---CGGAACTTATGCAAA---TATTCTCATGAGGTTCTC---TCGGAAGAG
AACTTCAGAGTCCTGAAAAAA---------------------------------------
---------------------------------------CACGAACTCTCTGGACTTAAC
AAAGAGGAATTAGCAGTGCTC------------CTCCTCCAAAGTGATCCTTTT------
TTTATGCCTGAGATA------TGCAAAATTTATAAGGGAGAG---GGTCGGCAGCAGATT
TGTAACCAGCAGCCACCGTGTTCAAGACTCCACATCTGTGAACACTTCACCCGAGGC---
AACTGTCGTTTTCCC---AACTGCCTCCGGTCCCATAACCTGATGGACAGAAAGGTGCTG
GCCATCATGAGGGAG---CACGGGCTGAACCCCGACGTGGTGCAGAATATCCAGGACATC
---TGCAACAGCAAGCAT------ATGCAGAAGAATCCTCCGGGACCCAGA---------
GCTCCTTCTTCACATCGT---------------AGAAACATGGCGTATAGGGCTAGAAGC
AAAAGCAGAGATCGGTTCTTTCAGGGCAGCCAAGAATTTCTTGCG---TCTGCTTCAGCG
TCT---GCTGAGAGGTCCTGCACGCCTAGTCCAGATCCGAGCAGC---CAC---------
------AGGGCTTCCCTGGAGGACACGCCTGTG---------GATGATCTCACCCACAAG
TTCACGTATCTGGGGAGT------CAGGAT---CGCGCTCGGCCTCCCTCAGGCTCGTCC
AAGGCT---ACCGATCTCGGAGGAACAAGTCAGGCCGGAGCAAGCCGGAGGTTTTTA---
GAGAACGGCAGTCAAGAGGACCTCTTGCATGGAAATCCAGGCAACACTTACCTTGCTTCC
AATTCAACACCAGCCCCCAAGTGGAAGAGCCCCACATCCTGGACGAATGACCAAGGCGCC
AGGAGAAAGACCGGGTTTCCTCCCACGCTACCTGCC---GCCCTCTCTTCTCTTGGCTCT
CTGCAAACACCTGAAGCTGTGACCACTAGAAAGGGCGCAGGCTTGCTTTCCTCAGACTAC
AGG---AACATCAATGGCAAAAGTGGAACTCAGGACGTCCAG---CCTGGCCCTCTTTTT
AATAATAATGCTGATGGAGTGGCCACAGAT---ACAACTTCTACCAGATCCTTA------
---AATTACAAAAGCACAAGC---AGCAGTCAGAGAGAAATATCAACACCTAGGACT---
CAGGATGCTGGACCTGCT---TCCCGAGATGTTCAGGCCACTAGCAGA------------
ATCACAGATGATGCT---GGCCCAAGAGTGGCACTT---GTTAATGGTAAATACAAAGGG
AAGAAACTTGGGGCTAGTGCATTTGTTCACGATACACCAAATGGCTCTAGTCAAGTGGCA
GATAAAACTACTGACGTA------GAAAAAACTGACGCAGAAAAAACTGGTTTTGGCTTC
ACAATGACAGTCATGGTG------GAGAAAGATAAGTTACGTTCTGGAAGTCAGAGTCTG
AGGAGCCTGGTCCCCACCACACCTGGGGAATCCACTGCCTCTGCA---CAAGTCAGCACT
CTGCCTCAG---TCACCTGCTGCGCTTTCCTCAAGCAACAGAGCTGCAGTATGGAGGACC
CAGGGGCAG---------------------------------------------------
---------------------------AACTGCACCCAGGTTCCTGTTTCCCCTGCCAGT
GAGCTC---ACAAGG------------AAGACAACAGGCTCTGCTCAGTATTCTTTATCT
GATGTCACAAGTACCACATCTTCTAGGGTGGATGATCATGGCTCAAAGGAAATTTGTCTT
GACCATCTGTATAAG---GGTTGTCCGTTTAAT---------------------------
---GGTAGCTGCAGCAAAGTCCACTTCCATCTGCCTTACCGGTGGCAGATGTTTATTGGT
GAAACCTGGACGGACTTCAAGCCCATGGAGATGATCGAGGAAGCCTACTCTGACCCCAGA
---------ATC---CACGTCTGTTCT------------------------GTAGGAAGT
TATACA---ATCAATTTTCGGGAAATGAGT---TGTGATTTCATTCCTATCCGACGCCTT
TCCACTCCTTCTTCTGTC------ACCAAGCCAGCA---TCTGTCTTCGCCACCAAATGG
ATTTGGTATTGGAAGAATGAATCTGGCACATGGATTCAGTATGGAGAAGAG---------
------------------------------------AAAGACAAT---------CAGAAA
AGTTCAAACATCGACTCTTTATACCTGGAGTCTCTCTAT---CAATCCTATCCGAGGGGA
---GTTGTGCAATTTCAGGCGGGCTCACGGAACTATGAGCTGAGTTTCCAAGGGATG---
---------------ATTCAGACAAACAAAGCTTCCAAAACTCAAAAGGATGTCATCAGA
AGACCAAAATTTGTGTCT------------CAGTGGGATGTGCAGCAGATG---AAGAGA
GGGCCAGACCGT------------------------------CAGCCAGCACAGACC---
TCGTCAGTGTCTTTAACT------GCGACCTTTCTTCCTCAGGAG---GACCTTTGCTTC
------CTATCCTCAAATAAA---TATAAGTTATCAGAGATCCATCATCTACATCCGGAA
TATGTCAAAGTAAGTGAGCATTTTAAAGCTTCCATGAAGAATTTCAAGATTGAAAAGATA
AAGAAGATCGAGAACCTAGAGCTCCTGGATAAATTTACACGGAAGAAATCACAGTTG---
AAGGAA------------------GAAGAAAGCCTCCTATTTTATGCGACAAGTCGTGCC
TATGTGGAATCTATCTGTGCGAATAATTTTGAC---TGGGCCCTGCATGAAACT---CAT
GAAACCAAATATGGAAAAGGAAGTTACTTTGCAAAAGATGCCATCTATTCCCACAAA---
---------------AATTGCCCATAT------GATGCCAAAAACATC---GTTATGTTT
GTAGCCCGAGTTCTGGTTGGA---AATTTTATTGAAGGAAATGTGTCGTACATGAGCCCT
CCTCAGCAG---------------------TACAACAGCTGTGTGGATACCAGGTTGAAT
CCCTCCGTTTTTGTCATCTTTGAGAAAGATCAGATT---TACCCACAATATGTGATTGAA
TATACT------------------------------------------------------
------------------------------------------------------------
------------------------------------------------------------
------------------------------------------------------------
------------------------------------------------------------
------------------------------------------GAT---------------
---------GCAGACAAA---CCCTGCGTGATTAGT------------------------
---
>ENSCATP00000034982_Caty/1-3081
------------------------------------------------------------
------------------------------------------------------------
------------------------------------------------------------
------------------------------------------------------------
------------------------------------------------------------
------------------------------------------------------------
------------------------------------------------------------
ATGGCGGACCCGGAGGTGTGCTGCTTCATCACCAAAATCCTGTGCGCCCACGGGGGCCGC
ATGGCCCTGGACGCTTTGCTCGAGGAGATCGCGCTGTTTGAGCCG---CAGCTCTGTGAG
GTGCTGCAGGTAGCCGGGCCCGACCGCTTTGTGGTGTTGGAAACCAGC------------
---GGCGAGGCCGGGATCACCCGATCGGTGGTGGCCACCACTCGA---GCCCGGGTCTGC
CGT---------CGCAAGTACTGC---------------CAGAGA---CCCTGCGAGAAC
---CTGCAT---CTCTGCAAGCTCAAC------TTGCTG---GGCCGGTGCAACTATTCT
CAGTCGGAG---CGGAACTTATGCAAA---TATTCTCATGAGGTTCTC---TCGGAAGAG
AACTTCAGAGTCCTGAAAAAT---------------------------------------
---------------------------------------CACGAACTCTCTGGACTTAAC
AAAGAGGAATTAGCAGTGCTC------------CTCCTCCAAAGCGATCCTTTT------
TTTATGCCTGAGATA------TGCAAAAGTTATAAGGGAGAG---GGTCGGCAGCAGATT
TGTAACCAGCAGCCACCGTGTTCAAGACTCCACATCTGTGAACACTTCACCCGAGGC---
AACTGTCGTTTTCCC---AACTGCCTCCGGTCCCATAACCTGATGGACAGAAAGGTGCTG
GCCATCATGAGGGAG---CACGGGCTGAACCCCGACGTGGTGCAGAATATCCAGGACATC
---TGCAACAGCAAGCAT------ATGCAGAAGAATCCCCCGGGACCCAGA---------
GCTCCTTCTTCACATCGT---------------AGAAACATGGCATATAGGGCTAGAAGC
AAAAGCAGAGATCGGTTCTTTCAGGGCAGCCAAGAATTTCTTGCG---TCTGCTTCAGCG
TCT---GCTGAGAGGTCCTGCACGCCTAGTCCAGATCCGAGCAGC---CAC---------
------AGGGCTTCCCTGGAGGACACGCCTGTG---------GATGATCTCACCCATAAG
TTCACGTATCTGGGGAGT------CAGGAT---CGCGCTCGGCCTCCCTCAGGCTCGTCC
AAGGCT---ACCGATCTCGGAGGAACAAGTCAGGCCGGAGCAAGCCGGAGGTTTTTA---
GAGAACGGCAGTCAAGAGGACCTCTTGCATGGAAATCCAGGCAACACTTACCTTGCTTCC
AATTCAACACCAGCCCCCAAGTGGAAGAGCCCCACATCCTGGACGAATGACCAAGGCGCC
AGGAGAAAGACCGGGTATCCTCCCATGCTACCTGCC---GCCCTCTCTTCTCTTGGCTCT
CTGCAAACACCTGAAGCTGTGACCACCAGAAAGGGCGCAGGCTTGCTTTCCTCAGACTAC
AGG---AACATCAATGGCAAAAGTGGAACTCAGGACGTCCAG---CCTGGCCCTCTTTTT
AATAATAATGCTGATGGAGTGGCCACAGAT---ACAACTTCTACCAGATCCTTA------
---AATTACAAAAGCACAAGC---AGCAGTCAGAGAGAAATATCAACACCTAAGACT---
CAGGATGCTGGACCTGCT---TCCCGAGATGTTCAGGCCACTGGCAGA------------
ATCACAGATGATGCT---GGCCCAAGAGTGGCACTT---GTTAATGGTAAATACAAAGGG
AAGAAACCTGGGGCTAGTGCATTTGTTTACGATACACCAAATGGCTCTAGTCAAGTGGCA
GATAAAACTACTGACGTA------GAAAAAACTGATGCC------ACTGGTTTTGGCTTC
ACAATGACAGTCATGGTG------GAGAAAGATAAGTTACGTTCTGGAAGTCAGAGTCTG
AGGAGCCTGGTCCCCACCACACCTGGGGAATCCACTGCCTCTGCA---CAAGTCAGCACT
CTGCCTCAG---TCACCTGCTGCGCTTTCCTCAAGCAACAGAGCTGCAGTATGGAGGGCC
CAGGGGCAG---------------------------------------------------
---------------------------AACTGCACCCAGGTTCCTGTTTCCCCTGCCAGT
GAGCTC---ACAAGG------------AAGACAACAGGCTGTGCTCAGTATTCTTTATCT
GATGTCACAAGTACCACATCTTCTAGGGTGGATGATCATGGCTCAAAGGAAATTTGTCTT
GACCATCTGTATAAG---GGTTGTCCGTTTAAT---------------------------
---GGTAGCTGCAGCAAAGTCCACTTCCATCTGCCTTACCGGTGGCAGATGTTTATTGGT
GAAACCTGGACGGACTTGAAGCCCATGGAGATGATCGAGGAAGCCTACTCTGACCCCAGA
---------ATC---CACGTCTGTTCT------------------------GTAGGAAGT
TATACA---ATCAATTTTCGGGAAATGAGT---TGTGATTTCATTCCTATCCGACGCCTT
TCCACTCCTTCTTCTGTC------ACCAAGCCAGCA---TCTGTCTTCACCACCAAATGG
ATTTGGTATTGGAAGAATGAATCTGGCACATGGATTCAGTATGGAGAAGAG---------
------------------------------------AAAGACAAT---------CAGAAA
AGTTCAAACATAAAAAAAAAAAAAAAAAAGTCTCTCTAT---CAATCCTATCCGAGGGGA
---GTTGTGCAATTTCAGGCGGGCTCACGGAACTATGAGCTGAGTTTCCAAGGGATG---
---------------ATTCAGACAAACAAAGCTTCCAAAACTCAAAAAAAAAAAAAAAAA
AGACCAAAATTTGTGTCT------------GAGTGGGATGTGCAGCAGATG---AAGAGA
GGGCCAGACCGT------------------------------CAGCCAGCACAGACC---
TCGTCAGTGTCTTTAACT------GCGACCTTTCTTCCTCAGGAA---AAAAAAAAAAAA
------AAAACCTCAAATAAA---TACAAGTTATCAGAGATCCATCATCTACATCCGGAA
AAAAAAAAAAAAAAAAAGCATTTTAAAGCTTCCATGAAGAATTTCAAGATTGAAAAGATA
AAGAAGATCGAGAACCTAGAGCTCCTGGATAAATTTACACGGAAGAAATCACAGTTG---
AAGGAA------------------GAAGAAAGCCTCCTATTTTATGCGACAAGTCGTGCC
TATGTGGAATCTATCTGTGCGAATAATTTTGAC---TGGGCCCTGCATGAAACT---CAT
GAAACCAAATATGGAAAAGGAAGTTACTTTGCAAAAGATGCCATCTATTCCCACAAA---
---------------AATTGCCCATAT------GATGCCAAAAACATC---GTTATGTTT
GTAGCCCGAGTTCTGGTTGGA---AATTTTATTGAAGGAAATGTGTCGTACATGAGCCCT
CCTCAGCAG---------------------TACAACAGCTGTGTGGATACCAGGTTGAAT
CCCTCCGTTTTTGTCATCTTTGAAAAAAAAAAAAAA---AAAACACAATATGTGATTGAA
TATACT------------------------------------------------------
------------------------------------------------------------
------------------------------------------------------------
------------------------------------------------------------
------------------------------------------------------------
------------------------------------------GAT---------------
---------GCAGACAAA---CCCTGCGAAAAAAAAAAAAAAAAA---------------
---
>ENSSBOP00000022047_Sbbo/1-2997
------------------------------------------------------------
------------------------------------------------------------
------------------------------------------------------------
------------------------------------------------------------
------------------------------------------------------------
------------------------------------------------------------
------------------------------------------------------------
ATGGCGGATCCGGAGGTGTGCTGCTTCATCACCAAAATCCTGTGCGCTCACAGGGGCCGC
ATGGCCATGGACGCCCTGCTCCAGGAGATCAAGCTGTCGGAGGCG---CAGCTCTGTGAA
GTGCTGCAGGTGGCCGGGCCCGACCGCTTCGTGGTGTTGGAGACCGGC------------
---GGTGTGGCCGGGGTCACCCGGTCGGTGGTGGCCACCACTCGA---GCCCGGGTCTGC
CGT---------CGCAAGTACTGC---------------CGGAGT---CCCTGCGATAAC
---CTGCAT---CTCTGCAAGCTCAAC------TTGCTG---GGCCGGTGCAACTATTCG
CAGTCGGAT---CGGAATTTATGCAAA---TATTCTCATGAGGTCCTC---TCAGAAGAT
AACTTCAGAGTCCTGAAAAAT---------------------------------------
---------------------------------------CATGAACTTTCTGGACTTAAC
CAAGAGGAATTAGCAGTGCTC------------CTTGTCCAAAGTGATCCTTTT------
TTTATGCCTGAGATA------TGCAAAAGCTATAAGGGAGAG---GGTCGACAGCAGATT
TGTAGCCAGCAGCCACCGTGTGCAAGACTCCACATCTGTGACCACTTCACGCGAGGG---
AACTGTCGTTTTCCC---AACTGCCTCCGGTCCCATAACCTGATGGACAGAAAGGTGCTG
GCCATCATGAGGGAG---CATGGACTGAGCCCCGACGTGGTCCAGAACATCCAGGACATC
---TGCAACAGCAAGCAC------ATGCAGAAGAACGCCATGGGGCCCAGA---------
GCTCCTGCG---CATCGT---------------GGAAACATGGCACATAGGGCTAGAAGC
AAAAGTAGAGATCGATTCCTTCACGGAAGCCAAGAATTTCTTGCA---TCTGCTTCAGCA
TCT---GCTCAGAGGACCTGCACACCTAGTCCAGATCGGATCGGC---CAC---------
------AGGGCTTCCCTGGAGGACGTGCCCGTA---------GACAATCTCACCTACAAG
TTCTCGTATCTGGGGAGT------CAGGCT---CACACTCGGCTTCCCTCTGGCTCGTCC
AAGGCT---ACCGATCTTGGAGGAGCAAGTCAGGCTGGGGCGAGCAGGGGGTTTTCA---
GAGAACGGCAGTCTACATGGCATCTTGTACGGGAATCCAGGCGACACTTACCTTGCTTCC
GATTCAACACCAGCCCCCAGCTGGAAGGGCCCCACATCCTGGATGAATGACAAGGGCACC
GGGAGAGAGTCTGTGTTTTCTCCCACGCTACCTGCC---ACCCACTCTTCTCTGGGCTGT
CTGCAAACACCTGAAACTGTGACCACCAGAAAGGGTGCAGGCTTGCTTTCCTCAGACTAC
AGG---AACATCGATGGCAAAAGTGGAACTCAGGACATGCAG---CCTGGCCCTCTTTTT
AATAATAATGCCGATGGAGTGGCCAAAGAT---ATAACTTCCACAAGATCCTTA------
---AATTACAAAAGCACAAAC---AGCGGTCAGAGAGAAATATCATCCCCTAGGAAT---
CAGGACGCTGGACCTGCT---TCCCGAGGTCTCCAGACCACTGGCAGA------------
ATCGCAGATGGTGCT---GACCCAAGAGTGGCACTTTACCTTTGTCCACGATGCGCTGGA
---------TGG------------------------------------------------
---------------------------AAAAACGGGTGC------CACTGGTTTTGGCTT
AACAATGGCAGTCATGGG------GGAAAAAGATACGTTACATTTGAAAGTCAGAGTCTG
AGAAGCCTGGTCCCCGCCACACTTGGGGAAACGGCTGTCCCTGCA---CAGGTCAGCACT
CTGCCTCAG---TCACCTGCTGCTCTTTCCTCAAGCAACAGAGCTGCAGTCTGGGGGGCC
CAGGGGCAG---------------------------------------------------
---------------------------AACTGCACCCAGGCTCCTGTTTCCTCTGCCAGT
GAGCTC---ACAAGG------------AGGACGACAGGCTCTGCTCAGTATTCTTTATCT
GATGTCACAAGTACCGCATCTTCTAGGGTGGATGATCATGGCTCAAAGGAAATTTGTCTT
GACCATCTATATAAG---GGCTGTCCACTTAAT---------------------------
---GGGAGCTGCACCAAAGTCCACTTCCATCTACCTTACCGGTGGCAGATGCTTATTTCA
AGAACCTGGACGGACTTCCAGTTCATGGAGCAGATCGAGGAGGCCTACTGTGACCCCCAA
---------ATC---CACCTCTGTTCT------------------------GTAGGAAGT
TATACA---ATCAATTTTCGGGAAATGACT---TGTGGTTCCAATCGCATCCAACGCCTT
TCCACTCCTTCTTCTGTC------ACGAAGCCAGCCAATCTTGTTTTCACCACCAAATGG
ATCTGGTATTGGAAGAATGAATCTGGCACATGGATTCAGTATGGAGAAGAG---------
------------------------------------AAAGACAAT---------CAGAAA
AGTTCAAGCATCGACTCTTCCTACCTGGAGGCTTTCTAT---CAATCCTGTCCGAGGGGA
---GTTGTGCCATTTCAGGCGGGCTCACGGAACTATGAGCTGAGTTTCCAAGGGATG---
---------------ATTCAGACAAACGTAGCTTCCAAAACTCAAAAGGATGTCATCAGA
AGACCAAAATTTGTGTCT------------CTGTGGGAAATGAAGCAGATG---AAAAGG
GGAACAGACCAT------------------------------CAGCCAGCACAGGCC---
TCATCAGCGCCTTTAACT------GCCACCTTTCTTCCTCAGCAG---GACCTTTGCTTC
------CTATCCTCGGAAAAA---TATAAGGTGTCAGAGATCAATCACCTACATTCGGAA
TATGTCAAAGTAAGTGAGCATTTTAAAGCTTCCATGAAACATTTCAAGATTGAAAAGATA
AAGAAGATCGAGAACCCAGAGCTCCTGGATTGTTTTAAACGGAAGAAGTTGCAGATG---
AACGTA------------------GAAGAAAACCTCCTATTTTATGCGACAAAACGTGCC
TATGTGGAATCTATCTGTGCGAATAATTTTGAC---TGGACCATACATGAAACT---CAT
GTGGCCGCATATGGAAAAGGAGGTTACTTTGCAAAAGATGCCATCTATTCCCACAAA---
---------------AATTGCCCGTAT------GATGCCAAAAACATC---GTTATGTTT
GTAGCCCGAGTCCTGGTTGGA---AATTTTACTGAAGGAAATATGACGTACACGAGCCCT
CCTCCCCTG---------------------TTCAACAGCTGTGTGGATAATAGGTTGAAT
CCCTCCGTTTTTGTCATCTTTCAGAAAGATCAGATT---TACCCACAATATGTGATTGAA
TATACT------------------------------------------------------
------------------------------------------------------------
------------------------------------------------------------
------------------------------------------------------------
------------------------------------------------------------
------------------------------------------GAA---------------
---------ACAGACAAA---GCCTGCGTGATTAGT------------------------
---
>ENSCCAP00000020868_Ccap/1-3066
------------------------------------------------------------
------------------------------------------------------------
------------------------------------------------------------
------------------------------------------------------------
------------------------------------------------------------
------------------------------------------------------------
------------------------------------------------------------
ATGGCGGATCCGGAGGTGTGCTGCTTCATCACCAAAATCCTGTGCGCCCACAGGGGCCGC
ATGGACATGGACGCCCTGCTCCAGGAGATCAAGCTGTCGGAGGAG---CAGCTCTGTGAG
GTGCTGCAGGTGGCCGGGCCCGACCGCTTCGTGGTGTTGGAGACCGGC------------
---GGCGTGGTCGGGGTTACCCGATCGGTGGTGGCCACCACTCGA---GCCCGGGTCTGC
CGT---------CGCAAGTACTGC---------------CAGAGT---CGCTGCGATAAC
---CTGCAT---CTCTGCAAGCTCAAC------TTGCTG---GGCCGGTGCAACTATTCG
CAGTCGGAT---CGGAATTTATGCAAA---TATTCTCATGAGGTCCTC---TCAGACGAT
AACTTCAGAGTTCTGAAAATG---------------------------------------
---------------------------------------CATGAACTTTCTGGACTTAAC
CAAGAGGAATTAAAAGTGCTC------------CTCGTCCAAAGTGATCCTTTT------
TTTATGCCTGAGATA------TGCAAAAGCTATAAGGGAGAG---GGTCGACAGCAGATT
TGTAGCCAGCAGCCACCGTGTGCAAGACTCCACATCTGTGACCACTTCACGCGAGGG---
AACTGTCGTTTTCCC---AACTGTCTCCGGTCCCATAACCTGATGGACAGAAAGGTGCTG
GCCATCATGAGGGAG---CATGGGCTGAGCCCCGACGTGGTCCAGAACATCCAGGACATC
---TGCAACAGCAAGCAC------ATGCAGAAAAACACCATGGGGCCCAGA---------
GCTCCTACA---CATCGT---------------GGAAACATGGCATATAGGGCTAGAAGC
AAAAGTAGAGATCGGTTCCTTCAGGGCAGCCAAGAATTTCTTGCG---TCCGCTTCAGCA
TCT---GCTCAGAGGACCTGCACGCCTAGTCCCGATCAGATCGGC---CAC---------
------AGGGCTTCCCTGGGGGATGTGCCCGTA---------GACGATCTCACCTACAAG
TTCGGGTATCTGGGGAGT------CAGGTT---CACACTCGGCTTCCCTCTGGCTCGTCC
AAGGAT---ACCGATCTTGGAGGAACAAGTCAGGCTGGGGCGAGCCGGGGGTTTTCA---
GAGAACGGCAGTCTACATGGCATCTTGTATGGGAATCCAGGCGACACTTACCATGCTTCT
GATTCAACACCAGCCCCCAGCTGGAAGGGCCCCACATCCTGGACGAATGACAAGGGCACC
GGGAGAGAGTCTGTGTTTTCTCCCACGCTACCTGCC---ACCCGCTCTTCTCTGGGCTGT
CTGCAAACACCTGAAGCTGTGACCACCAGAAAGGGCGCAGGCTTGCTTTCCTCAGACTAC
AGG---AACATCCATGGCAAAAGTGGAACTCAGGACATGCAG---GCTGGCCCTCTTTTT
AATAATAACGCCGATGGAGTGGCCACAGAT---ATAACTTCCACAAGATCCTTA------
---AATTGCAAAAGCACAAAC---AGCGGTCAGAGAGACATATCATCCCCTAGGAAT---
CAGGACGCTGGACCTGCT---TCCCGACATCTCCAGGCCACTGGCAGA------------
ATCACAGATGGCGCT---GACCCAAGAGTGGCACCT---GTTAACGGTAAATACAGAGGG
AAGACACTTTGGGCTAGTACCTTTGTCCACGATGCACTGAATGGCTCTAGTAAAGTTGCA
GATAAAACTACTGATGTA------GGAAAAACGGGTGCC------ACTGGTTTTGGCTTA
ACAATGGCAGTCATGGGG------GAAAAAGAT---ATGTTACATGGAAGTCAGAGTCTG
AGAAGCCTGGGCCCTGCCATACCTGGGGAAACTGCTGTCCCTGCA---CAGGTCAGCACT
CTGCCTCAG---TCACCTGCTGCACTTTCCTCAAGCAACAGAGCTGCAGTCTGGGGGGCC
CAGGGGCAG---------------------------------------------------
---------------------------AACTGCACACAGGCTCCTGTTTCCTCTGCCAGT
GAGCTC---ACAAGG------------AGGATGACAGGCTCTGCTCAGTATTCTTTATCT
GATGTCACAAGTACCGCATCTTCTAGGGTGGATGATCATGGCTCAAAGGAAATTTGTCTT
GACCATCTATATAAG---AGTTGTCCTCTTAAT---------------------------
---GGGAGCTGCACCAAAGTCCACTTCCATCTGCCTTATCGGTGGCAGATGTTTATTTCA
AGAACCTGGACGGACTTCCAGTTCATGGAGAAGATTGAGGAGGCCTACTGTGACCCCCAA
---------ATC---CAACTCTTTTCT------------------------GTGGGAAGT
TATACA---ATCAATTTTCGGAAAATGACT---TGTGGTTCCCATCCCATCCAACGCCTT
TCCACTCCTTCTTCTGTC------ACGAAGTCAGGCAACCCTGTTTTCACCACCAAATGG
ATCTGGTATTGGAAGAATGAATCTGGCACATGGATTCAGTATGGAGAAGAG---------
------------------------------------AAAGACAAT---------CAGAAA
AGTTCAAGCATCGACTCTTCATACCTGGAGGCTTTCTAT---CAATCCTGTCCGAGGGGA
---GTTGTGCCATTTCAGGCGGGCTCACGGAACTATGAGCTGAGTTTCCAAGGGATG---
---------------ATTCAGACAAACGTAGCTTCCAAAACTCAAAAGGATGTCATCAGA
AGACCAAAATTTGTGTCT------------CCTTGGGATGTGGAGCAGATG---AAAAGA
GGACCAGACCAT------------------------------CAGCCAGCACAGACC---
TCATCAGCGCCTTTAACT------GCCACCTTTCTTCCTCGGCAG---GACCTTTGCTTC
------CTATCCTCAAAAAAA---TATGAGGTGTCAGAGATCAATCACCCACATCCAGAA
TATGTCAAAGTAAGTGAGCATTTTAAAGCTTCCATGAAACATTTCAAGATTGAAAAGATA
AAGAAGATCCAGAACCCAGAGCTCCTGGATTGTTTTACACGGAAGAAGTCGCAGATG---
AAGGTA------------------GAAGAAAACCTCCTATTTTATGCGACAAAACGTGCC
TATGTGGAATCTATCTGTGCGAATAATTTTGAC---TGGACCATACATGAAACT---CAT
GCAACCACATATGGAAAAGGAAGTTACTTTGCAAAAGATGCCATCTATTCCCATAAA---
---------------AATTGCCCGTAT------GATGCCAAAAACATC------ATGTTT
GTAGCCCGAGTCCTGGTTGGA---AATTTTACGGAAGGAAATAGGACGTACACGAGCCCT
CCTCCCCTG---------------------TTCAACAGCTGTGTGGATACTAGGTTGAAT
CCCTCCGTTTTTGTCATCTTTCAGAAAGATCAGATT---TACCCACAATATGTGATTGAA
TATACT------------------------------------------------------
------------------------------------------------------------
------------------------------------------------------------
------------------------------------------------------------
------------------------------------------------------------
------------------------------------------GAA---------------
---------ACAGACAAA---GCCTGCGTGATTAGT------------------------
---
>ENSMLEP00000036990_Mleu/1-2895
------------------------------------------------------------
------------------------------------------------------------
------------------------------------------------------------
------------------------------------------------------------
------------------------------------------------------------
------------------------------------------------------------
------------------------------------------------------------
ATGGCGGACCCGGAGGTGTGCTGCTTCATCACCAAAATCCTGTGCGCCCACGGGGGCCGC
ATGGCCCTGGACGCTTTGCTCGAGGAGATCGCGCTGTCTGAGCCG---CAGCTCCGTGAG
GTGCTGCAGGTAGCCGGGCCCGACCGCTTTGTGGTGTTGGAAACCAGC------------
---GGCGAGGCCGGGATCACCCGATCGGTGGTGGCCACCACTCGA---GCCCGGGTCTGC
CGT---------CGCAAGTACTGC---------------CAGAGA---CCCTGCGAGAAC
---CTGCAT---CTCTGCAAGCTCAAC------TTGCTG---GGCCGGTGCAACTATTCT
CAGTCGGAG---CGGAACTTATGCAAA---TATTCTCATGAGGTTCTC---TCGGAAGAG
AACTTCAGAGTCCTGAAAAAT---------------------------------------
---------------------------------------CACGAACTCTCTGGACTTAAC
AAAGAGGAATTAGCAGTGCTC------------CTCCTCCAAAGTGATCCTTTT------
TTTATGCCTGAGATA------TGCAAAAGTTATAAGGGAGAG---GGTCGGCAGCAGATT
TGTAACCAGCAGCCGCCGTGTTCAAGACTCCACATCTGTGAACACTTCACCCGAGGC---
AACTGTCGTTTTCCC---AACTGCCTCCGGTCCCATAACCTGATGGACAGAAAGGTGCTG
GCCATCATGAGGGAG---CACGGACTGAACCCCGACGTGGTGCAGAATATCCAGGACATC
---TGCAACAGCAAGCAT------ATGCAGAAGAATCCCCCGGGACCCAGA---------
GCTCCTTCTTCACATCGT---------------AGAAACATGGCATATAGGGCTAGAAGC
AAAAGCAGAGATCGGTTCTTTCAGGGCAGCCAAGAATTTCTTGCG---TCTGCTTCAGCG
TCT---GCTGAGAGGTCCTGCACGCCTAGTCCAGATCCGAGCAGC---CAC---------
------AGGGCTTCCCTGGAGGACACGCCTGTG---------GATGATCTCACCCACAAG
TTCACGTATCTGGGGAGT------CAGGAT---CGCGCTCGGCCTCCCTCAGGCTCGTCC
AAGGCT---ACCGATCTCAGAGGAACAAGTCAGGCCGGAGCAAGCCGGAGGTTTTTA---
GAGAACGGCAGTCAAGAGGACCTCTTGCATGGAAATCCAGGCAACACTTACCTTGCTTCC
AATTCAACACCAGCCCCCAAGTGGAAGAGCCCCACATCCTGGACGAATGACCAAGGCGCC
AGGAGAAAGACCGGGTTTCCTCCCACGCTACCTGCC---GCCCTCTCTTCTCTTGGCTCT
CTGCAAACACCTGAAGCTGTG---ACCAGAAAGGGCGCAGGCTTGCTTTCCTCAGACTAC
AGG---AACGTCAATGGCAAAAGTGGAACTCAGGACGTCCAG---CCTGGCCCTCTTTTT
AATAATAATGCTGATGGAGTGGCCACAGAT---ACAACTTCTACCAGATCCTTA------
---AATTACAAAAGCACAAGC---AGCAGTCAGAGAGAAATATCAACACCTAGGACT---
CAGGATGCTGGACCTGCT---TCCCGAGATGTTCAGGCCACTGGCAGA------------
ATCACAGATGATGCT---GGCCCAAGAGTGGCACTT---GTTAATGGTAAATACAAAGGG
AAGAAACTTGGGGCTAGTGCATTTGTTCACGATACACCAAATGGCTCTAGTCAAGTGGCA
GATAAAACTACTGACGTA------GAAAAAACTGGTGCC------ACTGGTTTTGGCTTC
ACAATGACAGTCATGGTG------GAGAAAGATAAGTTACGTTCTGGAAGTCAGAGTCTG
AGGAACCTGGTCCCCACCACACCTGGGGAATCCACTGCCTCTGCA---CAAGTCAGCACT
CTGCCTCAG---TCACCTGCTGCGCTTTCCTCAAGCAACAGAGCTGCAGTATGGAGGACC
CAGGGGCAG---------------------------------------------------
---------------------------AACTGCACCCAGGTTCCTGTTTCCCCTGCCAGT
GAGCTC---ACAAGG------------AAGACAACAGGCTCTGCTCAGTATTCTTTATCT
GATGTCACAAGTACCACATCTTCTAGGGTGGATGATCATGGCTCAAAGGAAATTTGTCTT
GACCATCTGTATAAA---GGTTGTCCGTTTAAT---------------------------
---GGTGAA---------------------------------------------------
---------------------------------------------TATATAACTGTGTGT
---------ATT---TATATATGTATA------------------------TATAATATT
TATATG---GATAATTATAAA---------------------------------------
---------------ATA------ACTGTTTTCCAAAACAAAAAATTTATTGAGAGGAAT
TTTATATTTTTGCAAAAT------------------------------AAT---------
------------------------------------AAAGACAAT---------CAGAAA
AGTTCAAACATCGACTCTTTATACCTGGAGTCACTCTAT---CAATCCTATCCGAGGGGA
---GTTGTGCAATTTCAGGCGGGCTCACGGAACTATGAGCTGAGTTTCCAAGGGATG---
---------------ATTCAGACAAACAAAGCTTCCAAAACTCAAAAGGATGTCATCAGA
AGACCAAAATTTGTGTCT------------CAGTGGGATGTGCAGCAGATG---AAGAGA
GGGCCAGACCGT------------------------------CAGCCAGCACAGACC---
TCGTCAGTGTCTTTAACT------GCGACCTTTCTTCCTCAGGAG---GACCTTTGCTTC
------CTATCCTCAAATAAA---TATAAGTTATCAGAGATCCATCATCTACATCCGGAA
TATGTCAAAGTAAGTGAGCATTTTAAAGCTTCCATGAAGAATTTCAAGATTGAAAAGATA
AAGAAGATCGAGAACCTAGAGCTCCTGGATAAATTTATACGGAAGAAATCACAGTTG---
AAGGAA------------------GAAGAAAGCCTCCTATTTTATGCGACAAGTCGTGCC
TATGTGGAATCTATCTGTGCGAATAATTTTGAC---TGGGCCCTGCATGAAACT---CAT
GAAACCAAATATGGAAAAGGTTATTACTTTGCAAAAGATGCCATCTATTCCCACAAA---
---------------AATTGCCCATAT------GATGCCAAAAACATC---GTTATGTTT
GTAGCCCGAGTTCTGGTTGGA---AATTTTATTGAAGGAAATGTGTCGTACATGAGCCCT
CCTCAGCAG---------------------TACAACAGCTGTGTGGATACCAGGTTGAAT
CCCTCCGTTTTTGTCATCTTTGAGAAAGATCAGATT---TACCCACAATATGTGATTGAA
TATACT------------------------------------------------------
------------------------------------------------------------
------------------------------------------------------------
------------------------------------------------------------
------------------------------------------------------------
------------------------------------------GAT---------------
---------GCAGACAAA---CCCTGCGTGATTAGT------------------------
---
>ENSPCOP00000018062_Pcoq/1-2667
------------------------------------------------------------
------------------------------------------------------------
------------------------------------------------------------
------------------------------------------------------------
------------------------------------------------------------
------------------------------------------------------------
------------------------------------------------------------
ATGGCGGACCCGGAGGTGTGCTGTTTCATCACCAAAATCCTGTGCGCCCACGGGGGCCGC
ATGGCTCTGGACGAGCTGCTCGAGAAGATCGTGCTCCCTGAGGCG---CAGCTCTGCGAC
TTGCTGGAGCAGGCCGGGCCCGACCGCTTCGTGGTGTTGGAGACGGGC------------
---AGCAAGGCCGGGGTCACCCGGTCCGTGGTGGCCACCACTCGA---GCCCGGGTCTGC
CGT---------CGCAAGTACTGC---------------CAGAGA---CCCTGCGATAAC
---CTGCAT---CTCTGCAAGCTCAAT------CTGCTG---GGCCGGTGCAACTACTCG
CAGTCGGAC---------------------------------------------------
------------------------------------------------------------
------------------------------------------------------------
------------------------------------------------------------
---------------------------CGTTATAAGGGAGAG---GGTCGGAGGCAGATT
TGTAGCCAGCAGCCTGGGTGTGACAGACTCCACATCTGTGAACACTTCACCCGAGGG---
AATTGTAGTTACCTC---AACTGTCTCAAGTCCCACAACCTGATGGACAGAAGGGTGCTG
GCCATCATGAGGGAA---CACGGGCTGAGCGCAGACGTGGTCCAAAGCATCCAGGACATC
---TGCAACAGCAAGCAC------ATGCGGAAGAACCCCTCTGGGTCGAGA---------
GCTCCTTCCTCACATCGT---------------CGAGCCGGGCCATACAGAGCTAGAAGC
AAAAGTAGAGAGCGATTCTTTCAGGGCAGCCAGGAATTTCTGCCA---TCGGCTGCAGCT
TCC---GCCCAAAGGTCCTCCACGCCCAGTCCAGATCCGATGGGC---CGC---------
------AGGGCTCCCGGGGATGACGTGCCTGTG---------GATGGTCTCACCCACAAG
TTCACCTATCTGGGGACT------CGCGAT---TGCGCTCAGCCCTCCTCAGCCTCAGCT
AAGGCT---ACCGATCTTGGAGGAGCAGGTGAGGGCGGGGCAAGCCAGAGGTTTTCA---
GAGAATGGCAGTCCAAAAGGCCTCTTTTATGGGAATCAAGGCAACACTTACCTTGTTTCC
GATTCAACACCAGCCTCCAACTGGAAGGACCCCACACCCTGGCCGAAGGACCAAGGCACC
GGGAACGAGAGTGTGTTTTCTCCAATTCTAACTGCC------ACCCGCTCTCTCGGTTCT
GCACAAACACCTGAAGCTGTGACCACCAGAAAGAACACAGGCATGCTTTACTCCGACCTG
AGG---GACGTCCAGGGCAGAAGTGGAACTCAAGATATCCAG---CATGTTTCTCTTTTT
AATAATAACGCTGATGGAGGGGCCACTGGT---GTAACTGTTGCAAGATATTTC------
---AATTACAAC------------GAATGCCAGAGAGAAACACCACTACTTAGGAAT---
CCGGACAGTGGACCTACT---TCCCGGGATCTCCAGACCACTGGCAAA------------
ATTACGGAAGGTGAT---AATGCAGGAGTGGCATTT---ATTAACGGTAAATACGGAGGG
AAGACATTTTTGGCTAGTAAAACTGTTCACAGTGCACCAAATGGCTCTAGCGAAATTACA
GATAAAACTACTAATGTAGTAATGGAAAAAACTGGTGCC------ACTGGTTTTGGCTTA
AAAACAGCTGTCATTGGG------GAAAAGGATGTTTTATGCTCTGGAAGTCAGAGTCTG
AGAAGCCAGATCCCAGCCACACCTGGAGAAACCACTGCCCCTGCACTAGTCAGCACCCTG
CTTCAGTCA---------------CCTTCCTCAAGCAACAGAGCTGCAGCCTGTGGCACC
CTTGGTCAG---------------------------------------------------
---------------------------AATTCCACCCAAGTCCCTTTTCCCCCTGCCAGT
GAGTCTGCAAGGAGG---------------ACCCCAGGCTCTGCTCAGCATTCCATATCT
GATGTTGCAGGTACCACGTCTTCTAGGGTGCATGATCCTAGCTTAGAGAAAATTTGTCCT
GACCATCTGCATAAG---GGATGTCAACTCAAT---------------------------
---GGTGACTGTGACAAAGACCACTACGACCTGCCCTACCGGTGGCAGAAGCTC---CGT
GAAAAGTGGGAAGACTTCGAGTCCATGGAGAAGATTGAGGAGGCCTATTGTGACCCCCAA
---------AAC---CATGTCGTTTCT------------------------GTAGCAGAG
GGCACA---ATCGATTTCGAGAAAATGATT---TGTGGTTCCATGAACGTCCGACGCATG
TCCACTCCTGCATCTGTC------GTGAAGCCGGCCAACTCTGTCTTTACCACCGAATGG
ATCTGGTACTGGAAGAATGAAAATGGCAAGTGGATTCCATACGGGGAAGAG---------
------------------------------------------------------------
---------------------------------GTGAGT---ATCATTCCTCCTTGTGGG
------------------------------------------AGGCTCTTGTGGATG---
---------------ATTCAGACAAACATAGCTTCCAAGACACAAAAGGACGTCATCCGA
AGGCCAAAGTTTGTGTCT------------CCGTGGGATGTGAAACATAAG---GGAAGA
CGGCTCGACTAT------------------------------CAACTGATGCAGACC---
CCGTCAGAGCCTTTAACC------TCAACATTTCTTCCTCAGCAG---GACCTTGGCTCC
------CTGCCCTCAAATGGG---TTTAAGGTACTTGCT---------------------
------------------------------------------------------------
------------------------------------------------------------
------------------------------------TTTTACTTGTTTGGTGGGTACACC
CATGTGGAGTCTATCTGTGCGAAGAATTTTAAC---TGGAACATCCATGAAACT---CAT
GAACCGAAATATGGAACAGGAAATTACTTCGCAAAAGATGCCATCTATTCGCACAAA---
---------------AATTGCCCATAT------GATGCCAGAAACATC---ATTATGTTT
GTAGCCCGCGTCCTGGTTGGA---AATTTTACTGAAGGAGATAAGACGTACACAAGCCCT
CCACCGCAG---------------------TACGACAGCTGTGTGGACACTTGTTTGAAT
CCCTCCGTTTTTGTCATATTTGAGAAAGATCAGATT---TACCCACAATATGTAATTGAA
TATACT------------------------------------------------------
------------------------------------------------------------
------------------------------------------------------------
------------------------------------------------------------
------------------------------------------------------------
------------------------------------------GAA---------------
---------GCAGACAAA---GCCTGCGTGATCAGT------------------------
---
>ENSANAP00000015541_Anan/1-2844
------------------------------------------------------------
------------------------------------------------------------
------------------------------------------------------------
------------------------------------------------------------
------------------------------------------------------------
------------------------------------------------------------
------------------------------------------------------------
ATGGCGGATCCGGAGGTGTGCTGCTTCATCACCAAAATCCTGTGCGCCCACAGGGGCCGC
ATGGCCATGGACGCCCTGCTCCAGGAGATTAAGCTGTCTGAGGCG---CAGCTCTGTGAG
GTGCTGCAGGTGGCCGGGCCCGACCGCTTCGTGGTGTTGGAGACCGGC------------
---GGCGTGGCCGGGGTCACCCGATCGGTGGTAGCCACCACTCGA---GCCCGGGTCTGC
CGT---------CGCAAGTACTGC---------------CGGAGT---CCCTGCGATAAC
---CTGCAT---CTCTGCAAGCTCAAC------TTGCTG---GGCCGGTGCAACTATTCG
CAGTCGGAT---CGGAATTTATGCAAA---TATTCTCATGAGGTCCTC---TCAGATGAT
AACTTCAGAGTCCTGAAAATT---------------------------------------
---------------------------------------CATGAACTTTCTGGACTTAAC
CAAGAGGAATTAGCAGTGCTT------------CTCGTCCAAAGTGATCCTTTT------
TTTATGCCTGAGATA------TGCAAAAGCTATAAGGGAGAG---GGTCGACAGCAGATT
TGTAGCCAGCAGCCACCGTGTGCAAGACTCCACATCTGTGACCACTTCACGCGAGGG---
AACTGTCGTTTTCCC---AACTGCCTCCGGTCCCATAACCTGATGGACAGAAAGGTGCTG
GCCATCATGAGGGAG---CATGGGCTGATCACATTAACTCCAATGTTCATTATTTTGTTT
CATTTTGGCTTTTTTCTC------------------------------------------
CTAGCTCCTACACATCGT---------------GGAAACATGGCACATAGGGCTAGAAGC
AAAAGTAGAGATCGGTTCCTTCAGGGCAGCCAAGAATTTCTTGCA---TCTGCTTCAGCA
TCT---GCTCAGAGGACCTGCACGCCTAGTCCAGATCAGATCGGC---CAC---------
------AGGGCTTCCCTGGAGGACGTGCATGTA---------GACAATCTCACCTACAAG
TTCGGGTATCTGGGGAAT------CAGGCT---CACACTCGGCTTCCCTCTGGCTCATCC
AAGGCT---ACCGATCTTGGAGGAACAAGTCAGGCTGGGGCGAGCCGGGGGTTTTCA---
GAGAATGGCAGTCTACATGGCATCTTGTATGGGAATCCAGGCGACACTTATCTTGCTTCC
GATTCAACACCAGCTCCCAACTGGAAGGGCCCCACATCCTGGACGAATGACAAGGGCACC
GGGAGAGAGTCTGTATTTTCTCCCACGCTACCGGCC---GCCCGCTCTTCTCTGGGCTGT
CTGCAAACACCTGAAGCTGTGACCACCAGAAAGGGCGCAGGCTTGCTTTCCTCAGACTAC
AGG---AACATCAATGGCAAAAGTGGAACTCAGGACATGCAG---CCTGGCCCTCTTTTT
AATAATAATGCTGATGGAGTGGCAACAGAT---ATAACTTCCACAAGATCCTTA------
---AATTACAAAAGCACAAAC---AGTGGTCAGAGAGAAATATCATCCCCTAGGAAT---
CAGGACGCTGGACCTGCT---TCCCGAGATCTCCAGGCCACTGGCAGA------------
ATCACAGATGGCGCT---GACCCAAGAGTGGCACTT---GTTAATGGTAAATACGGAGGG
AAGACAATTTGGGCTAGTACCTTTGTCCACGATGCACTGACTGGCTCTAGTAAAGTTGCA
GATAAAACTATTGATGTA------GGAAAAATGGGTGCC------ACTGGTTTTGGCTTA
ACAATGGCAGTCATGGGG---------------------GAGAAAGATATCCAGAGTCTG
AGAAGCCTGGTCCCCGCCACACTTGGGGAAACCGCTGTCCCTGCA---CAGGTCAGCACT
CTGCCTCAG---TCGCCTGCTGCACCTTCCTCAAGCAACAGAGCTGCAGCCTGGGGGGCC
CAGGGGCAG---------------------------------------------------
---------------------------AACTGCACCCAGGCTCCTGTTTCCTCTGCCAGT
GAGCTCACAAGGAGG---------------ACGACAGGCTGTGCTCGGTATTCTTTATCT
GATGTCACAAGTACCGCGTCTTCTAGGGTGGATGATCATGGCTCAAAGGAAATTTGTCTT
GACCATCTGTATAAG---GGTTGTCCACTTAAT---------------------------
---GGGAGCTGCACCAAAGTCCACTTCCATCTGCCTTACCGGTGGCAGATGCTTATTTCA
AGAACCTGGACGGACTTCCAGTTCATGGAGAAGATCGAGGAGGCCTACTGTGATCCCCAA
------------------------------------------------------------
------------------------------------------------------------
------------------------------------------------------------
------------------------------------------------------------
------------------------------------------------------ATCCAC
CTTTCAAGCATCGACTCTTCATACCTGGAGGCTTTCTAT---CAATCCTGTCCGAGGGGA
---GTTGTGCCATTTCAGGCTGGCTCACGGAACTATGAGCTGAGTTTTCAAGGGATG---
---------------GTTCAGACAAACGTAGCTTCCAAAACTCAAAAGGATGTCATCAGA
AGACCAAAATTTGTGTCT------------CTGTGGGATGTGGAGCAGATG---AAAAGA
GGACCAGACCAT------------------------------CAGCCAGCACAGACC---
TCGTCAGCGCCTTTAACT------GCCACCTTTCTTCCTCAGCAG---GACCTTTGCTTC
------CTATCCTCAAAAAAA---TATAAGGTGTCAGAGATCAATCACCAACATCCGGAA
TATGTCAAAGTAAGTGAGCATTTTAAAGCTTCCATGAAACATTTCAAGATTGAAAACATA
AAGAAGATCCAGAACCCAGAGCTCCTGGATTGTTTTACACGGAAGAAGTTGCAGATGAAG
GTA---------------------GAAGAAAACCTCCTATTTTATGCGACGAAACGTGCC
TATGTGGAATCTATCTGTGCAAATAATTTTGAC---TGGACCCTTCATGAAACT---CAT
GCAACCACATATGGAAAAGGTTTTTACTTTGCAAAGGACGCCATCTATTCCCACAAA---
---------------AATTGCCCGTAT------GATGCCAAAAACATC---ATTATGTTT
GTAGCCCGAGTCCTGGTTGGA---AATTTTACTGAAGGAAATATGACGTACACGAGCCCT
CCTCCCCTG---------------------TTCAACAGCTGTGTGGATACTAGGTTGAAT
CCCTCCGTTTTTGTCATCTTTCAGAAAGATCAGATT---TACCCACAATATGTGATTGAA
TATACT------------------------------------------------------
------------------------------------------------------------
------------------------------------------------------------
------------------------------------------------------------
------------------------------------------------------------
------------------------------------------GAA---------------
---------ACAGACAAA---GCCTGCGTGATTAGT------------------------
---
>ENSMNEP00000025562_Mnem/1-3039
------------------------------------------------------------
------------------------------------------------------------
------------------------------------------------------------
------------------------------------------------------------
------------------------------------------------------------
------------------------------------------------------------
------------------------------------------------------------
ATGGCGGACCCGGAGGTGTGCTGCTTCATCACCAAAATCCTGTGCGCCCACGGGGGCCGC
ATGGCCCTGGACGCTTTGCTCGAGGAGATCGCGCTGTCTGAGCCG---CAGCTCTGTGAG
GTGCTGCAGGTAGCCGGGCCCGACCGCTTTGTGGTGTTGGAAACCAGC------------
---GGCGAGGCCGGGATCACCCGATCGGTGGTGGCCACCACTCGA---GCCCGGGTCTGC
CGT---------CGCAAGTACTGC---------------CAGAGA---CCCTGCGATAAC
---CTGCAT---CTCTGCAAGCTCAAC------TTGCTG---GGCCGGTGCAACTATTCT
CAGTCGGAG---CGGAACTTATGCAAA---TATTCTCATGAGGTTCTC---TCGGAAGAG
AACTTCAGAATCCTGAAAAAT---------------------------------------
---------------------------------------CACGAACTCTCTGGACTTAAC
AAAGAGGAATTAGCAGTGCTC------------CTCCTCCAAAGTGATCCTTTT------
TTTATGCCTGAGGTAATATTGTGTCACAGATATTTTGGA------GGTCGGCAGCAGATT
GGTACACAGCCAGCCCGTGTCCAAGACTCCACCATCTGTGACCAC---TCACCCGAG---
CAACTGTCGTTTCCC---AACTGCCCTCCGTCCCAATACCTGATGGACAGAAAGGTCTGG
GCT------------------------GAACCACCGACGGGTGCGAATATCCAGGACAGT
---CTGCAACAGCAGCAT------ATGCAGAAGAATCCCCGGCGACCC------------
------------GAGGAA---------------AGAAACATGGCGTATAGGGCTAGAAGC
AAAAGCAGAGATCGGTTCTTTCAGGGCAGCCAAGAATTTCTTGCG---TCTGCTTCAGCG
TCT---GCTGAGAGGTCCTGCACGCCTAGTCCAGATCCGAGCAGC---CAC---------
------AGGGCTTCCCTGGAGGACACGCCTGTG---------GATGATCTCACCCACAAG
TTCACGTATCTGGGGAGT------CAGGAT---CGCGCTCGGCCTCCCTCAGGCTCGTCC
AAGGCT---ACCGATCTCGGAGGAACAAGTCAGGCCGGAGCAAGCCGGAGGTTTTTA---
GAGAACGGCAGTCAAGAGGACCTCTTGCATGGAAATCCAGGCAACACTTACCTTGCTTCC
AATTCAACACCAGCCCCCAAGTGGAAGAGCCCCACATCCTGGACGAACGACCAAGGCGCC
AGGAGAAAGACCGTGTTTCCTCCCACGCTGCCTGCC---GCCCTCTCTTCTCTTGGCTCT
CTGCAAACACCTGAAGCTGTGACCACCAGAAAGGGCGCAGGCTTGCTTTCCTCAGACTAC
AGG---AACATCAATGGCAAAAGTGGAACTCAGGACGTCCAG---CCTGGCCCTCTTTTT
AATAATAATGCTGATGGAGTGGCCACAGAT---ACAACTTCTACCAGATCCTTA------
---AATTACAAAAGCACAAGC---AGCAGTCAGAGAGAAATATCAACACCTAGGACT---
CAGGATGCTGGACCTGCT---TCCCGAGATGTTCAGGCCACTGGCAGA------------
ATCACAGATGATGCT---GGCCCAAGAGTGGCACTT---GTTAATGGTAAATACAAAGGG
AAGAAACTTGGGGCTAGTGCATTTGTTCACGATACACCAAATGGCTCTAGTCAAGTGGCA
GATAAAACTACTGACGTA------GAAAAAACTGGTGCC------ACTGGTTTTGGCTTC
ACAATGGCAGTCATGGTG------GAGAAAGATAAGTTACGTTCTGGAAGTCAGAGTCTG
AGGAGCCTGGTCCCCACCACACCTGGGGAATCCACTGCCTCTGCA---CAAGTCAGCACT
CTGCCTCAG---TCACCTGCTGCGCTTTCCTCAAGCAACAGAGCTGCAGTATGGAGGGCC
CAGGGGCAG---------------------------------------------------
---------------------------AACTGCACCCAGGTTCCTGTTTCCCCTGCCAGT
GAGCTC---ACAAGG------------AAGACAACAGGCTCTGCTCAGTATTCTTTATCT
GATGTCACAAGTACCACATCTTCTAGGGTGGATGATCATGGCTCAAAGGAAATTTGTCTT
GACCATCTGTATAAG---GGTTGTCCGTTTAAT---------------------------
---GGTAGCTGCAGCAAAGTCCACTTCCATCTGCCTTACCGGTGGCAGATGTTTATTGGT
GAAACCTGGACGGACTTCAAGCCCATGGAGATGATCGAGGAAGCCTACTCTGACCCCAGA
---------ATC---CACGTCTGTTCT------------------------GTAGGAAGT
TATACA---ATCAATTTTCGGGAAATGAGT---TGTGATTTCATTCCTATCCGACGCCTT
TCCACTCCTTCTTCTGTC------ACCAAGCCAACCAATTCTGTCTTCACCACCAAATGG
ATTTGGTATTGGAAGAATGAATCTGGCACATGGATTCAGTATGGAGAAGAG---------
------------------------------------AAAGACAAT---------CAGAAA
AGTTCAAACATCGACTCTTTATACTTGGAGTCTCTCTAT---CAATCCTGTCCGAGGGGA
---GTTGTGCAATTTCAGGCGGGCTCACGGAACTATGAGCTGAGTTTCCAAGGGATG---
---------------ATTCAGACAAACAAAGCTTCCAAAACTCAAAAGGATGTCATCAGA
AGACCAAAATTTGTGTCT------------CAGTGGGATGTGCAGCAGATG---AAGAGA
GGGCCAGACCGT------------------------------CAGCCAGCACAGACC---
TCGTCAGTGTCTTTAACT------GCGACCTTTCTTCCTCAGGAG---GACCTTTGCTTC
------CTATCCTCAAATAAA---TACAAGTTATCAGAGATCCATCATCTACATCCGGAA
TATGTCAAAGTAAGTGAGCATTTTAAAGCTTCCATGAAGAATTTCAAGATTGAAAAGATA
AAGAAGATCGAGAACCTAGAGCTCCTGGATAAATTTACACGGAAGAAATCACAGATG---
AAGGAA------------------GAAGGAAGCCTCCTATTTTATGCGACAAGTCGTGCC
TATGTGGAATCTATCTGTGCGAATAATTTTGAC---TGGGCCCGGCATGAAACT---CAT
GAAATCAAATATGGAAAAGGTTATTACTTTGCAAAAGATGCCATCTATTCCCACAAA---
---------------AATTGCCCATAT------GATGCCAAAAACATC---GTTATGTTT
GTAGCCCGAGTTCTGGTTGGA---AATTTTATTGAAGGAAATGTGTCGTACATGAGCCCT
CCTCAGCCG---------------------TACAACAGCTGTGTGGATACCAGGTTGAAT
CCCTCCGTTTTTGTCATCTTTGAGAAAGATCAGATT---TACCCACAATATGTGATTGAA
TATACT------------------------------------------------------
------------------------------------------------------------
------------------------------------------------------------
------------------------------------------------------------
------------------------------------------------------------
------------------------------------------GAT---------------
---------GCAGACAAA---GCCTGCGTGATTAGT------------------------
---
>ENSPTRP00000041279_Ptro/1-3072
------------------------------------------------------------
------------------------------------------------------------
------------------------------------------------------------
------------------------------------------------------------
------------------------------------------------------------
------------------------------------------------------------
------------------------------------------------------------
ATGGCGGACCCGGAGGTGTGCTGCTTCATCACCAAAATCCTGTGCGCCCACGGGGGCCGC
ATGGCCCTGGACGCGCTGCTCCAGAAGATCGCGCTGTCTGAGCGG---CAGCTCTGTGAG
GTGCTGCAGGTGGCCGGGCCCGACCGCTTTGTGGTGTTGGAGACCGGC------------
---GGCGAGGCCGGGATCACCCGATCGGTGGTGGCCACCACTCGA---GCCCGGGTCTGC
CGT---------CGCAAGTACTGC---------------CAGAGA---TCCTGCGATAAC
---CTGCAT---CTCTGCAAACTCAAC------TTGCTG---GGCCGGTGCAACTATTCG
AAGTCCGAG---CGGAATTCATGCAAA---TATTCTCATGAGGTTCTC---TCAGAAGAG
AACTTCGAAGTCCTGAAACAG---------------------------------------
---------------------------------------CACGAACTCTCTGGACTGAAC
AAAGAGGAATTAGCAGTGCTC------------CTCCTCCAAAGTGATCCTTTT------
TTTATGCCCGAGATA------TGCAAAAGTTATAAGGGAGAG---GGTCGGCAGCAGATT
TGTAACCAGCAGCCACCGTGTTCAAGACTCCACATCTGTGACCACTTCACCCGAGGG---
AACTGTCGTTTTCCC---AACTGCCTCCGGTCCCATAACCTGATGGACAGAAAGGTGCTG
GCCATCATGAGGGAG---CACGGGCTGAACCCCGACGTGGTCCAGAACATCCAGGACATC
---TGCAACAGCAAGCAC------ATGCAGAAGAATCCCCCGGGGCCCAGA---------
GCTCCTTCTTCACATCGT---------------AGAAACATGGCATATAGGGCTAGAAGC
AAGAGCAGAGATCGGTTCCTTCAGGGCAGCCAAGAATTTCTTGGG---TCTGCTTCAGCG
TCT---GCTGAGAGGTCCTGCACACCTAGTCCAGATCAGATCGGC---CAC---------
------AGGGCTTCCCTGGAGGACGCGCCTGTG---------GACGATCTCACCCGCAAG
TTCACGTATCTGGGGAGT------CAGGAT---CGCGCTCGGCCTCCCTCAGGCTCGTCC
AAGGCT---ACTGATCTTGGAGGAACAAGTCAGGCCGGGGCAAGCCAGAGGTTTTTA---
GAGAACGGCAGTCAAGAGGACCTCTTGCATGGAAATCCAGGCAGCACTTACCTTGCTTCC
AATTCAACATCAGCCCCCAACTGGAAGAGCCTCACATCCTGGACGAATGACCAAGGCGCC
AGGAGAAAGACTGTGTTTTCTCCCACGCTACCTGCT---GCCCGTTATTCTCTTGGCTCT
CTGCAAACACCTGAAGCTGTGACCACCAGAAGGGGCACAGGCTTGCCTTCCTCAGACTAC
AGG---ATCATCAATGGCAAAAGTGGAAGTCAGGACATCCAG---CCTGGCCCTCTTTTT
AATAATAATGCTGATGGAGTGGCCACAGAT---ATAACTTCTACCAGATCCTTA------
---AATTACAAAAGCACTAGC---AGCGGTCAGAGAGAAATATCATCACCTAGGATT---
CAGGATGCTGGACCTGCT---TCCCGAGATGTCCAGGCCACTGGCAGA------------
ATCGCAGATGATGCT---GACCCAAGAGTAGCACTT---GTTAACGGTAAATACAAAGAG
AAGACACTTTGGGCTAGTACATTTGTTCATGATATACCAAATGGCTCTAGTCAAGTGGTG
GATAAAACTACTGATGTA------GAAAAAACTGGTGCC------ACTGGTTTTGGCTTA
ACAATGGCAGTCAAGGCA------GAAAAAGATATGTTACGTACTGGAAGTCAGAGTCTG
AGGAACCTGGTCCCCACCACACCTGGGGAATCCACTGCCCCTGCA---CAAGTCAGCACT
CTGCCTCAG---TCACCTGCTGCCCTTTCCTCAAGCGACAGAGCTGCAGTCTGGGGGGCC
CAAGGGCAG---------------------------------------------------
---------------------------AACTGCACCCAGGTTCCTGTTTCCTCTGCCAGC
GAGCTC---ACAAGG------------AAGACAACAGGCTCTGCTCAGTATTCTTTATCT
GATGTCACAAGTACCACATCTTCTAGGGTGGATGATCATGACTCAAAGGAAATTTGTCTT
GACCATCTGTGTAAG---GGTTGTCCGCTTAAT---------------------------
---GGTAGCTGCAGCAAAGTCCACTTCCATCTGCCTTACCGGTGGCAGATGCTTATTGGT
AAAACCTGGACAGACTTTGAGCACATGGAGACGATCGAGGAAGGCTACTGTAACCCCGGA
---------ATC---CACTTCTGTTCT------------------------GTAGGAAGT
TATACA---ATCAATTTTCGGGTAATGAGT---TGTGATTCCTTTCCCATCCGACGCCTC
TCCACTCCTTCTTCTGTC------ACCAAGCCAGCCAATTCTGTCTTCACCACCAAATGG
ATTTGGTATTGGAAGAATGAATCTGGCACATGGATTCAGTATGGAGAAGAG---------
------------------------------------AAAGACAAA---------CGGGAA
AATTCAAACGTCGACTCTTCATACCTGGAGTCTCTCTAT---CAATCCTGTCCGAGGGGA
---GTTGTGCCATTTCAGGCGGGCTCACGGAACTATGAGCTGAGTTTCCAAGGGATG---
---------------ATTCAGACAAACATAGCTTCCAAAACTCAAAAGGATGTCATCAGA
AGACCAACATTTGTGCCT------------CAGTGGTATGTGCAGCAGATG---AAGAGA
GGGCCAGACCAT------------------------------CAGCCAGCAAAGACC---
TCGTCAGTGTCTTTAACT------GCGACCTTTCGTCCTCAGGAG---GACTTTTGCTTC
------CTGTCCTCAAAGAAA---TATAAGTTGTCAGAGATCCATCACCTACATCCAGAA
TATGTCAGAGTAAGTGAGCATTTTAAAGCTTCCATGAAAAATTTCAAGATTGAAAAGATA
AAGAAGATCGAGAACTCAGAGCTCCTGGATAAATTTACATGGAAGAAATCGCAGATG---
AAGGAA------------------GAAGGAAAACTGCTATTTTATGCGACAAGCCGTGCC
TATGTGGAATCTATCTGTGCGAATAATTTTGAC---AGTTTCCTACATGAAACT---CAT
GAAAACAAATATGGAAAAGGAATTTACTTTGCAAAAGATGCCATCTATTCCCACAAA---
---------------AATTGCCCATAT------GATGCCAAAAACGTC---GTTATGTTT
GTAGCCCAAGTTCTGGTTGGA---AAGTTTATTGAAGGAAATATAACGTACACGAGCCCT
CCTCCACAG---------------------TTCGACAGCTGTGTGGATACCAGATCGAAT
CCCTCCGTTTTTGTCATCTTTCAGAAAGATCAGGTT---TACCCACAATATGTGATTGAA
TATACT------------------------------------------------------
------------------------------------------------------------
------------------------------------------------------------
------------------------------------------------------------
------------------------------------------------------------
------------------------------------------GAA---------------
------------GACAAA---GCCTGCGTGATTAGT------------------------
---
>ENSMFAP00000003481_Mfas/1-3075
------------------------------------------------------------
------------------------------------------------------------
------------------------------------------------------------
------------------------------------------------------------
------------------------------------------------------------
------------------------------------------------------------
------------------------------------------------------------
ATGGCGGACCCGGAGGTGTGCTGCTTCATCACCAAAATCCTGTGCGCCCACGGGGGCCGC
ATGGCCCTGGACGCTTTGCTCGAGGAGATCGCGCTGTCTGAGCCG---CAGCTCTGTGAG
GTGCTGCAGGTAGCCGGGCCCGACCGCTTTGTGGTGTTGGAAACCAGC------------
---GGCGAGGCCGGGATCACCCGATCGGTGGTGGCCACCACTCGA---GCCCGGGTCTGC
CGT---------CGCAAGTACTGC---------------CAGAGA---CTCTGCGATAAC
---CTGCAT---CTCTGCAAGCTCAAC------TTGCTG---GGCCGGTGCAACTATTCT
CAGTCGGAG---CGGAACTTATGCAAA---TATTCTCATGAGGTTCTC---TCGGAAGAG
AACTTCAGAGTCCTGAAAAAT---------------------------------------
---------------------------------------CACGAACTCTCTGGACTTAAC
AAAGAGGAATTAGCAGTGCTC------------CTCCTCCAAAGTGATCCTTTT------
TTTATGCCTGAGATA------TGCAAAAATTATAAGGGAGAG---GGTCGGCAGCAGATT
TGTAACCAGCAGCCACCGTGTTCAAGACTCCACATCTGTGACCACTTCACCCGAGGC---
AACTGTCGTTTTCCC---AACTGCCTCCGGTCCCATAACCTGATGGACCGAAAGGTGCTG
GCCATCATGAGGGAG---CACGGGCTGAACCCCGACGTGGTGCAGAATATCCAGGACATC
---TGCAACAGCAAGCAT------ATGCAGAAGAATCCCCCGGGACCCAGA---------
GCTCCTTCTTCACATCGT---------------AGAAACATGGCGTATAGGGCTAGAAGC
AAAAGCAGAGATCGGTTCTTTCAGGGCAGCCAAGAATTTCTTGCG---TCTGCTTCAGCG
TCT---GCTGAGAGGTCCTGCACGCCTAGTCCAGATCCGAGCAGC---CAC---------
------AGGGCTTCCCTGGAGGACACGCCTGTG---------GATGATCTCACCCACAAG
TTCACGTATCTGGGGAGT------CAGGAT---CGCGCTCGGCCTCCCTCAGGCTCGTCC
AAGGCT---ACCGATCTCGGAGGAACAAGTCAGGCCGGAGCAAGCCGGAGGTTTTTA---
GAGAACGGCAGTCAAGAGGACCTCTTGCCTGGAAATCCAGGCAACACTTACCTTGCTTCC
AATTCAACACCAGCCCCCAAGTGGAAGAGCCCCACATCCTGGACGAACGACCAAGGCGCC
AGGAGAAAGACCGTGTTTCCTCCCACGCTGCCTGCC---GCCCTCTCTTCTCTTGGCTCT
CTGCAAACACCTGAAGCTGTGACCACCAGAAAGGGCGCAGGCTTGCTTTCCTCAGACTAC
AGG---AACATCAATGGCAAAAGTGGAACTCAGGATGTCCAG---CCTGGCCCTCTTTTT
AATAATAATGCTGATGGAGTGGCCACAGAT---ACAACTTCTACCAGATCCTTA------
---AATTACAAAAGCACAAGC---AGCAGTCAGAGAGAAATATCAACACCTAGGACT---
CAGGATGCTGGACCTGCT---TCCCGAGATGTTCAGGCCACTGGCAGA------------
ATCACAGATGATGCT---GGCCCAAGAGTGGCACTT---GTTAATGGTAAATACAAAGGG
AAGAAACTTGGGGCTAGTGCATTTGTTCACGATACACCAAATGGCTCTAGTCAAGTGGCA
GATAAAACTACTGACGTA------GAAAAAACTGGTGCC------ACTGGTTTTGGCTTC
ACAATGGCAGTCATGGTG------GAGAAAGATAAGTTACGTTCTGGAAGTCAGAGTCTG
AGGAGCCTGGTCCCCACCACACCTGGGGAATCCACTGCCTCTGCA---CAAGTCAGCACT
CTGCCTCAG---TCACCTGCTGCGCTTTCCTCAAGCAACAGAGCTGCAGTATGGAGGGCC
CAGGGGCAG---------------------------------------------------
---------------------------AACTGCACCCAGGTTCCTGTTTCCCCTGCCAGT
GAGCTC---ACAAGG------------AAGACAACAGGCTCTGCTCAGTATTCTTTATCT
GATGTCACCAGTACCACATCTTCTAGGGTGGATGATCATGGCTCAAAGGAAATTTGTCTT
GACCATCTGTATAAG---GGTTGTCCGTTTAAT---------------------------
---GGTAGCTGCAGCAAAGTCCACTTCCATCTGCCTTACCGGTGGCAGATGTTTATTGGT
GAAACCTGGACGGACTTCAAGCCCATGGAGATGATCGAGGAAGCCTACTCTGACCCCAGA
---------ATC---CACGTCTGTTCT------------------------GTAGGAAGT
TATACA---ATCAATTTTCGGGAAATGAGT---TGTGATTTCATTCCTATCCGACGCCTT
TCCACTCCTTCTTCTGTC------ACCAAGCCAGCCAATTCTGTCTTCACCACCAAATGG
ATTTGGTATTGGAAGAATGAATCTGGCACATGGATTCAGTATGGAGAAGAG---------
------------------------------------AAAGACAAT---------CAGAAA
AGTTCAAACATCGACTCTTTATACCTGGAGTCTCTCTAT---CAATCCTGTCCGAGGGGA
---GTTGTGCAATTTCAGGCGGGCTCACGGAACTATGAGCTGAGTTTCCAAGGGATG---
---------------ATTCAGACAAACAAAGCTTCCAAAACTCAAAAGGATGTCATCAGA
AGACCAAAATTTGTGTCT------------CAGTGGGATGTGCAGCAGATG---AAGAGA
GGGCCAGACCGT------------------------------CAGCCAGCACAGACC---
TCGTCAGTGTCTTTAACT------GCGACCTTTCTTCCTCAGGAG---GACCTTTGCTTC
------CTATCCTCAAATAAA---TACAAGTTATCAGAGATCCATCATCTACATCCGGAA
TATGTCAAAGTAAGTGAGCATTTTAAAGCTTCCATGAAGAATTTCAAGATTGAAAAGATA
AAGAAGATCGAGAACCTAGAGCTCCTGGATAAATTTACACGGAAGAAATCACAGATG---
AAGGAA------------------GAAGGAAGCCTCCTATTTTACGCGACAAGTCGTGCC
TATGTGGAATCTATCTGTGCGAATAATTTTGAC---TGGGCCCTGCATGAAACT---CAT
GAAACCAAATATGGAAAAGGAAGTTACTTTGCAAAAGATGCCATCTATTCCCACAAA---
---------------AATTGCCCATAT------GATGCCAAAAACATC---GTTATGTTT
GTAGCCCGAGTTCTGGTTGGA---AATTTTATTGAAGGAAATGTGTCGTACATGAGCCCT
CCTCAGCCG---------------------TACAACAGCTGTGTGGATACCAGGTTGAAT
CCCTCCGTTTTTGTCATCTTTGAGAAAGATCAGATT---TACCCACAATATGTGATTGAA
TATACT------------------------------------------------------
------------------------------------------------------------
------------------------------------------------------------
------------------------------------------------------------
------------------------------------------------------------
------------------------------------------GAT---------------
---------GCAGACAAA---GCCTGCGTGATTAGT------------------------
---
>ENSPPAP00000032476_Ppan/1-3072
------------------------------------------------------------
------------------------------------------------------------
------------------------------------------------------------
------------------------------------------------------------
------------------------------------------------------------
------------------------------------------------------------
------------------------------------------------------------
ATGGCGGACCCGGAGGTGTGCTGCTTCATCACCAAAATCCTGTGCGCCCACGGGGGCCGC
ATGGCCCTGGACGCGCTGCTCCAGAAGATCGCGCTGTCTGAGCGG---CAGCTCTGTGAG
GTGCTGCAGGTGGCCGGGCCCGACCGCTTTGTGGTGTTGGAGACCGGC------------
---GGCGAGGCCGGGATCACCCGATCGGTGGTGGCCACCACTCGA---GCCCGGGTCTGC
CGT---------CGCAAGTACTGC---------------CAGAGA---TCCTGCGATAAC
---CTGCAT---CTCTGCAAACTCAAC------TTGCTG---GGCCGGTGCAACTATTCG
AAGTCCGAG---CGGAATTCATGCAAA---TATTCTCATGAGGTTCTC---TCAGAAGAG
AACTTCGAAGTCCTGAAACAG---------------------------------------
---------------------------------------CACGAACTCTCTGGACTGAAC
AAAGAGGAATTAGCAGTGCTC------------CTCCTCCAAAGTGATCCTTTT------
TTTATGCCCGAGATA------TGCAAAAGTTATAAGGGAGAG---GGTCGGCAGCAGATT
TGTAACCAGCAGCCACCGTGTTCAAGACTCCACATCTGTGACCACTTCACCCGAGGG---
AACTGTCGTTTTCCC---AACTGCCTCCGGTCCCATAACCTGATGGACAGAAAGGTGCTG
GCCATCATGAGGGAG---CACGGGCTGAACCCCGACGTGGTCCAGAACATCCAGGACATC
---TGCAACAGCAAGCAC------ATGCAGAAGAATCCCCCGGGGCCCAGA---------
GCTCCTTCTTCACATCGT---------------AGAAACATGGCATATAGGGCTAGAAGC
AAGAGCAGAGATCGGTTCCTTCAGGGCAGCCAAGAATTTCTTGGG---TCTGCTTCAGCG
TCT---GCTGAGAGGTCCTGCACACCTAGTCCAGATCAGATCGGC---CAC---------
------AGGGCTTCCCTGGAGGACGCGCCTGTG---------GACGATCTCACCCGCAAG
TTCACGTATCTGGGGAGT------CAGGAT---CGCGCTCGGCCTCCCTCAGGCTCGTCC
AAGGCT---ACTGATCTTGGAGGAACAAGTCAGGCCGGGGCAAGCCAGAGGTTTTTA---
GAGAACGGCAGTCAAGAGGACCTCTTGCATGGAAATCCAGGCAGCACTTACCTTGCTTCC
AATTCAACATCAGCCCCCAACTGGAAGAGCCTCACATCCTGGACGAATGACCAAGGCGCC
AGGAGAAAGACTGTGTTTTCTCCCACGCTACCTGCT---GCCCGTTATTCTCTTGGCTCT
CTGCAAACACCTGAAGCTGTGACCACCAGAAGGGGCACAGGCTTGCCTTCCTCAGACTAC
AGG---ATGATCAATGGCAAAAGTGGAAGTCAGGACATCCAG---CCTGGCCCTCTTTTT
AATAATAATGCTGATGGAGTGGCCACAGAT---ATAACTTCTACCAGATCCTTA------
---AATTACAAAAGCACTAGC---AGCGGTCAGAGAGAAATATCATCACCTAGGATT---
CAGGATGCTGGACCTGCT---TCCCGAGATGTCCAGGCCACTGGCAGA------------
ATCGCAGATGATGCT---GACCCAAGAGTAGCACTT---GTTAACGGTAAATACAAAGAG
AAGACACTTTGGGCTAGTACATTTGTTCATGATATACCAAATGGCTCTAGTCAAGTGGTG
GATAAAACTACTGATGTA------GAAAAAACTGGTGCC------ACTGGTTTTGGCTTA
ACAATGGCAGTCAAGGCA------GAAAAAGATATGTTATGTACTGGAAGTCAGAGTCTG
AGGAACCTGGTCCCCACCACACCTGGGGAATCCACTGCCCCTGCA---CAAGTCAGCACT
CTGCCTCAG---TCACCTGCTGCCCTTTCCTCAAGCGACAGAGCTGCAGTCTGGGGGGCC
CAAGGGCAG---------------------------------------------------
---------------------------AACTGCACCCAGGTTCCTGTTTCCTCTGCCAGC
GAGCTC---ACAAGG------------AAGACAACAGGCTCTGCTCAGTATTCTTTATCT
GATGTCACAAGTACCACATCTTCTAGGGTGGATGATCATGACTCAAAGGAAATTTGTCTT
GACCATCTGTGTAAG---GGTTGTCCGCTTAAT---------------------------
---GGTAGCTGCAGCAAAGTCCACTTCCATCTGCCTTACCGGTGGCAGATGCTTATTGGT
AAAACCTGGACAGACTTTGAGCACATGGAGACGATCGAGGAAGGCTACTGTAACCCCGGA
---------ATC---CACTTCTGTTCT------------------------GTAGGAAGT
TATACA---ATCAATTTTCGGGTAATGAGT---TGTGATTCCTTTCCCATCCGACGCCTC
TCCACTCCTTCTTCTGTC------ACCAAGCCAGCCAATTCTGTCTTCACCACCAAATGG
ATTTGGTATTGGAAGAATGAATCTGGCACATGGATTCAGTATGGAGAAGAG---------
------------------------------------AAAGACAAA---------CGGGAA
AATTCAAACGTCGACTCTTCATACCTGGAGTCTCTCTAT---CAATCCTGTCCGAGGGGA
---GTTGTGCCATTTCAGGCGGGCTCACGGAACTATGAGCTGAGTTTCCAAGGGATG---
---------------ATTCAGACAAACATAGCTTCCAAAACTCAAAAGGATGTCATCAGA
AGACCAACATTTGTGCCT------------CAGTGGTATGTGCAGCAGATG---AAGAGA
GGGCCAGACCAT------------------------------CAGCCAGCAAAGACC---
TCGTCAGTGTCTTTAACT------GCGACCTTTCGTCCTCAGGAG---GACTTTTGCTTC
------CTGTCCTCAAAGAAA---TATAAGTTGTCAGAGATCCATCACCTACATCCAGAA
TATGTCAGAGTAAGTGAGCATTTTAAAGCTTCCATGAAAAATTTCAAGATTGAAAAGATA
AAGAAGATCGAGAACTCAGAGCTCCTGGATAAATTTACATGGAAGAAATCGCAGATG---
AAGGAA------------------GAAGGAAAACTCCTATTTTATGCGACAAGCCGTGCC
TATGTGGAATCTATCTGTGCGAATAATTTTGAC---AGTTTCCTACATGAAACT---CAT
GAAAACAAATATGGAAAAGGAATTTACTTTGCAAAAGATGCCATCTATTCCCACAAA---
---------------AATTGCCCATAT------GATGCCAAAAACGTC---GTTATGTTT
GTAGCCCAAGTTCTGGTTGGA---AAGTTTATTGAAGGAAATATAACGTACACGAGCCCT
CCTCCACAG---------------------TTCGACAGCTGTGTGGATACCAGATCGAAT
CCCTCCGTTTTTGTCATCTTTCAGAAAGATCAGGTT---TACCCACAATATGTGATTGAA
TATACT------------------------------------------------------
------------------------------------------------------------
------------------------------------------------------------
------------------------------------------------------------
------------------------------------------------------------
------------------------------------------GAA---------------
------------GACAAA---GCCTGCGTGATTAGT------------------------
---
>ENSRBIP00000013319_Rbie/1-2955
------------------------------------------------------------
------------------------------------------------------------
------------------------------------------------------------
------------------------------------------------------------
------------------------------------------------------------
------------------------------------------------------------
------------------------------------------------------------
ATGGCGGACCCGGAGGTGTGCTGCTTCATCACCAAAATCCTGTGCGCCCACGGGGGCCGC
ATGGCCCTGGACGCGCTGCTCGAGGAGATCGCGCTGTCTGAGCCG---CAGCTCTGTGAG
GTGCTGCAGGTAGCCGGGCCCGACCGCTTTGTGGTGTTGGAAACCGGC------------
---GGCGAGGCCGGGATCACCCGATCGGTGGTGGCCACCACTCGA---GCCCGGGTCTGC
CGT---------CGCAAGTACTGC---------------CAGAGA---CCCTGCGATAAC
---CTGCAT---CTCTGCAAGCTCAAC------TTGCTG---GGCCGGTGCAACTATTCT
CAGTCGGAG---AGGAATTTATGCAAA---TATTCTCATGAGGTTCTC---TCAGAAGAG
AACTTCAGAGTCCTGAAAAAT---------------------------------------
---------------------------------------CATGAACTCTCTGGACTTAAC
AAAGAGGAATTAGCAGTGCTC------------CTCCTTCAAAGTGATCCTTTT------
TTTATGCCTGAGATA------TGCAAAAGTTATAAGGGAGAG---GGTCGGCAGCAGATT
TGTAACCAGCAGCCACCGTGTTCAAGACTCCACATCTGTGACCACTTCACCCGAGGC---
AACTGTCGTTTTCCC---AACTGCCTCCGGTCCCATAACCTGATGGACAGAAAGGTGCTG
GCCATCATGAGGGAG---CACGGGCTGAACCCTGACGTGGTGCAGAATATCCAGGACATC
---TGCAACAGCAAGCAT------ATGCAGAAGAATCCCCCGGGGCCCAGA---------
GCTCCTTCCTCGCATCAT---------------AGAAACATGGCATATAGGGCTAGAAGC
AAAAGTAGAGATCGGTTCTTTCAGGGCAGCCAAGAATTTCTTGCG---TCTGCTTCAGCG
TCT---GCTGAGAGGTCCTGCACGCCTAGTCCAGATCCGAGCGGC---CAC---------
------AGGGCTTCCCTGGAGGACACACCTGTG---------GATGATCTGACCCACAAG
TTCTCGAATCTGGGGAGT------CAGGAT---CGCGCTCGGCCTCCCTTAGGCTCGTCC
AAGGCT---ACCGATCTTGGAGGAACAAGTCAGGCCGGAGCAAGCCGGAGGTTTTTA---
GAGAACGGCAGTCAAGAGGACCCCTTGCGTGGAAATCCAGGCAACACTTACCTTGCTTCC
AATTCAACACCAGCCCCCAAGTGGAAGAGCCCCACATCCTGGACAAATGACCAAGGCGCC
AGGAGAAAGACTGTGTTTCCTCCCACGCTACCTGCC---ACCCTCTCTTCTCTTGGCTCT
CTGCAAACACCTGAAGCTGTGACCACCAGAAAGGGTGCAGGCTTGCTTTCCTCAGACTAC
AGG---AACGTCAACGGCAAAAGTGGAACTCAGGACGTCCAG---CCTGGCCCTCTTTTT
AATAATAATGCTGATGGAGTGGCCACAGAT---ATAACTTCTACCAGATCCTTA------
---AATTACAAAAGCACAAGC---AGCAGTCAGAGAGAAATATCAACACCTAGGACT---
CAGGATGCTGGACCTGCT---TCCCGGGATGTTCAGGCCACTGGCAGA------------
ATCACAGATGATGCT---GGCCCAAGAGTGGCACTT---GTTAATGGTAAATACAAAGGG
AAGAAATTTGGGGCTAGTACATTTGTTCACGATACACCAAATGGCTCTAGTCAAGTGGCG
GATAAAACTACTGATGTA------GAAAAAACTGGTGCC------ACTGGTTTTGGCTTA
ACAATGGCAGTCATGGGG------GAGAAAGATAAGTTACGTTCTGGAAGTCATAGTCTG
AGGAGCCTGGTCCCCACCACACCTGGGGAATCCACTGCCCCTGCA---CAAGTCAGGACT
CTGCCTCAG---TCACCTGCTGCCCTTTCCTCAAGCAACAGAGCTGCAGTATGGAGGGCC
CAGGGGCAG---------------------------------------------------
---------------------------AACTGCACCCAGGTTCCTGTTTCCCCTGCCAGT
GAGCTC---ACAAGG------------AAGACAACAGGCTCTGCTCAGTATTCTTTATCT
GATGTCACAAGGACCACATCTTCTAGGGTGGATGATCATGGCTCAAAGGAAATTTGTCTT
GACCATCTGTATAAG---GGTTGTCCGTTTAAT---------------------------
---GGTAGCTGCAGCAAAGTCCACTTCCATCTGCCTTACCGGTGGCAGATGCTTATTGGT
AAAACCTGGACGGACTTCAACCACATGGAGATGATCGAGGAAGCCTACTCTGACCCCAGA
---------ATC---CACATCTGTTCT------------------------GTAGGAAGT
TATACA---ATCAATTTTCGGGAAATGAGCTGTTGTGATTTCATTCCTGTCCGACGCCTC
TCCACTCCTTCTTCTGTC------ACCAACCCAGCCAATTCTGTCTTCACCACCACATGG
ATTTGGTATTGGAAGAATGAATCTGGCACATGGATTCAGTATGGAGAAGAG---------
------------------------------------------------------------
------------------------------------------------------------
------------------------------------------------------ATG---
---------------ATTCAGACAAACAAAGTTTCCAAAACTCAAAAGGATGTCATCAGA
AGACCAAAATTTGTGTCT------------CCGTGGGATGTGCAGCAGATG---AAGAGA
GGGCCAGACCGT------------------------------CAGCCAGCACAGACC---
TCGTCAGTGTCTTTAACT------GCGACCTTTCTTCCTCAGGAG---GACCTTTGCTTC
------CTATCCTCAAAGAAA---TATAAGTTGTCAGAGATCCATCATCTACATCCGGAA
TATGTCAAAGTAAGTGAGCATTTTAAAGCTTCCATGAAGAATTTCAAGATTGAAAAGATA
AAGAAGATCGAGAACCCAGAGCTCCTGGATAAATTTACACGGAAGAAATCACAGATG---
AAGGAA------------------GAAGGAAGCCTCCTATTTTATGCGACAAGTCGTGCC
TATGTGGAATCTATCTGTGCGAATAATTTTGAC---TGGACCCTGCATGAAACT---CAT
GAAACCAAATATGGAAAAGGAAGTTACTTTGCAAAAGATGCCATCTATTCCCACAAA---
---------------AATTGCCCATAT------GATGCCAAAAACATC---GTTATGTTT
GTAGCCCGAGTTCTGGTTGGA---AATTTTATTGAAGGAAATGTGTCGTACACGAGCCCT
CCTCAGCGG---------------------TACAACAGCTGTGTGGATACCGGGTTGAAT
CCCTCCGTTTTTGTCATCTTTCAGAAAGATCAGATT---TACCCACAATATGTGATTGAA
TATACC------------------------------------------------------
------------------------------------------------------------
------------------------------------------------------------
------------------------------------------------------------
------------------------------------------------------------
------------------------------------------GAT---------------
---------GCAGACAAA---GCCTGCGTGATTAGT------------------------
---
>MGP_PahariEiJ_P0049413_Mpah/1-3006
------------------------------------------------------------
------------------------------------------------------------
------------------------------------------------------------
------------------------------------------------------------
------------------------------------------------------------
------------------------------------------------------------
------------------------------------------------------------
ATGACGGATCCCGAGGTATTCTGTTTCATCACCAAGATCCTGTGCGCTCACGGGGGCCGC
ATGACCCTGGAGGAACTGCTGGGTGAGATCAGTCTCCCCGAGGCG---CAACTCTACGAG
CTGCTGAAGACAGCGGGGCCCGACCGCTTTGTGTTATTGGAGACTGGA------------
---GACCAGGCCGGGATCACTCGGTCGGTGGTGGCTACTACCCGA---GCCCGCGTCTGC
CGT---------CGCAAGTACTGC---------------CAGAGA---CCCTGCGACAGC
---CTGCAC---CTCTGCAAGCTTAAT------CTGCTC---GGCAGGTGCCACTATGCA
CAGTCCCAG---CGGAACCTCTGCAAA---TATTCTCACAATGTTCTC---TCAGAACAG
AACTTCCAGGTCCTGAAGAAT---------------------------------------
---------------------------------------CATGAGCTCTCCGGGCTTAAC
CAAGAGGAGCTGGCGGTCCTC------------CTGGTCCAAAGCGACCCTTTC------
TTCATGCCTGAGATA------TGCAAGAGTTACAAAGGAGAG---GGCCGAAAACAGATT
TGTGGGCAACCGCAGCCCTGTGAGAGACTCCACATCTGTGAGCACTTCACCCGGGGC---
AACTGCAGTTACCTC---AACTGTCTCAGGTCTCATAACCTGATGGACAGGAAGGTGTTG
GCCATCATGAGGGAG---CACGGGCTGAGTTCTGATGTGGTCCAGAACATCCAGGACATC
---TGCAACAACAAACAC------ACTCGGAGGAACCCCCCTGGCATGAGA---------
GCTCCCCACCCACATCGC---------------AGAGGCGGGGTGCACAGAGACAGAAGC
AAAAGCAGAGACCGCTTCCATTACAACAGTCTAGAGGTTCTCTCA---ACAGTCTCACCT
CTG---------GGATCTGGTCCCCCTAGCCCAGATGTCACCAGC---TGT---------
------AAGGATTCCCTGGAGGACATGTCTGCA------------GATGTCACCCAGAAG
TTCAAGTACCTGGGGACT------CATGAC---CGTGCACAGCTTTCCTCCCTCTCACCT
AAGGCT---GCTGGTGTCCGAGGACCCAGTCAAATGAGAGCAAGCCAGGAGTTTTCG---
GAGAATGGGGATCCAGATGGCTTATTTTCTAGGAATCGTTCTGATTCA------------
------------------------------------------------------------
------------------TCCACGAGTCGAACCTCCGCTGCCGGCTTTCCACTCGATGCG
GCACAAAGAAATGAAGCCGGGGCTGTGAAA------ATAGGCATACCTTCCGGACACCAC
ATC---GAGGTCAAGGGCAAGAACAAGGACGTTGAT---------CACGTCCCGTTTTTA
AATAGTTACATTGGTGGGGTGACAATGGAAGAAGCAACAGTCTCAGGAATTCTA------
---GGTAAAAGGGCCACAGAC---AACGATCTGGAAGAAATGATGCTACCTAGCAACCAC
CGGAAGAGTGTGGCTAAA---ACCCAGGATCCCCAGACCGCTGGCAGA------------
ATCACTGACAGT------GGTCAAGACACGGAATTC---CTGCAGAGTAAATATGGAGAA
AACCCAGCGTGGGCAGGCACATCTACCCATAACGGCCCAAATGGCTTTAGTCAAATTATG
GATGAAACGCCTAATGTC------TCGAAAAGTGGTACC------ACTGGCTTTGGCGTG
AAGTCAGCAGTCACTGGA------GGAAAAGAAGCAGTCTATTCTGGAGTTCAGAGTCTG
AGAAGCCATGTCCTGGCTATGCCTGGGGAGACCACTACCCCTGTACAGGGCAGCAACAGG
CTGCCTCCGACGCCCCTG------TCTTCCTCAAGCCATAGAGTTGCAGCCTCTGGGAGC
CCTGGCAAG---------------------------------------------------
---------------------------AACTCCTCCCATGCATCTGTGAGCCCAGCCAGT
GAGCCC---TTGAGGATGATGACGATGATGATGTCAGACCCTGCTGAGTATCCCCTATCC
TACATCGTAAATCCTGTATCTCCTGGGATGGATGATCATGACCCGAAGGAAATCTGTCTG
GATCATCTGGGCAGG---GGCTGCCGACAG------------------------------
---AGCAACTGCAACAAGAGCCACTTCCATCTGCCCTACCGGTGGCAGCTGTTCATATTG
CCCACTTGGATGGACTTCCAGGATATGGAGTATATCGAGCGGGCCTATTGTGATCCCCGA
---------ATT---GAAATCATTTTG------------------------ATAGAAAAA
CATCGG---ATTGATTTCCAGAAAATGAGT---TGTAATTCCTACCCTATCCGACGCCTC
TCCACTCCTTCATTTGTC------GAAAACACACTTAATTCTGCCTTCACCACCAAGTGG
CTTTGGTATTGGAAGAATGAATTGAATGAATATACTCAGTATGGGGATGAG---------
------------------------------------AGCCCAGGC---------CACACC
AGCTCCGACATCAACTCTGCGTACTTGGAGTCTCTCTTC---CACTCCTGTCCCAGGGGA
---GTTTTGCAGTTCCACGCTGGTTCACAGAAGTACGAGTTAAGCTTTCAAGGGATG---
---------------ATTCAGACGAATATAGTTTCCAAGACTCAAAGGCGTGTTGTCAGG
AGGCCAGTATTTGTTTCT------------TCGAAGGATGTGAAGCAGCAG---AGAACA
GGTCCAGACCAT------------------------------CAGCCAGTGACGCCC---
CAGGCAGATGCTCTGTCC------CTGTATTCTCCTCCCCAGAGG---AATGCTAGCGCT
------GTTTCTCCTAACGAA---TATGAGTTTATAGAACTCGATAGCCAGGATGAGGAG
TATGCCAAAATAAGCGAACAGTTTAAAGCATCCATGAAACATTTCAAGATTGTGACGATA
AAGAGGATATGGAACCAGAAGCTCTGGGACACTTTTGAGAGCAAGAAACAAAAGATGAAA
AATAAG------------------ACTGAGATGTTCCTGTTTCACGCGGCGTGCCGGATT
CACGTGGATTACATCTGTAAGAATAATTTCGAG---TGGATCCTACATGGAAAT---CGG
GAGACCAGATATGGAAAAGGTTTGTGCTGGAGGAGAGAGAGCTGTGACTGCAGCCGTGTG
CGTGGTTTCATTGAGATGATGCCCTGT------GACTGCAGCAGTGCG---CATGGTTTC
ATTGAGATGATGCCCTGTGACCGCAGCCGTGTGCGTGGTTTCGTTGAGATGATGCCCTGT
GACCGCAGCCGTATGCGTGGTTTCATTGAGATGATGCCCTGTGACCGCAGCCGTGTGCGT
GGT------TTCGTTGAGATGCCCTTGGCATCACTT---TATAGACCTGCATCTCTGGGC
TCCAGT------------------------------------------------------
------------------------------------------------------------
------------------------------------------------------------
------------------------------------------------------------
------------------------------------------------------------
------------------------------------------GGC---------------
---------CTTCAGAGA---AAA------------------------------------
---
>MGP_SPRETEiJ_P0076138_Mspr/1-2985
------------------------------------------------------------
------------------------------------------------------------
------------------------------------------------------------
------------------------------------------------------------
------------------------------------------------------------
------------------------------------------------------------
------------------------------------------------------------
ATGACGGATCCCGAGGTATTCTGTTTCATCACCAAGATCCTGTGCGCTCACGGGGGCCGC
ATGACCCTGGAGGAACTGCTGGGTGAGATCAGCCTCCCCGAGGCG---CAACTCTACGAG
CTGCTGAAGGCAGCGGGGCCCGATCGCTTTGTGCTATTGGAGACTGGA------------
---GACCAGGCCGGGATCACTCGGTCGGTGGTGGCTACTACTCGA---GCCCGCGTCTGC
CGT---------CGCAAGTACTGC---------------CAGAGA---CCCTGCGACAGC
---CTGCAC---CTTTGCAAGCTTAAT------CTGCTT---GGCCGGTGCCACTATGCA
CAGTCCCAG---CGGAACCTCTGCAAA---TATTCTCACGATGTTCTC---TCGGAACAG
AACTTCCAGGTCCTGAAGAAT---------------------------------------
---------------------------------------CATGAGCTCTCTGGGCTTAAC
CAAGAGGAGCTGGCAGTCCTC------------CTGGTCCAAAGCGACCCTTTC------
TTCATGCCTGAGATA------TGCAAGAGTTACAAAGGAGAG---GGCCGCAAACAGATC
TGCGGGCAGCCGCAGCCCTGCGAGAGACTCCACATCTGTGAGCACTTCACCCGGGGC---
AACTGCAGTTACCTC---AACTGTCTCAGGTCTCATAACCTGATGGACAGGAAGGTGTTG
GCCATCATGAGGGAG---CATGGGCTGAGTTCTGACGTGGTCCAGAACATCCAGGACATC
---TGCAACAACAAACAC------ACTCGGAGGAACCCCCCTAGCATGAGA---------
GCTCCCCACCCACATCGC---------------AGAGGCGGGGCGCACAGAGACAGAAGC
AAAAGCAGAGACCGCTTCCATCACAACAGTCTAGAGGTTCTCTCA---ACGGTCTCACCT
CTG---------GGATCTGGTCCCCCTAGCCCAGATGTCACCGGC---TGT---------
------AAGGATTCCCTGGAGGATGTGTCTGCA------------GATGTCACCCAGAAG
TTCAAGTACCTGGGGACT------CAGGAG---CGTGCACAGCTTTCCTCCGTCTCATCT
AAGGCC---GCTGGTGTCCGAGGACCCAGTCAAATGAGAGCGAGCCAGGAGTTTTTG---
GAGGATGGGGATCCAGATGGCTTGTTTTCAAGGAATCGTTCTGATTCG------------
------------------------------------------------------------
------------------TCCACAAGTCGAACCTCTGCTGCTGGCTTTCCTCTCGTTGCG
GCACAAAGAAATGAAGCTGGGGCCATGAAA------ATGGGCATGCCTTCAGGACACCAT
GTC---GAGGTCAAGGGCAAGAACGAG------GACATTGAT---CGAGTCCCGTTTTTA
AATAGTTATGTTGATGGGGTAACAATGGAAGAAGCAACAGTCTCGGGAATTCTA------
---GGTAAAAGGGCCACAGAC---AACGGTCTGGAAGAAATGATACTATCTAGCAACCAT
CAGAAGAGTGTGGCTAAG---ACCCAGGATCCCCAAACCGCTGGCAGA------------
ATCACTGACAGT------GGCCAAGACACGGCATTC---CTGCATAGTAAATATGAAGAA
AACCCAGCGTGGCCAGGTACATCTACCCATAACAGCCCAAATAGTTTTAGTCATATTATG
GATGAAACGCCTAATGTC------TCTAAAAGTAGTCCC------ACTGGTTTTGGCATA
AAATCAGCAGTCACTGGA------GGAAAAGAAGCAGTCTATTCTGGAGTTCAGAGTCTG
AGAAGCCATGTCCTGGCTATGCCTGGGGAGACCACTACCCCTGTACAGGGCAGCAATAGG
CTGCCTCCG---TCACCTCTGTCTTCTTCCACAAGCCACAGAATTGCAGCCTCTGGGAGC
CCTGGCAAG---------------------------------------------------
---------------------------AACTCTGCCCATGCCTCTGTGAGCCCAGCCAGT
GAGCCC---TCGAGG---ATG---ATGATGATGTCAGACCCTGCTGAGTATTCCCTATGC
TACATCGTAAATCCTGTAACTCCTAGGATGGATGATCATGGCCTGAAGGAAATCTGTCTG
GATCATCTGTACAGG---GGCTGTCAGCAG------------------------------
---GTCAACTGCAACAAGAACCACTTCCATCTGCCCTACCGGTGGCAGCTGTTCATATTG
CCCACTTGGATGGACTTTCAGGACATGGAGTATATCGAGCGGGCCTATTGTGATCCCCAA
---------ATT---GAAATCATTGTG------------------------ATAGAAAAA
CATCGG---ATCAATTTCAAGAAAATGACT---TGTGATTCCTACCCCATCCGTCGCCTC
TCCACTCCTTCATTTGTC------GAAAAAACACTTAATTCTGTCTTCACCACCAAGTGG
CTTTGGTATTGGAGGAATGAATTGAATGAATATACTCAGTATGGGCATGAG---------
------------------------------------AGCCCAGGC---------CATACC
AGCTCCGAAATTAATTCTGCATACCTGGAGTCTTTCTTC---CACTCCTGTCCCAGGGGA
---GTTTTGCAGTTCCACGCTGGTTCACAGAATTACGAGTTAAGCTTTCAAGGGATG---
---------------ATTCAGACGAATATAGCTTCCAAGACTCAAAGGCATGTTGTCAGA
AGGCCAGTTTTTGTTTCT------------TCGAAGGATGTGGAGCAGAAG---AGAAGA
GGTCCAGACCAT------------------------------CAGCCAGTGATGCCC---
CAGGCAGATGCTCTGACC------CTGTTTTCTTCTCCCCAGAGG---AATACTAGCACT
------GTTTCTCCTAATGAA---TATGAGTTTATAGAACTCAATAGCCAGGATGAGGAG
TATGCCAAAATAAGTGAACAGTTTAAAGCATCCATGAAACAATTCAAGATTGTGACGATA
AAGAGGATATGGAACCAGAAGCTCTGGGACACTTTTGAGAGAAAGAAGCAAAAGATGAAA
AACAAG------------------ACTGAGATGTTCCTATTTCACGCGGTGGGCCGGATT
CATATGGATTACATCTGTAAGAATAATTTCGAG---TGGATCCTACATGGAAAC---CGG
GAGACCAGATATGGAAAAGGAAATTATTTTACAAAAGAAGCCATGTATTCCCACAAG---
---------------AGTTGTTCATAT------GATTCCAGAGGCACT---GTCATGTTC
GTAGCCCGAGTCCTGGTTGGA---AGTGTCATTGAAGGAAATATGACATTAAGTAGCCCT
CCCGCGCTC---------------------TATGACAGCTGTGTGGACACCAGGCTGAAT
CCGTCCGTCTTTGTCATTTTCCGGAAAGAACAGATT---TACCCAGAGTATGTGATTGAG
TATATG------------------------------------------------------
------------------------------------------------------------
------------------------------------------------------------
------------------------------------------------------------
------------------------------------------------------------
------------------------------------------GAG---------------
---TTAGAGAAAGAGAAA---GGATGCATAATTAGT------------------------
---
>MGP_CAROLIEiJ_P0073294_Mcar/1-2985
------------------------------------------------------------
------------------------------------------------------------
------------------------------------------------------------
------------------------------------------------------------
------------------------------------------------------------
------------------------------------------------------------
------------------------------------------------------------
ATGACGGATCCCGAGGTATTCTGTTTCATCACCAAGATCCTGTGCGCTCACGGGGGCCGC
ATGACCCTGGAGGAACTGCTGGGTGAGATCAGCCTCCCCGAGGCG---CAACTCTACGAG
CTGCTGAAGGCAGCGGGGCCCGATCGCTTTGTGCTATTGGAGACTGGA------------
---GACCAGGCCGGGATCACTCGGTCGGTGGTGGCTACTACTCGA---GCCCGCGTCTGC
CGT---------CGCAAGTACTGC---------------CAGAGA---CCCTGCGACAGC
---CTGCAC---CTTTGCAAGCTTAAT------CTGCTC---GGCCGGTGCCATTACGCA
CAGTCCCAG---CGGAACCTCTGCAAA---TATTCTCACGATGTTCTC---TCAGAACAG
AACTTCCAGGTCCTGAAGAAT---------------------------------------
---------------------------------------CATGAGCTCTCCGGGCTTAAC
CAAGAGGAGCTGGCGGTCCTC------------CTGGTCCAAAGCGACCCTTTC------
TTCATGCCTGAGATA------TGCAAGAGTTACAAAGGAGAG---GGCCGCAAACAGATC
TGCGGGCAGCCGCAGCCCTGCGAGAGACTCCACATCTGTGAGCACTTCACCCGGGGC---
AACTGCAGTTACCTC---AATTGTCTCAGGTCTCATAACCTGATGGACAGGAAGGTGTTG
GCCATCATGAGGGAG---CATGGACTGAGTTCTGACGTGGTCCAGAACATCCAGGATATC
---TGCAACAACAAACAC------ACTCGGAGGAACCTCCCTGGCATGAGA---------
GCTCCCCACCCACATCGC---------------AGAGGCGGGGCGCACAGAGACAGAAGC
AAAAGCAGAGACCGCTTCCATCACAACAGTCAAGAGTTTCTCTCA---ACGGTCTCACCT
CTG---------GGATCTGGTCCCCCTAGCCCAGATGTCACCGGC---TGT---------
------AAGGATTCCCTGGAGGATGTGTCTGCA------------GATGTCACCCAGAAG
TTCAAGTACCTGGGGACT------CAGGAC---CGGGCACAGCTTTCCTCCGTCTCACCT
AAGGCC---GCTGGTGTCCGAGGACCCGGTCAGATGAGAGCAAGCCAGGAGTTTTTTTCG
GAGGATGGGGATCCAGATGGCTTGTTTTCTAGGGATTGTTCTGATTCG------------
------------------------------------------------------------
------------------TCCTCAAGCCGAACCTCTGCGGCTGGCTTTCCTCTCGATGCA
GCACAAAGAAATGAAGCCGGGGCCATGAAA------ATGGGCATGCCTTCTGGACACCAC
GTC---------GAGGTCAAGGGCACGAACGAGGACATTGAT---CGCGTCCCGTTTTTA
AATAGTTATATTGATGGGGTAACAATGGAAGAAGCAACAGTCTCAGGAATTCTA------
---GGTAAAAGGGCCACAGAC---AACGGTCTGGAAGAAATGATACTACCTAGCAACCAT
CAGAAGAGTGTGGCTAAG---ACCCAGGATCCCCAGGCCGCTGGCAGA------------
ATCACTGACAGT------GGCCAAGACACGGCATTC---CTGCATAGTAAATATGGAGAA
AACCCAGCGTGGCCAGGTACATCTACCCATAATGGCCCAAATGGCTTTAGTCAAATTATG
GATGAAACGCCTAATGTC------TCTAAAAGTAGTCCC------ACTGGTTTTGGCATA
AAATCAGCAGTCACTGGA------GGAAAAGAAGCAGTCTATTCTGGAGTTCAGAGTCTG
AGAAGCCATGTCCTGGCTATGCCTGGGGAGACCACTACCGCTGTACAGGGCAGCAACAGG
CTGCCTCCG---TCACCTCTGTCTTCTTCCACAAGCCACAGAGTTGCAGCCTCTGGGAGT
CCTGGCAAG---------------------------------------------------
---------------------------AACTCTGCCCATGCCTCTATGAGCCCAGCCAGT
GAGCCCTCGAGGATG---------ATGATGATGTCAGACCCTGCTGAGTATTCCCTAGAC
TACATCGTAAATCCTGTATCTCCTAGGATGGATGATCATGGCCCGAAGGAAATCTGTCTG
GATCATCTGTATAGG---GGCTGTCAACAG------------------------------
---GGCAACTGCAACAAGAACCACTTCCATCTGCCCTACCGGTGGCAGCTGTTCATATTG
CCCACTTGGATGGACTTCCAGGACATGGAGTATATCGAGCGGGCCTATTGTGATCCCCGA
---------ATT---GAAATCATTGTG------------------------ATAGAAAAA
CATCGG---ATCAATTTCAAGAAAATGACT---TGTGATTCCTACCCCATCCGTCGCCTC
TCCACTCCTTCATTTGTC------GAAAACACACTTAGTTCTGTCTTCACCACCAAGTGG
CTTTGGTATTGGAGGAATGAATTGAATGAATATACTCAGTATGGGGAGGAG---------
------------------------------------AGCCCAGGC---------CATACC
AGCTCCGAAATTAACTCCGCATACCTGGAGTCATTCTTC---CACTCCTGTCCCAGGGGA
---GTTTTGCAGTTCCACGCTGGTTCACAGAATTATGAGTTAAGCTTTCAAGGGATG---
---------------ATTCAGACGAATGTAGCTTCCAAGACTCAAAGGCATGTTGTCAGA
AGGCCAGTATTCGTGTCT------------CCAAAGGATGTGGAGCAGAAG---AGAAGA
GGTCCAGACCAT------------------------------CAGCCAGTGATGCCC---
CAGGCAGATGCTCTGACC------CTGTATTCTCCTCCCCAGAGG---AATGCTAGCACT
------GTTTCTCCTGACGAA---TATGAGTTTATAGAACTCAATAGCCAGGATGAGGAG
TATGCCAAAATAAGTGAACGGTTTAAAGCATCCATGAAACAATTCAAGATTGTGACGATA
AAGAGGATATGGAACCAGAAGCTCTGGGACACTTTTGAGAGCAAGAAGCAAAAGATGAAA
AACAAG------------------ACTGAGATGTTCCTATTTCACGCGGCGGGCCGGATT
CATATGGATTACATCTGTAAGAATAATTTCGAG---TGGATCCTACATGGAAAT---CGG
GAGACCAGATATGGAAAAGGAAATTATTTTACAAAAGAAGCCATCTATTCCCACAGG---
------------------AGTTCATAT------GATTCCAGAGGCACT---GTCATGTTT
GTAGCCCGAGTCCTGGTTGGA---AGTGTCATTGAAGGAAATATGACATTAAGTAGCCCT
CCCGCGCTC---------------------TATGACAGCTGTGTGGACACCAGGCTGAAT
CCCTCCGTCTTTGTCATTTTCCGGAAAGAACAAATT---TACCCAGAGTATGTGATTGAG
TATGTG------------------------------------------------------
------------------------------------------------------------
------------------------------------------------------------
------------------------------------------------------------
------------------------------------------------------------
------------------------------------------GAG---------------
---TCAGAGAAAGAGAAA---GGATGCATAATTAGT------------------------
---
>ENSGGOP00000000642_Ggor/1-3072
------------------------------------------------------------
------------------------------------------------------------
------------------------------------------------------------
------------------------------------------------------------
------------------------------------------------------------
------------------------------------------------------------
------------------------------------------------------------
ATGGCGGACCCGGAGGTGTGCTGCTTCATCACCAAAATCCTGTGCGCCCACGGGGGCCGC
ATGGCCCTGGACGCGCTGCTCCAGGAGATCGCGCTGTCTGAGCCG---CAGCTCTGTGAG
GTGCTGCAGGTGGCCGGGCCCGACCGCTTTGTGGTGTTGGAGACCGGC------------
---GGCGAGGCCGGGATCACCCGATCGGTGGTGGCCACCACTCGA---GCCCGGGTCTGC
CGT---------CGCAAGTACTGC---------------CAGAGA---CCCTGCGATAAC
---CTGCAT---CTCTGCAAACTCAAC------TTGCTG---GGCCGGTGCAACTATTCG
CAGTCCGAG---CGGAATTTATGCAAA---TATTCTCATGAGGTTCTC---TCAGAAGAG
AACTTCAGAGTCCTGAAAAAT---------------------------------------
---------------------------------------CACGAACTCTCTGGACTGAAC
AAAGAGGAATTAGCAGTGCTC------------CTCCTCCAAAGTGATCCTTTT------
TTTATGCCCGAGATA------TGCAAAAGTTATAAGGGAGAG---GGTCGGCAGCAGATT
TGTAACCAGCAGCCACCGTGTTCAAGACTCCACATCTGTGACCACTTCACCCGAGGG---
AACTGTCGTTTTCCC---AACTGCCTCCGGTCCCATAACCTGATGGACAGAAAGGTGCTG
GCCATCATGAGGGAG---CACGGGCTGAACCCTGACGTGGTCCAGAACATCCAGGACATC
---TGCAACAGCAAGCAC------ATGCAGAAGAATCCCCTGGGGCCCAGA---------
GCTCCTTCTTCACATCGT---------------AGAAACATGGCATATAGGGCTAGAAGC
AAGAGTAGAGATCGGTTCTTTCAGGGCAGCCAAGAATTTCTTGCG---TCTGCTTCAGCG
TCT---GCTGAGAGGTCCTGCACACCTAGTCCAGATCAGATCGGC---CAC---------
------AGGGCTTCCCTGGAGGACGCGCCTGTG---------GACGATCTCACCCGCAAG
TTCACGTATCTGGGGAGT------CAGGAT---CACGCTCGGCCTCCCTCAGGCTCGTCC
AAGGCT---ACCGATCTTGGAGGAACAAGTCAGGCCGGGGCAAGCCAGAGGTTTTTA---
GAGAACGGCAGTCAAGAGGACCTCTTGCATGGAAATCCAGGCAGCACTTACCTTGCTTCC
AATTCAACACCAGCCCCCAACTGGAAGAGCCTCACATCCTGGACGAATGACCAAGGCGCC
AGGAGAAAGACTGTGTTTTCTCCCACGCTACCTGCC---GCCCGCTCTTCTCTTGGCTCT
CTGCAAACACCTGAAGCTGTGACCACCAGAAAGGGCACAGGCTTGCTTTCCTCAGACTAC
AGG---ATCATCAATGGCAAAAGTGGAACTCAGGACATCCAG---CCTGGCCCTCTTTTT
AATAATAATGCTGATGGAGTGGCCACAGAT---ATAATTTCTACCAGATCCTTA------
---AATTACAAAAGCACTAGC---AGCGGTCAGAGAGAAATATCATCACCTAGGATT---
CAGGATGCTGGACCTGCT---TCCCGAGATGTCCAGGCCACTGGCAGA------------
ATCGCAGATGATGCT---GACCCGAGAGTAGCACTT---GTTAATGGTAAATACAAAGGG
AAGACACTTTGGGCTAGTACATTTGTTCATGATATACCAAATGGCTCTAGTCAAGTGGTG
GATAAAACTACTGATGTA------GAAAAAACTGGTGCC------ACTGGTTTTGGCTTA
ACAATGGCAGTCAAGGCA------GAAAAAGATATGTTACGTACTGGAAGTCAGAGTCTG
AGGAACCTGGTCCCCACCACACCTGGGGAATCCACTGCCCCTGCA---CAAGTCAGCACT
CTGCCTCAG---TTACCTGCTGCCCTTTCCTCAAGCAACAGAGCTGCAGTCTGGGGGGCC
CAAGGGCAG---------------------------------------------------
---------------------------AACTGCACCCAGGTTCCTGTTTCCTCTGCCAGC
GAGCTC---ACAAGG------------AAGACAACAGGCTCTGCTCAGTATTCTTTATCT
GATGTCACCAGTACCACATCTTCTAGGGTGGATGATCATGACTCAAAGGAAATTTGTCTT
GACCATCTGTGTAAG---GGTTGTCCGCTTAAT---------------------------
---GGTAGCTGCAGCAAAGTCCACTTCCATCTGCCTTACCGGTGGCAGATGCTTATTGGT
AAAACCTGGACGGACTTTGAGCACATGGAGACGATCGAGGAAGGCTACTGTAACCCCGGA
---------ATC---CACCTCTGTTCT------------------------GTAGGAAGT
TATACA---ATCAATTTTCGGGTAATGAGT---TGTGATTCCTTTCCCATCCGACGCCTC
TCCACTCCTTCTTCTGTC------ACCAAGCCAGCCAATTCTGTCTTCACCACCAAATGG
ATTTGGTATTGGAAGAATGAATCTGGCACATGGATTCAGTATGGAGAAGAG---------
------------------------------------AAAGACAAA---------CGGAAA
AATTCAAACATCGACTCTTCATACCTGGAGTCTCTCTAT---CAATCCTGTCCGAGGGGA
---GTTGTGCCATTTCAGGCGGGCTCACGGAACTATGAGCTGAGTTTCCAAGGGATG---
---------------ATTCAGACAAACATAGCTTCCAAAACTCAAAAGGATGTCATCAGA
AGACCAACATTTGTGCCT------------CAGTGGTATGTGCAGCAGATG---AAGAGA
GGGCCAGACCAT------------------------------CAGCCAGCAAAGACC---
TCGTCAGTGTCTTTAACT------GCGACCTTTCATCCTCAGGAG---GACTTTTGCTGC
------CTATCCTCAAAGAAA---TATAAGTTGTCAGAGATCCATCACCTACATCCAGAA
TATATCAGAGTAAGTGAGCATTTTAAAGCTTCCATGAAAAATTTCAAGATTGAAAAGATA
AAGAAGATCGAGAACTCAGAGCTCCTGGATAAATTTACATGGAAGAAATCGCAGATG---
AAGGGA------------------GAAGGAAAACTCCTATTTTATGCGACAAGCCGTGCC
TATGTGGAATCTATCTGTGCGAATAATTTTGAC---TGTTTCCTACATGAAACT---CAT
GAAAACAAATATGGAAAAGGAATTTACTTTGCAAAAGATGCCATCTATTCCCACAAA---
---------------AATTGCCCGTAT------GATGCCAAAAACGTC---GTTATGTTT
GTAGCCCAAGTTCTGGTTGGA---AAGTTTATTGAAGGAAATATAACGTACACGAGCCCT
CCTCCACAG---------------------TTCGACAGCTGTGTGGATACCAGATTGAAT
CCCTCCGTTTTTGTCATCTTTCAGAAAGATCAGGTT---TACCCACAATATGTGATTGAA
TATACT------------------------------------------------------
------------------------------------------------------------
------------------------------------------------------------
------------------------------------------------------------
------------------------------------------------------------
------------------------------------------GAA---------------
------------GACAAA---GCCTGCGTGATTAGT------------------------
---
>ENSCHIP00000031370_Chir/1-2676
------------------------------------------------------------
------------------------------------------------------------
------------------------------------------------------------
------------------------------------------------------------
------------------------------------------------------------
------------------------------------------------------------
------------------------------------------------------------
ATGGCGGACCCCGGGGTGTGCAGCTTCATCACCAAGATCCTGTGCGCCCACGGGGGGCGC
ATGGCCCTGGAAGCTCTGCTCCGCGAGATGCAGCTCTCCGAGGCG---CAGCTCTGCGAG
GTGCTGGAGGAGGCCGGGCCCGACCGCTTCGTGGTGTTGGAGATGGGC------------
---GGCAAGGAAGGGGTCACCCGGTCCGTGGTAGCCACCACTCGA---GCCCGGGTCTGC
CGT---------CGCAAGTACTGC---------------AACAAA---CCCTGCGGGAAC
---CTGCAC---CTCTGCAAGCTCAAC------CTGCTG---GGCCGGTGCCACTATTCG
CAGTCGGAG---CGGAATTTATGCAAA---TATTCTCACGAGGTTCTC---TCAGAAGAT
AACTTCAGGGTCCTGACAAAC---------------------------------------
---------------------------------------CATGGGCTCTCTGGACTGAAC
CAAGAGGAATTGGCGGTGCTC------------CTCCTCCAAAGTGACCCTTTT------
TTTATGCCCGAGATA------TGCAAGAATTATAAGGGTGAG---GGTGGAAGACAGGTT
TGTAACCAGCAGCCCCCGTGTGAAAGACTCCACGTCTGTGAACATTTTACCCGAGGG---
AACTGTGGTTATGCC---AATTGCTTCCGGTCCCATAACCTGATGGACAGAAGGGTGCTG
GCCGTCATGAGGGAG---CACGGGCTGAGCTCAAGCGTGGTCCAGAACATCCAGGACATC
---TGCAATAGCAGGCAC------CGCCGGAAGAAGCCCTCAGCGTGGAAA---------
GCTCCTCCTCCCCATCGT---------------AGAGACCCAGCATACAGAGGGAGGAGT
AGGAGCAGAGACCGG---------GGCAGCGAGGAATTTCTTCCA---GCAGCTTCAACT
CCT---GCCCAGAGGTCCTGCTCAGCAAGCCCAGAGCCTGCTGGCCACCGC---------
------GGCTCTGTCCCGAGTGACGGGCCTGTC---------GAGGATCTTGCCCACAAA
TTCTCGCATCTGGGAAGT------CAGGAG---TGTCCCCCGCCTGCCTCCGTCCCGTCT
GCAGCT---GTTGTTCTTGGAGGAACCCATCAAGGGGGAGGAAGCCAGAAGCTTGCA---
GAGAACGGCAGCGCAAAGGATCTTTTCTATGGGAATCAT------------------AGT
GATTTGACACCAGCCTTCAACTGGAAGGGCCCTGCGTCCTGGCAGAATGACCAGGACACC
GGTAAAAAGAGTTGGCTTTCCTCCAGTCCAGCCTTC---TCCTTCTCTCCTCCCGGTTCT
CCGCAAACACCTGAAACCATCACCACCAGAAAGAGCACCACTGTCCTTTCCTCGGACCAT
GTG---AACGCGGAGTGCAGGAGTGGGAATCAAGACAGCCAG---CATTTCCCGCTTTTT
GATAATAAGGCTGATGGCATGGCCGTAGAT---ACCACCTCCACGAGACTGGCA------
---AATTACCAAACCCCAAGC---AGTAGTCAGAGAGAAAAATCGTTACCTAGGAAT---
CCAGACACCGGAACACCT---CGGAGTCATCTGCCCACCGCTGGCAAG------------
ATGACTGGG---------GATGGAGCCGCGGCCTTT------------------------
------------------------------------------------------------
------------------------------------------------------------
------------------------------------------------------------
------------------------------------------------------------
------------------------------------------------------------
------------------------------------------------------------
------------------------------------------------------------
------------------------------------------GTTAATGATTCTGTACCG
GAGGCTGCCAGTACCATATCATCCAGGATGAAAGAACACAGCTCAAACGAAATTTGTCTT
GACCATCTGTATAAG---AGTTGTCAACTT------------------------------
---AAGAGCTGCAACAAAGTTCATTTTCACCTGCCCTACCGGTGGCAGATGTTACTTGGA
AACAGCTGGGTGGACCTTCCGTTCATGGAGGATATTGAGAAGGCCTTTTGTGACCCCAAA
---------AAC---TGCAGCGTTTCT------------------------GTTGGCAAT
TATAAC---ATCAGTTTCCAGAAGATGATT---TGTGATTTTAATCCCGTCCGACGTATC
TCCACACCTTCATCCGTC------ACAAAGCCGGCCAGTTCTCTGTTTACCACAAAATGG
ATTTGGTACTGGAGGAATGGAGCTGATGAATGGGTTCCATATGGGGAGAAG---------
------------------------------------AAAGACAAT---------GAGCAC
ATTTCGAGCATTGACTCTTCATACCTGGAGTCTCTTTTT---CTATCCTGTCGGAGGGGA
---GTTGTGCCGTTTCAGGCGGGTTCACGCAACTACGAGCTGAGTTTTCAAGGGATG---
---------------ATTCAGACAAATATAGCTTCCAAGACCCAAAAGGATGTCATTAGA
AGGCCAACGTTTGTGTCT------------TACTGGGATGTGGAGCGGGTG---AAACGC
AGACAAGACCCT------------------------------CAGCAGGGGGAGACC---
TCCTCAGAACCTTTCGTC------AATATATATCTTCCCCAACCG---GACGCGAGCGTC
---------------------------TCATTGCTTGAAATCCCTAACAATACTCCAGAA
TATGCTAAAGTAAGTGATCATTTTAAAGCTTCCATGAGAAATTTCAAGATTGAAAAGATA
AAGAAGGTCCAGAACTCACAGCTCTTGAAGGCTTTTAAAAGCAAGAAAATGGAGATGAAG
AGA---------------------GAAGAGCAAATCCTATTTTGTGCAGCAAGACGCAAC
AACGTGGCATCTATCTGTGAGAATAATTTTGAC---TGGTTCTTACATGGAAGT---CAT
GACACCAAATATGGAAAAGGAAACTACTTCACAAGAGATGCCATTAGTTCCCATAAA---
---------------AATTACCCGTTT------GATTCCAAAAACATC---GTTATGTTT
GTAGCCCGAGTCCTGGTTGGA---AATTTCATTGAAGGCCATATGGGTTACCAGAGTCCC
CCTCCGCGG---------------------TATGACAGCTGTGTGGATACAAGATTGAAT
CCCTCTGTTTTTGTCATCTTTCAGAAAGATCAGATT---TACCCAGAATATGTGATTGAA
TATACC------------------------------------------------------
------------------------------------------------------------
------------------------------------------------------------
------------------------------------------------------------
------------------------------------------------------------
------------------------------------------GAA------CTAGAGAAA
TCAGAGAAACCAGAGAAA---CCCTGCGTGATTAGT------------------------
---
>ENSPTIP00000003670_Ptal/1-2850
------------------------------------------------------------
------------------------------------------------------------
------------------------------------------------------------
------------------------------------------------------------
------------------------------------------------------------
------------------------------------------------------------
------------------------------------------------------------
GAT---------------------------------------------------------
------------------------------------------------------------
---------------------GAGAGGCACTCCGCCGCCCAGACCTCA------------
------------------------------------------------TCTGAGGTGCGG
GGG---------AGGATTTATTGC------------------------CAGGTGAAAAAA
---GGTCAT------------------------TTGTTT---------GTAGGCTTTGGC
CCGAGATCCCTGAAGAATCTGTGCAAA---TATTCTCACGAGGTTCTC---TCGGAAGAG
AACTTCAAGGTCCTGAAAAAT---------------------------------------
---------------------------------------CATGAGCTCTCTGGACTGAAC
AAAGAGGAATTAGCAGTGCTC------------CTCGTCCAAAGTGACCCCTTT------
TTTATGCCGGAGATA------TGCAAAAATTATAAGGGAGAG---GGTCGAAAAGTTATT
TGTGACCAGCATCCATCATGCGAAAGACTCCACATCTGCGAGCACTTTACCCGAGGG---
ATTTGCGGTTATGCC---AACTGCCTCAGGTCCCATAACCTGATGGATAGGAGGGTGCTG
GCCATCATGAGGGAG---CACGGGCTGAGCCCCAGCGTGGTTCAGAACATCCAGGATATC
---TGCAACAGCAAGCAC------GGCCGAAAGAAACACCCCAGG---------------
GCTCCTTGCTCCCATCGT---------------AGAGATGTGGCATACAGAGGGAGAAGC
AAGAGCAGAGAACGATCGTTTCAGGGCGGTCCAGAATTTCTCCCA---CCTGCTTCCGCT
TCT---ACTCAGAAGTCCAGCACCCCCAGTTCAGATCAGATCGGC---CAC---------
------AGGCCTCCCCTGGATGACATGCCCGTA---------GGGGAGCTGGCCCACAAG
TTCATGCATTTGGGAAGT------CAAGAT---TGCCCTCAGCCTTCCCCGGTCTCGCCT
AAGGTT---GATAATCTTGGAGGATCAGGTCAAATGGAAAGAAGCCAGCGGTTTTCA---
GAGAATGGCGGTCCAGAGGATCTCTTTTTCGGGAATCAAGGCAGCACTTCCCTCCCTTCT
GACCCAATGCCAGCTTCCAACCGGAGGGGCCCTGCGTCCTGGCTGAATGACAAAGGCACC
GGGAGAGGGAGTTTGTTTGCCCAGAGTCGGGCTGCC---CCTGGCTCCCCTCTGGCTTCT
CCACAGACACCTGAAACCACAACCACCAGAAAGAGCGCGGGGATGCTTTCCACAGATGGC
ACG---AATGCCGAGGGCAGAAGCGGGAATCCGAATGTCCAG---TATTTCTCGCTTTTC
AATAATAATGTTGATGGCGCGGCCCCAGAT---GGAGCTTCCACAAGTTCTCTA------
---AATTACAAAACCACAACC---AGCGGACAGAGAGAAAAATCGTTACCTAGGAAT---
CAGGACACTGGAACTACT---CACGGTGGTCTCCAGACCACTGGCAAA------------
ATTACAGATGGCGCC---GATCCAGCAGCGGCCTCT---GTGAACAGTAACCACAGTGAG
AAGACAGTTTGGCCTGGTAAATCCATCCACAGCACAGCAAATGGCTCTAGTCAAGTTGCG
GACGAAACCACTGATGTA------AATAAGACTGGTGCC------TCTGGTTTTGGCTTC
ACATTGACCTGCAGAGGG------GATAAAAACGTGTTGTACTTCAGAAGTCTGGGTCTG
GGAGCCCAAGGCCTGCCAACTCCTCAGGAGACCCCTGCCCCCACA---CAAGTCAGCACT
CTGCCCAAGGTGCCACCTTCTACATCCTTCTCAAGCAACAGAGCTGCAGCCTATGCAACC
CATGGTCCG---------------------------------------------------
---------------------------AACCCTGCCCAGATCTCTGCTGGCCCTGCCGGT
GACCTT------------------------------GTAGGTCCAAGCTATTCTGCATCT
GACGTTGAGAATACCAGCTCTTCCAGGATGGATGACTGTGGCCCACAGGAAATTTGTCTT
GACCATCTGTGTAAA---GGTTGTCACCTT------------------------------
---GGTGACTGCAACAAAGTTCACTTCCACCTGCCTTACCGGTGGCAGATATTACTTGCA
AACACCTGGATGGACCTCCAGCCCATGGAGAACATTGAGAAGGCCTATTGTGACCCCCAG
---------ATC---CGCAGCTTTTCT------------------------ATCGGAAAT
AAAAAC---ATCAACTTCCAGATGATGGTT---TGTAATTGTAATCCTATCCGGCGTATC
TCCACACCTTCATCTGTC------ACAGTGCTGACCAATTTTGTCTTTGCCACAAAATGG
ATTTGGTACTGGAGGAGCAAATCCGACAGATGGGTTCAGTATGGGGAGAAG---------
------------------------------------GTCGACAAA---------CAGCAA
GCTGCAAACGTCGACTCTTCGTACCTGGAGTCTTTCTTT---CTGTGCTCTCCGAGGGGA
---ATTGTGCCATTTCAGGCGGGTTCACAGAGCTACGAGCTGAGTTTTATGGGGATG---
---------------ATTCAAACAAACGTAGCTTCCAAGACCCAAAAGAATGTTGTCAGA
AGGCCAAAATTCGTGTCT------------TACGAGGATGTGGAACAGATT---AAAAGG
GGGTTCAAGCAT------------------------------CAGCCGGCGCAGACC---
CTGTCAGAGCCGTTAACC------TCGACATTGTTCCCTCAGCAG---GAGTTTGGCTCG
---------------AATGGA---TATGAGCTGTTAGAGATCAATCAGCAGACTCTGGAA
TATGACACAATAAGCGAGCGTTTTAAAGCTTCCATGAAAAATTTCAAGATTGAAAACATA
AAGAAGATCAAGAATACAAAGCTCTTGAATGCTTTTGAAAGGAAGAAAATGAAGATGAAC
AACAAA------------------AGGGAAAACATCCTGTTTTGTGCCACAAGCCGCGCC
CATGTGGAGTCTATCTGTGCGAATAATTTTGAC---TGGATCTTACATGGGACT---GAT
GAAAACAAATATGGAAGAGGAAATTACTTCAGAAAAGATGCCATCTATTCCCATAAA---
---------------AATTGCCGGTAT------GATACCAAAAACATC---GTGATGTTT
GTAGCTCGAGTCCTGGTTGGA---GATTTTACTCAAGGAGCTGTGGGAAGCATAAGCCCT
CCTCCACCACCA------------------TATGACAGCTATGTGGATTCAAGGTTGAAT
CCTTCCGTGTTTGTCATCTTCGAGAAAGATCAGATT---TACCCAGAATATGTGATTGAA
TATACT------------------------------------------------------
------------------------------------------------------------
------------------------------------------------------------
------------------------------------------------------------
------------------------------------------------------------
------------------------------------------GAA---------------
---------CTAGACAAA---GCCTGCGTGATTAGT------------------------
---
>ENSPPRP00000000840_Ppar/1-3051
------------------------------------------------------------
------------------------------------------------------------
------------------------------------------------------------
------------------------------------------------------------
------------------------------------------------------------
------------------------------------------------------------
------------------------------------------------------------
ATGGCGGACCCGGAGGTGTGCTGCTTCATCACCAAAATCCTGTGCGCCCACGGGGGCCGC
ATGGCCCTGGACGCGCTGCTCGAAAAGATCGCGCTCACCGAGGCG---CAGCTCCGCGAA
GTGCTGGAGGCGGCTGGGCCCGACCGATTCGTGTTGCTGGAGACCGGC------------
---GACAGGGCCAGGGTCACCGGCTTCGTGGTGGCCACCACCCGA---GCCCGGGTCTGC
CGT---------CGCAAGTACTGC---------------CAGAGA---CCGTGCGAAGAC
---CTGCAC---CTCTGCAAACTCAAC------CTGCTG---GGCCGGTGCCGCTATTCG
CAGTCGGAG---AGGAATCTGTGCAAA---TATTCTCACGAGGTTCTC---TCGGAAGAG
AACTTCAAGGTCCTGAAAAAT---------------------------------------
---------------------------------------CATGAGCTCTCTGGACTGAAC
AAAGAGGAATTAGCAGTGCTC------------CTCGTCCAAAGTGACCCCTTT------
TTTATGCCGGAGATA------TGCAAAAATTATAAGGGAGAG---GGTCGAAAAGTTATT
TGTGACCAGCATCCATCATGCGAAAGACTCCACATCTGCGAGCACTTTACCCGAGGG---
ATTTGCGGTTATGCC---AACTGCCTCAGGTCCCATAACCTGATGGATAGGAGGGTGCTG
GCCATCATGAGGGAG---CACGGGCTGAGCCCCAGCGTGGTTCAGAACATCCAGGATATC
---TGCAACAGCAAGCAC------GGCCGAAAGAAACACCCCAGG---------------
GCTCCTTGCTCCCATCGT---------------AGAGATGTGGCATACAGAGGGAGAAGC
AAGAGCAGAGAACGATCGTTTCAGGGCGGTCCAGAATTTCTCCCA---CCTGCTTCCGCT
TCT---ACTCAGAAGTCCAGCACCCCCAGTTCAGATCAAATCGGC---CAC---------
------AGGCCTCCCCTGGATGACATGCCCGTA---------GGGGAGCTGGCCCACAAG
TTCATGCATTTGGGAAGT------CAAGAT---TGCCCTCAGCCTTCCCCGGTCTCGCCT
AAGGTT---GATAATCTTGGAGGATCAGGTCAAATGGAAAGAAGCCAGCGGTTTTCA---
GAGAATGGCGGTCCAGAGGATCTCTTTTTCGGGAATCAAGGCAGCACTTCCCTCCCTTCT
GACCCAATGCCAGCTTCCAACCGGAGGGGCCCTGCGTCCTGGCTGAATGACAAAGGCACC
GGGAGAGGGAGTTTGTTTGCCCAGAGTCGGGCTGCC---CCTGGCTCCCCTCTGGCTTCT
CCACAGACACCTGAAACCACAACCACCAGAAAGAGCGCGGGGATGCTTTCCACAGATGGC
ACG---AATGCCGAGGGCAGAAGCGGGAATCAGAATGTCCAG---TATTTCTCGCTTTTC
AGTAATAATGTTGATGGCGCGGCCCCAGAT---GGAGCTTCCACAAGTTCTCTA------
---AATTACAAAACCACAACC---AGCGGACAGAGAGAAAAATCGTTACCTAGGAAT---
CAGGACACTGGAACTACT---CACGGTGGTCTCCAGACCACTGGCAAA------------
ATTACAGATGGCGCC---GATCCAGCAGCGGCCTCT---GTGAACAGTAACCACAGTGAG
AAGACAGTTTGGCCTGGTAAATCCATCCACAGCACAGCAAATGGCTCTAGTCAAGTTGCG
GACGAAACCACTGATGTA------AATAAGACTGGTGCT------TCTGGTTTTGGCTTC
ACATTGACCTGCAGAGGG------GATAAAAACGTGTTGTACTTCGGAAGTCCGGGTCTG
GGAGCCCAAGGCCTGCCAACTCCTCAGGAGACCCCTGCCCCCACA---CAAGTCAGCACT
CTGCCCAAGGTGCCACCTTCTACATCCTTCTCAAGCAACAGAGCTGCAGCCTATGCAACC
CATGGTCCG---------------------------------------------------
---------------------------AACCCTGCCCAGATCTCTGCTGGCCCTGCCAGT
GACCTT------------------------------GTAGGTCCAAGCTATTCTGCATCT
GACGTTGAGAATACCAGCTCTTCCAGGATGGATGACTGTAGCCCACAGGAAATTTGTCTT
GACCATCTGTGTAAA---GGTTGTCACCTT------------------------------
---GGTGACTGCAACAAAGTTCACTTCCACCTGCCTTACCGGTGGCAGATATTACTTGCA
AACACCTGGATGGACCTCCAGCCCATGGAGAACATTGAGAAGGCCTATTGTGACCCCCAG
---------ATC---CGCAGCTTTTCT------------------------ATCGGAAAT
AAAAAC---ATCAACTTCCAGATGATGGTT---TGTAATTGTAATCCTATCCGGCGTATC
TCCACACCTTCATCTGTC------ACAGTGCTGACCAATTTTGTCTTTGCCACAAAATGG
ATTTGGTACTGGAGGAGCAAATCCGACAGATGGGTTCAATATGGGGAGAAG---------
------------------------------------GTCGACAAA---------CAGCAA
GCTGCAAACGTCGACTCTTCGTACCTGGAGTCTTTCTTT---CTGTGCTCTCCGAGGGGA
---ATTGTGCCATTTCAGGCGGGTTCACAGAGCTACGAGCTGAGTTTTATGGGGATG---
---------------ATTCAAACAAACGTAGCTTCCAAGACCCAAAAGAATGTTGTCAGA
AGGCCAAAATTCGTGTCT------------TACGAGGATGTGGAACAGATT---AAAAGG
GGGTTCAAGCAT------------------------------CAGCCGGCGCAGACC---
ATGTCAGAGCCGTTAACC------TCGACATTGTTCCCTCAGCAG---GAGTTTGGCTCG
---------------AATGAA---TATGAGCTGTTAGAGATCAATCAGCAGACTCTGGAA
TATGACACAATAAGCGAGTGTTTTAAAGCTTCCATGAAAAATTTCAAGATTGAAAACATA
AAGAAGATCAAGAATACAAAGCTCTTGAATGCTTTTGAAAGGAAGAAAATGAAGATGAAC
AACAAA------------------AGGGAAAACATCCTGTTTTGTGCCACAAGCCGCGCC
CATGTGGAGTCTATCTGTGCGAATAATTTTGAC---TGGATCTTACACGGGACT---GAT
GAAAACAAATATGGAAGAGGAAATTACTTCAGAAAAGATGCCATCTATTCCCATAAA---
---------------AATTGCCGGTAT------GATACCAAAAACATC---GTGATGTTT
GTAGCTCGAGTCCTGGTTGGA---GATTTTACTCAAGGAGCTGTGGGAAGCATAAGCCCT
CCTCCACCACCA------------------TATGACAGCTATGTGGATTCAAGGTTGAAT
CCCTCCGTGTTTGTCATCTTCGAGAAAGATCAGATT---TACCCAGAATATGTGATTGAA
TATACT------------------------------------------------------
------------------------------------------------------------
------------------------------------------------------------
------------------------------------------------------------
------------------------------------------------------------
------------------------------------------GAA---------------
---------CTAGACAAA---GCCTGCGTGATTAGT------------------------
---
>ENSMICP00000002815_Mmur/1-3063
------------------------------------------------------------
------------------------------------------------------------
------------------------------------------------------------
------------------------------------------------------------
------------------------------------------------------------
------------------------------------------------------------
------------------------------------------------------------
ATGGCGGACCCGGAGGTGTGCTGTTTCATCACCAAAATCCTGTGCGCCCACGGGGGCCGC
ATGGACCTGGACAAGCTGCTCGAGAAGATCGTGCTCCCCGAGGCG---CAGCTCCGCGAC
TTGCTGGAGCAGGCCGGGCCCGACCGCTTCGTAGTGTTGGAGACGAGC------------
---AGCAGTGCCGGGGTCACCCGGACCGTGGTGGCCAACACTCGA---GCCCGGGTCTGC
CGT---------CGCAAGTACTGC---------------CAGAGA---CCCTGCGATAAC
---CTGCAT---CTCTGCAAGCTCAAT------CTGCTC---GGCCGGTGCAACTATTCG
CAGTCGGAC---CGGAATTTATGCAAA---TATTCTCATGAGGTTCTC---TCAGCAGAG
AACTTCAAAATCCTAAAAATG---------------------------------------
---------------------------------------CATGAGCTCTCTGGACTTAAT
CAAGAGGAATTAGCAGTGCTC------------CTCGTCCAAAGTGATCCTTTT------
TTTATGCCTGAGATA------TGCAAAAGTTATAAGGGAGAG---GGTCGCAGGCAGATT
TGTAACCAGCAGCCTGGGTGTGACAGACTCCACATCTGTGACCACTTCACCCGAGGT---
AACTGTGGTTACCTC---AATTGTCTCAAGTCCCACAACCTGATGGACAGAAAGGTGCTG
GGGATCATGAGAAAC---CACGGGCTGAACGCAGACGTGGTCCAGAGCATCCAAGACATC
---TGCAACAGCAAGCAC------ATGCGGAAGAACTCCCCCGGGTTGAGA---------
GCTCCT---TTCCATCGT---------------AGAGCCGGGCCGTACAAAGCTAGAAGC
AAAAGTAGAGAGCGATTCTTCCATGGCAGCCAGGAATTTCTGCCA---TCT---------
TCC---ACTCAAAGGTCCTCCACGCCCAGTCCAGACCCGACGGGC---CGC---------
------AGTGCTCCCGGGGATGACGTGCCTGTG---------GATGGCCTCACCCACAAG
TTCACCTATCTGGAGACT------CAGGAT---CTCGCTCAGCCCTCCTCGCCTTCGGCT
AAAGCT---ACCAATCTTGGAGGAGCAGGTGAGGACGGGGCAAGCCAGAGGTTTTCC---
GAGAATGGCAGTCCAAAAGGCCTCTTTTATGGGAAGCAAAGCAACACTTACCTTGTTTCT
GATTCAACACCAGCCTCCAACTGGAAGGACCCCACGCCCTGGCCGAAGGACCAAGGCACC
GGGAAGGAGAGTGTGTTTTCCCCAATTCTGACTGCC---GCCCGCCCTCCTCTTGGTTCT
GCACCAACACCTGAAGCTGTGACCGCCGGAAACAGCACAGGCATGCTTTACTCCGACCTG
AGG---GACACCAAGGGCAGAAGTGGAACTCAAGATCTCCAG---CATGTTTCTCTTTTC
CATAATAATGCTGATGGAGGGGCCGCTGGC---GTAACTTCCGCAAGATATTTC------
---AATTACAACAGCACAACC---AACAGTCAGAGAGAAACATCACTCCCTAGGGAT---
CGAGACGCTGGACCTGCT---TCCCGGGATCTCCAGACCACTGGCCAA------------
ATTACCGAGGGCGAT---ACTGCCGCAGTGGCATTT---GTTAACGGTAAATGCGGAGGG
AAGACATTTTCGGCTAGTAAAACCACCCACAGTTCACCAGATGGCTCTAGTGACATTATG
GATAAAACTACTAATGTATTAATAGAAAAAACTGGTGCC------ACTGGCTTTGGTTTA
AAAACATCAGTCACTGGG------GGAAAAGATGTATTGTGCTCTGGAAGTCAGAGTGTG
AGAAGCCAGGCCCTGGCCACACCTGGAGAAACCACTGCCCCCGCA---CCAGTCAGCACC
CTGCTTCAG---TCACCT---------TCCTCAGGCAACAGAGCTGCAGCCTGTGGGACC
CTTGGTCAG---------------------------------------------------
---------------------------AACTCCACCCAAGTCCCTGTTCCCCCTGCCGGT
GAGTCC---ACAAGG------------AGGACCCCAGGCTGTGCTCAGTATTCCATATCT
GATGTTGTAGGTACCATGTCTTCTTGGGTACATGATCCTAGCTTAGAGAAAATTTGTCTT
GACCATCTGCATGAG---GGATGTCAGCTCAAT---------------------------
---GAGAGCTGCGACAAAGACCACTTCCACCTGCCCTACCGGTGGCAGAAGCTCAGCGGA
AAGAAGTGGGAAGACTTCGAGCACATGGAAGCGATTGAGGAAGCCTATTGCGCCCCCCAA
---------AAC---TGTGTCTTTTTA------------------------GCGGGAAAG
GGCAGA---ATCGATTTCGAGAACATGATT---TGTGATTCCATGCCCATCCGACGCATG
TGCACTCCCACATCTATA------GGGAAGGCGGCCGACTCTGTCTTTACCACCGAATGG
ATCTGGTATTGGAGGAATGAATATGGCAAGTGGATTCCATATGGGGAAGAG---------
------------------------------------AAAGATAAC---------CAGAAA
GGTTCGAACATTGACTCTTCATACCTGGAGTCTGTCTAT---CAGCATTGCCCAAGAGGA
---GTTGTGAGGTTTCAGGCGGGTCCACGGAACTATGAACTGAGTTTCCAAGGGATG---
---------------ATTCAGACAAACATAGTTTCCAAGACTCAAAAGGACGTCATCCGA
AGGCCAAAGTTTGTGTCT------------TCGTGGGATGTGAATCAGAAG---AGAAGG
TGGCCCGACTAT------------------------------CAACCAGTGCAGACC---
ACGCCAGAGCCTTTATCC------TCGACATTTCTTCCTCAGCAG---GACCCTGGCTTC
------CTACCCTCGAATGAG---TTTAAGTTGTTAGAGCTCAATAACCAGCATTTGGAA
TATGCCAAAATAAGTAAGCATTTTGGAGCCTCCATGAAAAATTTCAAGATTGAAAAGATA
AAGAAGATCCAGAACCAAAATCTCTTAGATAATTTTAACAGGAAGAAAAAGCAGATGAAG
AAGGAA------------------GAAGAAAAACTCCTGTTTTATGCAACGAGGCACACT
CATGTGGACTCTATCTGTGCGAAGAATTTTAAC---TGGACCATCCATGAAACT---CAT
GAACCCAAATATGGAACAGGAAATTACTTCGCAAAAGATGCCATCTATTCACACAAA---
---------------AATTGCCCGTAT------GATGCCAGAAACATC---ATTATGTTT
GTAGCCCGCGTCCTGGTTGGA---AATTTTATCGAAGGAGATAAGACATACACAAGCCCT
CCACCGCAG---------------------TACGACAGCTGTGTGGACACTAGTTTGAAT
CCCTCCGTTTTTGTCATATTTGAGAAAGATCAGATT---TACCCAGAGTATGTGATTGAA
TATACT------------------------------------------------------
------------------------------------------------------------
------------------------------------------------------------
------------------------------------------------------------
------------------------------------------------------------
------------------------------------------GAA---------------
---------GCAGACAAA---GCCTGCGTGATCAGT------------------------
---
>ENSACIP00000009507_Acit/1-711
------------------------------------------------------------
------------------------------------------------------------
------------------------------------------------------------
------------------------------------------------------------
------------------------------------------------------------
------------------------------------------------------------
------------------------------------------------------------
ATGGAGACAGAA---------------ATACTGAAAATAATCTGCGCCAGTCAAGGAGCG
ATAGACACCGATGATTTATTATATAATCTATTTTCCGACGATCCCTCGATGGTCTCGGAG
ATCATT------TGTAACCGAGAGAAATTTGTTTCGTGTTGTCCAAAC------------
---GGACAG------------CCGAAGGTGGTGGCCAGGACCCGC---CTGAGACTTTGC
AGA---------GTCAAAGACTGC---------------CCGCAG---ACATGCAGGGCT
---CTGCAC---CTGTGTAAGAACTTC------CTCTTCAGCGGCTTCTGTCAGTTCACT
CAGCTC------AGGAAGGGCTGCCGC---TTCTCCCATGAGCTGAAC---TCTGATCAC
AACCAAAGGCTTCTGAGAGAG---------------------------------------
---------------------------------------CATGAGCTGGAGAGTCTGAGC
CGGGAGGAGCTGTGCACACTG------------CTGCTGCAGAGTGACAATGGA------
CTCCTTCCTGACATA------TGCCATGACTACAACAACGGTGATGGAGAGTTCGGCAAG
TGTAATGATGGTTATGGTTGCAAGAGGCTCCACATCTGTGAGCAGTACGTGAGCCGT---
GAGTGC------------AGCTGCTGGAGGAACCACGACTTTAATGCTCTACAGCCATTA
AAAACTTTGCAAGAA---AAAAGCATACCTGGCACCCTCTTTCAGTTCTTGAAGCCTGTG
---TATGCAAATAAAGAG------------------------------------------
------------------------------------------------------------
------------------------------------------------------------
------------------------------------------------------------
------------------------------------------------------------
---------------------------------GCTTTGAGGCTGGCTGCAGTCAACGAG
CGTGGT------------------------------------------------------
------------------------------------------------------------
------------------------------------------------------------
------------------------------------------------------------
------------------------------------------------------------
------------------------------------------------------------
------------------------------------------------------------
------------------------------------------------------------
------------------------------------------------------------
------------------------------------------------------------
------------------------------------------------------------
------------------------------------------------------------
------------------------------------------------------------
------------------------------------------------------------
------------------------------------------------------------
------------------------------------------------------------
------------------------------------------------------------
------------------------------------------------------------
------------------------------------------------------------
------------------------------------------------------------
------------------------------------------------------------
------------------------------------------------------------
------------------------------------------------------------
------------------------------------------------------------
------------------------------------------------------------
------------------------------------------------------------
------------------------------------------------------------
------------------------------------------CAACAAAGACAGAGAGGG
------------------------------------------------------------
------------------------------------------------------------
------------------------------------------------------------
------------------------------------------------------------
------------------------------------------------------------
------------------------------------------------------------
------------------------------------------------------------
------------------------------------------------------------
------------------------------------------------------------
------------------------------------------------------------
---------AGAGGGAGAGGC---------------------------------------
---------------------------------GAGGAGACCAAACTT------------
------------------------------------------------------------
------------------------------------------------------------
------------------------------------------------------------
------------------------------------------------------------
------------------------------------------------------------
------------------------------------------------------------
------------------------------------------------------------
------------------------------------------------------------
------------------------------------------------------------
------------------------------------------------------------
---
>ENSUAMP00000019137_Uame/1-3069
------------------------------------------------------------
------------------------------------------------------------
------------------------------------------------------------
------------------------------------------------------------
------------------------------------------------------------
------------------------------------------------------------
------------------------------------------------------------
ATGGCGGACCCGGAGGTGTGCTGCTTCATCACCAAAATCCTGTGCGCCCACGGGGGCCGC
ATGGCCTTGGACGCGCTGCTCAAAGAGATCGCGCTCTCCGAGGGG---CAGCTCCGCGAG
GTGCTGGAGGCTGCTGGGCCGGACCGCTTCGTGCTGTTGGAGACCGGC------------
---GACAGGGAAGGGGTCACCAGGTCCGTGGTGGCCACCACCCGC---GCCCGGGTCTGC
CGT---------CGCAAGTTCTGC---------------CAGAGA---CCCTGCGAAGAC
---CTGCAC---CTCTGCAAGCTCAAC------CTGCTG---GGTCGGTGCAACTATTCG
CAGTCGGAG---CGGAATTTGTGCAAA---TATTCTCACAACGTTCTC---TCAGAAGAG
AATTTCAAGGTCTTGAAAAAT---------------------------------------
---------------------------------------CATGAGCTGTCTGGACTGAAC
AAAGAGGAACTAGCCGTGCTT------------CTCCTCCAAAGTGACCCTTTT------
TTCATGCCTGAGATA------TGCAAAAATTACAAGGGAGAG---GGTCGAAGAGTGACT
TGTGACAAATATCCACAGTGTGAAAGGCTCCACATCTGTGAGCACTTTACCCGAGGG---
AACTGTGGTTATACC---AACTGCCTCCGGTCCCATAACCTGATGGACAGAAGGGTGCTG
GCCATCATGAGGGAG---CATGGGCTGAGCTCCAGCGTGGTTCAAAACATCCAGGACATC
---TGCAACAGCAAGCAT------AGCCCGCAGAAACACGCTGGGCACAGA---------
GCTCCTCCCGCCTATCGT---------------AGAGATCCGGCCTACAGAGGTAGAAGC
AAGAGCAGAGACCGATCATTTCAGGGCAGTACCGAATTTCTTCCA---TCGGCTTCGGGT
CCT---ACTCAAAGGCCCTGCACACCCGGTCTAGATCAGATTGGC---CAC---------
------AGGCCCCCCCTGGATGACGCGCCCGTG---------GAGGACCTGGCCCACAAG
TTCGTGCGTTTGGGAAGT------CAGGAT---GGCCCTCAGCCTTCCCCCGTCCCGCCT
AAGGCG---GATAATCTCAGAGGAAGAGGTCAAGTGGGAGGAAGCCAGCGGTTTTCA---
GAGAATGGCGGTCCAGAGGATCTCTTTTATGGGAATCAAGGTAGCATTTACCTCCCTTCT
GATTCAAAGCCTGCTTCCAACCGGAAGGGCCCTGCATCCTGGCTGAACGGCAAAGGCACT
GGTAGAGAGCGTGTGTTTTCCCAGAGTCAGGCTGCC---CCTGGCTCTCCTGTAGAT---
---CAAACACCCGACACCATAACCACCAGAAAGAGCACGGGCGTGCTTTTCTCAGACGGC
ATG---AATGCCGAGGACAGAAGTGGGAAGCAAAATGTCCAG---TACGTCCCGCTTTTT
AATAATAACGTTGATGGAACGGCCGTAGAT---ACAACTTCCACAAGATCTTTC------
---AATTACAAAACCACAACC---AGCAGACAGAGGGAAAAATCGTTACCTAGGAAT---
CGGGACACCGGAGCCACT---CACAGTAATCTCCAGACCACTGGCAAA------------
ATTACAGATGGTGAT---GATCCAACAGTGGGGTCT---GTCAGCGGTCAATACAGAGAG
AAGATGGTTTGGGCTAATAAATCTGTCCACGGCACACCAAATGGCACTAGTCAAGTTGTG
GATGAAACCGCCGAAGTC------AGTACAATTGGTGCC------ACTGGGTTTGACTTC
ACATTGACGTGTAGAGGG------GATAAAAATGCGTTGTGCTTTGGAAGTCAGAGTCTG
GAACCCCAGGTCCTGCCCACACCTCAGGAGACCTCTGTCCCCACACCGCAACTCCGTACT
CAGTCCAGGATGCCACCGTGTACATCGTCCTCGAGCAGCAGAGCTGCAGCCTGTGGAAGC
CATGGTCAG---------------------------------------------------
---------------------------AACGCTGCCCAAGTCCCGGTTAGCCCTGCCGCT
GAGCTT------------------GCAAGGACCCCAAGATGTGCTCCGTATTCTGCGTCG
AACGCTGAGAGTACCAGCTCTTCCAGGATGGCTGACTGTGGCTCAGAGGAGATTTGTCTT
GACCATCTGTGTAGG---GGTTGTCAAGTT------------------------------
---GAAAGTTGCAACAAAGTTCACTTCCACCTGCCCTACCGGTGGCAGATGTGGCTTGCA
AACACCTGGATGGACCTCCAGCCCATGGAGAGTATTGAGAAGGCCTATTGTGACCCCCAA
---------ATC---CGCATCTTTTCT------------------------ACTGGAAAT
GAAGAT---ATCGATTTCCAGAAAATGACT---TGTAATTTTAATCCTATCCGACGCCTC
TCCACACCCTCGTCTGTC------ACAGCACTGACCAATTTTGTCTTTGCCACGAAATGG
ATTTGGTACTGGAAGAGTGAATCGGACAAATGGGTTGAATATGGAGAGGAG---------
------------------------------------GCTGACAGT---------CAGCAA
GCTTCAAGCGTCGACTCCTCCTACCTGGAGTCCTTCTTC---CTGTGCCATCCAAGGGGG
---ATTGTGCCGTTTCAGGCGGGTTCGCGGAACTACGAGCTGAGTTTTGTGGGCATG---
---------------ATTCAAACAAACCTAGCTTCCAGGACCCAAAAAGATGTTGTCAGA
AGGCCAGCATTTATGTCT------------TACAAGGATGTGCAGCAGATT---AAAAGT
GGGTTCAACTGT------------------------------CAGCCGGCGCAGACC---
CGGTCAGAGCCTTTAACC------TCGACATTGCATTCTCAGTGG---GACTTTGGCTTG
---------------AGTGGA---TATAAGTTGTTAGAGATCGATAATCGCTGTCCGGAA
TATTCCATGATAAGTGAGTATTTCAAAGCTTCCATGAAAAATTTCAAGATTGAAAAGATA
AAGAAGATCAAGAATACAAAGCTCTTGAATACTTTTGAAAGGAAAAAAATGAAGATGAAC
AACAGA------------------ACGGAGAAAATCCTATTTTATGCAACAAGCCGCATG
CACATGGAGTCTATCTGTGAGAATAATTTTGAC---TGGATCTTACATGGAACTGGTGGT
GAAACCAAATATGGAAAAGGAATTTACTTCACAAAAGATGCCATCCATTCCCATAAA---
---------------AGTTGCCAGTGT------GATGCCAAAAACATC---GTTATGTTT
GTAGCTCGAGTCCTGGTTGGA---GATTTTACTCAAGGAGAGATGGGAAACACCAGCCCT
CCCCCGCCACCA------------------TATGACAGCTATGTGGACATAAGGTTGAAT
CCCTCCGTTTTTGTCATCTTCGAGAAAGATCAGATT---TACCCAGAATACGTGATTGAA
TATACT------------------------------------------------------
------------------------------------------------------------
------------------------------------------------------------
------------------------------------------------------------
------------------------------------------------------------
------------------------------------------GAA---------------
---------CTAGACAAA---GCCTGCGTGATTAGT------------------------
---
>ENSUMAP00000021146_Umar/1-3069
------------------------------------------------------------
------------------------------------------------------------
------------------------------------------------------------
------------------------------------------------------------
------------------------------------------------------------
------------------------------------------------------------
------------------------------------------------------------
ATGGCGGACCCGGAGGTGTGCTGCTTCATCACCAAAATCCTGTGCGCCCACGGGGGCCGC
ATGGCCTTGGACGCGCTGCTCAAAGAGATCGCGCTCTCCGAGGGG---CAGCTCCGCGAG
GTGCTGGAGGCTGCTGGGCCGGACCGCTTCGTGCTGTTGGAGACCGGC------------
---GACAGGGAAGGGGTCACCAGGTCCGTGGTGGCCACCACCCGC---GCCCGGGTCTGC
CGT---------CGCAAGTTCTGC---------------CAGAGA---CCCTGCGAAGAC
---CTGCAC---CTCTGCAAGCTCAAC------CTGCTG---GGTCGGTGCAACTATTCG
CAGTCGGAG---CGGAATTTGTGCAAA---TATTCTCACAACGTTCTC---TCAGAAGAG
AATTTCAAGGTCTTGAAAAAT---------------------------------------
---------------------------------------CATGAGCTGTCTGGACTGAAC
AAAGAGGAACTAGCCGTGCTT------------CTCCTCCAAAGTGACCCTTTT------
TTCATGCCTGAGATA------TGCAAAAATTACAAGGGAGAG---GGTCGAAGAGTGACT
TGTGACAAATATCCACAGTGTGAAAGGCTCCACGTCTGTGAGCACTTTACCCGAGGG---
AACTGCGGTTATACC---AACTGCCTCCGGTCCCATAACCTGATGGACAGAAGGGTGCTG
GCCATCATGAGGGAG---CATGGGCTGAGCTCCAGCGTGGTTCAAAACATCCAGGACATC
---TGCAACAGCAAGCAT------AGCCCGCAGAAACACGCTGGGCACAGA---------
GCTCCTCCCGCCTATCGT---------------AGAGATCCGGCCTACAGAGGAAGAAGC
AAGAGCAGAGACCGATCATTTCAGGGCAGTACCGAATTTCTTCCA---TCGGCTTCGGGT
CCT---ACTCAAAGGCCCTGCACACCCGGTCCAGATCAGATTGGC---CAC---------
------AGGCCCCCCCTGGATGACGCGCCCGTG---------GAGGACCTGGCCCACAAG
TTCGTGCGTTTGGGAAGT------CAGGAT---GGCCCTCAGCCTTCCCCCGTCCCGCCT
AAGGCG---GATAATCTCAGAGGAAGAGGTCAAGTGGGAGGAAGCCAGCGGTTTTCA---
GAGAATGGCGGTCCAGAGGATCTCTTTTATGGGAATCAAGGTAGCATTTACCTCCCTTCT
GATTCAAAGCCTGCTTCCAACCGGAAGGGCCCTGCATCCTGGCTGAACGGCAAAGGCACT
GGTAGAGAGCGTGTGTTTTCCCAGAGTCAAGCTGCC---CCTGGCTCTCCTGTAGAT---
---CAAACACCCGACACCATAACCACCAGAAAGAGCACGGGCGTGCTTTTCTCAGACAGC
ATG---AACGCCGAGGACAGAAGTGGGAAGCAAAATGTCCAG---TATGTCCCGCTTTTT
AATAATAACGTTGATGGAACGGCCGTAGAT---ACAACTTCCACAAGATCTTTC------
---AATTACAAAACCACAACC---AGCAGACAGAGGGAAAAATCGTTACCTAGGAAT---
CGGGACACCGGAGCCACT---CACAGTAATCTCCAGACCACTGGCAAA------------
ATTACAGATGGTGAT---GATCCAACAGTGGGGTCT---GTCAGCGGTCAATACAGAGAG
AAGATGGTTTGGGCTAATAAATCTGTCCACGGCACACCAAATGGCACTAGTCAAGTTGTG
GATGAAACAGCTGAAGTC------AGTACAATTGGTGCC------ACTGGGTTTGACTTC
ACATTGACGTGTAGAGGG------GATAAAAATGCGTTGTGCTTTGGAAGTCAGAGTCTG
GAACCCCAGGTCCTGCCCACACCTCGGGAGACCTCTGTCCCCACACCGCAAGTCCGTACT
CAGTCCAGGATGCCACCGTGTACATCGTCCTCGAGCAGCAGAGCTGCAGCCTGTGCAAGC
CATGGTCAG---------------------------------------------------
---------------------------AACGCTGCCCAAGTCCCGGTTAGCCCTGCCGCT
GAGCTT---GCAAGG---------------ACCCCAAGATGTGCTCCGTATTCTGCGTCG
AACGCTGAGAGTACCAGCTCTTCCAGGATGGCTGACTGTGGCTCAGAGGAGATTTGTCTT
GACCATCTGTGTAGG---GGTTGTCAAGTT------------------------------
---GAAAGTTGCAACAAAGTTCACTTCCACCTGCCCTACCGGTGGCAGATGTGGCTTGCA
AACACCTGGATGGACCTCCAGCCCATGGAGAGTATTGAGAAGGCCTATTGTGACCCCCAA
---------ATC---CGCATCTTTTCT------------------------ACTGGAAAT
GAAGAT---ATCGATTTCCAGAAAATGACT---TGTAATTTTAATCCTATCCGACGCCTC
TCCACACCCTCGTCTGTC------ACAGCACTGACCAATTTTGTCTTTGCCACGAAATGG
ATTTGGTACTGGAAGAGTGAATCGGACAAATGGGTTGAATATGGAGAGGAG---------
------------------------------------GCTGACAGT---------CAGCAA
GCTTCAAGCGTCGACTCCTCCTACCTGGAGTCCTTCTTC---CTGTGCTATCCAAGGGGG
---ATTGTGCCGTTTCAGGCGGGTTCGCGGAACTACGAGCTGAGTTTTGTGGGCATG---
---------------ATTCAAACAAACCTAGCTTCCAGGACCCAAAAAGATGTTGTCAGA
AGGCCAGCATTTATGTCT------------TACAAGGATGTGCAGCAGATT---AAAAGT
GGGTTCAACTGT------------------------------CAGCCGGCGCAGACC---
CGGTCAGAGCCTTTAACC------TCGACATTGCATTCTCAGTGG---GACTTTGGCTTG
---------------AGTGGA---TATAAGTTGTTAGAGATCGATAATCGCTGTCCGGAA
TATTCCATGATAAGTGAGTATTTCAAAGCTTCCATGAAAAATTTCAAGATTGAAAAGATA
AAGAAGATCAAGAATACAAAGCTCTTGAACACTTTTGAAAGGAAAAAAATGAAGATGAAC
AACAGA------------------ACGGAGAAAATCCTATTTTATGCAACAAGCCGCATG
CACGTGGAGTCTATCTGTGAGAATAATTTTGAC---TGGATCTTACATGGAACTGGTGGT
GAAACCAAATATGGAAAAGGAATTTACTTCACAAAAGATGCCATCCATTCCCATAAA---
---------------AGTTGCCAGTGT------GATGCCAAAAACATC---GTTATGTTT
GTAGCTCGAGTCCTGGTTGGA---GATTTTACTCAAGGAGAGATGGGAAACACCAGCCCT
CCCCCGCCACCA------------------TATGACAGCTATGTGGACATAAGGTTGAAT
CCCTCCGTTTTTGTCATCTTCGAGAAAGATCAGATT---TACCCAGAATACGTGATTGAA
TATACT------------------------------------------------------
------------------------------------------------------------
------------------------------------------------------------
------------------------------------------------------------
------------------------------------------------------------
------------------------------------------GAA---------------
---------CTAGACAAA---GCCTGCGTGATTAGT------------------------
---
>ENSEASP00005014750_Eaas/1-3063
------------------------------------------------------------
------------------------------------------------------------
------------------------------------------------------------
------------------------------------------------------------
------------------------------------------------------------
------------------------------------------------------------
------------------------------------------------------------
ATGGCGGACCCGGAGGTGTGCTGCTTCATCACCAAAATCTTGTGCGCCCACGGGGGCCGC
ATGTCCCTGGACGAGCTACTCGACGAGATCTCGCTCACCGAGGCG---CAGCTCTGCGAG
GTGCTGGAGGCGGCCGGGCCCGACCGCTTCGTGGTGTTGGAGACCGGC------------
---GGCAAGGCCGGGGTCACCCGATCTGTGGTGGCCACCACTCGA---GCCCGGGTCTGC
CGT---------CGCAAGTTCTGC---------------CAGAGA---TCCTGCGAAAAC
---CTGCAC---CTCTGCAAGCTCAAC------CTGCTG---GACCGGTGCCACTATTCG
CAGTCGGAG---CGGAATTTATGCAAA---TATTCTCATGATGTTCTC---TCAGAAGAG
AACTTCAGAATCCTGAAAAAT---------------------------------------
---------------------------------------CATGAGCTCTCTGGACTCAAC
AAAGAGGAATTAGCGGTGCTC------------CTCCTCCAAAGTGACCCTTTT------
TTTATGCCTGAGATA------TGCAAAAATTATAAAGGAGAG---GGGCGAAGACAGATT
TGCAACCAGCAGCCACCGTGTGAGAGGCTCCACATCTGTGAACACTTTACCCGAGGG---
AATTGCAGTTATGCC---AACTGTCTCAGGTCCCATAACCTGATGGACAGAAAGGTGCTG
GCAATCATGAGGGAA---CACGGACTGAGCCAGGCCGTGGTCCAGAACATTCAGGACATC
---TGTAACAACAAGCAT------GGCCGAAAGAAAGCCCCTGGGTTAAGA---------
GCTCCTTCCTCACATCGC---------------AGAGATGCGCCATATAGAGGTAGAAGC
AAGAGTAGAGACCGATTCTTTCATGGCAGTCTAGAATTTCTTCCA---TCTGCCTCAGCT
TCT---ACTGAGAGGTCCTGCACACCCAATCCAGACCAAATCAGC---GGC---------
------AAGGCTCCCCTGGATGATGTACCTGTG---------AAGGATCTCACCCACAAC
TTCATGCGTTTGGGGAGT------CAGGAT---TGCCCGCAGCCAGCCTTCGTCTCGCTT
AAGCCT---TCCAATCTTGGAGGAACAGGTCAAGTGGGAGGAAACCAGAGGTTTGCA---
GAGAATGGGAGTCCAGAGCGTCTCTTTCGCGGGAATCAAGGCAGCAGTTACCGCACTTCT
GATTCAACACCAGGTTCCATCTGGAAGGGCCCCACATCCCAGCTGATTAACAAAGCTGCC
AGTGCAGAGATTTTGTTTCCTCAGAATCAAGCTGCC---TCCTGCTCTCCTCTTGGTTCT
CCACAAATACCAAAAATCATAACCACCAGAAAGAGCACGGGCTTGTTTTCTTTG------
------GACGACGAGGGCAGAAGTGGGAGTCAAGATGTCCAG---CGTTTTCCGCTTTTT
AATAATAATGTTGATGGAATGGCCACAGAT---GTAACTTCCACAAGATCTTTC------
---AATTACAAAACCACAACC---AGTAGACAGAGGGAAAAATCGTTACCCAGGAAT---
CAGGACACTGGAGCTACT---CACAGTAATCTCCAGATCACTGGCAAA------------
ATTACAGACAGT------GATATTTCAGCATTATTT---GTTAACGATAAACACGGAGAG
AAGAGATTTGGGGCTGGTAAATCTTACCATAACACGCCAAATGGCTCTAGTAAAGTTACA
GATGAAACTACTGAGGTA------GCTAGAACCGGTGCC------ACCAGTTTTGGCTTA
CCATCGGCAGTCAGAGGG------GATAAGGACATGTTATGCTCTGGAAGTCAGAATCTG
AGAACCCAGGTCCTGCCCACACCTGGGAAGACTACTGCCCCTGTG---CAAGTCAGCACT
CTGGCCAAGGGGTCACCTTCTATACCTTCTTCAAGCAACAGAGCTGCAGCCTATGGGACC
CATGGTCAG---------------------------------------------------
---------------------------AACTCTGCCCAAATCTCTGTTACCCCTGCTAAT
GAACTTTCGAGAAGG---------------ACCCCAGGCTCTGCACTGAATTCCATATCG
GACGTTGCGAATACCACATCTTCCAGGATGGATGATCATGACTCAAAGGAAATTTGTCTT
GACAATCTGTATAAG---GGTTGTCAACGT------------------------------
---AGTGAATGCAACAATGTTCACTTCCACCTGCCCTACCGGTGGCAGATGTCAATTGCA
AACACCTGGACAGACCTCCAGCCCATGGAGAATATTGAGAAGGCCTACTGTGACCCCAAA
---------ATC---ATCTTCATTTCT------------------------ATTGGAAAT
CATAGA---GTCAATTTCCAGAAAATGACT---TGTGATTTTAATCCCATCCGACGTATC
TCCACGCCTTCATCTGTC------ATGATGCCAGCCAACTGTGTCTTCGCCACAAAATGG
ATTTGGTACTGGAGGAATGAATCTGACAAATGGGTTGAATACGGGGAGAAG---------
------------------------------------ACAGACAAT---------CAGGAA
AGTTCAAGCATCGACTCTTCATACCTGGAGTCTTTCTTT---CTCTGCTGTCCGAGAGGA
---GTGGTGCCTTTTCAGGCGGGTTCACGGAACTACGAGCTGAGTTTCCAAGGGATG---
---------------ATTCAGACAAACACAGCTTCCAAGACCCAAAAGGATGTTGTCAGA
AGGCCGGCGTTTGTCTCT------------CACCGGGATGTGGAGCGGATT---AAAAGT
GGGCTAGACCAC------------------------------CAACTGGCGCAGACC---
CGATCAGAGCCTTTAACC------TCAACATCTCTTCATCAGTCG---GACATGGGTTTC
------CCACCCTTGAATGGA---TATGAGTTGTTTGAGATTCATAACCAGTATCCAGAA
TATGCCAAAATAAGTGAGCGTTTTAAAGCTTCCATGAAAAATTTCAAGATTGAAAAGATA
AAGAAGATTCAGAATACAAAGCTCTGGAATACTTTTGAAAGGAAAAAAATGAAGATGAAT
AGA---------------------AATGAAGAAATCCTGTTTTGTGCAACCGGCCGTGCG
TACGTGGAGTCTATCTGTGCGAATAACTTTGAC---TGGATCTTACATGGAGCT---CAT
GAAACCAAATATGGACAAGGAAATTACTTCACGAAAGATGCCATCATTTCCCATAAA---
---------------AGTTGCCCAGGT------GATCCCAAAGACATC---GTTATGTTT
GCAGCCCGCGTTCTGGTTGGA---GATTTTATTGAAGGAAACATGAGTTACACGAGCCCT
CCTCCACCG---------------------TATCACAGCTGTGTGGACACAAGTTGTAAT
CCTTCTGTTTTTGTTATCTTCCAGAAAGATCAGATT---TATCCAGAATATGTGATTGAA
TATACC------------------------------------------------------
------------------------------------------------------------
------------------------------------------------------------
------------------------------------------------------------
------------------------------------------------------------
------------------------------------------GAA---------------
---------ACAGACAAA---CCCTGCGTGATTAGT------------------------
---
>ENSVVUP00000003386_Vvul/1-2817
------------------------------------------------------------
------------------------------------------------------------
------------------------------------------------------------
------------------------------------------------------------
------------------------------------------------------------
------------------------------------------------------------
------------------------------------------------------------
ATGGCCGACCCGGAGGTGTGCTGCTTCATCACCAAGATCCTGTGCGCCCACGGGGGCCGC
ATGGCCCTGGACGCGCTGCTGCAGGAGATCGCGCTCTCCGAGGCG---CAGCTCCGCGAG
GTGCTGGAGGCGGCTGGGCCCGACCGCTTCGTGCTGCTGGAGACGGGC------------
---GACCGGGCCGGGGTCACCCGGGCGGTGGTGGCCGCCACCCGC---GCCCGCGTCTGC
CGT---------CGCAAGTTCTGCCGTCGCAAGTTCTGCCAGAGG---CCCTGCGAAGAC
---CTGCAC---CTCTGCAAGCTCAAC------CTGCTG---GGCCGGTGCCACTACTCG
CAGGCGGAG---AGGAATTTGTGCAAA---TATTCTCATGAGGTTCTC---TCAGAAGAG
AACTTCAAGGTCCTGAAAAAC---------------------------------------
---------------------------------------CATGAGCTCTCTGGACTGAAC
AAAGAGGAATTAGCAGTGCTC------------CTCATCCAAAGTGACCCTTTT------
TTTTTGCCTGAGATA------TGCAAAAATTATAAGGGAGAG---GGTCGAAAAGTTATT
TGTGACAAGTATCCACAGTGTGAAAGGCTCCACATCTGTGAGCACTTTACCCGAGGG---
AATTGTGGGTATGCC---AACTGCCTCAGGTCCCATAACCTGATGGATAGAAGGGTGCTG
GCGATCATGAGGGAG---CACGGCCTGAGCCCCAGCGTGGTTCAGAACATCCAGGACATC
---TTCAACAACAAGCAC------AGCCGAAAGAAACACTCCGGGTACAGA---------
GTTCCTCCCTCCTATCGT---------------AGAGACAAGACATACAGAGGTAGAAGC
AAGAGCAGAGACCGATCATTTCAGGGCAGTACAGAATTTCTTCCA---TCTGCTCCAGCT
CCT---GCTCAGAAGTCCTGCTCGTCCAGTCCAGATCCAGTGGGC---CAC---------
------AGGCCTCCCCTGGATAATGTGCCTGTC---------GAGGATCTGGCCCACAAG
TTTGGGCGTCTGGGAAGT------CAGGAT---TGCCCTCAGCCTTCCCCGGTCTCACCT
AAGGCC---AATAGTCTCAGAGGAACAGGTCCAGTGGGAGGAAGCCGGCAGTTTTCA---
GAGAACGGCAGTCCAGAGGATCTCTTTTATGGGCATCAAGGTAGCATTTTCTTTCCTTCT
GATTCGACACCTGCCTCCAACCGGAAGGGCCCTGACTCCTGGCTGAATGACAAAGGCACC
AGTAGAGAGTCTGTGTTTTCCTGGAGTAAGGCCACC------TCTGGCTCTGTAGGTTCT
CTACAAACACCTGAAACCATAACCACCAGAAAGAGCACAGGCCTGCCTTCCCCAGACGGC
GTG---AGCGCCGAGGCCAGAGGTAGCAATCAAAATGCCCAG---TATTTCCTGCTTTTT
AATTATAACGTTGATGGAATGGCCACGGAT---GGAACTTCCGCAAGATATGTTTACAAA
AAAGATTACAAAACCACAACC---AGAGGACAGAGGGAAAAATCGTTACCTCGGAAT---
CAGGACGCGGGAACTCCT---CCCTGTAATGTCCAGACCACTGGCACA------------
ATTATGGGTGGTGAT---GATCCAGCAGCGGCACCT------------------------
------------------------------------------------------------
------------------------------------------------------------
------------------------------------------------------------
------------------------------------------------------------
---------------------------GCTAACGGCACCAGAGCTGCAGCCTATGCAAGC
CATGGTCAG---------------------------------------------------
---------------------------AACTCTGCCCAGACCCCAGTTAGCCCTGCCAGT
GACTTT------------------GCAAGGACCCCAAGATGTGCTCCATATTCTGCATTT
GACGTTGGTAGTACTAGCTCTTCCAGGATGGATGACTGTGACCCACAGGAAATTTGTCTT
GACCACCTGTGTAAG---GGTTGTCAAACT------------------------------
---GAGAACTGCAACAAAGTTCATTTCCACCTGCCCTACCGCTGGCAGATGTTCTTTGCA
AACACCTGGATGGACCTCCAGCCCATGGAAAATATTGAGAAGGCCTATTGTGACCCCCAA
---------ATC---CGCATCTTTTCT------------------------ATTGGAAAT
AAAAGC---ATCGATTTCCAGAAAATGACT---TGTAATTCTATTCCTATCCGACGCATC
TCCACGCCTTCATCTGTC------ACGACACTGACCAATTTTGTCTTTGCCACAAAATGG
ATTTGGTACTGGAAGAAAGAATCAGACATATGGGTTCAATATGGGGAGGAG---------
------------------------------------GCTGGTAAT---------GAGGAA
GCTTCAAACATCGACTCTTCCTACCTGGAGTCCTTCTTT---CTATTGTATCCAAGGGGA
---ATTGTGCCATTTCAGGCGGGTTCACGGAACTACGAGCTGAGTTTTATAGGGATG---
---------------ATTCAGACAAATGTAGCTTCCAAGACCCAAAAGGATGTTGTCAGA
AGGCCAACCTTTATGTCT------------TACAAGGATGTGGAGCAGATT---AAAAGC
AACTAT------------------------------------CAGCCGATGCAGACC---
CTGTCAGAGCCTTTAATC------TCGACACTACCTCCTCAGCCA---GACTTTAGCTTG
---------------AATGGA---TATGAGTTGGTAGAGATCAATAACCAGAATCCGGAA
TATGTCATGATAAGTAAGTCTTTTAAAGCTTCCATGAAAAATTTCAAGATTGAAAACATA
AAGAAGATCAAGAACACCAAGCTCTTGAATGCTTTTGAAAGGAAAAAATTGACGATGAAC
AACAGA------------------ACGGAAAAAATCCTGTTTTATGCAACAAGACGCACC
TATATGGAGTCTATCTGTAAGGATAACTTCAAC---TGGATCTTACATGGATCT---TCT
GATACCAAATATGGAAAAGGAATTTACTTCACAAAGGATGCCATCTATTCCCATAAA---
---------------GATCAGCAGTAT------GATACCAAAAACATG---GTTATGTTT
GTAGCTCGAGTCCTGGTTGGA---GATTTTACTCAAGGATATAGGGAAAGCCTAAACCCT
CCTCCACCACCG------------------TATGACAGCTATGTGGATGTAAAGTTGAAT
CCTTCCATTTTTGTCATCTACGAGAAAGATCAGATT---TACCCACAATACGTGATTGAA
TATACT------------------------------------------------------
------------------------------------------------------------
------------------------------------------------------------
------------------------------------------------------------
------------------------------------------------------------
------------------------------------------GAA---------------
---------CCAGAGAAA---GCCTGTGTGATTAGT------------------------
---
>ENSCAFP00020028511_Cldi/1-2694
------------------------------------------------------------
------------------------------------------------------------
------------------------------------------------------------
------------------------------------------------------------
------------------------------------------------------------
------------------------------------------------------------
------------------------------------------------------------
ATGGCCGACCCGGAGGTGTGCTGCTTCATCACCAAGATCCTGTGCGCCCACGGGGGCCGC
ATGGCCCTGGACGCGCTGCTGCAGGAGATCGCGCTCTCCGAGGCG---CAGCTCCGCGAG
GTGCTGGAGGCGGCTGGGCCCGACCGCTTCGTGCTGCTGGAGACGGGC------------
---GACAGGGCCGGGGTCACCCGGGCGGTGGTGGCCGCCACCCGC---GCCCGCGTCTGC
CGT---------CGCAAGTTCTGC---------------CAGAGG---CCCTGCGAAGAC
---CTGCAC---CTCTGCAAGCTCAAC------CTGCTG---GGCCGGTGCCACTACTCG
CAGGCGGAG---AGGAATTTGTGCAAA---TATTCTCATGAAGTTCTC---TCAGAAGAG
AACTTCAAGGTCCTGAAAAAC---------------------------------------
---------------------------------------CATGAGCTCTCTGGACTGAAC
AAAGAGGAATTAGCAGTGCTC------------CTCATCCAAAGTGACCCTTTT------
TTTTTGCCTGAGATA------TGCAAAAATTATAAGGGAGAG---GGTCGAAGAGTTATT
TGTGACAAGTATCCACAGTGTGAAAGGCTCCACATCTGTGAGCACTTTACCCGAGGG---
AATTGTGGGTATGCC---AACTGCCTCAGGTCCCATAACCTGATGGATAGAAGGGTGCTG
GCGATCATGAGGGAG---CACGGCCTGAGCCCCAGCGTGGTTCAGAACATCCAGGACATC
---TTCAACAACAAGCAC------AGCCGAAAGAAACACTCCGGGTACAGA---------
GCTCCTCCCTCCTATCGT---------------AGAGACAAGGCATACAGAGGTAGAAGC
AAGAGCAGAGACCGATCATTTCAGGGTAGTACAGAATTTCTTCCA---TCTGCTCCAGCT
CCT---GCTCAGAAGTCCTGCTCGTCCAGTCCAGATCCAGTGGGC---CAC---------
------AGGCCTCCCCTGGATAATGTGCCCGTC---------GAGGATCTGGCCCACAAG
TTTGGGCGTCTGGGAAGT------CAGGAT---TGCCCTCAGCCTTCCCCGGTCTCACCT
AAGGCC---AATAGTCTCAGAGGAGCAGGTCAAGTGGGAGGAAGCCGGCGGTTTTCA---
GAGAACGGCAGTCCAGAGGATCTCTTTTATGGGCATCAAGATAGCATTTTCTTTCCTTCT
GATTCGACGCCTGCCTCCAACCGGAAGGGCCCTGACTCCGGGCTGAATGACAAAGGCACC
AGTAGAGAGTCTGTGTTTTCCTGGAGTAAGGCCACT------TCTGGCTCTGTAGGTTCT
CTGCAAACACCTGAAACCATAACCACCAGAAAGAGCACAGGCCTGCTTTCCCCAGACGGC
ATG---AGCGCCGAGGCCAGAGGTAGCAATCAAAATGCCCAG---TATTTCCCGCTTTTT
AATAATAACGTTGATGGAATGGCCACGGAT---GGAACTTCCGCAAGATCTTTA------
---AATTACAAAACCACAACC---AGAGGACAGAGAGAAAAATCGTTACCTCGGAAT---
CAGGACGCGGGAACTCCT---CCCGGTAATGTCCAGACCACTGGCACA------------
ATTATGGGTGGTGAT---GATCCAGCAGCGGCACCT------------------------
------------------------------------------------------------
------------------------------------------------------------
------------------------------------------------------------
------------------------------------------------------------
------------------------------------------------------------
------------------------------------------------------------
------------------------------------------------------------
------------------------------------------GCTAACGATTCTGCATTT
GACGTTGGTAGTACCAGCTCTTCCAGGATGGATGACTGTGACCCACAGGAAATTTGTCTT
GACCACCTGTGTAAG---GGTTGTCAAACT------------------------------
---GAGAACTGCAACAAAGTTCATTTCCACCTGCCCTACCGCTGGCAGATGTTCTTTGCA
AACACCTGGATGGACCTCCAGCCCATGGAAAATATTGAGAAGGCCTATTGTGACCCCCAA
---------ATC---CGCATCTTTTCT------------------------ATTGGAAAT
AAAAGC---ATCGATTTCCAGAAAATGACT---TGTAATTCTATTCCTATCCGACGCATC
TCCACGCCTTCATCTGTC------ACGACGCTGACCAATTTTGTCTTTGCCACAAAATGG
ATTTGGTACTGGAAGAAAGAATCAGACATATGGGTTCAATATGGGGAGGAG---------
------------------------------------GCTGGTAAT---------CAGGAA
GCTTCAAACATCGACTCTTCCTACCTGGAGTCCTTCTTT---CTATTGTATCCAAGGGGA
---ATTGTGCCATTTCAGGCGGGTTCACGGAACTACGAGCTGAGTTTTATAGGGATG---
---------------ATTCAGACAAATGTAGCTTCCAAGACCCAAAAGGATGTTGTCAGA
AGGCCAACCTTTATGTCT------------TACAAGGATGTGGAGCAGATT---AAAAGC
AACTAT------------------------------------CAGCTGATGCAGACC---
CTGTCAGAGCCTTTAATC------TCAACACTACCTCCTCAGCCA---GACTTTAGCTTG
---------------AATGGA---TATGAGTTGGTAGAGATCAATAACCAGAATCCGGAA
TATGTCATGATAAGTGAGTCTTTTAAAGCTTCCATGAAAAATTTCAAGATTGAAAACATA
AAGAAGATCAAGAACACCAAGCTCTTGAATGCTTTTGAAAGGAAAAAATTGAAGATGAAC
AACAGA------------------ACGGAAAAAATCCTGTTTTGTGCAACAAGACGCACC
TATGTGGAGTCTATCTGTAAGGATAACTTCAAC---TGGATCATACATGGATCT---TCT
GATACCAAATATGGAAAAGGAATTTACTTCACAAAGGATGCCATCTATTCCCATAAA---
---------------GATCAGCAGGAT------GATACCAAAAACATG---GTTATGTTT
GTAGCTCGAGTCCTGGTTGGA---GATTTTACTCAAGGATATAGGGAAAGCCTAAACCCT
CCTCCACCACCG------------------TATGACAGCTATGTGGATGTAAGGTTGAAT
CCTTCCATTTTTGTCATCTACGAGAAAGATCAGATT---TACCCACAATACGTGATTGAA
TATACT------------------------------------------------------
------------------------------------------------------------
------------------------------------------------------------
------------------------------------------------------------
------------------------------------------------------------
------------------------------------------GAA---------------
---------CCAGAGAAA---GCCTGTGTGATTAGT------------------------
---
>ENSNVIP00000028503_Nvis/1-2847
------------------------------------------------------------
------------------------------------------------------------
------------------------------------------------------------
------------------------------------------------------------
------------------------------------------------------------
------------------------------------------------------------
------------------------------------------------------------
---------------------AGTTTTATC------------------------------
------------------------------------------------------------
------------------------------------------------------------
------------GGAAACCACAGAACCCCAAAGCAAGCTGAGAGA---GCTGAAGTCAGC
TTT---------ATCAAGGAGTGC---------------CAGAGA---------------
------------------------------------------------------------
---CGCAGA---AGGAATTTGTGCAAA---TATTCTCACAACGTTCTC---TCAGAGGAG
AACTTCAAGGTCTTGAAAAAC---------------------------------------
---------------------------------------CATGAGCTCTCTGGACTGAAC
AAAGAGGAATTAGCTGTGCTC------------CTCCTCCAAAGTGACCCATTT------
TTTATGCCTGAGATA------TGCAAAAATTACAAGGGAGAG---GGTCGAAAAGTGATT
TGCAACAAGTATCCACAGTGTGAAAGGCTCCACATCTGCGAGCACTTCACCCGAGGG---
AACTGTGGCTACCCC---AACTGCCTCAGGTCCCATAACCTGATGGACAGAAGGGTGCTG
GCCATCATGAGGGAG---CATGGGCTCAGCTCCAGCGTGGTCCAGAACATCCAGGACATC
---TGCAACAGCAAACAC------AGCCCAAAGAAACACTCCGGGCACAGA---------
GGTCCTCCGGCCTACCGC---------------AGAGACCCGGCCTACCGAGGGAGAAGC
AAGAGCAGAGACCGGTCCTTTCACGGCAGCATGGAATTTCTTCCG---TCAGCTTCAGCC
TCT---ACTCAGAAATCCTGCACGGCCGCTGCAGATCAGATTGTC---CAC---------
------AGGCTTCCCCAGGAGGACGTGCCTGTA---------GAGGACCTGGCCCACAAG
TTCGTGCATCTGGGAAGT------CAGGAT---GGCCCTCAGCCTTCCCCTGTCCCGCCT
CAGATG---GATCATGTCAGAGGAAGAAGTCAAGTGGGAAGAAGCCAGCGGTTTTCC---
GAGAATGGCAGACCAAAGGATCTGTTTTATGGGAATCAAGGTAGCGTTTACCTCCCTTCC
GATTCAAAGCCTGCTTCCAGCCAGAAGGACCCTGCATCGTTGTTGAATGGCAAAGGCACC
GGGAGAGAGAGTTTGTTTTCCCAGAGTCAGGCTGCC---TCTGGCTCTCCTCTAGGTTCT
CCACAGACACCCGATGCCATGACGGCCAGGAAGAACACGGGCCTGCTGTCCTCTGACGGT
GTG---AACGCCGAGGGCAGAAGCGGGAAGCAGAATGTCCAG---TATGGCCCACTTTTT
AATAATAATGTTGATGGAACGGCCGCAGAT---ACAACTTCCACGAGATCTTTC------
---AGTTACAAAACTGCAACC---AGTGGACAGAGGGAAAAATCGCTACCTAGGAGT---
CAGGACGCCGGAACCGCT---CACGGTAATGTCCAGGCCACTGGCAGA------------
GTTGCAGGTGGCGAC---GACCCTGCCGTGGCATCT---GTGAATGGTCCATGCAGAGAG
AAGACAGTGTGGGCTAATCACTCTGTCCACGGCACACCAGATGGCTCCAGTCAGGTTGCG
GATGATACCTCCAGAGTC------AGTAAAACCGGAGCC------ACTGGTTTTGACTTC
ATGTTGCCATCCAGAGGG------GATAAAAATGCACCGTGCTTTGGAAGTCAGAATCTG
AAAGGCGAGGTCGTGCCGACACCTTGGGAGACCACTGTCCCCACACCACAAGTCCGTACT
CCGTCCAAGGTGCCATCCTCTACATCCTCCTCAAGTGACAGAAGCGCAGCGTATGCAAGT
CATGATCAG---------------------------------------------------
---------------------------AACTCTGCCCCTGTCTTGGTTAGCCCCGCCAGT
GAGCTT---GCGAGG---------------ACTCCGAGATATGCTCCAGCTTTTGCGTCG
GACGTTGAGAGCACCAGCTCTTCCAGGATGGCTGATTGTGGCTCAAAGGAAATTTGTCTT
GACCATCTGTGTAGG---GGCTGTCTAGTT------------------------------
---GAAAGCTGCAACAAAGTTCACTTCCACCTGCCTTACCAGTGGCAGATGTGGCTTGGA
AACACCTGGATGGACCTCCAGCCCATGGAGAATATCGAGAAGGCCTATTGTGACCCCCAA
---------ATC---CACACCTTTTCT------------------------ATTGGAGAT
AAAGAC---ATCGATTTCCAGAAAATGACT---TGTAATTTTAATCCTATCCGACGCATA
TCCACGCCTTCGTCTGTC------ATAGTGCTGAGCAATTTTGTCTTTGCCACGCAATGG
ATTTGGTACTGGAAGAGTAAATCGGACAAATGGGTTGAATATGGAGAAGAG---------
------------------------------------GCTGACAGT---------CAGCAA
GCTTCTAACATCGACTCTTCCTACCTGGAGTCCTTCTTC---CTGGGCCATCCCAGGGGT
---GTTGTGGCATTCCACGTGGGCTCCCAGAACTACGAGCTGAGTTTCGCAGGCATG---
---------------ATTCAGACAAACGTAGCTTCCAAGACCCAAAAACGTGTGGTCAGA
AGGCCAAAATTTATGTCG------------TACAAGGATGTGGAGCAGATT---AAAAGT
GGGTTCAGCTAT------------------------------CAGCTGGCACCACCC---
CGGTCAGACCCTTTACAC------CCGGCACTGTTTCCTCAGCGG---GACTTTGGCTCT
---------------GATGGC---TATACGCTGTCAGATATCCCTTGTTGGGTTCCGGAA
TATGTCAAGATAGATATCTATTTTAAAGCTTCCATGAAAAATTTCAAGGTCGAAAGGATA
AGGAAGATCAAGAACACAAAGCTCTTGAGTGCTTTTGAAAGGAAAAAAATGAAGATGAAC
AACAGA------------------AAGGAAGAAATCCTGTTTTATGCAACAGACCGCGTC
CATCTGGATTCTATCTGCAAGGATAATTTTGAC---TGGCTCTTACATGGAGCT---GGT
AAACCCAAATATGGAAAAGGCATTTACTTCACAAAAGATGCCATCCAGGCCCATAAA---
---------------AATTGCCAGTGT------GATACCAAAAACATC---GTTATGTTT
GTAGCTCGAGTCCTGGTTGGA---GATTTTACTCAAGGAGAGATGGGAAGCATTAGCCCT
CCCCCACCGCCG------------------TATAACAGCTATGTGGATATAAGGTCGAAT
CCCTCCGTTTTTGTTATCTTCGATAAAGATCAGATT---TACCCAGAATATGTGATTGAA
TATACT------------------------------------------------------
------------------------------------------------------------
------------------------------------------------------------
------------------------------------------------------------
------------------------------------------------------------
------------------------------------------GAA---------------
---------CTAGACAAA---GGCTGCGTGATTAGT------------------------
---
>ENSCGRP00015036894_Cgpi/1-2961
------------------------------------------------------------
------------------------------------------------------------
------------------------------------------------------------
------------------------------------------------------------
------------------------------------------------------------
------------------------------------------------------------
------------------------------------------------------------
ATGGCCGACCCCGGGGTGTGCTGTTTCATCACCAAGATCCTGTGCGCCCACGGGGGCCGC
ATGACCCTGGAGGAACTGCTGGCCGAGATCGCGCTCCCCGAGGCG---CAGCTCCGCGAG
CTGCTGGAGGCGGCGGGGCCCGATCGCTTCGTGCAGTTGGAGATCGTA------------
---GGCCAGACCGGGGTCACTCGGTCGGTGGTGGCCACCACCCGA---GCCCGCGTCTGC
CGT---------CGCAAGTACTGC---------------GAGAGA---CCCTGCGACAGC
---CTGCAC---CTCTGCAAGCTCAAC------CTGCTG---GGCCGGTGCCACTACTCA
CACTCCCAG---CGGAACCTTTGCAAA---TATTCTCACGAAGTTCTC---TCGGAACAG
AACTTCCAGGTCTTGAAGAAT---------------------------------------
---------------------------------------CATGAGCTCTCTGGGCTTAAC
CAGGAGGAGCTGGCAGTACTC------------CTGGTCCAGAGCGACCCGTTT------
TTCATGCCTGAGATA------TGCAAAAGTTACAAAGGAGAG---GGCCGCAAACAGATA
TGCGGACAACCACAGCCATGTGAGAGACTCCACATCTGTGAGCACTTCACCCGGGGC---
AACTGCAGTTATCTC---AACTGCCTCAGGTCTCACAACCTGATGGACAGAAAGGTGTTG
GCCATCATGAAGGAA---CACGGGCTGAGTTCTGATGTGGTCCAGAACATCCAGGACATC
---TGCAACAGCAAGCAC------TCTCGGAGGAACCCACCCGCCATGAGA---------
GCTCCCCAACCACATCGC---------------AGAGGCCGGGCC---AGAGGTAGAAGC
AAAAGCAGAGACCGGTTCTTTCAGAACAGTCTAGAATTTCTCCCA---ACTGTCTCCCCT
GCG---------GAATCTGGTCCACCTAGCCCAGATGCCACTAGC---TGT---------
------AAGGGTTCCCTGGAGGATGTATCTGCA------------GATGTCACTCAGAAG
TTCAAGTACCTGGGGACT------CAAGAC---TGTGCACAGCTTTCTTCAGTGTCACCT
AAGGCT---GCCGGTCTCCGAGGAGCAGGC---------------CTGAAGTTTTCA---
GAGAATGGGGACCCAGGTGGCCTATTTTCTAGGAGTTGTTCTGATTCA------------
------------------------------------------------------------
------------------TCCTCAAATCTAGCTGCC---AGCGGCTTTCATCTCGATGTG
ACACAAACACTTGAAGCCATGGCCAAGAAA------ACAGATAAGCTTTCTGGGTACCAC
ATG---GATGTCAAGAACAGAAGTAAGGCCCATGACAAGCAG---CATGTCCCTTTTTTT
GATAGCTGTGCTGGTGGGGCGAAGATGGAA---GGAACAGCCTCAGGAATTCTA------
---GGTAACAGGGCCACAGCC---AACGGTCTGGGAGAAATA---TTACCTAGCAACCAT
CGGAAGAGTGCGGGTAAC---CTTCTGGATCTCCAGATCACCAGCAGAGTCGCCGACAGC
ATCGCCGACAGC------GGCCAAGACATGGCATTC---CTGGGTGGTAAATATGGAGGA
AACACAGTCTGGGCTAGTAAGTCTACCCATAGTGACCCAAATGGCTCCAGTCAAATTATG
AACAAAACTCCTGATGTC------TCTAAAAGTAGTGCC------ACTGGCTTTGGTGTA
AAAGCAGCAGTCACTGGA------AGAAAAGAAGCTATGAGCTTTGGAGGTCAGAGTCTG
AGAAGCCAGGTCCTGGCTATGCCCGAGGAGATCACTGCCGCTGTA---CCAGCCAGCAGG
CTGCCTCAGACACCTCCA------CCTTCCTCAAGCCACAGAGTTGCAGCCTCTGAGATC
CTTGGCAAG---------------------------------------------------
---------------------------AACTCCACACATGCCACTGTGAGCCCAGTTTGT
AAGCCCTCAAGGAGG------------------ACCTCAGACTCTGAGTATCCCCTGTTC
TCCATCGCAAGTTCTACGTCCCCTAGGATGGATGATCATGGACCAAAGGAAATCTGTCAG
GACCACCTGTATAAG---GGTTGTCATCAG------------------------------
---AGCAACTGCAACAAGAGCCACTTCCACCTGCCCTACCGGTGGCAGCTGTTCATAGAT
AATTCTTGGGTTGACTTCCAGGACATGGAGGATATCGAGCGGGCCTATTGTGATCCCCAA
---------ACT---GAAAGCGTTATG------------------------ATAGGAGAG
TATCAG---ATCAATTTCCAGAAAATGACT---TGCGACTATTTCCCCATCCGACGCCTC
TCCACGCCTTCATTTGAC------GCACAGTCAGTTAATTCCGTCTTCAGCACCACGTGG
CTTTGGTACTGGAAGGATGAGTTTAACAAATACGTGCAGTATGGTGATGAG---------
------------------------------------AATAAAAGC---------CATCTC
AGTTCCAACATCAGCTCTTCATACCTGGAGTCCTTCTTC---CAGTCCTGTCCTAGGGGA
---GTTTTGCCGTTTCAGGCCGGTTCACAAAACTACGAATTAAGCTTCCAAGGGATG---
---------------ATTCAGACAAACATAGCTTCCAAGACTCAAAGACGTGTAGTCAGA
CGGCCAGTGTTCGTTGCG------------TGGAAGGATGTGGAGCGGAGG---AGAAGA
GGTGCAGACCGG------------------------------CAGCCAGTGATGCCT---
GCGGTAGAGGCTTTGACC------CTGGATTCTCCTCCCCTGAGG---GACACTGGCACC
------GTTTCTTCTAACAGA---TACGAGTTGGTAGAGCTTGATAGCCAGGATGTGGAA
TATGCCACGATAAGTGAACTTTTTAAAGCATCCATGAAATATTTCAAGATTGTATCGATA
AAGAGGATATGGAATCAAGACCTCTGGGAAACTTTTGAAAGGAAGAAGCTGATGATGAAG
AATGAC------------------AATGAGATGCTGCTGTTTCATGCAACATGCCGTGTT
CATGTGGATTATATCTGTAGAAATAATTTCGAC---TGGATCATAAATGATAGT---CGG
GAGACCAAATATGGAAAAGGAAATTACTTTGCAAAAGAAGCCATGTATTCCCACAAG---
---------------AATTGTTCATAT------GAGGCCAAAAACATT---GTTATGCTT
GTCGCCCGAGTCTTGGCTGGA---AATTCCATTGAAGGAAATATGAGATACAGTAGCGCT
CCCGCCCTC---------------------TATGACAGCTGTGTGGATAGCAGGTTGAAT
CCCTCGGTCTTTGTCATCTTCCAGAAAGAGCAGATT---TACCCAGCGTATGTGATTGAG
TACACG------------------------------------------------------
------------------------------------------------------------
------------------------------------------------------------
------------------------------------------------------------
------------------------------------------------------------
------------------------------------------GAG---------------
---CTAGAGAAAGAGAAA---GCCTGCATAATTAGT------------------------
---
>ENSSDAP00000027211_Sdau/1-1914
------------------------------------------------------------
------------------------------------------------------------
------------------------------------------------------------
------------------------------------------------------------
------------------------------------------------------------
------------------------------------------------------------
------------------------------------------------------TGGCTC
CTGAGCTCCCCT------------------------------------------------
------------------------------------------------------------
------------------TTGGGCTGGCAGACTGTGTTGGAGACCGGC------------
---AGCAGGGCCGGCGTCACCCGGTCGGTGGTGGCCACCACTCGA---GCCCGGGTCTGC
CGT---------CGCAAGTACTGC---------------CAGAGA---ACCTGGGAAAAC
---CTGCAT---CTCTGTAAACTCAAC------CTGCTG---GGCCGGTGCCACTATTCG
CAGTCGGAG---AGGAATTTATGCAAA---TATTCTCATGAGGTTCTC---TCAGAAAAG
AATTTCCAAGTCCTGAAAAAC---------------------------------------
---------------------------------------CACGAGCTCTCTGGACTTAAC
CAAGAGCAATTAGCTGTACTT------------CTCCTCCAAAGCGACCCGTTT------
TTTATGCCTGAGATT------TGCAAAAGTTATAAAGGAGAA---GGTCGAAAGCAGATT
TGTAGCCAGCAGCCACCATGCGAGAGACTCCACATCTGTGAGCACTTCACCCGAGGG---
AACTGTAGTTACCTC---AACTGCCTGAGGTCCCATAACCTGATGGACAGAAAGGTGCTG
GCCATCATGAAGGAG---CATGGGCTGAGCCCAGATGTGGTCCAAAACATCCAGGACATC
---TGCAACAACAAACAT------GCCCGTAGGAACCCTTCTGGGCCGAGA---------
GCTCCTACCCCAAACCGT---------------AGAGCTGGGATGACTAGAGGTAGAAGC
AAGAGTAGGGACAGATTCCTGCCGGAGAGCCAAGAATTTCCTCCA---TCTGCCTCAGCG
GCT---GCTCAGAATTCCCGCACATCCAGTCCAGATGTTGTTGGC---CAA---------
------AGGCTTTTCCTGAAGGACCTGGGGGTC---------GGTGACCTCACCCACAGG
TTCACGTATCTGGGGAGT------CAGGAT---CTCACTCCACCTTCCTCCCTCTTGTCT
AAGGCA---CCTGGTCTTGGAGGACCAGGTCAGGTGGGGTCAAGCCAGAAGTTTTCA---
GAGAATGGAAGTTCAGATCGCCTCTTTTATAGGAATCAT------------------TCA
GATTCAACGCCGTCCTCCAGCCAGAAGGGGTCCCCAACCTGGCAGAACGACCAAGGCACC
AGGAGAGACAATGTA---------------------------------------------
------------------------------AAGAGCACTGCCATCCTCTCCCCAGACCTT
GTG---AATGTCAAGGGCAAGAATGGGACTCAGGACACTCAGCGGCATGTCCCTCTTTTT
AATAATAATTATGATGGAGCGACCGTGGAT---ATAACTTCTGCAAGATTTCTA------
---AATCACGGAACCACAACC---GGCAGCCAGAGAGAGATGGCGGTAGCTCGGAATCAA
CAGGGCAGTGGAACTGCT---CCCCAAGATGTGCACAACACTGCCCGA------------
ATGAGAAAT---------GACCCAGGAGTGGCATTT---TGTAATGGTAAATGTAGAGGG
GACCCATTTGGG------------------------------------------------
------------------------------------------------------------
------------------------------------------------------------
------------------------------------------------------------
------------------------------------------------------------
------------------------------------------------------------
------------------------------------------------------------
------------------------------------------------GATTCCATATTG
GATGTGGCAAGC---ACCTCTTCTAGGATGGATGATCATGGCTCCAAGGAAATTTGTCTA
GATAATCTGCATAAG---CGCTGCCAGCTTAAT---------------------------
---AGCCTGTGTAACAAAATCCACTTCCTCCTGCCCTACCGATGGCAGATATTCAATTCA
GACACTTGGATGGACATTCCGTACATGGAGAAGCTTGAGGAGGCCTATTGTGATCCCAAA
---------ACC---CACATCTTTTTT------------------------GTAGGAAAT
GATAAA---ATCAATTTCGAGAATATGACT---TGTAACTCGAGTCCCATCCAACGCCTC
TCCACTCCTTCATCTGTC------ACAACGTTGGCCAACTCTGTCTTTGCTACCAAATGG
GTTTGGTATTGGAAGAATGAATCTGACCAATGGATTGAATATGGGGAGGAG---------
------------------------------------AGCAACAAC---------CAGCCC
GGTTCCAACATCGACTCCACATATCTGGAGTCCATGTTC---CAGTCCTACCCCAGAGGA
---GTGGTGCCCTTCCAGGCGGGGTCACGGAACTACGAGCTGAATTTCCAAGGGATG---
---------------ATTCAGACAAACATAATTTCCAAGACTCAAAAGGATGTCATCAGA
AGGCCGACATTTTTTTCT------------TCCCAGGATGCGAAGCAGATG---AGAAGG
GAGCCAGAG---------------------------------------------------
------------------------------------------------------------
------------------------------------------------------------
------------------------------------------------------------
------------------------------------------------------------
------------------------------------------------------------
------------------------------------------------------------
------------------------------------------------------------
------------------------------------------------------------
------------------------------------------------------------
------------------------------------------------------------
------------------------------------------------------------
------------------------------------------------------------
------------------------------------------------------------
------------------------------------------------------------
------------------------------------------------------------
------------------------------------------------------------
------------------------------------------------------------
------------------------------------------------------------
---
>ENSUPAP00010023286_Upar/1-2703
------------------------------------------------------------
------------------------------------------------------------
------------------------------------------------------------
------------------------------------------------------------
------------------------------------------------------------
------------------------------------------------------------
------------------------------------------------------------
ATGGCTGACCCGGAGGTGTGTTGYTTCATCACCAAAATCCTGTGCGCCCACGGGGGCCGC
ATGTCCCTGGAAGCGCTGCTCGACAAGATCGCGCTCTCSGAGGTG---CAGCTCTGCGAG
GTGCTGGAGGCGGCCGGGCCCGACCGCTTCGTGGTGTTGGAGACCGGC------------
---AGCAGGGTCGGCGTYACCCGGTCGGTGGTGGCCACCACTCGA---GCCCGGGTCTGC
CGT---------CGCAAGTACTGC---------------CAGAGA---GCCTGCGAAAAC
---CTGCAT---CTCTGTAAACTCAAC------CTGCTG---GGCCGGTGCCACTATTCG
CAGTCGGAG---AGGAATTTATGCAAA---TATTCTCATGAGGTTCTC---TCAGAAAAG
AATTTCCAAGTCCTGAAAAAC---------------------------------------
---------------------------------------CACGAGCTCTCTGGACTTAAC
CAAGAGCAATTAGCTGTACTC------------CTCCTCCAAAGCGACCCGTTT------
TTTATGCCTGAGATT------TGCAAAAGTTATAAAGGAGAA---GGTCGAAAGCAGATT
TGTAGCCAGCAGCCACCATGCGAGAGACTCCACATCTGTGAGCACTTCACCCGAGGG---
AACTGTAGTTACCTC---AACTGCCTGAGGTCCCATAACCTGATGGACAGAAAGGTGCTG
GCCATCATGAAGGAG---CACGGGCTGAGCCCAGATGTGGTCCAAAACATCCAGGACATC
---TGCAACAACAAACAT------GCCCGTAGGAACCCTTCTGGGCCGAGA---------
GCTCCTACCCCGCACCGT---------------AGAGCTGGGATGATTAGAGGTAGAAGC
AAGAGTAGGGACAGATTCCTGCCGGAGAGCCAAGAATTTCCTCCA---TCTGCCTCAGGG
GCT---GCTCAGAGTTCCCGCACATCCAGTCCAGATGTTGTTGGC---CAA---------
------AGGCTTTTCCTGAAGGATGTGGGGGTC---------GGTGACCTCACCCACAGG
TTCACGTATCTGGGGAGTCAGGATCAGGAT---CGCACTCCACCTTCCTCCCTCTTGTCT
AAGGCA---CCTGGTCTTGGAGGACCAGGTCAGGTGGGGTCAAGCCAGAAGTTTTCA---
GAGAATGGAAGTTCAGATCGCCTCTTTTATAGGAATCAT------------------TCA
GATTCAATGCCGTCCTCCAGCCAGAAGGGGTCCCCAACCTGGCAGAACGACCAAGGCACC
AGGAGAGACGATGTGTTTTTTCCAGGTCAAGCTGCT---GTGGGCTCTCCTCTTGGTTTG
GGGAAAACACCTGAAACCGTAACTACCAGAAAGAGCACTGCCATCCTCTCCCCAGACCTT
GTG---AATGTCAAGGGCAAGAATGGGACTCAGGACACTCAGCGGCATGTCCCTCTTTTT
AATAATAATTATGATGGAGCGACCATGGAT---ATAACTTCCGCAAGATTTCTA------
---AATCACGGAACCACAACC---GGCAGCCAGAGAGAGATGGCGGTAGCTAGGAATCAA
CAGGGCAATGGAGCTGCT---CCCCAAGAAGTGCACACCACTGCCCGA------------
ATGAGAAAT---------GACCCAGGAGTGGCATTT------------------------
------------------------------------------------------------
------------------------------------------------------------
------------------------------------------------------------
------------------------------------------------------------
------------------------------------------------------------
------------------------------------------------------------
------------------------------------------------------------
------------------------------------------TGTAATGATTCCATATTG
GATGCCGTAAGCACC---TCTTCTAGGATGGATGATCATGGCTCCAAGGAAATTTGTCTA
GATTATCTACATAAG---AGCTGCCAGCCTAAT---------------------------
---CGCGACTGTAACAAAATCCACTTCCTCCTGCCCTACCGATGGCAGATATTCAATTCA
GACACTTGGATGGACATTCCRTACATGGAGAAGCTTGAGGAGGCCTATTGTGATCCCAAA
---------ACC---CACAGCTTTTTT------------------------GTAGGAAAT
GATAAA---ATCAATTTCGAGAATATGACT---TGTAACTCGAGTCCCATCCAACGCCTC
TCCACTCCTTCATCTGTC------ACAACCTTGGCCAACTCTGTCTTTGCTACCAAATGG
GTTTGGTATTGGAAGAATGAATCTGACCAATGGATTGAATATGGGGAGGAG---------
------------------------------------AGCAACAAC---------CAGCCC
GGTTCCAACATCRACTCCACATATCTGGAGTCCATGTTC---CAGTCCTACCCCAGAGGA
---GTGGTGCCCTTCCAGGCAGGGTCACGGAACTACGAGCTGAATTTCCAAGGGATG---
---------------ATTCAGACAAACATAATTTCCAAGACTCAAAAGGATGTCGTCAGA
AGGCCGACATTTTTTTCT------------TCCCAGGATTCGAAGCAGATG---AGAAGG
GAGCCAGACCAT------------------------------CAGGTGGCACAGACTGCA
GCAGCAGAGGCTTTGACCATGTCCTCGAAATCGCTTCCTCAGCAG---GACCTTGGCTCC
------CACCCTCCAAGTAAA---TATAAGTTGGAGGAGCTCGAAAGCCTAAGCGCAGAA
TATGCCAACATAAGTGACTATTTTAAAGCTTCCATGAAAAATTTCAAGATTGAAAGGATA
AAGAAGATCCATAACCAAGAGCTGGAGAAGAATTTTGAAAGGAAGAAATCGGAGATGCAG
ACA---------------------GAAGAAAAATTGCTGTTTTATGCAACAAGCCGTACC
AATGTGGATTCTATTTGTTCTAATAATTTCAAC---TGGTCTGTGCATGGACTT---CAT
GAAATCAAATATGGAAGAGGAAATCACTTTGCAAAAGAAGCCCTCTCTTCCCATAAA---
---------------AATTGCCCGGAT------GATGGTAGAAGCCCG---GTTATGTTT
GTAGCCCGAGTCCTGGTTGGA---AATGTTGCCGAGGGAAGAATGACGTATACGATGCCT
CCTCCACGC---------------------AGTGACAGCTGTGTGGATAACACTGTGAAT
CCCTCCGTTTTTGTCATCTTTCATAAGGATCAGATG---TACCCAGCATATGTGATTGAA
TACACT------------------------------------------------------
------------------------------------------------------------
------------------------------------------------------------
------------------------------------------------------------
------------------------------------------------------------
------------------------------------------GAG---------------
---------ATGGATAAA---GCCTGCGTGATTTGT------------------------
---
>ENSMUGP00000032142_Mung/1-2928
------------------------------------------------------------
------------------------------------------------------------
------------------------------------------------------------
------------------------------------------------------------
------------------------------------------------------------
------------------------------------------------------------
------------------------------------------------------------
ATGGCCGACCCCGGAGTGTGCTGTTTCATCACCAAGATCCTGTGCGCCCACGGGGGCCGC
ATGACCCTGGGGGAGCTGCTGGAGGAGATCAGCCTCCCTGAGGCG---CAACTCTGGGAG
CTGCTGGAGACGGCGGGGCCCGACCGCTTCGTGCTCTTGGAGACCGGA------------
---GGCCAGGCCGGGATCACTCGGTCGGTGGTGGCCACCACAAGA---GCCCGCGTCTGC
CGT---------CGCAAGTACTGC---------------CAGAGC---CCCTGCGACAGC
---CTGCAC---CTCTGCAAGCTCAAC------CTGCTG---GGCCGATGCCACTATGCA
CAGTCCCAG---AGGTACCTCTGCAAA---TACTCTCACGAAGTTCTC---TCGGAACAG
AACTTCCAGGTCCTAAAGAAC---------------------------------------
---------------------------------------CATGAGCTCTCTGGGCTTAAC
CAAGAGGAGCTGGCGGTTCTC------------CTGGTTCAGAACGACCCTTTC------
TTCATGCCCGAGATA------TGCAAAAGTTACAAAGGAGAG---GGCCGGAAACAGATC
TGCGGGCAGCCACAGCCATGCGAGAGGCTCCATGTCTGTGAACACTTCACCCGGGGC---
AACTGCAGCTATGTC---AACTGCCTCAGGTCTCACAACCTGATGGACAGAAAGGTGCTG
GTCATCATGAGGGAG---CACGGGCTGAGTCCCGACGTGGTCCAGAACATCCAGGACATC
---TGCAATAACAAGCAC------ATGAGGAGGAACCCCTCCGGCATGAGA---------
GCTTCCCATCCATATCGC---------------AGACGCGGGGCACACAGAGATAGAAGC
AAAAGCAGAGACCGGTTCTTTAAGAACAGCCTAGAATTACTCCCA---ACTGTCTCGCCA
ATG---------GGATCTGGTCCACCTAGCCCCGATGTCACCAGC---TGT---------
------AAGGATTCCCTGGACGATGTGTCTGCA------------GATGTCACCCAGAAG
TTCAAGAACCTAGGGACT------CATGAC---CATGCACAGCTTTCCTCTGTCTCATCT
AAGGCT---GCTGGTCTCCGAGGATCCAGTCAAAGGGGAGCAAGCCAGGAGTTTTCA---
GAGAACGGGGATCCGGATGGTTTATTTTCTAGGAATCGTTCTGATTCG------------
------------------------------------------------------------
------------------TCCTCAAGTCAGGCCTCC---GCTGGCTTTCCTTTTGACGCT
GCACAGACACTTGAAGCTGTGACTATGAAA------ACGGGCAAGCTTTCTGGACACTGC
AAG------------------AGTGAGGCTGCAGGCATCCAG---CACGTCCCTTTTTTT
AATAGTTATGTTGATGGGATGACTATGGAA---GGAACAACTTCAGGAATTCTT------
---GGTAACAGGGCCACAGCC---AATGGTCTGGGAGAAAAGGCATTACCTAGCAACCAT
CAGAAGAGTGCAGCTAAG---CCTCAGGATCTCCAGACCACCGGCAGA------------
ATCACCAACAGC------AGCCAAGACATGGCATTC---CCAGGTGGTAAATACAGAGGA
AGCACACTGTGGGCAAGTACATCTACCCATAATGCACCAAATCGCTCCAGTCAAATCATG
GATGAAACTCCTAATGTC------TCTAAAAGTGATGCC------ACTGGCTTGGGCATA
AAAGCAGCAGTCGCTGGG------------------------------GCTCAGAATCTG
AGAAGCCAGGTCCTGTTTGAGGAGACCACTGCCCCTGTACAGGCCAGCAAGCTGTCTCAG
TCGCCTCCA---------------CCTTCGTCAAGCCACAGAGTTGCAGCCTCAGGGACC
CTTGGCAAG---------------------------------------------------
---------------------------AACTCCGTGGGTACCTCTGGGAGCCCAGCCGGT
GAGCCTTCAAGGATG---------------ACCTCAGACTCTGCTGAATATTCCCTGCGC
TACATCACAAGTCCTGTATCTCCTAGGATGGATGATCATGGCCCAAAGGAAATCTGTCTG
GACCATCTGTATAAG---GGCTGTCTACGG------------------------------
---TGCAGGTGCAACAAGAGCCACTTCCATCTGCCCTACCGGTGGCAGGTGTTCTTGTGT
GCCACGTGGATGGACTTCCAGGACATGGAAAACATTGAGCAGGCCTATTGTGATCCCCAG
---------ATT---GATATTGTTTTG------------------------ATAGGAAAG
CATCAG---ATCAATTTCCAGAAAATGACT---TGTGATACTTATCCCATTCGACGCCTC
TCCACTCCTTCATCTGTC------GAAAAGGCAGCTGATTCTGTCTTCACCACCAAGTGG
CTTTGGTATTGGAAGGATGAACTTAATAAATATATTCAGTATGGGGATAAG---------
------------------------------------AACACAGCC---------CATCCC
AGTTCCGACCTCAGTTCTACATACCTGGAGACTTTCTTC---CAGACCTGTCCCAGGGGA
---GTTCTGCCCTTTCAGGCCGGTTCACAGAACTACGAATTAAGCTTCCAAGGTATG---
---------------ATTCAGACAAACATAGCTTCCAACACTCAAAGGCATGTTGTCAGA
AGACCAGTATTCGTTTCT------------TCAAAGGATGTGGAGCAGAGG---CGAAGA
AGTGCAGACCGG------------------------------CAGCCAGTGATGGCC---
CAGGCAGATGCTCTGACC------CTGAATTCTCTTCCCCAGAGG---AAGATTAGCACC
------GTTTCTCCTAGCGGA---TATGAGTTTCTAGAACTCGATAGCCAGGATGAGGAG
TACGTCAGAATAAGTGAACTCTTTAGAGCATCCATGAAACAATTCAAGATTACAAAGATA
AAGAGGATATGGAACCAAAAGCTCTGGGACGCTTTTGAAAGGAAGAAGTTGAAGATGAAG
AATAAG------------------AACGAGATGCGCCTGTTTCATGCGACATGCCGCATC
CATGTGGATTACATCTGTAAGAACAACTTCGAG---TGGATTCTTCATGGCAAC---CAG
GACTGCAAATATGGAAAAGGAAATTACTTTGCAAAAGAAGCCATTTATTCCCACAAA---
---------------AATTGTTCCTAT------GAGGCCAGAAACATT---GTGATGTTC
GTAGCCCGAGTCCTGGTTGGA---GATGTCATTGAAGGGAATATGACATACAGTAGCCCT
CCTGCACTC---------------------TATGACAGCTGTGTGGATACCAGGATGAAT
CCCTCCATCTTTGTCATCTTCCAGAAAGAGCAGATT---TACCCAGAATATGTGATTGAG
TACATA------------------------------------------------------
------------------------------------------------------------
------------------------------------------------------------
------------------------------------------------------------
------------------------------------------------------------
------------------------------------------GAG---------------
---TCAGAGAAAGAAAAA---GTCTGCGTAATTAGT------------------------
---
>ENSBMUP00000023037_Bmut/1-2697
------------------------------------------------------------
------------------------------------------------------------
------------------------------------------------------------
------------------------------------------------------------
------------------------------------------------------------
------------------------------------------------------------
------------------------------------------------------------
ATGGCGGACCCCGGGGTGTGCTGCTTCATCACCAAGATCCTGTGCGCCCACGGGGGGCGC
ATGGCCCTGGAAGAGCTGCTCCACGAGATGCAGCTCTCCGAGGAG---CAGCTCTGCGAG
GTGCTGGAGGAGGCCGGGCCCGACCGCTTCGTGGTGTTGGAGATGGGC------------
---GGCAAGGAAGGGGTCACCCGGTCCGTGGTAGCCACCACTCGA---GCCCGGGTCTGC
CGT---------CGCAAGTACTGC---------------AACAAA---CCCTGCGGGAAC
---CTGCAC---CTCTGTAAGCTCAAC------CTGCTG---GGCCGGTGCCACTATTCG
CAGTCGGAG---CGGAATTTATGCAAA---TATTCTCACGAGGTTCTC---TCAGAAGAT
AACTTCAGGGTCCTGACAAAC---------------------------------------
---------------------------------------CATGGGCTATCTGGACTGAAC
CAAGAGGAATTAGCTGTGCTC------------CTTCTCCAAAGTGACCCTTTT------
TTTATGCCCGAGATA------TGCAAGAATTATAAGGGCGAG---GGTGGAAGACAGATT
TGTAACCAGCAGCCCCCGTGTGAAAGACTCCACATCTGTGAACATTTTACCCGAGGG---
AACTGTGGTTATGCC---AACTGCTTCCGGTCCCATAACCTGATGGACAGAAGGGTGCTG
GCCGTCATGAGGGAG---CACGGGCTGAGCTCAAGCGTAGTACAGAACATCCAGGACATC
---TGCAATAGCAGGCAC------CGCCAGAAGAAGCCCTCAGCATGGAAA---------
GCTCCTCCTCCCCATCGT---------------AGAGACCTGGCATTCAGAGGGAGGAGT
AAGAGCAGAGACCGG---------GGCAGCAAGGAATTTCTTCCA---GCAGCTTCAGCT
CCT---GCCCAGAGGTCCTGCTCACCCAGCCCAGAGCCTCCCGGCCACCGC---------
------GGCTCTGTCGCAAGTGACGGGCCTGTC---------GAGGATCTTGCCCGCCAA
TTCTCGCATCTGGGAAGT------CAGGAG---TGCCCCCCGCCTGCCTCCAACCCATCT
GCAGCT---GTCGTTGTTGGAGGAACCCCTCAAGGAGGAGGAAACCAGAGGCTTGCA---
GAGAACGGCAGTGCAAAGGATCTTTTCTATGGGAATCATAGCCATGCTCCCCTCACTTTT
GATTTGAAACCAGCCTTCGACTGGAAGGGCCCTGCATCCTGGCAGAATGACCAGGACACC
GGTAAAAAGAGTTGGCTTCCCTCCAGTCCAGTCTTC------TCCTCTTCTCCTGGTTCT
CCACAAACACCTGAAACCATCACCACCAGAAAGACCACCGCTGTCCTTTCCTCTGACCAT
GTG---AATGCGGAGCGCAGGAGTGGGAATCAAGATGGCCAG---CATTTCCCGCTTTTT
GCTGATAAGGCTGATGGCATGGCTGTAGAT---GCCACTTCCACGAGACTGGCA------
---AATTACCAAACTCCAAGC---AGTAGACAGAGAGAAAAATCGTTACCTAGGAAT---
CCAGACACCGGAACACCT---CGGAGTCATCTGCCCACCGCTGGCCAG------------
ATGACTGGG---------GATGGAGCCGCAGCCTTT------------------------
------------------------------------------------------------
------------------------------------------------------------
------------------------------------------------------------
------------------------------------------------------------
------------------------------------------------------------
------------------------------------------------------------
------------------------------------------------------------
------------------------------------------GTTAACGATTCTGTACCT
GATGTTGCCAGTACCATATCTTCCACGATGAATGAACACAGCTCAAACGAAATTTGTCTT
GACCATCTGTATAAG---AGTTGTCAACTT------------------------------
---AAGAGCTGCAACAAAGTTCATTTCCACCTGCCCTACCGGTGGCAGATGTTACTTGCA
AACAGCTGGGTGGACCTTCCGTTCATGGAGGATATTGAGAAGGCCTTTTGTGACCCCAAA
---------AAC---TGCAGCGTTTCT------------------------GTTCGCACT
TATAAC---ATCAATTTCCAGAAGATGATT---TGTGATTTTAATCCTGTCCGACGTATC
TCCACACCTTCATCCGTC------ACACAGCCGCCCAGTTCTCTCTTGACCACAAAATGG
ATTTGGTACTGGAGGAACGGAACT---AAATGGGTTCCATATGGGGAGAAG---------
------------------------------------AAAGACAAT---------GAGCAA
ATTTCGAGCATTGACTCTTCATACCTGGAGTCTCTTTTT---CTATCCTGTCCGAGGGGA
---ATTGTGCCGTTTCAGGCGGGTTCACAAAACTACGAGCTGAGTTTTCAAGGGATG---
---------------ATTCAGACAAATATAGCTTCCAAGACCCAAAAGGATGTCATCAGA
AGGCCGACGTTTGTGTCT------------TACTGGGATGTGGAGCAGGTG---AAATGC
AGACAAGACCCT------------------------------CAGCAGGGGCAGACC---
TCATCAGAACCTTTCATC------AAGATATATCTTCCCCAACCG---GACACAAGCGTC
------CCAGGCTCGAATGGC---TTTGAGTTGCTTGAAATCCCTAGCAATACTCCAGAA
TATGCTAAAGTGAGTGATCATTTTAAAGCTTCCATGAGAAATTTCAAGATTGAAAAGATA
AAGAAGGTCCAGAACGCACAGCTCTTGGAGGCTTTTAAAAGCAAGAAAAACGAGATGAAG
AAA---------------------GAAGAGCAAATCCTATTTTGTGCAACAGAACGCAGC
AACGTGGCGTCTATCTGTAAGAATAATTTTGAC---TGGCTCTTACATGGAAGT---CAC
GACACCAAATATGGAAAAGGAAACTACTTCACAAAAGATGCCTTTAGTTCCCATAAA---
---------------AATTGCCCGTTT------GATTCCAGAAACATC---GTTATGTTT
GTAGCCCGAGTCCTGGTTGGA---AATTTCATTGAAGGCCATACAAGTTACCGGAGTCCC
CCTCTGCAG---------------------TATGACAGCTGTGTGGATACAAGATTGAAT
CCCTCTGTTTTTGTCATCTTTCAGAAAGATCAGATT---TACCCAGAATATGTGATTGAA
TATACG------------------------------------------------------
------------------------------------------------------------
------------------------------------------------------------
------------------------------------------------------------
------------------------------------------------------------
------------------------------------------GAA---------------
CCAGAGAGATCAGAGAAA---CCCTGCTTGATTAGT------------------------
---
>ENSABRP00000022133_Abra/1-879
------------------------------------------------------------
------------------------------------------------------------
------------------------------------------------------------
------------------------------------------------------------
------------------------------------------------------------
------------------------------------------------------------
------------------------------------------------------------
ATGAGCGACCCGGTGGTGTGCAGCTTCCTCACCAAGACCCTGTGTGCCCAGGGCGGCCGA
CTGGGGCTCACGGAGCTCCGGGAGCACATCGACCTGTCGGAGCAG---CAGCTGGTGGAG
ACGCTGCAGGCAGCGGGGCCCCGGCGGTTCCTGCTGACT---------------------
---GGAGATGACGGCCTCCCCGCCGAGGTGCTGGCCGTGTCGGAC---GTGCGGGTCTGT
GTC---------CTCAAGGAGTGC---------------CAGGGC------TGCGACCGC
---CTGCAC---CTCTGCAAGCTGCAC------CTCAGG---GGCAAGTGCAACCTGGGC
CCCAGCACT---------CCTGGGCAG---TACTCTCATGACATCAGC---AGCGCTGAG
AACAAAAAAGTCCTAAAGACC---------------------------------------
---------------------------------------CATGAGTTGTCTGGCCTCAGT
GAGGATGAACTGCGAGTCCTG------------CTTCTCCAAAATGACCCTTTC------
TTCCTTCCCGATGTC------TGCCAATTTTACAAC---------AGAAGGGATGGTGTC
TGCAACCAGAAAAACAACTGCAGCAGGCTTCATATTTGCCGACACTATCTCCAAGGG---
AAATGTAAATTTTTT---GTATGCAAGAGATCCCATAAGCTGTTGGATGAACACCCGCGG
AGAGTGTTGGAAACT---GCAGGCATTGATGCGAAGATAGTTTCAAACTTCCAAATTATA
---TATGATCACAAGCAT------------------------------------------
------------------------------------------------------------
------------------------------------------------------------
------------------------------------------------------------
------------------------------------------------------------
------------------------------------------------------------
------------------------------------------------------------
------------------------------------------------------------
------------------------------------------------------------
------------------------------------------------------------
------------------------------------------------------------
------------------------------------------------------------
------------------------------------------------------------
------------------------------------------------------------
------------------------------------------------------------
------------------------------------------------------------
------------------------------------------------------------
------------------------------------------------------------
------------------------------------------------------------
------------------------------------------------------------
------------------------------------------------------------
------------------------------------------------------------
------------------------------------------------------------
------------------------------------------------------------
------------------------------------------------------------
------------------------------------------------------------
------------------------------------------------------------
------------------------------------------------------------
------------------------------------------------------------
---------GTGGAGTTCAACAAGGAACAG------------------------------
------------------------------------------------------------
------------------------------------------AACAAGGAG---------
------------------------------------AAAAGTAAG---------------
------------------------------------------TTAAAGTGTCAGACAGCC
------------------------------------------------------------
------------------------------------------------------TGCAGA
GGACCATGTGTGTGTCCA------------GTCTGGGGAGCAATTGGGAAC---AGTTCT
GGGCCCATT---------------------------------------------------
------------------------GCTTCCTTCCTGGGAGGGAGA---GGGAGTTGTGTG
------------------------------------------------------------
------------------------------------------------------------
------------------------------------------------------------
------------------------------TCTGTGATCTTTTCCTTGTCCCCAAGG---
---------------------AATGGATACAGC---------------------------
---------------------------------------------TTTAGCAGTAGA---
---------------------------------------------------GCGGTTATA
TTGATACACATTCTAGTGTGT---------------------------------------
------------------------------------------------------------
------------------------------------------------------------
------------------------------------------------------------
------------------------------------------------------------
------------------------------------------------------------
------------------------------------------------------------
------------------------------------------------------------
------------------------------------------GAA---------------
------------------------------------------------------------
---
>ENSPCIP00000029060_Pcin/1-3153
------------------------------------------------------------
------------------------------------------------------------
------------------------------------------------------------
------------------------------------------------------------
------------------------------------------------------------
------------------------------------------------------------
------------------------------------------------------------
ATGGCGGACCCGGCCGTGTGCGCCTTCCTCACCAGGCTCCTGTGCAGCCACGGGGGCCGC
ATGGAGCTCCGCGAGCTGCTCAGCTTCGTCGAGCTGCCCGAGGTG---CAGCTCCTCGAG
GTGCTGAGAGAAGCGGGGCCTGATCGCTTCGTGCTCCTGGACCATGAG------------
---GGCGACGCCGGC------CCGACGGTGCTGGCGACCACCCGC---GTGCGAGTGTGT
AGG---------CGCGTGGTGTGC---------------GGGGGC---GCCTGCGAGGCG
---CTGCAC---CTCTGCAAGCTCAAC------CTGTTG---GACAGGTGTCGCCGCGAG
------------AGAGATTATTGTAAA---TACTCCCATGAAATTCAT---TCAGAAAAG
AACATCAAAATCCTGAAAAAG---------------------------------------
---------------------------------------CATGATCTTTCTGGACTCACC
AAAAATGAGCTGGCCGTTCTC------------CTTCCCCAGAGTGACTCCTTT------
TTCCTTCCTGATATA------TGTAAATACTACAAGGGAGAA---AACAGGCAAGACTCT
TGCTCTAAGAAGACAGAATGCATGAAACTGCACATCTGTGAACACTTTCTTGAAGGG---
AAATGCGGCTTTGTC---CACTGCAATCGGTCACATAACTTGATGGATACAAAGGTCTTG
GAGTTTCTCAAAGAA---GAGGGATTCACCGAGTTAGTAGTTAGGAATATCCAGGACATC
---TGTAATCAGAAGCAT---GCCAAGAGTGATAAGCATATTTCCAGAAGA---------
GGCCGGCCAAACCAAAAA------------------------AATGTAGGAAGTAGGAGC
CAAAGTAGGAATCGTTATTATTTTGGGAGGCAAGAATTATCTCCATCTCCATCGCCTTCT
GCTTCTGTTGGAACTGCCCGCATTCCAGAACGAGATCAAACAGGC---------------
------CCGGCGCCATTGCCATCCTCCAAAGGCAAAGTGAGTGAGAGCGGAGTCACCAAG
AATAGCGTTGCTTTGAGT------CGAGAT---TGTGTCCAGTCAGTATCAGCGTCTCCT
AAGACT---GCCAGTACCCAAGAAGTAAGTCAAGTTGGAACAGACTTGGGCTTTCCA---
GTAACTGACCATATCGAAGGCCACTGTGGGAGCCAAGATGGCGTCCAGCATGCTGCCTCC
ATCTCTCCACTGGCTTCAGCTGACAAGAGAACCACGCCTGCAGTGAGTAGCCATGCTTCC
AGAATAGTGAATGTGTTC---------------------TTTGGGAGTGAAACTGACTCC
TTCTTGAGTCCAAGTCCCGTAACCACTAGCAAAAACGGATTAATGTCCTCCCTCAGTTAT
ACA---GATGCAGGAGATGACTGTGGAAGTCAGAAGGCTTAT---TCTTCACCTCCTCCC
AAGAAAACCGTTGATATGCAGGGCATAGAA---AGCAGTGCTGTGGTGTTTTCA------
---AAATACAAACCAACAACT---AATCTAAAGAAAGAAGAATCCTCTTCTAAGAGTACA
GACAGCAAGTTAATGCTGATGAATTCCAAAATGACTGAGACAGCAATG------------
TGGATATGCAACCTGGAAATCCCAGTTGCAAATAACATAGTAGCTAATGACAGTTGTAGT
GTGAGATCAGGAACATCATATAATAAGCAGTCGCAGCGACGGGAATCAGCAGCATGTAAA
GTTGATGCCACGACTCTGAGCTCGGAAGGAATGGTTAGAGATGAAATAGAAAAGCCCTTT
CATCTGCCTCAGTTTATC---CAGGCGTCTCCCGTGTCTAACACAGCAACGGCCCGTGTA
CGACCAAAAGCATCATCTGCAAGTGATGTCTCCCAGGGCAGAATTCAGAAGAGCGTTTTA
GCACAGTCTTCTTCACCGACAGTGATGCAAGCTACCTCCATCTCTATGCCAACCTCAGAC
CACAAGACAGCCACGTCTTCCCAGAGGAAAAAGGATGTTCATAAGCAGTGGTTATCTGAT
CGTCAAGCGGGTTCTGTTTTTACCTCTGGTTCTAGTCAAAGTCCTGGCACCTTGACCACA
AACAAA---AGCAGAGTTGTGTCTCCTTGCAAAAGTACAAATGCAGAGGATTTCAAAGAC
AGAGTTTCTAATGCAACACCTTCAGGAATGGCGAATAATGGCTCTGATAAGATTTGTCTT
GACTACCTCAGTGCG---GATTGTAAACTGCAG---------------------------
---AGCTGCTGCAAGTTCATCCATTTTCATTTACCCTACCGATGGCAGGTGTGCATTTCT
GACAACTGGAAAGACTTTAAGGACATGGAGGACATTGAGAGAGCTTATTGTGACCCAGGC
---------------------------------------------------ATCTCCAAA
AGTCATAGTATCGACTTTCAGAAGATGCTA---CTTGATCATTATCCTGTCCGACGTCTC
TGTACTCCATCATCTATC------CAAAACCCCGCT---CATGTGCTGGCCACTAAGTGG
CATTGGTATTGGAAGAATGAATTGGACCAGTGGATTGAATATGGAAAAAAG---------
---------------------------------------------------------GAG
GGTTCAGAATTCACTTCTGGAGACCTGGAGTTCTTCTTT---CTGCTCTGTCCAGAGGAG
---TTTGTGGAATTTTCAGAAGGTCTTCATAGATACAAAGTGAACTTTAACGAAATG---
---------------ATCCAGACAAACGTAGTCTCTCATACTAAAAGGGAGGTCCGAAGG
AGGCCTGAGTATGTGTCCTCTGTGACTCTGTACTGGACTCAAAAAAAAGAA---AATCAA
CACCAAGAG---------------------------------------------------
CAGAGCAAGAGAGTTTCC------TTCAGTTTTCCTTCACACTGG---GACGAGCTGAAC
------CCGCCACATACACAA---TATAAGTTGTTCGAGGTCAGAAGTACATCCTTTGAA
TATAGTAATATCAGATCCCGCTTTAAAACTACCATGAAAAATTTTGATATTCAAAAGATA
ATGAGGAATCAGAACCCATCGCTCTGGAACGATTTTCAGCGGAAGAAGAGGAGAATGTTG
AATGGGGGA---------------AATGAAAAGATATTATTTCATGCAGCAGACGCATTC
AACATGCATATAATTTGCAATTTAAATTTTGAC---TGGAGCTTCCAGTCACTG---CGT
GAAGCAAAATATGGAAAAGGTATTTACTTTGCGAAAGACGCCTGCTCTTCCCACAAC---
---------------AATCATAAGAGC------AGTGCCAAAAACAGG---ATTATGTTT
GTTGCCCAAGTTTTGGTCGGA---GCATTTGTTCAAGGAAAAATGGAGTACACTCATCCT
CCTCAAAATGTCACCAGA------------TGTGACAGCTGTGTGGACAACATGACCAGT
CCCTCCACTTATGTCATCTTTGATAAACATCAGATT---TACCCCGAGTATATCATCGAA
TATACA------------------------------------------------------
------------------------------------------------------------
------------------------------------------------------------
------------------------------------------------------------
------------------------------------------------------------
------------------------------------------TAT---------------
---------ATTGATAAA---GGCTGTAGCATTAGT------------------------
---
>ENSCCNP00000007652_Ccan/1-2574
------------------------------------------------------------
------------------------------------------------------------
------------------------------------------------------------
------------------------------------------------------------
------------------------------------------------------------
------------------------------------------------------------
------------------------------------------------------------
------------------------------------------------------------
------------------------------------------------------------
------------------------------------------------------------
------------------------------------------------------------
------------------------------------------------------------
------------------------------------------------------------
------------------------------------------------------------
---TTCCAAGTGCTGAAAAAA---------------------------------------
---------------------------------------CATGAGCTCTCTGGGCTTAAC
CAAGAGGAATTAGCAGTGCTC------------CTTGTCCAAAGTGACCCCTTT------
TTTATGCCCGAGATC------TGCAAGAGCTACAAAGGAGAA---GGTCGGAAGCAGCTC
TGCAGCCAGCAGTTGCCCTGCGAGAGACTCCATGTCTGCGAGCACTTCACCAGAGGA---
AACTGTAGTTACCTC---AACTGCATCAGGTCTCACAATCTGATGGACAGAAAAGTGTTG
GTCATCATGCAGGAG---CATGGCCTGAGCCCAGACGTCGTGCAGAACATCCAGGACATC
---TGTAACAACAAGCAC------CAGCGGAGGAACCCTCCCGGGGCCAGA---------
GGTCCTGCCATGAATCGT---------------AGGGTTGTGACAGCTAGAGGGAGAAGC
AGAAGTAGAGACCGACTCTTGCAGAACAGTCAGGAAGTTCTCTCG---TCTGCCTCAGCT
TCT---GATCAGAGGTCCTGCACGTCCAGCCCTGACATCATTGTC---CTG---------
------GAGGATTCCCTGGAGGATGAACCTCTG---------GACAACCTCACCCACCAG
TTCAAGTATCTGGGGAGT------GAGGAC---CTGGCCAAGCCTTCCTCAGTGCCACCT
AAGGCT---GCTGGTCTTGGAAGGTCAGGTCAAGTGGGAGCAAGCCAGAGGTTTTCA---
GAGAACGGTGGTCAAGATAGCCTCTTTCATAAGAATCATTCTGCCTCA------------
------------------------------------------------------------
------------------ACACCAGGTCAAGCTGCT---GTCAAATCTCCTCTTGGTTCT
GCACATACAGTTGAAGCCATGACTGCCAGGAAGGGCCCTGGCATGCTTTCTTCAGACCCT
ATG---AATGTCAAGGGCAAGAGTGGGACTCAAGACATCCAG---CATGTCCCTCTTTTC
AATAATAATGTTGATGAAGTGGCTGCGAAT---ATACCTTCCATAAGATCTTTA------
---AATTACAGACCCACCACC---AATGGTCAGAGAGAGATGGCATTGTCTAGGAACCAT
CAGAGCAAGGAGGCTACT---CCCCAGGATCTCCTTACCCATCGT---------------
------------------GACCCGGAAGCGACATTT---CCGAATAGTACATACAGAGGG
AACCCAGTCTGGGCTTCTACATCTACCCAGAATACACCAAGTCACTCCAGTCAAATCGTG
GATGAAGCTACTGATGGA------GATAAAACTGGCGTT------ACAGGTTTTGGCTTA
AAAACAGCAGCCACTGGG------GGAAAAGATGCGTTCTATTCTGGAAGTCAGGGTCTG
AGAAGCCAGGTCCCAGTCACC---------------------------------------
---------------------ACCCCTGCACAAGTCAACAGAGCTGCACCCTATGGGACC
CACAGCCAG---------------------------------------------------
---------------------------AGCTCCATCCACGCCACTGTGAGCTCCACCAGG
GAACTCTCAAGGAGG---------------ACCCCAGGCTCTGCTCAGGGTTCTATAGCT
GGTGTCACAAACACCACTTCT---AGGATGGATGATCTTGACTCACAGGAAATTTGTCCA
GACCATCTGTCCAAG---GGCTGTCAACTTAAT---------------------------
---AGCAGCTGCAATAAAATCCACTTCCACCTGCCCTACCGGTGGCAGGTATTAATTTCA
GACACCTGGATGGACCTCCAGGCCATGGAGAAGATTGAAGAGGCCTATTGTGATCCCCAA
---------ACT---CACATCATTTTG------------------------GTTGGATAC
CATGAA---ATCAATGTACAGAAGATGACT---TGTGATGTTAACCCTATCCGGCGCCTC
TCCACTCCTCCCACTCTGTCTGGCACAAAGCCGGCCAACTCTGTCTTCACCACCACGTGG
CTTTGGTATTGGAGGAGTGAGTCAGGCAGATGGATTCAATACGGCGTAGAG---------
------------------------------------CACAACAAT---------CAGCCC
AGTTCAAACATCGACTCATCATACCTGGAGTCTCTGTTT---CAGTCCTGTCCCAGGGGA
---GTTGTGACATTTCAGGCAGGCCCACGGAACTACGAGCTGAGTTTCCAAGGGATG---
---------------ATTCAGACAAATGTAGCTTCCAAGACTCAAAAGGATGTCATCAGA
AGGCCGACATTTGTTTCC------------CTGCGGGACGTGGAGCGGATG---AAGAGA
GGGCCAGACCAT------------------------------CAGCCTGTGCAGACG---
CGGCCAGAGGCTCTAACA------TCAAAATTTGTTTCTCAGTCG---GGCCTTAGCACC
------AACTCTTGGAATGGA---TATGAGTTGTTGGAGCTCAATAGCCAGTGTCAGGAT
TATGACATAATAAGCAATTATTTTAAATTATCCATGAAAAATTTCAAGATTGAAAAGATA
AAGAAGATCGAGAACCCCAAACTTCTGGACACTTTCCAAAGGAGGAAAAAGATGATGAAG
AACCAA------------------GAGGAGAAACTCCTGTTCTATGCGACAAGCCGTGCC
CATGTGGATTCTATCTGTGCAAATAATTTCGAC---TGGCTCCTACATGGAGCT---CAT
GAAAGCAAATACGGGAAAGGACACTACTTTGCAAAAGAAGCCATCTATTCCCACAAA---
---------------AGTTACTCGTGT------GATGCCAAAAACACC---GTTATGTTT
GTTGCCCGTGTCCTGACTGGA---GATTTTATCGAAGGAAATATGATGTACACGAGCCCC
CCTCTACAG---------------------TACGACAGCTGTGTGGACAGGAGAATGAAT
CCTTCTGTCTTTGTCATCTTCCACAAAGATCAGATT---TACCCGGCATATGTGATTGAA
TATTCA------------------------------------------------------
------------------------------------------------------------
------------------------------------------------------------
------------------------------------------------------------
------------------------------------------------------------
------------------------------------------GAA---------------
---------ACAGATAAAGCCGCCTGTGTGATTAGT------------------------
---
>ENSPSMP00000028210_Psim/1-3075
------------------------------------------------------------
------------------------------------------------------------
------------------------------------------------------------
------------------------------------------------------------
------------------------------------------------------------
------------------------------------------------------------
------------------------------------------------------------
ATGGCGGACCCGGAGGTGTGCTGTTTCATCACCAAAATCCTGTGCGCCCACGGGGGCCGC
ATGGCCCTGGACGAGCTGCTCGAGAAGTTCAAGCTCCCTGAGGCG---CAGCTCCGCGAC
TTGCTGCAGCAGGCCGGGCCCGACCGCTTCGTGGTGTTGGAGACGGGC------------
---AGCAGTGCCGGGGTCACCCTGTCCGTGGTGGCCAACACTCGA---GCCCGGGTCTGC
CGT---------CGCAAGTACTGC---------------CAGAGA---CCCTGCGGTAAC
---CTGCAT---CTCTGCAAGCTCAAT------CTGCTG---GGCCGGTGCAACTATTCG
CAGTCGGAC---CGGAATTTATGCAAA---TATTCTCATGAGGTTCTC---TCAGCAGAG
AACTTCAGAATCCTAAAAATG---------------------------------------
---------------------------------------CATGAGCTCTCTGGACTTAAC
CAAGAGGAATTAGCAGTGCTC------------CTCCGACAAAGTGATCCTTTT------
TTTATGCCTGAGATA------TGCAAAAGTTATAAGGGAGAG---GGTCGGAGGCAGATT
TGTAGCCAGCAGCCTGGGTGTGACAGACTCCACATCTGTGACCACTTCACCCGAGGG---
AATTGTGGTTACCTC---AACTGTCTCAAGTCCCACAACCTGATGGACAGAAAGGTGCTG
ACGATCATGAAGGAA---CACGGGCTGGACGCAGACGTGGTCCAAAGCATCCAAGACATC
---TGCAACAACAAGCAC------ATGCGGAAGAATCCCCCCGGGTCGAGA---------
GCTTCTTCCTCACATCGT---------------AGAGCTGGGCCATACAGAGCTAGAAGC
AAAAGTAGAGAGCGATTCTTTCAGGGCAGCCAGGAATTTCTGTCA---TCTGCTGCAGCT
TCT---GCTGAAAGGTCCTCCACGCCCAGTCCAGAGCCGATGGGC---CGC---------
------AGGGCTCCCGGGGATGACGTGCCTGTG---------GATGGTCTCACCCACAAG
TTCACCTATCTGGGGACT------CGGGAT---TGTGCTCAGCCCTCCTCAGCCTCCGCT
AAGGCT---ACCGATCTTGGAGGAGCAGGTAAGGGCGGGGCAAGCCAGAGGTTTTCA---
GAGAATGGTAGTCCAAAAGGCCTCTTTTATGGGAATCAAGGCAACACTTACCTTGTTTCT
GATTCAACACCAGCCTCCAACTGGAAGGACTCCACACCCTGGCTGAAGGACCAAGGCACT
GGGAACGAGAGTGTGTTTTCTCCAATTCTAACTGCC---ACCCGCTCTCCTCTCGGTTCT
GCACAAACGCCTGAATCTGTGACCACCGGAAAGAGCACAGGCATGCTTTACTCCGACCTG
AGG---GACGTCGAGGGCAGAAGTGGAACTCAACATATCCAG---CACGTTCCTCTTTTT
AATAATAATGCTGATGGAGGGGCCACTGGT---GTAACTTCTGCAAGATATTTC------
---AATTACAACAGCACAACC---AATGGTCAGAGAGAAACATCACTACCTAGGAAT---
CGGGACACTGGGCCTACT---TTCCGGGATCTCCACACCACTGGCAAA------------
ATTACAGAAGGTGAT---AATGTAGGAGTGGCATTT---GTTAACGGTAAATACGGAGGG
AAGACGTTTTCGGCTAGTAAAACTGTCCACAATGCACCAAATGGCTCTAGTGAAATTACG
GATAAAACTACTAATATATTAATAGAAAAAACTGGTGCC------ACTGGTTTTGGCTTA
AAAACAGCAGTCATTGGG------GAAAAAGATGTATTATGCTCTGGAAGTCAGAGTCTG
AGAAGCCAGGTCCCGGCCACACGTGGAGAAACCACTGCCCCTGCA---CTAGTCAGCACC
CTGCTTCAG---TCACCT---------TCCTCAAACAACAGAGCTGCAGCCTGTGGGACC
CTTGGCCAG---------------------------------------------------
---------------------------CACTCCACCCAAGTCCCTGTTCCCCCTGCCAGT
GAGTCC---ACAAGG------------AGGACCCCAGGCTCTGCTCAGCATTCCATATCT
GATGTTGCAGATACCAAGTCTTCTAGGGTGCATGATCCTAGCTTAGAGAACATTTGTCTT
GACCATCTGCATGGG---AGATGTCAACTCAAT---------------------------
---GGGAGCTGCGACAAAGACCACTTCCACCTGCCCTACCGGTGGCAGAAGCTCAGAGAA
AAGAAGTGGGAAGACTTCGAGTCCATGGAGAAGATTGAGGAGGCCTATTGTGACCCCCAA
---------AAC---CATGTCTTTTCT------------------------GTAGCAGAA
GGCACA---ATCAATTTCCAGGAAATGATG---TGTGGTTCCATGCGCATCCGACGCATG
TCCACTCCCGCATCTGTC------ATGAAGCCGGCCGACTCTGTCTTTACCACCAAATGG
ATCTGGTATTGGAAGAATGAATATGGCAAGTGGATTCCCTACGGGGAAGAG---------
------------------------------------AAAGACAAC---------CAGAAA
GGTTCGAACATTGACTCTTCATACCTGGAGTCTGTCTAT---CAACAATGCCCAAGGGGA
---ATTGTGGGGTTTCAGGCGGGTTCACGGAAATATGAGCTGAGTTTCCAAGGGATG---
---------------ATTCAGACAAACATAGCTTCCAAGACTCAGAAGGACGTCATCCGA
AGGCCAAGGTTTGTATCT------------CCGTGGGCTGTGAAACATAAG---GGAAGA
TGGCCTGACCCT------------------------------CACCTGGTGCAGACC---
CCGTCAGAGCCTTTAACC------CCGACATTTCTTCCACAGCAG---GACCTTGGCTTC
------CTACCCTCCAATGGG---TTTAAGTTGTTAGAGCTCAATAACCAGCATCCGGAA
TATGTCCAAATAAGTGAGCATTTTAGAGCTTCCATGAAAAATTTCAAGATTGAAAAGATA
AAGAAGATCCAGAACCCAGAGCTCTTGGCTAATTTTATGAGGAAGAAACAGCAGATGCAG
AAGAAA------------------GACGAAAAACTCCTGTTTTATGCAACAAGGCACACC
CATGTGGAGTCTATCTGTGCGAAGAATTTTAAC---TGGACCGTCCATGAAACT---CAT
GAACCCAAATATGGAACAGGAAATTACTTCGCAAAAGATGCCTTCTATTCGCACAAA---
---------------AATTGCCCATAT------GATGCCAGACAAATC---ATTATGTTT
GTAGCCCGCGTCCTGGTTGGA---AATTTTACTAAAGGAGAGAAGATGTACACAAGCCCT
TCACTGCCA---------------------TACGACAGCTATGTGGACTTTACTTTCAAT
CCCTCCGTTTTTGTCATATTTGAGAAAGACCAGATT---TACCCAGAATATGTGATTGAA
TATACT------------------------------------------------------
------------------------------------------------------------
------------------------------------------------------------
------------------------------------------------------------
------------------------------------------------------------
------------------------------------------GAA---------------
---------ACAGACAAA---GCCTGCGTGATCAGT------------------------
---
>ENSMSIP00000035610_Mspi/1-2862
------------------------------------------------------------
------------------------------------------------------------
------------------------------------------------------------
------------------------------------------------------------
------------------------------------------------------------
------------------------------------------------------------
------------------------------------------------------------
ATGACGGATCCCGAGGTATTCTGTTTCATCACCAAGATCCTGTGCGCTCACGGGGGCCGC
ATGACCCTGGAGGAACTGCTGGGTGAGATCAGTCTCCCCGAGGCG---CAACTCTACGAG
CTGCTGAAGGCAGCGGGGCCCGATCGCTTTGTGCTATTGGAGACTGGA------------
---GACCAGGCCGGGATCACTCGATCGGTGGTGGCTACTACTCGA---GCCCGCGTCTGC
CGT---------CGCAAGTACTGC---------------CAGAGA---CCCTGCGACAGC
---CTGCAC---CTTTGCAAGCTTAAT------CTGCTC---GGCCGGTGCCACTATGCA
CAGTCCCAG---CGGAACCTCTGCAAA---TATTCTCACGATGTTCTC---TCGGAACAG
AACTTCCAGGTCCTGAAGAAT---------------------------------------
---------------------------------------CATGAGCTCTCCGGGCTTAAC
CAAGAGGAGCTGGCGGTCCTC------------CTGGTCCAAAGCGACCCTTTC------
TTCATGCCTGAGATA------TGCAAGAGTTACAAAGGAGAG---GGCCGCAAACAGATC
TGCGGGCAGCCGCAGCCCTGCGAGAGACTCCACATCTGTGAGCACTTCACCCGGGGC---
AACTGCAGTTACCTC---AACTGTCTCAGGTCTCATAACCTGATGGACAGGAAGGTGTTG
GCCATCATGAGGGAG---CATGGGCTGAGTTCTGACGTGGTCCAGAACATCCAGGACATC
---TGCAACAACAAACAC------ACTCGGAGGAACCCCCCTAGCATGAGA---------
GCTCCCCACCCACATCGC---------------AGAGGCGGGGCGCACAGAGACAGAAGC
AAAAGCAGAGACCGCTTCCATCACAACAGTCTAGAGGTTCTCTCA---ACGGTCTCACCT
CTG---------GGATCTGGTCCCCCTAGCCCAGATGTCACCGGC---TGT---------
------AAGGATCCCCTGGAGGATGTGTCTGCA------------GATGTCACCCAGAAG
TTCAAGTACCTGGGGACT------CAGGAC---GGTGCACAGCTTTCCTCCGTCTCATCT
AAGGCC---ACTGGTGTCCGAGGACCCAGTCAAATGAGAGCGAGTCAGGAGTTTTTG---
GAGGATGGGGATCCAGATGGCTTGTTTTCTAGGAATCGTTCTGATTCG------------
------------------------------------------------------------
------------------TCCACAAGTCGAACCTCTGCTGCTGGCTTTCCTCTCGTTGCG
GCACAAAGAAATGAAGCTGGGGCCATGAAA------ATGGGCATGCCTTCAGGACACCAC
GTC---GAGGTCAAGGGCAAGAACGAG------GACATTGAT---CGCGTCCCGTTTTTA
AATAGTTATATTGATGGGGTAACAATGGAAGAAGCAACAGTCTCGGGAATTCTA------
---GGTAAAAGGGCCACAGAC---AACGGTCTGGAAGAAATGATACTATCTAGCAACCAT
CAGAAGAGTGTGGCTAAG---ACCCAGGATCCCCAGACCGCTGGCAGA------------
ATCACTGACAGT------GGCCAAGACACGGCATTC---CTGCATAGTAAATATGAAGAA
AACCCAGCGTGGCCAGGTACATCTACCCATAATGGCCCAAATGGCTTTAGTCAAATTATG
GATGAAACGCCCAATGTC------TCTAAAAGTAGTCCC------ACTGGTTTTGGCATA
AAATCAGCAGTCACTGGA------GGAAAAGAAGCAGTCTATTCTGGAGTTCAGAGTCTG
AGAAGCCATATCCTGGCTATGCCTGGGGAGACCACTACCCCTGTACAGGGCAGCAATAGG
CTGCCTCCA---TCACCTCTGTCTTCTTCCACAAGCCACAGAGTTGCAGCCTCTGGGAGC
CCTGGCAAG---------------------------------------------------
---------------------------AACTCCGCCCATGCCTCTGTGAGCCCAGCCAGT
GAGCCC---TCGAGGATGATG---ATGATGATGTCAGACCCTGCTGAGTATTCCCTATGC
TACATCGTAAATCCTGTATCTCCTAGGATGGATGATCATGGCCTGAAGGAAATCTGTCTG
GATCATCTGTACAGG---GGCTGTCAGCAG------------------------------
------------------------------------------------------------
------------------------------------------------------------
---------------------ATTGTG------------------------ATAGAAAAA
CATCGG---ATCAATTTCAAGAAAATGACT---TGTGATTCCTACCCCATCCGTCGCCTC
TCCACTCCTTCATTTGTC------GAAAAAACACTTAATTCTGTCTTCACCACCAAGTGG
CTTTGGTATTGGAGGAATGAATTGAATGAATATACTCAGTATGGGCATGAG---------
------------------------------------AGCCCAGGC---------CATACC
AGCTCCGAAATTAATTCTGCATACCTGGAGTCTTTCTTC---CACTCCTGTCCCAGGGGA
---GTTTTGCAGTTCCACGCTGGTTCACAGAATTACGAGTTAAGCTTTCAAGGGATG---
---------------ATTCAGACGAATATAGCTTCCAAGACTCAAAGGCATGTTGTCAGA
AGGCCAGTTTTTGTTTCT------------TCGAAGGATGTGGAGCAGAAG---AGAAGA
GGTCCAGACCAT------------------------------CAGCCAGTGATGCCC---
CAGGCAGATGCTCTGACC------CTGTTTTCTTCTCCCCAGAGG---AATGCTAGCACA
------GTTTCTCCTAATGAA---TATGAGTTTATAGAACTCAATAGCCAGGATGAGGAG
TATGCCAAAATAAGTGAACAGTTTAAAGCATCCATGAAACAATTCAAGATTGTGACGATA
AAGAGGATATGGAACCAGAAGCTCTGGGACACTTTTGAGAGAAAGAAGCAAAAGATGAAA
AACAAG------------------ACTGAGATGTTCCTATTTCACGCGGTGGGCCGGATT
CATATGGATTACATCTGTAAGAATAATTTCGAG---TGGATCCTACATGGAAAC---CGG
GAGACCAGATATGGAAAAGGAAATTATTTTACAAAAGAAGCCATGTATTCCCACAAG---
---------------AGTTGTTCATAT------GATTCCAGAGGCACT---GTCATGTTC
GTAGCCCGAGTCCTGGTTGGA---AGTGTCATTGAAGGAAATATGACATTAAGTAGCCCT
CCCGCGCTC---------------------TATGACAGCTGTGTGGACACCAGGCTGAAT
CCGTCCGTCTTTGTCATTTTCCGGAAAGAACAGATT---TACCCAGAGTATGTGATTGAG
TATATG------------------------------------------------------
------------------------------------------------------------
------------------------------------------------------------
------------------------------------------------------------
------------------------------------------------------------
------------------------------------------GAG---------------
---TTAGAGAAAGAGAAA---GGATGCATAATTAGT------------------------
---
>ENSBBBP00000008409_Bbbi/1-2970
------------------------------------------------------------
------------------------------------------------------------
------------------------------------------------------------
------------------------------------------------------------
------------------------------------------------------------
------------------------------------------------------------
------------------------------------------------------------
------------GGAACGCTTTCATATCTCTTCTTGCTATTCTTT---------GGCACT
CTGCATTCAAATGGGTATATCTTTCCTTTTCTCCTTTGCTTTTCG---CTTCTCTTCTTT
TCACAGCTATTTGCCGGGCCCGACCGCTTCGTGGTGTTGGAGATGGGC------------
---GGCAAGGAAGGGGTCACCCGGTCCGTGGTAGCCACCACTCGA---GCCCGGGTCTGC
CGT---------CGCAAGTACTGC---------------AACAAA---CCCTGCGGGAAC
---CTGCAC---CTCTGTAAGCTCAAC------CTACTG---GGCCGGTGCCACTATTCG
CAGTCGGAG---CGGAATTTATGCAAA---TATTCTCACGAGGTTCTC---TCAGAAGAT
AACTTCAGGGTCCTGACAAAC---------------------------------------
---------------------------------------CATGGGCTATCTGGACTGAAC
CAAGAGGAATTAGCTGTGCTC------------CTTCTCCAAAGTGACCCTTTT------
TTTATGCCCGAGATA------TGCAAGAATTATAAGGGCGAG---GGTGGAAGACAGATT
TGTAACCAGCAGCCCCCGTGTGAAAGACTCCACATCTGTGAACATTTTACCCGAGGG---
AACTGTGGTTATGCC---AACTGCTTCCGGTCCCATAACCTGATGGACAGAAGGGTGCTG
GCCGTCATGAGGGAG---CACGGGCTGAGCTCAAGCGTAGTACAGAACATCCAGGACATC
---TGCAATAGCAGGCAC------CGCCAGAAGAAGCCCTCAGCATGGAAAGGTAAGCGT
GCTCCTCCTCCCCATCGT---------------AGAGACCTGGCATTCAGAGGGAGGAGT
AAGAGCAGAGACCGG---------GGCAGCAAGGAATTTCTTCCA---GCAGCTTCAGCT
CCT---GCCCAGAGGTCCTGCTCACCCAGCCCAGAGCCTCCCGGCCACCGC---------
------GGCTCTGTCGCAAGTGACGGGCCTGTC---------GAGGATCTTGCCCGCCAA
TTCTCGCATCTGGGAAGT------CAGGAG---TGCCCCCCGCCTGCCTCCAACCCATCT
GCAGCT---GTCGTTCTTGGAGGAACCCCTCAAGGAGGAGGAAACCAGAGGCTTGCA---
GAGAACGGCAGTGCAAAGGATCTTTTCTATGGGAATCATAGCCATGCTCCCCTCACTTTT
GATTTGAAACCAGCCTTCGACTGGAAGGGCCCTGCATCCTGGCAGAATGACCAGGACACC
GGTAAAAAGAGTTGGCTTCCCTCCAGTCCAGTCTTC---TCC---TCTTCTCCTGGTTCT
CCACAAACACCTGAAACCATCACCACCAGAAAGACCACCGCTGTCCTTTCCTCTGACCAT
GTG---AATGCGGAGCGCAGGAGTGGGAATCAAGATGGCCAG---CATTTCCCGCTTTTT
GCTGATAAGGCTGATGGCATGGCTGTAGAT---ACCACTTCCACGAGACTGGCA------
---AATTACCAAACTCCAAGC---AGTAGACAGAGAGAAAAATCGTTACCTAGGAAT---
CCAGACACCGGAACACCT---CGGAGTCATCTGCCCACCGCTGGCCAG------------
ATGACTGGG---------GATGGAGCCGCAGCCTTT---GTTAACGGTAATCACACAGAA
GAGACCTTCTGGGCTAGTCAGTCTGTCCACAGTGCCAGTAGATGGATGGATAAAGTGATG
GATAAAACTACCGATATA------GGTAAAACTGGTGCC------ACTGGGCTTGGCTTC
ATGGCAGCAGTCAAAGGG------AAGAAAGATGTGTTATGCTCTGGAATTCAGGGGTTA
ACAAGCAGGTCCTGCCCACATGTGGGGAGCCCTCTGCCCCCACCAAATATCTTGTTTTTT
TGGTTTAAATATTATAATTCGCTTACA---------------------------------
------------------------------------------------------------
------------------------------------------------------------
---------------------------TGCATCCTCTTCTGTTTTGTAGATTCTGTACCT
GATGTTGCCAGTACCATATCTTCCACGATGAATGAACACAGCTCAAACGAAATTTGTCTT
GACCATCTGTATAAG---AGTTGTCAACTT------------------------------
---AAGAGCTGCAACAAAGTTCATTTCCACCTGCCCTACCGGTGGCAGATGTTACTTGCA
AACAGCTGGGTGGACCTTCCGTTCATGGAGGATATTGAGAAGGCCTTTTGTGACCCCAAA
---------AAC---TGCAGCGTTTCT------------------------GTTCGCACT
TATAAC---ATCAATTTCCAGAAGATGATT---TGTGATTTTAATCCTGTCCGACGTATC
TCCACACCTTCATCCGTC------ACACAGCCGCCCAGTTCTCTCTTGACCACAAAATGG
ATTTGGTACTGGAGGAACGGAACT---AAATGGGTTCCATATGGGGAGAAG---------
------------------------------------AAAGACAAT---------GAGCAA
ATTTCGAGCATTGACTCTTCATACCTGGAGTCTCTTTTT---CTATCCTGTCCGAGGGGA
---ATTGTGCCGTTTCAGGCGGGTTCACGAAACTACGAGCTGAGTTTTCAAGGGATG---
---------------ATTCAGACAAATATAGCTTCCAAGACCCAAAAGGATGTCATCAGA
AGGCCGACGTTTGTGTCT------------TACTGGGACGTGGAGCAGGTG---AAACGC
AGACAAGACCCT------------------------------CAGCAGGGGCAGACC---
TCATCAGAACCTTTCATC------AAGATATATCTTCCCCAACCG---GACACAAGCGTC
------CCAGGCTCGAATGGC---TTTGAGTTGCTTGAAATCCCTAGCAATACTCCAGAA
TATGCTAAAGTGAGTGATCATTTTAAAGCTTCCATGAGAAATTTCAAGATTGAAAAGATA
AAGAAGGTCCAGAACGCACAGCTCTTGGAGGCTTTTAAAAGCAAGAAAAACGAGATG---
AAGAGA------------------GAAGAGCAAATCCTATTTTGTGCAACAGAACGAAGC
AACGTGGCATCTATCTGTAAGAATAATTTTGAC---TGGCTCTTACATGGAAGT---CAT
GACACCAAATATGGAAAAGGAAACTACTTCACAAAAGATGCCTTTAGTTCCCATAAA---
---------------AATTGCCCGTTT------GATTCCAGAAACATC---GTTATGTTT
GTAGCCCGAGTCCTGGTTGGA---AATTTCATTGAAGGCCATACAAGTTACCGGAGTCCC
CCTCTGCAG---------------------TATGACAGCTGTGTGGATACAAGATTGAAT
CCCTCTGTTTTTGTCATCTTTCAGAAAGATCAGATT---TACCCAGAATATGTGATTGAA
TATACC------------------------------------------------------
------------------------------------------------------------
------------------------------------------------------------
------------------------------------------------------------
------------------------------------------------------------
------------------------------------------GAA---------------
CCAGAGAGATCAGAGAAA---CCCTGCTTGATTAGT------------------------
---
>ENSPTEP00000039736_Ptep/1-2817
------------------------------------------------------------
------------------------------------------------------------
------------------------------------------------------------
------------------------------------------------------------
------------------------------------------------------------
------------------------------------------------------------
------------------------------------------------------------
ATGGCGGACCCGGAGGTGTGCTGCTTCATCACCAAAATCCTGTGCGCCCACGGGGGCCGC
ATGGCCCTGGACGCGCTGCTCGAGGAGATCGCGCTGTCTGAGCCG---CAGCTCTGTGAG
GTGCTGCAGGTAGCCGGGCCCGACCGCTTTGTGGTGTTGGAAACCGGC------------
---GGCGAGGCCGGGATCACCCGATCGGTGGTGGCCACCACTCGA---GCCCGGGTCTGC
CGT---------CGCAAGTACTGC---------------CAGAGA---CCCTGCGATAAC
---CTGCAT---CTCTGCAAGCTCAAC------TTGCTG---GGCCGGTGCAACTATTCT
CAGTCGGAG---AGGAATTTATGCAAA---TATTCTCATGAGGTGCTC---TCAGAAGAG
AACTTCAGAGTCCTGAAAAAC---------------------------------------
---------------------------------------CACGAACTCTCTGGACTTAAC
AAAGAGGAATTAGCAGTGCTC------------CTCCTCCAAAGTGATCCTTTT------
TTTATGCCTGAGATA------TGCAAAAGTTATAAGGGAGAG---GGTCGGCAGCAGATT
TGTAACCAGCAGCCACCGTGTTCAAGACTCCACATCTGTGACCACTTCACCCGAGGC---
AACTGTCGTTTTCCC---AACTGCCTCCGGTCCCATAACCTGATGGACAGAAAGGTGCTG
GCCATTATGAGAGAG---CACGGGCTGAACCCCGACGTGGTGCAGAATATCCAGGACATC
---TGCAACAGCAAGCAT------ATGCAGAAGAATCCCCCGGGACCCAGA---------
GCTCCTTCCTCGCATCGT---------------AGAAACATGGCATATAGGGCTAGAAGC
AAAAGTAGAGATCGGTTCTTTCAGGGCAGCCAAGAATTTCTTGCG---TCTGCTTCAGCG
TCT---GCTGAGAGGTCCTGCACGCCTAGTCCAGATCCGAGCGGC---CAC---------
------AGGGCTTCCCTGGAGGACACGCCTGTG---------GATGATCTCACCCACAAG
TTCACGAATCTGGGGAGT------CAGGAT---CGCGCTCGGCCTCCCTTAAGCTCGTCC
AAGGCT---ACCGATCTCGGAGGAACAAGTCAGGCCGGAGCAAGCCGGAGGTTTTTA---
GAGAACGGCAGTCAAGAGGACCCCTTGCATGGAAGTCCGGGCAACACTTACCTTGCTTCC
AATTCAACACCAGCCCCCAAGTGGAAGAGCCCCACATCCTGGACGAATGACCAAGGCGCC
AGGAGAAAGACTGTGTTTCCTGCCACGCTACCTGCC---ACCCTCTCTTCTCTCGGCTCT
CTGCAAACGCCTGAAGCTGTGACCACCAGAAAGGACGCAGGCTTGCTTTCCTCAGACTAC
AGG---AACATCAACGGCAAAAGTGGAACTCAGGATGTCCAG---CCTGGCCCTCTTTTT
AATAATAACGCTGATGGAGTGGCCACAGAT---ATAACTTCTACCAGATCCTTA------
---AATTACAAAAGCACAAGC---AGCAGTCAGAGAGAAATATCAACACCTAGGACT---
CAGGATGCTGGGCCTGCT---TCCCGGGATGTTCAGGCCACTGGCAGA------------
ATCACAGATGATGCT---GGCCCAAGAGTGGCACCT---GTTAATGGTAAATACAAAGGG
AAGAAACTTGGGGCTAGTACATTTGTTCACGATACACCAAATGGCTCTAGTCAAGTGGCG
GATAAAACTACTGATGTA------GAAAAAACTGGTGCC------ACTGGTTTTGGCTTA
ACAATGGCAGTCATGGGG------GAGAAAGATAAGTTACGTTCTGGAAGTCAGAGTCTG
AGGAGCCTGGTCCCCACCACACCTGGGGAATCCACTGCCCCCGCG---CAAGTCAGCGCT
CTGCCTCAG---TCACCTGCTGCCCTTTCCGCAAGCAACAGAGCTGCAGTATGGAGGGCC
CAGGGGCAG---------------------------------------------------
---------------------------AACTGCACCCAGGTTCCTGTCTCCCCTGCCAGT
GAGCTC---ACAAGG------------AAGACAACAGGCTCTGCTCAGTATTCTTTATCT
GATGTCACAAGGACCACATCTTCTAGGGTGGATGATCATGGCTCACAGGAAATTTGTCTT
GACCATCTGTATAAG---GGTTGTCCATTTAAT---------------------------
---GGTAGCTGCAGCAAAGTCCACTTCCATCTGCCTTACCGGTGGCAGATGCTTATTGGT
AAAACCTGGACAGACTTCAACCACATGGAGATGATCGAGGAAGCCTACTCTGACCCCAGA
---------ATC---CACGTCTGTTCT------------------------GTAGGAAGT
TATACA---ATCAATTTTCGGGAAATGAGTTGTTGTGATTTCATTCCTGTCCGACGCCTC
TCCACTCCTTCTTCTGTC------ACCAACCCAGCCAATTCTGTCTTCACCACCACATGG
ATTTGGTATTGGAAGAATGAATCTGGCACATGGATTCAGTATGGAGAAGAG---------
------------------------------------AAAGACAAT---------CAGAAG
AATTCAAACATCGACTCTTTATACCTGGAGTCTCTCTAT---CAATCCTGTCCGAGGGGA
---GTTGTGCAATTTCAGGCGGGCTCACAGAACTATGAGCTGAGTTTCCAAGGGATG---
---------------ATTCAGACAAACAAAGTTTCCAAAACTCAAAAGGATGTCATCAGA
AGACCAAAATTTGTGTCT------------CCGTGGGATGTGCAGCAGATG---AAGAGA
GGGCCAGACCGT------------------------------CAGCCAGCACAGACC---
TCGTCAGTGTCTTTAACT------GCGACCTTTCTTCCTCAGGAG---GACCTTTGCTTC
------CTATCCTCAAAGAAA---TATAAGTTGTCAGAGATCCATCATCCACATCCGGAA
TATGTCAAAGTAAGTGAGCATTTTAAAGCTTCCATGAAGAATTTCAAGATTGAAAAGATA
AAGAAGATCGAGAACCCAGAGCTCCTGGATAAATTTACACGGAAGAAATCACAGATG---
AAGGAA------------------GAAGGAAGCCTCCTATTTTATGCGACAAAGCATGCC
TATGTGGAATCTATCTGTGCGAATAATTTTGAC---TGGACCCTGCATGAAACT---CAT
GAAACCAAATATGGAAAA------------------------------------------
------------------------------------------------------------
------------------------------------------------------------
------------------------------------------------------------
------------------------------------------------------------
------------------------------------------------------------
------------------------------------------------------------
------------------------------------------------------------
------------------------------------------------------------
------------------------------------------------------------
------------------------------------------------------------
------------------------------------------------------------
---
>ENSBTAP00000028806_Btau/1-2688
------------------------------------------------------------
------------------------------------------------------------
------------------------------------------------------------
------------------------------------------------------------
------------------------------------------------------------
------------------------------------------------------------
------------------------------------------------------------
ATGGCGGACCCCGGGGTGTGCTGCTTCATCACCAAGATCCTGTGCGCCCACGGGGGGCGC
ATGGCCCTGGAAGAGCTGCTCCACGAGATGCAGCTCTCCGAGGAG---CAGCTCTGCGAG
GTGCTGAAGGAGGCCGGGCCCGACCGCTTCGTGGTGTTGGAGATGGGC------------
---GGCAAGGAAGGGGTCACCCGGTCCGTGGTAGCCACTACTCGA---GCCCGGGTCTGC
CGT---------CGCAAGTACTGC---------------AACAAA---CCCTGCGGGAAC
---CTGCAC---CTCTGTAAGCTCAAC------CTGCTG---GGCCGGTGCCACTATTCG
CAGTCGGAG---CGGAATTTATGCAAA---TATTCTCACGAGGTTCTC---TCAGAAGAT
AACTTCAGGGTCCTGACAAAC---------------------------------------
---------------------------------------CATGGGCTATCTGGACTGAAC
CAAGAGGAATTAGCTGTGCTC------------CTTCTCCAAAGTGACCCTTTT------
TTTATGCCCGAGATA------TGCAAGAATTATAAGGGCGAG---GGTGGAAGACAGATT
TGTAACCAGCAGCCCCCGTGTGAAAGACTCCACATCTGTGAACATTTTACCCGAGGG---
AATTGTGGTTATGCC---AACTGCTTCCGGTCCCATAACCTGATGGACAGAAGGGTGCTG
GCCGTCATGAGGGAG---CACGGGCTGAGCTCAAGCGTAGTACAGAACATCCAGGACATC
---TGCAATAGCAGACAC------CGCCAGAAGAAGCCCTCAGCATGGAAA---------
GCTCCTCCTCCCCATCGT---------------AGAGACCTGGCATTCAGAGGGAGGAGT
AAGAGCAGAGACCGG---------GGCAGCGAGGAATTTCTTCCA---GCAGCTTCAGCT
TCT---GCCCAGAGGTCCTGCTCACCCAGCCCAGAGCCTCCCGGCCACCGC---------
------GGCTCTGTCGCAAGTGACGGGCCTGTC---------GAGGATCTTGCCCGCCAA
TTCTCGCATCTGGGAAGT------CAGGAG---TGCCCCCCGCCTGCCTCCAACCCATCT
GCAGCT---GTCGTTCTTGGAGGAACCCCTCAAGGAGGAGGAAACCAGAGGCTTGCA---
GAGAACGGCAGTGCAAAGGATCTTTTCTATGGGAATCATAGCCATGCTCCCCTCACTTTT
GATTTGAAACCAGCCTTCAACTGGAAGGGCCCTGCATCCTGGCAGAATGACCAGGACACC
GGTAAAAAGAGTTGGCTTCCCTCCAGTCCAGTCTTC------TCCTCTTCTCCTGGTTCT
CCACAAACACCTGAA---------ACCAGAAAGACCACTGCTGTCCTTTCCTCTGACCAT
GTG---AATGCGGAGCGCAGGAGTGGGAATCAAGATGGCCAG---CATTTCCCGCTTTTT
GCTGATAAGGCTGATGGCATGGCTGTAGAT---ACCACTTCCACGAGACGGGCA------
---AATTACCAAACTCCAAGC---AGTAGACAGAGAGAAAAATCGTTACCTAGGAAT---
CCAGACACCGGAACACCT---CGGAGTCATCTGCCCACCGCTGGCCAG------------
ATGACTGGG---------GATGGAGCCGCAGCCTTT------------------------
------------------------------------------------------------
------------------------------------------------------------
------------------------------------------------------------
------------------------------------------------------------
------------------------------------------------------------
------------------------------------------------------------
------------------------------------------------------------
------------------------------------------GTTAACGATTCTGTACCT
AATGTTGCCAGTACCATATCTTCCACGATGAATGAACACAGCTCAAACGAAATTTGTCTT
GACCATCTGTATAAG---AGTTGTCAACTT------------------------------
---AAGAGCTGCAACAAAGTTCATTTCCACCTGCCCTACCGGTGGCAGATGTTACTTGCA
AACAGCTGGGTGGACCTTCCGTTCATGGAGGATATTGAGAAGGCCTTTTGTGACCCCAAA
---------AAC---TGCAGCGTTTCT------------------------GTTCGCACT
TATAAC---ATCAATTTCCAGAAGATGATT---TGTGATTTTAATCCTGTCCGACGTATC
TCCACACCTTCATCCGTC------ACACAGCCGCCCAGTTCTCTCTTGACCACAAAATGG
ATTTGGTACTGGAGGAACGGAACT---AAATGGGTTCCATATGGGGAGAAG---------
------------------------------------AAAGACAAT---------GAGCAA
ATTTCGAGCATTGACTCTTCATACCTGGAGTCTCTTTTT---CTATCCTGTCCGAGGGGA
---ATTGTGCCGTTTCAGGCGGGTTCACGAAACTACGAGCTGAGTTTTCAAGGGATG---
---------------ATTCAGACAAATATAGCTTCCAAGACCCAAAAGGATGTCATCAGA
AGGCCGACGTTTGTGTCT------------TACTGGGACGTGGAGCAGGTG---AAACGC
AGACAAGACCCT------------------------------CAGCAGGGGCAGACC---
TCATCAGAACCTTTCATC------AATATATATCTTCCCCAACCG---GACACAAGCGTC
------CCAGGCTCGAATGGC---TTTGAGTTGCTTGAAATCCCTAGCAATACTCCAGAA
TATGCTAAAGTGAGTGATCATTTTAAAGCTTCCATGAGAAATTTCAAGATTGAAAAGATA
AAGAAGGTCCAGAACGCACAGCTCTTGGAGGCTTTTAAAAGCAAGAAAAACGAGATGAAG
AGA---------------------GAAGAGCAAATCCTATTTTGTGCAACAGAACGCAGC
AACGTGGCGTCTATCTGTAAGAATAATTTTGAC---TGGCTCTTACATGGAAGT---CAT
GACACCAAATATGGAAAAGGAAACTACTTCACAAAAGATGCCTTTAGTTCCCATAAA---
---------------AATTGCCCGTTT------GATTCCAGAAACATC---GTTATGTTT
GTAGCCCGAGTCCTGGTTGGA---AATTTCATTGAAGGCCATACAAGTTACCGGAGTCCG
CCTCTGCAG---------------------TATGACAGCTGTGTGGATACAAGATTGAAT
CCCTCTGTTTTTGTCATCTTTCAGAAAGATCAGATT---TACCCAGAATATGTGATTGAA
TATACC------------------------------------------------------
------------------------------------------------------------
------------------------------------------------------------
------------------------------------------------------------
------------------------------------------------------------
------------------------------------------GAA---------------
CCAGAGAGATCAGAGAAA---CCTTGCTTGATTAGT------------------------
---
>ENSPEMP00000015711_Pmba/1-2934
------------------------------------------------------------
------------------------------------------------------------
------------------------------------------------------------
------------------------------------------------------------
------------------------------------------------------------
------------------------------------------------------------
------------------------------------------------------------
ATGGCCGACCCCGGGGTATGCTGTTTCATCACCAAGATCCTGTGCGCCCACGGGGGCCGC
ATGACCCTGGAGGAACTGCTGGGTGAGATCGCGCTCCCCGAGGCG---CAGCTCTATGAG
CTGCTCGAGTCGGCGGGGCCCGATCGCTTCGTGCTGTTGGAGATCGGA------------
---GGCCAGGCCGGGATCATTCGGTCGGTGGTGGCCACCACCCGA---GCCCGCGTCTGC
CGT---------CGCAAGTTCTGC---------------CAGAGA---CCCTGCGACAGC
---CTGCAC---CTCTGCAAGCTCAAC------CTGCTG---GGCCGGTGCCACTATTCC
CACTCTCAG---CGGAACCTTTGCAAG---TACTCTCACGAAGTTCTC---TCGGAACAG
AACTTCCAGGTCCTGAAGAAC---------------------------------------
---------------------------------------CATGAGCTCTCTGGGCTTAAC
CAAGAGGAGCTGGCAGTACTC------------CTGGTCCAGAGCGACCCTTTT------
TTTTTGCCCGAGATA------TGCAAAAGTTACAAAGGAGAG---GGCCGGAAACAGATC
TGTGGGCAGCCACAGCCCTGCGAGAGACTCCACATCTGCGAGCACTTCACCCGGGGC---
AACTGCAGTTATCTC---AACTGCCTCAGGTCTCATAACCTGATGGACAGAAAGGTGCTG
GCCATCATGAAGGAG---CATGGGATGAGTTCCGACGTGGTCCAGAACATCCAGGACATC
---TGCAACAACAAGCAC------TCCCGGAGGAACCCCCCTGCCATGCGA---------
GCTCCCCATCCACATCGC---------------AGAGGCGGGCCC---AGAGGTCGAAGC
AAAAGCAGAGACCGGTTCTTTCAGAACAGTCTAGAACTTCTCCCA---ACTGCCTCACCT
CCG---------GAATCTGGTCCCCCCAGCCCAGATGTCACCAGC---TGT---------
------AAGGATTCCCTGGAGGATGTGTCTGCA------------GATGTCACCCAGAAA
TTCAAGTACCTGGGAACT------CACGAC---TATGCACCGCTTTCCTCGGTTACGTCC
AAGGCT---GCGGGTCTCCGAGGAACCAGTCAAATGGGAGCAAGCCTGAAGTTCTCA---
GAGAATGGGGATCCAGATGGCTTGCTTTCCAGGAATCGCTCTGATTCA------------
------------------------------------------------------------
------------------TCCCCAAGTCAAGCTGCC---AGCGGCTTTCATCTCGACGTG
ACACAAACCCGTGAGGCCATGACCATG------ACACCGGGCAAGCTTTCCGGACACCGC
GTG---GATGTTGAGGGCAAGAGCGAGACTCAAGACATCCAG---CGCATTCCTTTTTTT
GATGGTTATGCCGGTGGAGCGAATCTGGAA---GGAACAGCCTCAGGAATTCTA------
---AGTAACAGGGCCACAGCC---AACGGTCTTGGAGAAATGGCATTGCCCAGCAACCAT
TGGAAGAGTGCAGCTAAC---CCCCAGGATCCCCAGACCATTGGCAGA------------
ATCGCCGATGGT------GGCCAAGACTCGGCGTTC---CTGAGTGGTAACTATGGAGGA
GACACAGTCTGGGCTAGTAAATCCACCCATAATGCACCAAGCAGCTCTAGTCAAATGAAT
GAAACCTCA---------------CATGTGTCCGGAAGTAGCCCCGCCGGCTTTGGCGTA
AAAGCAGCAGTCACTGAA------AGAAAAGAGGCAGTGTATTCTGGAGTTCAGAGTCTG
GGAAGCCAGGCCCTGGCGATGCCTGAGAAGATCACTGCCCCCGAA---CCGGCCAGCAGC
CTGCCTCGGTCACCTCCG------CCTTCTTCAAGCCCCAGAGTTGCAGCCTTTGGGACC
CTTGGCAAG---------------------------------------------------
---------------------------AACCCCGCACATGCCTCTGTGAGCCCAGCCAGT
GAGCTCTCCAGGATG---------------ACCTCAAACTCTCCTGAGTATCCCCTGTGC
TCCTTCACAAGTCCTGCGTCCCCTAGGATGGATGATCGTGACCCTAAGGAGATCTGTCAG
GACTATCTGTATAAG---GGCTGTCAACAG------------------------------
---AGCAGCTGTGGCAAGCACCACTTCCACCTACCCTACCGGTGGCAGATGTACCTAGCT
AACGTGTGGAGGGACTTCCAGGACATGGAGAACATCGAGAAGGCCTATTGCGATCCCCAG
---------TCC---GAAGTCATTTTG------------------------GTAGGAAAG
CATCAG---ATCAATTTCCAGAAAATGACT---TGTGATTCTTATCTCATCCGCCGCCTC
TCCACGCCTTCATCTGTG------GCTCCGTCGGCTAAGTCTGTCTTCAGCACCACGTGG
CTTTGGTATTGGAAGAATGAATTTAACCAATATGTACAGTATGGGGAAGAG---------
------------------------------------AGGAAAGGC---------CAGCCC
AGTTCCAACATCAGCTCTCAGTACCTGGAGTCTTTCTTC---CAGTCCTGTCCCAGGGGA
---GTTATGCCGTTTCAGGCCGGTTCACAAAACTACGAATTGAGCTTCCAAGGGATG---
---------------ATCCAGACAAACATAGCGTCCAAGACTCAAAGGCATGTTGTCAGA
AGGCCAGTATTCGTTTCG------------TTGAAGGATGTGGAGCAGAGG---AGAAGA
GGTTCAGAC---------------------------------------------------
---CTTCAGCCAGTGATG------------------CCCCAGCCG---AAGATTAGCATC
------ATTCCTTCCAGCGGA---TACGAGTTGTTAGAACTTAATAGCCAGGATGTGGAG
TATGTCAAAATAAGCGAACTTTTTAAAGCATCCATGAAAAATTTCAACATTGCAAAGATA
AAGAGGATATGGAATCAAAACCTCTTGGAGACTTTTGAAAGGAAGACGCTAATGATGAAG
AATAAA------------------AATGAGATGCTCCTGTTTCATGCAACATGCCGTGCT
CATGTGGATTATATCTGTAAGAATAATTTCGAG---TGGATCCTACATGGAAAT---CGG
GAGACCAGATATGGCAAAGGAAATTACTTTGCTAAAGAAGCCTTCTATTCCCACAAA---
---------------AATTGTCCATAT------GATGCAAGAAACATT---GTTATGTTT
GTAGCCCGAGTCCTGGTTGGA---GATTCTATTGAAGGAAATATGACATACAGTAGGCCT
CCTGCGCTC---------------------TATGACAGCTGTGTGGATACCAGGTTGAAT
CCCTCCGTCTTTGTCATCTTTCAGAAAGAGCAGATT---TACCCGGCATATGTGATTGAG
TACACG------------------------------------------------------
------------------------------------------------------------
------------------------------------------------------------
------------------------------------------------------------
------------------------------------------------------------
------------------------------------------GAC---------------
---CCAGAAAAAGAGAAA---TCCTGCGTCATTAGT------------------------
---
>ENSMMMP00000013376_Mmma/1-2433
------------------------------------------------------------
------------------------------------------------------------
------------------------------------------------------------
------------------------------------------------------------
------------------------------------------------------------
------------------------------------------------------------
------------------------------------------------------------
ATGGCTGACCCGGAGGTGTGTTGCTTCATCACCAAAATCCTGTGCGCCCACGGGGGCCGC
ATGTCCCTGGAAGCGCTGCTCGACAAGATCGCGCTCTCCGAGGTG---CAGCTCTGCGAG
GTGCTGGAGGCGGCCGGGCCCGACCGCTTCGTGGTGTTGGAGACCGGC------------
---AGCAGGGCCGGCGTCACCCGGTCGGTGGTGGCCACCACTCGA---GCCCGGGTCTGC
CGT---------CGCAAGTACTGC---------------CAGAGA---GCCTGCGAAAAC
---CTGCAT---CTCTGTAAACTCAAC------CTGCTG---GGCCGGTGCCACTATTCG
CAGTCGGAG---AGGAATTTATGCAAA---TATTCTCATGAGGTTCTC---TCAGAAAAG
AATTTCCAAGTCCTGAAAAAC---------------------------------------
---------------------------------------CACGAGCTCTCTGGACTTAAC
CAAGAGCAATTAGCTGTACTC------------CTCCTCCAAAGCGACCCGTTT------
TTTATGCCTGAGATT------TGCAAAAGTTATAAAGGAGAA---GGTCGAAAGCAGATT
TGTAGCCAGCAGCCACCATGCGAGAGACTCCACATCTGTGAGCACTTCACCCGAGGG---
AACTGTAGTTACCTC---AACTGCCTGAGGTCCCATAACCTGATGGACAGAAAGGTGCTG
GCCATCATGAAGGAG---CATGGGCTGAGCCCAGATGTGGTCCAAAACATCCAGGACATC
---TGCAACAACAAACAT------GCCCGTAGGAACCCTTCTGGGCCGAGA---------
GCTCCTACCCCGCACCGT---------------AGAGCTGGGATGACTAGAGGTAGAAGC
AAGAGTAGGGACAGATTCCTGCCGGAGAGCCAAGAATTTCCTCCA---TCTGCCTCAGCG
GCT---GCTCAGAATTCCCGCACATCCAGTCCAGATGTTGTTGGC---CAA---------
------AGGCTTTTCCTGAAGGACGTGGGGGTC---------GGTGACCTCACCCACAGG
TTCACGTATCTGGGGAGT------CAGGAT---CGCACTCCATCTTCCTCCCTCTTGTCT
AAGGTA---CCTGGTCTTGGAGGACCGGGTCAGGTGGGGTCAAGCCAGAAGTTTTCA---
GAGAATGGAAGTCCAGATCGCCTCTTTTATAGGAATCAT------------------TCA
GATTCAGCACCCTCCTCCAGCCAGAAGGGGTCCCCAACCTGGCAGAACGACCAAGGCTCC
AGGAGAGACAATGTGTTTTTTCCAGGTCAAGCTGCT---GTGGGCTCTCCTCTTGGTTTG
GGGAAAATACCTGAAACCGTAACTACCAGAAAGAGCACTGCCATCCTCTCCCCAGACCTT
GTG---AATGTCAAGGGCAAGAATGGGACTCAGGACACTCAGCAGCATGTCCCTCTTTTT
AATAATAATTATGATGGAGCGGCCATGGAT---ATAACTTCCGCAAGATTTCTA------
---AATCATGGAACCACAACC---AGCAGCCAGAGAGAGATGGCTGTAACTAGGAATCAA
CAGGACAATGGAACTGCT---CCCCAAGACGTGCACACCACTGCCCGA------------
ATGAGAAAT---------GACCCAGGAGTGGCATTT------------------------
------------------------------------------------------------
------------------------------------------------------------
------------------------------------------------------------
------------------------------------------------------------
------------------------------------------------------------
------------------------------------------------------------
------------------------------------------------------------
------------------------------------------TGTAATGATTCCATATTG
GATGTCGTAAGCACCACATCTTCTAGGATGGATGATCATGGCTCCAAGGAAATTTGTCTA
GATTATCTGCATAAG---------------------------------------------
------------AACTCTTTGACCTTT---------------TGGTCA------------
------------------------------------------------------------
------------------------------------------------------------
---------TTAGACTTTACCATGACCCAC------------------------------
------------------------------------------------------------
---------------------------------------------AAACAC---------
------------------------------------AACAACAAC---------CAGCCC
GGTTCCAACATCGACTCCACATATCTAGAGTCGATGTTC---CAGTCCTACCCCAGAGGA
---GTGGTGCCCTTCCAGGCGGGGTCACGGAACTACGAGCTGAATTTCCAAGGGATG---
---------------ATTCAGACAAACATAATTTCCAAGACTCAAAAGGATGTCGTCAGA
AGGCCAGCATTTTTTTCT------------TCCCAGGATGTGAAGCAGATG---AGAAGG
GAGCCAGACCAT------------------------------CAGGTGGCACAGGCT---
GCAGCAGAGGCTTTGACCGTGTCCTCGAAATCGCTTCCTCAGCGG---GACCTTGGCTCC
------CACCCTCCAAGTAAA---TATAAGTTGGAGGAGCTCGAAAGCCTAAGCGCAGAA
TATGCCAACATAAGTGACTATTTTAAAGCTTCCATGAAAAATTTCAAGATTGAAAAGATA
AAGAAGATCCATAACCAAGAGCTCGAGGAGGATTTTGAAAGGAAGAAATCGAAGATGATG
CAGACA------------------GAAGAAAAATTGCTGTTTTATGCAACAAGCCGTACC
AATGTGGATTCTATCTGTTCTTATAATTTCAAC---TGGTCTGTGCATGGACTT---CAT
GAAATCAAATATGGAAGAGGAAATCACTTTGCAAAAGAAGCCATCTCTTCCCATAAA---
---------------AATTGCCAGCAT------GATGTTAAAAGCCCG---GTTATGTTT
GTAGCCCGAGTCCTGGTTGGA---AATGTTGCCGAGGGAAGAATGATGTATACGACGCCT
CCTCCACAC---------------------AGTGACAGCTGTGTGGATAACACTCTGAAT
CCCTCCGTTTTTGTCATCTTTCATAAGGATCAGATG---TACCCAGCATATGTGATTGAA
TACACT------------------------------------------------------
------------------------------------------------------------
------------------------------------------------------------
------------------------------------------------------------
------------------------------------------------------------
------------------------------------------GAG---------------
---------ATGGATAAA---GCCTGCGTGATTTGT------------------------
---
>ENSTGEP00000032862_Tgel/1-3078
------------------------------------------------------------
------------------------------------------------------------
------------------------------------------------------------
------------------------------------------------------------
------------------------------------------------------------
------------------------------------------------------------
------------------------------------------------------------
ATGGCGGACCCGGAGGTGTGCTGCTTCATCACCAAAATCCTGTGCGCCCACGGGGGCCGC
ATGGCCCTGGACGCTTTGCTCGAGGAGATCGCGCTGTCTGAGCCG---CAGCTCTGTGAG
GTGCTGCAGGTAGCCGGGCCCGACCGCTTTGTGGTGTTGGAAACCAGC------------
---GGCGAGGCCGGGATCACCCGATCGGTGGTGGCCACCACTCGA---GCCCGGGTCTGC
CGT---------CGCAAGTACTGC---------------CAGAGA---CCCTGCGATAAC
---CTGCAT---CTCTGCAAGCTCAAC------TTGCTG---GGCCGGTGCAACTATTCT
CAGTCGGAG---CGGAACTTATGCAAA---TATTCTCATGAGGTTCTC---TCGGAAGAG
AACTTCAGAGTCCTGAAAAAA---------------------------------------
---------------------------------------CACGAACTCTCTGGACTTAAC
AAAGAGGAATTAGCAGTGCTC------------CTCCTCCAAAGTGATCCTTTT------
TTTATGCCTGAGATA------TGCAAAATTTATAAGGGAGAG---GGTCGGCAGCAGATT
TGTAACCAGCAGCCACCGTGTTCAAGACTCCACATCTGTGAACACTTCACCCGAGGC---
AACTGTCGTTTTCCC---AACTGCCTCCGGTCCCATAACCTGATGGACAGAAAGGTGCTG
GCCATCATGAGGGAG---CACGGGCTGAACCCCGACGTGGTGCAGAATATCCAGGACATC
---TGCAACAGCAAGCAT------ATGCAGAAGAATCCCCCGGGACCCAGA---------
GCTCCTTCTTCACATCGT---------------AGAAACATGGCGTATAGGGCTAGAAGC
AAAAGCAGAGATCGGTTCTTTCAGGGCAGCCAAGAATTTCTTGCG---TCTGCTTCAGCG
TCT---GCTGAGAGGTCCTGCACGCCTAGTCCAGATCCGAGCAGC---CAC---------
------AGGGCTTCCCTGGAGGACACGCCTGTG---------GATGATCTCACCCACAAG
TTCACGTATCTGGGGAGT------CAGGAT---CGCGCTCGGCCTCCCTCAGGCTCGTCC
AAGGCT---ACCGATCTCGGAGGAACAAGTCAGGCCGGAGCAAGCCGGAGGTTTTTA---
GAGAACGGCAGTCAAGAGGACCTCTTGCATGGAAATCCAGGCAACACTTACCTTGCTTCC
AATTCAACACCAGCCCCCAAGTGGAAGAGCCCCACATCCTGGACGAATGACCAAGGCGCC
AGGAGAAAGACCGGGTTTCCTCCCACGCTACCTGCC---GCCCTCTCTTCTCTTGGCTCT
CTGCAAACACCTGAAGCTGTGACCACCAGAAAGGGCGCAGGCTTGCTTTCCTCAGACTAC
AGG---AACATCAATGGCAAAAGTGGAACTCAGGACGTCCAG---CCTGGTCCTCTTTTT
AATAATAATGCTGATGGAGTGGCCACAGAT---ACAACTTCTACCAGATCCTTA------
---AATTACAAAAGCACAAGC---AGCAGTCAGAGAGAAATATCAACACCTAGGACT---
CAGGATGCTGGACCTGCT---TCCCGAGATGTCCAGGCCACTGGCAGA------------
ATCACAGATGATGCT---GGCCCAAGAGTGGCACTT---GTTAATGGTAAATACAAAGGG
AAGAAACTTGGGGCTAGTGCATTTGTTCACGATACACCAAATGGCTCTAGTCAAGTGGCA
GATAAAACTACTGACGTA------GAAAAAACTGACGCAGAAAAAACTGGTTTTGGCTTC
ACAATGACAGTCATGGTG------GAGAAAGATAAGTTACGTTCTGGAAGTCAGAGTCTG
AGGAGCCTGGTCCCCACCACACCTGGGGAATCCACTGCCTCTGCA---CAAGTCAGCACT
CTGCCTCAG---TCACCTGCTGCGCTTTCCTCAAGCAACAGAGCTGCAGTATGGAGGGCC
CAGGGGCAG---------------------------------------------------
---------------------------AACTGCACCCAGGTTCCTGTTTCCCCTGCCAGT
GAGCTC---ACAAGG------------AAGACAACAGGCTCTGCTCAGTATTCTTTATCT
GATGTCACAAGTACCACATCTTCTAGGGTGGATGATCATGGCTCCAAGGAAATTTGTCTT
GACCATCTGTATAAG---GGTTGTCCGTTTAAT---------------------------
---GGTAGCTGCAGCAAAGTCCACTTCCATCTGCCTTACCGGTGGCAGATGTTTATTGGT
GAAACCTGGACGGACTTCAAGCTCATGGAGATGATCGAGGAAGCCTACTCTGACCCCAGA
---------ATC---CACGTCTGTTCT------------------------GTAGGAAGT
TATACA---ATCAATTTTCGGGAAATGAGT---TGTGATTTCATTCCTATCCGACGCCTT
TCCACTCCTTCTTCTGTC------ACCAAGCCAGCA---TCTGTCTTCGCCACCAAATGG
ATTTGGTATTGGAAGAATGAATCTGGCACATGGATTCAGTATGGAGAAGAG---------
------------------------------------AAAGACAAT---------CAGAAA
AGTTCAAACATCGACTCTTTATACCTGGAGTCTCTCTAT---CAATCCTATCCGAGGGGA
---GTTGTGCAATTTCAGGCGGGCTCACGGAACTATGAGCTGAGTTTCCAAGGGATG---
---------------ATTCAGACAAACAAAGCTTCCAAAACTCAAAAGGATGTCATCAGA
AGACCAAAATTTGTGTCT------------CAGAGGGATGTGCAGCAGATG---AAGAGA
GGGCCAGACCGT------------------------------CAGCCAGCACAGACC---
TCGTCAGTGTCTTTAACT------GCGACCTTTCTTCCTCAGGAG---GACCTTTGCTTC
------CTATCCTCAAATAAA---TATAAGTTATCAGAGATCCATCATCTACATCCGGAA
TATGTCAAAGTAAGTGAGCATTTTAAAGCTTCCATGAAGAATTTCAAGATTGAAAAGATA
AAGAAGATCGAGAACCTAGAGCTCCTGGATAAATTTACACGGAAGAAATCACAGTTG---
AAGGAA------------------GAAGAAAGCCTCCTATTTTATGCGACAAGTCGTGCC
TATGTGGAATCTATCTGTGCGAATAATTTTGAC---TGGGCCCTGCATGAAACT---CAT
GAAACCAAATATGGAAAAGGAAGTTACTTTGCAAAAGATGCCATCTATTCCCACAAA---
---------------AATTGCCCATAT------GATGCCAAAAACATC---GTTATGTTT
GTAGCCCGAGTTCTGGTTGGA---AATTTTATTGAAGGAAATGTGTCGTACATGAGCCCT
CCTCAGCAG---------------------TACAACAGCTGTGTGGATACCAGGTTGAAT
CCCTCCGTTTTTGTCATCTTTGAGAAAGATCAGATT---TACCCACAATATGTGATTGAA
TATACT------------------------------------------------------
------------------------------------------------------------
------------------------------------------------------------
------------------------------------------------------------
------------------------------------------------------------
------------------------------------------GAT---------------
---------GCAGACAAA---CACTGCGTGATTAGT------------------------
---
>ENSBIXP00000017686_Bthy/1-2688
------------------------------------------------------------
------------------------------------------------------------
------------------------------------------------------------
------------------------------------------------------------
------------------------------------------------------------
------------------------------------------------------------
------------------------------------------------------------
ATGGCGGACCCCGGGGTGTGCTGCTTCATCACCAAGATCCTGTGCGCCCACGGGGGGCGC
ATGGCCCTGGAAGAGCTGCTCCACGAGATGCAGCTCTCCGAGGAG---CAGCTCTGCGAG
GTGCTGAAGGAGGCCGGGCCCGACCGCTTCGTGGTGTTGGAGATGGGC------------
---GGCAAGGAAGGGGTCACCCGGTCCGTGGTAGCCACTACTCGA---GCCCGGGTCTGC
CGT---------CGCAAGTACTGC---------------AACAAA---CCCTGCGGGAAC
---CTGCAC---CTCTGTAAGCTCAAC------CTGCTG---GGCCGGTGCCACTATTCG
CAGTCGGAG---CGGAATTTATGCAAA---TATTCTCACGAGGTTCTC---TCAGAAGAT
AACTTCAGGGTCCTGACAAAC---------------------------------------
---------------------------------------CATGGGCTATCTGGACTGAAC
CAAGAGGAATTAGCTGTGCTC------------CTTCTCCAAAGTGACCCTTTT------
TTTATGCCCGAGATA------TGCAAGAATTATAAGGGCGAG---GGTGGAAGACAGATT
TGTAACCAGCAGCCCCCGTGTGAAAGACTCCACATCTGTGAACATTTTACCCGAGGG---
AATTGTGGTTATGCC---AACTGCTTCCGGTCCCATAACCTGATGGACAGAAGGGTGCTG
GCCGTCATGAGGGAG---CACGGGCTGAGCTCAAGCGTAGTACAGAACATCCAGGACATC
---TGCAATAGCAGACAC------CGCCAGAAGAAGCCCTCAGCATGGAAA---------
GCTCCTCCTCCCCATCGT---------------AGAGACCTGGCATTCAGAGGGAGGAGT
AAGAGCAGAGACCGG---------GGCAGCGAGGAATTTCTTCCA---GCAGCTTCAGCT
TCT---GCCCAGAGGTCCTGCTCACCCAGCCCAGAGCCTCCCGGCCACCGC---------
------GGCTCTGTCGCAAGTGACGGGCCTGTC---------GAGGATCTTGCCCGCCAA
TTCTCGCATCTGGGAAGT------CAGGAG---TGCCCCCCGCCTGCCTCCAACCCATCT
GCAGCT---GTCGTTCTTGGAGGAACCCCTCAAGGAGGAGGAAACCAGAGGCTTGCA---
GAGAACGGCAGTGCAAAGGATCTTTTCTATGGGAATCATAGCCATGCTCCCCTCACTTTT
GATTTGAAACCAGCCTTCAACTGGAAGGGCCCTGCATCCTGGCAGAATGACCAGGACACC
GGTAAAAAGAGTTGGCTTCCCTCCAGTCCAGTCTTC------TCCTCTTCTCCTGGTTCT
CCACAAACACCTGAA---------ACCAGAAAGACCACCGCTGTCCTTTCCTCTGACCAT
GTG---AATGCGGAGCGCAGGAGTGGGAATCAAGATGGCCAG---CATTTCCCGCTTTTT
GCTGATAAGGCTGATGGCATGGCTGTAGAT---ACCACTTCCACGAGACGGGCA------
---AATTACCAAACTCCAAGC---AGTAGACAGAGAGAAAAATCGTTACCTAGGAAT---
CCAGACACCGGAACACCT---CGGAGTCATCTGCCCACCGCTGGCCAG------------
ATGACTGGG---------GATGGAGCCGCAGCCTTT------------------------
------------------------------------------------------------
------------------------------------------------------------
------------------------------------------------------------
------------------------------------------------------------
------------------------------------------------------------
------------------------------------------------------------
------------------------------------------------------------
------------------------------------------GTTAACGATTCTGTACCT
AATGTTGCCAGTACCATATCTTCCACGATGAATGAACACAGCTCAAACGAAATTTGTCTT
GACCATCTGTATAAG---AGTTGTCAACTT------------------------------
---AAGAGCTGCAACAAAGTTCATTTCCACCTGCCCTACCGGTGGCAGATGTTACTTGCA
AACAGCTGGGTGGACCTTCCGTTCATGGAGGATATTGAGAAGGCCTTTTGTGACCCCAAA
---------AAC---TGCAGCGTTTCT------------------------GTTCGCACT
TATAAC---ATCAATTTCCAGAAGATGATT---TGTGATTTTAATCCTGTCCGACGTATC
TCCACACCTTCATCCGTC------ACACAGCCGCCCAGTTCTCTCTTGACCACAAAATGG
ATTTGGTACTGGAGGAACGGAACT---AAATGGGTTCCATATGGGGAGAAG---------
------------------------------------AAAGACAAT---------GAGCAA
ATTTCGAGCATTGACTCTTCATACCTGGAGTCTCTTTTT---CTATCCTGTCCGAGGGGA
---ATTGTGCCGTTTCAGGCGGGTTCACGAAACTACGAGCTGAGTTTTCAAGGGATG---
---------------ATTCAGACAAATATAGCTTCCAAGACCCAAAAGGATGTCATCAGA
AGGCCGACGTTTGTGTCT------------TACTGGGACGTGGAGCAGGTG---AAACGC
AGACAAGACCCT------------------------------CAGCAGGGGCAGACC---
TCATCAGAACCTTTCATC------AATATATATCTTCCCCAACCG---GACACAAGCGTC
------CCAGGCTCGAATGGC---TTTGAGTTGCTTGAAATCCCTAGCAATACTCCAGAA
TATGCTAAAGTGAGTGATCATTTTAAAGCTTCCATGAGAAATTTCAAGATTGAAAAGATA
AAGAAGGTCCAGAACGCACAGCTCTTGGAGGCTTTTAAAAGCAAGAAAAACGAGATGAAG
AGA---------------------GAAGAGCAAATCCTATTTTGTGCAACAGAACGCAGC
AACGTGGCGTCTATCTGTAAGAATAATTTTGAC---TGGCTCTTACATGGAAGT---CAT
GACACCAAATATGGAAAAGGAAACTACTTCACAAAAGATGCCTTTAGTTCCCATAAA---
---------------AATTGCCCGTTT------GATTCCAGAAACATC---GTTATGTTT
GTAGCCCGAGTCCTGGTTGGA---AATTTCATTGAAGGCCATACAAGTTACCGGAGTCCG
CCTCTGCAG---------------------TATGACAGCTGTGTGGATACAAGATTGAAT
CCCTCTGTTTTTGTCATCTTTCAGAAAGATCAGATT---TACCCAGAATATGTGATTGAA
TATACC------------------------------------------------------
------------------------------------------------------------
------------------------------------------------------------
------------------------------------------------------------
------------------------------------------------------------
------------------------------------------GAA---------------
CCAGAGAGATCAGAGAAA---CCTTGCTTGATTAGT------------------------
---
>ENSBIXP00005046079_Bihy/1-2688
------------------------------------------------------------
------------------------------------------------------------
------------------------------------------------------------
------------------------------------------------------------
------------------------------------------------------------
------------------------------------------------------------
------------------------------------------------------------
ATGGCGGACCCCGGGGTGTGCTGCTTCATCACCAAGATCCTGTGCGCCCACGGGGGGCGC
ATGGCCCTGGAAGAGCTGCTCCACGAGATGCAGCTCTCCGAGGAG---CAGCTCTGCGAG
GTGCTGAAGGAGGCCGGGCCCGACCGCTTCGTGGTGTTGGAGATGGGC------------
---GGCAAGGAAGGGGTCACCCGGTCCGTGGTAGCCACTACTCGA---GCCCGGGTCTGC
CGT---------CGCAAGTACTGC---------------AACAAA---CCCTGCGGGAAC
---CTGCAC---CTCTGTAAGCTCAAC------CTGCTG---GGCCGGTGCCACTATTCG
CAGTCGGAG---CGGAATTTATGCAAA---TATTCTCACGAGGTTCTC---TCAGAAGAT
AACTTCAGGGTCCTGACAAAC---------------------------------------
---------------------------------------CATGGGCTATCTGGACTGAAC
CAAGAGGAATTAGCTGTGCTC------------CTTCTCCAAAGTGACCCTTTT------
TTTATGCCCGAGATA------TGCAAGAATTATAAGGGCGAG---GGTGGAAGACAGATT
TGTAACCAGCAGCCCCCGTGTGAAAGACTCCACATCTGTGAACATTTTACCCGAGGG---
AACTGTGGTTATGCC---AACTGCTTCCGGTCCCATAACCTGATGGACAGAAGGGTGCTG
GCCGTCATGAGGGAG---CACGGGCTGAGCTCAAGCGTAGTACAGAACATCCAGGACATC
---TGCAATAGCAGACAC------CGCCAGAAGAAGCCCTCAGCATGGAAA---------
GCTCCTCCTCCCCATCGT---------------AGAGACCTGGCATTCAGAGGGAGGAGT
AAGAGCAGAGACCGG---------GGCAGCGAGGAATTTCTTCCA---GCAGCTTCAGCT
TCT---GCCCAGAGGTCCTGCTCACCCAGCCCAGAGCCTCCCGGCCACCGC---------
------GGCTCTGTCGCAAGTGACGGGCCTGTC---------GAGGATCTTGCCCGCCAA
TTCTCGCATCTGGGAAGT------CAGGAG---TGCCCCCCGCCTGCCTCCAACCCATCT
GCAGCT---GTCGTTCTTGGAGGAACCCCTCAAGGAGGAGGAAACCAGAGGCTTGCA---
GAGAACGGCAGTGCAAAGGATCTTTTCTATGGGAATCATAGCCATGCTCCCCTCACTTTT
GATTTGAAACCAGCCTTCAACTGGAAGGGCCCTGCATCCTGGCAGAATGACCAGGACACC
GGTAAAAAGAGTTGGCTTCCCTCCAGTCCAGTCTTC------TCCTCTTCTCCTGGTTCT
CCACAAACACCTGAA---------ACCAGAAAGACCACCGCTGTCCTTTCCTCTGACCAT
GTG---AATGCGGAGCGCAGGAGTGGGAATCAAGATGGCCAG---CATTTCCCGCTTTTT
GCTGATAAGGCTGATGGCATGGCTGTAGAT---ACCACTTCCACGAGACTGGCA------
---AATTACCAAACTCCAAGC---AGTAGACAGAGAGAAAAATCGTTACCTAGGAAT---
CCAGACACCGGAACACCT---CGGAGTCATCTGCCCACCGCTGGCCAG------------
ATGACTGGG---------GATGGAGCCGCAGCCTTT------------------------
------------------------------------------------------------
------------------------------------------------------------
------------------------------------------------------------
------------------------------------------------------------
------------------------------------------------------------
------------------------------------------------------------
------------------------------------------------------------
------------------------------------------GTTAACGATTCTGTACCT
AATGTTGCCAGTACCATATCTTCCACGATGAATGAACACAGCTCAAACGAAATTTGTCTT
GACCATCTGTATAAG---AGTTGTCAACTT------------------------------
---AAGAGCTGCAACAAAGTTCATTTCCACCTGCCCTACCGGTGGCAGATGTTACTTGCA
AACAGCTGGGTGGACCTTCCGTTCATGGAGGATATTGAGAAGGCCTTTTGTGACCCCAAA
---------AAC---TGCAGCGTTTCT------------------------GTTCGCACT
TATAAC---ATCAATTTCCAGAAGATGATT---TGTGATTTTAATCCTGTCCGACGTATC
TCCACACCTTCATCCGTC------ACACAGCCGCCCAGTTCTCTCTTGACCACAAAATGG
ATTTGGTACTGGAGGAACGGAACT---AAATGGGTTCCATATGGGGAGAAG---------
------------------------------------AAAGACAAT---------GAGCAA
ATTTCGAGCATTGACTCTTCATACCTGGAGTCTCTTTTT---CTATCCTGTCCGAGGGGA
---ATTGTGCCATTTCAGGCGGGTTCACAAAACTACGAGCTGAGTTTTCAAGGGATG---
---------------ATTCAGACCAATATAGCTTCCAAGACCCAAAAGGATGTCATCAGA
AGGCCGACGTTTGTGTCT------------TACTGGGACGTGGAGCAGGTG---AAACGC
AGACAAGACCCT------------------------------CAGCAGGGGCAGACC---
TCATCAGAACCTTTCATC------AAGATATATCTTCCCCAACCG---GACACAAGCGTC
------CCAGGCTCGAATGGC---TTTGAGTTGCTTGAAATCCCTAGCAATACTCCAGAA
TATGCTAAAGTGAGTGATCATTTTAAAGCTTCCATGAGAAATTTCAAGATTGAAAAGATA
AAGAAGGTCCAGAACGCACAGCTCTTGGAGGCTTTTAAAAGCAAGAAAAACGAGATGAAG
AGA---------------------GAAGAGCAAATCCTATTTTGTGCAGCAGAACGCAGC
AACGTGGCATCTATCTGTAAGAATAATTTTGAC---TGGCTCTTACATGGAAGT---CAT
GACACCAAATATGGAAAAGGAAACTACTTCACAAAAGATGCCTTTAGTTCCCATAAA---
---------------AATTGCCCGTTT------GATTCCAGAAACATC---GTTATGTTT
GTAGCCCGAGTCCTGGTTGGA---AATTTCATTGAAGGCCATACAAGTTACCGGAGTCCC
CCTCTGCAG---------------------TATGACAGCTGTGTGGATACAAGATTGAAT
CCCTCTGTTTTTGTCATCTTTCAGAAAGATCAGATT---TACCCAGAATATGTGATTGAA
TATACC------------------------------------------------------
------------------------------------------------------------
------------------------------------------------------------
------------------------------------------------------------
------------------------------------------------------------
------------------------------------------GAA---------------
CCAGAGAGATCAGAGAAA---CCCTGCTTGATTAGT------------------------
---
>ENSVURP00010018426_Vurs/1-3093
------------------------------------------------------------
------------------------------------------------------------
------------------------------------------------------------
------------------------------------------------------------
------------------------------------------------------------
------------------------------------------------------------
------------------------------------------------------------
ATG---------------------------------------------------------
---GAGCTCCGCGAGCTGCTCGGCCTCGTCGAGCTGCCCGAGGCG---CAGCTCCTCGAG
GTGCTGGGAGAAGCGGGCCCCGATCGCTTCGTGCTCCTGGACCCGGAC------------
---GGCGACGCCGGC------CCGACGGTGCTGGCGACCACCCGC---GTGCGAGTGTGC
AGG---------CGCGTGGTGTGC---------------GGGGGC---AGCTGCGACGCC
---CTGCAC---CTCTGCAAGCTCAAC------CTGTTG---GACAGGTGTCGCCGCGAG
------------AGAAATTATTGTAAA---TACTCCCATGAAATTCAT---TCAGAAAAG
AACATCAAAATCCTGAAAAAG---------------------------------------
---------------------------------------CATGATCTCTCTGGACTCACC
AAAAATGAGTTGGCCGTTCTC------------CTTCTCCAGAGTGACCCCTTT------
TTCCTTCCTGATATA------TGTAAATACTACAAGGGAGAA---AACAGGCAAGACTCT
TGCTCTAAGAAGACAGAATGCATGAAACTGCACATCTGTGAACACTTTCTTGAAGGG---
AAATGCGGCTTTGTC---CACTGCAATCGGTCGCACAACTTGATGGATACAAAGAACTTG
GAATTTCTCAAAGAA---GAGGGCCTCACCGAGTCAGTAGTTAGAAATATCCAGGACATC
---TGTAATCAGAAGCAT---TCCAGGAGTAATAAGCATATTTCCAGAAGA---------
GGCCAGTCAAACCACAAA------------------------AATGTAGGAAGTAGGAGC
CAAAGTAGGAATCGTCTTTACTTTGGGAGGCAAGCATTATCTCCATCTCCAACTCCTTCT
GCTTCTGTTGGAACTGCCCACATTCCAGAACCGGATAAAACGGGC---------------
------CCAGGACCATTGCCATCCTTCGAAGGCAAAATGAATGAGAGTAGAGTCACCAAG
AATAGCGTTGCTTTGAGT------CAAGGT---TGTGTCCAGTCAGTATCAGCATCGACT
AAGACT---GCCAGTACCCGAGACGTAAGTCAAGTTAGAACAAACTTGAGCTTTCCG---
GTAACTGACCACGTTGAAGGCCACTACGGGAGCCAAGATGGTATCCAGCGTGCTGCCTCC
ATCTCTCCACCCGCTTCAGCTGACAAAAGAACCACACCTGCAGTGAGTAGCCATGCTTCC
AGAAGAGTGAATGTGTTC---------------------TTTGGGAGTGAAACTGACTCC
TACTCCAGTCCAAGTCCCATAACCACGAGCAAAAGTGGATTAGCGCCCTCCCACAACTAT
ACA---GGTGCAGGAGATGACTGTGGAAGTCAGAAGGCCTGT---TCTTCACCTGCTCCC
AATAAAACTGTTGATAGTTGGGGCGTAGGA---AGCAGTGTTGTGGTGTTTTCA------
---AAATACAAACCAACAACT---AATGTAAAGAAAGAGGAATCCTCATCTAAGGGTGCA
GACAGCAAGTTTATGCCAGCGAATTCCAAAATGACTAAGACAGCAACG------------
TTGATAGGCAAACCAGAAACCCCAATTGCAAATAACATAGTAGCTAATGACAGTTGTAGT
GTGAGATCAGGAACATCGTATAATAAGCAGTCGCAGCCGTGGGAATCAACAGCATCTAAA
GTTGATGCCATGACTCTGAACTTGGAAAGAGTTAATAGAGATGAAATAGAAGAGCCCTTT
TATGTGCCCAAGAGTATC---CAGGCGTCTCCCGTGTCTAACACAGCAACAGCCCACGTA
CGACCAAAAGCATCATCTGCAAGTCATGTCCCCCAGAGTGGAATTCAAAAGAGCATTTTA
GCCCAGTCTTCTTCACCAACAGTGATGCAAGCTGCCTCCGTCTCTACGCCAGCCTCAGAC
CACAAGACAGCCACACATTCTCTGAGGAAAAAGGTTGTTCATGACCAGTGGTTATCTGAT
CGCCAAGCGGATTCTGTTTTTACCTCTGGTTCTAGTCAAACTCCTGGCACCTTGACCACA
AACAAA---AGCAGAGCTGTGGCTCCTTGCAAAAGTACAAATGCGGAGGATTTCAAAGAC
AGAGTTTCTCATGCAACTCCTTCAGGAATGGCGAATAATGGCTCCGATAAGATTTGTCTT
GACTACCTCAGTGCG---GATTGTAAACTGCAG---------------------------
---AGCTGCTGCAAGTCTATCCATTTTCATTTACCCTACCGATGGCAGGTGTGCATTTCT
GACAGCTGGAAAGACTTTAAGGACATGGAGGAAATTGAGAGAGCTTATTGTGACCCAAGC
---------------------------------------------------ATCTCCAAA
AGTCATAGTATCGACTTTCAGAAGATGCTA---CTTGATTGTTATCCTGTCCGACGTCTC
TCTACTCCATCATCTGTC------CAAAACCCCGTT---CATATTCTGGCCACTCAGTGG
CACTGGTATTGGAAGAATGAATTGGGCCAATGGATTGAATATGGAAAAAAG---------
---------------------------------------------------------GAG
GGTTCAGAATTTACTTCTGGAGACCTGGAGTTCTTCTTT---CTGCTCTGGCAAGAGGAG
---TTTGTGGAATTTTCAGAAGGTCCTCATACATACAAAGTGAACTTTAACGAAATG---
---------------ATCCAGACAAACGTAGTCTCTCATACTAAAAGGGAGGTCCGAAGG
CGGCCTAAATATGTGTCCTCTGTGACTGTGTATTGGACTCAAAAACAAAAA---ACCCAA
CACCGAGAG---------------------------------------------------
CAGAGCAGGAGAGTTTCC------TTCGATTTTCCTTCACATTGG---GACGAGCTGAAC
------CCGCCACATGCAGAA---TATAAGTTGTTCGAGGTCAGAAGTACATCCTTTGAA
TATAGTAATATCATATCCCACTTTAAAACTACCATGAAAAAATTTGACATTCAAAGGATA
ATGAGGAATCAGAACCCATCGCTCTGGAACGATTTTCAGCGGAAGAAGAGGAGAATGTTG
AACGGGGGA---------------AATGAAAAGATGTTATTTCATGCAGCAGACCCAACC
AACATGCATATAATATGCAATTTAAATTTTGAC---TGGAGCTTTCAGTCACTT---CAT
GAAGCAAAATATGGAAAAGGTATTTACTTTGCAAAAGACGCCAGCTCTTCCCACAAC---
---------------AATCATAACAGC------AGTGCCAAAAACAGG---ATTATGTTT
GTTGCCCAAGTTTTGGTCGGA---GCATTTGTTCAAGGAAAAATGGAGTATACTCATCTT
CCTCAAAATGTCACCGGA------------TGTGACAGCTGTGTGGACAATATGACCAGT
CCTTCCACTTATGTCATCTTTGATAAGCGTCAGATT---TACCCTGAGTATGTCATCGAA
TATACA------------------------------------------------------
------------------------------------------------------------
------------------------------------------------------------
------------------------------------------------------------
------------------------------------------------------------
------------------------------------------AGT---------------
---------GTTGATAAA---GGCTGTAGCATTAGT------------------------
---
>ENSFCAP00000020910_Fcat/1-3066
------------------------------------------------------------
------------------------------------------------------------
------------------------------------------------------------
------------------------------------------------------------
------------------------------------------------------------
------------------------------------------------------------
------------------------------------------------------------
ATGGCGGACCCGGAGGTGTGCTGCTTCATCACCAAAATCCTGTGCGCCCACGGGGGCCGC
ATGGCCCTGGACGCGCTGCTCGAAAAGATCGCGCTCACCGAGGCG---CAGCTCCGCGAA
GTGCTGGAGGCGGCTGGGCCCGACCGATTCGTGTTGCTGGAGACCGGC------------
---GACAGGGCCAGGGTCACCGGCTTCGTGGTGGCCACGACCCGA---GCCCGGGTCTGC
CGT---------CGCAAGTACTGC---------------CAGAGA---CCGTGCGAAGAC
---CTGCAC---CTCTGCAAACTCAAC------CTGCTG---GGCCGATGCCGCTATTCG
CAGTCGGAG---AGGAATCTGTGCAAA---TATTCTCACGAGGTTCTC---TCGGAAGAG
AACTTCAAGGTCCTGAAAAAT---------------------------------------
---------------------------------------CATGAGCTCTCTGGACTGAAC
AAAGAGGAATTAGCAGTGCTC------------CTCCTCCAAAGTGACCCCTTT------
TTTATGCCGGAGATA------TGCAAAAATTATAAGGGAGAG---GGTCGAAAAGTTATT
TGTGACCAGCATCCATCATGCGAAAGACTCCACATCTGCGAGCACTTTACTCGAGGG---
ATTTGCGGTTATGCC---AACTGCCTCAGGTCCCATAACCTGATGGATAGGAGGGTGTTG
GCCATCATGAGGGAG---CACGGGCTGAGCCCCAGCGTGGTTCAGAACATCCAGGATATC
---TGCAACAGCAAGCAT------GGCCGAAAGAAACACCCCAGGGGCAAA---------
GCTCCTTGCTCCCATCGT---------------AGAGATGTGGCGTACAGAGGGAGAAGC
AAGAGCAGAGAACGATCGTTTCAGGGCGGTCCAGAATTTCTCCCA---CCTGCTTCCGCT
TCT---ACTCAGAAGTCCAGCACCCCCAGTTCAGATCAAATCGGC---CAC---------
------AGGCCTCCCCTGGATGACATGCCCGTA---------GGGGAGCTGGCCCACAAG
TTCATGCATTTGGGAAGT------CAAGAT---TGCCCTCAGCCTTCCCCGGTCTCGCCT
AAGGTT---GATAATCTTGGAGGAACAGGTCACATGGAAAGAAGCCAGCGGTTTTCA---
GAGAATGGCGGTCCAGAGGATCTCTTTTTCGGGAATCAAGGCAGCACTTCCCTCCCTTCT
GACCCAATGCCAGCTTCCAACCGGAGGGGCCCTGCGTCCTGGCTGAATGACAAAGGCACC
GGGAGAGGGAGTTTGTTTGCCCAGAGTCAGGCTGCC---TCTGGCTCCCCTCTGGGTTCT
CCACAGACACCTGAAACCACAACCACCAGAAAGAGCGCGGGGATGCTTTCCACAGATGGC
ACG---AATGCCGAGGGCAGAAGCGGGAATCAAAATGTCCAG---TATTTCTCGCTTTTC
GATAATAATGTGGATGGAGCGGCCACAGAT---GGAGCTTCCGCAAGTTGTCTA------
---AATTACAAAACCACAACC---AGCGGACAGAGAGAAAAATCGTTACCTAGGAAT---
CAGGACACCGGAACTACT---CACGGTGGTCTCCAGACCACTGGCAAG------------
ATTACAGATGGCGCT---GATCCAGCAGCGGCCTCT---GTGAACAGTAACCACAGTGAG
AAGACAGTTTGGCCTGGTAAATCCATCCACAGCACACCAAATGGCTCTAGTCAAGTGGCG
GACGAAACCACTGATGTA------AATAAAACCGGTGCC------GCTGGTTTTGGCTTC
ACATTGACCTGCAGAGGG------GATAAAAACGTGTTGTACTTTGGAAGTCCGGGTCTG
GGAGCCCAAGTCCTGCCAACTCCTCAGGAGACCCCTGCCCCCACA---CAAGTCAGCACT
CTGCCCAAGGTGCCACCTTCTACGTCCTTCTCAAGCAACAGAGCTGCAGCCTATGCAACC
CATGGTCCG---------------------------------------------------
---------------------------AACTCTGCCCAGATCTCTGCTGGCCCTGCCGGT
GACCTT---------------------GTAGGTCCAAGCTGTGATCTGTATTCTGCATCT
GACGTTGAGAATACCAGCTCTTCCAGGATGGATGACTGTGGCCCACAGGAAATTTGTCTT
GACCATCTGTGTAAA---GGTTGTCACCTT------------------------------
---GCAAGCTGCAACAAAGTTCACTTCCACCTGCCTTACCGGTGGCAGATATTACTTGCA
AATACCTGGATGGACCTCCAGCCCATGGAGAACATTGAGAAGGCCTATTGTGACCCCCAG
---------ATC---CACAGCTTTTCT------------------------ATCGGAAAT
AAAAAC---ATCAACTTCCAGATGATGGTT---TGTAATTGTAATCCTATCCGGCGTATC
TCCACACCTTCATCTGTC------ACAGTGCTGACCAATTTTGTCTTTGCCACAAAATGG
ATTTGGTACTGGAGGAACAAATCCGACAGATGGGTTCAATATGGGGAGAAG---------
------------------------------------GTCGACAAA---------CAGCAA
GCTGCAAACGTCGACTCTTCGTACCTGGAGTCTTTCTTT---CTGTGCTCTCCGAGGGGA
---ATTGTGCCATTTCAGGCGGGTTCACAGAGCTACGAGCTGAGTTTTATGGGGATG---
---------------ATTCAAACAAACGTAGCTTCCAAGACCCAAAAGAATGTTGTCAGA
AGGCCAAAATTCATGTCT------------TACGAGGATGTGGAACAGATT---AAAAGG
GGGTTCAAGCAT------------------------------CAGCCGGTGCAGACC---
CTGTCAGAGCCGTTAACC------TCGACATTGTTCCCTCAGCAG---GAGTTCGGCTTG
---------------AATGGT---TATGAGCTGTTAGAGATCAATCAGCAGACTCTGGAA
TATGACACAATAAGCGAGCGTTTTAAAGCTTCCATGAAAAATTTCAAGATTGAAAACATA
AAGAAGATCAAGAATACAAAGCTCTTGAATGCTTTTGAAAGGAAGAAAATGAAGATGAAC
AACAAA------------------AGGGAAAACATCCTGTTTTGTGCCACAAGCCGCGCC
CATGTGGAGTCTATCTGTGCGAATAATTTTGAC---TGGATCTTACATGGGACT---GAT
GAAAACAAATATGGAAGAGGAAATTACTTCAGAAAAGATGCCATCTATTCCCATAAA---
---------------AATTGCCGGTAT------GATACCAAAAACATC---GTGATGTTT
GTAGCTCGAGTCCTGGTTGGA---GATTTTACTCAAGGAGCTGTGGGAAGCATAAGCCCT
CCTCCACCACCA------------------TATGACAGCTATGTGGATGCAAGGTTGAAT
CCCTCCGTGTTTGTCATCTTCGAGAAAGATCAGATT---TACCCAGAATATGTGATTGAA
TATACT------------------------------------------------------
------------------------------------------------------------
------------------------------------------------------------
------------------------------------------------------------
------------------------------------------------------------
------------------------------------------GAA---------------
---------CTAGACAAA---GCCTGCGTGATTAGT------------------------
---
>ENSSSCP00000036920_Sscr/1-2682
------------------------------------------------------------
------------------------------------------------------------
------------------------------------------------------------
------------------------------------------------------------
------------------------------------------------------------
------------------------------------------------------------
------------------------------------------------------------
ATGGCTGACCCGGGGGTGTGCTGCTTCATCACCAAAATCCTGTGCACCCACGGGGGCCGT
ATGGCCCTGGAGGAGCTGCTGCAAAAGGTGAAGCTCTCCGAGGCG---CAGCTCTGCGAG
GTGCTGACAACCGCCGGGCCCGACCGCTTCGTGCTGTTGGAGACCGGC------------
---GGCAAGGCGGGGGTCACCCGGTCCGTGGTGGCCACCACTCGA---GTCCGGGTCTGC
CGT---------CGCAAGTACTGC---------------AACAGA---CAGTGCGGCAAC
---CTGCAC---CTCTGCAAGCTCAAC------CTGTTG---GGCCGGTGCCACTATTCG
CAGTCGGAG---CGGAATTTATGCAAA---TATTCTCATGAGGTTCTC---TCAGACGAG
AACTTCAGAGTCCTGAACAGT---------------------------------------
---------------------------------------CATGAGCTCTCTGGACTGAAC
AAAGAGGAATTAGCCGTGCTC------------CTTGTCCAAAGTGACCCCTTT------
TTTATGCCGGAGATA------TGCAAAAATTATAAGGGAGAG---GGTGGAAGGCAGATT
TGTAACCAGCAGCCACCGTGTGAAAGGCTCCATGTCTGTGAACACTTTACCCGAGGG---
AACTGCAGTTATTCC---AACTGCTTCCGGTCCCACAACCTGATGGACAGAAAGGTCCTG
GCCGTCATGAGGGAA---CACGGGCTCAGTTCGAGCGTCGTCCAGAATATCCAGGACATC
---TGCAACAGCAGACAC------CGCCGAAATAAACCCTCTGGGGCTAGA---------
GCTCCTTCCTCCCATCGT---------------AGAGAC---------AGAGGGAGAAGC
AAGAGCAGGGAGCGATTATGCCAGGACAGTGTCGAATTTCTTCCA---TCTGCTTCGGCT
GCT---GCTCGGGTGTCCCGCACACCCAGTCCAGACTCTGCCGGC---CGC---------
------CACTCCTCCCCAGACGATGGCCTTGTC---------GAGCATCTTGCCACCAAG
TTCAAGGGTTTGGGAAGC------CATGAT---TGCCCTCAGCTTTCCTCTGTCTCGTCT
GCAGCC---ACCAGCCAGGGAGGAACGGGTCCAAGGGGAGGAAGCCAGAGTTTTTTA---
GAGAATGGCAGCCCAGAGTCTCTTTTGTTGGTGAATTGCGGAGGTTCTATTTTCAGTTTG
GCTTCACCCCCAGCTCCCAACTGGAAGGGCCCCACCTCCTGGCAGAACAACAAGGACCCC
AGTAGAGAGAGTTCGTTTTCTCCGAATCAAGCCGTC---ACCTTCTCTCCTCTCGGTTCT
CCCCAAACGCCCCAAGCCACGTCCACCAGAAAGAGCCCGACTCTCTTTTCCTCGGATTTC
GTG---AACCTCGAGGGCAGAAGTGGGAATCAAGATGGCCAG---CCTTTCCAGCTTTTT
CATAATAACGTTGATGCAGTGGCCACAGAT---GTCGCTTCCAGGAAATCTTTA------
---AGCTACAAAAGCGCAACT---AGCAGACAGAGAGAAAAGTCGTTACCTAGAAGC---
CCGGACGCGGGCGCTGCT---CACGGTCTTCTCCAGCCGGCTGGCAAA------------
GTGGCAGAAGAT------GCAGCTGCGGCGGCCTTT------------------------
------------------------------------------------------------
------------------------------------------------------------
[truncated: 333,626 more chars]
